# Supplementary material for: Multiplicative joint coding in preparatory activity for reaching sequence in macaque motor cortex
Source: Nat Commun. 2024 Apr 11;15:3153. doi: 10.1038/s41467-024-47511-1 (PMC11009282; doi:10.1038/s41467-024-47511-1)
Supplement: Supplementary file 4 — Source Data [file 41467_2024_47511_MOESM4_ESM.zip]

Archive with 18 entries (18 files):
- Source Data Fig. 1.xlsx
- Source Data Fig. 2.xlsx
- Source Data Fig. 3.xlsx
- Source Data Fig. 4.xlsx
- Source Data Fig. 5.xlsx
- Source Data Fig. 6.xlsx
- Source Data Fig. 7.xlsx
- Source Data Fig. 8.xlsx
- Source Data Supplementary Fig. 2.xlsx
- Source Data Supplementary Fig. 3.xlsx
- Source Data Supplementary Fig. 4.xlsx
- Source Data Supplementary Fig. 5.xlsx
- Source Data Supplementary Fig. 6.xlsx
- Source Data Supplementary Fig. 7.xlsx
- Source Data Supplementary Fig. 8.xlsx
- Source Data Supplementary Fig. 9.xlsx
- Source Data Supplementary Fig. 10.xlsx
- Source Data Supplementary Fig. 11.xlsx
