# Supplementary material for: Multiplicative joint coding in preparatory activity for reaching sequence in macaque motor cortex
Source: Nat Commun. 2024 Apr 11;15:3153. doi: 10.1038/s41467-024-47511-1 (PMC11009282; doi:10.1038/s41467-024-47511-1)
Supplement: Supplementary file 4 — Source Data [file 41467_2024_47511_MOESM4_ESM.zip › Source Data Fig. 1.xlsx]

## Sheet: Fig.1b
Hand trajectory, 1st reach towards right, X (mm)
-49.9599	-49.9717	-49.9701	-49.9892	-49.997	-50.0019	-50.029	-50.0509	-50.0411	-50.0316	-50.0419	-50.0432	-50.0375	-50.0411	-50.0572	-50.0598	-50.0589	-50.0413	-50.0454	-50.0274	-49.9962	-49.9777	-49.9653	-49.9473	-49.9278	-49.9174	-49.885	-49.8494	-49.8249	-49.8061	-49.7769	-49.7434	-49.7292	-49.7001	-49.7074	-49.6759	-49.6619	-49.6377	-49.5984	-49.5593	-49.5149	-49.4787	-49.4398	-49.4098	-49.3985	-49.3706	-49.3247	-49.2745	-49.2254	-49.1957
-40.446	-40.408	-40.4035	-40.4135	-40.4177	-40.4085	-40.3967	-40.3827	-40.3582	-40.3392	-40.337	-40.3392	-40.3498	-40.3647	-40.3722	-40.383	-40.3996	-40.4093	-40.4104	-40.4117	-40.4194	-40.4211	-40.4123	-40.3923	-40.3837	-40.387	-40.4024	-40.412	-40.4074	-40.4257	-40.422	-40.4104	-40.3849	-40.3525	-40.3247	-40.2969	-40.2744	-40.2451	-40.2432	-40.2351	-40.2121	-40.1886	-40.1621	-40.1161	-40.0581	-40.0059	-39.9582	-39.9151	-39.8822	-39.8601
-35.9124	-35.867	-35.8735	-35.8261	-35.7806	-35.7362	-35.6998	-35.6373	-35.5369	-35.4288	-35.3018	-35.1532	-35.0438	-34.9813	-34.9374	-34.8794	-34.795	-34.7225	-34.6701	-34.6406	-34.6216	-34.616	-34.6105	-34.5832	-34.5736	-34.5503	-34.4959	-34.4509	-34.4016	-34.3795	-34.3602	-34.3191	-34.2834	-34.2659	-34.2475	-34.2059	-34.161	-34.1187	-34.0797	-34.0467	-34.012	-33.9921	-33.9659	-33.9473	-33.9443	-33.9198	-33.8612	-33.8243	-33.7798	-33.7133
-34.5229	-34.5131	-34.4862	-34.4393	-34.3993	-34.3958	-34.4125	-34.4175	-34.4118	-34.4074	-34.3714	-34.3375	-34.3013	-34.2655	-34.2784	-34.3076	-34.3408	-34.3538	-34.2877	-34.2118	-34.1157	-34.0091	-33.9151	-33.8667	-33.8247	-33.8011	-33.7921	-33.789	-33.7836	-33.7673	-33.7357	-33.7024	-33.6486	-33.5953	-33.5676	-33.5548	-33.5034	-33.4589	-33.4193	-33.388	-33.3696	-33.3715	-33.3761	-33.3756	-33.3636	-33.3685	-33.3751	-33.3905	-33.4074	-33.4081
-36.433	-36.463	-36.4473	-36.4511	-36.4657	-36.4988	-36.5424	-36.5701	-36.5777	-36.5683	-36.5487	-36.5171	-36.5124	-36.4947	-36.4969	-36.4939	-36.4712	-36.4498	-36.4386	-36.4109	-36.3785	-36.356	-36.3425	-36.3267	-36.3449	-36.353	-36.3601	-36.3722	-36.3739	-36.3513	-36.3177	-36.301	-36.2688	-36.2612	-36.2538	-36.2579	-36.2618	-36.2546	-36.2471	-36.249	-36.2335	-36.2191	-36.193	-36.1469	-36.1076	-36.0643	-36.0407	-36.019	-35.9992	-35.9821
-30.7801	-30.7652	-30.759	-30.7442	-30.7043	-30.6462	-30.6012	-30.573	-30.5471	-30.5191	-30.4923	-30.4739	-30.4577	-30.4233	-30.3666	-30.3105	-30.2679	-30.1924	-30.1095	-30.0801	-30.0654	-30.0472	-30.0162	-30.0017	-29.9512	-29.8893	-29.8453	-29.8131	-29.7611	-29.6855	-29.6063	-29.552	-29.5199	-29.4941	-29.4625	-29.4296	-29.4075	-29.3932	-29.383	-29.3771	-29.3708	-29.362	-29.3386	-29.2997	-29.2731	-29.2261	-29.1815	-29.1755	-29.1766	-29.1723
-38.6297	-38.6351	-38.6162	-38.5597	-38.4722	-38.405	-38.3797	-38.3767	-38.3776	-38.376	-38.3607	-38.3277	-38.2981	-38.2803	-38.226	-38.2121	-38.1785	-38.1394	-38.1009	-38.0638	-38.054	-38.0619	-38.0657	-38.0762	-38.1004	-38.1055	-38.0995	-38.0655	-38.0259	-37.9918	-37.9566	-37.932	-37.9278	-37.942	-37.963	-37.9596	-37.9352	-37.9242	-37.9046	-37.8768	-37.872	-37.8734	-37.8813	-37.9082	-37.9113	-37.8801	-37.8568	-37.8435	-37.8253	-37.7956
-43.9991	-44.0192	-44.0365	-44.0443	-44.0176	-43.9832	-43.9448	-43.9092	-43.8876	-43.8857	-43.8898	-43.8879	-43.8647	-43.8187	-43.779	-43.7166	-43.6478	-43.5864	-43.547	-43.5014	-43.4487	-43.3916	-43.3395	-43.2907	-43.2518	-43.241	-43.2435	-43.2503	-43.2511	-43.2633	-43.2786	-43.2861	-43.2993	-43.3078	-43.3129	-43.3188	-43.3236	-43.3277	-43.3312	-43.329	-43.3247	-43.3205	-43.3199	-43.3146	-43.3095	-43.317	-43.3262	-43.3281	-43.3206	-43.3099
-34.7108	-34.6993	-34.6695	-34.6259	-34.589	-34.5737	-34.5612	-34.5647	-34.5743	-34.5717	-34.5666	-34.5465	-34.51	-34.4743	-34.4462	-34.4142	-34.3676	-34.321	-34.3033	-34.2781	-34.2524	-34.2277	-34.2037	-34.1812	-34.1463	-34.1094	-34.0884	-34.0863	-34.0828	-34.0843	-34.09	-34.0935	-34.126	-34.1466	-34.1723	-34.2201	-34.2497	-34.2735	-34.2966	-34.3088	-34.3071	-34.3013	-34.2763	-34.2398	-34.2214	-34.2368	-34.2436	-34.2455	-34.2453	-34.2365
-38.0268	-38.0029	-38.0124	-38.0101	-38.0064	-37.99	-37.9789	-37.9683	-37.9445	-37.9255	-37.9088	-37.8767	-37.8655	-37.8584	-37.8514	-37.8484	-37.8008	-37.7764	-37.7377	-37.6914	-37.6616	-37.6517	-37.6351	-37.5983	-37.5852	-37.5872	-37.5842	-37.5809	-37.583	-37.5718	-37.5627	-37.5276	-37.4938	-37.465	-37.4255	-37.3966	-37.3707	-37.3487	-37.3383	-37.327	-37.3248	-37.352	-37.3679	-37.3635	-37.3719	-37.3748	-37.357	-37.3112	-37.2879	-37.2723
-42.75	-42.7267	-42.6918	-42.6519	-42.6093	-42.5549	-42.511	-42.4672	-42.419	-42.3726	-42.3475	-42.3269	-42.3262	-42.3291	-42.3241	-42.3091	-42.3101	-42.3114	-42.3092	-42.2853	-42.2782	-42.2648	-42.2447	-42.2316	-42.2334	-42.2175	-42.185	-42.1718	-42.1772	-42.1715	-42.1526	-42.1298	-42.1086	-42.0923	-42.1238	-42.1107	-42.1039	-42.1059	-42.1057	-42.1235	-42.1125	-42.1054	-42.112	-42.1104	-42.0881	-42.0687	-42.0592	-42.0532	-42.0383	-41.9971
-32.8182	-32.8917	-32.9798	-32.9846	-32.9713	-32.9624	-32.9847	-33.0008	-33.0238	-33.0497	-33.0506	-33.0167	-33.0021	-32.9969	-32.9761	-32.928	-32.8698	-32.8154	-32.7937	-32.7825	-32.7652	-32.7272	-32.6731	-32.6585	-32.6667	-32.6784	-32.6917	-32.7106	-32.748	-32.7813	-32.7784	-32.7575	-32.7491	-32.7592	-32.7743	-32.7812	-32.8046	-32.8037	-32.8206	-32.8344	-32.8401	-32.8144	-32.8199	-32.7932	-32.8034	-32.8048	-32.7982	-32.781	-32.7424	-32.7264
-38.4805	-38.4302	-38.4072	-38.4041	-38.4057	-38.401	-38.3982	-38.4115	-38.4205	-38.4195	-38.3992	-38.3811	-38.3821	-38.3774	-38.3596	-38.3536	-38.3518	-38.341	-38.3152	-38.2919	-38.2855	-38.2655	-38.2244	-38.1963	-38.1821	-38.1548	-38.1041	-38.0529	-38.0294	-38.0189	-37.9959	-37.9682	-37.9368	-37.9118	-37.8929	-37.8697	-37.8307	-37.793	-37.7643	-37.7419	-37.7171	-37.6798	-37.6478	-37.6222	-37.5998	-37.5765	-37.5516	-37.5452	-37.5458	-37.549
-33.3577	-33.4656	-33.5263	-33.5677	-33.622	-33.6496	-33.7021	-33.7483	-33.7808	-33.8091	-33.8103	-33.7771	-33.7668	-33.8048	-33.8542	-33.8896	-33.921	-33.8987	-33.8797	-33.8513	-33.843	-33.8206	-33.7956	-33.7769	-33.776	-33.8076	-33.8389	-33.8484	-33.8581	-33.8674	-33.8821	-33.9055	-33.924	-33.9384	-33.9576	-33.9724	-33.9647	-33.9611	-33.9523	-33.9323	-33.927	-33.9333	-33.9669	-33.9902	-34.0113	-34.0296	-34.0739	-34.0894	-34.1142	-34.1127
-48.2876	-48.3006	-48.3135	-48.328	-48.3492	-48.4094	-48.44	-48.459	-48.4706	-48.4665	-48.4712	-48.4758	-48.4776	-48.4851	-48.4872	-48.4851	-48.4741	-48.46	-48.4359	-48.4256	-48.4259	-48.4508	-48.4577	-48.4645	-48.4831	-48.54	-48.5413	-48.5547	-48.5732	-48.579	-48.6046	-48.6183	-48.6305	-48.647	-48.653	-48.6529	-48.6508	-48.6485	-48.6615	-48.6788	-48.6956	-48.7084	-48.7168	-48.7164	-48.7121	-48.7068	-48.7193	-48.7238	-48.736	-48.7523
-40.6643	-40.5816	-40.5311	-40.4986	-40.4736	-40.4466	-40.4318	-40.4339	-40.4232	-40.4141	-40.4258	-40.4203	-40.4174	-40.423	-40.4246	-40.4175	-40.3843	-40.361	-40.3394	-40.3201	-40.3058	-40.283	-40.2547	-40.2305	-40.2036	-40.1904	-40.1887	-40.1792	-40.1754	-40.1782	-40.1702	-40.1602	-40.1506	-40.1274	-40.1067	-40.0876	-40.0618	-40.044	-40.0267	-39.9996	-39.9852	-39.97	-39.9482	-39.9478	-39.9491	-39.9537	-39.9454	-39.9426	-39.9435	-39.9469
-41.4702	-41.4635	-41.4316	-41.3604	-41.3292	-41.2859	-41.2143	-41.1725	-41.1361	-41.0633	-40.9876	-40.9251	-40.8392	-40.7965	-40.7796	-40.7865	-40.7717	-40.7574	-40.7272	-40.6905	-40.6369	-40.5996	-40.5695	-40.5286	-40.4813	-40.4309	-40.408	-40.4012	-40.3712	-40.336	-40.2889	-40.2373	-40.1703	-40.1321	-40.1009	-40.0518	-39.9888	-39.9266	-39.8655	-39.8178	-39.7908	-39.7739	-39.7851	-39.8046	-39.8345	-39.8221	-39.8093	-39.8087	-39.8162	-39.8078
-41.4273	-41.422	-41.4198	-41.4201	-41.4321	-41.4153	-41.3925	-41.3768	-41.3481	-41.3059	-41.2563	-41.2121	-41.203	-41.1899	-41.1692	-41.1622	-41.1402	-41.1007	-41.0574	-41.0137	-40.9847	-40.9641	-40.9352	-40.9235	-40.9175	-40.913	-40.908	-40.8971	-40.879	-40.8642	-40.8327	-40.8096	-40.8027	-40.8107	-40.8148	-40.8148	-40.8004	-40.7942	-40.7887	-40.7814	-40.7735	-40.7502	-40.7242	-40.7164	-40.6938	-40.6681	-40.6473	-40.6325	-40.6042	-40.581
-37.3851	-37.3791	-37.37	-37.3545	-37.3245	-37.2875	-37.259	-37.2422	-37.2347	-37.2215	-37.1996	-37.1719	-37.1602	-37.1395	-37.1144	-37.0969	-37.0817	-37.072	-37.0622	-37.0274	-37.0009	-36.9777	-36.9563	-36.9413	-36.9182	-36.8907	-36.8675	-36.8562	-36.8339	-36.8	-36.7795	-36.751	-36.7287	-36.7138	-36.6926	-36.6659	-36.6529	-36.652	-36.6316	-36.5968	-36.5644	-36.5494	-36.5158	-36.4777	-36.4439	-36.4023	-36.3992	-36.3987	-36.3877	-36.3732
-43.3439	-43.3513	-43.3439	-43.3124	-43.2443	-43.1823	-43.1458	-43.1171	-43.0806	-43.0593	-43.0463	-43.0416	-43.0429	-43.0494	-43.0338	-42.9953	-42.9861	-43.001	-43.0183	-43.029	-43.0378	-43.027	-42.9976	-42.9718	-42.9882	-42.9888	-42.9808	-42.9518	-42.9284	-42.9363	-42.9518	-42.9614	-42.965	-42.9585	-42.9429	-42.9264	-42.9106	-42.9122	-42.9155	-42.9159	-42.9196	-42.9151	-42.9116	-42.9283	-42.9445	-42.9516	-42.9548	-42.9569	-42.9521	-42.9474
-42.765	-42.813	-42.8215	-42.8131	-42.7768	-42.7255	-42.6828	-42.635	-42.5679	-42.5323	-42.4654	-42.4307	-42.4293	-42.4331	-42.4321	-42.4183	-42.399	-42.3905	-42.3624	-42.362	-42.3879	-42.4349	-42.4551	-42.4456	-42.4138	-42.3655	-42.3254	-42.2929	-42.2586	-42.228	-42.2071	-42.1905	-42.1761	-42.1487	-42.1321	-42.1105	-42.1079	-42.1178	-42.1224	-42.1194	-42.1137	-42.1058	-42.096	-42.0806	-42.0796	-42.088	-42.0943	-42.1001	-42.0887	-42.0672
-43.4817	-43.4562	-43.3788	-43.2819	-43.2387	-43.1969	-43.1562	-43.1036	-43.0515	-43.0029	-42.9533	-42.929	-42.9202	-42.8954	-42.8707	-42.8398	-42.8021	-42.8063	-42.7578	-42.6977	-42.6188	-42.5786	-42.5768	-42.5891	-42.5896	-42.5788	-42.567	-42.5572	-42.5551	-42.5562	-42.5546	-42.5654	-42.5894	-42.6161	-42.6401	-42.6202	-42.6216	-42.6382	-42.6721	-42.6989	-42.7213	-42.7202	-42.7156	-42.7188	-42.7318	-42.7671	-42.7806	-42.7753	-42.7513	-42.7525
-44.4927	-44.4746	-44.4443	-44.4288	-44.4461	-44.4658	-44.4903	-44.5151	-44.5333	-44.5419	-44.5516	-44.5608	-44.5639	-44.5526	-44.5473	-44.5525	-44.5804	-44.6234	-44.6331	-44.6078	-44.6154	-44.6161	-44.6133	-44.6029	-44.5956	-44.5908	-44.5838	-44.5618	-44.5406	-44.5402	-44.5443	-44.5181	-44.4977	-44.4985	-44.5116	-44.5138	-44.5163	-44.5137	-44.4994	-44.4928	-44.4646	-44.436	-44.4264	-44.4301	-44.4533	-44.4909	-44.5166	-44.5403	-44.5799	-44.6044
-41.7244	-41.8027	-41.8629	-41.9294	-41.9961	-42.0482	-42.0842	-42.1078	-42.1407	-42.1868	-42.2453	-42.3111	-42.3643	-42.3801	-42.3614	-42.3297	-42.317	-42.321	-42.3424	-42.3503	-42.3489	-42.3417	-42.3334	-42.3329	-42.346	-42.3821	-42.4061	-42.4311	-42.4653	-42.5196	-42.5857	-42.6356	-42.6612	-42.7027	-42.7584	-42.798	-42.8144	-42.8294	-42.8665	-42.8641	-42.8626	-42.8724	-42.8933	-42.9153	-42.93	-42.9317	-42.9453	-42.9376	-42.9398	-42.9429
-35.7568	-35.7223	-35.7218	-35.7474	-35.7489	-35.7414	-35.7377	-35.6973	-35.6661	-35.6619	-35.6833	-35.668	-35.6598	-35.6613	-35.6701	-35.6761	-35.6667	-35.663	-35.6504	-35.6448	-35.6423	-35.6411	-35.6322	-35.6081	-35.6051	-35.6244	-35.6432	-35.6857	-35.7159	-35.7193	-35.707	-35.6798	-35.6692	-35.6723	-35.6456	-35.6364	-35.6264	-35.6273	-35.6461	-35.677	-35.6965	-35.7253	-35.7627	-35.7634	-35.7606	-35.7467	-35.7408	-35.7458	-35.7661	-35.7792
-31.647	-31.4898	-31.4084	-31.3459	-31.3591	-31.4271	-31.5021	-31.5645	-31.6484	-31.7659	-31.8085	-31.8545	-31.8716	-31.8995	-31.9013	-31.8607	-31.7508	-31.6008	-31.3832	-31.136	-30.8788	-30.7436	-30.5927	-30.4648	-30.3585	-30.2998	-30.2735	-30.2704	-30.3203	-30.3963	-30.4806	-30.6148	-30.6913	-30.6921	-30.6768	-30.6361	-30.5794	-30.5334	-30.4923	-30.4498	-30.4055	-30.3759	-30.3673	-30.3442	-30.3047	-30.2818	-30.2787	-30.2849	-30.2995	-30.3148
-40.294	-40.2283	-40.2011	-40.2111	-40.2513	-40.3136	-40.3675	-40.3872	-40.3706	-40.3493	-40.3289	-40.3091	-40.2717	-40.2012	-40.1234	-40.0595	-40.0155	-40.0023	-39.9743	-39.9313	-39.8865	-39.8506	-39.8241	-39.7877	-39.75	-39.6796	-39.6007	-39.5374	-39.477	-39.4141	-39.374	-39.3367	-39.2871	-39.2065	-39.1283	-39.0605	-39	-38.9487	-38.9045	-38.8661	-38.8407	-38.8094	-38.7693	-38.7239	-38.694	-38.6857	-38.6741	-38.6521	-38.6227	-38.6253
-37.6899	-37.6359	-37.6644	-37.6962	-37.7211	-37.7219	-37.7323	-37.7454	-37.7237	-37.6981	-37.671	-37.6582	-37.6527	-37.6515	-37.6393	-37.6034	-37.579	-37.5646	-37.5547	-37.5496	-37.5452	-37.5412	-37.5391	-37.5338	-37.5533	-37.5357	-37.5362	-37.5206	-37.487	-37.4525	-37.429	-37.4368	-37.4722	-37.4704	-37.4356	-37.3694	-37.2889	-37.2279	-37.1897	-37.1675	-37.1545	-37.1428	-37.1175	-37.0674	-37.0499	-37.0007	-36.9434	-36.9131	-36.8557	-36.8012
-35.8826	-35.944	-35.9736	-36.0144	-36.0311	-36.0633	-36.1209	-36.1343	-36.0895	-36.0167	-35.9843	-35.9342	-35.908	-35.8688	-35.8659	-35.8813	-35.8706	-35.8227	-35.7719	-35.735	-35.7181	-35.6855	-35.6659	-35.653	-35.6581	-35.7133	-35.7551	-35.776	-35.7608	-35.7721	-35.7931	-35.7785	-35.7553	-35.739	-35.7249	-35.7246	-35.7026	-35.7043	-35.7237	-35.7364	-35.7485	-35.7736	-35.7852	-35.7801	-35.8012	-35.8103	-35.8066	-35.7818	-35.7858	-35.7786
-33.1636	-33.1181	-33.0496	-32.9772	-32.9298	-32.9163	-32.9183	-32.9295	-32.9095	-32.8789	-32.8464	-32.8194	-32.7769	-32.7508	-32.7423	-32.7509	-32.7655	-32.7845	-32.8041	-32.82	-32.8354	-32.8401	-32.8189	-32.8149	-32.808	-32.7902	-32.7571	-32.7517	-32.7467	-32.7315	-32.7266	-32.7132	-32.7023	-32.7245	-32.7164	-32.7047	-32.6971	-32.6895	-32.6732	-32.6529	-32.6372	-32.6067	-32.5848	-32.5775	-32.5994	-32.5999	-32.5975	-32.5944	-32.5811	-32.5433
-34.9343	-35.0357	-35.0377	-34.95	-34.8046	-34.7191	-34.6819	-34.674	-34.6474	-34.5961	-34.5476	-34.494	-34.4291	-34.3934	-34.3999	-34.4071	-34.4178	-34.4151	-34.4264	-34.4819	-34.5847	-34.686	-34.7579	-34.78	-34.8109	-34.8424	-34.8813	-34.9133	-34.9371	-34.9968	-35.0506	-35.0812	-35.1027	-35.1181	-35.122	-35.1222	-35.1315	-35.1603	-35.2018	-35.2603	-35.3368	-35.3781	-35.383	-35.3656	-35.3456	-35.3271	-35.3284	-35.3487	-35.3621	-35.3593
-25.5831	-25.5971	-25.6297	-25.6391	-25.6732	-25.7411	-25.7978	-25.8504	-25.903	-25.9094	-25.8846	-25.8906	-25.8931	-25.8436	-25.7753	-25.6999	-25.6363	-25.603	-25.5921	-25.5941	-25.6026	-25.5833	-25.5529	-25.5268	-25.5076	-25.4848	-25.4498	-25.4283	-25.378	-25.3261	-25.3138	-25.3004	-25.2764	-25.2601	-25.222	-25.1658	-25.1354	-25.1121	-25.0881	-25.0685	-25.072	-25.0825	-25.0973	-25.1242	-25.1662	-25.1767	-25.1703	-25.1541	-25.1624	-25.1753
-47.9472	-47.9631	-47.9645	-47.9632	-47.9761	-47.9916	-48.0092	-48.0298	-48.0504	-48.0555	-48.0388	-48.0273	-48.0295	-48.0501	-48.0602	-48.0721	-48.0798	-48.067	-48.0436	-48.0305	-48.0409	-48.0446	-48.0519	-48.0799	-48.1192	-48.1429	-48.1514	-48.1368	-48.1287	-48.1236	-48.1114	-48.1028	-48.0947	-48.0848	-48.078	-48.0751	-48.0742	-48.0744	-48.0759	-48.0803	-48.0851	-48.0817	-48.0679	-48.0494	-48.0424	-48.0378	-48.0325	-48.034	-48.039	-48.0464
-37.1696	-37.1539	-37.118	-37.071	-37.0575	-37.0447	-37.0332	-37.0276	-37.0116	-36.9847	-36.9657	-36.9308	-36.8805	-36.826	-36.8001	-36.7803	-36.7554	-36.7398	-36.7218	-36.6887	-36.6456	-36.6065	-36.5795	-36.5719	-36.5592	-36.5278	-36.502	-36.4718	-36.4426	-36.4376	-36.4213	-36.3851	-36.3691	-36.3506	-36.33	-36.3151	-36.2871	-36.2453	-36.2058	-36.1661	-36.1253	-36.0804	-36.053	-36.0314	-36.009	-35.9853	-35.9585	-35.9272	-35.8962	-35.8737
-37.9864	-37.9813	-37.996	-38.0237	-38.012	-37.9827	-37.9639	-37.9693	-37.9807	-38.0007	-38.0246	-38.0284	-38.043	-38.0805	-38.116	-38.1299	-38.1399	-38.1563	-38.151	-38.1313	-38.0867	-38.0311	-37.9798	-37.9433	-37.9271	-37.9202	-37.9108	-37.8623	-37.8318	-37.7966	-37.7409	-37.682	-37.6451	-37.6299	-37.64	-37.6518	-37.6597	-37.6625	-37.6334	-37.5935	-37.576	-37.5663	-37.5572	-37.5472	-37.5358	-37.5304	-37.5306	-37.569	-37.5786	-37.5901
-38.9569	-38.9719	-38.9556	-38.9289	-38.9229	-38.9037	-38.8855	-38.8777	-38.88	-38.8737	-38.8568	-38.8301	-38.8032	-38.7663	-38.7444	-38.7378	-38.7171	-38.7015	-38.6884	-38.6726	-38.6574	-38.6444	-38.6323	-38.6184	-38.5917	-38.5571	-38.5236	-38.5011	-38.4676	-38.4309	-38.4007	-38.3825	-38.3666	-38.3537	-38.3443	-38.3152	-38.3024	-38.3006	-38.3101	-38.3242	-38.3282	-38.3267	-38.3239	-38.3243	-38.3209	-38.2954	-38.2738	-38.2502	-38.2267	-38.2079
-44.3936	-44.3653	-44.3439	-44.3388	-44.3112	-44.3082	-44.3245	-44.33	-44.3411	-44.333	-44.2778	-44.2314	-44.2146	-44.2092	-44.2009	-44.2013	-44.2245	-44.2134	-44.1975	-44.1736	-44.1458	-44.1347	-44.1143	-44.0772	-44.039	-44.0112	-43.9912	-43.983	-43.9674	-43.9275	-43.8694	-43.7866	-43.7443	-43.6865	-43.6576	-43.6149	-43.5694	-43.5242	-43.5088	-43.5101	-43.5156	-43.5035	-43.4797	-43.4323	-43.3836	-43.342	-43.3066	-43.2735	-43.2399	-43.2189
-35.1321	-35.1598	-35.1976	-35.2057	-35.2175	-35.2499	-35.2816	-35.2996	-35.3469	-35.3935	-35.4404	-35.4613	-35.4821	-35.5134	-35.5439	-35.5686	-35.5929	-35.5991	-35.6201	-35.644	-35.6401	-35.6638	-35.6913	-35.6934	-35.6904	-35.7013	-35.6985	-35.722	-35.7319	-35.7455	-35.7605	-35.76	-35.7556	-35.7676	-35.7622	-35.7426	-35.7387	-35.7408	-35.7434	-35.7491	-35.7605	-35.7709	-35.7796	-35.7978	-35.7988	-35.8105	-35.8291	-35.8595	-35.8658	-35.8411
-36.2418	-36.1713	-36.1488	-36.1335	-36.0934	-36.0978	-36.1056	-36.1091	-36.0953	-36.0747	-36.0469	-36.0096	-35.968	-35.9383	-35.9253	-35.9547	-35.9813	-36.0114	-36.052	-36.0515	-36.0515	-36.0519	-36.0253	-35.9985	-35.967	-35.9231	-35.8624	-35.8165	-35.7832	-35.7505	-35.7289	-35.7062	-35.6786	-35.665	-35.6575	-35.6559	-35.6724	-35.6698	-35.6712	-35.6928	-35.7309	-35.7329	-35.7232	-35.7149	-35.7006	-35.6842	-35.6666	-35.6373	-35.6368	-35.6392
-33.3561	-33.2433	-33.1627	-33.1245	-33.1403	-33.2071	-33.2678	-33.2871	-33.2898	-33.2845	-33.244	-33.1926	-33.1345	-33.0824	-33.0391	-32.9745	-32.9409	-32.9148	-32.8665	-32.8455	-32.8258	-32.8123	-32.8105	-32.7927	-32.7828	-32.7673	-32.7565	-32.7507	-32.7396	-32.716	-32.6956	-32.6607	-32.6468	-32.632	-32.6425	-32.6427	-32.6336	-32.6118	-32.5687	-32.5134	-32.4745	-32.413	-32.3757	-32.3556	-32.3436	-32.3312	-32.3411	-32.3483	-32.3482	-32.3452
-33.1768	-33.0956	-33.0173	-32.9781	-32.9238	-32.8961	-32.8872	-32.8774	-32.8413	-32.7813	-32.7371	-32.6811	-32.6109	-32.5381	-32.4586	-32.4014	-32.361	-32.3322	-32.2951	-32.2333	-32.1745	-32.1151	-32.059	-32.0033	-31.943	-31.9045	-31.8779	-31.8546	-31.8395	-31.8068	-31.7962	-31.774	-31.7592	-31.7485	-31.7293	-31.6989	-31.6568	-31.6204	-31.5945	-31.5616	-31.538	-31.5293	-31.514	-31.4815	-31.4553	-31.4419	-31.4366	-31.407	-31.3735	-31.3183
-35.8852	-35.8791	-35.8423	-35.811	-35.7766	-35.7365	-35.6685	-35.6127	-35.5738	-35.5401	-35.5284	-35.5312	-35.5377	-35.4899	-35.4424	-35.3802	-35.3072	-35.232	-35.1885	-35.1216	-35.0843	-35.064	-35.0302	-34.9954	-34.9658	-34.9262	-34.8969	-34.8844	-34.8642	-34.8568	-34.8439	-34.845	-34.8436	-34.854	-34.8738	-34.8899	-34.922	-34.9573	-34.9609	-34.9439	-34.9207	-34.8931	-34.8697	-34.8853	-34.8842	-34.875	-34.8834	-34.8709	-34.865	-34.826
-36.9631	-36.9491	-36.9577	-36.9773	-36.9864	-37.011	-37.0484	-37.0838	-37.0983	-37.1144	-37.1193	-37.1147	-37.1079	-37.0878	-37.0497	-37.0043	-36.9591	-36.9246	-36.8974	-36.8682	-36.8448	-36.8234	-36.8023	-36.7833	-36.7657	-36.7479	-36.7293	-36.7181	-36.7011	-36.6821	-36.6745	-36.66	-36.6434	-36.629	-36.6155	-36.6118	-36.6134	-36.6298	-36.634	-36.6321	-36.6227	-36.6095	-36.5853	-36.558	-36.5308	-36.4868	-36.4595	-36.4306	-36.3846	-36.3477
-38.6462	-38.7914	-38.912	-39.0149	-39.0839	-39.1269	-39.1621	-39.2077	-39.2817	-39.3161	-39.3048	-39.278	-39.2278	-39.1848	-39.162	-39.1287	-39.0899	-39.0641	-39.0482	-39.0588	-39.0612	-39.0482	-39.0409	-39.0437	-39.0262	-39.0055	-38.9747	-38.9213	-38.875	-38.869	-38.8835	-38.879	-38.8917	-38.8978	-38.9089	-38.8993	-38.8948	-38.906	-38.9401	-38.9872	-39.0178	-39.0448	-39.0385	-39.0208	-38.9947	-38.9637	-38.9333	-38.9054	-38.8734	-38.8698
-27.7562	-27.7093	-27.6592	-27.5975	-27.5112	-27.4368	-27.3704	-27.3144	-27.2719	-27.2419	-27.2144	-27.1881	-27.1661	-27.1717	-27.1765	-27.1675	-27.1503	-27.1364	-27.1183	-27.0785	-27.0612	-27.0602	-27.0619	-27.0394	-27.0257	-27.0033	-26.9735	-26.9675	-26.9569	-26.9345	-26.8904	-26.8513	-26.7993	-26.7405	-26.6893	-26.6643	-26.6464	-26.6297	-26.6093	-26.5939	-26.5741	-26.5566	-26.5574	-26.5521	-26.5507	-26.5617	-26.5517	-26.5292	-26.4953	-26.4605
-33.2245	-33.1801	-33.1854	-33.1939	-33.2039	-33.1833	-33.1514	-33.1383	-33.1192	-33.1142	-33.0961	-33.0631	-33.0472	-33.0246	-33.0211	-33.0046	-32.9538	-32.9366	-32.9428	-32.9299	-32.8889	-32.8424	-32.7643	-32.699	-32.648	-32.6119	-32.5786	-32.518	-32.447	-32.4105	-32.3764	-32.3066	-32.2286	-32.1348	-32.0543	-31.9924	-31.9498	-31.896	-31.8753	-31.8579	-31.8313	-31.7957	-31.7334	-31.6465	-31.5438	-31.4401	-31.3333	-31.2638	-31.1857	-31.1258
-35.5791	-35.6004	-35.5964	-35.5744	-35.5395	-35.5038	-35.4498	-35.3663	-35.2867	-35.2389	-35.2104	-35.1916	-35.1634	-35.1292	-35.0834	-34.9782	-34.8787	-34.806	-34.7608	-34.6878	-34.6071	-34.5404	-34.5049	-34.4982	-34.4935	-34.4863	-34.4886	-34.4968	-34.5095	-34.5162	-34.5086	-34.5011	-34.4992	-34.4898	-34.4684	-34.4419	-34.4281	-34.3992	-34.3643	-34.3347	-34.3197	-34.3029	-34.2873	-34.2774	-34.2634	-34.2467	-34.2252	-34.1824	-34.1383	-34.0937
-41.6175	-41.7148	-41.7883	-41.8441	-41.8721	-41.8656	-41.8415	-41.8366	-41.8496	-41.8533	-41.8038	-41.7293	-41.6742	-41.6758	-41.6873	-41.6866	-41.6531	-41.5852	-41.5475	-41.5229	-41.4795	-41.4266	-41.3827	-41.2957	-41.2304	-41.1767	-41.1248	-41.0979	-41.0918	-41.0891	-41.0863	-41.1138	-41.1303	-41.1082	-41.0487	-41.0165	-40.996	-40.9517	-40.9036	-40.8825	-40.8734	-40.8613	-40.8627	-40.8716	-40.869	-40.8603	-40.8456	-40.8315	-40.8341	-40.7988
-45.5667	-45.616	-45.6516	-45.6504	-45.6416	-45.6208	-45.6623	-45.7158	-45.76	-45.8016	-45.8497	-45.8835	-45.9177	-45.9598	-45.926	-45.8738	-45.8471	-45.8201	-45.8264	-45.8582	-45.8987	-45.9359	-45.9773	-46.018	-46.0691	-46.1179	-46.1518	-46.1628	-46.1687	-46.1849	-46.2092	-46.2387	-46.2416	-46.265	-46.3094	-46.3617	-46.4174	-46.4473	-46.4587	-46.4551	-46.4744	-46.462	-46.4736	-46.4893	-46.53	-46.5709	-46.6108	-46.6297	-46.6549	-46.6725
-29.4102	-29.4087	-29.4152	-29.3911	-29.3509	-29.3256	-29.3089	-29.3001	-29.3106	-29.3123	-29.3123	-29.3181	-29.2973	-29.256	-29.2133	-29.1658	-29.1241	-29.0801	-29.022	-28.975	-28.99	-29.0035	-28.9946	-28.9832	-28.9876	-28.9711	-28.9781	-28.9848	-28.999	-29.0012	-29.0147	-29.0216	-29.0185	-29.0373	-29.0549	-29.0765	-29.0787	-29.0648	-29.0511	-29.0492	-29.0603	-29.0795	-29.07	-29.062	-29.0543	-29.0611	-29.0744	-29.1013	-29.1093	-29.0994
-34.1648	-34.1146	-34.0535	-34.0137	-33.9998	-33.9967	-33.9928	-33.9784	-33.9458	-33.9162	-33.9097	-33.903	-33.8969	-33.8914	-33.8664	-33.8627	-33.8541	-33.8177	-33.7474	-33.6806	-33.6268	-33.5938	-33.5763	-33.5513	-33.504	-33.4424	-33.3908	-33.3664	-33.3416	-33.3123	-33.28	-33.2544	-33.2722	-33.3094	-33.3502	-33.3739	-33.3774	-33.3807	-33.379	-33.376	-33.3945	-33.4031	-33.3906	-33.3792	-33.3877	-33.3849	-33.3878	-33.3907	-33.3901	-33.3708
-41.2498	-41.2375	-41.2365	-41.2361	-41.2086	-41.1716	-41.1155	-41.037	-40.9767	-40.9229	-40.8723	-40.8196	-40.8048	-40.808	-40.8433	-40.8638	-40.8766	-40.8816	-40.8779	-40.8696	-40.8523	-40.8206	-40.7874	-40.7705	-40.7577	-40.7204	-40.6771	-40.6421	-40.6209	-40.6097	-40.6054	-40.6015	-40.578	-40.553	-40.5247	-40.4903	-40.4392	-40.388	-40.3546	-40.3462	-40.3331	-40.3097	-40.2732	-40.2571	-40.2363	-40.2087	-40.1812	-40.1849	-40.2051	-40.2423
-46.1009	-46.1443	-46.1768	-46.1869	-46.2007	-46.2285	-46.2271	-46.2333	-46.2429	-46.2424	-46.2445	-46.2313	-46.2234	-46.2051	-46.2002	-46.2103	-46.2234	-46.2271	-46.226	-46.2223	-46.1988	-46.1753	-46.1716	-46.167	-46.1835	-46.1973	-46.2177	-46.2541	-46.2977	-46.31	-46.2975	-46.2933	-46.2756	-46.2822	-46.2711	-46.2975	-46.3235	-46.3395	-46.3263	-46.3023	-46.2678	-46.2336	-46.1999	-46.1645	-46.1618	-46.1572	-46.1572	-46.1467	-46.1282	-46.1262
-42.7429	-42.6848	-42.6311	-42.5654	-42.5626	-42.5615	-42.5713	-42.5843	-42.5884	-42.5781	-42.5244	-42.4977	-42.4754	-42.4407	-42.4349	-42.4244	-42.385	-42.3665	-42.3441	-42.303	-42.2683	-42.2205	-42.1974	-42.1838	-42.1645	-42.1544	-42.1468	-42.1294	-42.1079	-42.1062	-42.1218	-42.11	-42.1008	-42.0981	-42.0749	-42.0438	-42.0373	-42.0457	-42.0719	-42.0825	-42.093	-42.0924	-42.1335	-42.1432	-42.1279	-42.1115	-42.105	-42.088	-42.0912	-42.086
-39.7848	-39.714	-39.7005	-39.7037	-39.7045	-39.7079	-39.7218	-39.6962	-39.6975	-39.7014	-39.6994	-39.6976	-39.6897	-39.6534	-39.6076	-39.5445	-39.5002	-39.4781	-39.4579	-39.4448	-39.431	-39.3976	-39.3752	-39.359	-39.3727	-39.3747	-39.3764	-39.3827	-39.3855	-39.3806	-39.3843	-39.3844	-39.3889	-39.3993	-39.4031	-39.4027	-39.3965	-39.3772	-39.3913	-39.3849	-39.3837	-39.3857	-39.3849	-39.3789	-39.387	-39.4027	-39.4335	-39.4511	-39.4503	-39.4472
-36.3247	-36.284	-36.2578	-36.235	-36.1934	-36.1368	-36.076	-36.0247	-35.9691	-35.9412	-35.9311	-35.8883	-35.8355	-35.7745	-35.6761	-35.6039	-35.5475	-35.4957	-35.4185	-35.3348	-35.2572	-35.1694	-35.1202	-35.0946	-35.07	-35.063	-35.0643	-35.1073	-35.1284	-35.1591	-35.2252	-35.2553	-35.2873	-35.3157	-35.3202	-35.3319	-35.3434	-35.3449	-35.3343	-35.3306	-35.3568	-35.3561	-35.3495	-35.3366	-35.3378	-35.3351	-35.3221	-35.2915	-35.293	-35.2979
-41.3826	-41.294	-41.1902	-41.0739	-40.9709	-40.9135	-40.9079	-40.8997	-40.873	-40.8257	-40.78	-40.7113	-40.6234	-40.5489	-40.5129	-40.4994	-40.4843	-40.4273	-40.3903	-40.3846	-40.3959	-40.4158	-40.4037	-40.4042	-40.4136	-40.4295	-40.4403	-40.4759	-40.523	-40.5318	-40.5357	-40.5604	-40.5544	-40.5341	-40.5313	-40.5363	-40.5429	-40.5508	-40.5418	-40.5255	-40.5207	-40.5267	-40.5351	-40.5206	-40.5152	-40.5035	-40.4747	-40.4529	-40.4445	-40.4347
-45.6053	-45.6504	-45.6909	-45.6973	-45.6715	-45.6522	-45.6352	-45.6248	-45.611	-45.5759	-45.5669	-45.5611	-45.5565	-45.5541	-45.557	-45.5476	-45.5385	-45.5315	-45.5246	-45.5375	-45.5273	-45.4982	-45.4734	-45.4687	-45.4708	-45.4847	-45.4931	-45.4736	-45.4797	-45.5088	-45.5218	-45.5222	-45.5477	-45.5812	-45.6098	-45.6195	-45.6183	-45.6271	-45.6314	-45.6374	-45.6481	-45.6566	-45.6421	-45.6385	-45.6391	-45.6437	-45.6528	-45.6553	-45.6524	-45.6465
-36.6782	-36.6265	-36.6046	-36.5812	-36.5433	-36.505	-36.5094	-36.4977	-36.487	-36.5062	-36.511	-36.5069	-36.5015	-36.5001	-36.5036	-36.4568	-36.4374	-36.4235	-36.4092	-36.4203	-36.4459	-36.4692	-36.4944	-36.5267	-36.5147	-36.5195	-36.521	-36.5191	-36.5424	-36.5391	-36.5395	-36.5372	-36.5144	-36.4827	-36.4879	-36.4957	-36.5062	-36.5415	-36.5762	-36.6234	-36.6628	-36.6899	-36.7187	-36.7417	-36.767	-36.7914	-36.8058	-36.7969	-36.7943	-36.785
-42.5558	-42.5814	-42.5857	-42.5874	-42.5865	-42.5904	-42.6038	-42.6136	-42.6244	-42.6486	-42.6609	-42.6495	-42.6216	-42.5917	-42.5332	-42.4846	-42.4348	-42.3801	-42.3289	-42.2872	-42.2321	-42.1745	-42.1336	-42.0934	-42.0599	-42.0459	-42.045	-42.0717	-42.0714	-42.0656	-42.0423	-42.0445	-42.0584	-42.0895	-42.1249	-42.1483	-42.1785	-42.2247	-42.251	-42.2438	-42.2598	-42.2475	-42.2395	-42.2253	-42.2039	-42.205	-42.2071	-42.2014	-42.1993	-42.2058
-26.902	-26.8418	-26.8053	-26.768	-26.7151	-26.6936	-26.698	-26.7047	-26.7046	-26.7032	-26.7108	-26.7256	-26.7334	-26.755	-26.7958	-26.8443	-26.88	-26.9051	-26.9125	-26.9128	-26.9053	-26.9134	-26.9282	-26.9336	-26.9162	-26.9157	-26.9144	-26.9161	-26.9422	-26.9554	-26.9726	-26.9972	-27.0242	-27.0108	-26.9881	-26.975	-26.9739	-26.9683	-26.972	-26.9864	-26.999	-26.9921	-26.9851	-26.9815	-26.9798	-26.9575	-26.9242	-26.8933	-26.8726	-26.8905
-28.2604	-28.1753	-28.083	-28.0018	-27.9454	-27.9173	-27.9109	-27.9392	-27.9913	-28.0186	-28.043	-28.1084	-28.167	-28.221	-28.299	-28.3757	-28.4196	-28.4374	-28.4554	-28.4747	-28.5026	-28.5318	-28.567	-28.6211	-28.6423	-28.6463	-28.6632	-28.682	-28.6944	-28.7193	-28.746	-28.7338	-28.6908	-28.6532	-28.6441	-28.6483	-28.6636	-28.6813	-28.6749	-28.6557	-28.649	-28.6651	-28.7012	-28.7475	-28.758	-28.7614	-28.7808	-28.8167	-28.8295	-28.8625
-26.6651	-26.553	-26.497	-26.4501	-26.3844	-26.2834	-26.1676	-26.061	-25.9816	-25.9325	-25.9325	-25.9605	-25.9829	-26.0142	-26.0256	-26.0125	-25.9928	-25.9696	-25.936	-25.9027	-25.8463	-25.8017	-25.7543	-25.7421	-25.7465	-25.7483	-25.745	-25.7305	-25.7271	-25.714	-25.6802	-25.6627	-25.6906	-25.6709	-25.6641	-25.6794	-25.7069	-25.7095	-25.6638	-25.653	-25.661	-25.6548	-25.6352	-25.6275	-25.6438	-25.6615	-25.6801	-25.6736	-25.6649	-25.648
-20.2212	-20.2764	-20.2989	-20.3046	-20.3036	-20.2646	-20.2075	-20.1646	-20.1274	-20.0792	-19.9956	-19.9518	-19.9465	-19.9493	-19.9516	-19.9423	-19.9298	-19.9278	-19.9294	-19.9231	-19.9034	-19.9236	-19.9642	-19.9957	-20.0231	-20.0262	-20.0322	-20.0515	-20.0781	-20.0595	-20.058	-20.0586	-20.0607	-20.0625	-20.0676	-20.0652	-20.0671	-20.0872	-20.1432	-20.2227	-20.3022	-20.3871	-20.4687	-20.5176	-20.5643	-20.5696	-20.5584	-20.5308	-20.529	-20.5093
-41.2042	-41.2227	-41.2272	-41.2271	-41.2082	-41.2041	-41.2014	-41.196	-41.1895	-41.1777	-41.1619	-41.1527	-41.1418	-41.1382	-41.1489	-41.1452	-41.132	-41.1067	-41.0903	-41.0744	-41.0584	-41.042	-41.0162	-41.0019	-40.9967	-40.9522	-40.8993	-40.8411	-40.76	-40.7141	-40.6796	-40.6449	-40.5858	-40.5384	-40.5008	-40.45	-40.4227	-40.4028	-40.3837	-40.3811	-40.3726	-40.3459	-40.3247	-40.2912	-40.2589	-40.2431	-40.2256	-40.2055	-40.1852	-40.1764
-39.8052	-39.8073	-39.8126	-39.8251	-39.8511	-39.8661	-39.8555	-39.8518	-39.851	-39.8607	-39.8702	-39.8762	-39.8812	-39.883	-39.8823	-39.8775	-39.8623	-39.8299	-39.7848	-39.7328	-39.7	-39.6901	-39.694	-39.6912	-39.6812	-39.6646	-39.6426	-39.6144	-39.5809	-39.5453	-39.5106	-39.4965	-39.4875	-39.4786	-39.4619	-39.4366	-39.4204	-39.4017	-39.379	-39.3842	-39.3991	-39.4179	-39.4268	-39.4301	-39.4167	-39.3922	-39.3611	-39.3525	-39.3475	-39.3425
-49.3597	-49.3705	-49.3816	-49.3926	-49.4041	-49.4083	-49.409	-49.3906	-49.3629	-49.3358	-49.3205	-49.2997	-49.2912	-49.3013	-49.3062	-49.3046	-49.2829	-49.2627	-49.2327	-49.1952	-49.1855	-49.1733	-49.1619	-49.1809	-49.1812	-49.1699	-49.1643	-49.1739	-49.1868	-49.1773	-49.1869	-49.1965	-49.1871	-49.1799	-49.1777	-49.1786	-49.1784	-49.1772	-49.1726	-49.1545	-49.151	-49.1577	-49.1385	-49.1143	-49.0954	-49.088	-49.0739	-49.0582	-49.0522	-49.0323
-42.2301	-42.2365	-42.2439	-42.2533	-42.2472	-42.2286	-42.2299	-42.231	-42.2248	-42.2188	-42.2134	-42.1909	-42.1514	-42.1147	-42.0699	-42.0136	-41.9689	-41.9286	-41.8808	-41.8346	-41.7922	-41.764	-41.7433	-41.7183	-41.6935	-41.671	-41.6494	-41.6297	-41.6227	-41.6164	-41.5921	-41.5583	-41.517	-41.4891	-41.4666	-41.4379	-41.4146	-41.4005	-41.375	-41.3392	-41.3209	-41.3077	-41.298	-41.2805	-41.2503	-41.2321	-41.216	-41.1924	-41.1725	-41.1582
-42.3193	-42.3538	-42.3959	-42.4409	-42.4546	-42.466	-42.4805	-42.5003	-42.5214	-42.54	-42.5453	-42.549	-42.569	-42.597	-42.6312	-42.668	-42.6929	-42.7063	-42.7034	-42.6915	-42.6533	-42.6273	-42.6069	-42.5885	-42.5924	-42.6027	-42.6054	-42.5968	-42.5629	-42.5285	-42.5001	-42.4779	-42.4491	-42.4246	-42.4074	-42.3951	-42.3828	-42.3654	-42.3643	-42.3657	-42.3668	-42.3637	-42.3527	-42.3441	-42.3436	-42.3488	-42.3385	-42.3272	-42.3219	-42.3047
-36.6081	-36.5866	-36.551	-36.497	-36.4326	-36.3878	-36.3663	-36.3542	-36.3425	-36.3227	-36.293	-36.2617	-36.2453	-36.2297	-36.2101	-36.1501	-36.0731	-35.9925	-35.9273	-35.8685	-35.8138	-35.7736	-35.7372	-35.6983	-35.6426	-35.5729	-35.5019	-35.427	-35.3543	-35.2989	-35.2582	-35.2267	-35.1839	-35.1415	-35.1044	-35.0512	-35.0028	-34.9738	-34.9458	-34.9202	-34.898	-34.8855	-34.8755	-34.8439	-34.8039	-34.7613	-34.7191	-34.6889	-34.6707	-34.6202
-38.6921	-38.7437	-38.7524	-38.7542	-38.7655	-38.7873	-38.82	-38.857	-38.8737	-38.8951	-38.9249	-38.9414	-38.978	-39.0302	-39.0673	-39.0847	-39.0998	-39.1156	-39.111	-39.0969	-39.0734	-39.06	-39.0324	-38.9911	-38.9483	-38.9045	-38.8689	-38.8415	-38.8042	-38.7808	-38.7624	-38.7262	-38.6979	-38.666	-38.6175	-38.58	-38.5518	-38.5291	-38.4997	-38.486	-38.4746	-38.442	-38.4379	-38.4427	-38.4766	-38.4921	-38.4904	-38.47	-38.4402	-38.4317
-33.1003	-33.08	-33.0604	-33.0379	-33.0086	-32.9772	-32.948	-32.9318	-32.9273	-32.9397	-32.9331	-32.9163	-32.908	-32.8846	-32.8639	-32.8552	-32.8538	-32.8226	-32.7874	-32.7663	-32.7574	-32.7289	-32.6932	-32.6567	-32.6226	-32.5912	-32.5539	-32.5215	-32.5021	-32.4495	-32.4036	-32.3812	-32.375	-32.3385	-32.3033	-32.2751	-32.2486	-32.2325	-32.2074	-32.1748	-32.1502	-32.1555	-32.1469	-32.1225	-32.1085	-32.0871	-32.0609	-32.0353	-32.0161	-32.0022
-40.4872	-40.4657	-40.429	-40.4037	-40.3981	-40.4004	-40.397	-40.3844	-40.3698	-40.3859	-40.3762	-40.3652	-40.3637	-40.336	-40.2999	-40.263	-40.2287	-40.193	-40.1712	-40.1477	-40.1182	-40.1004	-40.0807	-40.0582	-40.0425	-40.0486	-40.0534	-40.0486	-40.021	-39.9949	-39.9765	-39.9522	-39.9203	-39.8971	-39.8884	-39.8933	-39.9182	-39.9416	-39.946	-39.9506	-39.9531	-39.9356	-39.9429	-39.9436	-39.9323	-39.9066	-39.8961	-39.8986	-39.915	-39.9406
-42.295	-42.2825	-42.2659	-42.2446	-42.2057	-42.1424	-42.0838	-42.0307	-41.9874	-41.9533	-41.9266	-41.9106	-41.8983	-41.8806	-41.8682	-41.8633	-41.8514	-41.8276	-41.8058	-41.7794	-41.7366	-41.6956	-41.6605	-41.6397	-41.625	-41.6097	-41.5998	-41.5944	-41.593	-41.5926	-41.5947	-41.5968	-41.5926	-41.5865	-41.5789	-41.5657	-41.5533	-41.5527	-41.5529	-41.5589	-41.5704	-41.5856	-41.58	-41.5682	-41.5609	-41.5479	-41.5209	-41.4979	-41.4775	-41.4587
-39.3246	-39.3424	-39.3475	-39.3473	-39.3375	-39.3001	-39.272	-39.241	-39.1955	-39.157	-39.128	-39.1031	-39.0879	-39.0876	-39.0853	-39.0633	-39.0518	-39.0462	-39.0349	-39.0244	-39.0204	-39.0154	-39.0084	-39.0041	-39.0001	-38.9865	-38.9652	-38.9344	-38.9319	-38.9411	-38.9266	-38.8993	-38.882	-38.859	-38.8254	-38.793	-38.7643	-38.7425	-38.7331	-38.7315	-38.7282	-38.7207	-38.7064	-38.6834	-38.6489	-38.6171	-38.5915	-38.5581	-38.5198	-38.4864
-43.1918	-43.1826	-43.1917	-43.2083	-43.2141	-43.1947	-43.1817	-43.1733	-43.1573	-43.16	-43.1663	-43.1752	-43.1853	-43.2069	-43.21	-43.1881	-43.1635	-43.1659	-43.1766	-43.1905	-43.2021	-43.2073	-43.2131	-43.2244	-43.229	-43.2298	-43.2301	-43.2308	-43.2288	-43.2223	-43.2171	-43.227	-43.2369	-43.2432	-43.2465	-43.2487	-43.249	-43.2424	-43.2145	-43.1987	-43.1942	-43.1903	-43.1858	-43.2069	-43.2055	-43.2022	-43.2113	-43.2118	-43.206	-43.1858
-36.2001	-36.219	-36.2217	-36.2151	-36.1919	-36.161	-36.1361	-36.1257	-36.118	-36.1063	-36.0907	-36.0719	-36.0539	-36.0387	-36.0254	-36.0033	-35.9762	-35.9467	-35.9107	-35.869	-35.8226	-35.775	-35.7238	-35.6595	-35.6023	-35.5542	-35.5086	-35.4747	-35.452	-35.4198	-35.3975	-35.3917	-35.372	-35.3431	-35.3315	-35.316	-35.2977	-35.2907	-35.2839	-35.2753	-35.2663	-35.2515	-35.2154	-35.1955	-35.1839	-35.1764	-35.1699	-35.1638	-35.1579	-35.1452
-39.7316	-39.6412	-39.5916	-39.5738	-39.5702	-39.5682	-39.5691	-39.5722	-39.5755	-39.5751	-39.5789	-39.5859	-39.5895	-39.5739	-39.5642	-39.5382	-39.4885	-39.4636	-39.4261	-39.4007	-39.381	-39.3493	-39.3403	-39.3253	-39.2953	-39.2514	-39.229	-39.2058	-39.1756	-39.1353	-39.1034	-39.0705	-39.0399	-39.0132	-38.9828	-38.9555	-38.9346	-38.9239	-38.9246	-38.9222	-38.9117	-38.8831	-38.829	-38.812	-38.8111	-38.8164	-38.8197	-38.8214	-38.8272	-38.8381
-44.7692	-44.8124	-44.8244	-44.8251	-44.8209	-44.806	-44.7751	-44.7482	-44.7319	-44.711	-44.6894	-44.6712	-44.6624	-44.659	-44.6635	-44.6702	-44.6685	-44.6697	-44.6811	-44.6874	-44.6934	-44.7074	-44.7098	-44.6995	-44.6893	-44.6801	-44.6749	-44.6641	-44.6454	-44.6477	-44.6507	-44.6397	-44.6222	-44.5953	-44.5455	-44.4882	-44.4462	-44.4061	-44.3704	-44.3548	-44.345	-44.338	-44.3289	-44.3183	-44.3119	-44.3107	-44.3288	-44.3362	-44.3383	-44.338
-41.4811	-41.4969	-41.4994	-41.4986	-41.5027	-41.5138	-41.5378	-41.5691	-41.5993	-41.6216	-41.6158	-41.5972	-41.5556	-41.5208	-41.5114	-41.5352	-41.5567	-41.5649	-41.5599	-41.5404	-41.5081	-41.4777	-41.4616	-41.4508	-41.4417	-41.4269	-41.4165	-41.4158	-41.4038	-41.3699	-41.3295	-41.3016	-41.2779	-41.2369	-41.2121	-41.1976	-41.1867	-41.1676	-41.1393	-41.1208	-41.1011	-41.0829	-41.0768	-41.077	-41.0844	-41.0948	-41.104	-41.1108	-41.1217	-41.1254
-39.4269	-39.4016	-39.3681	-39.3274	-39.2901	-39.2792	-39.2845	-39.3124	-39.364	-39.4265	-39.4893	-39.547	-39.5988	-39.6035	-39.5993	-39.5673	-39.5353	-39.5052	-39.4662	-39.4243	-39.3806	-39.3312	-39.287	-39.2517	-39.2252	-39.218	-39.2285	-39.2187	-39.1929	-39.1607	-39.1269	-39.089	-39.0396	-39.0011	-38.9723	-38.9491	-38.9361	-38.93	-38.9422	-38.947	-38.9448	-38.9485	-38.9533	-38.9562	-38.9516	-38.9501	-38.9777	-38.962	-38.9391	-38.939
-34.3881	-34.3542	-34.3281	-34.3086	-34.2806	-34.2509	-34.2342	-34.2182	-34.2005	-34.1856	-34.1707	-34.1488	-34.1276	-34.1094	-34.1083	-34.1085	-34.107	-34.1028	-34.0925	-34.087	-34.0848	-34.0894	-34.0902	-34.0864	-34.0897	-34.0935	-34.0749	-34.0528	-34.0316	-34.0094	-33.9847	-33.9538	-33.9286	-33.9086	-33.8842	-33.8586	-33.8318	-33.82	-33.8151	-33.811	-33.8052	-33.7889	-33.7777	-33.7702	-33.76	-33.7455	-33.7209	-33.6963	-33.6714	-33.6369
-43.2081	-43.1573	-43.0845	-43.0277	-43.0045	-42.9976	-42.9904	-42.9795	-42.9513	-42.9079	-42.8737	-42.8544	-42.8264	-42.8316	-42.8495	-42.8574	-42.8571	-42.8537	-42.8567	-42.806	-42.7404	-42.7152	-42.694	-42.6113	-42.5941	-42.5795	-42.5286	-42.4469	-42.3725	-42.3038	-42.2399	-42.1965	-42.1577	-42.1166	-42.0677	-42.0054	-41.9407	-41.8735	-41.8516	-41.8412	-41.8236	-41.794	-41.7482	-41.7096	-41.6799	-41.653	-41.6292	-41.6183	-41.5758	-41.5218
-37.3782	-37.3509	-37.3447	-37.3406	-37.3111	-37.2574	-37.1971	-37.1411	-37.0628	-36.9973	-36.9574	-36.9404	-36.9495	-36.9636	-36.9718	-36.9471	-36.922	-36.9129	-36.9182	-36.9063	-36.9001	-36.8981	-36.8751	-36.8629	-36.8517	-36.8345	-36.8125	-36.8053	-36.8017	-36.775	-36.7329	-36.6966	-36.6741	-36.6425	-36.6005	-36.559	-36.5337	-36.5166	-36.5011	-36.4892	-36.4945	-36.5169	-36.5386	-36.5404	-36.5436	-36.5513	-36.5611	-36.5597	-36.5537	-36.5501
-39.2325	-39.2029	-39.1982	-39.1811	-39.1516	-39.1415	-39.1315	-39.1343	-39.1339	-39.1301	-39.1274	-39.1286	-39.1352	-39.1418	-39.1421	-39.1328	-39.1025	-39.0612	-39.0181	-38.9859	-38.9597	-38.9391	-38.9366	-38.9399	-38.9427	-38.9554	-38.9927	-39.0094	-39.0255	-39.0348	-39.0366	-39.0368	-39.0385	-39.0372	-39.0315	-39.0354	-39.0581	-39.0921	-39.1103	-39.1223	-39.1182	-39.1192	-39.1364	-39.149	-39.2026	-39.2515	-39.2818	-39.3038	-39.3252	-39.3377
-35.9198	-35.9124	-35.8948	-35.8573	-35.7944	-35.7314	-35.6898	-35.6831	-35.6823	-35.6993	-35.7054	-35.7024	-35.6883	-35.6634	-35.6344	-35.5988	-35.5749	-35.5765	-35.5867	-35.6123	-35.6066	-35.5934	-35.5735	-35.5453	-35.5047	-35.4388	-35.393	-35.3641	-35.342	-35.3232	-35.3059	-35.2877	-35.2704	-35.2557	-35.2426	-35.2299	-35.2116	-35.1962	-35.1852	-35.1739	-35.1616	-35.1461	-35.1378	-35.1342	-35.1379	-35.143	-35.1478	-35.1524	-35.1573	-35.1637
-44.7921	-44.8689	-44.9453	-45.0224	-45.1141	-45.1966	-45.2578	-45.329	-45.4025	-45.4705	-45.5247	-45.5677	-45.6	-45.6384	-45.6817	-45.698	-45.7043	-45.7065	-45.7014	-45.6905	-45.682	-45.6664	-45.6523	-45.6519	-45.6483	-45.638	-45.6434	-45.655	-45.673	-45.6951	-45.7239	-45.7655	-45.7713	-45.7715	-45.7623	-45.7525	-45.7461	-45.7462	-45.7466	-45.7482	-45.758	-45.7783	-45.8073	-45.8097	-45.8091	-45.8166	-45.8235	-45.8285	-45.8325	-45.8349
-39.4311	-39.4453	-39.491	-39.5387	-39.5757	-39.6096	-39.6338	-39.6276	-39.5746	-39.483	-39.4194	-39.3891	-39.369	-39.3544	-39.3525	-39.3504	-39.3328	-39.3232	-39.3005	-39.2596	-39.2056	-39.176	-39.1798	-39.1715	-39.1803	-39.2121	-39.2292	-39.2225	-39.2548	-39.2448	-39.2302	-39.1991	-39.1383	-39.08	-39.0387	-39.0116	-38.9879	-38.9685	-38.9593	-38.9641	-39.0118	-39.0484	-39.0547	-39.0458	-39.0162	-39.0001	-38.9691	-38.965	-38.9649	-38.9562
-42.3662	-42.3892	-42.385	-42.3621	-42.3144	-42.2586	-42.2416	-42.2284	-42.2102	-42.1845	-42.1414	-42.1057	-42.0664	-41.994	-41.9312	-41.8797	-41.8127	-41.7348	-41.7219	-41.7289	-41.7404	-41.7532	-41.7843	-41.7734	-41.7702	-41.7679	-41.748	-41.7633	-41.7624	-41.7621	-41.778	-41.7905	-41.8218	-41.8683	-41.9192	-41.9677	-42.0036	-41.9982	-41.965	-41.9365	-41.9167	-41.8876	-41.8748	-41.8748	-41.8796	-41.8921	-41.8971	-41.8987	-41.9309	-41.9569
-36.8212	-36.8245	-36.8337	-36.8637	-36.886	-36.9025	-36.9338	-36.9667	-36.9837	-36.9987	-37.0138	-37.0277	-37.0383	-37.0397	-37.0418	-37.0694	-37.0957	-37.1146	-37.1364	-37.1524	-37.1444	-37.1326	-37.1233	-37.1157	-37.1094	-37.0992	-37.0918	-37.0936	-37.0922	-37.0677	-37.0523	-37.0423	-37.0259	-37.0095	-36.9999	-36.9865	-36.9646	-36.9456	-36.9285	-36.9079	-36.899	-36.9108	-36.9251	-36.9393	-36.948	-36.9524	-36.9498	-36.9443	-36.9333	-36.9362
-38.1862	-38.145	-38.1051	-38.0661	-38.0291	-37.9951	-37.9613	-37.9527	-37.932	-37.8935	-37.8465	-37.7964	-37.7608	-37.7377	-37.7022	-37.6664	-37.6512	-37.6433	-37.6403	-37.6313	-37.6031	-37.5526	-37.509	-37.4749	-37.4536	-37.4237	-37.3766	-37.3307	-37.3131	-37.3112	-37.2941	-37.2591	-37.2237	-37.1914	-37.1709	-37.161	-37.1478	-37.1299	-37.1078	-37.0522	-37.0297	-36.9906	-36.9564	-36.9327	-36.9006	-36.8622	-36.8035	-36.7392	-36.6719	-36.5968
-34.4919	-34.5232	-34.5155	-34.4714	-34.3813	-34.3237	-34.3002	-34.3047	-34.3322	-34.3546	-34.3426	-34.3075	-34.2486	-34.1867	-34.1449	-34.131	-34.119	-34.1014	-34.0765	-34.0543	-34.045	-34.0315	-33.9915	-33.9854	-33.9624	-33.9428	-33.9344	-33.9228	-33.9272	-33.9402	-33.9491	-33.9467	-33.935	-33.9423	-33.9743	-34.0286	-34.0755	-34.1159	-34.1786	-34.2711	-34.3571	-34.4088	-34.4505	-34.4891	-34.5195	-34.5252	-34.5119	-34.514	-34.5469	-34.5644
-30.7756	-30.7869	-30.82	-30.8502	-30.8588	-30.8	-30.7639	-30.7393	-30.7157	-30.7055	-30.6982	-30.6795	-30.6361	-30.6297	-30.6161	-30.5945	-30.5745	-30.5706	-30.5563	-30.5332	-30.5068	-30.4664	-30.4497	-30.4359	-30.417	-30.389	-30.3684	-30.3311	-30.2672	-30.2284	-30.184	-30.14	-30.0985	-30.057	-30.0336	-30.0025	-29.9742	-29.971	-29.9264	-29.8708	-29.8269	-29.7847	-29.758	-29.7419	-29.7276	-29.7028	-29.6884	-29.6751	-29.6589	-29.6358
-27.4955	-27.4918	-27.4704	-27.4515	-27.4696	-27.4632	-27.4513	-27.4434	-27.4433	-27.4422	-27.444	-27.4557	-27.4577	-27.4396	-27.3995	-27.3742	-27.3304	-27.2747	-27.2068	-27.1168	-27.069	-27.0303	-26.993	-26.9689	-26.9793	-26.9968	-26.9999	-26.984	-26.9607	-26.949	-26.9698	-26.9708	-26.9784	-27.0235	-27.0802	-27.1402	-27.1981	-27.25	-27.2873	-27.3146	-27.3358	-27.3534	-27.4039	-27.4515	-27.4839	-27.5375	-27.5549	-27.557	-27.5441	-27.5196
-41.4904	-41.7372	-41.8738	-41.8775	-41.8242	-41.6747	-41.4084	-41.0881	-40.9053	-40.7256	-40.5584	-40.3491	-40.1179	-39.9798	-39.9537	-40.0876	-40.2296	-40.3486	-40.4439	-40.5064	-40.5502	-40.6128	-40.8144	-41.0375	-41.2777	-41.4359	-41.5275	-41.5832	-41.6261	-41.677	-41.7244	-41.8085	-41.876	-41.8986	-41.9001	-41.8832	-41.826	-41.782	-41.7808	-41.8304	-41.9233	-42.0318	-42.1237	-42.1613	-42.1512	-42.1414	-42.1154	-42.0745	-42.0361	-42.0042
-19.2239	-19.2237	-19.2245	-19.2308	-19.2485	-19.2767	-19.3101	-19.3387	-19.3634	-19.3851	-19.4037	-19.4149	-19.4123	-19.4126	-19.4186	-19.4208	-19.4245	-19.4361	-19.4475	-19.4528	-19.4452	-19.4377	-19.4305	-19.4232	-19.4148	-19.4047	-19.3901	-19.3849	-19.385	-19.3875	-19.3886	-19.3682	-19.3603	-19.3554	-19.334	-19.3176	-19.3064	-19.2902	-19.2785	-19.2719	-19.2639	-19.2558	-19.2475	-19.2531	-19.2695	-19.2843	-19.2943	-19.2995	-19.2782	-19.2657
Hand trajectory, 1st reach towards right, Y (mm)
350.818	350.787	350.773	350.75	350.713	350.673	350.638	350.606	350.587	350.564	350.548	350.55	350.546	350.544	350.546	350.529	350.51	350.498	350.502	350.486	350.459	350.423	350.388	350.378	350.389	350.391	350.381	350.365	350.348	350.309	350.248	350.192	350.145	350.108	350.052	350.011	349.973	349.917	349.85	349.795	349.759	349.732	349.687	349.642	349.587	349.541	349.509	349.48	349.452	349.43
329.414	329.378	329.352	329.319	329.266	329.201	329.156	329.139	329.108	329.053	329.007	329.002	329.006	328.991	328.978	328.971	328.967	328.95	328.919	328.894	328.879	328.86	328.826	328.806	328.818	328.84	328.844	328.825	328.817	328.814	328.816	328.818	328.81	328.796	328.791	328.785	328.799	328.794	328.794	328.785	328.751	328.701	328.648	328.602	328.551	328.514	328.472	328.445	328.433	328.419
335.35	335.295	335.253	335.23	335.195	335.147	335.091	335.016	334.948	334.882	334.825	334.818	334.837	334.812	334.738	334.655	334.589	334.539	334.506	334.456	334.415	334.385	334.359	334.359	334.348	334.287	334.169	334.066	334.015	333.973	333.921	333.853	333.823	333.807	333.777	333.735	333.702	333.659	333.608	333.574	333.568	333.567	333.547	333.501	333.467	333.426	333.376	333.34	333.315	333.283
333.81	333.788	333.754	333.735	333.734	333.807	333.837	333.822	333.754	333.684	333.625	333.615	333.615	333.616	333.614	333.611	333.598	333.547	333.467	333.406	333.38	333.383	333.467	333.559	333.616	333.653	333.686	333.729	333.738	333.722	333.675	333.643	333.599	333.576	333.561	333.542	333.505	333.474	333.409	333.303	333.232	333.185	333.166	333.155	333.143	333.115	333.074	333.022	332.972	332.944
332.553	332.482	332.438	332.429	332.435	332.427	332.401	332.393	332.4	332.457	332.515	332.61	332.643	332.596	332.491	332.392	332.325	332.308	332.311	332.283	332.229	332.193	332.204	332.214	332.207	332.166	332.114	332.073	332.029	331.967	331.88	331.798	331.758	331.743	331.749	331.773	331.8	331.815	331.815	331.8	331.793	331.804	331.807	331.787	331.776	331.769	331.766	331.761	331.76	331.764
329.716	329.747	329.772	329.791	329.811	329.839	329.863	329.863	329.853	329.837	329.834	329.85	329.85	329.813	329.746	329.677	329.612	329.562	329.576	329.617	329.66	329.675	329.648	329.612	329.578	329.553	329.54	329.532	329.51	329.486	329.476	329.465	329.438	329.387	329.324	329.272	329.241	329.221	329.203	329.188	329.19	329.182	329.159	329.126	329.097	329.065	329.042	329.044	329.057	329.065
338.471	338.501	338.469	338.402	338.354	338.336	338.316	338.291	338.281	338.285	338.301	338.301	338.275	338.251	338.23	338.214	338.226	338.221	338.218	338.228	338.264	338.306	338.344	338.358	338.353	338.324	338.274	338.198	338.144	338.132	338.137	338.132	338.109	338.088	338.08	338.097	338.12	338.13	338.122	338.125	338.117	338.089	338.066	338.05	338.018	337.973	337.955	337.956	337.972	337.957
345.088	345.162	345.253	345.336	345.381	345.408	345.413	345.395	345.399	345.41	345.418	345.387	345.372	345.371	345.39	345.405	345.409	345.408	345.395	345.379	345.364	345.352	345.332	345.317	345.31	345.3	345.292	345.282	345.25	345.223	345.204	345.192	345.187	345.173	345.139	345.1	345.061	345.041	345.037	345.032	345.025	345.011	344.957	344.895	344.847	344.822	344.807	344.795	344.781	344.749
331.92	331.807	331.747	331.741	331.785	331.833	331.867	331.884	331.896	331.91	331.935	331.934	331.924	331.914	331.882	331.886	331.895	331.899	331.9	331.874	331.816	331.746	331.689	331.612	331.553	331.504	331.456	331.4	331.336	331.278	331.237	331.212	331.2	331.183	331.167	331.159	331.16	331.152	331.129	331.087	331.039	330.987	330.94	330.923	330.928	330.964	330.963	330.936	330.867	330.798
335.035	335.027	335.009	335.024	335.044	335.05	335.023	334.975	334.97	335.002	335.05	335.088	335.113	335.065	334.992	334.938	334.913	334.938	334.951	334.915	334.901	334.881	334.848	334.803	334.737	334.653	334.592	334.561	334.534	334.487	334.426	334.382	334.344	334.276	334.202	334.133	334.075	334.06	334.065	334.083	334.1	334.104	334.098	334.095	334.063	334.035	334.009	333.998	333.983	333.983
334.952	334.901	334.836	334.743	334.629	334.535	334.461	334.422	334.395	334.373	334.357	334.346	334.343	334.343	334.355	334.39	334.423	334.439	334.446	334.452	334.451	334.442	334.42	334.398	334.388	334.386	334.384	334.382	334.378	334.371	334.387	334.415	334.435	334.44	334.437	334.415	334.41	334.427	334.456	334.471	334.47	334.454	334.415	334.38	334.352	334.325	334.3	334.277	334.257	334.224
320.198	320.101	320.025	320.005	320.025	320.045	320.095	320.136	320.162	320.156	320.129	320.041	319.968	319.932	319.899	319.852	319.786	319.779	319.817	319.828	319.782	319.642	319.509	319.445	319.441	319.484	319.521	319.512	319.457	319.431	319.424	319.39	319.386	319.386	319.392	319.387	319.39	319.34	319.282	319.229	319.157	319.051	318.9	318.79	318.759	318.737	318.701	318.662	318.605	318.535
331.822	331.846	331.878	331.918	331.941	331.932	331.894	331.846	331.8	331.771	331.761	331.748	331.736	331.731	331.732	331.739	331.735	331.728	331.727	331.727	331.703	331.663	331.656	331.661	331.68	331.685	331.692	331.699	331.712	331.726	331.721	331.711	331.68	331.634	331.59	331.552	331.548	331.561	331.59	331.607	331.608	331.602	331.578	331.532	331.485	331.457	331.413	331.369	331.337	331.312
309.566	309.625	309.612	309.654	309.713	309.795	309.893	309.989	310.048	310.084	310.122	310.155	310.172	310.167	310.147	310.147	310.183	310.192	310.177	310.124	310.053	309.995	309.957	309.919	309.877	309.838	309.808	309.784	309.758	309.73	309.666	309.607	309.533	309.477	309.426	309.356	309.303	309.248	309.182	309.12	309.067	309.022	308.985	308.949	308.913	308.892	308.913	308.91	308.88	308.813
342.253	342.275	342.286	342.296	342.317	342.358	342.394	342.404	342.394	342.377	342.385	342.405	342.431	342.461	342.493	342.501	342.499	342.493	342.494	342.503	342.51	342.464	342.378	342.3	342.245	342.208	342.186	342.143	342.076	342.006	341.921	341.825	341.755	341.715	341.658	341.592	341.523	341.451	341.358	341.327	341.327	341.339	341.32	341.264	341.203	341.15	341.09	341.028	340.975	340.925
330.883	330.824	330.831	330.885	330.944	331.014	331.057	331.062	331.044	331.008	330.983	330.971	330.965	330.96	330.938	330.902	330.861	330.833	330.829	330.834	330.855	330.864	330.866	330.865	330.88	330.915	330.954	330.965	330.97	330.973	330.967	330.963	330.961	330.949	330.929	330.903	330.88	330.851	330.819	330.786	330.746	330.698	330.641	330.588	330.527	330.457	330.389	330.354	330.337	330.329
336.452	336.463	336.429	336.389	336.411	336.442	336.462	336.48	336.501	336.516	336.525	336.543	336.567	336.584	336.621	336.631	336.618	336.6	336.566	336.554	336.566	336.586	336.595	336.592	336.542	336.437	336.347	336.297	336.275	336.269	336.294	336.326	336.359	336.385	336.383	336.354	336.332	336.327	336.313	336.274	336.247	336.212	336.164	336.109	336.024	335.948	335.87	335.794	335.763	335.739
341.976	341.98	342.004	342.056	342.107	342.187	342.259	342.31	342.367	342.42	342.448	342.454	342.431	342.384	342.331	342.3	342.274	342.251	342.234	342.23	342.232	342.244	342.258	342.26	342.259	342.245	342.214	342.188	342.165	342.134	342.109	342.093	342.086	342.091	342.106	342.119	342.106	342.097	342.085	342.067	342.042	342.002	341.958	341.929	341.881	341.837	341.803	341.762	341.738	341.732
335.598	335.651	335.688	335.7	335.669	335.644	335.601	335.547	335.524	335.511	335.511	335.533	335.566	335.584	335.588	335.568	335.54	335.487	335.417	335.374	335.362	335.363	335.375	335.375	335.37	335.36	335.353	335.331	335.305	335.277	335.243	335.231	335.22	335.203	335.194	335.178	335.148	335.098	335.049	335.009	334.993	335.018	335.059	335.1	335.122	335.096	335.06	335.027	335.007	335.015
328.394	328.327	328.252	328.17	328.083	327.993	327.907	327.861	327.853	327.871	327.907	327.929	327.929	327.892	327.833	327.781	327.754	327.736	327.72	327.702	327.675	327.642	327.63	327.629	327.663	327.665	327.664	327.659	327.634	327.621	327.601	327.555	327.493	327.43	327.409	327.416	327.436	327.444	327.442	327.42	327.403	327.382	327.358	327.337	327.33	327.321	327.318	327.334	327.37	327.416
334.605	334.613	334.592	334.554	334.516	334.521	334.555	334.528	334.43	334.317	334.236	334.251	334.323	334.374	334.377	334.334	334.301	334.285	334.308	334.373	334.458	334.516	334.526	334.443	334.325	334.197	334.118	334.048	333.995	333.961	333.934	333.898	333.86	333.807	333.779	333.759	333.722	333.651	333.571	333.517	333.497	333.515	333.505	333.497	333.49	333.475	333.45	333.433	333.413	333.376
348	348.002	347.976	347.902	347.819	347.713	347.59	347.507	347.454	347.404	347.349	347.3	347.263	347.227	347.172	347.131	347.111	347.098	347.034	346.967	346.858	346.783	346.753	346.721	346.647	346.504	346.346	346.246	346.198	346.156	346.085	346.013	345.934	345.853	345.799	345.736	345.653	345.595	345.538	345.454	345.406	345.384	345.366	345.35	345.329	345.29	345.26	345.224	345.199	345.148
337.993	337.962	337.924	337.903	337.9	337.9	337.921	337.954	337.956	337.954	337.947	337.933	337.906	337.889	337.886	337.887	337.887	337.891	337.903	337.916	337.904	337.88	337.853	337.835	337.832	337.829	337.822	337.796	337.751	337.7	337.659	337.637	337.642	337.661	337.687	337.694	337.688	337.666	337.62	337.585	337.543	337.51	337.493	337.499	337.508	337.524	337.553	337.574	337.584	337.585
332.378	332.305	332.207	332.155	332.162	332.247	332.353	332.425	332.453	332.437	332.409	332.385	332.341	332.272	332.177	332.15	332.136	332.131	332.136	332.155	332.14	332.093	332.005	331.907	331.828	331.766	331.704	331.652	331.604	331.574	331.544	331.495	331.436	331.356	331.285	331.199	331.098	330.997	330.904	330.839	330.779	330.727	330.677	330.654	330.651	330.647	330.622	330.585	330.533	330.472
329.311	329.319	329.314	329.331	329.37	329.428	329.514	329.593	329.625	329.587	329.489	329.407	329.4	329.404	329.402	329.398	329.367	329.323	329.263	329.218	329.177	329.145	329.114	329.075	329.034	329.006	328.954	328.867	328.807	328.801	328.823	328.865	328.881	328.849	328.803	328.755	328.729	328.719	328.696	328.618	328.488	328.349	328.23	328.164	328.117	328.043	327.941	327.838	327.743	327.656
333.934	333.951	334.003	334.057	334.101	334.101	334.055	334.003	333.989	333.992	333.968	333.884	333.797	333.744	333.749	333.786	333.813	333.818	333.817	333.8	333.779	333.711	333.669	333.622	333.553	333.477	333.408	333.35	333.314	333.297	333.327	333.376	333.409	333.405	333.382	333.352	333.315	333.252	333.18	333.153	333.131	333.128	333.114	333.108	333.103	333.083	333.058	333.045	333.019	332.986
349.206	349.188	349.188	349.218	349.288	349.327	349.33	349.3	349.224	349.129	349.081	349.064	349.047	349.021	348.992	348.959	348.958	348.978	349.007	349.009	348.985	348.966	348.976	348.973	348.958	348.92	348.88	348.876	348.876	348.864	348.864	348.871	348.866	348.842	348.795	348.74	348.682	348.642	348.64	348.651	348.63	348.564	348.481	348.438	348.427	348.424	348.402	348.375	348.333	348.301
341.901	341.901	341.926	341.944	341.948	341.956	341.957	341.957	341.98	342.025	342.075	342.1	342.116	342.11	342.1	342.074	342.076	342.112	342.124	342.076	341.996	341.915	341.845	341.821	341.847	341.844	341.828	341.798	341.776	341.779	341.823	341.884	341.949	341.98	341.992	342.001	341.993	341.968	341.934	341.927	341.941	341.961	341.949	341.921	341.897	341.863	341.875	341.906	341.923	341.915
327.122	327.206	327.326	327.434	327.525	327.58	327.627	327.662	327.638	327.598	327.562	327.542	327.537	327.564	327.638	327.697	327.712	327.672	327.59	327.495	327.472	327.471	327.478	327.48	327.48	327.499	327.533	327.551	327.563	327.54	327.5	327.411	327.284	327.21	327.187	327.17	327.145	327.135	327.109	327.039	326.999	326.952	326.891	326.849	326.795	326.753	326.75	326.735	326.693	326.625
336.477	336.439	336.449	336.501	336.587	336.649	336.664	336.665	336.672	336.718	336.751	336.745	336.686	336.62	336.568	336.521	336.489	336.459	336.425	336.397	336.39	336.391	336.415	336.435	336.433	336.403	336.352	336.301	336.251	336.206	336.175	336.161	336.157	336.17	336.191	336.209	336.221	336.235	336.225	336.184	336.101	336.01	335.901	335.83	335.828	335.851	335.881	335.893	335.869	335.84
339.742	339.757	339.819	339.853	339.915	340.031	340.12	340.173	340.178	340.124	340.022	339.885	339.742	339.645	339.614	339.643	339.669	339.643	339.598	339.533	339.452	339.391	339.34	339.318	339.288	339.24	339.213	339.195	339.167	339.15	339.112	339.048	338.983	338.899	338.811	338.743	338.686	338.626	338.605	338.649	338.685	338.675	338.635	338.609	338.555	338.497	338.453	338.468	338.474	338.453
334.788	334.823	334.823	334.741	334.582	334.416	334.358	334.337	334.324	334.297	334.232	334.136	334.008	333.86	333.748	333.698	333.707	333.756	333.782	333.787	333.755	333.696	333.643	333.597	333.593	333.653	333.706	333.717	333.723	333.736	333.778	333.837	333.853	333.836	333.786	333.739	333.708	333.662	333.565	333.501	333.482	333.485	333.469	333.414	333.349	333.288	333.217	333.165	333.15	333.143
334.427	334.422	334.396	334.328	334.258	334.188	334.127	334.08	334.006	333.921	333.843	333.796	333.772	333.761	333.75	333.745	333.742	333.72	333.681	333.627	333.575	333.552	333.549	333.564	333.587	333.591	333.577	333.566	333.554	333.54	333.516	333.511	333.51	333.514	333.528	333.542	333.55	333.534	333.504	333.469	333.442	333.449	333.486	333.533	333.569	333.581	333.574	333.538	333.486	333.436
332.399	332.358	332.337	332.328	332.327	332.327	332.328	332.308	332.301	332.297	332.282	332.243	332.198	332.178	332.178	332.181	332.199	332.231	332.246	332.242	332.232	332.223	332.219	332.228	332.233	332.231	332.238	332.252	332.272	332.307	332.345	332.378	332.398	332.407	332.41	332.392	332.378	332.367	332.356	332.335	332.309	332.291	332.268	332.249	332.242	332.225	332.195	332.149	332.099	332.073
334.118	334.129	334.157	334.182	334.165	334.172	334.191	334.207	334.194	334.165	334.127	334.093	334.085	334.082	334.053	333.981	333.869	333.755	333.654	333.624	333.629	333.652	333.68	333.697	333.658	333.584	333.488	333.407	333.386	333.374	333.361	333.316	333.254	333.19	333.14	333.137	333.143	333.147	333.122	333.069	333.015	332.97	332.942	332.924	332.9	332.888	332.875	332.816	332.752	332.695
324.652	324.688	324.748	324.811	324.848	324.889	324.939	324.978	324.985	324.986	324.986	324.983	324.951	324.926	324.903	324.875	324.837	324.776	324.716	324.683	324.645	324.603	324.571	324.561	324.545	324.525	324.503	324.471	324.425	324.369	324.31	324.267	324.22	324.173	324.131	324.101	324.091	324.089	324.089	324.089	324.085	324.06	324.006	323.942	323.869	323.792	323.719	323.662	323.618	323.584
322.669	322.634	322.601	322.565	322.525	322.504	322.482	322.47	322.47	322.474	322.485	322.528	322.567	322.57	322.557	322.548	322.525	322.511	322.506	322.497	322.483	322.458	322.435	322.414	322.432	322.452	322.458	322.455	322.436	322.422	322.422	322.441	322.46	322.46	322.488	322.504	322.516	322.501	322.479	322.466	322.431	322.376	322.306	322.262	322.213	322.15	322.113	322.082	322.021	321.943
328.523	328.492	328.456	328.454	328.452	328.418	328.312	328.191	328.07	328.018	327.986	327.941	327.884	327.82	327.755	327.696	327.657	327.637	327.611	327.581	327.562	327.552	327.534	327.489	327.436	327.4	327.364	327.335	327.308	327.268	327.218	327.17	327.142	327.128	327.095	327.063	327.027	327.012	326.993	326.968	326.941	326.927	326.926	326.94	326.962	326.958	326.96	326.95	326.909	326.848
333.309	333.294	333.318	333.376	333.413	333.41	333.396	333.364	333.333	333.34	333.371	333.406	333.462	333.521	333.571	333.608	333.598	333.565	333.526	333.489	333.463	333.441	333.402	333.35	333.279	333.193	333.126	333.068	333.014	332.963	332.901	332.834	332.769	332.725	332.709	332.705	332.706	332.692	332.658	332.606	332.544	332.481	332.417	332.348	332.265	332.184	332.123	332.094	332.089	332.087
330.802	330.817	330.874	330.897	330.917	330.928	330.924	330.909	330.909	330.93	330.915	330.881	330.821	330.778	330.736	330.693	330.64	330.577	330.529	330.504	330.482	330.455	330.414	330.35	330.275	330.204	330.114	330.029	329.966	329.904	329.843	329.728	329.638	329.587	329.555	329.506	329.457	329.42	329.402	329.392	329.367	329.33	329.288	329.278	329.283	329.293	329.29	329.269	329.226	329.169
334.89	334.996	335.057	335.09	335.089	335.082	335.104	335.159	335.215	335.27	335.317	335.352	335.378	335.38	335.386	335.418	335.442	335.441	335.42	335.372	335.353	335.347	335.349	335.349	335.314	335.273	335.259	335.27	335.284	335.266	335.251	335.221	335.207	335.209	335.193	335.144	335.093	335.071	335.06	335.05	335.054	335.04	335.009	334.968	334.93	334.868	334.818	334.781	334.756	334.745
337.453	337.47	337.477	337.486	337.464	337.429	337.383	337.351	337.317	337.272	337.226	337.153	337.019	336.873	336.788	336.753	336.747	336.703	336.641	336.607	336.625	336.66	336.658	336.618	336.523	336.389	336.31	336.299	336.3	336.262	336.213	336.177	336.139	336.129	336.099	336.052	335.988	335.914	335.817	335.697	335.575	335.52	335.527	335.547	335.554	335.559	335.528	335.485	335.425	335.337
336.537	336.559	336.582	336.598	336.602	336.602	336.599	336.593	336.584	336.574	336.561	336.546	336.496	336.441	336.417	336.42	336.421	336.415	336.389	336.36	336.328	336.304	336.293	336.291	336.284	336.271	336.259	336.235	336.218	336.205	336.178	336.152	336.145	336.154	336.184	336.215	336.235	336.241	336.22	336.187	336.15	336.11	336.084	336.059	336.028	335.99	335.951	335.917	335.895	335.904
328.622	328.629	328.644	328.674	328.693	328.712	328.745	328.762	328.76	328.723	328.637	328.515	328.411	328.374	328.373	328.409	328.446	328.463	328.447	328.424	328.391	328.339	328.278	328.225	328.15	328.083	327.996	327.927	327.881	327.841	327.786	327.691	327.588	327.505	327.428	327.356	327.315	327.309	327.319	327.322	327.299	327.238	327.16	327.09	327.013	326.944	326.898	326.852	326.796	326.759
326.318	326.286	326.263	326.239	326.195	326.159	326.136	326.12	326.1	326.082	326.067	326.057	326.062	326.071	326.069	326.034	325.988	325.942	325.904	325.876	325.849	325.83	325.813	325.78	325.745	325.711	325.68	325.655	325.631	325.599	325.552	325.491	325.441	325.392	325.332	325.29	325.254	325.214	325.156	325.104	325.057	325.017	324.987	324.975	324.958	324.91	324.855	324.791	324.721	324.649
326.621	326.678	326.705	326.677	326.65	326.667	326.659	326.652	326.648	326.621	326.597	326.58	326.54	326.502	326.476	326.463	326.451	326.455	326.433	326.417	326.375	326.309	326.256	326.226	326.218	326.228	326.208	326.145	326.07	326.036	326.018	325.969	325.899	325.816	325.748	325.676	325.609	325.559	325.543	325.525	325.503	325.487	325.474	325.442	325.397	325.36	325.314	325.293	325.28	325.267
330.747	330.731	330.731	330.744	330.819	330.865	330.906	330.945	330.964	330.979	330.986	330.98	330.969	330.955	330.937	330.876	330.814	330.762	330.722	330.689	330.68	330.68	330.709	330.755	330.776	330.774	330.771	330.762	330.748	330.74	330.715	330.675	330.624	330.553	330.484	330.448	330.445	330.444	330.442	330.441	330.426	330.393	330.345	330.296	330.257	330.218	330.178	330.134	330.124	330.127
327.529	327.531	327.449	327.291	327.136	327.053	327.049	327.103	327.157	327.216	327.254	327.249	327.217	327.14	327.045	326.971	326.951	326.963	327.03	327.053	326.99	326.886	326.785	326.729	326.67	326.602	326.549	326.513	326.476	326.422	326.353	326.273	326.142	326.023	325.909	325.815	325.746	325.705	325.68	325.623	325.563	325.505	325.447	325.404	325.367	325.333	325.297	325.249	325.183	325.112
336.479	336.414	336.369	336.382	336.422	336.461	336.517	336.552	336.541	336.494	336.41	336.33	336.275	336.222	336.137	336.084	336.066	336.054	336.042	336	335.916	335.811	335.7	335.632	335.587	335.517	335.386	335.247	335.152	335.124	335.13	335.13	335.121	335.11	335.082	335.051	334.98	334.875	334.765	334.726	334.736	334.76	334.756	334.744	334.719	334.65	334.567	334.496	334.446	334.4
331.679	331.691	331.685	331.68	331.686	331.688	331.672	331.653	331.642	331.628	331.601	331.559	331.506	331.443	331.377	331.334	331.322	331.308	331.26	331.199	331.133	331.07	331.005	330.923	330.832	330.76	330.704	330.657	330.609	330.564	330.534	330.524	330.523	330.529	330.53	330.523	330.542	330.552	330.554	330.547	330.525	330.501	330.481	330.464	330.45	330.428	330.398	330.379	330.35	330.33
340.944	340.793	340.716	340.706	340.756	340.839	340.927	340.985	341.006	341.007	341.039	341.067	341.07	341.033	340.954	340.88	340.809	340.747	340.705	340.666	340.649	340.643	340.641	340.596	340.543	340.487	340.43	340.38	340.309	340.245	340.189	340.124	340.062	340.034	340.029	340.031	340.032	340.02	339.994	339.956	339.912	339.876	339.845	339.833	339.832	339.839	339.842	339.84	339.825	339.808
340.089	340.099	340.138	340.208	340.261	340.252	340.21	340.117	340.06	340.05	340.05	340.061	340.067	340.065	340.037	339.999	339.964	339.943	339.938	339.935	339.93	339.918	339.904	339.874	339.825	339.774	339.737	339.709	339.686	339.671	339.664	339.658	339.644	339.614	339.56	339.481	339.39	339.307	339.257	339.248	339.218	339.173	339.127	339.064	338.986	338.907	338.856	338.817	338.788	338.763
342.977	342.918	342.869	342.855	342.905	342.993	343.065	343.125	343.156	343.156	343.109	343.035	342.96	342.914	342.896	342.899	342.89	342.845	342.806	342.748	342.617	342.496	342.452	342.452	342.48	342.49	342.469	342.41	342.397	342.407	342.402	342.37	342.326	342.246	342.182	342.143	342.148	342.133	342.088	341.987	341.909	341.88	341.858	341.843	341.846	341.835	341.813	341.783	341.745	341.714
345.999	346.018	346.015	346.043	346.043	346.033	346.046	346.076	346.14	346.193	346.221	346.231	346.236	346.246	346.248	346.232	346.248	346.271	346.266	346.24	346.21	346.195	346.186	346.182	346.148	346.104	346.072	346.032	346.003	346.013	346.041	346.056	346.048	346.009	345.966	345.926	345.893	345.875	345.86	345.843	345.831	345.828	345.842	345.852	345.826	345.807	345.798	345.795	345.779	345.769
338.481	338.426	338.428	338.477	338.555	338.601	338.616	338.605	338.563	338.54	338.512	338.514	338.551	338.587	338.595	338.607	338.573	338.571	338.588	338.599	338.592	338.543	338.471	338.383	338.338	338.324	338.302	338.238	338.127	338.027	337.953	337.904	337.839	337.78	337.756	337.751	337.749	337.769	337.772	337.736	337.666	337.605	337.561	337.53	337.511	337.497	337.483	337.453	337.435	337.422
339.029	339.041	339.029	338.99	338.961	338.931	338.905	338.887	338.864	338.839	338.816	338.787	338.764	338.744	338.716	338.7	338.688	338.675	338.64	338.592	338.542	338.496	338.449	338.397	338.33	338.28	338.26	338.278	338.297	338.3	338.28	338.268	338.243	338.197	338.153	338.132	338.119	338.108	338.071	338.01	337.941	337.886	337.866	337.862	337.867	337.858	337.818	337.747	337.69	337.65
334.273	334.19	334.108	334.022	333.983	334.02	334.17	334.291	334.364	334.384	334.374	334.281	334.178	334.062	333.945	333.833	333.706	333.583	333.567	333.582	333.619	333.622	333.578	333.529	333.481	333.452	333.445	333.448	333.444	333.447	333.456	333.461	333.439	333.392	333.321	333.268	333.247	333.233	333.183	333.128	333.078	333.034	332.999	332.98	332.966	332.951	332.936	332.927	332.92	332.892
346.834	346.888	346.949	346.971	346.972	346.967	346.968	346.967	346.953	346.91	346.872	346.813	346.767	346.749	346.744	346.734	346.722	346.718	346.722	346.727	346.702	346.646	346.596	346.569	346.581	346.612	346.629	346.612	346.581	346.53	346.482	346.442	346.39	346.372	346.353	346.327	346.291	346.261	346.254	346.246	346.222	346.141	346.068	346.032	346.001	345.953	345.918	345.878	345.84	345.81
340.695	340.766	340.813	340.845	340.873	340.911	340.929	340.962	341.022	341.096	341.151	341.181	341.184	341.169	341.137	341.114	341.089	341.082	341.095	341.145	341.181	341.18	341.155	341.129	341.119	341.113	341.104	341.081	341.005	340.965	340.913	340.886	340.883	340.923	340.936	340.936	340.924	340.885	340.85	340.807	340.747	340.676	340.619	340.542	340.478	340.437	340.408	340.362	340.315	340.269
337.274	337.261	337.246	337.205	337.211	337.253	337.304	337.341	337.382	337.447	337.485	337.48	337.46	337.433	337.388	337.368	337.373	337.389	337.418	337.437	337.433	337.4	337.334	337.259	337.232	337.227	337.263	337.293	337.273	337.215	337.165	337.133	337.12	337.101	337.052	336.987	336.921	336.871	336.848	336.791	336.69	336.579	336.496	336.439	336.385	336.303	336.228	336.17	336.116	336.072
329.517	329.507	329.487	329.458	329.429	329.386	329.32	329.252	329.212	329.235	329.304	329.391	329.438	329.431	329.405	329.363	329.331	329.333	329.332	329.319	329.259	329.195	329.129	329.073	329.034	328.997	328.97	328.945	328.916	328.88	328.839	328.822	328.845	328.873	328.892	328.896	328.871	328.847	328.822	328.794	328.762	328.689	328.638	328.609	328.589	328.575	328.552	328.536	328.536	328.53
332.791	332.889	332.974	333.067	333.197	333.378	333.553	333.646	333.606	333.485	333.35	333.263	333.206	333.188	333.173	333.165	333.167	333.2	333.228	333.226	333.194	333.118	333.036	332.97	332.918	332.909	332.895	332.893	332.925	333.017	333.092	333.183	333.193	333.165	333.102	333.061	333.03	333.03	333.059	333.119	333.144	333.13	333.08	332.996	332.904	332.87	332.872	332.902	332.909	332.88
339.834	339.85	339.87	339.858	339.8	339.713	339.642	339.597	339.55	339.518	339.499	339.486	339.471	339.43	339.369	339.349	339.359	339.396	339.425	339.433	339.423	339.421	339.415	339.414	339.415	339.401	339.383	339.348	339.29	339.214	339.163	339.152	339.165	339.229	339.254	339.236	339.166	339.062	338.982	338.958	338.949	338.917	338.875	338.833	338.8	338.804	338.771	338.735	338.694	338.648
328.381	328.45	328.514	328.547	328.553	328.506	328.443	328.392	328.343	328.28	328.202	328.136	328.101	328.077	328.048	327.999	327.936	327.868	327.799	327.731	327.673	327.627	327.591	327.566	327.552	327.543	327.529	327.504	327.465	327.406	327.359	327.31	327.28	327.274	327.282	327.283	327.262	327.192	327.132	327.089	327.071	327.055	327.021	326.928	326.835	326.755	326.694	326.643	326.56	326.464
326.923	326.915	326.908	326.902	326.898	326.905	326.915	326.918	326.921	326.917	326.902	326.894	326.895	326.905	326.929	326.944	326.963	326.989	327.027	327.056	327.074	327.084	327.07	327.033	326.974	326.92	326.86	326.801	326.754	326.716	326.677	326.634	326.606	326.574	326.536	326.5	326.462	326.436	326.425	326.399	326.373	326.353	326.336	326.323	326.308	326.284	326.261	326.238	326.222	326.224
323.736	323.745	323.763	323.793	323.819	323.83	323.827	323.83	323.841	323.858	323.863	323.86	323.847	323.84	323.851	323.875	323.897	323.885	323.856	323.798	323.753	323.72	323.7	323.683	323.67	323.661	323.645	323.613	323.568	323.519	323.475	323.434	323.395	323.357	323.311	323.253	323.18	323.121	323.083	323.048	323.013	322.975	322.93	322.876	322.804	322.754	322.726	322.714	322.7	322.669
344.084	344.157	344.176	344.179	344.178	344.162	344.117	344.071	344.05	344.043	344.049	344.054	344.06	344.065	344.063	344.056	344.036	344.015	343.996	343.977	343.939	343.898	343.858	343.826	343.806	343.793	343.78	343.768	343.752	343.729	343.704	343.679	343.651	343.615	343.578	343.546	343.513	343.478	343.439	343.4	343.365	343.331	343.287	343.235	343.18	343.139	343.101	343.063	343.024	342.992
332.064	332.067	332.068	332.063	332.058	332.049	332.025	332.008	332.006	332.009	332.02	332.021	332.021	331.995	331.957	331.916	331.892	331.873	331.846	331.817	331.791	331.765	331.742	331.729	331.724	331.722	331.724	331.732	331.734	331.735	331.717	331.683	331.626	331.576	331.526	331.468	331.411	331.362	331.308	331.256	331.228	331.208	331.191	331.175	331.159	331.142	331.125	331.105	331.081	331.052
336.897	336.837	336.788	336.748	336.71	336.665	336.605	336.556	336.526	336.514	336.518	336.525	336.523	336.516	336.495	336.459	336.423	336.391	336.356	336.32	336.284	336.257	336.233	336.207	336.209	336.224	336.238	336.23	336.191	336.151	336.123	336.103	336.051	335.994	335.948	335.897	335.837	335.753	335.712	335.697	335.708	335.707	335.695	335.665	335.621	335.561	335.492	335.431	335.388	335.351
327.934	327.918	327.905	327.895	327.905	327.928	327.963	327.981	327.985	327.945	327.901	327.86	327.833	327.829	327.83	327.864	327.906	327.942	327.98	328.009	328.029	328.044	328.06	328.086	328.13	328.194	328.269	328.329	328.37	328.395	328.399	328.393	328.34	328.283	328.253	328.203	328.155	328.123	328.095	328.064	328.007	327.938	327.855	327.753	327.657	327.581	327.555	327.546	327.543	327.523
336.069	336.025	335.964	335.897	335.846	335.793	335.772	335.779	335.811	335.814	335.758	335.68	335.602	335.533	335.476	335.413	335.347	335.277	335.191	335.103	335.013	334.897	334.794	334.724	334.689	334.669	334.637	334.569	334.481	334.394	334.321	334.271	334.253	334.235	334.197	334.152	334.114	334.089	334.079	334.109	334.184	334.225	334.243	334.247	334.238	334.209	334.167	334.124	334.099	334.101
347.616	347.589	347.59	347.603	347.632	347.646	347.647	347.646	347.633	347.62	347.603	347.578	347.544	347.519	347.516	347.519	347.532	347.535	347.534	347.532	347.524	347.514	347.491	347.455	347.422	347.398	347.392	347.389	347.384	347.361	347.331	347.304	347.28	347.254	347.223	347.208	347.215	347.234	347.237	347.236	347.234	347.243	347.235	347.205	347.176	347.163	347.155	347.147	347.128	347.118
334.375	334.375	334.378	334.387	334.403	334.408	334.423	334.446	334.469	334.52	334.543	334.557	334.568	334.546	334.525	334.519	334.521	334.517	334.505	334.477	334.435	334.418	334.417	334.415	334.398	334.331	334.26	334.176	334.079	333.99	333.91	333.843	333.792	333.753	333.753	333.755	333.757	333.749	333.732	333.713	333.695	333.673	333.643	333.626	333.622	333.645	333.656	333.669	333.69	333.721
336.811	336.775	336.755	336.744	336.744	336.746	336.746	336.745	336.765	336.77	336.756	336.741	336.723	336.709	336.693	336.673	336.648	336.615	336.569	336.524	336.49	336.478	336.476	336.48	336.488	336.487	336.487	336.489	336.486	336.466	336.44	336.406	336.366	336.322	336.274	336.231	336.192	336.159	336.132	336.113	336.086	336.046	336.002	335.95	335.882	335.809	335.734	335.689	335.66	335.641
329.462	329.509	329.525	329.528	329.521	329.499	329.491	329.487	329.486	329.484	329.479	329.481	329.487	329.503	329.528	329.561	329.584	329.602	329.629	329.65	329.658	329.66	329.66	329.649	329.617	329.587	329.559	329.534	329.518	329.506	329.474	329.433	329.4	329.367	329.334	329.308	329.29	329.284	329.281	329.279	329.281	329.288	329.28	329.26	329.234	329.21	329.19	329.189	329.191	329.19
331.384	331.35	331.311	331.265	331.208	331.155	331.133	331.13	331.163	331.191	331.214	331.232	331.253	331.27	331.286	331.296	331.271	331.261	331.256	331.252	331.255	331.255	331.251	331.226	331.18	331.124	331.063	331	330.95	330.927	330.917	330.912	330.882	330.856	330.841	330.818	330.807	330.797	330.786	330.772	330.749	330.716	330.675	330.638	330.604	330.568	330.529	330.498	330.466	330.436
332.129	332.205	332.278	332.343	332.373	332.38	332.371	332.374	332.387	332.415	332.418	332.413	332.426	332.446	332.468	332.482	332.498	332.522	332.536	332.54	332.524	332.494	332.453	332.413	332.391	332.381	332.383	332.381	332.353	332.314	332.268	332.225	332.186	332.153	332.128	332.102	332.07	332.022	331.967	331.909	331.845	331.78	331.72	331.668	331.634	331.623	331.612	331.599	331.583	331.569
332.971	332.927	332.914	332.918	332.945	332.937	332.939	332.951	332.98	333.047	333.079	333.096	333.102	333.078	333.056	333.042	333.037	333.054	333.072	333.081	333.082	333.076	333.079	333.083	333.082	333.053	333.019	332.973	332.951	332.956	332.971	332.973	332.967	332.932	332.887	332.848	332.808	332.763	332.726	332.671	332.597	332.519	332.463	332.444	332.442	332.45	332.464	332.464	332.46	332.44
338.523	338.539	338.537	338.507	338.459	338.413	338.401	338.407	338.464	338.505	338.525	338.514	338.501	338.491	338.47	338.443	338.426	338.404	338.37	338.342	338.314	338.284	338.267	338.258	338.244	338.225	338.208	338.182	338.141	338.079	338	337.909	337.81	337.71	337.659	337.625	337.598	337.577	337.558	337.529	337.496	337.468	337.44	337.411	337.37	337.329	337.294	337.249	337.2	337.185
322.533	322.553	322.567	322.576	322.575	322.571	322.563	322.538	322.497	322.441	322.384	322.342	322.317	322.318	322.318	322.31	322.255	322.15	322.032	321.971	321.936	321.916	321.897	321.872	321.821	321.738	321.637	321.545	321.498	321.464	321.418	321.37	321.314	321.225	321.147	321.085	321.035	320.994	320.957	320.914	320.869	320.829	320.82	320.804	320.774	320.751	320.726	320.698	320.661	320.612
335.331	335.313	335.277	335.22	335.176	335.163	335.162	335.189	335.245	335.308	335.37	335.426	335.479	335.483	335.475	335.422	335.348	335.26	335.172	335.111	335.069	335.023	335.006	335.003	335.016	335.036	335.05	335.043	335.018	334.974	334.922	334.868	334.824	334.773	334.733	334.725	334.721	334.718	334.71	334.692	334.649	334.607	334.562	334.513	334.458	334.395	334.322	334.236	334.145	334.064
328.474	328.492	328.497	328.495	328.489	328.476	328.463	328.452	328.443	328.424	328.396	328.368	328.336	328.3	328.268	328.241	328.222	328.21	328.203	328.188	328.163	328.132	328.099	328.068	328.036	328.003	327.969	327.938	327.907	327.865	327.827	327.804	327.782	327.758	327.718	327.67	327.626	327.594	327.569	327.532	327.489	327.445	327.414	327.392	327.377	327.357	327.311	327.256	327.197	327.146
341.28	341.303	341.333	341.338	341.33	341.313	341.319	341.349	341.386	341.415	341.424	341.417	341.352	341.287	341.212	341.153	341.115	341.088	341.058	341.045	341.032	340.99	340.908	340.864	340.844	340.822	340.766	340.691	340.624	340.546	340.483	340.445	340.422	340.407	340.391	340.354	340.329	340.299	340.267	340.218	340.149	340.109	340.095	340.113	340.131	340.141	340.146	340.103	340.07	340.043
336.533	336.605	336.679	336.746	336.797	336.806	336.805	336.795	336.786	336.782	336.779	336.772	336.742	336.69	336.636	336.614	336.617	336.633	336.661	336.677	336.678	336.668	336.64	336.598	336.547	336.494	336.434	336.362	336.275	336.168	336.075	335.992	335.923	335.883	335.842	335.8	335.762	335.711	335.65	335.587	335.545	335.498	335.442	335.381	335.37	335.36	335.348	335.344	335.337	335.328
337.355	337.315	337.293	337.265	337.226	337.199	337.207	337.248	337.321	337.366	337.375	337.367	337.356	337.349	337.333	337.299	337.273	337.258	337.275	337.313	337.336	337.342	337.364	337.356	337.339	337.296	337.197	337.073	336.97	336.894	336.849	336.815	336.764	336.691	336.644	336.593	336.55	336.523	336.487	336.446	336.4	336.356	336.335	336.343	336.376	336.395	336.389	336.354	336.304	336.239
337.648	337.658	337.656	337.632	337.6	337.579	337.574	337.576	337.582	337.589	337.601	337.622	337.639	337.653	337.665	337.666	337.666	337.666	337.664	337.659	337.651	337.639	337.626	337.608	337.586	337.548	337.518	337.498	337.491	337.484	337.474	337.46	337.445	337.43	337.409	337.384	337.368	337.344	337.298	337.247	337.205	337.181	337.16	337.139	337.117	337.097	337.08	337.062	337.056	337.064
328.687	328.688	328.692	328.7	328.73	328.768	328.799	328.822	328.842	328.866	328.866	328.851	328.833	328.829	328.836	328.842	328.843	328.83	328.815	328.794	328.764	328.733	328.704	328.684	328.665	328.645	328.622	328.607	328.6	328.602	328.603	328.578	328.531	328.46	328.383	328.322	328.275	328.235	328.196	328.151	328.099	328.048	328.002	327.946	327.887	327.838	327.791	327.745	327.704	327.655
340.011	339.991	339.989	339.999	340.036	340.069	340.061	340.012	339.914	339.822	339.777	339.763	339.754	339.751	339.734	339.695	339.665	339.646	339.6	339.532	339.466	339.438	339.451	339.486	339.485	339.475	339.454	339.426	339.411	339.408	339.421	339.448	339.458	339.428	339.406	339.38	339.376	339.379	339.384	339.423	339.441	339.429	339.422	339.429	339.464	339.498	339.51	339.502	339.469	339.417
337.302	337.375	337.428	337.456	337.465	337.462	337.463	337.47	337.491	337.544	337.565	337.579	337.578	337.513	337.444	337.352	337.25	337.172	337.153	337.173	337.196	337.203	337.191	337.145	337.063	336.963	336.862	336.712	336.559	336.437	336.359	336.306	336.287	336.266	336.225	336.164	336.079	335.968	335.852	335.763	335.694	335.627	335.584	335.57	335.569	335.58	335.592	335.596	335.596	335.587
342.389	342.459	342.507	342.54	342.541	342.52	342.496	342.47	342.451	342.437	342.426	342.402	342.372	342.37	342.37	342.379	342.397	342.429	342.431	342.43	342.43	342.432	342.45	342.455	342.454	342.447	342.427	342.396	342.357	342.311	342.27	342.232	342.19	342.157	342.139	342.129	342.122	342.12	342.12	342.124	342.127	342.115	342.094	342.054	342.022	341.991	341.943	341.907	341.885	341.882
347.883	347.85	347.81	347.746	347.673	347.629	347.603	347.597	347.58	347.552	347.517	347.462	347.414	347.357	347.314	347.301	347.309	347.332	347.322	347.295	347.249	347.193	347.134	347.078	347.007	346.918	346.808	346.692	346.626	346.587	346.573	346.564	346.551	346.526	346.499	346.497	346.499	346.517	346.568	346.609	346.664	346.696	346.724	346.759	346.787	346.775	346.726	346.659	346.584	346.508
337.143	337.201	337.224	337.241	337.267	337.311	337.369	337.441	337.507	337.548	337.586	337.604	337.62	337.637	337.638	337.651	337.654	337.648	337.687	337.712	337.709	337.686	337.651	337.622	337.608	337.595	337.571	337.533	337.52	337.517	337.512	337.498	337.518	337.554	337.566	337.551	337.533	337.498	337.454	337.405	337.351	337.309	337.252	337.18	337.104	337.016	336.964	336.942	336.929	336.898
339.105	339.231	339.321	339.381	339.414	339.367	339.325	339.309	339.307	339.333	339.335	339.315	339.261	339.251	339.254	339.272	339.315	339.365	339.376	339.374	339.361	339.352	339.326	339.278	339.22	339.189	339.186	339.184	339.173	339.161	339.163	339.174	339.193	339.215	339.212	339.197	339.162	339.118	339.082	339.075	339.076	339.094	339.125	339.147	339.155	339.147	339.135	339.126	339.116	339.094
334.426	334.413	334.459	334.558	334.605	334.593	334.567	334.547	334.606	334.688	334.762	334.804	334.791	334.767	334.753	334.757	334.774	334.775	334.747	334.672	334.615	334.6	334.611	334.708	334.852	334.922	334.918	334.818	334.696	334.611	334.565	334.553	334.567	334.619	334.605	334.562	334.497	334.444	334.429	334.42	334.418	334.435	334.47	334.506	334.532	334.554	334.53	334.478	334.441	334.424
327.693	327.834	327.896	327.852	327.677	327.347	326.927	326.61	326.506	326.487	326.443	326.305	326.178	326.172	326.416	326.721	327	327.016	326.893	326.561	326.278	326.177	326.197	326.224	326.233	326.226	326.186	326.121	326.092	326.092	326.121	326.164	326.165	326.14	326.074	325.991	325.913	325.836	325.756	325.759	325.78	325.781	325.731	325.61	325.488	325.429	325.378	325.292	325.166	325.032
319.101	319.101	319.099	319.095	319.078	319.057	319.042	319.043	319.045	319.022	318.993	318.958	318.914	318.866	318.82	318.788	318.778	318.781	318.796	318.809	318.795	318.776	318.757	318.744	318.725	318.702	318.716	318.722	318.702	318.681	318.661	318.643	318.643	318.652	318.689	318.712	318.722	318.721	318.716	318.69	318.672	318.652	318.619	318.606	318.597	318.575	318.566	318.564	318.569	318.567
Hand trajectory, 1st reach towards upper-right, X (mm)
-30.0966	-30.0944	-30.0848	-30.0574	-30.0108	-29.9716	-29.959	-29.9523	-29.942	-29.9109	-29.8667	-29.8099	-29.782	-29.7705	-29.7575	-29.7263	-29.6875	-29.6382	-29.5844	-29.5526	-29.5261	-29.5181	-29.5126	-29.4955	-29.4808	-29.449	-29.4295	-29.4235	-29.4198	-29.4227	-29.4323	-29.452	-29.4723	-29.4748	-29.4928	-29.494	-29.4771	-29.4578	-29.4336	-29.3982	-29.3863	-29.3859	-29.3701	-29.3506	-29.3344	-29.3207	-29.3064	-29.2873	-29.2604	-29.2383
-38.1819	-38.186	-38.195	-38.2082	-38.2189	-38.2169	-38.2015	-38.1504	-38.1095	-38.0769	-38.05	-37.9999	-37.9652	-37.9517	-37.9323	-37.9306	-37.9486	-37.9744	-37.9859	-37.9887	-37.973	-37.9577	-37.9417	-37.9201	-37.906	-37.9002	-37.899	-37.8952	-37.8882	-37.8792	-37.8773	-37.8619	-37.8122	-37.7844	-37.7656	-37.7542	-37.7489	-37.7542	-37.7689	-37.7839	-37.7834	-37.7849	-37.8015	-37.7935	-37.7813	-37.7707	-37.7535	-37.7262	-37.6946	-37.6815
-31.3077	-31.3211	-31.3816	-31.5012	-31.5675	-31.5636	-31.522	-31.4861	-31.4643	-31.4426	-31.4416	-31.4233	-31.3759	-31.3018	-31.2339	-31.1433	-31.03	-30.9244	-30.8242	-30.7258	-30.675	-30.6399	-30.6464	-30.6551	-30.6494	-30.6377	-30.597	-30.5059	-30.4105	-30.3541	-30.337	-30.3235	-30.3122	-30.2953	-30.2884	-30.2837	-30.2749	-30.2669	-30.2663	-30.2677	-30.2544	-30.2184	-30.1696	-30.1255	-30.0869	-30.0661	-30.0456	-30.0413	-30.046	-30.0463
-34.3594	-34.4106	-34.444	-34.469	-34.4926	-34.5347	-34.5567	-34.5646	-34.5777	-34.5881	-34.591	-34.584	-34.5594	-34.5372	-34.5191	-34.4938	-34.4663	-34.4413	-34.419	-34.3856	-34.3609	-34.3372	-34.3033	-34.2729	-34.2545	-34.2456	-34.2423	-34.2251	-34.1973	-34.1728	-34.1472	-34.1189	-34.0912	-34.0692	-34.0438	-34.0161	-33.9915	-33.9822	-33.9475	-33.8989	-33.8702	-33.8551	-33.8313	-33.796	-33.7656	-33.7599	-33.756	-33.7485	-33.7298	-33.7203
-40.7955	-40.7768	-40.7562	-40.7513	-40.76	-40.8085	-40.8334	-40.8321	-40.8214	-40.7987	-40.736	-40.6887	-40.6805	-40.6649	-40.6262	-40.6465	-40.6326	-40.6098	-40.5861	-40.5585	-40.4995	-40.4628	-40.432	-40.3965	-40.3468	-40.2802	-40.2274	-40.204	-40.1944	-40.1877	-40.1765	-40.1626	-40.1344	-40.1023	-40.091	-40.0165	-39.9544	-39.9074	-39.8695	-39.8397	-39.8219	-39.7911	-39.7569	-39.7291	-39.6991	-39.6844	-39.6623	-39.6352	-39.6128	-39.5964
-37.8721	-37.8554	-37.8395	-37.8286	-37.822	-37.814	-37.7963	-37.7685	-37.7502	-37.7534	-37.7514	-37.7397	-37.7137	-37.6845	-37.639	-37.5924	-37.5477	-37.5176	-37.5207	-37.5178	-37.5141	-37.5099	-37.4904	-37.4866	-37.4714	-37.4405	-37.4172	-37.3692	-37.3358	-37.3151	-37.3048	-37.3347	-37.3277	-37.3073	-37.2875	-37.2765	-37.2815	-37.2975	-37.3065	-37.2867	-37.2948	-37.31	-37.3159	-37.3089	-37.2899	-37.2835	-37.2739	-37.249	-37.2122	-37.1833
-37.4011	-37.4104	-37.3931	-37.3289	-37.3197	-37.3272	-37.3496	-37.4209	-37.5043	-37.5876	-37.6576	-37.6838	-37.6657	-37.5975	-37.5427	-37.4978	-37.4513	-37.4094	-37.3739	-37.3548	-37.3289	-37.283	-37.2201	-37.1989	-37.1985	-37.2271	-37.2613	-37.2845	-37.328	-37.3782	-37.4157	-37.4648	-37.4725	-37.4591	-37.4611	-37.4619	-37.4609	-37.4699	-37.4901	-37.4932	-37.4805	-37.446	-37.4273	-37.4058	-37.3626	-37.322	-37.2924	-37.2643	-37.2413	-37.2408
-38.1498	-38.1419	-38.1286	-38.1315	-38.1307	-38.105	-38.0612	-38.0369	-38.0127	-38.0122	-38.0283	-38.0449	-38.0509	-38.0584	-38.0448	-37.9963	-37.9567	-37.8956	-37.8579	-37.844	-37.8113	-37.7945	-37.7827	-37.7432	-37.6925	-37.6368	-37.5788	-37.5501	-37.5416	-37.5481	-37.5551	-37.5535	-37.5504	-37.5517	-37.5549	-37.5355	-37.5247	-37.5214	-37.5186	-37.5077	-37.4688	-37.4273	-37.4106	-37.411	-37.4018	-37.385	-37.3826	-37.3945	-37.3788	-37.384
-34.3887	-34.483	-34.5972	-34.6797	-34.6987	-34.642	-34.6243	-34.6183	-34.6366	-34.6579	-34.6449	-34.6112	-34.5698	-34.53	-34.4973	-34.468	-34.4261	-34.3688	-34.2894	-34.2189	-34.1658	-34.1118	-34.0879	-34.0643	-34.0458	-34.0277	-34.0049	-34.0104	-33.9949	-33.9653	-33.9552	-33.9809	-34.0115	-34.0214	-34.0347	-34.0544	-34.0757	-34.0941	-34.1294	-34.157	-34.1625	-34.156	-34.1497	-34.1461	-34.1379	-34.1181	-34.1038	-34.1112	-34.0916	-34.1044
-32.6251	-32.8218	-33.095	-33.3233	-33.4925	-33.5396	-33.6113	-33.6985	-33.7642	-33.822	-33.8471	-33.8559	-33.8226	-33.7244	-33.6793	-33.6463	-33.6114	-33.5919	-33.5282	-33.4429	-33.3887	-33.4001	-33.4086	-33.4083	-33.398	-33.3781	-33.3786	-33.3738	-33.3649	-33.368	-33.3601	-33.3488	-33.3315	-33.2847	-33.2401	-33.212	-33.2089	-33.2102	-33.2253	-33.2421	-33.2441	-33.2409	-33.24	-33.2474	-33.2506	-33.25	-33.2573	-33.2814	-33.2832	-33.2844
-37.1489	-37.0834	-37.0455	-37.033	-37.0142	-36.9713	-36.9191	-36.907	-36.9114	-36.9232	-36.9243	-36.8973	-36.8199	-36.7402	-36.672	-36.6448	-36.6413	-36.6248	-36.5769	-36.4923	-36.4442	-36.4341	-36.3977	-36.3464	-36.3122	-36.2835	-36.264	-36.2413	-36.2118	-36.1615	-36.1074	-36.0691	-36.0168	-35.9721	-35.9395	-35.8924	-35.8881	-35.8879	-35.8765	-35.8586	-35.864	-35.8957	-35.8986	-35.8596	-35.8309	-35.8214	-35.8182	-35.8244	-35.8249	-35.8272
-32.9511	-32.9132	-32.8749	-32.8426	-32.8164	-32.7976	-32.7873	-32.7697	-32.7542	-32.7367	-32.7194	-32.6998	-32.6637	-32.6015	-32.5312	-32.5026	-32.4855	-32.4646	-32.4388	-32.4271	-32.3958	-32.3693	-32.3362	-32.2932	-32.2547	-32.2303	-32.2015	-32.1778	-32.1526	-32.1292	-32.1156	-32.1106	-32.0924	-32.0717	-32.0475	-32.033	-32.0227	-31.9854	-31.9426	-31.9175	-31.9111	-31.9138	-31.9156	-31.8739	-31.8336	-31.8266	-31.8249	-31.8141	-31.8004	-31.8002
-40.5678	-40.5914	-40.6024	-40.6031	-40.5912	-40.5463	-40.5201	-40.5001	-40.4805	-40.4652	-40.4639	-40.4543	-40.4304	-40.4048	-40.3895	-40.3464	-40.3066	-40.2847	-40.275	-40.2698	-40.2524	-40.2551	-40.2566	-40.2539	-40.2732	-40.2585	-40.2586	-40.2725	-40.2918	-40.299	-40.295	-40.2832	-40.2631	-40.2418	-40.2347	-40.252	-40.2644	-40.2641	-40.2478	-40.2525	-40.2383	-40.2079	-40.1796	-40.1468	-40.1221	-40.1037	-40.098	-40.1004	-40.116	-40.0887
-44.3166	-44.3081	-44.3056	-44.287	-44.2615	-44.2453	-44.2251	-44.1994	-44.1878	-44.1694	-44.1606	-44.1672	-44.1754	-44.1884	-44.1955	-44.1982	-44.2026	-44.1975	-44.1919	-44.1989	-44.1996	-44.1814	-44.1616	-44.1531	-44.1391	-44.1459	-44.1346	-44.1348	-44.1112	-44.1075	-44.0771	-44.0618	-44.0541	-44.0296	-44.0202	-44.0335	-44.0054	-44.0171	-44.0204	-43.9953	-43.9478	-43.9169	-43.907	-43.9085	-43.9016	-43.9061	-43.9056	-43.883	-43.8745	-43.8629
-34.2778	-34.2993	-34.3077	-34.2988	-34.2586	-34.1998	-34.1667	-34.168	-34.2184	-34.2777	-34.2814	-34.2455	-34.2106	-34.1988	-34.1696	-34.096	-34.0318	-33.966	-33.9032	-33.8679	-33.8267	-33.8249	-33.7963	-33.7779	-33.7779	-33.7708	-33.7609	-33.7544	-33.7317	-33.7032	-33.7117	-33.6994	-33.7069	-33.7217	-33.7354	-33.7353	-33.7237	-33.7037	-33.6977	-33.7001	-33.7125	-33.7399	-33.7441	-33.7332	-33.7176	-33.6966	-33.6761	-33.6422	-33.6061	-33.6095
-36.4075	-36.4125	-36.3874	-36.361	-36.3695	-36.3514	-36.3092	-36.2516	-36.2456	-36.2476	-36.2427	-36.244	-36.2571	-36.2624	-36.2809	-36.3007	-36.3034	-36.2974	-36.2757	-36.2471	-36.245	-36.2382	-36.2274	-36.2315	-36.2327	-36.2455	-36.2506	-36.2505	-36.2418	-36.2455	-36.2406	-36.246	-36.242	-36.2227	-36.1929	-36.1581	-36.1587	-36.1465	-36.1261	-36.0936	-36.0581	-36.0339	-36.0376	-36.0204	-36.0246	-36.0104	-36.0049	-35.9856	-35.9656	-35.96
-35.5652	-35.479	-35.3935	-35.3229	-35.2757	-35.2139	-35.1242	-35.0075	-34.891	-34.7883	-34.7452	-34.7334	-34.7283	-34.7054	-34.6528	-34.5744	-34.5063	-34.447	-34.3949	-34.3475	-34.2971	-34.2545	-34.2312	-34.227	-34.231	-34.2306	-34.2206	-34.214	-34.2152	-34.2164	-34.2153	-34.1859	-34.17	-34.1525	-34.0926	-34.0578	-34.0272	-33.9969	-33.965	-33.944	-33.9438	-33.9553	-33.9493	-33.9384	-33.9258	-33.9146	-33.9009	-33.8872	-33.8677	-33.8308
-35.8671	-35.8441	-35.8218	-35.8057	-35.7986	-35.8009	-35.7808	-35.7399	-35.7059	-35.6928	-35.6975	-35.7221	-35.7484	-35.7524	-35.7163	-35.6502	-35.581	-35.5258	-35.459	-35.4169	-35.3903	-35.3649	-35.31	-35.2629	-35.2365	-35.2152	-35.1795	-35.1212	-35.083	-35.0524	-35.0193	-34.9855	-34.9759	-34.9654	-34.9469	-34.9263	-34.9281	-34.9155	-34.8802	-34.857	-34.8448	-34.8442	-34.8491	-34.8604	-34.8422	-34.8108	-34.7826	-34.7705	-34.7711	-34.747
-39.8587	-39.8246	-39.7894	-39.7403	-39.7083	-39.6911	-39.6636	-39.6387	-39.6086	-39.5719	-39.5476	-39.5231	-39.4916	-39.4637	-39.4347	-39.396	-39.3699	-39.3599	-39.3299	-39.3002	-39.3168	-39.3328	-39.3284	-39.3154	-39.2883	-39.2587	-39.2588	-39.2675	-39.2452	-39.24	-39.2317	-39.2096	-39.2125	-39.2137	-39.2014	-39.1689	-39.1127	-39.0701	-39.0566	-39.0485	-39.0264	-38.9989	-38.9877	-38.9744	-38.9689	-38.9416	-38.9245	-38.9	-38.9078	-38.8979
-41.6923	-41.676	-41.6527	-41.6466	-41.6533	-41.6674	-41.7065	-41.7824	-41.8314	-41.8481	-41.8638	-41.8581	-41.857	-41.8551	-41.8494	-41.8508	-41.8585	-41.8786	-41.9196	-41.9798	-42.0268	-42.0518	-42.0745	-42.1051	-42.1497	-42.1862	-42.2166	-42.2298	-42.2412	-42.2775	-42.3179	-42.3545	-42.3813	-42.404	-42.4296	-42.435	-42.4345	-42.433	-42.4338	-42.4552	-42.4597	-42.4494	-42.4448	-42.4524	-42.4426	-42.4493	-42.4519	-42.4594	-42.4865	-42.4956
-39.2842	-39.2404	-39.2017	-39.1671	-39.1346	-39.0786	-39.0244	-38.9983	-39.0008	-39.0167	-39.0504	-39.0805	-39.08	-39.0777	-39.071	-39.0564	-39.0428	-39.0352	-39.028	-39.0166	-39.0285	-39.0387	-39.0414	-39.0349	-39.0332	-39.0297	-39.0206	-39.0139	-39.0101	-39.0019	-38.9841	-38.9872	-38.9948	-39.0092	-39.0279	-39.0257	-39.0173	-39.0078	-39.0064	-39.0115	-39.0262	-39.0504	-39.0742	-39.0717	-39.0605	-39.0489	-39.0713	-39.0767	-39.0757	-39.0613
-40.2671	-40.2915	-40.311	-40.3353	-40.3749	-40.4012	-40.4139	-40.4256	-40.4414	-40.4058	-40.4027	-40.4101	-40.4134	-40.4398	-40.4584	-40.4759	-40.505	-40.5201	-40.5211	-40.5218	-40.5315	-40.5077	-40.4957	-40.4885	-40.4772	-40.4814	-40.4764	-40.4707	-40.4877	-40.5088	-40.5093	-40.5068	-40.5203	-40.5332	-40.5332	-40.531	-40.5362	-40.5436	-40.55	-40.5516	-40.54	-40.5266	-40.5068	-40.4958	-40.5011	-40.4963	-40.495	-40.4975	-40.5217	-40.5297
-33.1694	-33.1074	-33.0984	-33.0942	-33.0928	-33.0924	-33.0892	-33.0607	-33.0679	-33.1007	-33.1242	-33.1369	-33.1521	-33.1789	-33.2003	-33.2303	-33.2466	-33.2415	-33.2433	-33.2783	-33.3086	-33.3368	-33.3433	-33.3694	-33.4034	-33.4345	-33.464	-33.4884	-33.5281	-33.5384	-33.5395	-33.5506	-33.576	-33.5946	-33.6177	-33.637	-33.6605	-33.6552	-33.6468	-33.6465	-33.6535	-33.6584	-33.665	-33.6586	-33.6707	-33.7026	-33.7162	-33.714	-33.7392	-33.7429
-37.7094	-37.8666	-38.0035	-38.096	-38.1454	-38.228	-38.2576	-38.2629	-38.2608	-38.2519	-38.2612	-38.2952	-38.3232	-38.3305	-38.3393	-38.3507	-38.3592	-38.3774	-38.4078	-38.4396	-38.4545	-38.4464	-38.4341	-38.4229	-38.404	-38.4173	-38.4329	-38.4401	-38.4483	-38.4709	-38.4962	-38.516	-38.5548	-38.5756	-38.5876	-38.5983	-38.6412	-38.6701	-38.6756	-38.6631	-38.6801	-38.6778	-38.6727	-38.6791	-38.6846	-38.6866	-38.6881	-38.6919	-38.7057	-38.7155
-32.2176	-32.2098	-32.1879	-32.1862	-32.1991	-32.1842	-32.1885	-32.1883	-32.1809	-32.1621	-32.1507	-32.1127	-32.0695	-32.0459	-32.0355	-32.0186	-32.0268	-32.0344	-32.0384	-32.0408	-32.0416	-32.0485	-32.039	-32.0241	-32.0236	-32.0376	-32.0483	-32.0672	-32.0922	-32.1076	-32.1235	-32.1381	-32.144	-32.1479	-32.1596	-32.1504	-32.1472	-32.1499	-32.1567	-32.157	-32.1624	-32.1614	-32.1568	-32.1543	-32.1687	-32.1827	-32.1941	-32.2075	-32.2232	-32.2293
-9.98287	-9.95286	-9.90255	-9.87028	-9.851	-9.83394	-9.81913	-9.81066	-9.80625	-9.77994	-9.75	-9.73102	-9.68765	-9.6253	-9.57194	-9.54503	-9.51719	-9.50142	-9.51398	-9.54621	-9.52831	-9.47441	-9.4064	-9.3836	-9.39604	-9.39826	-9.39567	-9.39622	-9.39549	-9.39495	-9.39827	-9.4036	-9.41005	-9.4258	-9.43814	-9.43874	-9.42589	-9.40615	-9.38894	-9.34493	-9.31785	-9.29476	-9.27569	-9.26894	-9.25423	-9.22996	-9.21469	-9.18371	-9.14604	-9.13194
-29.4527	-29.4451	-29.4761	-29.5419	-29.558	-29.5151	-29.4349	-29.369	-29.3151	-29.2533	-29.2291	-29.2264	-29.2329	-29.2594	-29.2749	-29.2388	-29.1615	-29.0893	-29.0425	-29.0122	-28.993	-28.9537	-28.9515	-28.9593	-28.9871	-29.0083	-29.0094	-29.0365	-29.059	-29.0592	-29.0548	-29.0368	-28.9936	-28.9767	-28.9343	-28.9362	-28.9344	-28.9354	-28.946	-28.9559	-28.9619	-28.9774	-28.9941	-28.9806	-28.9427	-28.9155	-28.8944	-28.8541	-28.8407	-28.8399
-37.5163	-37.4593	-37.4235	-37.3782	-37.3795	-37.3608	-37.335	-37.2975	-37.2378	-37.1885	-37.1705	-37.16	-37.1386	-37.1218	-37.0928	-37.0692	-37.0338	-37.0152	-36.9845	-36.9605	-36.9459	-36.9285	-36.9405	-36.937	-36.9442	-36.9829	-37.012	-37.0387	-37.0736	-37.0769	-37.0643	-37.066	-37.0522	-37.0527	-37.069	-37.0355	-37.0162	-36.9963	-36.9994	-36.9986	-36.984	-36.9685	-36.955	-36.9236	-36.8664	-36.8173	-36.7938	-36.7826	-36.7847	-36.784
-26.6041	-26.6036	-26.6132	-26.6258	-26.6113	-26.5659	-26.549	-26.573	-26.5827	-26.6094	-26.5789	-26.5151	-26.4623	-26.4385	-26.4263	-26.4044	-26.3364	-26.2864	-26.2481	-26.2388	-26.2119	-26.1394	-26.0508	-25.9438	-25.8381	-25.7621	-25.6983	-25.6327	-25.5899	-25.558	-25.5194	-25.4868	-25.4781	-25.4977	-25.5045	-25.498	-25.504	-25.5146	-25.5146	-25.5281	-25.5361	-25.546	-25.5572	-25.5927	-25.6332	-25.662	-25.6751	-25.6508	-25.6112	-25.5949
-27.1764	-27.1649	-27.198	-27.2572	-27.3388	-27.4628	-27.5658	-27.5882	-27.5512	-27.5004	-27.4017	-27.3194	-27.1752	-27.051	-26.9963	-26.9505	-26.8526	-26.7381	-26.6478	-26.5698	-26.5785	-26.6302	-26.7009	-26.7196	-26.707	-26.6675	-26.6635	-26.6759	-26.6828	-26.6801	-26.6806	-26.7126	-26.7719	-26.8114	-26.8405	-26.8656	-26.8758	-26.8579	-26.8713	-26.8924	-26.8944	-26.8938	-26.8972	-26.9116	-26.9287	-26.9584	-26.9923	-27.013	-27.0431	-27.0523
-21.9649	-21.9615	-21.9688	-21.9813	-21.9656	-21.9456	-21.9242	-21.9059	-21.906	-21.8986	-21.8768	-21.9144	-21.9405	-21.9571	-21.9748	-21.9585	-21.9263	-21.8983	-21.8725	-21.8653	-21.8631	-21.835	-21.8379	-21.8585	-21.885	-21.9042	-21.9113	-21.9125	-21.9064	-21.9115	-21.9285	-21.9339	-21.944	-21.9491	-21.9471	-21.9503	-21.95	-21.9392	-21.9214	-21.8982	-21.8812	-21.8773	-21.86	-21.8307	-21.7994	-21.7651	-21.7568	-21.7561	-21.7469	-21.7333
-46.4423	-46.406	-46.3696	-46.3556	-46.3541	-46.3577	-46.3944	-46.414	-46.4159	-46.4054	-46.3919	-46.3715	-46.3522	-46.3452	-46.3646	-46.406	-46.4191	-46.4143	-46.3764	-46.3332	-46.2886	-46.2952	-46.3133	-46.3117	-46.3104	-46.2911	-46.2746	-46.2725	-46.2862	-46.2755	-46.2654	-46.2636	-46.2671	-46.2615	-46.2585	-46.2504	-46.2399	-46.2368	-46.2086	-46.1981	-46.2005	-46.2213	-46.2498	-46.2676	-46.2887	-46.3043	-46.3089	-46.2897	-46.2824	-46.2699
-33.8524	-33.8396	-33.8271	-33.7693	-33.7021	-33.6379	-33.5875	-33.5473	-33.505	-33.4708	-33.4542	-33.4241	-33.3665	-33.3094	-33.2573	-33.2373	-33.2096	-33.1981	-33.1773	-33.1171	-33.0432	-32.9877	-32.9425	-32.9144	-32.8912	-32.8517	-32.8086	-32.7593	-32.7012	-32.6486	-32.6233	-32.6005	-32.5719	-32.5383	-32.5065	-32.4926	-32.4691	-32.4475	-32.4232	-32.3999	-32.3669	-32.3415	-32.3028	-32.2556	-32.2183	-32.1994	-32.1811	-32.1249	-32.0747	-32.0379
-39.1171	-39.1497	-39.1635	-39.1632	-39.1497	-39.1278	-39.119	-39.0988	-39.0759	-39.0484	-39.0086	-39.0026	-39.0212	-39.0461	-39.0653	-39.083	-39.0937	-39.119	-39.12	-39.1152	-39.1259	-39.1446	-39.154	-39.1707	-39.1802	-39.1799	-39.1817	-39.182	-39.189	-39.199	-39.2009	-39.1863	-39.1856	-39.1828	-39.1826	-39.1935	-39.2082	-39.2065	-39.18	-39.1629	-39.1645	-39.1755	-39.163	-39.171	-39.1941	-39.2174	-39.2346	-39.2367	-39.2537	-39.2543
-35.1367	-35.1777	-35.1666	-35.1372	-35.0763	-35.0041	-34.9726	-34.9654	-34.9426	-34.9526	-34.9465	-34.9206	-34.8877	-34.8434	-34.791	-34.7381	-34.7448	-34.7689	-34.7963	-34.8132	-34.8194	-34.8274	-34.8269	-34.8149	-34.7884	-34.7601	-34.7329	-34.6959	-34.6555	-34.6148	-34.6172	-34.6287	-34.6402	-34.6516	-34.6612	-34.6666	-34.6474	-34.649	-34.6514	-34.6387	-34.6019	-34.6091	-34.6247	-34.6392	-34.6395	-34.6349	-34.634	-34.6488	-34.6662	-34.6863
-37.4314	-37.4332	-37.4599	-37.481	-37.4819	-37.4758	-37.4591	-37.4185	-37.3654	-37.3415	-37.322	-37.2972	-37.2687	-37.2475	-37.2491	-37.2617	-37.2664	-37.2408	-37.2095	-37.1602	-37.0916	-37.0086	-36.9224	-36.8482	-36.8074	-36.7806	-36.7514	-36.7215	-36.6863	-36.646	-36.6162	-36.6462	-36.6621	-36.6694	-36.6714	-36.6602	-36.6569	-36.6437	-36.6238	-36.6166	-36.5979	-36.5754	-36.5702	-36.5838	-36.5861	-36.5729	-36.5616	-36.5555	-36.5198	-36.5188
-32.7257	-32.7169	-32.6761	-32.6499	-32.6202	-32.5764	-32.5433	-32.5282	-32.4904	-32.46	-32.3777	-32.3684	-32.3607	-32.3337	-32.3131	-32.3011	-32.2635	-32.2521	-32.23	-32.2061	-32.1661	-32.1171	-32.0859	-32.0664	-32.0454	-32.0196	-31.9844	-31.9432	-31.9197	-31.9163	-31.9189	-31.9141	-31.9121	-31.8767	-31.876	-31.8666	-31.848	-31.8269	-31.8084	-31.8032	-31.7925	-31.7627	-31.7289	-31.7049	-31.6847	-31.6708	-31.6585	-31.6214	-31.5998	-31.5973
-38.9605	-38.9734	-38.9929	-38.9779	-38.9714	-38.9629	-38.9576	-38.9532	-38.9573	-38.9739	-39.0018	-39.0517	-39.0992	-39.1322	-39.1538	-39.1598	-39.1836	-39.1905	-39.2113	-39.2092	-39.2109	-39.1917	-39.2014	-39.227	-39.2413	-39.2696	-39.2879	-39.2849	-39.2777	-39.2674	-39.2677	-39.2502	-39.2387	-39.2331	-39.2145	-39.1898	-39.1501	-39.1198	-39.0896	-39.0648	-39.034	-38.9893	-38.9425	-38.9055	-38.8848	-38.8819	-38.896	-38.9062	-38.9146	-38.9254
-40.2224	-40.1665	-40.0977	-40.0456	-40.0563	-40.1078	-40.1258	-40.1074	-40.051	-39.9998	-39.9604	-39.9583	-39.9891	-40.0205	-40.0172	-39.9854	-39.9198	-39.8541	-39.834	-39.8314	-39.7983	-39.76	-39.7305	-39.7378	-39.7503	-39.7371	-39.7251	-39.695	-39.6476	-39.6039	-39.563	-39.5406	-39.5331	-39.486	-39.4557	-39.4337	-39.445	-39.4492	-39.4468	-39.4544	-39.4911	-39.5219	-39.5359	-39.5533	-39.554	-39.5841	-39.6203	-39.6517	-39.675	-39.6838
-40.8706	-40.8424	-40.8543	-40.8802	-40.8912	-40.9005	-40.9054	-40.9064	-40.9001	-40.9112	-40.9153	-40.9133	-40.9087	-40.8914	-40.8706	-40.8539	-40.8349	-40.8272	-40.8193	-40.8088	-40.8057	-40.8077	-40.8077	-40.7921	-40.781	-40.77	-40.7544	-40.725	-40.6969	-40.6842	-40.675	-40.6525	-40.6476	-40.6385	-40.6278	-40.6317	-40.6176	-40.6009	-40.5937	-40.5904	-40.5845	-40.573	-40.5494	-40.5016	-40.479	-40.4633	-40.4405	-40.3924	-40.3589	-40.3352
-34.0103	-34.0135	-34.0316	-34.0686	-34.109	-34.1518	-34.1283	-34.0653	-34.0057	-33.9793	-33.9389	-33.9058	-33.8918	-33.891	-33.8849	-33.8627	-33.8181	-33.7772	-33.7389	-33.6871	-33.6336	-33.6033	-33.5509	-33.5039	-33.4717	-33.4535	-33.45	-33.4448	-33.431	-33.4036	-33.4006	-33.3914	-33.3863	-33.3887	-33.3823	-33.3779	-33.3733	-33.3655	-33.3456	-33.3591	-33.3599	-33.3409	-33.3489	-33.3263	-33.318	-33.3218	-33.3093	-33.2991	-33.2853	-33.2738
-38.8323	-38.8693	-38.8968	-38.9373	-38.9395	-38.9264	-38.8697	-38.8247	-38.8059	-38.7311	-38.6562	-38.6222	-38.6349	-38.6313	-38.5997	-38.598	-38.5632	-38.5057	-38.4971	-38.5016	-38.4823	-38.4204	-38.3825	-38.3389	-38.3572	-38.3976	-38.4072	-38.3988	-38.381	-38.3527	-38.3334	-38.3291	-38.3299	-38.3451	-38.3622	-38.3674	-38.393	-38.4145	-38.4206	-38.425	-38.4363	-38.4354	-38.4301	-38.4297	-38.4306	-38.456	-38.4811	-38.4809	-38.4797	-38.4847
-37.7676	-37.7256	-37.6925	-37.6751	-37.667	-37.6586	-37.6456	-37.5894	-37.5611	-37.566	-37.5479	-37.5085	-37.4629	-37.438	-37.4072	-37.3668	-37.3221	-37.2824	-37.2521	-37.2349	-37.2297	-37.2155	-37.1806	-37.173	-37.1759	-37.1679	-37.1604	-37.1347	-37.1135	-37.0843	-37.076	-37.066	-37.0939	-37.0628	-37.0337	-37.0149	-37.0069	-36.9615	-36.9608	-36.9574	-36.9688	-36.9461	-36.9143	-36.8939	-36.8865	-36.865	-36.8687	-36.8732	-36.8694	-36.8644
-37.4602	-37.3752	-37.338	-37.3028	-37.2514	-37.1898	-37.1454	-37.0925	-37.0338	-36.9751	-36.9061	-36.8435	-36.7795	-36.7171	-36.6612	-36.6058	-36.55	-36.5005	-36.4487	-36.3764	-36.3269	-36.2882	-36.2451	-36.2023	-36.1835	-36.1461	-36.1321	-36.1317	-36.1378	-36.1093	-36.0653	-36.0138	-35.9709	-35.9436	-35.9182	-35.9112	-35.8893	-35.8429	-35.8203	-35.7927	-35.7906	-35.7961	-35.8129	-35.8284	-35.814	-35.8028	-35.7959	-35.7877	-35.7703	-35.7675
-33.044	-32.871	-32.714	-32.5692	-32.4753	-32.4291	-32.3997	-32.3467	-32.2911	-32.2327	-32.1799	-32.1623	-32.1559	-32.1449	-32.1237	-32.0634	-32.0216	-31.9862	-31.9486	-31.9086	-31.8765	-31.8215	-31.7628	-31.7018	-31.6296	-31.5821	-31.5503	-31.5289	-31.5077	-31.4845	-31.4578	-31.4303	-31.3947	-31.3475	-31.3147	-31.2917	-31.2779	-31.2668	-31.2661	-31.2401	-31.2253	-31.222	-31.2516	-31.2524	-31.2471	-31.2267	-31.2063	-31.1556	-31.0925	-31.0597
-35.9446	-35.9303	-35.9469	-35.9555	-35.9159	-35.8721	-35.8503	-35.836	-35.8295	-35.865	-35.8673	-35.8691	-35.8753	-35.8865	-35.8738	-35.8396	-35.7879	-35.7386	-35.6999	-35.6678	-35.6379	-35.6057	-35.5644	-35.5246	-35.4836	-35.4451	-35.4219	-35.3981	-35.3754	-35.3516	-35.3196	-35.2945	-35.2549	-35.226	-35.2232	-35.2091	-35.2035	-35.1996	-35.1896	-35.1727	-35.1476	-35.1308	-35.1238	-35.1164	-35.1157	-35.1125	-35.1067	-35.1159	-35.1259	-35.1233
-35.0208	-34.9838	-34.9369	-34.8993	-34.8807	-34.8704	-34.8299	-34.7996	-34.7819	-34.7861	-34.8043	-34.8089	-34.8042	-34.7943	-34.7705	-34.7334	-34.6926	-34.651	-34.6198	-34.5947	-34.5898	-34.5871	-34.5683	-34.53	-34.5011	-34.4594	-34.4124	-34.3796	-34.363	-34.3355	-34.3199	-34.2833	-34.264	-34.2606	-34.2371	-34.2154	-34.2076	-34.2029	-34.1947	-34.1846	-34.1981	-34.1971	-34.2024	-34.2049	-34.2058	-34.2121	-34.2042	-34.1992	-34.1853	-34.1657
-42.507	-42.4531	-42.4103	-42.4274	-42.4198	-42.4019	-42.364	-42.3134	-42.2848	-42.2666	-42.2337	-42.1846	-42.1473	-42.1223	-42.1103	-42.102	-42.0545	-42.0274	-41.9933	-41.9835	-41.9698	-41.9559	-41.9283	-41.9051	-41.9082	-41.9105	-41.9058	-41.8994	-41.8883	-41.8876	-41.9027	-41.8865	-41.869	-41.8506	-41.83	-41.8235	-41.8181	-41.8113	-41.7854	-41.7394	-41.7345	-41.7275	-41.7281	-41.7256	-41.7249	-41.7136	-41.6855	-41.6778	-41.6735	-41.6535
-41.661	-41.6916	-41.6986	-41.7107	-41.7227	-41.7374	-41.7619	-41.766	-41.7932	-41.7861	-41.7802	-41.782	-41.7976	-41.8258	-41.8414	-41.8545	-41.8506	-41.8365	-41.8195	-41.802	-41.7903	-41.8102	-41.8375	-41.815	-41.8095	-41.786	-41.7433	-41.7251	-41.7126	-41.7096	-41.6696	-41.6538	-41.6367	-41.6084	-41.5769	-41.5431	-41.5198	-41.4977	-41.4594	-41.444	-41.4436	-41.4459	-41.4426	-41.4452	-41.4471	-41.4329	-41.4361	-41.4422	-41.433	-41.4035
-41.303	-41.2347	-41.1817	-41.1488	-41.1208	-41.0863	-41.0478	-40.9794	-40.9138	-40.8461	-40.7735	-40.7057	-40.658	-40.6149	-40.5478	-40.5144	-40.4786	-40.4167	-40.3876	-40.3329	-40.3065	-40.2819	-40.2446	-40.2058	-40.1923	-40.1539	-40.124	-40.0936	-40.0589	-40.0212	-39.9844	-39.9455	-39.9207	-39.9017	-39.8687	-39.8128	-39.7761	-39.7396	-39.7187	-39.684	-39.6272	-39.567	-39.526	-39.5028	-39.5069	-39.491	-39.4695	-39.4593	-39.4317	-39.4015
-41.5162	-41.5088	-41.4953	-41.4803	-41.4396	-41.3927	-41.3365	-41.2672	-41.2141	-41.1731	-41.1688	-41.1392	-41.151	-41.1374	-41.1376	-41.1687	-41.221	-41.277	-41.3329	-41.3464	-41.3193	-41.3381	-41.3695	-41.4096	-41.425	-41.444	-41.4409	-41.4368	-41.4565	-41.4787	-41.4856	-41.5038	-41.5434	-41.5676	-41.5947	-41.5921	-41.5846	-41.5757	-41.5622	-41.5469	-41.5296	-41.5038	-41.476	-41.4668	-41.4297	-41.3898	-41.3683	-41.3474	-41.3439	-41.3508
-37.3945	-37.4222	-37.4672	-37.5089	-37.5354	-37.55	-37.5594	-37.5474	-37.5432	-37.5412	-37.5322	-37.5427	-37.5617	-37.5802	-37.5789	-37.5578	-37.5631	-37.5436	-37.545	-37.5438	-37.5365	-37.5683	-37.5627	-37.5907	-37.6175	-37.6293	-37.6438	-37.6496	-37.6627	-37.6792	-37.6993	-37.7282	-37.7607	-37.7853	-37.8181	-37.8511	-37.8718	-37.8827	-37.8938	-37.9018	-37.9088	-37.915	-37.9185	-37.9094	-37.911	-37.909	-37.9039	-37.917	-37.925	-37.9324
-37.0223	-37.0408	-37.0526	-37.0649	-37.081	-37.0793	-37.0642	-37.0156	-36.931	-36.8678	-36.8241	-36.791	-36.7603	-36.7412	-36.7096	-36.6663	-36.6369	-36.591	-36.5736	-36.5663	-36.5203	-36.4621	-36.4093	-36.3738	-36.3559	-36.3618	-36.3707	-36.3744	-36.3693	-36.3648	-36.36	-36.3563	-36.3799	-36.3875	-36.3872	-36.3768	-36.3629	-36.3491	-36.3458	-36.3545	-36.3514	-36.3587	-36.3666	-36.364	-36.3654	-36.3596	-36.3527	-36.3578	-36.3611	-36.3608
-39.5233	-39.5038	-39.4636	-39.4313	-39.4067	-39.4007	-39.4373	-39.4656	-39.4986	-39.5126	-39.5436	-39.5497	-39.5115	-39.4764	-39.4368	-39.4112	-39.3759	-39.3366	-39.3067	-39.2833	-39.2539	-39.2294	-39.1992	-39.1887	-39.1602	-39.1093	-39.0673	-39.0262	-39.0063	-38.98	-38.9482	-38.9081	-38.8697	-38.8443	-38.8283	-38.8168	-38.8008	-38.7993	-38.798	-38.792	-38.7782	-38.7232	-38.6648	-38.6029	-38.5514	-38.5004	-38.4405	-38.3844	-38.3604	-38.3491
-43.7141	-43.7382	-43.7029	-43.6578	-43.638	-43.6347	-43.636	-43.6324	-43.6181	-43.5874	-43.5926	-43.6174	-43.6545	-43.6928	-43.7031	-43.7068	-43.6915	-43.6871	-43.6793	-43.674	-43.686	-43.6937	-43.701	-43.7246	-43.7507	-43.7738	-43.7966	-43.81	-43.8087	-43.8309	-43.8358	-43.8139	-43.8032	-43.8115	-43.8313	-43.8239	-43.843	-43.8408	-43.8498	-43.8509	-43.8442	-43.8407	-43.8411	-43.8155	-43.7965	-43.7748	-43.7639	-43.7509	-43.7414	-43.7568
-38.911	-38.8483	-38.7944	-38.7872	-38.7839	-38.7616	-38.7288	-38.7089	-38.7056	-38.6966	-38.6553	-38.6308	-38.6064	-38.6009	-38.5976	-38.5838	-38.5456	-38.5477	-38.5494	-38.5606	-38.5643	-38.5533	-38.5218	-38.485	-38.4477	-38.4263	-38.4101	-38.3835	-38.3457	-38.3261	-38.3135	-38.3112	-38.3166	-38.3431	-38.3624	-38.3846	-38.4129	-38.4438	-38.4848	-38.5061	-38.5061	-38.5243	-38.508	-38.4778	-38.482	-38.4851	-38.5003	-38.4967	-38.4951	-38.503
-35.4264	-35.4132	-35.4034	-35.3861	-35.3689	-35.414	-35.4438	-35.4456	-35.4474	-35.4704	-35.475	-35.5156	-35.5597	-35.5858	-35.6079	-35.6364	-35.669	-35.7105	-35.7574	-35.787	-35.8108	-35.828	-35.8508	-35.9025	-35.9503	-36.0106	-36.0723	-36.1093	-36.1161	-36.1465	-36.1832	-36.2259	-36.2609	-36.2558	-36.2515	-36.2532	-36.2566	-36.2523	-36.2052	-36.2001	-36.1968	-36.18	-36.1663	-36.1503	-36.1534	-36.1747	-36.2067	-36.2247	-36.2234	-36.2236
-33.4188	-33.414	-33.3733	-33.4101	-33.4476	-33.4502	-33.446	-33.4468	-33.4584	-33.4875	-33.5098	-33.5033	-33.483	-33.4694	-33.4498	-33.423	-33.3792	-33.342	-33.3165	-33.2853	-33.2862	-33.3034	-33.3077	-33.2857	-33.2304	-33.2052	-33.1843	-33.1576	-33.1796	-33.1705	-33.1741	-33.1725	-33.1771	-33.1938	-33.1863	-33.1409	-33.0951	-33.0842	-33.0876	-33.1078	-33.1218	-33.1309	-33.1274	-33.1408	-33.1206	-33.117	-33.1131	-33.0966	-33.0535	-33.0047
-38.0005	-37.9891	-37.9726	-37.9545	-37.9416	-37.9154	-37.8853	-37.8626	-37.8556	-37.8463	-37.8323	-37.8113	-37.7865	-37.7623	-37.7395	-37.7097	-37.706	-37.7042	-37.6906	-37.6716	-37.6528	-37.635	-37.6106	-37.6098	-37.6105	-37.6064	-37.5819	-37.5576	-37.5391	-37.521	-37.5061	-37.4952	-37.4875	-37.4816	-37.4731	-37.4613	-37.447	-37.4291	-37.4015	-37.3635	-37.3415	-37.3134	-37.283	-37.2586	-37.2419	-37.2409	-37.2529	-37.2619	-37.2789	-37.2872
-32.9386	-32.926	-32.8953	-32.8688	-32.8587	-32.847	-32.8265	-32.8152	-32.8119	-32.7823	-32.7503	-32.7125	-32.6702	-32.6361	-32.6064	-32.5768	-32.5551	-32.5491	-32.515	-32.5042	-32.5026	-32.4854	-32.4835	-32.4792	-32.4703	-32.4599	-32.4484	-32.4357	-32.4246	-32.4165	-32.4038	-32.3911	-32.3824	-32.3774	-32.3688	-32.3701	-32.3745	-32.3806	-32.4049	-32.4207	-32.4373	-32.4601	-32.4885	-32.497	-32.5094	-32.5214	-32.5216	-32.5299	-32.5425	-32.5475
-33.4794	-33.4667	-33.4711	-33.4819	-33.5032	-33.505	-33.5038	-33.507	-33.5045	-33.4903	-33.4784	-33.4871	-33.5075	-33.5306	-33.5577	-33.5764	-33.5908	-33.5991	-33.6004	-33.5957	-33.5753	-33.5678	-33.5893	-33.615	-33.6894	-33.7456	-33.7995	-33.871	-33.9075	-33.9134	-33.9352	-33.949	-33.9705	-34.0205	-34.0721	-34.0902	-34.0904	-34.0744	-34.0647	-34.0846	-34.0942	-34.0829	-34.0519	-34.0507	-34.0461	-34.0454	-34.0503	-34.0593	-34.0745	-34.0997
-27.6006	-27.5571	-27.5419	-27.5117	-27.4899	-27.475	-27.4749	-27.4846	-27.5185	-27.5753	-27.5926	-27.5916	-27.6014	-27.6424	-27.7082	-27.7853	-27.837	-27.8547	-27.8501	-27.8456	-27.8428	-27.8665	-27.8718	-27.9128	-27.9626	-28.0291	-28.0612	-28.1109	-28.1151	-28.1061	-28.0856	-28.06	-28.0164	-28.0102	-28.0139	-28.0501	-28.0819	-28.0824	-28.0844	-28.0964	-28.1147	-28.1657	-28.2241	-28.252	-28.2396	-28.2476	-28.2481	-28.2437	-28.2448	-28.2257
-41.0747	-41.0612	-41.0543	-41.0506	-41.0448	-41.0372	-41.028	-41.0304	-41.0365	-41.0402	-41.0323	-41.01	-41.0019	-40.9953	-40.9888	-40.9748	-40.9665	-40.9648	-40.9581	-40.9448	-40.9248	-40.9165	-40.9125	-40.9079	-40.9091	-40.916	-40.9076	-40.8988	-40.8949	-40.8882	-40.8773	-40.8575	-40.8527	-40.8504	-40.8363	-40.8319	-40.8312	-40.8235	-40.8168	-40.8137	-40.8027	-40.7965	-40.8026	-40.8034	-40.803	-40.7917	-40.7901	-40.7929	-40.7866	-40.7848
-35.8324	-35.8008	-35.7598	-35.736	-35.7263	-35.72	-35.7072	-35.6604	-35.6409	-35.6003	-35.543	-35.4879	-35.4504	-35.4272	-35.3854	-35.3692	-35.3378	-35.3183	-35.3032	-35.2928	-35.2986	-35.3143	-35.3228	-35.3262	-35.3174	-35.299	-35.2878	-35.274	-35.2476	-35.2529	-35.2398	-35.2096	-35.1652	-35.1189	-35.104	-35.0603	-35.0449	-35.0239	-35.014	-35.0066	-34.9849	-34.9657	-34.948	-34.9428	-34.9449	-34.9447	-34.9396	-34.9376	-34.9452	-34.9465
-44.7131	-44.7123	-44.7091	-44.6965	-44.6834	-44.6747	-44.6771	-44.6781	-44.6767	-44.6833	-44.6937	-44.6861	-44.6777	-44.6715	-44.6711	-44.6711	-44.659	-44.6555	-44.6643	-44.6708	-44.6738	-44.6599	-44.6469	-44.6391	-44.6461	-44.6597	-44.6681	-44.6668	-44.6503	-44.6347	-44.617	-44.5958	-44.5696	-44.5373	-44.4998	-44.4612	-44.427	-44.3862	-44.3428	-44.3269	-44.3147	-44.2989	-44.2865	-44.2766	-44.2669	-44.2564	-44.2417	-44.2399	-44.2428	-44.2475
-42.0542	-42.0807	-42.1087	-42.1428	-42.1994	-42.2115	-42.2186	-42.2268	-42.2086	-42.1855	-42.1676	-42.1561	-42.1469	-42.1351	-42.1128	-42.0936	-42.0628	-42.0245	-42.0154	-42.0005	-41.9799	-41.9603	-41.9533	-41.9386	-41.9039	-41.8938	-41.8868	-41.8785	-41.8597	-41.8568	-41.8588	-41.871	-41.8673	-41.8659	-41.8658	-41.8649	-41.8467	-41.8196	-41.8083	-41.7913	-41.7892	-41.7958	-41.7953	-41.786	-41.7756	-41.7774	-41.7834	-41.7943	-41.8047	-41.8005
-34.8789	-34.8872	-34.8911	-34.8944	-34.913	-34.9707	-35.0184	-35.0634	-35.0796	-35.1056	-35.1359	-35.1641	-35.1837	-35.1786	-35.1883	-35.2158	-35.2222	-35.2236	-35.225	-35.1824	-35.14	-35.096	-35.0576	-35.0279	-35.0019	-34.9726	-34.9415	-34.9219	-34.9084	-34.8886	-34.8809	-34.8989	-34.9241	-34.9336	-34.9361	-34.9424	-34.9505	-34.9502	-34.9187	-34.8885	-34.9109	-34.9248	-34.9261	-34.9202	-34.8961	-34.8459	-34.7913	-34.7514	-34.7302	-34.7133
-37.5247	-37.5458	-37.5561	-37.5646	-37.5932	-37.5887	-37.5847	-37.6266	-37.638	-37.6589	-37.7211	-37.7765	-37.8293	-37.8728	-37.9017	-37.9013	-37.893	-37.8833	-37.8783	-37.8726	-37.8624	-37.8426	-37.8023	-37.7252	-37.5942	-37.5408	-37.5213	-37.5136	-37.4788	-37.4604	-37.463	-37.429	-37.3619	-37.2916	-37.2668	-37.2608	-37.2615	-37.3028	-37.3535	-37.4004	-37.4316	-37.4299	-37.4162	-37.3755	-37.3403	-37.3334	-37.3319	-37.3286	-37.3369	-37.3523
-28.0094	-28.028	-28.0528	-28.0859	-28.1352	-28.1653	-28.177	-28.1599	-28.1255	-28.0713	-28.0054	-27.9605	-27.9338	-27.9206	-27.9101	-27.9043	-27.9025	-27.8809	-27.8418	-27.8064	-27.7793	-27.7571	-27.737	-27.6942	-27.6616	-27.6443	-27.6117	-27.5737	-27.5348	-27.4937	-27.47	-27.4564	-27.4411	-27.4325	-27.4259	-27.408	-27.401	-27.3961	-27.3671	-27.3479	-27.341	-27.3453	-27.3471	-27.3509	-27.374	-27.3702	-27.3584	-27.3456	-27.3297	-27.3262
-39.009	-38.9982	-38.9938	-38.9963	-39.0127	-39.0191	-39.0249	-39.0238	-39.014	-39.0056	-39.0263	-39.0406	-39.046	-39.0496	-39.0564	-39.0468	-39.0383	-39.0381	-39.0203	-39.0001	-38.9695	-38.9306	-38.9036	-38.8892	-38.8793	-38.8698	-38.858	-38.851	-38.8345	-38.8088	-38.7831	-38.7634	-38.7372	-38.7238	-38.7173	-38.7011	-38.6924	-38.6846	-38.6839	-38.7063	-38.7054	-38.7001	-38.6888	-38.6796	-38.684	-38.6817	-38.6739	-38.6677	-38.6779	-38.673
-39.1809	-39.0895	-38.9809	-38.8887	-38.8602	-38.8932	-38.9419	-38.997	-39.0201	-39.0257	-39.0229	-38.9728	-38.9321	-38.9192	-38.9113	-38.9119	-38.9316	-38.9393	-38.94	-38.941	-38.9358	-38.9113	-38.8898	-38.886	-38.8734	-38.8548	-38.8262	-38.7958	-38.8016	-38.809	-38.8169	-38.8277	-38.8322	-38.8115	-38.8226	-38.827	-38.8271	-38.8254	-38.8198	-38.7959	-38.7747	-38.763	-38.7417	-38.704	-38.6803	-38.6705	-38.6496	-38.6344	-38.6228	-38.6038
-36.2773	-36.2468	-36.2259	-36.1977	-36.1677	-36.1394	-36.1046	-36.0688	-36.0656	-36.0571	-36.038	-36.0056	-35.968	-35.9376	-35.9123	-35.8817	-35.8608	-35.8148	-35.7419	-35.6804	-35.6343	-35.5877	-35.5571	-35.5116	-35.4584	-35.4168	-35.3856	-35.3506	-35.3267	-35.2949	-35.2655	-35.2339	-35.2008	-35.1789	-35.1719	-35.1357	-35.1142	-35.0905	-35.0603	-35.0334	-35.0229	-35.0292	-35.0164	-34.9901	-34.9709	-34.9547	-34.9302	-34.9005	-34.894	-34.8655
-40.7321	-40.7177	-40.6749	-40.6354	-40.632	-40.6532	-40.6638	-40.6921	-40.6848	-40.6633	-40.6323	-40.6087	-40.5938	-40.5582	-40.5407	-40.5294	-40.5163	-40.494	-40.466	-40.4484	-40.4122	-40.377	-40.3675	-40.3583	-40.3327	-40.2821	-40.2	-40.1469	-40.1458	-40.1536	-40.1464	-40.1121	-40.1146	-40.098	-40.1074	-40.1199	-40.1374	-40.1593	-40.1671	-40.137	-40.1056	-40.0761	-40.0468	-40.0269	-40.017	-40.0039	-40.0056	-40.0005	-39.9854	-39.9654
-39.177	-39.1995	-39.2166	-39.2427	-39.2839	-39.302	-39.2938	-39.2551	-39.2484	-39.2629	-39.28	-39.3178	-39.3459	-39.3588	-39.3793	-39.416	-39.4318	-39.4263	-39.4084	-39.3796	-39.3687	-39.3662	-39.3554	-39.3574	-39.3557	-39.356	-39.346	-39.3246	-39.3015	-39.2719	-39.2408	-39.243	-39.2268	-39.209	-39.2057	-39.2084	-39.2234	-39.2499	-39.2823	-39.3052	-39.3307	-39.3504	-39.3683	-39.3791	-39.3843	-39.3881	-39.3887	-39.3769	-39.3724	-39.3606
-41.3088	-41.2741	-41.242	-41.2139	-41.1793	-41.1417	-41.1115	-41.0853	-41.0841	-41.0848	-41.0816	-41.0819	-41.09	-41.1023	-41.107	-41.0837	-41.0613	-41.0503	-41.0433	-41.0278	-41.0038	-40.9953	-40.9979	-40.9871	-40.9982	-41.0014	-41.0059	-41.0088	-41.0019	-40.997	-41.0037	-41.0087	-41.0128	-41.0192	-41.0091	-40.9687	-40.9526	-40.943	-40.9242	-40.9124	-40.9039	-40.8825	-40.8595	-40.8539	-40.8375	-40.8219	-40.804	-40.7707	-40.7513	-40.7435
-36.2178	-36.2195	-36.2426	-36.2919	-36.3345	-36.3587	-36.3828	-36.3843	-36.3473	-36.3391	-36.3561	-36.3698	-36.3691	-36.3773	-36.3647	-36.3284	-36.2819	-36.2453	-36.2142	-36.1911	-36.1745	-36.1605	-36.1408	-36.1164	-36.0861	-36.039	-35.9891	-35.9385	-35.8903	-35.8495	-35.7967	-35.7549	-35.7283	-35.7091	-35.7003	-35.7013	-35.7062	-35.6989	-35.7077	-35.7307	-35.7609	-35.7816	-35.7938	-35.8146	-35.8498	-35.8858	-35.8977	-35.8943	-35.873	-35.8402
-40.7716	-40.7508	-40.7427	-40.7389	-40.7263	-40.7151	-40.7066	-40.687	-40.6835	-40.6919	-40.6877	-40.6865	-40.6908	-40.7026	-40.7113	-40.715	-40.7162	-40.7204	-40.7318	-40.7175	-40.7013	-40.6928	-40.689	-40.6849	-40.6783	-40.67	-40.6674	-40.6704	-40.6792	-40.6814	-40.6693	-40.679	-40.683	-40.6644	-40.6631	-40.6616	-40.6557	-40.6604	-40.6641	-40.6631	-40.6599	-40.6586	-40.6644	-40.6644	-40.6653	-40.6815	-40.703	-40.7178	-40.7223	-40.7232
-31.7125	-31.7166	-31.7157	-31.7073	-31.7093	-31.7135	-31.6717	-31.6277	-31.5962	-31.5636	-31.537	-31.5225	-31.507	-31.4876	-31.445	-31.4112	-31.4036	-31.3943	-31.3834	-31.3754	-31.374	-31.3899	-31.3888	-31.3732	-31.3476	-31.3093	-31.254	-31.19	-31.1177	-31.0374	-30.9717	-30.923	-30.8708	-30.8176	-30.7579	-30.7294	-30.7184	-30.7197	-30.7243	-30.734	-30.7471	-30.7639	-30.7813	-30.8043	-30.8421	-30.8716	-30.8935	-30.9117	-30.9167	-30.9074
-39.4997	-39.4184	-39.349	-39.2891	-39.2543	-39.2353	-39.2306	-39.2221	-39.2012	-39.2059	-39.2235	-39.2386	-39.254	-39.2696	-39.2858	-39.2952	-39.2755	-39.249	-39.2213	-39.1845	-39.1411	-39.099	-39.0432	-38.9669	-38.8911	-38.8354	-38.8143	-38.7903	-38.7608	-38.7427	-38.7269	-38.7083	-38.6867	-38.6619	-38.6389	-38.6112	-38.5657	-38.5176	-38.4725	-38.4504	-38.4276	-38.3831	-38.3411	-38.3098	-38.3072	-38.3073	-38.3172	-38.3157	-38.3011	-38.2867
-37.0081	-37.0154	-37.0149	-37.008	-37.0175	-37.023	-37.0037	-36.9758	-36.9361	-36.882	-36.8214	-36.7659	-36.7375	-36.7104	-36.6844	-36.6756	-36.666	-36.6491	-36.6266	-36.6147	-36.6248	-36.6255	-36.6237	-36.6331	-36.6328	-36.614	-36.5837	-36.5529	-36.529	-36.5062	-36.4898	-36.4819	-36.4622	-36.4308	-36.4048	-36.3779	-36.3521	-36.3336	-36.3261	-36.3241	-36.3118	-36.2897	-36.2631	-36.2464	-36.2344	-36.2231	-36.215	-36.2103	-36.2131	-36.2097
-45.9156	-45.8857	-45.89	-45.9059	-45.9304	-45.9558	-45.9658	-45.983	-45.984	-45.9874	-46.0204	-46.0578	-46.0478	-46.0403	-46.0405	-46.0513	-46.0769	-46.0977	-46.0922	-46.0692	-46.0396	-46.0215	-46.0054	-45.9846	-45.9664	-45.9451	-45.9295	-45.9377	-45.9352	-45.9458	-45.963	-45.9777	-45.9956	-46.0192	-46.0281	-46.0279	-46.0321	-46.0578	-46.0666	-46.0761	-46.0699	-46.0552	-46.0488	-46.0575	-46.0749	-46.099	-46.0985	-46.0905	-46.0985	-46.1161
-43.8211	-43.8321	-43.8421	-43.8516	-43.8421	-43.815	-43.7956	-43.7833	-43.7763	-43.7811	-43.7893	-43.7813	-43.7663	-43.7436	-43.7314	-43.7213	-43.7049	-43.6837	-43.6593	-43.6547	-43.6529	-43.6515	-43.6463	-43.6288	-43.616	-43.6099	-43.6116	-43.6057	-43.5776	-43.5696	-43.5673	-43.571	-43.5615	-43.5126	-43.4828	-43.4548	-43.4194	-43.3924	-43.3726	-43.3516	-43.3435	-43.368	-43.3731	-43.3708	-43.3822	-43.396	-43.4011	-43.4035	-43.4048	-43.4058
-38.7727	-38.7732	-38.7696	-38.7598	-38.7562	-38.7769	-38.7743	-38.781	-38.7922	-38.8093	-38.8403	-38.8358	-38.8107	-38.789	-38.7735	-38.7562	-38.7528	-38.7347	-38.7057	-38.6772	-38.6505	-38.5951	-38.5636	-38.5376	-38.512	-38.4902	-38.4813	-38.472	-38.4546	-38.4345	-38.4204	-38.4081	-38.4133	-38.4151	-38.4188	-38.4259	-38.4065	-38.4054	-38.3959	-38.3698	-38.3337	-38.2988	-38.2823	-38.2849	-38.2918	-38.2968	-38.3009	-38.3077	-38.2982	-38.2778
-37.861	-37.8194	-37.8071	-37.807	-37.8122	-37.8353	-37.867	-37.899	-37.9226	-37.9248	-37.9036	-37.8845	-37.8686	-37.8601	-37.8527	-37.8451	-37.8345	-37.8208	-37.8119	-37.8025	-37.7859	-37.773	-37.7646	-37.7545	-37.7439	-37.7359	-37.7247	-37.7017	-37.6899	-37.6847	-37.6877	-37.6907	-37.6738	-37.6641	-37.6617	-37.6629	-37.6674	-37.6742	-37.6807	-37.6855	-37.6796	-37.6589	-37.6602	-37.6624	-37.647	-37.6217	-37.5864	-37.5604	-37.5359	-37.4913
-21.0799	-21.0767	-21.0614	-21.0236	-20.9775	-20.9631	-20.9536	-20.9404	-20.9329	-20.9093	-20.8678	-20.8802	-20.8946	-20.8996	-20.8524	-20.7976	-20.7386	-20.6804	-20.6201	-20.5898	-20.5801	-20.5879	-20.5948	-20.5956	-20.5728	-20.5633	-20.5506	-20.5253	-20.4987	-20.476	-20.464	-20.4633	-20.4664	-20.478	-20.5011	-20.4808	-20.4591	-20.4494	-20.4465	-20.4479	-20.4554	-20.4763	-20.5048	-20.5353	-20.5625	-20.5912	-20.6066	-20.6158	-20.6359	-20.6377
-36.8897	-36.8724	-36.8459	-36.8171	-36.7903	-36.761	-36.7501	-36.7362	-36.7229	-36.7139	-36.681	-36.6701	-36.6643	-36.6553	-36.6303	-36.6351	-36.645	-36.6488	-36.6461	-36.633	-36.6473	-36.6486	-36.6456	-36.6606	-36.6836	-36.6791	-36.6816	-36.6952	-36.6963	-36.6745	-36.6554	-36.6508	-36.6543	-36.6607	-36.6742	-36.6762	-36.6699	-36.6602	-36.6492	-36.6513	-36.6653	-36.6929	-36.7127	-36.7496	-36.7781	-36.8067	-36.841	-36.8497	-36.8442	-36.8281
-35.3771	-35.3621	-35.358	-35.3601	-35.3624	-35.3562	-35.315	-35.2724	-35.2318	-35.2084	-35.1822	-35.1522	-35.1123	-35.0576	-35.0001	-34.9441	-34.8919	-34.8391	-34.8058	-34.7737	-34.7375	-34.7121	-34.6953	-34.6859	-34.6598	-34.6293	-34.5806	-34.5525	-34.5485	-34.5214	-34.4893	-34.4957	-34.5095	-34.5264	-34.5339	-34.5387	-34.5669	-34.6101	-34.6329	-34.6198	-34.586	-34.5716	-34.5604	-34.5318	-34.5373	-34.531	-34.5583	-34.5839	-34.6059	-34.624
-30.3636	-30.3898	-30.3476	-30.2486	-30.1498	-30.061	-30.0045	-29.9717	-29.9591	-29.9604	-29.9933	-29.9998	-29.9865	-29.9654	-29.9613	-29.9629	-29.9756	-30.0006	-29.9989	-29.9832	-29.9533	-29.9213	-29.8947	-29.8623	-29.8592	-29.8741	-29.9023	-29.8778	-29.8575	-29.8361	-29.8069	-29.7887	-29.7919	-29.7961	-29.8007	-29.8474	-29.8954	-29.8977	-29.89	-29.9028	-29.9082	-29.9178	-29.9258	-29.9301	-29.9673	-30.0014	-30.0271	-30.0473	-30.0683	-30.0962
-33.2977	-33.2489	-33.2392	-33.2437	-33.2351	-33.2152	-33.191	-33.1659	-33.1408	-33.112	-33.1077	-33.1195	-33.0919	-33.0413	-32.9942	-32.966	-32.9506	-32.9463	-32.9333	-32.9014	-32.8852	-32.8738	-32.8649	-32.8651	-32.8664	-32.8655	-32.8738	-32.914	-32.9765	-33.0003	-32.9887	-32.9643	-32.9273	-32.8865	-32.863	-32.8521	-32.8654	-32.8942	-32.9377	-32.9488	-32.9511	-32.9379	-32.9302	-32.9257	-32.9191	-32.9205	-32.9415	-32.9635	-32.9737	-32.9731
-30.1807	-30.1736	-30.1537	-30.116	-30.0668	-30.0457	-30.0052	-29.9456	-29.9024	-29.8043	-29.6977	-29.6153	-29.5636	-29.5327	-29.5121	-29.4943	-29.4657	-29.4315	-29.3991	-29.3724	-29.3475	-29.3266	-29.3109	-29.3016	-29.3114	-29.321	-29.3268	-29.3301	-29.3507	-29.3669	-29.3809	-29.4112	-29.3981	-29.3788	-29.3663	-29.3617	-29.3493	-29.3512	-29.387	-29.4272	-29.4805	-29.5111	-29.5211	-29.5424	-29.5866	-29.6295	-29.6473	-29.6395	-29.6163	-29.5805
-31.2805	-31.2554	-31.2362	-31.222	-31.216	-31.2155	-31.2287	-31.241	-31.2466	-31.2348	-31.2394	-31.2644	-31.2944	-31.3068	-31.3099	-31.3039	-31.2898	-31.2682	-31.2835	-31.3095	-31.3175	-31.3437	-31.3907	-31.4236	-31.4499	-31.4696	-31.479	-31.4802	-31.4727	-31.4694	-31.4656	-31.4532	-31.4333	-31.409	-31.39	-31.3766	-31.3688	-31.3807	-31.3941	-31.4026	-31.4257	-31.4467	-31.4547	-31.4627	-31.4678	-31.469	-31.4677	-31.4638	-31.4628	-31.4656
-21.0364	-21.0543	-21.0347	-21.0297	-21.049	-21.0649	-21.0728	-21.0533	-21.002	-20.9436	-20.9014	-20.84	-20.7932	-20.7385	-20.7107	-20.7176	-20.7602	-20.7756	-20.7907	-20.7978	-20.7917	-20.7666	-20.7719	-20.7796	-20.7881	-20.8032	-20.8347	-20.8466	-20.8489	-20.8572	-20.9029	-20.9589	-21.0065	-21.0196	-21.0294	-21.0471	-21.0609	-21.0966	-21.1304	-21.1535	-21.1755	-21.229	-21.2751	-21.3163	-21.3418	-21.3619	-21.397	-21.3824	-21.3899	-21.4139
-13.4093	-13.3725	-13.347	-13.3289	-13.3295	-13.333	-13.3059	-13.2719	-13.2444	-13.2335	-13.225	-13.1947	-13.1611	-13.1312	-13.1005	-13.0701	-13.0398	-13.02	-13.0085	-12.9991	-12.9882	-12.964	-12.9341	-12.8999	-12.8626	-12.8265	-12.7977	-12.7713	-12.747	-12.7263	-12.7085	-12.6936	-12.6791	-12.6644	-12.6457	-12.6252	-12.6023	-12.5992	-12.6036	-12.6015	-12.5954	-12.5808	-12.5786	-12.5812	-12.5734	-12.5674	-12.5733	-12.5738	-12.5691	-12.5521
-24.2031	-24.1841	-24.172	-24.1678	-24.1741	-24.1793	-24.1796	-24.1725	-24.1486	-24.1152	-24.0726	-24.0232	-23.987	-23.9398	-23.8816	-23.8309	-23.7582	-23.6881	-23.6327	-23.5781	-23.5384	-23.5102	-23.4907	-23.4929	-23.5075	-23.5507	-23.6034	-23.647	-23.6938	-23.751	-23.7906	-23.8316	-23.8652	-23.8819	-23.8984	-23.9133	-23.9261	-23.9359	-23.9499	-23.9635	-23.9721	-23.974	-23.9747	-23.9741	-23.9511	-23.9351	-23.9192	-23.8985	-23.8713	-23.841
Hand trajectory, 1st reach towards upper-right, Y (mm)
317.266	317.188	317.08	316.963	316.864	316.794	316.777	316.799	316.844	316.868	316.907	316.936	316.942	316.943	316.958	316.953	316.943	316.925	316.899	316.879	316.853	316.848	316.85	316.856	316.854	316.842	316.833	316.831	316.831	316.823	316.83	316.853	316.869	316.83	316.778	316.707	316.626	316.556	316.493	316.489	316.501	316.527	316.521	316.492	316.442	316.407	316.398	316.409	316.423	316.423
329.249	329.24	329.244	329.256	329.249	329.221	329.165	329.115	329.075	329.049	329.035	329.061	329.109	329.155	329.204	329.231	329.241	329.217	329.188	329.161	329.133	329.1	329.065	329.034	329.019	329.005	328.981	328.961	328.937	328.903	328.866	328.818	328.763	328.712	328.696	328.694	328.717	328.715	328.699	328.665	328.627	328.59	328.557	328.523	328.49	328.459	328.429	328.402	328.376	328.345
329.76	329.75	329.778	329.861	329.971	330.096	330.217	330.284	330.311	330.35	330.381	330.402	330.413	330.404	330.363	330.291	330.248	330.225	330.215	330.244	330.283	330.298	330.278	330.223	330.15	330.094	330.03	329.951	329.919	329.921	329.935	329.901	329.892	329.913	329.933	329.968	329.997	330.019	330.026	330.011	329.986	329.961	329.943	329.9	329.851	329.828	329.789	329.774	329.778	329.793
329.791	329.786	329.785	329.788	329.81	329.828	329.828	329.816	329.815	329.831	329.86	329.877	329.882	329.883	329.881	329.848	329.807	329.765	329.731	329.711	329.704	329.696	329.665	329.642	329.646	329.676	329.693	329.709	329.722	329.732	329.736	329.742	329.749	329.755	329.754	329.755	329.762	329.75	329.731	329.707	329.682	329.674	329.674	329.676	329.658	329.618	329.561	329.5	329.455	329.422
326.998	326.966	326.928	326.889	326.864	326.858	326.852	326.83	326.791	326.75	326.714	326.75	326.795	326.848	326.905	326.93	326.927	326.922	326.921	326.927	326.907	326.907	326.906	326.904	326.909	326.925	326.972	327.028	327.05	327.025	326.959	326.899	326.858	326.834	326.819	326.755	326.669	326.597	326.543	326.491	326.456	326.428	326.42	326.418	326.389	326.357	326.322	326.298	326.283	326.249
326.486	326.461	326.456	326.463	326.503	326.542	326.533	326.505	326.461	326.415	326.375	326.338	326.304	326.276	326.251	326.235	326.228	326.225	326.217	326.212	326.2	326.17	326.137	326.094	326.053	326.014	325.97	325.916	325.89	325.874	325.858	325.844	325.799	325.735	325.679	325.645	325.648	325.662	325.681	325.69	325.683	325.668	325.633	325.566	325.5	325.452	325.414	325.375	325.308	325.239
322.202	322.194	322.15	322.079	321.973	321.878	321.789	321.784	321.804	321.852	321.852	321.809	321.711	321.618	321.55	321.497	321.442	321.362	321.263	321.182	321.127	321.069	321.008	320.951	320.897	320.822	320.729	320.644	320.573	320.5	320.394	320.288	320.198	320.139	320.118	320.118	320.11	320.102	320.102	320.092	320.056	319.995	319.957	319.931	319.896	319.86	319.825	319.793	319.772	319.751
334.4	334.363	334.329	334.299	334.253	334.201	334.182	334.184	334.166	334.177	334.224	334.271	334.279	334.23	334.159	334.126	334.134	334.147	334.145	334.108	334.031	333.976	333.947	333.898	333.828	333.746	333.669	333.622	333.64	333.647	333.636	333.597	333.577	333.581	333.58	333.552	333.495	333.452	333.413	333.367	333.317	333.272	333.256	333.228	333.204	333.166	333.106	333.056	333.025	332.985
325.612	325.777	325.892	325.955	325.968	325.936	325.954	326.039	326.166	326.215	326.174	326.09	325.982	325.871	325.747	325.624	325.555	325.541	325.509	325.45	325.369	325.266	325.232	325.217	325.193	325.143	325.06	324.949	324.806	324.736	324.717	324.71	324.695	324.664	324.624	324.591	324.566	324.535	324.533	324.528	324.521	324.509	324.454	324.383	324.299	324.238	324.215	324.214	324.189	324.137
320.057	320.183	320.285	320.326	320.319	320.339	320.409	320.491	320.52	320.526	320.49	320.446	320.392	320.378	320.394	320.376	320.308	320.206	320.079	319.992	319.913	319.854	319.791	319.738	319.718	319.709	319.697	319.672	319.671	319.681	319.683	319.67	319.64	319.628	319.607	319.603	319.605	319.603	319.585	319.551	319.535	319.515	319.502	319.5	319.493	319.485	319.47	319.426	319.355	319.308
335.794	335.787	335.8	335.818	335.861	335.89	335.917	335.935	335.935	335.914	335.86	335.789	335.728	335.673	335.642	335.591	335.515	335.415	335.329	335.259	335.202	335.136	335.062	334.988	334.939	334.909	334.9	334.913	334.917	334.924	334.915	334.883	334.835	334.764	334.672	334.638	334.642	334.682	334.737	334.747	334.729	334.699	334.646	334.575	334.508	334.472	334.437	334.438	334.425	334.411
331.031	331.109	331.176	331.177	331.13	331.05	330.983	330.936	330.893	330.889	330.904	330.921	330.9	330.843	330.782	330.708	330.666	330.652	330.644	330.632	330.621	330.601	330.568	330.518	330.455	330.422	330.394	330.354	330.303	330.246	330.195	330.163	330.142	330.118	330.099	330.065	329.997	329.923	329.84	329.755	329.675	329.626	329.596	329.565	329.537	329.534	329.534	329.537	329.541	329.537
330.924	330.916	330.905	330.893	330.878	330.861	330.862	330.857	330.853	330.852	330.864	330.87	330.86	330.82	330.77	330.738	330.728	330.738	330.786	330.843	330.89	330.884	330.863	330.848	330.84	330.841	330.84	330.832	330.8	330.747	330.7	330.64	330.562	330.489	330.465	330.455	330.437	330.39	330.31	330.234	330.144	330.048	329.973	329.94	329.923	329.905	329.889	329.876	329.861	329.844
325.812	325.844	325.874	325.851	325.829	325.784	325.739	325.694	325.652	325.621	325.61	325.626	325.667	325.683	325.678	325.68	325.692	325.692	325.678	325.652	325.624	325.61	325.614	325.608	325.599	325.579	325.55	325.54	325.548	325.55	325.521	325.506	325.51	325.535	325.548	325.534	325.49	325.426	325.395	325.366	325.34	325.339	325.351	325.365	325.36	325.351	325.357	325.346	325.312	325.272
319.944	320	320.045	320.06	320.033	319.988	319.993	320.01	320.05	320.058	320.034	319.992	319.946	319.877	319.791	319.701	319.639	319.601	319.554	319.517	319.474	319.409	319.358	319.307	319.277	319.258	319.245	319.222	319.199	319.173	319.174	319.188	319.202	319.175	319.129	319.098	319.068	319.05	319.051	319.068	319.069	319.034	318.998	318.975	318.946	318.925	318.927	318.933	318.93	318.907
321.286	321.289	321.276	321.278	321.279	321.266	321.258	321.237	321.24	321.225	321.228	321.269	321.315	321.361	321.379	321.386	321.369	321.33	321.278	321.254	321.266	321.279	321.279	321.281	321.287	321.293	321.294	321.308	321.313	321.305	321.294	321.289	321.259	321.242	321.239	321.196	321.154	321.097	321.057	321.04	321.033	321.024	321.017	321.004	320.989	320.966	320.937	320.898	320.872	320.853
325.518	325.545	325.544	325.526	325.464	325.406	325.335	325.272	325.243	325.268	325.333	325.419	325.489	325.492	325.474	325.413	325.383	325.369	325.358	325.335	325.289	325.253	325.241	325.26	325.297	325.335	325.354	325.34	325.333	325.325	325.301	325.255	325.2	325.145	325.095	325.05	325.017	325	324.995	325.012	325.033	325.043	325.035	325.024	325.006	324.981	324.975	324.978	324.985	324.989
336.129	336.14	336.159	336.191	336.244	336.3	336.326	336.326	336.31	336.299	336.321	336.362	336.386	336.388	336.355	336.329	336.319	336.315	336.299	336.242	336.169	336.111	336.07	336.079	336.084	336.084	336.067	336.01	335.951	335.913	335.897	335.9	335.911	335.919	335.922	335.932	335.956	335.955	335.933	335.91	335.904	335.914	335.921	335.903	335.878	335.847	335.824	335.812	335.808	335.786
336.285	336.264	336.247	336.223	336.223	336.226	336.236	336.265	336.317	336.368	336.381	336.357	336.316	336.283	336.277	336.275	336.277	336.284	336.275	336.257	336.219	336.174	336.125	336.097	336.074	336.058	336.058	336.065	336.074	336.057	336.076	336.068	336.05	336.028	336.008	335.997	335.965	335.956	335.958	335.966	335.979	335.985	335.973	335.93	335.902	335.879	335.857	335.852	335.838	335.842
335.7	335.68	335.685	335.71	335.76	335.812	335.833	335.829	335.806	335.785	335.785	335.768	335.709	335.622	335.547	335.474	335.402	335.322	335.234	335.145	335.046	334.968	334.903	334.839	334.771	334.703	334.619	334.555	334.534	334.542	334.564	334.577	334.568	334.547	334.546	334.542	334.53	334.497	334.448	334.426	334.444	334.441	334.419	334.372	334.322	334.256	334.216	334.192	334.168	334.116
343.496	343.472	343.453	343.428	343.37	343.32	343.287	343.268	343.259	343.276	343.304	343.321	343.313	343.293	343.277	343.271	343.234	343.183	343.119	343.043	342.992	342.949	342.917	342.903	342.886	342.858	342.812	342.769	342.705	342.662	342.647	342.63	342.6	342.556	342.511	342.469	342.454	342.448	342.44	342.442	342.438	342.415	342.391	342.355	342.31	342.263	342.203	342.151	342.111	342.086
327.346	327.368	327.367	327.365	327.372	327.379	327.399	327.438	327.492	327.537	327.58	327.609	327.62	327.614	327.594	327.555	327.504	327.42	327.328	327.251	327.207	327.209	327.209	327.205	327.196	327.16	327.116	327.086	327.073	327.042	327.035	327.035	327.033	327.044	327.05	327.051	327.043	327.017	326.981	326.935	326.868	326.785	326.726	326.692	326.674	326.666	326.647	326.616	326.591	326.574
324.365	324.322	324.298	324.266	324.24	324.226	324.219	324.224	324.257	324.307	324.352	324.375	324.376	324.319	324.219	324.14	324.088	324.108	324.189	324.241	324.246	324.21	324.161	324.117	324.053	323.966	323.885	323.824	323.772	323.757	323.767	323.795	323.826	323.851	323.875	323.909	323.896	323.862	323.795	323.742	323.73	323.731	323.73	323.688	323.63	323.608	323.602	323.601	323.637	323.641
338.934	339.007	339.005	338.971	338.9	338.834	338.774	338.713	338.649	338.663	338.697	338.74	338.773	338.753	338.714	338.663	338.61	338.581	338.583	338.61	338.644	338.642	338.62	338.569	338.546	338.542	338.541	338.542	338.533	338.512	338.472	338.419	338.379	338.358	338.343	338.332	338.333	338.332	338.324	338.286	338.26	338.231	338.198	338.161	338.112	338.064	338.027	338.005	338.002	337.994
328.902	328.952	329.034	329.113	329.147	329.136	329.108	329.113	329.139	329.165	329.157	329.103	329	328.925	328.9	328.894	328.89	328.882	328.862	328.823	328.783	328.728	328.675	328.626	328.576	328.518	328.461	328.425	328.414	328.425	328.471	328.545	328.57	328.57	328.552	328.535	328.52	328.508	328.498	328.478	328.47	328.457	328.437	328.42	328.417	328.395	328.37	328.352	328.34	328.329
318.816	318.779	318.731	318.696	318.691	318.719	318.781	318.859	318.933	319.001	319.039	319.045	318.999	318.936	318.895	318.92	318.994	319.084	319.169	319.231	319.255	319.248	319.213	319.179	319.166	319.151	319.127	319.106	319.083	319.06	319.05	319.065	319.106	319.184	319.269	319.343	319.381	319.383	319.347	319.304	319.253	319.241	319.255	319.271	319.295	319.314	319.35	319.373	319.382	319.39
328.297	328.34	328.304	328.221	328.095	327.962	327.88	327.833	327.814	327.825	327.836	327.844	327.848	327.818	327.725	327.582	327.436	327.401	327.411	327.447	327.457	327.415	327.351	327.315	327.306	327.31	327.341	327.352	327.334	327.305	327.301	327.304	327.296	327.261	327.204	327.161	327.133	327.113	327.092	327.068	327.064	327.062	327.061	327.058	327.051	327.039	327.009	326.981	326.949	326.951
345.747	345.685	345.651	345.643	345.653	345.675	345.701	345.704	345.691	345.692	345.702	345.698	345.683	345.682	345.693	345.714	345.739	345.761	345.775	345.763	345.714	345.692	345.708	345.726	345.754	345.797	345.815	345.815	345.809	345.799	345.766	345.73	345.7	345.694	345.686	345.681	345.66	345.679	345.701	345.693	345.648	345.565	345.521	345.516	345.519	345.525	345.562	345.584	345.589	345.596
340.211	340.303	340.375	340.434	340.501	340.536	340.533	340.456	340.347	340.27	340.153	340.056	339.98	339.957	339.964	339.995	340.039	340.094	340.138	340.149	340.14	340.109	340.074	340.04	340.004	339.937	339.887	339.834	339.824	339.85	339.882	339.871	339.852	339.802	339.754	339.729	339.703	339.67	339.651	339.648	339.639	339.655	339.643	339.622	339.575	339.502	339.452	339.424	339.391	339.346
324.63	324.534	324.389	324.255	324.238	324.271	324.353	324.436	324.482	324.389	324.208	323.96	323.684	323.491	323.377	323.314	323.268	323.201	323.173	323.266	323.431	323.644	323.806	323.834	323.782	323.625	323.447	323.311	323.233	323.222	323.257	323.276	323.272	323.23	323.15	323.101	323.07	323.075	323.084	323.094	323.087	323.052	323	322.951	322.894	322.848	322.831	322.834	322.829	322.82
334.784	334.768	334.752	334.732	334.68	334.61	334.541	334.493	334.515	334.589	334.743	334.897	335.002	335.042	334.987	334.888	334.754	334.614	334.528	334.446	334.359	334.268	334.193	334.146	334.126	334.126	334.134	334.163	334.19	334.197	334.198	334.194	334.175	334.143	334.118	334.115	334.107	334.087	334.068	334.069	334.074	334.068	334.077	334.081	334.065	334.054	334.039	334.015	333.983	333.963
330.903	330.879	330.833	330.783	330.755	330.747	330.773	330.795	330.799	330.781	330.766	330.748	330.743	330.744	330.74	330.707	330.648	330.588	330.543	330.499	330.475	330.474	330.485	330.501	330.482	330.444	330.414	330.401	330.395	330.358	330.304	330.242	330.182	330.142	330.07	329.981	329.883	329.786	329.736	329.701	329.675	329.65	329.603	329.542	329.511	329.489	329.45	329.392	329.34	329.305
323.302	323.159	323.032	322.926	322.859	322.833	322.814	322.781	322.723	322.663	322.633	322.609	322.585	322.572	322.583	322.588	322.598	322.624	322.644	322.632	322.617	322.63	322.671	322.72	322.726	322.672	322.595	322.53	322.528	322.535	322.527	322.468	322.359	322.279	322.237	322.213	322.186	322.12	322.083	322.062	322.037	321.996	321.941	321.888	321.833	321.788	321.755	321.709	321.689	321.682
329.431	329.383	329.323	329.276	329.242	329.211	329.203	329.188	329.146	329.074	329.009	328.957	328.893	328.848	328.836	328.843	328.843	328.8	328.728	328.666	328.634	328.637	328.64	328.64	328.635	328.614	328.596	328.572	328.533	328.497	328.476	328.452	328.446	328.426	328.392	328.359	328.314	328.262	328.198	328.147	328.108	328.056	327.965	327.882	327.806	327.735	327.673	327.61	327.546	327.483
322.895	322.78	322.643	322.478	322.345	322.27	322.223	322.175	322.107	322.018	321.931	321.856	321.806	321.778	321.75	321.728	321.707	321.676	321.644	321.623	321.602	321.57	321.552	321.53	321.498	321.448	321.373	321.269	321.177	321.177	321.219	321.297	321.39	321.456	321.443	321.345	321.229	321.109	320.997	320.912	320.877	320.881	320.864	320.85	320.823	320.762	320.691	320.651	320.616	320.584
327.611	327.628	327.64	327.641	327.626	327.608	327.583	327.566	327.561	327.573	327.581	327.588	327.59	327.579	327.545	327.507	327.469	327.433	327.402	327.372	327.325	327.251	327.177	327.137	327.122	327.109	327.076	327.023	326.953	326.877	326.811	326.771	326.742	326.717	326.684	326.604	326.523	326.459	326.414	326.382	326.344	326.315	326.302	326.298	326.283	326.256	326.231	326.214	326.196	326.21
332.784	332.772	332.745	332.685	332.601	332.536	332.518	332.541	332.538	332.501	332.417	332.339	332.26	332.21	332.197	332.195	332.192	332.173	332.139	332.1	332.082	332.081	332.082	332.068	332.012	331.964	331.934	331.927	331.914	331.897	331.887	331.861	331.806	331.764	331.744	331.728	331.701	331.654	331.609	331.588	331.573	331.577	331.58	331.577	331.571	331.559	331.545	331.543	331.533	331.54
336.39	336.34	336.291	336.231	336.213	336.195	336.174	336.137	336.103	336.079	336.065	336.056	336.032	335.987	335.942	335.898	335.861	335.825	335.788	335.732	335.668	335.606	335.6	335.622	335.65	335.65	335.619	335.567	335.525	335.491	335.475	335.457	335.436	335.435	335.415	335.348	335.312	335.286	335.243	335.195	335.126	335.087	335.074	335.065	335.061	335.063	335.068	335.051	335.04	335.03
332.852	332.97	333.022	333.028	333.054	333.082	333.112	333.125	333.102	333.029	332.918	332.83	332.8	332.761	332.717	332.668	332.584	332.527	332.509	332.487	332.405	332.313	332.256	332.2	332.168	332.117	332.059	331.985	331.901	331.817	331.724	331.607	331.458	331.293	331.169	331.089	331.041	331	330.945	330.874	330.807	330.755	330.717	330.695	330.681	330.673	330.644	330.606	330.565	330.53
330.049	330.043	330.044	330.044	330.029	330.031	330.033	330.038	330.062	330.086	330.087	330.068	330.041	330.017	330.003	329.996	329.99	329.981	329.967	329.947	329.93	329.925	329.92	329.906	329.881	329.872	329.866	329.843	329.827	329.808	329.791	329.783	329.772	329.766	329.763	329.761	329.749	329.729	329.716	329.714	329.701	329.676	329.645	329.596	329.57	329.552	329.531	329.51	329.485	329.459
328.77	328.827	328.91	328.985	329.021	329.019	328.972	328.884	328.821	328.795	328.786	328.79	328.804	328.775	328.732	328.676	328.617	328.563	328.482	328.387	328.3	328.242	328.187	328.155	328.135	328.119	328.067	328.008	327.945	327.876	327.811	327.741	327.665	327.583	327.499	327.47	327.458	327.45	327.446	327.429	327.403	327.375	327.349	327.325	327.306	327.293	327.284	327.283	327.288	327.295
331.5	331.498	331.487	331.459	331.415	331.349	331.295	331.251	331.193	331.121	331.049	330.959	330.854	330.749	330.738	330.761	330.749	330.67	330.531	330.383	330.259	330.168	330.075	329.976	329.896	329.774	329.692	329.59	329.487	329.416	329.36	329.308	329.26	329.216	329.181	329.157	329.148	329.148	329.14	329.101	329.056	329	328.93	328.89	328.878	328.866	328.844	328.799	328.756	328.714
329.543	329.517	329.461	329.446	329.477	329.491	329.466	329.425	329.421	329.446	329.436	329.357	329.275	329.215	329.179	329.149	329.111	329.057	329.004	328.964	328.938	328.926	328.925	328.922	328.872	328.829	328.802	328.785	328.793	328.758	328.716	328.696	328.671	328.601	328.546	328.539	328.57	328.546	328.487	328.42	328.361	328.308	328.256	328.235	328.215	328.182	328.154	328.133	328.108	328.086
332.643	332.644	332.652	332.657	332.656	332.649	332.606	332.567	332.54	332.518	332.484	332.464	332.454	332.447	332.44	332.426	332.421	332.409	332.396	332.419	332.464	332.498	332.529	332.559	332.581	332.576	332.557	332.521	332.478	332.432	332.386	332.342	332.311	332.295	332.277	332.26	332.234	332.206	332.198	332.183	332.177	332.177	332.186	332.207	332.196	332.178	332.161	332.152	332.159	332.158
324.28	324.152	324.037	323.942	323.869	323.801	323.73	323.667	323.634	323.634	323.634	323.62	323.597	323.57	323.528	323.474	323.459	323.462	323.471	323.474	323.457	323.427	323.436	323.432	323.414	323.376	323.346	323.327	323.326	323.317	323.276	323.228	323.169	323.112	323.094	323.092	323.095	323.085	323.099	323.111	323.162	323.21	323.234	323.213	323.162	323.104	323.056	323.005	322.975	322.969
329.027	329.077	329.128	329.183	329.244	329.303	329.371	329.434	329.488	329.55	329.604	329.643	329.658	329.639	329.584	329.509	329.439	329.391	329.375	329.388	329.411	329.419	329.41	329.388	329.366	329.35	329.331	329.297	329.255	329.212	329.17	329.145	329.132	329.13	329.142	329.131	329.122	329.111	329.088	329.054	329.019	328.979	328.944	328.939	328.944	328.956	328.964	328.962	328.941	328.903
328.618	328.587	328.571	328.576	328.602	328.633	328.654	328.665	328.66	328.657	328.658	328.67	328.678	328.673	328.656	328.632	328.603	328.567	328.57	328.586	328.615	328.628	328.621	328.592	328.572	328.564	328.568	328.572	328.537	328.497	328.469	328.46	328.459	328.458	328.446	328.446	328.431	328.408	328.384	328.364	328.358	328.327	328.307	328.306	328.318	328.327	328.329	328.327	328.334	328.332
334.419	334.471	334.529	334.567	334.589	334.595	334.581	334.54	334.489	334.457	334.444	334.446	334.458	334.448	334.408	334.358	334.282	334.232	334.234	334.201	334.151	334.115	334.061	333.978	333.924	333.896	333.904	333.905	333.876	333.822	333.761	333.738	333.723	333.713	333.712	333.713	333.699	333.646	333.593	333.56	333.526	333.511	333.521	333.519	333.499	333.478	333.461	333.437	333.387	333.332
332.466	332.42	332.371	332.365	332.396	332.456	332.468	332.465	332.459	332.458	332.46	332.46	332.449	332.416	332.381	332.377	332.367	332.357	332.356	332.366	332.415	332.49	332.54	332.559	332.542	332.525	332.512	332.486	332.447	332.37	332.292	332.23	332.171	332.102	332.027	331.969	331.939	331.913	331.869	331.836	331.816	331.793	331.765	331.756	331.719	331.71	331.711	331.708	331.696	331.691
342.167	342.164	342.167	342.176	342.191	342.202	342.193	342.166	342.14	342.114	342.081	342.034	341.976	341.913	341.879	341.851	341.818	341.79	341.785	341.77	341.749	341.746	341.746	341.741	341.722	341.68	341.627	341.572	341.549	341.548	341.558	341.577	341.592	341.603	341.609	341.611	341.604	341.594	341.606	341.618	341.618	341.615	341.646	341.681	341.695	341.695	341.701	341.716	341.713	341.707
335.607	335.544	335.538	335.523	335.49	335.428	335.382	335.372	335.375	335.389	335.36	335.317	335.25	335.18	335.183	335.227	335.286	335.315	335.318	335.284	335.225	335.17	335.138	335.091	335.024	334.942	334.874	334.846	334.837	334.825	334.803	334.81	334.831	334.81	334.772	334.714	334.65	334.592	334.534	334.473	334.418	334.371	334.315	334.256	334.19	334.133	334.114	334.117	334.117	334.093
337.967	338.025	338.092	338.148	338.175	338.181	338.139	338.106	338.081	338.064	338.052	338.04	338.033	338.026	338.011	337.972	337.932	337.916	337.909	337.903	337.895	337.89	337.905	337.883	337.826	337.763	337.715	337.681	337.654	337.611	337.552	337.499	337.446	337.404	337.386	337.378	337.371	337.354	337.305	337.262	337.234	337.215	337.195	337.162	337.137	337.132	337.13	337.109	337.099	337.054
344.034	344.055	344.053	344.04	344.014	343.985	343.941	343.888	343.84	343.837	343.835	343.834	343.835	343.821	343.786	343.723	343.634	343.541	343.46	343.391	343.323	343.263	343.22	343.197	343.186	343.19	343.187	343.159	343.107	343.052	342.995	342.938	342.882	342.822	342.76	342.699	342.649	342.607	342.581	342.571	342.572	342.572	342.572	342.573	342.563	342.564	342.571	342.578	342.571	342.571
340.863	340.916	340.997	341.065	341.12	341.172	341.21	341.219	341.217	341.227	341.221	341.183	341.122	341.076	341.045	341.086	341.145	341.204	341.221	341.209	341.163	341.103	341.073	341.048	341.021	340.994	340.97	340.958	340.969	340.961	340.942	340.92	340.912	340.911	340.91	340.918	340.934	340.953	340.975	340.997	341.015	341.032	341.043	341.061	341.057	341.035	340.996	340.95	340.911	340.906
335.767	335.756	335.706	335.621	335.521	335.431	335.37	335.332	335.299	335.25	335.201	335.193	335.203	335.206	335.187	335.101	335.008	334.931	334.911	334.911	334.91	334.858	334.813	334.752	334.721	334.693	334.652	334.6	334.538	334.494	334.442	334.378	334.328	334.29	334.256	334.226	334.192	334.179	334.165	334.139	334.114	334.1	334.084	334.061	334.035	334.022	334.024	334.02	334.002	333.995
333.393	333.424	333.417	333.402	333.418	333.426	333.425	333.406	333.337	333.223	333.112	333.012	332.922	332.878	332.824	332.738	332.634	332.545	332.509	332.49	332.45	332.382	332.29	332.188	332.112	332.063	332.034	331.992	331.922	331.861	331.809	331.772	331.78	331.791	331.787	331.764	331.748	331.742	331.726	331.701	331.672	331.643	331.575	331.509	331.496	331.473	331.464	331.45	331.428	331.411
339.505	339.528	339.553	339.593	339.661	339.742	339.829	339.862	339.863	339.838	339.851	339.868	339.86	339.804	339.717	339.681	339.714	339.807	339.889	339.914	339.872	339.814	339.769	339.745	339.745	339.749	339.753	339.76	339.813	339.865	339.926	339.942	339.898	339.843	339.789	339.745	339.731	339.76	339.801	339.836	339.859	339.872	339.884	339.877	339.867	339.853	339.839	339.838	339.828	339.813
337.505	337.499	337.466	337.432	337.421	337.429	337.462	337.5	337.526	337.559	337.592	337.591	337.543	337.499	337.471	337.48	337.472	337.459	337.415	337.386	337.386	337.415	337.429	337.398	337.333	337.279	337.266	337.286	337.316	337.34	337.349	337.346	337.334	337.295	337.222	337.167	337.172	337.233	337.294	337.313	337.299	337.281	337.274	337.279	337.269	337.269	337.249	337.229	337.19	337.139
336.433	336.434	336.449	336.494	336.557	336.601	336.612	336.611	336.602	336.596	336.59	336.581	336.581	336.579	336.569	336.562	336.556	336.556	336.571	336.568	336.567	336.569	336.576	336.578	336.574	336.545	336.52	336.51	336.51	336.562	336.611	336.624	336.608	336.594	336.585	336.583	336.614	336.625	336.624	336.614	336.617	336.621	336.623	336.618	336.6	336.587	336.58	336.564	336.526	336.48
329.345	329.358	329.364	329.373	329.394	329.418	329.426	329.423	329.404	329.396	329.401	329.415	329.439	329.457	329.458	329.46	329.464	329.452	329.439	329.424	329.403	329.369	329.344	329.308	329.287	329.294	329.296	329.278	329.232	329.193	329.16	329.123	329.079	329.033	329.009	328.991	328.969	328.939	328.911	328.899	328.888	328.872	328.849	328.836	328.819	328.789	328.75	328.696	328.64	328.588
336.036	336.139	336.204	336.23	336.248	336.265	336.273	336.268	336.219	336.171	336.166	336.178	336.22	336.283	336.347	336.37	336.361	336.328	336.295	336.239	336.199	336.181	336.173	336.147	336.149	336.174	336.221	336.236	336.236	336.236	336.226	336.207	336.181	336.154	336.125	336.1	336.09	336.092	336.109	336.14	336.167	336.183	336.157	336.121	336.119	336.132	336.163	336.207	336.256	336.311
340.036	340.09	340.09	340.006	339.994	340.031	340.094	340.153	340.136	340.064	339.945	339.909	339.926	339.972	339.975	339.918	339.802	339.656	339.573	339.538	339.501	339.452	339.436	339.499	339.58	339.613	339.574	339.542	339.466	339.374	339.29	339.267	339.286	339.336	339.374	339.375	339.349	339.297	339.277	339.271	339.272	339.294	339.295	339.27	339.243	339.27	339.307	339.345	339.345	339.32
327.56	327.547	327.542	327.54	327.535	327.532	327.537	327.535	327.528	327.517	327.516	327.519	327.527	327.534	327.539	327.53	327.525	327.535	327.529	327.517	327.511	327.503	327.49	327.476	327.461	327.445	327.434	327.429	327.427	327.422	327.412	327.395	327.377	327.359	327.344	327.331	327.318	327.307	327.296	327.285	327.275	327.263	327.245	327.23	327.219	327.213	327.199	327.178	327.17	327.156
329.986	330.047	330.105	330.164	330.213	330.249	330.287	330.357	330.433	330.472	330.469	330.456	330.44	330.372	330.303	330.236	330.188	330.129	330.067	330.034	330.027	330.023	330.018	329.974	329.898	329.824	329.752	329.668	329.6	329.554	329.484	329.403	329.323	329.258	329.229	329.217	329.197	329.18	329.166	329.145	329.112	329.091	329.077	329.057	329.032	329.024	329.025	329.033	329.021	328.987
327.845	327.821	327.797	327.772	327.768	327.768	327.784	327.799	327.807	327.808	327.806	327.799	327.796	327.801	327.807	327.818	327.836	327.864	327.904	327.932	327.95	327.961	327.961	327.951	327.959	327.975	327.987	327.985	327.96	327.924	327.887	327.866	327.845	327.821	327.789	327.762	327.749	327.73	327.702	327.684	327.669	327.652	327.629	327.6	327.581	327.575	327.592	327.609	327.621	327.62
330.855	330.814	330.827	330.883	330.949	330.971	330.973	330.947	330.909	330.875	330.851	330.835	330.817	330.809	330.814	330.809	330.785	330.725	330.681	330.672	330.673	330.698	330.723	330.728	330.716	330.696	330.67	330.647	330.632	330.629	330.628	330.63	330.623	330.613	330.601	330.568	330.517	330.452	330.387	330.344	330.32	330.304	330.281	330.267	330.257	330.25	330.233	330.195	330.133	330.106
327.091	327.072	327.073	327.102	327.158	327.206	327.242	327.211	327.205	327.224	327.226	327.185	327.125	327.063	327.021	326.982	326.945	326.897	326.808	326.66	326.523	326.465	326.436	326.418	326.402	326.372	326.323	326.262	326.212	326.18	326.163	326.147	326.086	326.025	325.98	325.942	325.91	325.874	325.823	325.758	325.684	325.614	325.558	325.502	325.427	325.337	325.216	325.146	325.097	325.059
318.787	318.776	318.789	318.836	318.885	318.932	318.958	318.965	318.962	318.972	319.045	319.159	319.183	319.173	319.099	319.016	318.936	318.866	318.81	318.773	318.75	318.713	318.653	318.601	318.624	318.658	318.674	318.632	318.557	318.463	318.376	318.311	318.298	318.3	318.316	318.297	318.219	318.094	317.951	317.83	317.752	317.727	317.705	317.678	317.631	317.568	317.488	317.388	317.307	317.267
331.024	331.088	331.158	331.226	331.281	331.281	331.249	331.194	331.135	331.072	330.998	330.968	330.959	330.968	330.992	331.031	331.065	331.106	331.129	331.135	331.127	331.1	331.044	330.987	330.957	330.946	330.944	330.93	330.869	330.81	330.784	330.777	330.811	330.849	330.871	330.849	330.812	330.76	330.697	330.67	330.662	330.667	330.663	330.648	330.611	330.559	330.512	330.486	330.489	330.504
337.823	337.831	337.824	337.814	337.809	337.8	337.797	337.799	337.81	337.836	337.832	337.82	337.802	337.789	337.772	337.747	337.722	337.708	337.704	337.709	337.709	337.706	337.712	337.717	337.711	337.686	337.654	337.626	337.593	337.557	337.524	337.496	337.473	337.465	337.462	337.448	337.426	337.388	337.343	337.309	337.272	337.254	337.25	337.254	337.286	337.29	337.292	337.297	337.293	337.296
330.271	330.235	330.214	330.216	330.23	330.242	330.255	330.241	330.214	330.195	330.183	330.167	330.163	330.188	330.228	330.24	330.209	330.155	330.117	330.089	330.062	330.034	330.012	329.995	329.962	329.908	329.846	329.791	329.749	329.703	329.633	329.56	329.489	329.4	329.343	329.293	329.233	329.15	329.052	328.972	328.911	328.847	328.767	328.679	328.609	328.551	328.497	328.459	328.425	328.386
334.623	334.632	334.637	334.639	334.64	334.637	334.626	334.652	334.681	334.706	334.73	334.754	334.766	334.754	334.738	334.726	334.7	334.678	334.663	334.656	334.664	334.677	334.657	334.598	334.536	334.481	334.428	334.387	334.338	334.31	334.292	334.269	334.235	334.195	334.161	334.108	334.088	334.063	334.048	334.034	334.013	334.006	334.02	334.015	334.013	334.007	333.992	333.982	333.968	333.957
343.129	343.085	343.053	343.021	342.992	342.971	342.962	342.959	342.944	342.952	342.952	342.915	342.844	342.792	342.753	342.696	342.631	342.583	342.558	342.544	342.541	342.54	342.519	342.447	342.345	342.264	342.18	342.133	342.121	342.089	342.01	341.919	341.848	341.811	341.78	341.76	341.747	341.73	341.703	341.67	341.622	341.564	341.548	341.54	341.51	341.495	341.513	341.518	341.503	341.475
326.442	326.398	326.325	326.268	326.269	326.318	326.383	326.425	326.443	326.423	326.418	326.42	326.427	326.431	326.42	326.408	326.357	326.326	326.354	326.439	326.528	326.557	326.499	326.388	326.319	326.259	326.196	326.114	325.996	325.854	325.75	325.727	325.69	325.645	325.604	325.567	325.528	325.486	325.444	325.467	325.504	325.542	325.588	325.62	325.626	325.614	325.578	325.51	325.437	325.355
343.789	343.781	343.794	343.808	343.797	343.755	343.736	343.74	343.757	343.75	343.733	343.733	343.737	343.731	343.699	343.624	343.591	343.553	343.536	343.52	343.477	343.415	343.38	343.352	343.333	343.303	343.241	343.154	343.07	342.977	342.918	342.862	342.799	342.714	342.633	342.588	342.572	342.564	342.502	342.44	342.402	342.379	342.361	342.339	342.294	342.244	342.215	342.178	342.115	342.057
328.121	328.113	328.115	328.112	328.079	328.057	328.049	328.041	328.018	328.005	327.976	327.943	327.92	327.9	327.868	327.842	327.829	327.821	327.803	327.783	327.767	327.746	327.714	327.671	327.618	327.55	327.495	327.434	327.357	327.262	327.154	327.034	326.917	326.824	326.766	326.708	326.638	326.563	326.491	326.457	326.444	326.439	326.452	326.447	326.41	326.37	326.317	326.282	326.257	326.228
334.028	334.004	333.978	333.95	333.921	333.901	333.891	333.9	333.915	333.931	333.948	333.968	333.988	333.996	334.004	334.016	334.036	334.042	334.038	334.038	334.041	334.054	334.076	334.097	334.113	334.122	334.124	334.116	334.082	334.041	334.011	333.969	333.926	333.889	333.867	333.85	333.834	333.816	333.795	333.769	333.749	333.727	333.697	333.693	333.692	333.697	333.701	333.71	333.737	333.757
335.385	335.409	335.425	335.435	335.446	335.452	335.449	335.449	335.458	335.464	335.47	335.486	335.504	335.522	335.542	335.551	335.542	335.541	335.546	335.578	335.597	335.588	335.564	335.514	335.467	335.414	335.352	335.278	335.199	335.129	335.09	335.071	335.042	335	334.934	334.853	334.76	334.662	334.587	334.548	334.524	334.506	334.483	334.452	334.41	334.358	334.295	334.233	334.173	334.116
336.624	336.552	336.505	336.474	336.453	336.442	336.451	336.469	336.503	336.552	336.606	336.647	336.676	336.696	336.692	336.677	336.659	336.643	336.629	336.623	336.617	336.608	336.589	336.552	336.501	336.469	336.466	336.472	336.499	336.517	336.523	336.496	336.461	336.42	336.359	336.296	336.249	336.205	336.166	336.145	336.123	336.076	336.028	335.983	335.942	335.923	335.921	335.911	335.885	335.859
325.439	325.474	325.492	325.5	325.499	325.494	325.468	325.436	325.395	325.339	325.287	325.241	325.203	325.171	325.147	325.148	325.148	325.144	325.146	325.152	325.16	325.168	325.174	325.176	325.17	325.14	325.102	325.073	325.057	325.047	325.035	325.011	324.979	324.942	324.904	324.866	324.833	324.814	324.793	324.765	324.722	324.668	324.603	324.564	324.54	324.523	324.515	324.51	324.492	324.461
335.884	335.859	335.859	335.875	335.932	336.027	336.125	336.119	336.071	335.996	335.949	335.915	335.891	335.862	335.826	335.787	335.747	335.7	335.671	335.642	335.607	335.564	335.512	335.463	335.418	335.395	335.386	335.374	335.356	335.32	335.27	335.216	335.174	335.175	335.181	335.186	335.186	335.174	335.106	335.043	335.027	335.014	334.994	334.98	334.991	334.988	334.981	334.972	334.953	334.937
332.092	332.116	332.142	332.171	332.186	332.193	332.191	332.189	332.188	332.197	332.218	332.227	332.236	332.249	332.269	332.291	332.308	332.308	332.278	332.229	332.171	332.128	332.104	332.093	332.096	332.1	332.072	332.027	331.967	331.932	331.908	331.891	331.867	331.827	331.776	331.71	331.621	331.554	331.512	331.518	331.524	331.504	331.47	331.43	331.433	331.435	331.425	331.429	331.45	331.458
335.537	335.516	335.484	335.439	335.411	335.41	335.413	335.437	335.489	335.545	335.586	335.614	335.612	335.596	335.557	335.494	335.431	335.356	335.282	335.204	335.113	335.044	334.985	334.944	334.917	334.898	334.889	334.848	334.79	334.723	334.666	334.649	334.631	334.62	334.602	334.565	334.531	334.506	334.474	334.435	334.388	334.312	334.246	334.197	334.175	334.169	334.167	334.163	334.134	334.087
345.411	345.402	345.401	345.406	345.407	345.407	345.415	345.432	345.449	345.462	345.471	345.478	345.483	345.487	345.492	345.5	345.509	345.516	345.516	345.515	345.512	345.509	345.506	345.497	345.48	345.467	345.458	345.451	345.456	345.472	345.469	345.458	345.441	345.423	345.407	345.4	345.397	345.398	345.396	345.367	345.343	345.326	345.319	345.313	345.301	345.278	345.232	345.192	345.156	345.119
319.24	319.265	319.296	319.338	319.397	319.462	319.524	319.578	319.633	319.7	319.784	319.897	319.981	320.014	319.987	319.931	319.853	319.773	319.694	319.68	319.692	319.735	319.767	319.785	319.795	319.781	319.752	319.714	319.668	319.661	319.674	319.71	319.75	319.779	319.794	319.777	319.752	319.728	319.698	319.669	319.641	319.618	319.592	319.575	319.568	319.546	319.519	319.49	319.453	319.418
338.763	338.787	338.824	338.869	338.911	338.942	338.941	338.932	338.912	338.889	338.87	338.874	338.88	338.878	338.841	338.812	338.783	338.759	338.735	338.697	338.674	338.671	338.675	338.685	338.673	338.643	338.61	338.587	338.572	338.542	338.508	338.484	338.467	338.448	338.424	338.385	338.331	338.285	338.265	338.254	338.243	338.228	338.213	338.208	338.209	338.206	338.165	338.114	338.085	338.073
328.339	328.357	328.365	328.362	328.365	328.383	328.411	328.464	328.533	328.608	328.663	328.667	328.65	328.627	328.603	328.582	328.571	328.592	328.63	328.653	328.657	328.644	328.595	328.543	328.474	328.394	328.331	328.292	328.269	328.25	328.225	328.183	328.136	328.105	328.078	328.047	328.031	328.032	328.019	327.988	327.956	327.948	327.949	327.954	327.948	327.934	327.946	327.936	327.886	327.807
337.734	337.811	337.871	337.916	337.94	337.92	337.873	337.816	337.787	337.79	337.814	337.817	337.798	337.749	337.742	337.739	337.732	337.719	337.727	337.771	337.789	337.781	337.715	337.606	337.472	337.338	337.22	337.103	337.012	336.95	336.915	336.904	336.878	336.824	336.74	336.653	336.549	336.444	336.347	336.257	336.161	336.113	336.098	336.095	336.109	336.091	336.034	335.943	335.858	335.853
328.469	328.442	328.443	328.478	328.531	328.594	328.647	328.695	328.733	328.754	328.775	328.796	328.788	328.766	328.732	328.699	328.676	328.668	328.663	328.66	328.653	328.642	328.63	328.626	328.625	328.645	328.674	328.708	328.746	328.757	328.732	328.682	328.609	328.534	328.467	328.423	328.433	328.451	328.473	328.47	328.456	328.416	328.367	328.314	328.275	328.244	328.22	328.195	328.171	328.148
329.625	329.669	329.762	329.882	329.982	330.061	330.13	330.181	330.21	330.182	330.122	330.05	330	329.953	329.928	329.918	329.907	329.887	329.85	329.799	329.756	329.728	329.721	329.732	329.736	329.73	329.707	329.662	329.609	329.543	329.48	329.444	329.416	329.386	329.347	329.287	329.209	329.143	329.113	329.183	329.31	329.433	329.506	329.536	329.525	329.478	329.394	329.307	329.243	329.196
332.012	331.994	331.99	331.989	331.995	332.016	332.074	332.118	332.156	332.191	332.234	332.278	332.307	332.308	332.281	332.246	332.219	332.204	332.192	332.18	332.162	332.163	332.181	332.219	332.252	332.273	332.276	332.273	332.243	332.21	332.172	332.125	332.085	332.052	332.029	331.996	331.946	331.876	331.814	331.772	331.768	331.768	331.781	331.781	331.773	331.737	331.699	331.662	331.621	331.596
325.917	325.859	325.701	325.497	325.331	325.223	325.181	325.137	325.084	325.023	324.978	324.974	324.978	324.958	324.886	324.812	324.756	324.681	324.641	324.637	324.658	324.671	324.635	324.568	324.516	324.499	324.536	324.552	324.531	324.451	324.332	324.226	324.219	324.24	324.246	324.218	324.227	324.223	324.198	324.135	324.036	323.93	323.847	323.779	323.709	323.662	323.658	323.678	323.683	323.682
319.182	319.207	319.243	319.292	319.341	319.389	319.429	319.483	319.563	319.619	319.661	319.693	319.709	319.715	319.717	319.718	319.713	319.702	319.678	319.649	319.618	319.587	319.58	319.582	319.587	319.592	319.568	319.544	319.525	319.495	319.454	319.389	319.328	319.278	319.256	319.242	319.231	319.214	319.187	319.164	319.144	319.125	319.124	319.136	319.173	319.231	319.298	319.367	319.428	319.462
330.365	330.356	330.349	330.348	330.357	330.36	330.371	330.397	330.399	330.387	330.354	330.316	330.281	330.246	330.206	330.161	330.118	330.087	330.067	330.056	330.046	330.027	329.968	329.92	329.912	329.924	329.964	329.961	329.942	329.916	329.902	329.918	329.965	329.994	329.99	329.973	329.936	329.891	329.853	329.82	329.788	329.75	329.726	329.716	329.726	329.736	329.737	329.73	329.728	329.728
Hand trajectory, 1st reach towards upper-left, X (mm)
-37.9947	-37.9398	-37.8942	-37.8643	-37.8508	-37.8621	-37.8646	-37.847	-37.8116	-37.8137	-37.8147	-37.7761	-37.7419	-37.7027	-37.6695	-37.655	-37.6483	-37.643	-37.6359	-37.6016	-37.5637	-37.5276	-37.4936	-37.4634	-37.4309	-37.3965	-37.3674	-37.3302	-37.2968	-37.274	-37.2584	-37.2394	-37.2297	-37.2563	-37.2607	-37.2584	-37.2443	-37.2309	-37.2441	-37.2571	-37.2389	-37.2204	-37.2257	-37.2433	-37.2384	-37.21	-37.1691	-37.1397	-37.1213	-37.1136
-30.386	-30.3032	-30.2242	-30.1694	-30.1189	-30.0926	-30.0808	-30.0302	-29.8926	-29.7399	-29.5846	-29.4204	-29.3375	-29.3125	-29.2746	-29.2304	-29.18	-29.1322	-29.0879	-29.0425	-28.9715	-28.9169	-28.8855	-28.8675	-28.8406	-28.8024	-28.7856	-28.7737	-28.7384	-28.7034	-28.6999	-28.6757	-28.6355	-28.62	-28.5851	-28.5333	-28.487	-28.4377	-28.3846	-28.3544	-28.3265	-28.3033	-28.3106	-28.3133	-28.3047	-28.2792	-28.3028	-28.3057	-28.2773	-28.2499
-28.4121	-28.3811	-28.3442	-28.3135	-28.2942	-28.2701	-28.2461	-28.2194	-28.1837	-28.118	-28.0797	-28.0486	-28.0121	-27.9744	-27.9476	-27.9187	-27.8791	-27.8361	-27.7813	-27.7433	-27.725	-27.7127	-27.6789	-27.6336	-27.5902	-27.5436	-27.4954	-27.4524	-27.4129	-27.3628	-27.3256	-27.3112	-27.3053	-27.2929	-27.2907	-27.2837	-27.2727	-27.2729	-27.2689	-27.2563	-27.2418	-27.2384	-27.2304	-27.2036	-27.1559	-27.1242	-27.0898	-27.0615	-27.0321	-26.9839
-41.4988	-41.5	-41.5058	-41.511	-41.5225	-41.5426	-41.5014	-41.4638	-41.4301	-41.4185	-41.4058	-41.3511	-41.2915	-41.2634	-41.2604	-41.2748	-41.2942	-41.277	-41.2526	-41.2205	-41.1876	-41.16	-41.135	-41.1078	-41.091	-41.0643	-41.0459	-41.0311	-41.021	-41.0186	-41.0177	-41.0167	-40.9843	-40.9611	-40.9644	-40.9427	-40.9412	-40.9302	-40.9137	-40.9024	-40.8941	-40.8782	-40.8802	-40.894	-40.9197	-40.9266	-40.9078	-40.9029	-40.8661	-40.8483
-36.9713	-36.9713	-36.9793	-36.9877	-36.9742	-36.9679	-36.957	-36.9479	-36.9561	-36.9397	-36.931	-36.9313	-36.9019	-36.8926	-36.8809	-36.8448	-36.8177	-36.8008	-36.7958	-36.8004	-36.7941	-36.782	-36.7716	-36.7684	-36.7488	-36.7406	-36.7411	-36.727	-36.7218	-36.7192	-36.7167	-36.7127	-36.703	-36.6966	-36.6993	-36.7055	-36.7158	-36.7256	-36.7297	-36.7225	-36.7257	-36.7432	-36.7296	-36.7309	-36.7292	-36.7111	-36.7079	-36.6959	-36.6784	-36.6686
-38.209	-38.2026	-38.2201	-38.2329	-38.2243	-38.2107	-38.2151	-38.2293	-38.2404	-38.2359	-38.2574	-38.2572	-38.2383	-38.2204	-38.1778	-38.1368	-38.1064	-38.0844	-38.0584	-38.058	-38.0586	-38.0598	-38.077	-38.0715	-38.0673	-38.0685	-38.0832	-38.0779	-38.0636	-38.0431	-38.027	-38.021	-38.0217	-38.0268	-38.0435	-38.074	-38.0589	-38.058	-38.0649	-38.066	-38.062	-38.0462	-38.0233	-38.0076	-37.9999	-37.9908	-37.9905	-37.9947	-37.9776	-37.9859
-24.7243	-24.642	-24.6281	-24.6353	-24.681	-24.7467	-24.7385	-24.6991	-24.6347	-24.5774	-24.5425	-24.5577	-24.5557	-24.5423	-24.5129	-24.4605	-24.4268	-24.3777	-24.3539	-24.3446	-24.315	-24.2796	-24.2538	-24.2275	-24.1964	-24.1682	-24.1377	-24.1005	-24.0596	-24.0145	-23.9586	-23.9212	-23.8757	-23.8487	-23.8352	-23.8124	-23.8059	-23.795	-23.7705	-23.7414	-23.7333	-23.7107	-23.689	-23.66	-23.6268	-23.614	-23.6032	-23.5649	-23.5359	-23.5248
-42.559	-42.5862	-42.5737	-42.576	-42.6029	-42.6203	-42.6278	-42.6494	-42.6629	-42.6638	-42.6406	-42.6175	-42.6125	-42.6035	-42.5999	-42.5975	-42.5749	-42.5439	-42.5201	-42.515	-42.4938	-42.4772	-42.4494	-42.4126	-42.3712	-42.3181	-42.2828	-42.2874	-42.2683	-42.2482	-42.2305	-42.2232	-42.2325	-42.2452	-42.2402	-42.2065	-42.1851	-42.176	-42.1645	-42.1305	-42.1254	-42.1233	-42.1193	-42.1174	-42.1055	-42.1184	-42.1051	-42.1064	-42.101	-42.0763
-34.0662	-34.087	-34.0879	-34.0949	-34.1058	-34.0998	-34.0575	-34.0304	-34.0069	-33.9646	-33.9447	-33.9118	-33.8633	-33.8138	-33.7652	-33.7235	-33.7028	-33.6912	-33.6738	-33.635	-33.5933	-33.5655	-33.5369	-33.5153	-33.5283	-33.5148	-33.4903	-33.4416	-33.3939	-33.3735	-33.357	-33.3535	-33.3485	-33.3324	-33.3101	-33.3075	-33.313	-33.3084	-33.3008	-33.2902	-33.2456	-33.1971	-33.1968	-33.201	-33.1958	-33.2068	-33.1728	-33.1424	-33.1347	-33.1308
-41.3286	-41.3332	-41.3331	-41.3051	-41.2586	-41.2479	-41.2652	-41.2769	-41.2715	-41.2922	-41.2829	-41.2554	-41.2052	-41.1759	-41.1803	-41.1993	-41.1911	-41.1587	-41.0962	-41.0321	-40.9659	-40.9188	-40.9116	-40.9188	-40.9174	-40.9097	-40.9159	-40.9378	-40.9518	-40.9536	-40.9523	-40.9409	-40.9306	-40.9007	-40.8988	-40.8994	-40.8918	-40.8871	-40.8824	-40.9012	-40.8959	-40.901	-40.9001	-40.9009	-40.9071	-40.8983	-40.8991	-40.8917	-40.8866	-40.8842
-45.2524	-45.2441	-45.2065	-45.1747	-45.1453	-45.1138	-45.0919	-45.0742	-45.0309	-45.0351	-45.0178	-44.9948	-44.9842	-44.9606	-44.9434	-44.9393	-44.9257	-44.8994	-44.8717	-44.8467	-44.8184	-44.8028	-44.7987	-44.779	-44.7362	-44.7004	-44.6823	-44.6699	-44.6695	-44.6531	-44.6422	-44.624	-44.6001	-44.5855	-44.5735	-44.5586	-44.5703	-44.5671	-44.5682	-44.5708	-44.5652	-44.5799	-44.575	-44.5788	-44.583	-44.5791	-44.5702	-44.5662	-44.53	-44.5154
-26.964	-26.8793	-26.8833	-26.8931	-26.9087	-26.9065	-26.8828	-26.85	-26.8121	-26.7837	-26.7665	-26.7336	-26.7073	-26.6937	-26.6773	-26.6549	-26.6298	-26.6029	-26.5757	-26.5514	-26.4968	-26.4869	-26.4633	-26.4701	-26.4666	-26.4504	-26.4446	-26.444	-26.439	-26.4427	-26.4437	-26.4386	-26.4414	-26.4319	-26.4324	-26.4297	-26.4294	-26.442	-26.4432	-26.4402	-26.4262	-26.4046	-26.4026	-26.3927	-26.3757	-26.3502	-26.315	-26.2795	-26.2498	-26.232
-33.0188	-32.9929	-32.9695	-32.961	-32.9501	-32.9263	-32.8943	-32.8555	-32.8055	-32.757	-32.7274	-32.7091	-32.6767	-32.6717	-32.6693	-32.6606	-32.6555	-32.6748	-32.6616	-32.6624	-32.6675	-32.6664	-32.6637	-32.654	-32.6428	-32.6421	-32.6331	-32.6137	-32.6091	-32.6009	-32.5867	-32.5638	-32.5608	-32.5511	-32.5373	-32.5314	-32.5193	-32.5107	-32.5064	-32.4993	-32.4926	-32.4743	-32.4794	-32.4839	-32.4729	-32.4747	-32.471	-32.462	-32.4513	-32.4232
-35.6952	-35.5276	-35.3641	-35.2652	-35.2274	-35.1971	-35.1447	-35.0775	-35.0335	-35.0417	-35.0846	-35.1049	-35.0922	-35.0471	-35.0117	-34.9928	-34.9641	-34.9452	-34.908	-34.866	-34.8413	-34.8086	-34.7689	-34.735	-34.7	-34.6358	-34.5548	-34.4552	-34.3737	-34.3351	-34.3285	-34.3249	-34.316	-34.3046	-34.2844	-34.2742	-34.2602	-34.2542	-34.2446	-34.2059	-34.1826	-34.1912	-34.1957	-34.1959	-34.1987	-34.206	-34.2028	-34.1706	-34.1517	-34.1399
-41.8399	-41.7758	-41.7447	-41.7254	-41.7151	-41.7115	-41.7137	-41.6945	-41.6804	-41.6813	-41.67	-41.6542	-41.6511	-41.6085	-41.569	-41.5366	-41.4979	-41.4903	-41.4913	-41.4868	-41.4639	-41.4462	-41.4395	-41.434	-41.4492	-41.4473	-41.4481	-41.4556	-41.4647	-41.4767	-41.4853	-41.4862	-41.4684	-41.4657	-41.4633	-41.4702	-41.4764	-41.4602	-41.4642	-41.4556	-41.4437	-41.437	-41.4341	-41.4366	-41.4312	-41.4172	-41.4025	-41.3836	-41.3736	-41.3746
-36.2395	-36.1654	-36.1104	-36.116	-36.1673	-36.2624	-36.3907	-36.4955	-36.5335	-36.5186	-36.481	-36.4341	-36.3753	-36.3359	-36.2818	-36.2099	-36.1311	-36.0685	-36.0437	-36.0483	-36.0521	-36.0724	-36.0934	-36.1147	-36.1413	-36.1624	-36.1607	-36.1604	-36.1829	-36.1985	-36.2083	-36.2255	-36.2316	-36.2563	-36.2751	-36.2965	-36.3182	-36.3271	-36.3211	-36.3088	-36.3043	-36.297	-36.3044	-36.3149	-36.3018	-36.2858	-36.2487	-36.2183	-36.1802	-36.1476
-36.3776	-36.3349	-36.3187	-36.3066	-36.3372	-36.3357	-36.2854	-36.2106	-36.1507	-36.1576	-36.1662	-36.1753	-36.1557	-36.1288	-36.1534	-36.1905	-36.2062	-36.2041	-36.1995	-36.1747	-36.1425	-36.1407	-36.1435	-36.1446	-36.1196	-36.1332	-36.1251	-36.1117	-36.0811	-36.0499	-36.0147	-36.0259	-36.0299	-36.0468	-36.055	-36.0555	-36.0534	-36.0376	-36.0267	-36.0108	-36.0079	-36.0096	-36.0161	-36.0054	-35.9806	-35.9932	-35.9961	-35.9806	-35.9639	-35.9458
-40.7506	-40.7651	-40.7768	-40.7912	-40.8141	-40.8357	-40.8695	-40.8764	-40.8538	-40.8525	-40.8432	-40.8358	-40.8324	-40.8163	-40.8137	-40.8096	-40.8055	-40.8289	-40.8585	-40.8849	-40.9028	-40.9122	-40.8959	-40.8802	-40.8753	-40.8758	-40.8551	-40.8472	-40.8523	-40.8943	-40.9083	-40.9324	-40.9598	-40.9829	-41.0339	-41.0573	-41.0708	-41.0833	-41.1035	-41.1177	-41.1278	-41.1378	-41.1609	-41.1774	-41.1752	-41.1644	-41.1736	-41.1819	-41.1931	-41.2041
-30.0248	-30.0193	-30.0072	-29.9841	-29.9445	-29.8842	-29.8347	-29.7887	-29.7454	-29.7141	-29.6745	-29.6357	-29.6011	-29.5699	-29.5553	-29.5291	-29.4791	-29.4113	-29.3619	-29.3271	-29.3011	-29.2765	-29.2164	-29.1265	-29.0795	-29.0677	-29.0572	-29.0606	-29.0567	-29.0315	-29.0004	-28.9869	-28.9887	-29.005	-29.0303	-29.0277	-29.0347	-29.0468	-29.0515	-29.0663	-29.0676	-29.0656	-29.0589	-29.0492	-29.0408	-29.0223	-28.9918	-28.9766	-28.9625	-28.9479
-41.7624	-41.7326	-41.7206	-41.6876	-41.6386	-41.5982	-41.5599	-41.5155	-41.457	-41.4547	-41.4431	-41.3967	-41.3505	-41.3369	-41.3222	-41.3152	-41.3095	-41.2926	-41.2919	-41.3187	-41.3274	-41.3406	-41.3644	-41.3978	-41.4257	-41.4469	-41.4677	-41.4896	-41.5001	-41.5004	-41.4985	-41.499	-41.4967	-41.4832	-41.4809	-41.4855	-41.5025	-41.5259	-41.5626	-41.5806	-41.5747	-41.5723	-41.5697	-41.5758	-41.5742	-41.5718	-41.5672	-41.5458	-41.5339	-41.5204
-42.5737	-42.5368	-42.4964	-42.4578	-42.431	-42.4204	-42.43	-42.4069	-42.3623	-42.3173	-42.2948	-42.3021	-42.3016	-42.2986	-42.287	-42.2518	-42.1759	-42.1178	-42.0397	-41.9717	-41.917	-41.8653	-41.8175	-41.7736	-41.7361	-41.7088	-41.6839	-41.6429	-41.639	-41.634	-41.6168	-41.585	-41.5674	-41.57	-41.572	-41.5672	-41.5518	-41.5345	-41.5167	-41.4853	-41.468	-41.4392	-41.393	-41.3751	-41.352	-41.3301	-41.2991	-41.2689	-41.2525	-41.231
-43.7539	-43.7499	-43.7747	-43.8201	-43.8664	-43.8795	-43.8854	-43.9042	-43.8943	-43.8862	-43.8717	-43.8561	-43.8561	-43.8787	-43.9124	-43.9174	-43.9053	-43.898	-43.9004	-43.9036	-43.8987	-43.93	-43.9709	-43.9948	-44.0058	-44.0301	-44.0347	-44.0502	-44.0699	-44.0868	-44.091	-44.0987	-44.1112	-44.1275	-44.1382	-44.1589	-44.181	-44.1805	-44.1765	-44.1769	-44.1583	-44.1401	-44.1354	-44.1338	-44.1475	-44.164	-44.1522	-44.1274	-44.0986	-44.0769
-39.5743	-39.5342	-39.4973	-39.4785	-39.4815	-39.4777	-39.4788	-39.4378	-39.4267	-39.4097	-39.3938	-39.3954	-39.4122	-39.4468	-39.4565	-39.4663	-39.4745	-39.475	-39.4856	-39.5212	-39.5596	-39.5613	-39.5691	-39.572	-39.58	-39.6103	-39.6232	-39.6112	-39.6111	-39.6118	-39.6392	-39.6821	-39.7222	-39.7328	-39.758	-39.7697	-39.7724	-39.7742	-39.7918	-39.8004	-39.8241	-39.829	-39.8264	-39.8209	-39.8284	-39.8317	-39.8201	-39.8127	-39.7954	-39.7701
-42.508	-42.5226	-42.4961	-42.4902	-42.4924	-42.4872	-42.5297	-42.5822	-42.6459	-42.7099	-42.7486	-42.7625	-42.7715	-42.7798	-42.815	-42.829	-42.8302	-42.8381	-42.8404	-42.8644	-42.8712	-42.8848	-42.9242	-42.9593	-42.9922	-43.0367	-43.0912	-43.1371	-43.1795	-43.24	-43.2592	-43.2801	-43.279	-43.2817	-43.31	-43.3351	-43.3721	-43.4072	-43.4281	-43.4402	-43.4503	-43.462	-43.467	-43.4835	-43.4921	-43.5002	-43.5177	-43.5218	-43.5233	-43.5392
-33.9261	-33.9196	-33.9372	-33.9589	-33.9785	-34.003	-33.9889	-33.965	-33.9653	-33.9496	-33.8924	-33.8533	-33.8353	-33.8312	-33.8333	-33.7865	-33.71	-33.6681	-33.6558	-33.665	-33.6792	-33.6865	-33.6947	-33.7005	-33.6931	-33.7016	-33.7283	-33.7321	-33.7414	-33.7523	-33.7655	-33.7551	-33.7412	-33.7312	-33.7173	-33.703	-33.7079	-33.7045	-33.6957	-33.6886	-33.667	-33.6559	-33.65	-33.6502	-33.6579	-33.6596	-33.6527	-33.64	-33.6207	-33.6091
-40.6184	-40.6279	-40.6481	-40.6673	-40.6753	-40.7027	-40.7009	-40.7089	-40.715	-40.7078	-40.7089	-40.6995	-40.6701	-40.655	-40.6095	-40.5654	-40.5432	-40.5362	-40.5317	-40.5189	-40.4694	-40.4698	-40.5037	-40.5166	-40.512	-40.5053	-40.5205	-40.5363	-40.5561	-40.5831	-40.6085	-40.6247	-40.6566	-40.6802	-40.6687	-40.6844	-40.6472	-40.6569	-40.6539	-40.6785	-40.6829	-40.6726	-40.6648	-40.6586	-40.6651	-40.6639	-40.6659	-40.6661	-40.672	-40.6818
-34.4649	-34.4782	-34.4989	-34.5015	-34.5054	-34.4945	-34.4572	-34.4427	-34.4422	-34.4428	-34.4253	-34.4079	-34.4248	-34.4292	-34.4317	-34.4517	-34.4755	-34.4851	-34.5191	-34.5521	-34.5754	-34.6061	-34.6112	-34.6174	-34.6331	-34.6469	-34.686	-34.7284	-34.7644	-34.7982	-34.7991	-34.8	-34.8043	-34.8157	-34.8362	-34.8462	-34.86	-34.8784	-34.9016	-34.9131	-34.9367	-34.943	-34.9463	-34.963	-34.9622	-34.9878	-35.0235	-35.0473	-35.0634	-35.0904
-30.0884	-30.1241	-30.0766	-29.9983	-29.9572	-29.9386	-29.9255	-29.9442	-29.9318	-29.8752	-29.8177	-29.7863	-29.7826	-29.8109	-29.8486	-29.8591	-29.8565	-29.8377	-29.8137	-29.771	-29.7805	-29.797	-29.79	-29.7624	-29.745	-29.7333	-29.734	-29.7475	-29.7433	-29.7322	-29.7388	-29.7411	-29.706	-29.7009	-29.689	-29.65	-29.6307	-29.6698	-29.6772	-29.6586	-29.6542	-29.6533	-29.657	-29.6485	-29.6573	-29.6745	-29.6894	-29.7026	-29.7342	-29.7608
-37.5699	-37.549	-37.547	-37.548	-37.5536	-37.5651	-37.5914	-37.6134	-37.6172	-37.5913	-37.5507	-37.5189	-37.5054	-37.5071	-37.5069	-37.5015	-37.4824	-37.4788	-37.4796	-37.4866	-37.5013	-37.5101	-37.5202	-37.5322	-37.5406	-37.5242	-37.4814	-37.4374	-37.4296	-37.407	-37.3824	-37.365	-37.3377	-37.3063	-37.2964	-37.3057	-37.3146	-37.3318	-37.3397	-37.3313	-37.3149	-37.2946	-37.2728	-37.2514	-37.2308	-37.2205	-37.219	-37.229	-37.2216	-37.2036
-21.1977	-21.1254	-21.0253	-20.9548	-20.9283	-20.9147	-20.8956	-20.864	-20.8349	-20.7351	-20.6186	-20.5472	-20.5096	-20.4672	-20.4323	-20.4125	-20.3953	-20.3944	-20.4177	-20.4412	-20.47	-20.5111	-20.5455	-20.573	-20.6083	-20.6433	-20.6559	-20.6652	-20.6692	-20.6856	-20.6877	-20.677	-20.65	-20.5978	-20.5708	-20.5248	-20.4761	-20.4327	-20.4126	-20.3814	-20.3653	-20.3677	-20.346	-20.3246	-20.3284	-20.3246	-20.3407	-20.3529	-20.3526	-20.3394
-20.1875	-20.1936	-20.1781	-20.1391	-20.082	-20.0021	-19.9163	-19.8742	-19.8491	-19.8594	-19.8352	-19.7724	-19.7515	-19.7628	-19.8139	-19.8889	-19.9199	-19.9598	-19.9422	-19.9344	-19.9432	-19.9701	-19.9943	-20.0225	-20.0251	-20.0305	-20.0506	-20.0905	-20.1172	-20.1209	-20.1125	-20.1239	-20.1164	-20.1227	-20.128	-20.1171	-20.0966	-20.0925	-20.0734	-20.0809	-20.0787	-20.0835	-20.0888	-20.0896	-20.0884	-20.0855	-20.1023	-20.0783	-20.0726	-20.0666
-35.7943	-35.7557	-35.6837	-35.6387	-35.6293	-35.6336	-35.6594	-35.6498	-35.6285	-35.612	-35.5906	-35.5306	-35.4649	-35.45	-35.4529	-35.4491	-35.4244	-35.3919	-35.3697	-35.3572	-35.3593	-35.3738	-35.4037	-35.4402	-35.4975	-35.5132	-35.5273	-35.5559	-35.5953	-35.6148	-35.6371	-35.6537	-35.6435	-35.6236	-35.6114	-35.5923	-35.5837	-35.5603	-35.5535	-35.5401	-35.4881	-35.4618	-35.4432	-35.4285	-35.4323	-35.4391	-35.4351	-35.4113	-35.4049	-35.4283
-42.6522	-42.6213	-42.5993	-42.5887	-42.5859	-42.5836	-42.5798	-42.5776	-42.5824	-42.5839	-42.5812	-42.576	-42.594	-42.603	-42.6089	-42.6119	-42.5995	-42.6035	-42.6064	-42.6001	-42.5863	-42.5804	-42.5773	-42.5751	-42.5796	-42.5878	-42.5915	-42.58	-42.547	-42.5015	-42.4661	-42.4531	-42.4427	-42.4412	-42.4422	-42.4288	-42.4324	-42.4316	-42.4224	-42.4346	-42.4321	-42.432	-42.4458	-42.45	-42.4526	-42.4507	-42.4348	-42.4544	-42.4522	-42.4331
-40.4063	-40.4026	-40.41	-40.4347	-40.4341	-40.4179	-40.4145	-40.3744	-40.3366	-40.2855	-40.247	-40.2211	-40.1962	-40.1644	-40.1365	-40.1287	-40.1263	-40.1176	-40.1096	-40.1093	-40.122	-40.1454	-40.1317	-40.1234	-40.1251	-40.1276	-40.1299	-40.1366	-40.1486	-40.1578	-40.143	-40.1478	-40.1436	-40.106	-40.0553	-40.0388	-40.0125	-39.9935	-39.9923	-39.9825	-39.9583	-39.9368	-39.9133	-39.8968	-39.8744	-39.888	-39.8919	-39.8842	-39.8722	-39.8649
-43.4315	-43.4354	-43.4611	-43.5063	-43.5381	-43.547	-43.5379	-43.5055	-43.4659	-43.4601	-43.4755	-43.4813	-43.4634	-43.4375	-43.407	-43.3597	-43.3231	-43.3281	-43.3396	-43.3406	-43.3355	-43.3337	-43.3464	-43.3726	-43.3879	-43.3873	-43.3788	-43.355	-43.3398	-43.3396	-43.3353	-43.3504	-43.3944	-43.4423	-43.4608	-43.473	-43.4834	-43.4951	-43.5155	-43.5128	-43.5143	-43.5233	-43.5135	-43.5169	-43.5184	-43.5191	-43.5471	-43.5885	-43.5995	-43.598
-37.1281	-37.1653	-37.2085	-37.2302	-37.2473	-37.2571	-37.2444	-37.263	-37.2734	-37.2787	-37.2963	-37.3122	-37.2998	-37.2894	-37.2887	-37.2829	-37.2513	-37.2022	-37.1606	-37.1132	-37.1228	-37.1347	-37.1296	-37.108	-37.0763	-37.0405	-36.9938	-36.9682	-36.9259	-36.8779	-36.8284	-36.7879	-36.7763	-36.7512	-36.7242	-36.7017	-36.6856	-36.6718	-36.6579	-36.6547	-36.662	-36.671	-36.682	-36.6925	-36.6964	-36.6831	-36.6601	-36.6283	-36.6009	-36.5874
-40.876	-40.8661	-40.8712	-40.862	-40.8244	-40.7785	-40.7285	-40.6731	-40.6309	-40.5942	-40.5566	-40.5203	-40.4772	-40.3851	-40.3234	-40.2728	-40.2245	-40.1674	-40.0909	-40.0167	-39.9442	-39.8819	-39.8755	-39.8551	-39.8759	-39.8816	-39.8752	-39.8575	-39.8455	-39.8366	-39.8088	-39.7909	-39.7742	-39.7861	-39.7988	-39.8259	-39.8243	-39.8043	-39.8002	-39.806	-39.7961	-39.7932	-39.7873	-39.7789	-39.7759	-39.7827	-39.7728	-39.7594	-39.7375	-39.6978
-38.6592	-38.6718	-38.6694	-38.6199	-38.5893	-38.5953	-38.5903	-38.5768	-38.5623	-38.5418	-38.5376	-38.5378	-38.5151	-38.4508	-38.4051	-38.3624	-38.3514	-38.3426	-38.3415	-38.342	-38.3376	-38.3174	-38.2971	-38.2844	-38.2652	-38.2486	-38.2494	-38.232	-38.2312	-38.2324	-38.2337	-38.2369	-38.2325	-38.2332	-38.2364	-38.2357	-38.2307	-38.209	-38.2009	-38.1913	-38.182	-38.1647	-38.1606	-38.1059	-38.0968	-38.0826	-38.079	-38.0807	-38.0754	-38.0698
-30.4336	-30.4448	-30.4356	-30.4154	-30.3903	-30.3647	-30.3389	-30.3124	-30.285	-30.2574	-30.2366	-30.2204	-30.1883	-30.1388	-30.0615	-29.983	-29.9211	-29.8569	-29.7924	-29.7362	-29.7118	-29.6845	-29.6446	-29.5965	-29.5215	-29.4273	-29.3661	-29.3369	-29.3077	-29.2717	-29.2181	-29.1619	-29.1041	-29.0448	-29.0146	-28.9947	-28.9447	-28.8952	-28.8357	-28.798	-28.7756	-28.7779	-28.7678	-28.7348	-28.7014	-28.6766	-28.6545	-28.6272	-28.6053	-28.5918
-29.9404	-29.9595	-29.9857	-29.9976	-30.0263	-30.0815	-30.1183	-30.1196	-30.1122	-30.1481	-30.1641	-30.1878	-30.234	-30.2162	-30.1934	-30.1451	-30.0633	-29.9888	-29.9396	-29.8933	-29.8313	-29.7806	-29.7196	-29.6584	-29.6277	-29.6066	-29.5922	-29.585	-29.5877	-29.5936	-29.5976	-29.6146	-29.6213	-29.6213	-29.6179	-29.6399	-29.6886	-29.7279	-29.7519	-29.7696	-29.7867	-29.794	-29.7924	-29.8274	-29.8378	-29.8782	-29.8825	-29.8825	-29.8725	-29.8869
-36.9602	-37.0215	-37.0356	-37.0315	-37.0004	-37.0012	-37.0173	-37.053	-37.0912	-37.146	-37.1979	-37.2239	-37.2301	-37.1969	-37.1128	-37.016	-36.9419	-36.8457	-36.8078	-36.7731	-36.7246	-36.6869	-36.6623	-36.6363	-36.6095	-36.5986	-36.5871	-36.5869	-36.5941	-36.5893	-36.5998	-36.6011	-36.5801	-36.5473	-36.5401	-36.5309	-36.5222	-36.5328	-36.5645	-36.5989	-36.6283	-36.6619	-36.6762	-36.6797	-36.68	-36.6759	-36.6655	-36.6391	-36.6146	-36.6117
-40.7068	-40.6677	-40.6824	-40.7194	-40.7601	-40.8069	-40.8345	-40.8667	-40.8864	-40.8897	-40.8666	-40.8251	-40.7868	-40.7683	-40.7643	-40.7613	-40.7577	-40.7485	-40.729	-40.7154	-40.6873	-40.6628	-40.6534	-40.6524	-40.6397	-40.6446	-40.6469	-40.6379	-40.6073	-40.6124	-40.6249	-40.6325	-40.6346	-40.66	-40.6644	-40.6611	-40.6587	-40.68	-40.6592	-40.6346	-40.6237	-40.6225	-40.6349	-40.6357	-40.6461	-40.6632	-40.6707	-40.6812	-40.6961	-40.7014
-38.5902	-38.6747	-38.7577	-38.8503	-38.954	-39.0322	-39.1121	-39.1538	-39.1699	-39.1845	-39.1855	-39.1786	-39.1467	-39.0975	-39.0713	-39.0448	-39.0203	-39.0029	-38.9761	-38.9496	-38.9301	-38.9205	-38.9323	-38.9527	-38.9791	-38.9974	-38.9935	-39.0128	-39.0331	-39.0468	-39.076	-39.0962	-39.1125	-39.1321	-39.1675	-39.2075	-39.2161	-39.2237	-39.2531	-39.2646	-39.2889	-39.3178	-39.3431	-39.3817	-39.3952	-39.4101	-39.4335	-39.4566	-39.4857	-39.5161
-40.0528	-40.0542	-40.0925	-40.0871	-40.0715	-40.0753	-40.0685	-40.047	-40.0036	-39.9603	-39.9102	-39.8612	-39.8266	-39.8096	-39.7975	-39.7886	-39.7778	-39.7465	-39.7011	-39.6672	-39.6432	-39.6259	-39.6111	-39.5925	-39.6038	-39.6034	-39.6044	-39.6194	-39.6281	-39.6602	-39.6789	-39.6953	-39.6897	-39.7044	-39.6949	-39.6797	-39.6561	-39.635	-39.6102	-39.6095	-39.6012	-39.5826	-39.562	-39.5318	-39.5072	-39.4903	-39.4799	-39.4661	-39.4346	-39.4299
-32.5107	-32.5259	-32.5684	-32.5712	-32.5503	-32.527	-32.5139	-32.4764	-32.4671	-32.4499	-32.4402	-32.4341	-32.4198	-32.3865	-32.3707	-32.3719	-32.3767	-32.3753	-32.3652	-32.3548	-32.322	-32.3003	-32.2781	-32.257	-32.2295	-32.2095	-32.208	-32.1909	-32.1585	-32.1285	-32.1004	-32.0784	-32.0629	-32.0431	-32.0222	-32.0266	-32.026	-32.0228	-32.0163	-31.9906	-31.9632	-31.9627	-31.9674	-31.9566	-31.9518	-31.9709	-31.9748	-31.9709	-31.9754	-31.9826
-33.6109	-33.591	-33.5958	-33.5968	-33.5924	-33.5887	-33.5918	-33.5535	-33.5444	-33.5051	-33.4672	-33.4583	-33.4628	-33.4777	-33.4516	-33.4151	-33.3772	-33.3456	-33.3391	-33.3395	-33.3405	-33.34	-33.3306	-33.3186	-33.314	-33.3095	-33.3079	-33.3076	-33.2848	-33.2761	-33.2675	-33.2579	-33.2529	-33.2546	-33.2701	-33.2889	-33.298	-33.3129	-33.3273	-33.3537	-33.3685	-33.3675	-33.3502	-33.3411	-33.3147	-33.2762	-33.2412	-33.2249	-33.2198	-33.2179
-29.0504	-28.9889	-28.9643	-28.957	-28.9552	-28.95	-28.9501	-28.9636	-28.9972	-28.9987	-29.022	-29.0329	-29.0329	-29.0205	-28.9936	-28.9719	-28.9518	-28.9176	-28.8602	-28.7948	-28.7509	-28.7311	-28.7145	-28.6797	-28.6312	-28.5844	-28.5513	-28.5122	-28.4714	-28.4404	-28.4277	-28.3737	-28.3631	-28.3675	-28.3621	-28.3345	-28.3277	-28.3263	-28.3238	-28.3155	-28.3191	-28.3204	-28.3072	-28.2847	-28.2734	-28.2608	-28.25	-28.2491	-28.2241	-28.2043
-46.5114	-46.5292	-46.4865	-46.4583	-46.4981	-46.5676	-46.6534	-46.6982	-46.7132	-46.6951	-46.6685	-46.6778	-46.7063	-46.7244	-46.7436	-46.7539	-46.7589	-46.7306	-46.69	-46.6726	-46.6948	-46.7076	-46.7391	-46.7648	-46.7708	-46.7735	-46.7907	-46.8273	-46.8548	-46.8973	-46.9325	-46.9727	-46.9968	-47.0364	-47.0791	-47.1147	-47.1401	-47.1373	-47.1177	-47.1216	-47.1331	-47.1512	-47.1751	-47.1811	-47.181	-47.1925	-47.2071	-47.221	-47.2078	-47.216
-38.6127	-38.6166	-38.5979	-38.5884	-38.5598	-38.5618	-38.5244	-38.466	-38.3841	-38.3084	-38.2491	-38.2101	-38.1961	-38.144	-38.1233	-38.1147	-38.1086	-38.1106	-38.081	-38.0793	-38.0689	-38.03	-37.9744	-37.9538	-37.9339	-37.9406	-37.9531	-37.9505	-37.9429	-37.9033	-37.8886	-37.8761	-37.89	-37.8908	-37.8905	-37.8858	-37.8757	-37.8473	-37.8302	-37.8275	-37.8331	-37.8346	-37.8331	-37.8219	-37.8048	-37.7911	-37.7605	-37.7283	-37.7184	-37.715
-43.1567	-43.1509	-43.1276	-43.1139	-43.1017	-43.0977	-43.1126	-43.1451	-43.164	-43.1497	-43.12	-43.0685	-43.0247	-43.0035	-42.9912	-42.9785	-42.985	-43.0007	-43.0185	-42.9977	-42.9285	-42.8608	-42.8155	-42.8047	-42.8269	-42.8476	-42.8561	-42.8763	-42.926	-42.9853	-43.0445	-43.086	-43.0989	-43.1283	-43.1416	-43.1366	-43.1296	-43.1454	-43.1497	-43.1527	-43.1684	-43.1936	-43.1977	-43.2043	-43.2328	-43.2504	-43.2721	-43.2777	-43.2847	-43.2835
-37.3303	-37.3619	-37.3978	-37.4145	-37.4487	-37.484	-37.478	-37.4552	-37.4784	-37.4682	-37.468	-37.4678	-37.4529	-37.4342	-37.4278	-37.4342	-37.4408	-37.458	-37.4738	-37.4818	-37.5014	-37.5485	-37.5644	-37.558	-37.5437	-37.5315	-37.5296	-37.5583	-37.566	-37.565	-37.5678	-37.5776	-37.5893	-37.5965	-37.6024	-37.6171	-37.5989	-37.6112	-37.6251	-37.6229	-37.6099	-37.6121	-37.5946	-37.6134	-37.6172	-37.6131	-37.6103	-37.6237	-37.6416	-37.6488
-43.0619	-43.0703	-43.0738	-43.0638	-43.0667	-43.0878	-43.0904	-43.0563	-43.0517	-43.0646	-43.0619	-43.0373	-43.0363	-43.0279	-43.0198	-43.0336	-43.0499	-43.0554	-43.051	-43.0656	-43.0945	-43.1192	-43.1365	-43.1504	-43.1674	-43.1964	-43.2154	-43.2588	-43.3001	-43.3323	-43.3684	-43.4088	-43.4513	-43.5051	-43.5732	-43.6225	-43.6382	-43.6305	-43.6234	-43.6264	-43.6307	-43.6271	-43.5952	-43.5628	-43.5565	-43.5596	-43.5752	-43.5761	-43.5843	-43.6016
-43.5715	-43.5663	-43.5495	-43.5316	-43.5189	-43.5135	-43.5211	-43.5377	-43.5548	-43.5787	-43.593	-43.5939	-43.5799	-43.5823	-43.588	-43.5871	-43.5901	-43.6163	-43.6426	-43.657	-43.6536	-43.6241	-43.599	-43.5986	-43.6164	-43.609	-43.5832	-43.5487	-43.5376	-43.5384	-43.5318	-43.5059	-43.4947	-43.4965	-43.5122	-43.5471	-43.5836	-43.6234	-43.6247	-43.6241	-43.6168	-43.5872	-43.5626	-43.5569	-43.542	-43.5187	-43.4871	-43.4591	-43.4485	-43.4422
-41.5141	-41.5132	-41.5017	-41.497	-41.5058	-41.5491	-41.5431	-41.5263	-41.4985	-41.4873	-41.5085	-41.5671	-41.5874	-41.6191	-41.6309	-41.6115	-41.5988	-41.5854	-41.5778	-41.5669	-41.546	-41.5256	-41.5013	-41.4644	-41.4226	-41.3986	-41.3927	-41.3561	-41.3519	-41.3576	-41.3801	-41.4126	-41.4491	-41.4666	-41.4678	-41.4621	-41.4541	-41.4654	-41.4627	-41.4642	-41.4756	-41.4951	-41.5019	-41.5235	-41.5308	-41.5429	-41.5735	-41.6066	-41.6183	-41.6291
-40.5523	-40.5272	-40.4909	-40.4682	-40.433	-40.3724	-40.2996	-40.2515	-40.2386	-40.2383	-40.2383	-40.2306	-40.2249	-40.2317	-40.2535	-40.2578	-40.2463	-40.2419	-40.2276	-40.2011	-40.1652	-40.17	-40.1829	-40.2095	-40.2446	-40.2752	-40.2812	-40.2974	-40.3302	-40.3847	-40.4411	-40.5026	-40.5686	-40.6123	-40.6504	-40.6694	-40.695	-40.7287	-40.7504	-40.7761	-40.7779	-40.8015	-40.8464	-40.8554	-40.8685	-40.8709	-40.8585	-40.8805	-40.9136	-40.9449
-37.7561	-37.7276	-37.6932	-37.6801	-37.6806	-37.6799	-37.7076	-37.7301	-37.7325	-37.717	-37.6955	-37.6847	-37.6777	-37.6488	-37.5863	-37.5223	-37.4744	-37.446	-37.4465	-37.4615	-37.4748	-37.4741	-37.4429	-37.4143	-37.3918	-37.3722	-37.348	-37.3489	-37.3587	-37.3772	-37.3878	-37.3981	-37.4151	-37.4423	-37.4714	-37.4753	-37.4752	-37.4693	-37.4436	-37.4354	-37.4352	-37.4402	-37.4584	-37.4664	-37.4788	-37.4938	-37.505	-37.5082	-37.5206	-37.5414
-40.0128	-40.001	-39.9809	-39.959	-39.9464	-39.9625	-39.9515	-39.9248	-39.89	-39.8254	-39.7491	-39.687	-39.6484	-39.6288	-39.6148	-39.6005	-39.5814	-39.5512	-39.5054	-39.503	-39.5059	-39.5016	-39.4779	-39.4604	-39.4384	-39.4045	-39.3743	-39.3524	-39.3184	-39.2747	-39.2519	-39.2279	-39.1982	-39.1704	-39.153	-39.1135	-39.0928	-39.0778	-39.0545	-39.0154	-38.9874	-38.9622	-38.9421	-38.9394	-38.9493	-38.9603	-38.9647	-38.9667	-38.9628	-38.9523
-36.7411	-36.751	-36.7486	-36.7322	-36.7069	-36.6859	-36.6667	-36.6589	-36.6376	-36.6136	-36.5761	-36.5239	-36.473	-36.4355	-36.4226	-36.4102	-36.3888	-36.3821	-36.3766	-36.3511	-36.3484	-36.329	-36.2925	-36.2568	-36.2532	-36.2672	-36.2683	-36.2809	-36.2641	-36.263	-36.2632	-36.259	-36.2487	-36.2446	-36.2613	-36.2434	-36.211	-36.1877	-36.1724	-36.1612	-36.1617	-36.1639	-36.1891	-36.2145	-36.2335	-36.2574	-36.2887	-36.3124	-36.3138	-36.321
-30.013	-30.0088	-30.0212	-30.0384	-30.0428	-30.0307	-30.0059	-29.9581	-29.9127	-29.8702	-29.8379	-29.8271	-29.8366	-29.8447	-29.8584	-29.8666	-29.8638	-29.8544	-29.8486	-29.8209	-29.7778	-29.7546	-29.7498	-29.7458	-29.7471	-29.7378	-29.7122	-29.6924	-29.6735	-29.6542	-29.6532	-29.6591	-29.6648	-29.6605	-29.6646	-29.6463	-29.6292	-29.6104	-29.5724	-29.549	-29.5325	-29.5111	-29.4911	-29.4812	-29.4792	-29.4766	-29.4835	-29.4888	-29.4875	-29.4715
-33.3209	-33.3033	-33.2942	-33.2887	-33.2826	-33.2914	-33.3114	-33.3225	-33.3454	-33.3715	-33.3901	-33.3872	-33.381	-33.3755	-33.3837	-33.3927	-33.4009	-33.4102	-33.4211	-33.4374	-33.4666	-33.4656	-33.4651	-33.4726	-33.4789	-33.4779	-33.4711	-33.4766	-33.4735	-33.4585	-33.4413	-33.4229	-33.4142	-33.4138	-33.4089	-33.4062	-33.4064	-33.3811	-33.3621	-33.3564	-33.3743	-33.3901	-33.4012	-33.4103	-33.4067	-33.3988	-33.3933	-33.3967	-33.3948	-33.379
-29.6313	-29.5566	-29.4821	-29.425	-29.3812	-29.3466	-29.2922	-29.2279	-29.1722	-29.1219	-29.0778	-29.0597	-29.0602	-29.0663	-29.0652	-29.1146	-29.1601	-29.1788	-29.1762	-29.1693	-29.1423	-29.1394	-29.1523	-29.1923	-29.2035	-29.2095	-29.2092	-29.196	-29.1925	-29.1917	-29.199	-29.2004	-29.19	-29.1946	-29.1671	-29.1619	-29.1247	-29.0929	-29.0618	-29.0652	-29.0864	-29.1029	-29.1108	-29.1145	-29.1092	-29.0922	-29.0909	-29.0899	-29.1081	-29.0913
-37.542	-37.4645	-37.4371	-37.4292	-37.4355	-37.452	-37.4876	-37.5617	-37.5738	-37.5608	-37.525	-37.4656	-37.3961	-37.3546	-37.2964	-37.2387	-37.2125	-37.173	-37.1222	-37.0707	-37.0463	-37.0249	-36.9802	-36.9634	-36.947	-36.896	-36.8567	-36.843	-36.8597	-36.8931	-36.9469	-37.0171	-37.0693	-37.0853	-37.0767	-37.0728	-37.066	-37.0488	-37.0415	-37.0413	-37.0555	-37.1058	-37.1307	-37.1335	-37.1438	-37.1581	-37.1729	-37.1813	-37.1984	-37.2342
-26.0372	-26.0242	-25.9937	-25.9448	-25.9166	-25.9102	-25.9102	-25.9341	-25.9568	-25.9668	-25.9842	-26.0028	-26.0192	-26.0319	-26.0506	-26.0881	-26.1117	-26.1383	-26.1807	-26.1943	-26.1972	-26.1875	-26.1756	-26.1557	-26.1095	-26.0996	-26.0991	-26.132	-26.1721	-26.2196	-26.2806	-26.3173	-26.3345	-26.3377	-26.3402	-26.3439	-26.3737	-26.3937	-26.4066	-26.4471	-26.4823	-26.5079	-26.534	-26.5649	-26.6026	-26.6451	-26.6739	-26.6896	-26.6977	-26.6992
-26.5936	-26.6207	-26.6924	-26.7726	-26.8628	-26.8956	-26.8755	-26.7953	-26.6921	-26.589	-26.4697	-26.3851	-26.3291	-26.2785	-26.2154	-26.1245	-26.0387	-25.9993	-26.0057	-26.0409	-26.1039	-26.1463	-26.2013	-26.2944	-26.3643	-26.4208	-26.3791	-26.3524	-26.2802	-26.142	-25.9845	-25.7978	-25.6469	-25.6044	-25.565	-25.526	-25.5256	-25.5815	-25.6689	-25.7782	-25.8675	-25.9508	-26.1153	-26.1569	-26.1949	-26.2464	-26.3055	-26.3044	-26.3115	-26.3121
-39.9054	-39.8855	-39.8892	-39.9098	-39.92	-39.9356	-39.9513	-39.9546	-39.9738	-39.997	-39.9969	-39.9975	-39.9989	-40.0002	-39.9904	-39.9746	-39.9684	-39.9507	-39.9304	-39.9173	-39.9113	-39.9104	-39.9151	-39.9231	-39.9257	-39.9235	-39.9217	-39.9182	-39.9135	-39.9158	-39.9212	-39.927	-39.9269	-39.92	-39.9052	-39.9039	-39.8956	-39.885	-39.886	-39.8902	-39.894	-39.8925	-39.8906	-39.8852	-39.8558	-39.8263	-39.8093	-39.8041	-39.8021	-39.798
-33.4923	-33.4573	-33.4558	-33.4385	-33.3977	-33.3744	-33.3729	-33.3821	-33.3394	-33.2861	-33.2662	-33.266	-33.2609	-33.2452	-33.2275	-33.2057	-33.2077	-33.1908	-33.1412	-33.0892	-33.0409	-33	-32.9702	-32.9479	-32.9343	-32.9034	-32.8922	-32.8752	-32.8366	-32.8167	-32.8156	-32.7922	-32.7668	-32.7491	-32.7385	-32.7298	-32.7147	-32.7074	-32.7132	-32.7181	-32.7114	-32.7332	-32.7175	-32.6945	-32.6604	-32.6327	-32.6199	-32.5975	-32.5869	-32.5855
-39.8469	-39.8034	-39.7559	-39.7041	-39.6658	-39.632	-39.5938	-39.5551	-39.5197	-39.5077	-39.4987	-39.4884	-39.4661	-39.425	-39.3807	-39.3331	-39.2834	-39.2599	-39.2458	-39.2338	-39.2237	-39.2146	-39.1831	-39.1269	-39.0573	-38.98	-38.9008	-38.8343	-38.7956	-38.7817	-38.7539	-38.7118	-38.6709	-38.6413	-38.6226	-38.6111	-38.5986	-38.5627	-38.5152	-38.4557	-38.3791	-38.2978	-38.2237	-38.1627	-38.1114	-38.0645	-38.0213	-37.9802	-37.9713	-37.9693
-34.034	-34.0172	-33.9917	-33.9582	-33.9281	-33.923	-33.9368	-33.9483	-33.9588	-33.9671	-33.9642	-33.9532	-33.919	-33.8797	-33.8303	-33.7711	-33.748	-33.7347	-33.7244	-33.737	-33.7551	-33.7614	-33.7469	-33.7176	-33.7001	-33.6755	-33.6481	-33.6231	-33.6209	-33.6215	-33.612	-33.5987	-33.5797	-33.5462	-33.5094	-33.4757	-33.4538	-33.4351	-33.4231	-33.4283	-33.4319	-33.4331	-33.4315	-33.424	-33.3995	-33.3677	-33.3561	-33.3548	-33.345	-33.3416
-41.6894	-41.7215	-41.7364	-41.7557	-41.7791	-41.7745	-41.7514	-41.745	-41.753	-41.7687	-41.7682	-41.7809	-41.792	-41.7866	-41.7806	-41.7622	-41.7581	-41.7616	-41.7296	-41.7287	-41.7299	-41.7334	-41.7362	-41.7343	-41.7224	-41.6961	-41.6658	-41.6466	-41.6497	-41.6583	-41.6725	-41.6884	-41.6747	-41.6493	-41.6459	-41.6715	-41.6734	-41.7148	-41.7537	-41.7752	-41.8026	-41.8376	-41.8938	-41.945	-41.9722	-41.9962	-42.0362	-42.0637	-42.0784	-42.0977
-42.704	-42.7047	-42.7071	-42.7148	-42.7181	-42.7194	-42.7154	-42.7089	-42.7017	-42.6933	-42.6823	-42.6534	-42.6346	-42.6299	-42.628	-42.6267	-42.5922	-42.5455	-42.5107	-42.4907	-42.4773	-42.4633	-42.4419	-42.3944	-42.3567	-42.3281	-42.3058	-42.2876	-42.2726	-42.2547	-42.2388	-42.2497	-42.2573	-42.2351	-42.217	-42.206	-42.2056	-42.2054	-42.2048	-42.2067	-42.2127	-42.2028	-42.1854	-42.1703	-42.1674	-42.1673	-42.1533	-42.1408	-42.1598	-42.1643
-38.4406	-38.5175	-38.6051	-38.6855	-38.7454	-38.8007	-38.8384	-38.8558	-38.8605	-38.8032	-38.7627	-38.7546	-38.7702	-38.7481	-38.7359	-38.7319	-38.7302	-38.7288	-38.7234	-38.7089	-38.6846	-38.6646	-38.6376	-38.6039	-38.5692	-38.5401	-38.5184	-38.4956	-38.4605	-38.4346	-38.4099	-38.3945	-38.3896	-38.3797	-38.3673	-38.3561	-38.3494	-38.3518	-38.3522	-38.3463	-38.3015	-38.2872	-38.2532	-38.2252	-38.2295	-38.2352	-38.2517	-38.2703	-38.2748	-38.2731
-32.4049	-32.3923	-32.3739	-32.3456	-32.3439	-32.3562	-32.3841	-32.4208	-32.4559	-32.4744	-32.4834	-32.4768	-32.4586	-32.4246	-32.4192	-32.4528	-32.459	-32.4604	-32.4613	-32.4643	-32.4799	-32.4836	-32.484	-32.4846	-32.4846	-32.4799	-32.48	-32.4857	-32.475	-32.4501	-32.4278	-32.4051	-32.3824	-32.3755	-32.3714	-32.3432	-32.3239	-32.3209	-32.3173	-32.3129	-32.3088	-32.302	-32.2791	-32.2538	-32.2281	-32.1872	-32.1504	-32.138	-32.1294	-32.1223
-35.9908	-35.9883	-35.9883	-35.991	-36.0077	-36.0333	-36.0577	-36.0765	-36.0877	-36.0926	-36.0756	-36.046	-36.043	-36.0323	-36.004	-35.9683	-35.9309	-35.8994	-35.8949	-35.887	-35.8553	-35.8164	-35.7728	-35.7308	-35.6737	-35.6214	-35.5973	-35.585	-35.5774	-35.569	-35.5604	-35.551	-35.535	-35.5172	-35.5004	-35.47	-35.4411	-35.4266	-35.3996	-35.3616	-35.3219	-35.303	-35.2914	-35.2573	-35.2372	-35.23	-35.2358	-35.2377	-35.2278	-35.2305
-28.8574	-28.8737	-28.8933	-28.9149	-28.923	-28.9246	-28.9118	-28.9088	-28.908	-28.9014	-28.9033	-28.9216	-28.9246	-28.924	-28.9044	-28.8816	-28.8567	-28.8313	-28.817	-28.8091	-28.795	-28.7894	-28.7938	-28.7913	-28.7873	-28.7927	-28.7933	-28.7883	-28.7734	-28.7627	-28.7597	-28.7522	-28.738	-28.7098	-28.6813	-28.6579	-28.6466	-28.6423	-28.641	-28.6449	-28.6541	-28.6664	-28.6683	-28.6682	-28.6845	-28.6999	-28.7085	-28.7213	-28.7302	-28.7327
-28.9788	-28.9325	-28.878	-28.8095	-28.7355	-28.682	-28.6377	-28.6101	-28.5847	-28.55	-28.5048	-28.5232	-28.5677	-28.6146	-28.6382	-28.6152	-28.5822	-28.56	-28.5567	-28.5853	-28.5678	-28.528	-28.4908	-28.4674	-28.4459	-28.4462	-28.4418	-28.4426	-28.4622	-28.4641	-28.4585	-28.4374	-28.3956	-28.3431	-28.2734	-28.213	-28.1723	-28.1577	-28.1651	-28.1755	-28.1849	-28.1854	-28.1738	-28.1596	-28.1674	-28.1775	-28.1896	-28.2078	-28.229	-28.2185
-34.0322	-34.0515	-34.0374	-33.9787	-33.8953	-33.8078	-33.7445	-33.7141	-33.694	-33.6609	-33.6023	-33.5806	-33.5689	-33.5579	-33.5149	-33.4862	-33.4617	-33.4283	-33.3729	-33.3099	-33.2561	-33.2309	-33.2075	-33.1809	-33.1495	-33.1048	-33.0749	-33.071	-33.0421	-33.0113	-32.9976	-32.9771	-32.9602	-32.9515	-32.9618	-32.9767	-32.9851	-32.9837	-32.9728	-32.9611	-32.9568	-32.9487	-32.9466	-32.9482	-32.9534	-32.9519	-32.9435	-32.9322	-32.9263	-32.9214
-35.4922	-35.4721	-35.4483	-35.4206	-35.3911	-35.3479	-35.2877	-35.2114	-35.1589	-35.1123	-35.0498	-35.0408	-35.0345	-35.0155	-35.0054	-35.0027	-35.0027	-35.0066	-35.0072	-34.9969	-34.9604	-34.9118	-34.8658	-34.84	-34.8052	-34.7588	-34.7058	-34.6761	-34.655	-34.6316	-34.5992	-34.5687	-34.5493	-34.5195	-34.4887	-34.4629	-34.4231	-34.4014	-34.3936	-34.3665	-34.3278	-34.2947	-34.2919	-34.2866	-34.2771	-34.2685	-34.2555	-34.2364	-34.2098	-34.2004
-43.2713	-43.2804	-43.3062	-43.3501	-43.3932	-43.4022	-43.4075	-43.4112	-43.389	-43.3587	-43.3307	-43.3117	-43.3166	-43.327	-43.3411	-43.3614	-43.397	-43.4176	-43.4187	-43.4137	-43.4001	-43.3784	-43.36	-43.3594	-43.364	-43.3755	-43.37	-43.359	-43.3463	-43.3372	-43.3373	-43.3347	-43.321	-43.324	-43.3347	-43.3576	-43.3861	-43.3828	-43.3811	-43.3879	-43.4044	-43.412	-43.4189	-43.4419	-43.47	-43.4761	-43.471	-43.4851	-43.5226	-43.56
-40.5713	-40.5755	-40.5812	-40.5862	-40.5879	-40.6004	-40.6224	-40.6401	-40.5925	-40.5288	-40.4643	-40.4091	-40.3795	-40.3611	-40.352	-40.3612	-40.3628	-40.3606	-40.3385	-40.3257	-40.3059	-40.2796	-40.2654	-40.2463	-40.2383	-40.239	-40.2337	-40.221	-40.2053	-40.1973	-40.1915	-40.1781	-40.1396	-40.1105	-40.0961	-40.093	-40.1135	-40.1143	-40.115	-40.1212	-40.1362	-40.1516	-40.1711	-40.2067	-40.2299	-40.2583	-40.2861	-40.2899	-40.2883	-40.2812
-35.1828	-35.1785	-35.1864	-35.2097	-35.2261	-35.2477	-35.2743	-35.3053	-35.3452	-35.3533	-35.3493	-35.3335	-35.2972	-35.2415	-35.1828	-35.1357	-35.1095	-35.0959	-35.0841	-35.0775	-35.0691	-35.0375	-34.9954	-34.9537	-34.9194	-34.8907	-34.8621	-34.8447	-34.8425	-34.8553	-34.8922	-34.947	-34.9673	-34.9923	-35.0147	-35.0178	-35.021	-35.0274	-35.046	-35.0565	-35.0734	-35.1051	-35.1437	-35.1826	-35.2218	-35.2631	-35.3075	-35.3555	-35.405	-35.4522
-38.1133	-38.136	-38.1347	-38.1176	-38.0728	-38.0296	-37.9918	-37.941	-37.8867	-37.8395	-37.7899	-37.7538	-37.7275	-37.6959	-37.6406	-37.5945	-37.5674	-37.5458	-37.5255	-37.5068	-37.4917	-37.4659	-37.4509	-37.4455	-37.4326	-37.4105	-37.3819	-37.3519	-37.3216	-37.2811	-37.2444	-37.2051	-37.1719	-37.1504	-37.1118	-37.0978	-37.0795	-37.0649	-37.074	-37.038	-37.0245	-37.0187	-37.0102	-36.9839	-36.9611	-36.9337	-36.9165	-36.9105	-36.9014	-36.8937
-36.7739	-36.7458	-36.7178	-36.6889	-36.6692	-36.7206	-36.7163	-36.7172	-36.7254	-36.6849	-36.6514	-36.6073	-36.5652	-36.5414	-36.5253	-36.4673	-36.3768	-36.3052	-36.2595	-36.2349	-36.2119	-36.1837	-36.15	-36.101	-36.0521	-36.0222	-36.011	-35.985	-35.9649	-35.9562	-35.9541	-35.9594	-35.9784	-35.9986	-36.0064	-35.9998	-35.9848	-35.9588	-35.9454	-35.9645	-35.9785	-35.974	-35.9708	-35.9785	-35.9716	-35.9909	-36.0214	-36.0439	-36.0642	-36.0898
-40.1213	-40.1018	-40.0942	-40.0919	-40.0923	-40.094	-40.0976	-40.0961	-40.0817	-40.0598	-40.0336	-40.0075	-40.0044	-40.0083	-40.0176	-40.0272	-40.0337	-40.0424	-40.0487	-40.0443	-40.0399	-40.0372	-40.0531	-40.0724	-40.0748	-40.0748	-40.0727	-40.0589	-40.0355	-40.0093	-39.9881	-39.969	-39.9446	-39.9228	-39.9056	-39.9005	-39.8969	-39.8895	-39.8757	-39.853	-39.8372	-39.829	-39.8266	-39.828	-39.8354	-39.8477	-39.8593	-39.8671	-39.8735	-39.8805
-35.4904	-35.4931	-35.5163	-35.5802	-35.6185	-35.6762	-35.7272	-35.7395	-35.7327	-35.7187	-35.7137	-35.7084	-35.6988	-35.6736	-35.6471	-35.6279	-35.6168	-35.5949	-35.5881	-35.5893	-35.5834	-35.5826	-35.588	-35.5955	-35.6018	-35.6082	-35.6206	-35.6272	-35.6317	-35.6379	-35.6262	-35.6006	-35.5796	-35.575	-35.5712	-35.5645	-35.5568	-35.5588	-35.5808	-35.5904	-35.6013	-35.618	-35.6514	-35.6892	-35.7241	-35.7474	-35.7751	-35.8088	-35.8521	-35.8483
-32.8025	-32.8317	-32.8414	-32.843	-32.8338	-32.811	-32.8013	-32.7971	-32.7958	-32.7926	-32.7888	-32.7899	-32.7885	-32.7638	-32.7448	-32.7281	-32.6974	-32.6619	-32.6274	-32.5963	-32.5685	-32.5468	-32.5198	-32.4737	-32.4314	-32.3973	-32.3794	-32.374	-32.38	-32.3772	-32.3659	-32.3647	-32.3625	-32.3426	-32.31	-32.2653	-32.2348	-32.2122	-32.1975	-32.1723	-32.1341	-32.1097	-32.0883	-32.0648	-32.0497	-32.0393	-32.0155	-31.9876	-31.9671	-31.9468
-39.4149	-39.3583	-39.3207	-39.3163	-39.3156	-39.2872	-39.2531	-39.2164	-39.1803	-39.1443	-39.1176	-39.1071	-39.0778	-39.0386	-39.0004	-38.9764	-38.9666	-38.9624	-38.949	-38.9419	-38.929	-38.9063	-38.8971	-38.8664	-38.8217	-38.7696	-38.7135	-38.6719	-38.6676	-38.6485	-38.6315	-38.6247	-38.6218	-38.6183	-38.6265	-38.6235	-38.6138	-38.6093	-38.6154	-38.6399	-38.6566	-38.6682	-38.6601	-38.6407	-38.6417	-38.6608	-38.7048	-38.7373	-38.7641	-38.8015
-34.4411	-34.4119	-34.3617	-34.3345	-34.3278	-34.3175	-34.3212	-34.3297	-34.3401	-34.3484	-34.3317	-34.3116	-34.2922	-34.2703	-34.2306	-34.1809	-34.1723	-34.1766	-34.1899	-34.2099	-34.2153	-34.2212	-34.2269	-34.1981	-34.1673	-34.1209	-34.0853	-34.0761	-34.0968	-34.1074	-34.1158	-34.1262	-34.1384	-34.1414	-34.1574	-34.1805	-34.1913	-34.2358	-34.2536	-34.2705	-34.2932	-34.311	-34.3354	-34.3478	-34.3566	-34.3687	-34.3815	-34.4074	-34.4357	-34.4567
-39.5589	-39.545	-39.527	-39.5056	-39.4823	-39.4718	-39.4637	-39.4452	-39.4271	-39.4092	-39.391	-39.3578	-39.322	-39.2918	-39.2511	-39.2094	-39.1673	-39.109	-39.0496	-39.0016	-38.9782	-38.9437	-38.9039	-38.8734	-38.8211	-38.7846	-38.7746	-38.7519	-38.7236	-38.6948	-38.659	-38.6333	-38.6144	-38.5735	-38.5719	-38.5816	-38.5539	-38.543	-38.534	-38.5031	-38.4737	-38.4437	-38.415	-38.4229	-38.4243	-38.4118	-38.4199	-38.4217	-38.4158	-38.3996
-36.5449	-36.5428	-36.5379	-36.527	-36.5093	-36.4878	-36.4722	-36.4534	-36.4314	-36.4185	-36.409	-36.4011	-36.3943	-36.3891	-36.3873	-36.386	-36.3848	-36.375	-36.3603	-36.3578	-36.3573	-36.3575	-36.3588	-36.3618	-36.3656	-36.3758	-36.3915	-36.3917	-36.3915	-36.3909	-36.3959	-36.4078	-36.4119	-36.4118	-36.4047	-36.4016	-36.4009	-36.4248	-36.4387	-36.4438	-36.4508	-36.4593	-36.4696	-36.4934	-36.5229	-36.5225	-36.5239	-36.5371	-36.5383	-36.5374
-29.8531	-29.8368	-29.7824	-29.6434	-29.4426	-29.2153	-28.985	-28.778	-28.5815	-28.4212	-28.3448	-28.3452	-28.3978	-28.458	-28.4683	-28.4561	-28.4149	-28.3775	-28.3476	-28.307	-28.2874	-28.2758	-28.2352	-28.1713	-28.1083	-28.092	-28.082	-28.0718	-28.0309	-27.9631	-27.8711	-27.7807	-27.7023	-27.6476	-27.6264	-27.6162	-27.608	-27.5856	-27.5564	-27.5257	-27.5037	-27.4832	-27.4713	-27.4722	-27.4824	-27.5077	-27.5238	-27.5446	-27.5609	-27.564
-33.1155	-33.1016	-33.0721	-33.0212	-32.9821	-32.9625	-32.9575	-32.9552	-32.9546	-32.9798	-33.0025	-33.0192	-33.045	-33.052	-33.034	-33.0124	-32.9909	-32.9743	-32.9676	-32.9653	-32.9676	-32.9716	-32.9782	-32.9967	-33.0137	-33.0215	-33.0346	-33.0444	-33.0461	-33.0405	-33.0267	-33.0435	-33.0589	-33.0661	-33.07	-33.0742	-33.0819	-33.0792	-33.0735	-33.0743	-33.0698	-33.0534	-33.0497	-33.0439	-33.0301	-33.0264	-33.0231	-33.0127	-33.0073	-33.0053
-43.1364	-43.1604	-43.1876	-43.2182	-43.2584	-43.3074	-43.3427	-43.3684	-43.3824	-43.4019	-43.4381	-43.4675	-43.4939	-43.5351	-43.5744	-43.6023	-43.612	-43.6144	-43.6213	-43.6341	-43.6506	-43.6655	-43.676	-43.6825	-43.6869	-43.6981	-43.7166	-43.7418	-43.7597	-43.7696	-43.7705	-43.7696	-43.7704	-43.7727	-43.7805	-43.7821	-43.7743	-43.7719	-43.7711	-43.7768	-43.7813	-43.7813	-43.7812	-43.7808	-43.7885	-43.8004	-43.7841	-43.7758	-43.7938	-43.7936
-29.1844	-29.1477	-29.1266	-29.1227	-29.1295	-29.1467	-29.1454	-29.1238	-29.1049	-29.1143	-29.1245	-29.1544	-29.1637	-29.1565	-29.125	-29.1155	-29.1169	-29.1295	-29.1488	-29.1479	-29.1324	-29.1302	-29.1317	-29.1225	-29.1216	-29.1237	-29.1245	-29.1195	-29.0879	-29.0818	-29.078	-29.0795	-29.0998	-29.1343	-29.1497	-29.1768	-29.2225	-29.2666	-29.3437	-29.4139	-29.4678	-29.5124	-29.5628	-29.5631	-29.5812	-29.6218	-29.6442	-29.6466	-29.653	-29.668
-31.2101	-31.143	-31.0752	-30.9947	-30.8985	-30.8215	-30.7875	-30.7862	-30.806	-30.8135	-30.8422	-30.858	-30.8656	-30.8858	-30.8751	-30.8758	-30.8803	-30.874	-30.8672	-30.8405	-30.8034	-30.7769	-30.7253	-30.6807	-30.6492	-30.6345	-30.643	-30.6694	-30.6796	-30.6785	-30.6568	-30.6692	-30.665	-30.6537	-30.6626	-30.6906	-30.7482	-30.8149	-30.8628	-30.904	-30.9413	-30.9722	-30.9976	-31.0243	-31.0788	-31.1435	-31.2017	-31.2536	-31.2651	-31.2553
-28.445	-28.4525	-28.4496	-28.4134	-28.3811	-28.3541	-28.338	-28.3195	-28.2876	-28.2482	-28.2023	-28.1547	-28.1249	-28.1143	-28.1133	-28.1169	-28.1257	-28.1414	-28.1679	-28.1828	-28.1892	-28.1889	-28.1882	-28.1965	-28.1999	-28.1986	-28.192	-28.1783	-28.1684	-28.1569	-28.1418	-28.1298	-28.1225	-28.1271	-28.1286	-28.1052	-28.0796	-28.0524	-28.0212	-27.9956	-27.9788	-27.9724	-27.9695	-27.9628	-27.9535	-27.9432	-27.9341	-27.9261	-27.9107	-27.8948
-14.4422	-14.487	-14.5402	-14.601	-14.6693	-14.7066	-14.7306	-14.7519	-14.7656	-14.7682	-14.7552	-14.7325	-14.7272	-14.737	-14.7493	-14.7568	-14.7589	-14.7281	-14.6839	-14.6385	-14.6053	-14.5856	-14.5711	-14.5582	-14.5435	-14.5187	-14.4775	-14.4284	-14.403	-14.385	-14.3486	-14.3575	-14.3988	-14.478	-14.5362	-14.6037	-14.6982	-14.8027	-14.9063	-14.9814	-14.9992	-14.9797	-14.916	-14.8531	-14.8266	-14.8173	-14.8148	-14.8224	-14.8478	-14.8986
Hand trajectory, 1st reach towards upper-left, Y (mm)
334.143	334.215	334.228	334.226	334.172	334.108	334.047	334	333.969	333.937	333.913	333.897	333.869	333.842	333.819	333.795	333.789	333.784	333.773	333.737	333.699	333.667	333.641	333.611	333.583	333.556	333.526	333.509	333.506	333.51	333.504	333.486	333.46	333.44	333.428	333.426	333.431	333.44	333.449	333.456	333.462	333.451	333.433	333.409	333.369	333.333	333.309	333.298	333.322	333.334
325.363	325.27	325.202	325.16	325.159	325.177	325.205	325.227	325.241	325.235	325.184	325.113	325.036	324.958	324.911	324.908	324.931	324.935	324.887	324.771	324.673	324.672	324.706	324.722	324.718	324.698	324.681	324.666	324.642	324.63	324.622	324.597	324.567	324.524	324.482	324.442	324.419	324.38	324.346	324.334	324.321	324.312	324.321	324.322	324.289	324.251	324.229	324.204	324.142	324.1
312.57	312.567	312.563	312.565	312.582	312.562	312.505	312.414	312.312	312.207	312.158	312.125	312.09	312.043	312.036	312.036	312.042	312.046	312.044	312.037	312.019	311.997	311.957	311.917	311.897	311.901	311.915	311.936	311.957	311.979	311.995	311.996	311.982	311.951	311.938	311.937	311.944	311.98	311.988	311.98	311.947	311.918	311.886	311.849	311.813	311.783	311.736	311.689	311.654	311.636
332.628	332.681	332.631	332.537	332.462	332.43	332.44	332.487	332.54	332.568	332.577	332.576	332.532	332.516	332.501	332.484	332.457	332.404	332.372	332.357	332.338	332.314	332.279	332.231	332.175	332.152	332.159	332.182	332.195	332.164	332.089	331.996	331.95	331.946	331.958	331.934	331.864	331.853	331.854	331.862	331.878	331.897	331.906	331.894	331.844	331.765	331.703	331.65	331.597	331.546
331.496	331.441	331.405	331.372	331.321	331.272	331.232	331.205	331.19	331.163	331.114	331.061	331.044	331.047	331.05	331.042	331.019	330.97	330.913	330.877	330.849	330.835	330.826	330.816	330.803	330.786	330.759	330.723	330.685	330.673	330.681	330.675	330.662	330.641	330.623	330.627	330.637	330.644	330.607	330.572	330.538	330.512	330.503	330.508	330.52	330.527	330.521	330.504	330.473	330.438
332.195	332.242	332.195	332.085	331.985	331.91	331.93	331.979	332.009	331.994	331.983	331.958	331.911	331.851	331.777	331.745	331.741	331.746	331.732	331.695	331.67	331.666	331.706	331.758	331.794	331.804	331.789	331.743	331.704	331.694	331.697	331.693	331.667	331.628	331.595	331.572	331.57	331.568	331.563	331.549	331.505	331.442	331.388	331.353	331.313	331.262	331.204	331.153	331.117	331.096
323.717	323.646	323.597	323.541	323.473	323.415	323.338	323.273	323.242	323.236	323.276	323.357	323.383	323.383	323.371	323.363	323.346	323.317	323.273	323.221	323.18	323.169	323.178	323.191	323.203	323.228	323.245	323.225	323.186	323.158	323.142	323.108	323.073	323.044	323.031	323.036	323.049	323.074	323.095	323.101	323.099	323.089	323.065	323.059	323.071	323.081	323.098	323.108	323.123	323.148
333.978	333.987	334.001	334.01	334.014	333.996	333.956	333.948	333.949	333.921	333.873	333.869	333.875	333.858	333.793	333.711	333.649	333.621	333.631	333.636	333.612	333.553	333.483	333.433	333.399	333.364	333.336	333.346	333.349	333.347	333.351	333.349	333.34	333.336	333.348	333.358	333.345	333.341	333.307	333.256	333.21	333.177	333.155	333.142	333.129	333.087	333.024	332.978	332.934	332.922
332.744	332.663	332.58	332.543	332.551	332.585	332.595	332.532	332.413	332.313	332.24	332.167	332.092	332.034	332.006	332.002	332.024	332.02	332.011	331.992	331.989	332.017	332.041	332.045	332.02	331.946	331.83	331.721	331.656	331.629	331.616	331.595	331.563	331.531	331.523	331.526	331.53	331.513	331.46	331.394	331.314	331.274	331.254	331.25	331.25	331.235	331.205	331.177	331.139	331.087
326.214	326.274	326.304	326.318	326.338	326.382	326.429	326.437	326.403	326.365	326.342	326.32	326.3	326.28	326.258	326.242	326.216	326.188	326.112	326.018	325.935	325.893	325.888	325.886	325.84	325.775	325.718	325.668	325.611	325.545	325.482	325.411	325.347	325.283	325.269	325.262	325.253	325.247	325.206	325.152	325.104	325.047	324.977	324.901	324.841	324.802	324.763	324.728	324.691	324.668
332.326	332.297	332.216	332.113	332.054	332.044	332.076	332.126	332.13	332.127	332.117	332.11	332.113	332.141	332.167	332.205	332.252	332.318	332.375	332.397	332.403	332.411	332.381	332.309	332.213	332.163	332.157	332.165	332.141	332.094	332.052	332.027	332.014	332.004	331.983	331.948	331.907	331.893	331.886	331.885	331.887	331.885	331.829	331.769	331.71	331.67	331.644	331.625	331.619	331.58
321.865	321.854	321.881	321.905	321.9	321.87	321.821	321.764	321.713	321.671	321.632	321.617	321.618	321.614	321.596	321.557	321.53	321.519	321.506	321.482	321.453	321.409	321.377	321.325	321.273	321.211	321.151	321.119	321.109	321.122	321.121	321.107	321.071	321.014	320.952	320.911	320.885	320.862	320.842	320.827	320.811	320.79	320.758	320.712	320.66	320.628	320.606	320.576	320.547	320.523
330.615	330.596	330.561	330.558	330.548	330.546	330.548	330.554	330.556	330.542	330.522	330.523	330.497	330.468	330.441	330.428	330.435	330.448	330.448	330.446	330.44	330.426	330.404	330.381	330.359	330.348	330.343	330.319	330.309	330.296	330.294	330.298	330.299	330.294	330.29	330.289	330.274	330.265	330.263	330.247	330.243	330.229	330.223	330.208	330.189	330.161	330.125	330.095	330.074	330.057
326.83	326.717	326.63	326.583	326.576	326.579	326.582	326.58	326.597	326.64	326.699	326.74	326.737	326.727	326.716	326.7	326.684	326.664	326.663	326.675	326.686	326.681	326.648	326.591	326.536	326.464	326.358	326.252	326.184	326.151	326.159	326.202	326.244	326.256	326.241	326.183	326.156	326.124	326.073	326.028	326.019	326.037	326.053	326.05	326.022	325.984	325.929	325.861	325.809	325.796
347.072	347.069	347.043	346.99	346.967	346.995	347.025	347.024	347.011	347.017	347.062	347.083	347.07	347.042	347.008	346.995	346.963	346.933	346.924	346.909	346.882	346.851	346.828	346.808	346.785	346.746	346.7	346.676	346.651	346.615	346.593	346.575	346.565	346.564	346.529	346.499	346.472	346.431	346.382	346.312	346.273	346.228	346.203	346.173	346.122	346.072	346.051	346.039	346.027	346.011
333.712	333.696	333.636	333.582	333.576	333.62	333.683	333.7	333.68	333.633	333.584	333.532	333.454	333.391	333.342	333.294	333.258	333.25	333.262	333.289	333.345	333.386	333.418	333.424	333.412	333.373	333.317	333.286	333.276	333.271	333.267	333.265	333.265	333.271	333.286	333.282	333.256	333.23	333.224	333.234	333.258	333.296	333.316	333.315	333.284	333.237	333.2	333.179	333.167	333.164
331.914	331.92	331.908	331.876	331.849	331.812	331.732	331.61	331.517	331.438	331.371	331.316	331.26	331.23	331.204	331.178	331.128	331.063	331.006	330.953	330.875	330.789	330.726	330.688	330.68	330.67	330.642	330.575	330.513	330.464	330.422	330.395	330.36	330.349	330.344	330.334	330.326	330.306	330.271	330.218	330.145	330.05	329.972	329.933	329.916	329.914	329.895	329.857	329.778	329.702
339.637	339.539	339.456	339.428	339.43	339.479	339.533	339.58	339.607	339.578	339.537	339.495	339.452	339.393	339.327	339.264	339.21	339.171	339.172	339.17	339.156	339.116	339.078	339.017	338.93	338.831	338.74	338.676	338.637	338.613	338.581	338.541	338.511	338.496	338.459	338.431	338.425	338.431	338.431	338.42	338.409	338.402	338.367	338.309	338.258	338.223	338.199	338.197	338.193	338.184
338.289	338.311	338.301	338.267	338.226	338.216	338.222	338.226	338.223	338.244	338.256	338.268	338.282	338.297	338.306	338.29	338.235	338.176	338.141	338.113	338.085	338.048	337.993	337.945	337.933	337.937	337.924	337.917	337.898	337.851	337.803	337.763	337.76	337.778	337.802	337.784	337.784	337.796	337.818	337.852	337.879	337.885	337.875	337.856	337.837	337.818	337.807	337.817	337.79	337.759
335.006	334.978	334.946	334.894	334.846	334.809	334.782	334.805	334.874	334.932	334.958	334.957	334.923	334.875	334.857	334.839	334.839	334.85	334.877	334.906	334.931	334.947	334.963	334.957	334.928	334.869	334.789	334.709	334.605	334.527	334.451	334.415	334.409	334.416	334.44	334.446	334.438	334.437	334.424	334.387	334.362	334.349	334.336	334.35	334.352	334.344	334.316	334.28	334.256	334.217
333.775	333.825	333.878	333.913	333.936	333.964	334.01	334.066	334.107	334.146	334.192	334.231	334.235	334.206	334.155	334.116	334.086	334.068	334.076	334.077	334.07	334.065	334.041	334.027	334.002	333.966	333.93	333.898	333.864	333.821	333.766	333.724	333.715	333.741	333.786	333.814	333.814	333.778	333.737	333.69	333.674	333.659	333.636	333.625	333.596	333.576	333.557	333.541	333.535	333.544
347.786	347.815	347.795	347.809	347.791	347.764	347.771	347.807	347.854	347.853	347.82	347.757	347.74	347.752	347.771	347.749	347.653	347.592	347.58	347.573	347.548	347.513	347.496	347.51	347.564	347.605	347.609	347.614	347.611	347.569	347.501	347.417	347.357	347.335	347.334	347.33	347.303	347.244	347.167	347.099	347.056	347.051	347.052	347.049	347.042	347.031	347.021	346.999	346.974	346.94
323.32	323.223	323.176	323.214	323.274	323.271	323.229	323.138	323.057	322.995	322.961	322.944	322.927	322.897	322.847	322.816	322.801	322.784	322.767	322.75	322.729	322.686	322.63	322.557	322.493	322.444	322.427	322.431	322.427	322.396	322.35	322.309	322.263	322.218	322.202	322.248	322.289	322.319	322.301	322.253	322.223	322.221	322.225	322.2	322.144	322.076	322.007	321.985	321.986	321.972
335.695	335.696	335.72	335.756	335.787	335.818	335.853	335.905	335.966	335.995	335.994	335.944	335.846	335.726	335.599	335.503	335.445	335.407	335.378	335.331	335.266	335.208	335.171	335.143	335.108	335.098	335.085	335.055	335.022	335.012	334.994	334.977	334.959	334.933	334.894	334.839	334.788	334.753	334.73	334.724	334.724	334.731	334.733	334.732	334.739	334.746	334.739	334.709	334.671	334.625
326.103	326.044	325.984	325.957	326.003	326.089	326.199	326.354	326.441	326.422	326.33	326.236	326.188	326.148	326.106	326.063	326.037	326.074	326.097	326.153	326.208	326.238	326.23	326.169	326.136	326.143	326.186	326.202	326.251	326.267	326.224	326.19	326.192	326.185	326.171	326.16	326.176	326.18	326.16	326.142	326.132	326.139	326.136	326.145	326.162	326.162	326.156	326.158	326.181	326.216
340	340.046	340.08	340.075	339.965	339.851	339.808	339.816	339.806	339.742	339.643	339.551	339.521	339.509	339.477	339.418	339.382	339.347	339.331	339.291	339.267	339.251	339.25	339.226	339.181	339.166	339.198	339.228	339.219	339.215	339.228	339.243	339.259	339.205	339.133	339.044	339.008	339.027	339.061	339.072	339.063	339.016	338.963	338.921	338.909	338.881	338.815	338.77	338.764	338.743
337.963	337.994	338.023	338.06	338.075	338.087	338.118	338.165	338.19	338.157	338.115	338.092	338.085	338.071	338.054	338.031	337.995	337.982	337.978	337.96	337.931	337.915	337.898	337.874	337.842	337.803	337.76	337.724	337.718	337.727	337.728	337.72	337.69	337.641	337.597	337.576	337.57	337.566	337.543	337.522	337.518	337.525	337.533	337.526	337.502	337.516	337.497	337.48	337.435	337.393
335.754	335.842	335.883	335.941	336.027	336.131	336.221	336.293	336.325	336.332	336.299	336.272	336.27	336.31	336.367	336.401	336.405	336.394	336.401	336.433	336.424	336.387	336.338	336.33	336.332	336.337	336.324	336.351	336.396	336.477	336.522	336.523	336.512	336.537	336.537	336.537	336.541	336.55	336.572	336.574	336.576	336.591	336.59	336.584	336.617	336.65	336.67	336.646	336.599	336.596
336.902	336.778	336.739	336.736	336.768	336.759	336.758	336.768	336.82	336.819	336.801	336.741	336.653	336.592	336.536	336.508	336.528	336.581	336.639	336.685	336.723	336.722	336.705	336.648	336.563	336.478	336.397	336.339	336.321	336.322	336.332	336.354	336.367	336.397	336.415	336.417	336.408	336.404	336.399	336.38	336.349	336.312	336.274	336.235	336.177	336.136	336.102	336.062	336.031	335.988
319.872	319.869	319.896	319.985	320.058	320.059	320.015	319.982	319.958	319.92	319.925	319.908	319.863	319.781	319.699	319.66	319.653	319.699	319.714	319.682	319.613	319.567	319.546	319.539	319.531	319.487	319.435	319.403	319.362	319.339	319.324	319.32	319.328	319.364	319.404	319.434	319.446	319.409	319.337	319.257	319.192	319.168	319.167	319.174	319.16	319.094	319.018	319.01	319.035	319.084
337.754	337.847	337.872	337.869	337.844	337.789	337.752	337.749	337.718	337.631	337.527	337.428	337.4	337.413	337.494	337.549	337.553	337.487	337.373	337.289	337.232	337.177	337.13	337.12	337.099	337.113	337.131	337.14	337.132	337.075	337.031	337.034	337.074	337.137	337.174	337.19	337.199	337.204	337.204	337.217	337.222	337.239	337.249	337.245	337.22	337.191	337.139	337.073	337.081	337.132
325.757	325.763	325.809	325.901	326.009	326.11	326.207	326.271	326.3	326.313	326.312	326.272	326.201	326.108	326.08	326.053	326.022	326.009	326.006	326.002	325.974	325.947	325.93	325.896	325.884	325.866	325.88	325.935	326.02	326.1	326.14	326.138	326.103	326.05	326.033	326.049	326.08	326.069	326.029	325.975	325.932	325.896	325.87	325.841	325.832	325.828	325.818	325.79	325.787	325.798
328.128	328.146	328.158	328.169	328.183	328.192	328.189	328.183	328.186	328.195	328.204	328.215	328.247	328.261	328.274	328.285	328.275	328.247	328.213	328.189	328.169	328.149	328.128	328.104	328.079	328.046	328.012	327.983	327.938	327.906	327.893	327.892	327.895	327.889	327.872	327.871	327.864	327.86	327.859	327.86	327.861	327.864	327.867	327.875	327.885	327.889	327.881	327.876	327.858	327.821
328.531	328.489	328.425	328.364	328.319	328.272	328.203	328.132	328.062	327.988	327.927	327.872	327.829	327.805	327.79	327.775	327.756	327.727	327.707	327.704	327.709	327.701	327.677	327.65	327.649	327.663	327.68	327.688	327.696	327.689	327.706	327.741	327.765	327.783	327.795	327.783	327.777	327.795	327.809	327.8	327.764	327.719	327.667	327.621	327.601	327.595	327.573	327.53	327.479	327.409
329.962	329.891	329.829	329.795	329.784	329.81	329.841	329.866	329.878	329.871	329.857	329.827	329.782	329.747	329.691	329.635	329.595	329.576	329.576	329.571	329.548	329.515	329.468	329.421	329.381	329.349	329.3	329.236	329.171	329.115	329.053	329.014	328.973	328.911	328.842	328.778	328.709	328.639	328.603	328.554	328.532	328.53	328.557	328.584	328.588	328.575	328.551	328.524	328.481	328.432
325.055	324.977	324.933	324.911	324.909	324.922	324.948	324.996	325.036	325.059	325.078	325.081	325.059	325.054	325.041	325.014	324.97	324.914	324.867	324.841	324.824	324.803	324.766	324.72	324.688	324.679	324.678	324.652	324.58	324.489	324.417	324.387	324.392	324.365	324.324	324.299	324.281	324.273	324.29	324.348	324.396	324.417	324.426	324.427	324.411	324.384	324.393	324.418	324.452	324.477
337.095	337.121	337.118	337.093	337.066	337.035	337.005	336.995	336.995	336.995	337.013	337.024	337.016	336.979	336.931	336.886	336.829	336.754	336.669	336.586	336.539	336.518	336.508	336.475	336.452	336.428	336.392	336.35	336.304	336.251	336.229	336.232	336.259	336.27	336.256	336.217	336.167	336.144	336.144	336.149	336.132	336.106	336.087	336.07	336.065	336.046	336.026	336.003	335.981	335.968
332.043	331.952	331.832	331.73	331.721	331.746	331.747	331.697	331.628	331.567	331.499	331.439	331.411	331.398	331.416	331.443	331.452	331.454	331.474	331.479	331.462	331.439	331.429	331.417	331.376	331.32	331.244	331.191	331.16	331.131	331.103	331.096	331.109	331.111	331.067	330.978	330.91	330.874	330.853	330.803	330.738	330.669	330.626	330.604	330.594	330.572	330.54	330.508	330.48	330.458
316.066	316.142	316.189	316.229	316.261	316.297	316.341	316.379	316.406	316.415	316.391	316.351	316.323	316.261	316.199	316.166	316.149	316.144	316.154	316.144	316.095	316.043	315.987	315.938	315.914	315.893	315.855	315.813	315.735	315.653	315.593	315.533	315.503	315.474	315.43	315.381	315.335	315.29	315.223	315.191	315.2	315.2	315.177	315.135	315.093	315.054	315.027	315.004	314.996	314.994
324.808	324.844	324.842	324.828	324.841	324.893	324.929	324.952	324.992	325.025	325.042	325.068	325.085	325.057	325.025	325.018	325.004	324.977	324.947	324.906	324.85	324.803	324.754	324.709	324.678	324.64	324.614	324.581	324.543	324.498	324.443	324.402	324.367	324.332	324.319	324.306	324.282	324.25	324.215	324.183	324.157	324.132	324.094	324.003	323.921	323.88	323.87	323.838	323.796	323.764
334.092	334.092	334.064	333.98	333.872	333.789	333.746	333.753	333.886	334.042	334.161	334.193	334.164	334.056	333.907	333.765	333.658	333.581	333.524	333.464	333.412	333.409	333.437	333.479	333.499	333.497	333.479	333.447	333.406	333.343	333.261	333.158	333.043	332.931	332.87	332.864	332.89	332.952	332.967	332.954	332.894	332.825	332.727	332.638	332.569	332.514	332.439	332.362	332.297	332.247
337.597	337.546	337.519	337.512	337.511	337.511	337.504	337.48	337.448	337.419	337.373	337.339	337.316	337.296	337.267	337.229	337.175	337.128	337.102	337.094	337.088	337.06	337.001	336.957	336.924	336.886	336.832	336.754	336.659	336.609	336.585	336.585	336.612	336.621	336.611	336.579	336.516	336.438	336.39	336.352	336.342	336.344	336.346	336.347	336.356	336.364	336.362	336.352	336.326	336.313
334.662	334.641	334.597	334.576	334.578	334.608	334.628	334.628	334.615	334.609	334.605	334.592	334.558	334.528	334.517	334.521	334.543	334.563	334.559	334.55	334.539	334.532	334.547	334.557	334.551	334.497	334.423	334.428	334.459	334.512	334.54	334.508	334.472	334.45	334.44	334.435	334.404	334.328	334.231	334.116	334.006	333.934	333.905	333.929	333.941	333.935	333.896	333.83	333.776	333.753
330.888	330.92	330.942	330.962	330.96	330.957	330.967	330.99	331.017	331.053	331.065	331.057	331.047	331.036	331.022	331.029	331.055	331.054	331.02	330.985	330.941	330.895	330.856	330.806	330.77	330.75	330.743	330.746	330.74	330.713	330.701	330.67	330.689	330.706	330.736	330.768	330.791	330.807	330.824	330.807	330.756	330.711	330.673	330.655	330.663	330.693	330.719	330.733	330.71	330.67
325.669	325.647	325.644	325.626	325.585	325.546	325.524	325.529	325.547	325.545	325.529	325.52	325.523	325.525	325.54	325.534	325.515	325.491	325.481	325.481	325.516	325.551	325.558	325.551	325.527	325.495	325.457	325.423	325.38	325.333	325.298	325.267	325.233	325.217	325.22	325.237	325.247	325.244	325.221	325.19	325.165	325.154	325.151	325.153	325.17	325.222	325.265	325.291	325.282	325.259
323.586	323.555	323.552	323.559	323.569	323.579	323.594	323.601	323.594	323.597	323.6	323.596	323.573	323.533	323.499	323.462	323.432	323.425	323.41	323.372	323.325	323.264	323.23	323.203	323.167	323.125	323.082	323.032	322.982	322.939	322.916	322.914	322.915	322.91	322.897	322.898	322.91	322.948	322.993	323.029	323.04	323.038	323.001	322.947	322.873	322.804	322.744	322.711	322.692	322.665
324.027	323.998	323.962	323.92	323.874	323.836	323.806	323.778	323.753	323.733	323.696	323.677	323.672	323.673	323.668	323.64	323.566	323.47	323.394	323.323	323.277	323.254	323.22	323.173	323.11	323.03	322.936	322.844	322.729	322.573	322.377	322.208	322.075	321.981	321.915	321.857	321.824	321.8	321.777	321.769	321.764	321.758	321.741	321.675	321.598	321.531	321.492	321.483	321.484	321.484
349.683	349.694	349.705	349.742	349.808	349.875	349.904	349.897	349.854	349.767	349.67	349.642	349.674	349.696	349.691	349.677	349.674	349.662	349.62	349.581	349.536	349.502	349.462	349.401	349.335	349.264	349.178	349.114	349.086	349.059	348.997	348.916	348.865	348.802	348.759	348.718	348.681	348.634	348.6	348.565	348.549	348.53	348.504	348.474	348.431	348.402	348.393	348.404	348.406	348.386
333.422	333.484	333.538	333.57	333.559	333.501	333.441	333.4	333.354	333.326	333.325	333.303	333.3	333.278	333.251	333.203	333.148	333.103	333.034	332.95	332.849	332.756	332.694	332.659	332.644	332.633	332.597	332.559	332.495	332.415	332.361	332.324	332.31	332.323	332.342	332.37	332.371	332.36	332.352	332.332	332.306	332.277	332.235	332.167	332.121	332.094	332.073	332.073	332.076	332.056
328.911	328.966	329	329.043	329.077	329.097	329.11	329.116	329.094	329.058	329.025	329.019	329.027	329.054	329.069	329.068	329.04	328.964	328.841	328.706	328.582	328.48	328.412	328.367	328.326	328.293	328.292	328.308	328.319	328.302	328.277	328.264	328.224	328.184	328.135	328.118	328.117	328.123	328.154	328.141	328.07	327.986	327.927	327.877	327.85	327.851	327.852	327.879	327.916	327.918
336.303	336.332	336.329	336.334	336.342	336.337	336.278	336.204	336.159	336.119	336.082	336.032	335.965	335.904	335.857	335.837	335.837	335.85	335.856	335.855	335.88	335.891	335.854	335.796	335.712	335.654	335.637	335.634	335.659	335.658	335.652	335.635	335.628	335.629	335.611	335.62	335.627	335.653	335.677	335.677	335.639	335.59	335.54	335.527	335.529	335.536	335.544	335.547	335.543	335.537
330.423	330.415	330.393	330.413	330.502	330.617	330.664	330.665	330.62	330.57	330.507	330.447	330.398	330.356	330.32	330.288	330.259	330.227	330.19	330.182	330.144	330.061	329.95	329.84	329.752	329.679	329.593	329.506	329.436	329.403	329.371	329.327	329.281	329.233	329.156	329.103	329.087	329.056	329.021	328.984	328.944	328.905	328.887	328.902	328.901	328.875	328.841	328.808	328.798	328.796
335.438	335.431	335.423	335.407	335.381	335.358	335.346	335.347	335.339	335.308	335.244	335.166	335.102	335.08	335.047	335.018	334.989	334.952	334.906	334.843	334.769	334.707	334.656	334.609	334.561	334.517	334.45	334.39	334.352	334.326	334.298	334.274	334.27	334.272	334.272	334.267	334.267	334.237	334.221	334.219	334.219	334.217	334.199	334.174	334.14	334.109	334.084	334.058	334.02	334.001
335.718	335.681	335.669	335.677	335.718	335.774	335.822	335.804	335.752	335.689	335.65	335.635	335.623	335.61	335.586	335.547	335.496	335.446	335.424	335.412	335.401	335.381	335.322	335.285	335.258	335.227	335.179	335.145	335.112	335.076	335.048	335.031	335.007	334.958	334.892	334.827	334.78	334.753	334.743	334.741	334.735	334.713	334.695	334.682	334.687	334.691	334.689	334.668	334.657	334.66
339.939	339.968	340.042	340.117	340.156	340.167	340.088	339.99	339.947	339.96	340.007	340.064	340.092	340.083	340.049	340.025	340.044	340.078	340.068	339.992	339.923	339.923	339.941	339.918	339.855	339.807	339.781	339.78	339.754	339.701	339.626	339.561	339.509	339.465	339.4	339.342	339.294	339.238	339.189	339.149	339.138	339.136	339.129	339.134	339.121	339.1	339.074	339.067	339.062	339.036
331.407	331.337	331.345	331.393	331.476	331.528	331.547	331.547	331.528	331.484	331.421	331.352	331.286	331.223	331.145	331.063	331.019	331.013	331.037	331.037	331.019	330.989	330.956	330.92	330.889	330.858	330.796	330.721	330.658	330.612	330.575	330.571	330.576	330.59	330.6	330.599	330.584	330.547	330.504	330.47	330.461	330.457	330.453	330.447	330.427	330.405	330.384	330.353	330.327	330.294
340.721	340.754	340.791	340.843	340.921	340.994	341.043	341.079	341.104	341.115	341.115	341.106	341.09	341.097	341.076	341.049	341.029	341.013	340.999	340.995	340.992	340.986	340.985	340.984	340.982	340.975	340.96	340.934	340.907	340.895	340.911	340.922	340.942	340.97	340.99	341.019	341.035	341.039	341.033	340.994	340.941	340.909	340.897	340.879	340.86	340.846	340.84	340.853	340.886	340.922
325.999	326.037	326.036	326.045	326.069	326.085	326.088	326.081	326.099	326.11	326.127	326.141	326.145	326.151	326.129	326.11	326.084	326.052	326.013	325.951	325.872	325.784	325.695	325.655	325.643	325.633	325.601	325.572	325.532	325.494	325.45	325.411	325.391	325.381	325.361	325.328	325.297	325.294	325.302	325.297	325.277	325.255	325.251	325.249	325.245	325.241	325.239	325.227	325.214	325.182
330.949	330.992	331.026	331.05	331.065	331.077	331.093	331.126	331.151	331.172	331.191	331.205	331.23	331.241	331.238	331.218	331.191	331.186	331.165	331.166	331.176	331.189	331.205	331.194	331.141	331.076	331.044	331.038	331.057	331.095	331.099	331.094	331.087	331.081	331.073	331.061	331.059	331.062	331.072	331.094	331.108	331.13	331.148	331.153	331.144	331.108	331.044	331.007	331	331.002
321.132	321.107	321.088	321.074	321.063	321.068	321.079	321.083	321.079	321.068	321.052	321.031	321.009	320.989	320.968	320.954	320.942	320.927	320.926	320.927	320.934	320.918	320.893	320.876	320.845	320.81	320.772	320.726	320.682	320.646	320.62	320.608	320.601	320.591	320.578	320.555	320.514	320.457	320.412	320.385	320.372	320.354	320.323	320.276	320.225	320.183	320.154	320.113	320.077	320.051
329.587	329.649	329.793	329.983	330.157	330.243	330.275	330.252	330.155	330.018	329.89	329.801	329.768	329.774	329.839	329.89	329.94	329.895	329.794	329.674	329.596	329.571	329.606	329.631	329.617	329.588	329.582	329.592	329.609	329.577	329.546	329.529	329.517	329.519	329.497	329.47	329.435	329.44	329.451	329.452	329.443	329.425	329.402	329.368	329.334	329.318	329.324	329.327	329.338	329.319
332.56	332.617	332.659	332.684	332.679	332.678	332.681	332.684	332.684	332.683	332.708	332.731	332.743	332.736	332.703	332.636	332.579	332.521	332.477	332.455	332.421	332.393	332.382	332.376	332.366	332.337	332.281	332.212	332.154	332.156	332.179	332.255	332.276	332.273	332.199	332.124	332.046	331.973	331.932	331.925	331.947	331.963	331.963	331.943	331.941	331.946	331.966	331.97	331.979	331.997
331.146	331.156	331.178	331.216	331.262	331.274	331.269	331.248	331.211	331.163	331.144	331.14	331.148	331.164	331.18	331.191	331.181	331.155	331.114	331.037	330.939	330.851	330.76	330.679	330.616	330.588	330.578	330.592	330.619	330.639	330.61	330.558	330.471	330.342	330.206	330.077	329.964	329.903	329.871	329.854	329.842	329.831	329.801	329.766	329.733	329.714	329.714	329.743	329.771	329.788
339.57	339.719	339.879	339.952	339.916	339.824	339.785	339.716	339.542	339.414	339.387	339.442	339.523	339.536	339.517	339.453	339.407	339.384	339.377	339.395	339.425	339.463	339.501	339.476	339.428	339.386	339.384	339.357	339.311	339.278	339.286	339.283	339.283	339.282	339.271	339.241	339.24	339.179	339.05	338.926	338.873	338.92	338.956	338.901	338.831	338.792	338.736	338.693	338.711	338.741
338.963	338.944	338.942	338.946	338.974	339.015	339.044	339.038	339.042	339.05	339.042	339.043	339.045	339.014	338.974	338.936	338.912	338.896	338.884	338.875	338.879	338.889	338.901	338.906	338.912	338.924	338.941	338.945	338.943	338.939	338.931	338.922	338.918	338.927	338.958	338.976	338.975	338.96	338.93	338.885	338.834	338.791	338.75	338.712	338.678	338.655	338.639	338.628	338.611	338.591
333.105	333.159	333.221	333.282	333.32	333.346	333.379	333.423	333.434	333.382	333.335	333.322	333.329	333.343	333.344	333.318	333.266	333.199	333.136	333.063	333.034	333.025	333.018	333.015	333.033	333.041	333.045	333.041	333.009	332.951	332.926	332.923	332.915	332.874	332.82	332.796	332.789	332.784	332.769	332.734	332.682	332.618	332.556	332.517	332.489	332.47	332.456	332.435	332.388	332.325
328.759	328.732	328.7	328.663	328.625	328.603	328.61	328.627	328.663	328.715	328.772	328.817	328.865	328.914	328.952	328.991	329.039	329.064	329.075	329.076	329.075	329.072	329.086	329.116	329.145	329.179	329.211	329.212	329.21	329.183	329.142	329.106	329.112	329.127	329.16	329.186	329.198	329.175	329.138	329.087	329.048	329.005	328.936	328.876	328.827	328.789	328.768	328.758	328.734	328.692
319.94	319.894	319.835	319.768	319.721	319.703	319.697	319.685	319.668	319.644	319.606	319.578	319.565	319.569	319.581	319.6	319.6	319.6	319.605	319.604	319.599	319.58	319.572	319.57	319.583	319.592	319.601	319.618	319.617	319.607	319.584	319.551	319.513	319.482	319.451	319.424	319.406	319.368	319.296	319.229	319.164	319.103	319.048	318.984	318.91	318.845	318.8	318.769	318.726	318.683
331.369	331.392	331.374	331.317	331.235	331.16	331.122	331.086	331.064	331.063	331.064	331.068	331.065	331.028	330.966	330.932	330.899	330.857	330.806	330.752	330.708	330.668	330.631	330.617	330.608	330.596	330.575	330.546	330.503	330.462	330.413	330.317	330.206	330.113	330.016	329.897	329.783	329.699	329.628	329.559	329.482	329.399	329.332	329.272	329.216	329.181	329.133	329.078	329.028	328.991
342.902	342.969	343.012	343.039	343.03	342.993	342.962	342.944	342.937	342.929	342.92	342.907	342.885	342.848	342.8	342.751	342.729	342.723	342.724	342.736	342.778	342.815	342.834	342.838	342.835	342.819	342.797	342.766	342.722	342.686	342.661	342.653	342.646	342.635	342.619	342.595	342.565	342.536	342.515	342.49	342.46	342.431	342.406	342.385	342.363	342.341	342.321	342.31	342.308	342.3
320.759	320.824	320.89	320.917	320.916	320.841	320.725	320.607	320.526	320.53	320.591	320.689	320.728	320.71	320.68	320.639	320.588	320.547	320.518	320.502	320.495	320.473	320.414	320.319	320.231	320.173	320.151	320.141	320.135	320.098	320.029	319.948	319.885	319.824	319.749	319.686	319.654	319.614	319.564	319.5	319.421	319.345	319.306	319.297	319.321	319.303	319.26	319.2	319.151	319.103
329.872	329.913	329.951	329.989	330.02	330.047	330.07	330.086	330.095	330.09	330.058	330.03	329.996	329.946	329.888	329.823	329.777	329.747	329.734	329.727	329.724	329.718	329.709	329.69	329.666	329.645	329.62	329.591	329.55	329.494	329.407	329.322	329.249	329.207	329.186	329.192	329.195	329.194	329.197	329.206	329.21	329.21	329.171	329.107	329.016	328.951	328.901	328.861	328.829	328.805
332.258	332.352	332.428	332.486	332.514	332.52	332.512	332.517	332.527	332.539	332.549	332.557	332.563	332.564	332.563	332.572	332.592	332.627	332.676	332.694	332.692	332.686	332.673	332.656	332.637	332.625	332.63	332.648	332.69	332.732	332.756	332.767	332.742	332.696	332.642	332.588	332.525	332.44	332.365	332.3	332.239	332.211	332.199	332.192	332.183	332.168	332.15	332.137	332.13	332.134
326.763	326.74	326.729	326.725	326.735	326.747	326.748	326.751	326.758	326.777	326.789	326.794	326.787	326.783	326.791	326.807	326.833	326.871	326.882	326.883	326.889	326.891	326.868	326.844	326.819	326.798	326.783	326.774	326.767	326.759	326.747	326.734	326.728	326.744	326.763	326.783	326.8	326.814	326.827	326.843	326.859	326.878	326.889	326.894	326.87	326.839	326.811	326.785	326.762	326.743
326.274	326.406	326.503	326.546	326.555	326.55	326.562	326.583	326.607	326.631	326.671	326.695	326.695	326.675	326.64	326.64	326.651	326.673	326.684	326.676	326.658	326.636	326.638	326.671	326.699	326.715	326.726	326.727	326.714	326.701	326.678	326.646	326.61	326.576	326.548	326.547	326.539	326.501	326.456	326.383	326.306	326.255	326.228	326.205	326.178	326.15	326.122	326.095	326.062	326.051
333.757	333.774	333.765	333.723	333.659	333.581	333.517	333.484	333.45	333.442	333.459	333.512	333.568	333.597	333.565	333.523	333.461	333.359	333.257	333.187	333.153	333.146	333.135	333.107	333.061	333.026	333.012	333.01	333.005	332.987	332.932	332.858	332.793	332.747	332.724	332.705	332.682	332.636	332.593	332.562	332.545	332.522	332.497	332.464	332.382	332.284	332.184	332.094	332.042	332.029
339.451	339.449	339.459	339.487	339.494	339.501	339.509	339.53	339.56	339.601	339.666	339.734	339.788	339.821	339.813	339.8	339.791	339.771	339.753	339.743	339.747	339.756	339.772	339.798	339.833	339.869	339.893	339.91	339.92	339.922	339.916	339.911	339.919	339.918	339.92	339.932	339.935	339.932	339.915	339.898	339.882	339.867	339.834	339.792	339.746	339.711	339.68	339.659	339.653	339.654
339.786	339.825	339.855	339.885	339.924	339.945	339.946	339.921	339.858	339.787	339.727	339.687	339.645	339.634	339.636	339.654	339.66	339.659	339.632	339.593	339.543	339.487	339.437	339.397	339.352	339.29	339.251	339.213	339.176	339.141	339.113	339.097	339.088	339.081	339.065	339.034	338.988	338.939	338.875	338.792	338.712	338.661	338.613	338.531	338.458	338.403	338.368	338.348	338.342	338.339
332.032	331.982	331.941	331.908	331.88	331.879	331.878	331.87	331.857	331.855	331.853	331.841	331.841	331.843	331.845	331.841	331.834	331.832	331.844	331.855	331.873	331.898	331.926	331.917	331.893	331.866	331.843	331.834	331.827	331.805	331.769	331.703	331.587	331.481	331.402	331.352	331.326	331.29	331.258	331.234	331.213	331.17	331.1	331.02	330.936	330.873	330.836	330.816	330.797	330.787
331.427	331.375	331.359	331.353	331.346	331.335	331.327	331.322	331.311	331.283	331.236	331.197	331.164	331.125	331.063	330.978	330.868	330.747	330.652	330.601	330.57	330.545	330.518	330.481	330.426	330.372	330.31	330.239	330.17	330.095	330.019	329.948	329.885	329.804	329.706	329.623	329.547	329.48	329.424	329.385	329.378	329.388	329.426	329.465	329.483	329.474	329.453	329.41	329.343	329.276
334.607	334.719	334.764	334.795	334.835	334.91	334.99	335.091	335.155	335.175	335.186	335.195	335.195	335.19	335.17	335.145	335.139	335.139	335.143	335.148	335.156	335.15	335.128	335.092	335.05	335.04	335.021	335.01	335.015	335.054	335.098	335.108	335.106	335.08	335.045	335.056	335.069	335.071	335.048	335.008	335.009	335.019	335.028	335.051	335.03	335.01	335.006	335.013	335.03	335.027
329.498	329.56	329.603	329.653	329.713	329.738	329.755	329.755	329.749	329.759	329.768	329.779	329.803	329.848	329.848	329.821	329.8	329.805	329.837	329.87	329.89	329.897	329.89	329.885	329.874	329.858	329.841	329.785	329.752	329.722	329.679	329.654	329.639	329.628	329.617	329.597	329.571	329.538	329.501	329.466	329.43	329.427	329.425	329.41	329.398	329.405	329.422	329.435	329.437	329.422
334.513	334.472	334.437	334.408	334.412	334.429	334.467	334.507	334.542	334.545	334.545	334.522	334.506	334.495	334.468	334.437	334.412	334.391	334.372	334.351	334.335	334.321	334.302	334.292	334.294	334.303	334.334	334.365	334.378	334.371	334.352	334.326	334.322	334.328	334.368	334.369	334.363	334.33	334.291	334.252	334.214	334.197	334.196	334.208	334.235	334.228	334.211	334.181	334.156	334.132
333.044	333.107	333.184	333.267	333.339	333.351	333.351	333.294	333.239	333.193	333.157	333.121	333.085	333.049	333.003	332.971	332.954	332.943	332.94	332.942	332.934	332.921	332.901	332.857	332.831	332.82	332.817	332.822	332.835	332.85	332.832	332.791	332.757	332.718	332.675	332.634	332.598	332.557	332.507	332.454	332.423	332.408	332.395	332.369	332.328	332.299	332.281	332.269	332.256	332.229
339.92	339.941	339.942	339.916	339.886	339.853	339.815	339.795	339.788	339.797	339.824	339.836	339.846	339.858	339.86	339.857	339.838	339.807	339.774	339.749	339.726	339.68	339.626	339.579	339.533	339.499	339.503	339.516	339.562	339.608	339.646	339.669	339.677	339.675	339.664	339.633	339.61	339.584	339.55	339.512	339.475	339.456	339.439	339.413	339.389	339.37	339.36	339.348	339.31	339.282
329.313	329.371	329.414	329.459	329.492	329.502	329.469	329.409	329.335	329.296	329.289	329.309	329.322	329.348	329.375	329.405	329.45	329.491	329.554	329.614	329.66	329.676	329.634	329.6	329.567	329.543	329.543	329.588	329.626	329.616	329.591	329.558	329.542	329.547	329.567	329.586	329.596	329.6	329.602	329.621	329.606	329.605	329.6	329.575	329.528	329.502	329.467	329.428	329.38	329.302
321.624	321.551	321.492	321.482	321.514	321.532	321.567	321.604	321.63	321.641	321.638	321.612	321.598	321.604	321.636	321.655	321.678	321.689	321.681	321.682	321.697	321.733	321.768	321.783	321.799	321.824	321.854	321.87	321.875	321.871	321.865	321.86	321.84	321.798	321.742	321.707	321.698	321.695	321.693	321.679	321.63	321.579	321.522	321.451	321.374	321.31	321.267	321.25	321.242	321.236
342.936	342.957	342.956	342.946	342.956	342.969	342.983	342.991	342.988	342.981	342.979	342.973	342.962	342.941	342.907	342.85	342.776	342.725	342.706	342.699	342.697	342.671	342.606	342.532	342.48	342.449	342.434	342.4	342.353	342.302	342.265	342.26	342.27	342.284	342.294	342.299	342.283	342.255	342.224	342.201	342.169	342.154	342.153	342.176	342.204	342.217	342.216	342.21	342.197	342.187
330.139	330.125	330.117	330.113	330.102	330.086	330.074	330.058	330.035	330.016	329.998	329.978	329.975	329.977	329.989	329.998	330	329.994	329.985	329.986	329.989	329.996	330.003	330.007	329.996	329.983	329.966	329.941	329.914	329.886	329.863	329.843	329.817	329.81	329.815	329.807	329.79	329.776	329.771	329.769	329.771	329.777	329.791	329.793	329.786	329.775	329.759	329.734	329.715	329.695
326.637	326.599	326.489	326.257	325.985	325.719	325.482	325.284	325.164	325.108	325.11	325.13	325.206	325.299	325.396	325.485	325.546	325.589	325.623	325.658	325.672	325.677	325.668	325.653	325.642	325.643	325.642	325.634	325.603	325.553	325.484	325.399	325.369	325.362	325.387	325.428	325.462	325.464	325.447	325.39	325.342	325.302	325.281	325.281	325.281	325.282	325.264	325.249	325.238	325.23
335.759	335.757	335.747	335.715	335.71	335.71	335.725	335.742	335.755	335.758	335.763	335.77	335.76	335.739	335.709	335.677	335.649	335.629	335.628	335.632	335.671	335.713	335.743	335.74	335.733	335.714	335.685	335.655	335.64	335.62	335.592	335.563	335.526	335.476	335.422	335.382	335.362	335.348	335.339	335.335	335.324	335.293	335.246	335.191	335.137	335.102	335.088	335.087	335.079	335.057
330.434	330.511	330.557	330.583	330.6	330.611	330.606	330.599	330.62	330.628	330.607	330.583	330.556	330.528	330.5	330.475	330.448	330.421	330.401	330.387	330.382	330.38	330.382	330.382	330.379	330.372	330.363	330.353	330.35	330.352	330.348	330.338	330.342	330.349	330.354	330.35	330.316	330.285	330.256	330.23	330.208	330.187	330.169	330.153	330.138	330.122	330.104	330.086	330.069	330.053
325.172	325.047	324.932	324.823	324.727	324.657	324.625	324.624	324.633	324.645	324.667	324.705	324.723	324.724	324.69	324.62	324.585	324.568	324.552	324.5	324.467	324.425	324.354	324.255	324.184	324.143	324.096	324.04	324.006	323.962	323.927	323.889	323.838	323.778	323.773	323.783	323.82	323.863	323.952	324.004	323.994	323.892	323.791	323.717	323.713	323.737	323.763	323.759	323.731	323.713
338.555	338.466	338.397	338.368	338.362	338.36	338.356	338.359	338.378	338.388	338.386	338.384	338.38	338.353	338.315	338.279	338.251	338.227	338.187	338.139	338.089	338.043	337.996	337.954	337.935	337.931	337.937	337.948	337.961	337.965	337.942	337.906	337.863	337.831	337.82	337.869	337.93	337.975	337.997	337.943	337.86	337.791	337.755	337.739	337.768	337.781	337.765	337.728	337.664	337.602
329.053	329.183	329.268	329.323	329.343	329.351	329.343	329.322	329.273	329.224	329.176	329.12	329.071	329.039	329.018	329.004	328.996	328.99	328.987	328.982	328.974	328.977	328.981	328.982	328.981	328.974	328.966	328.955	328.94	328.935	328.935	328.934	328.932	328.944	328.962	328.977	328.992	329.004	328.992	328.967	328.932	328.892	328.85	328.811	328.789	328.785	328.786	328.796	328.81	328.822
309.047	309.124	309.188	309.242	309.296	309.321	309.326	309.286	309.229	309.166	309.109	309.073	309.066	309.069	309.083	309.095	309.1	309.079	309.027	308.971	308.945	308.933	308.934	308.965	309.002	309.024	309.034	309.041	309.042	309.039	309.024	309.036	309.083	309.173	309.294	309.457	309.657	309.823	309.971	310.077	310.106	310.076	309.974	309.86	309.803	309.789	309.811	309.878	309.968	310.051
Hand trajectory, 1st reach towards left, X (mm)
-43.6531	-43.643	-43.6342	-43.624	-43.6077	-43.586	-43.5932	-43.5854	-43.586	-43.5942	-43.596	-43.6233	-43.6195	-43.6188	-43.6208	-43.6209	-43.6204	-43.6269	-43.6256	-43.6219	-43.6238	-43.6205	-43.6323	-43.6399	-43.6497	-43.6762	-43.687	-43.6746	-43.6785	-43.6843	-43.6796	-43.675	-43.6861	-43.6887	-43.6938	-43.7139	-43.7232	-43.7435	-43.7582	-43.7617	-43.7627	-43.7749	-43.7733	-43.7593	-43.7528	-43.7536	-43.7363	-43.7505	-43.7564	-43.7579
-37.4079	-37.367	-37.2935	-37.235	-37.1929	-37.1527	-37.1238	-37.124	-37.0975	-37.0387	-36.9799	-36.9361	-36.9207	-36.8788	-36.8332	-36.8039	-36.7826	-36.7496	-36.7275	-36.7138	-36.7	-36.6813	-36.661	-36.6517	-36.6284	-36.6215	-36.6176	-36.6103	-36.5958	-36.59	-36.5663	-36.5492	-36.5231	-36.4858	-36.4747	-36.4493	-36.4543	-36.4766	-36.4877	-36.482	-36.4887	-36.4865	-36.482	-36.4812	-36.4865	-36.5064	-36.5319	-36.5177	-36.5019	-36.479
-29.721	-29.7294	-29.7488	-29.7365	-29.7149	-29.699	-29.7052	-29.6652	-29.6301	-29.6124	-29.6037	-29.5763	-29.5597	-29.5465	-29.5383	-29.5053	-29.4726	-29.4253	-29.366	-29.32	-29.3066	-29.2895	-29.2535	-29.2067	-29.1608	-29.1372	-29.1335	-29.1326	-29.1183	-29.1211	-29.132	-29.1429	-29.158	-29.1587	-29.1491	-29.137	-29.1223	-29.1045	-29.0943	-29.0587	-29.0506	-29.0239	-28.9734	-28.9188	-28.8829	-28.8557	-28.8252	-28.8295	-28.8266	-28.8127
-38.5028	-38.5057	-38.4726	-38.4245	-38.3911	-38.3441	-38.2965	-38.2693	-38.2592	-38.2546	-38.2341	-38.2138	-38.1951	-38.1703	-38.1394	-38.1425	-38.1136	-38.0662	-38.0157	-37.9445	-37.9036	-37.8819	-37.8671	-37.8541	-37.8411	-37.7814	-37.6926	-37.6106	-37.5585	-37.5351	-37.528	-37.5312	-37.5342	-37.5155	-37.4979	-37.4972	-37.5192	-37.5854	-37.6262	-37.6743	-37.7321	-37.7783	-37.7965	-37.7772	-37.7785	-37.7906	-37.7967	-37.7846	-37.8203	-37.8417
-41.1914	-41.1625	-41.1176	-41.0677	-41.0155	-40.9624	-40.9115	-40.8725	-40.8641	-40.8649	-40.8598	-40.8284	-40.8116	-40.8156	-40.7944	-40.759	-40.7118	-40.6614	-40.644	-40.6109	-40.6	-40.5994	-40.5993	-40.5765	-40.5618	-40.5505	-40.5432	-40.5434	-40.5408	-40.5448	-40.5445	-40.5371	-40.5375	-40.5142	-40.51	-40.5326	-40.5426	-40.5457	-40.5563	-40.5614	-40.5596	-40.5508	-40.5485	-40.5496	-40.5483	-40.5439	-40.5206	-40.5126	-40.5223	-40.5128
-39.7784	-39.7663	-39.7904	-39.8334	-39.8777	-39.9331	-40.0053	-40.0712	-40.1064	-40.092	-40.0059	-39.9631	-39.9798	-40.0285	-40.0647	-40.0706	-40.0606	-40.0515	-40.0103	-39.9613	-39.9307	-39.892	-39.8621	-39.8134	-39.7274	-39.6513	-39.5966	-39.5351	-39.4905	-39.4615	-39.4021	-39.3183	-39.2653	-39.2301	-39.1746	-39.0876	-39.0167	-38.9482	-38.888	-38.8554	-38.8079	-38.7647	-38.7465	-38.7366	-38.7172	-38.6785	-38.637	-38.6023	-38.5829	-38.551
-33.4873	-33.4101	-33.3316	-33.2819	-33.2053	-33.1249	-33.0408	-32.9925	-32.9748	-32.9471	-32.9255	-32.9162	-32.8635	-32.8139	-32.7737	-32.6987	-32.6287	-32.5708	-32.513	-32.4668	-32.43	-32.3814	-32.3096	-32.2349	-32.1578	-32.0855	-32.0273	-31.9805	-31.9352	-31.8863	-31.8469	-31.7907	-31.75	-31.6966	-31.6388	-31.6003	-31.5611	-31.4992	-31.4621	-31.4158	-31.3584	-31.306	-31.2834	-31.272	-31.2434	-31.2066	-31.1891	-31.155	-31.1363	-31.1091
-34.9803	-34.9971	-35.0044	-35.0131	-35.0271	-35.0391	-35.0227	-34.9851	-34.9419	-34.9088	-34.8801	-34.8401	-34.807	-34.7952	-34.7947	-34.789	-34.775	-34.7572	-34.7317	-34.6841	-34.6811	-34.6694	-34.6626	-34.6634	-34.6818	-34.6824	-34.6961	-34.7019	-34.6669	-34.6459	-34.6433	-34.6415	-34.6431	-34.6562	-34.6512	-34.6499	-34.6459	-34.6319	-34.6164	-34.6159	-34.6128	-34.6116	-34.6129	-34.6073	-34.6031	-34.6068	-34.6068	-34.5901	-34.5927	-34.5918
-37.3893	-37.3741	-37.3638	-37.3746	-37.3671	-37.3742	-37.3688	-37.3645	-37.3576	-37.3367	-37.3351	-37.3389	-37.3427	-37.3471	-37.3461	-37.3498	-37.3845	-37.4257	-37.4313	-37.4256	-37.4279	-37.4364	-37.4473	-37.4684	-37.4959	-37.5242	-37.5435	-37.5705	-37.5686	-37.5606	-37.5495	-37.5408	-37.5539	-37.5791	-37.6059	-37.6568	-37.7113	-37.754	-37.7866	-37.8073	-37.8306	-37.8602	-37.8629	-37.8708	-37.879	-37.8988	-37.9108	-37.9446	-37.9487	-37.9593
-33.3137	-33.3031	-33.2699	-33.2236	-33.1553	-33.0949	-33.0701	-33.0486	-33.0046	-32.9177	-32.8173	-32.7515	-32.6687	-32.6383	-32.6105	-32.5941	-32.587	-32.5787	-32.5645	-32.5443	-32.5227	-32.4868	-32.4589	-32.4469	-32.443	-32.4536	-32.4679	-32.4783	-32.4869	-32.4995	-32.4867	-32.4865	-32.4951	-32.4933	-32.4993	-32.5128	-32.5143	-32.5118	-32.5092	-32.5035	-32.5151	-32.5293	-32.5217	-32.4988	-32.4936	-32.4949	-32.5079	-32.5189	-32.5238	-32.5221
-28.8698	-28.8025	-28.7511	-28.6998	-28.6676	-28.6499	-28.6293	-28.5844	-28.5498	-28.5439	-28.5603	-28.5528	-28.5154	-28.4704	-28.4	-28.373	-28.3131	-28.2617	-28.2162	-28.1754	-28.1401	-28.1121	-28.0945	-28.0771	-28.0454	-28.0048	-27.9869	-27.9743	-27.949	-27.9298	-27.9179	-27.8993	-27.8863	-27.87	-27.8445	-27.8095	-27.7818	-27.7842	-27.7509	-27.7352	-27.7153	-27.7064	-27.7071	-27.7112	-27.7014	-27.6903	-27.6658	-27.6312	-27.6263	-27.6279
-33.2876	-33.3033	-33.2959	-33.2735	-33.2424	-33.2	-33.1674	-33.1717	-33.2121	-33.2379	-33.2246	-33.1749	-33.0767	-32.9623	-32.8784	-32.7917	-32.7098	-32.6416	-32.5892	-32.5386	-32.4817	-32.4182	-32.3574	-32.2721	-32.2164	-32.2017	-32.2225	-32.2359	-32.2352	-32.2257	-32.1974	-32.1448	-32.1201	-32.1071	-32.1001	-32.0976	-32.093	-32.0806	-32.0581	-32.0335	-31.9943	-31.9751	-31.9663	-31.9622	-31.9674	-31.9823	-32.01	-32.0311	-32.0299	-32.0075
-36.4483	-36.491	-36.5292	-36.5195	-36.4815	-36.4462	-36.384	-36.3844	-36.3778	-36.36	-36.3419	-36.3004	-36.2272	-36.1739	-36.1528	-36.1505	-36.1519	-36.1357	-36.0979	-36.0976	-36.1199	-36.1417	-36.1664	-36.1754	-36.1819	-36.2011	-36.2211	-36.2527	-36.2933	-36.3089	-36.302	-36.3157	-36.3349	-36.3534	-36.3874	-36.4098	-36.3974	-36.403	-36.4205	-36.4343	-36.4303	-36.4392	-36.4569	-36.4651	-36.4916	-36.5305	-36.5536	-36.5669	-36.5599	-36.5528
-40.1711	-40.2147	-40.2689	-40.3084	-40.3464	-40.3926	-40.4286	-40.4603	-40.4916	-40.5205	-40.5364	-40.547	-40.5641	-40.5696	-40.559	-40.5643	-40.5528	-40.5308	-40.5471	-40.553	-40.5519	-40.5378	-40.5272	-40.5167	-40.4917	-40.4859	-40.4881	-40.5013	-40.5263	-40.5453	-40.5547	-40.5648	-40.5768	-40.5983	-40.6002	-40.5948	-40.5945	-40.6134	-40.5979	-40.5906	-40.5899	-40.5914	-40.5939	-40.5935	-40.6059	-40.5865	-40.5771	-40.5679	-40.5546	-40.5471
-37.214	-37.2006	-37.1514	-37.0832	-37.0205	-36.9791	-36.9278	-36.9127	-36.9221	-36.9072	-36.866	-36.8375	-36.7963	-36.7206	-36.6847	-36.6744	-36.6536	-36.6484	-36.6453	-36.6342	-36.6477	-36.6568	-36.6514	-36.6615	-36.6637	-36.6602	-36.6592	-36.663	-36.664	-36.657	-36.6356	-36.6205	-36.626	-36.6233	-36.6284	-36.6083	-36.6122	-36.5744	-36.5802	-36.5698	-36.5603	-36.5481	-36.5418	-36.5332	-36.535	-36.5291	-36.5044	-36.4996	-36.5093	-36.5026
-37.8958	-37.8696	-37.8135	-37.7764	-37.763	-37.7567	-37.7481	-37.737	-37.7271	-37.7068	-37.6676	-37.6081	-37.5276	-37.4842	-37.426	-37.3872	-37.3558	-37.3206	-37.2933	-37.262	-37.2625	-37.2597	-37.2428	-37.212	-37.1894	-37.1702	-37.1521	-37.1546	-37.1667	-37.1721	-37.1693	-37.1863	-37.1845	-37.1888	-37.1889	-37.18	-37.192	-37.1794	-37.1785	-37.1725	-37.1598	-37.1462	-37.1246	-37.1173	-37.1156	-37.1105	-37.0983	-37.0809	-37.0659	-37.0893
-35.3346	-35.3708	-35.4349	-35.4946	-35.5272	-35.5398	-35.516	-35.5032	-35.4889	-35.467	-35.4845	-35.4942	-35.4937	-35.4852	-35.4736	-35.4756	-35.4697	-35.4477	-35.4014	-35.3349	-35.262	-35.1929	-35.1334	-35.0852	-35.0481	-35.0617	-35.0823	-35.0878	-35.0799	-35.0829	-35.0868	-35.0948	-35.1073	-35.1197	-35.1308	-35.1525	-35.1726	-35.1852	-35.1944	-35.2179	-35.2175	-35.2207	-35.2352	-35.2343	-35.2558	-35.2629	-35.2597	-35.2461	-35.2611	-35.2581
-35.7006	-35.7157	-35.7075	-35.6768	-35.6344	-35.5891	-35.5685	-35.5581	-35.5327	-35.515	-35.5141	-35.5063	-35.4686	-35.4287	-35.4206	-35.4295	-35.4373	-35.4269	-35.37	-35.3689	-35.3536	-35.3286	-35.3142	-35.3134	-35.3126	-35.3099	-35.324	-35.356	-35.377	-35.3957	-35.398	-35.3756	-35.3879	-35.3901	-35.3946	-35.391	-35.3882	-35.3963	-35.4067	-35.4091	-35.4087	-35.4109	-35.4212	-35.4181	-35.4202	-35.4036	-35.4041	-35.3985	-35.404	-35.4455
-37.8633	-37.9369	-38.0209	-38.1033	-38.1605	-38.2139	-38.254	-38.2779	-38.2732	-38.2744	-38.2821	-38.2906	-38.3047	-38.3002	-38.2728	-38.2417	-38.2302	-38.2373	-38.2721	-38.3086	-38.3416	-38.3672	-38.4032	-38.4648	-38.5201	-38.5568	-38.6262	-38.6788	-38.7078	-38.7478	-38.7777	-38.8163	-38.8322	-38.8811	-38.9153	-38.9214	-38.9471	-38.9794	-39.0077	-39.0202	-39.0347	-39.0724	-39.0915	-39.096	-39.0997	-39.1083	-39.1285	-39.134	-39.1372	-39.1716
-42.1434	-42.1156	-42.0626	-42.0279	-42.0027	-41.97	-41.9237	-41.8723	-41.8092	-41.7963	-41.7826	-41.7629	-41.7603	-41.7607	-41.751	-41.6911	-41.6031	-41.5187	-41.4058	-41.3737	-41.3737	-41.3886	-41.4068	-41.4082	-41.3763	-41.346	-41.3618	-41.3557	-41.3524	-41.3479	-41.3518	-41.3627	-41.3449	-41.3397	-41.3508	-41.3729	-41.3926	-41.4072	-41.4265	-41.4425	-41.4461	-41.452	-41.4639	-41.468	-41.4576	-41.4549	-41.4594	-41.469	-41.4718	-41.463
-41.9965	-41.996	-42.0108	-42.0559	-42.0848	-42.088	-42.0821	-42.0709	-42.0624	-42.0621	-42.0672	-42.054	-42.0394	-42.0353	-42.0294	-42.004	-41.9688	-41.953	-41.9335	-41.9257	-41.9249	-41.9152	-41.9131	-41.9175	-41.9106	-41.8993	-41.91	-41.9387	-41.9397	-41.9612	-42.0003	-42.0301	-42.0386	-42.0377	-42.0392	-42.0517	-42.0661	-42.088	-42.0901	-42.0936	-42.0945	-42.0821	-42.0619	-42.0527	-42.035	-41.9996	-41.9927	-41.9645	-41.9687	-41.9644
-44.0001	-44.0425	-44.0849	-44.1345	-44.1914	-44.2526	-44.2925	-44.3004	-44.2822	-44.2713	-44.2668	-44.2507	-44.2507	-44.2673	-44.2883	-44.3017	-44.3134	-44.3097	-44.35	-44.3504	-44.3636	-44.3781	-44.4009	-44.4364	-44.4696	-44.5196	-44.5763	-44.6219	-44.653	-44.6907	-44.7722	-44.8328	-44.8563	-44.8843	-44.9131	-44.9237	-44.9337	-44.9567	-44.9841	-44.9997	-45.0113	-45.0289	-45.0551	-45.0979	-45.1373	-45.1396	-45.1404	-45.156	-45.1857	-45.2219
-35.5367	-35.5791	-35.6384	-35.6755	-35.6598	-35.6425	-35.6652	-35.6924	-35.7443	-35.8333	-35.914	-35.9911	-36.0447	-36.0825	-36.1114	-36.1283	-36.1478	-36.1846	-36.2288	-36.2572	-36.2726	-36.2758	-36.2757	-36.2951	-36.3132	-36.309	-36.327	-36.3513	-36.3834	-36.4236	-36.4571	-36.4834	-36.5266	-36.5459	-36.5519	-36.5528	-36.5608	-36.5901	-36.61	-36.608	-36.6095	-36.6278	-36.6266	-36.6369	-36.6483	-36.6546	-36.6638	-36.6739	-36.6863	-36.7063
-30.4116	-30.4051	-30.4217	-30.4347	-30.4189	-30.4113	-30.4075	-30.4032	-30.4089	-30.4235	-30.4289	-30.426	-30.415	-30.4103	-30.4008	-30.357	-30.3307	-30.3184	-30.3212	-30.2892	-30.2736	-30.2684	-30.2491	-30.2436	-30.2358	-30.2176	-30.2174	-30.2119	-30.1915	-30.1707	-30.1532	-30.146	-30.1328	-30.1257	-30.0818	-30.0421	-29.9848	-29.9528	-29.9299	-29.9255	-29.9103	-29.8886	-29.887	-29.9026	-29.9077	-29.8997	-29.8907	-29.8939	-29.9011	-29.8875
-41.6379	-41.6323	-41.6196	-41.6266	-41.6306	-41.6156	-41.6056	-41.599	-41.5905	-41.5783	-41.5591	-41.5234	-41.4704	-41.4394	-41.385	-41.3042	-41.2502	-41.2235	-41.2009	-41.1596	-41.1395	-41.1195	-41.0868	-41.0543	-41.0445	-41.0636	-41.0904	-41.1054	-41.149	-41.168	-41.1684	-41.1608	-41.1539	-41.1684	-41.1856	-41.198	-41.2118	-41.2353	-41.2713	-41.3015	-41.3267	-41.3455	-41.3578	-41.3634	-41.3683	-41.4132	-41.4248	-41.4262	-41.4225	-41.4208
-36.1984	-36.1904	-36.1818	-36.179	-36.1589	-36.1389	-36.1467	-36.1763	-36.1849	-36.1534	-36.1024	-36.0519	-36.0163	-35.9849	-35.9386	-35.8814	-35.8213	-35.7386	-35.6827	-35.6421	-35.6222	-35.6075	-35.5699	-35.5522	-35.5309	-35.5304	-35.5432	-35.5407	-35.509	-35.486	-35.4814	-35.4604	-35.4731	-35.4746	-35.4739	-35.4673	-35.4604	-35.4599	-35.4444	-35.445	-35.4438	-35.428	-35.4349	-35.4626	-35.482	-35.4946	-35.486	-35.4557	-35.4483	-35.4285
-29.1478	-29.2767	-29.3789	-29.4338	-29.4895	-29.5694	-29.6497	-29.72	-29.7607	-29.763	-29.7649	-29.7574	-29.7318	-29.6961	-29.6765	-29.6575	-29.6358	-29.6498	-29.6496	-29.6429	-29.6419	-29.6633	-29.6864	-29.7012	-29.7275	-29.7736	-29.831	-29.8848	-29.909	-29.9592	-29.985	-30.0194	-30.0413	-30.0369	-30.0222	-30.0216	-30.0185	-30.0021	-29.9859	-29.9651	-29.9617	-29.9844	-29.9875	-29.9952	-30.0258	-30.0376	-30.036	-30.0362	-30.0335	-30.0321
-35.0655	-35.0123	-34.9362	-34.8779	-34.8626	-34.8707	-34.8912	-34.9105	-34.9062	-34.8737	-34.8194	-34.7788	-34.7109	-34.6572	-34.6169	-34.5762	-34.517	-34.4935	-34.4912	-34.4707	-34.4537	-34.4354	-34.3995	-34.3572	-34.3166	-34.2797	-34.2415	-34.2181	-34.1937	-34.1569	-34.1177	-34.0819	-34.0635	-34.0621	-34.0464	-34.0225	-34.0001	-33.9736	-33.9723	-33.9784	-33.9939	-34.0195	-34.0226	-34.0087	-33.9833	-33.9644	-33.9507	-33.9424	-33.9444	-33.9447
-26.9659	-26.876	-26.7784	-26.7251	-26.6855	-26.658	-26.6378	-26.615	-26.5981	-26.5949	-26.5858	-26.5756	-26.5265	-26.4879	-26.4461	-26.4318	-26.4153	-26.3698	-26.3135	-26.302	-26.3336	-26.3386	-26.3572	-26.4134	-26.4427	-26.4446	-26.4219	-26.4058	-26.3927	-26.3923	-26.4317	-26.4613	-26.4755	-26.5046	-26.5099	-26.5022	-26.4896	-26.4683	-26.4547	-26.4459	-26.4321	-26.4082	-26.3854	-26.3755	-26.3848	-26.36	-26.3553	-26.3404	-26.3396	-26.3518
-27.374	-27.4078	-27.4149	-27.3716	-27.2621	-27.1864	-27.1607	-27.1918	-27.2347	-27.2287	-27.1851	-27.1302	-27.0935	-27.0431	-27.0491	-27.0492	-27.0304	-26.9807	-26.9399	-26.8837	-26.8407	-26.8066	-26.768	-26.7447	-26.7418	-26.7526	-26.7691	-26.7786	-26.7908	-26.8092	-26.8277	-26.839	-26.8497	-26.8339	-26.8334	-26.843	-26.8519	-26.8613	-26.8642	-26.8799	-26.9143	-26.9428	-26.9509	-26.9493	-26.9265	-26.9159	-26.8939	-26.889	-26.9054	-26.9447
-31.7996	-31.8024	-31.8007	-31.7772	-31.732	-31.7211	-31.6776	-31.626	-31.5834	-31.5479	-31.5103	-31.4981	-31.4853	-31.4608	-31.4182	-31.3762	-31.3505	-31.3333	-31.3244	-31.322	-31.327	-31.3388	-31.3189	-31.3085	-31.3217	-31.338	-31.3658	-31.3773	-31.3943	-31.4331	-31.4723	-31.4955	-31.5334	-31.5828	-31.6157	-31.6212	-31.6175	-31.6118	-31.6013	-31.5823	-31.5608	-31.5433	-31.5264	-31.5063	-31.4909	-31.4888	-31.5035	-31.5	-31.4909	-31.4865
-29.3343	-29.3508	-29.3748	-29.4096	-29.4589	-29.5205	-29.5331	-29.5273	-29.457	-29.4164	-29.3737	-29.3515	-29.3602	-29.3855	-29.4051	-29.4083	-29.3502	-29.314	-29.2751	-29.238	-29.2192	-29.2113	-29.2147	-29.2372	-29.2619	-29.3008	-29.3276	-29.3435	-29.3842	-29.4444	-29.4932	-29.5241	-29.5678	-29.6208	-29.6775	-29.7279	-29.7589	-29.7661	-29.7652	-29.75	-29.7392	-29.7185	-29.7079	-29.7189	-29.735	-29.762	-29.7979	-29.8316	-29.8439	-29.8537
-41.5317	-41.5349	-41.5422	-41.5477	-41.5123	-41.4828	-41.4644	-41.4554	-41.4728	-41.4798	-41.4737	-41.4583	-41.436	-41.4117	-41.3916	-41.388	-41.3899	-41.4027	-41.4015	-41.3971	-41.3903	-41.3886	-41.3705	-41.3373	-41.3175	-41.3096	-41.3051	-41.302	-41.3003	-41.2896	-41.2599	-41.2302	-41.2074	-41.1831	-41.1502	-41.1367	-41.115	-41.081	-41.0681	-41.0672	-41.067	-41.0482	-41.0478	-41.0467	-41.0368	-41.0358	-41.0261	-40.9959	-40.9803	-40.9607
-49.6909	-49.7108	-49.7429	-49.7963	-49.8497	-49.8923	-49.955	-49.9757	-50.0093	-50.0097	-50.0039	-50.0053	-50.0054	-49.9906	-49.9709	-49.9444	-49.9389	-49.9514	-49.9494	-49.9382	-49.8878	-49.8531	-49.8487	-49.8585	-49.865	-49.8669	-49.8622	-49.8513	-49.838	-49.8319	-49.8421	-49.8262	-49.8143	-49.8046	-49.8026	-49.8065	-49.8086	-49.8095	-49.8125	-49.8112	-49.7997	-49.7772	-49.7657	-49.7688	-49.7593	-49.7442	-49.7426	-49.7577	-49.7711	-49.7517
-34.6806	-34.5072	-34.3949	-34.3531	-34.3527	-34.3138	-34.2324	-34.12	-33.9929	-33.8965	-33.8449	-33.8215	-33.7993	-33.7623	-33.7053	-33.6342	-33.5802	-33.5238	-33.4627	-33.4031	-33.3678	-33.3254	-33.2586	-33.1912	-33.1596	-33.1399	-33.118	-33.0621	-32.9908	-32.9341	-32.9126	-32.8613	-32.8228	-32.809	-32.8067	-32.801	-32.7835	-32.7329	-32.6901	-32.6427	-32.5958	-32.5599	-32.529	-32.5021	-32.4779	-32.4551	-32.4182	-32.3767	-32.3425	-32.3069
-43.5561	-43.5267	-43.5128	-43.5059	-43.5029	-43.5051	-43.5321	-43.5475	-43.5542	-43.5762	-43.5861	-43.5936	-43.5907	-43.5591	-43.5392	-43.5546	-43.5614	-43.554	-43.5455	-43.5447	-43.5497	-43.5551	-43.5509	-43.5476	-43.5375	-43.5334	-43.5336	-43.5142	-43.5188	-43.5302	-43.5471	-43.5671	-43.5796	-43.5824	-43.5829	-43.5828	-43.5678	-43.5552	-43.5472	-43.5454	-43.56	-43.5649	-43.563	-43.5537	-43.5395	-43.5335	-43.5397	-43.5422	-43.5402	-43.5429
-48.298	-48.3181	-48.3451	-48.3783	-48.4147	-48.4513	-48.4629	-48.4682	-48.4933	-48.5089	-48.5277	-48.5448	-48.5382	-48.5322	-48.5231	-48.5101	-48.5192	-48.5178	-48.5098	-48.5036	-48.5178	-48.5235	-48.5251	-48.5412	-48.5788	-48.5984	-48.6012	-48.5771	-48.5626	-48.5598	-48.5692	-48.6114	-48.6527	-48.6891	-48.725	-48.7611	-48.8002	-48.8329	-48.8488	-48.8693	-48.8942	-48.9226	-48.9491	-48.9822	-49.0205	-49.06	-49.0904	-49.117	-49.1453	-49.1782
-47.1546	-47.1382	-47.102	-47.0697	-47.0506	-47.0308	-47.0129	-46.9937	-46.9613	-46.9077	-46.8895	-46.8589	-46.8207	-46.7983	-46.7962	-46.794	-46.775	-46.7311	-46.6909	-46.6794	-46.6521	-46.6133	-46.5742	-46.5423	-46.5037	-46.4672	-46.4281	-46.3854	-46.3444	-46.3088	-46.3137	-46.3187	-46.3	-46.2869	-46.2878	-46.2997	-46.3119	-46.2988	-46.2838	-46.2562	-46.2466	-46.2464	-46.2206	-46.2274	-46.2283	-46.2201	-46.1971	-46.1926	-46.1862	-46.1804
-39.9875	-39.9985	-40.0081	-40.0012	-39.9706	-39.9732	-39.9774	-39.9712	-39.944	-39.915	-39.8899	-39.8871	-39.8851	-39.8767	-39.884	-39.8907	-39.8942	-39.8967	-39.9027	-39.9113	-39.9153	-39.9165	-39.9169	-39.9204	-39.9243	-39.9244	-39.9184	-39.9099	-39.9193	-39.9381	-39.9572	-39.9713	-39.9932	-39.9971	-39.9994	-40.0071	-40.026	-40.0312	-40.0387	-40.0525	-40.0658	-40.0835	-40.0817	-40.0802	-40.0981	-40.1112	-40.1083	-40.1123	-40.1343	-40.1478
-42.8221	-42.8701	-42.9251	-42.9999	-43.0417	-43.0653	-43.0603	-43.0464	-43.0444	-43.0343	-42.9972	-42.9692	-42.9613	-42.958	-42.9459	-42.9389	-42.9363	-42.9428	-42.9408	-42.9058	-42.8672	-42.8579	-42.8644	-42.8778	-42.8752	-42.8755	-42.893	-42.8964	-42.8932	-42.904	-42.9201	-42.9357	-42.9496	-42.9616	-42.9698	-42.9437	-42.915	-42.9132	-42.8849	-42.8862	-42.8799	-42.8925	-42.8984	-42.9135	-42.9396	-42.9587	-42.9794	-42.9947	-43.0031	-43.0088
-32.0838	-32.082	-32.0804	-32.0769	-32.063	-32.0336	-32.0004	-31.9769	-31.9646	-31.9445	-31.9318	-31.9288	-31.9333	-31.9129	-31.8896	-31.8676	-31.8435	-31.8039	-31.761	-31.7282	-31.7118	-31.7123	-31.7056	-31.6809	-31.6406	-31.5964	-31.5427	-31.4883	-31.4487	-31.45	-31.4521	-31.4556	-31.4611	-31.4561	-31.4572	-31.4581	-31.4334	-31.4144	-31.3994	-31.3937	-31.3987	-31.4118	-31.4131	-31.4049	-31.3843	-31.3795	-31.3631	-31.3432	-31.3398	-31.3423
-37.6718	-37.6485	-37.5943	-37.5189	-37.4547	-37.4254	-37.4066	-37.3862	-37.3619	-37.3445	-37.2994	-37.2617	-37.2415	-37.2294	-37.1969	-37.171	-37.1481	-37.1138	-37.0789	-37.0652	-37.058	-37.0499	-37.0239	-37.0033	-36.9835	-36.9636	-36.9513	-36.9344	-36.917	-36.8992	-36.877	-36.8453	-36.8227	-36.812	-36.8082	-36.8213	-36.8183	-36.8083	-36.8041	-36.8023	-36.7908	-36.7744	-36.7615	-36.7375	-36.7014	-36.6843	-36.6801	-36.6778	-36.6486	-36.6406
-33.3189	-33.3085	-33.2923	-33.2823	-33.2884	-33.255	-33.1906	-33.1005	-33.0311	-32.9876	-32.942	-32.8906	-32.853	-32.8286	-32.8056	-32.7878	-32.7827	-32.7772	-32.7661	-32.7294	-32.6782	-32.6223	-32.5827	-32.5356	-32.4768	-32.4264	-32.3862	-32.3757	-32.3657	-32.3472	-32.3211	-32.2859	-32.2613	-32.2566	-32.2554	-32.2408	-32.2102	-32.1988	-32.1815	-32.1857	-32.1873	-32.1611	-32.1418	-32.1178	-32.1086	-32.1118	-32.1085	-32.0965	-32.085	-32.0677
-33.0497	-33.0762	-33.0749	-33.0559	-33.0341	-33.0045	-32.9964	-32.9604	-32.8967	-32.8429	-32.7903	-32.7569	-32.7212	-32.7014	-32.6844	-32.6804	-32.6481	-32.6335	-32.6306	-32.6323	-32.6343	-32.6315	-32.6191	-32.6065	-32.602	-32.5891	-32.5569	-32.5519	-32.5561	-32.5738	-32.5685	-32.5379	-32.5106	-32.462	-32.4822	-32.4768	-32.4776	-32.4775	-32.4667	-32.4446	-32.4315	-32.4253	-32.4145	-32.3955	-32.3851	-32.3793	-32.3833	-32.398	-32.3684	-32.3418
-34.3299	-34.3109	-34.3117	-34.3208	-34.3376	-34.3473	-34.3404	-34.3291	-34.3246	-34.3368	-34.3302	-34.3221	-34.3129	-34.2772	-34.266	-34.2337	-34.1645	-34.0958	-34.0741	-34.0715	-34.0749	-34.0902	-34.0791	-34.0776	-34.0742	-34.065	-34.065	-34.0581	-34.0569	-34.0604	-34.0489	-34.0415	-34.0311	-34.0206	-34.015	-33.9983	-33.9975	-33.9968	-33.9784	-33.9676	-33.965	-33.9581	-33.9356	-33.9253	-33.8965	-33.8824	-33.8785	-33.8636	-33.85	-33.8534
-35.106	-35.1006	-35.1117	-35.1023	-35.0398	-34.9718	-34.9356	-34.9122	-34.8821	-34.8387	-34.8031	-34.795	-34.7995	-34.7868	-34.7485	-34.7201	-34.7068	-34.6771	-34.6536	-34.631	-34.6066	-34.6018	-34.5986	-34.5873	-34.5711	-34.5697	-34.5798	-34.5921	-34.5958	-34.583	-34.5669	-34.5608	-34.5793	-34.5829	-34.5511	-34.521	-34.4777	-34.4443	-34.4227	-34.3945	-34.3593	-34.3449	-34.3427	-34.3411	-34.3338	-34.3205	-34.3158	-34.3145	-34.3163	-34.3085
-36.3564	-36.3498	-36.3989	-36.4308	-36.4349	-36.448	-36.4598	-36.4577	-36.5077	-36.5209	-36.4939	-36.4524	-36.3788	-36.3589	-36.3841	-36.3313	-36.289	-36.2772	-36.2803	-36.2841	-36.2952	-36.3029	-36.3256	-36.3692	-36.3657	-36.3788	-36.3691	-36.37	-36.3714	-36.3538	-36.3435	-36.3306	-36.312	-36.3151	-36.3143	-36.291	-36.2894	-36.3206	-36.3415	-36.3603	-36.3929	-36.4369	-36.4843	-36.5111	-36.5094	-36.4927	-36.4647	-36.4722	-36.4916	-36.4988
-33.8341	-33.8292	-33.8208	-33.8065	-33.8025	-33.7989	-33.7787	-33.7444	-33.7007	-33.6755	-33.643	-33.6215	-33.5908	-33.5436	-33.5014	-33.4685	-33.4113	-33.3741	-33.311	-33.242	-33.1641	-33.0978	-33.0559	-33.0219	-32.9977	-32.9845	-32.9998	-33.0024	-33.0139	-33.0304	-33.0362	-33.0524	-33.0458	-33.0528	-33.0404	-33.0222	-33	-32.9794	-32.9721	-32.9736	-32.9657	-32.9418	-32.9507	-32.9497	-32.9452	-32.9478	-32.9553	-32.9338	-32.9238	-32.9184
-37.1787	-37.1474	-37.1515	-37.1441	-37.1365	-37.1319	-37.1385	-37.1719	-37.2188	-37.2501	-37.259	-37.265	-37.2571	-37.234	-37.2291	-37.213	-37.1978	-37.1808	-37.1624	-37.1469	-37.1247	-37.0895	-37.0739	-37.0638	-37.0419	-37.0454	-37.0383	-37.0575	-37.0606	-37.0546	-37.0487	-37.039	-37.0186	-36.9993	-36.9906	-36.9761	-36.9898	-37.0085	-37.0235	-37.0469	-37.052	-37.0507	-37.0538	-37.0757	-37.0884	-37.0804	-37.0856	-37.0757	-37.0874	-37.0792
-38.9679	-38.9953	-39.0395	-39.1004	-39.1741	-39.2573	-39.3076	-39.3158	-39.3156	-39.2977	-39.271	-39.2864	-39.2977	-39.3128	-39.322	-39.3231	-39.3241	-39.2878	-39.2605	-39.2228	-39.1912	-39.1964	-39.2079	-39.208	-39.2059	-39.2437	-39.2965	-39.3585	-39.3776	-39.3841	-39.3868	-39.3855	-39.3846	-39.401	-39.4153	-39.4045	-39.4069	-39.3962	-39.3976	-39.3926	-39.3609	-39.3372	-39.3397	-39.3443	-39.3546	-39.3757	-39.4096	-39.4342	-39.4521	-39.4757
-40.2886	-40.3203	-40.3442	-40.3482	-40.3297	-40.2866	-40.2268	-40.1532	-40.0817	-40.0267	-39.9872	-39.9525	-39.9173	-39.8952	-39.8417	-39.7857	-39.7534	-39.7299	-39.6773	-39.6137	-39.5606	-39.4959	-39.453	-39.4476	-39.4709	-39.5137	-39.5331	-39.5574	-39.582	-39.5737	-39.5855	-39.5706	-39.558	-39.5312	-39.5036	-39.4853	-39.4663	-39.4677	-39.4895	-39.4971	-39.4908	-39.4858	-39.4821	-39.4915	-39.5087	-39.5204	-39.4978	-39.5007	-39.4826	-39.4776
-41.6198	-41.5327	-41.4635	-41.4367	-41.3856	-41.3624	-41.3595	-41.3305	-41.3367	-41.3476	-41.3456	-41.3293	-41.3254	-41.312	-41.3051	-41.3117	-41.3095	-41.3048	-41.2237	-41.1796	-41.1393	-41.1172	-41.1283	-41.1386	-41.1245	-41.1023	-41.0803	-41.073	-41.0584	-41.054	-41.0709	-41.0595	-41.0449	-41.0248	-41.0106	-40.9911	-40.9848	-40.9851	-40.9823	-40.9728	-40.987	-40.9964	-41.0022	-40.9949	-40.9795	-40.9746	-40.9791	-40.987	-40.9622	-40.9332
-40.1768	-40.1527	-40.1524	-40.1532	-40.1408	-40.1405	-40.1369	-40.1266	-40.1169	-40.0957	-40.0714	-40.0582	-40.0616	-40.0682	-40.0789	-40.0935	-40.1117	-40.1061	-40.097	-40.0918	-40.0749	-40.0456	-40.0191	-40.007	-40.0064	-40.0139	-40.0363	-40.0593	-40.0703	-40.0699	-40.0609	-40.0458	-40.053	-40.0559	-40.0533	-40.0298	-40.0148	-40.0149	-40.0253	-40.024	-40.0164	-40.0155	-40.0365	-40.0482	-40.0641	-40.0775	-40.0844	-40.0971	-40.0976	-40.0913
-40.9784	-41.0611	-41.0699	-41.0111	-40.9055	-40.8773	-40.8809	-40.8979	-40.8824	-40.8291	-40.7917	-40.7764	-40.7932	-40.8029	-40.8517	-40.8481	-40.8377	-40.8034	-40.8101	-40.8143	-40.8032	-40.7695	-40.7345	-40.6996	-40.6777	-40.6628	-40.6316	-40.5869	-40.5274	-40.4961	-40.4894	-40.487	-40.4726	-40.4764	-40.4837	-40.46	-40.4459	-40.437	-40.4205	-40.4198	-40.4083	-40.3977	-40.396	-40.3991	-40.3898	-40.3657	-40.349	-40.3377	-40.3466	-40.3422
-34.657	-34.6782	-34.6775	-34.6754	-34.6641	-34.6463	-34.6498	-34.6519	-34.644	-34.6231	-34.5901	-34.5534	-34.5161	-34.4621	-34.4284	-34.411	-34.3731	-34.3214	-34.283	-34.2442	-34.2284	-34.2441	-34.2732	-34.3047	-34.3352	-34.3697	-34.4302	-34.5095	-34.5672	-34.6135	-34.6493	-34.6715	-34.6836	-34.7025	-34.7086	-34.7037	-34.7005	-34.7016	-34.6979	-34.7008	-34.7108	-34.7136	-34.726	-34.7469	-34.7543	-34.7642	-34.777	-34.794	-34.8098	-34.8141
-36.448	-36.4428	-36.4544	-36.4927	-36.5166	-36.5111	-36.5016	-36.4824	-36.443	-36.3856	-36.3255	-36.2762	-36.2525	-36.237	-36.2126	-36.1711	-36.124	-36.0923	-36.0286	-35.9927	-35.9722	-35.9619	-35.9604	-35.9543	-35.9745	-35.9919	-35.9984	-36.0025	-36.0058	-36.0204	-36.022	-36.0229	-36.0237	-36.0055	-35.9961	-36.0008	-36.0055	-36.0121	-36.0284	-36.0377	-36.0543	-36.0637	-36.065	-36.06	-36.04	-36.0206	-36.0159	-36.0092	-35.9943	-35.9703
-30.7544	-30.7554	-30.7627	-30.7813	-30.7959	-30.7807	-30.7189	-30.6334	-30.5314	-30.4316	-30.3812	-30.3861	-30.4117	-30.4396	-30.4461	-30.4326	-30.4087	-30.3914	-30.3782	-30.3574	-30.3518	-30.3558	-30.3623	-30.3662	-30.3705	-30.3784	-30.3748	-30.3747	-30.4002	-30.4189	-30.4576	-30.4932	-30.5173	-30.5334	-30.545	-30.5274	-30.503	-30.4955	-30.515	-30.5363	-30.5583	-30.5852	-30.6153	-30.6346	-30.6536	-30.6636	-30.6701	-30.6746	-30.6677	-30.6717
-23.2959	-23.2901	-23.3123	-23.3301	-23.3282	-23.2977	-23.2603	-23.2332	-23.1937	-23.1804	-23.1763	-23.1676	-23.1172	-23.0697	-23.0386	-23.0013	-22.9796	-22.9713	-22.9426	-22.894	-22.8343	-22.8022	-22.7787	-22.7578	-22.7513	-22.7334	-22.732	-22.7464	-22.7899	-22.8413	-22.8857	-22.9127	-22.9217	-22.9211	-22.9229	-22.9364	-22.945	-22.9332	-22.9261	-22.9001	-22.8641	-22.8518	-22.8565	-22.8523	-22.8356	-22.8302	-22.827	-22.8184	-22.8078	-22.7983
-30.6907	-30.6067	-30.5239	-30.4605	-30.3718	-30.2772	-30.2063	-30.166	-30.1281	-30.0842	-30.0115	-29.9454	-29.8533	-29.8305	-29.7888	-29.7459	-29.6824	-29.6439	-29.6037	-29.5801	-29.569	-29.5671	-29.5709	-29.5825	-29.583	-29.6037	-29.5862	-29.5437	-29.4629	-29.3885	-29.295	-29.2403	-29.216	-29.1798	-29.166	-29.1384	-29.107	-29.0617	-29.0459	-29.0387	-29.0358	-29.0413	-29.0294	-29.0087	-28.9902	-28.9588	-28.9186	-28.8832	-28.8474	-28.8244
-34.8588	-34.8312	-34.8013	-34.7936	-34.8005	-34.7772	-34.7238	-34.6331	-34.5534	-34.5263	-34.4973	-34.4963	-34.4959	-34.4786	-34.4674	-34.4324	-34.3888	-34.354	-34.3266	-34.2934	-34.2909	-34.2936	-34.2852	-34.2562	-34.2613	-34.2773	-34.2911	-34.3017	-34.294	-34.2933	-34.3001	-34.3067	-34.3137	-34.3388	-34.374	-34.3992	-34.4189	-34.4342	-34.4329	-34.4258	-34.4374	-34.4579	-34.4703	-34.4675	-34.4328	-34.4155	-34.4159	-34.4194	-34.4266	-34.4461
-33.6	-33.5755	-33.5474	-33.5233	-33.5052	-33.4786	-33.4482	-33.4099	-33.3621	-33.3116	-33.2764	-33.272	-33.2862	-33.3197	-33.3257	-33.317	-33.3076	-33.329	-33.334	-33.3342	-33.3304	-33.3119	-33.298	-33.3007	-33.3163	-33.3556	-33.4156	-33.4343	-33.436	-33.4346	-33.4503	-33.457	-33.4662	-33.4725	-33.4729	-33.4836	-33.4833	-33.4702	-33.4458	-33.4508	-33.4494	-33.4437	-33.4367	-33.4332	-33.4236	-33.394	-33.3415	-33.3093	-33.2582	-33.2308
-17.8541	-17.8274	-17.8012	-17.7828	-17.7733	-17.767	-17.7628	-17.7581	-17.7531	-17.7584	-17.7706	-17.7677	-17.7189	-17.6901	-17.6604	-17.6524	-17.6653	-17.682	-17.7304	-17.754	-17.7553	-17.762	-17.7606	-17.7653	-17.7979	-17.843	-17.863	-17.8908	-17.9437	-17.9991	-18.0501	-18.0871	-18.1064	-18.1103	-18.1366	-18.1619	-18.1798	-18.2093	-18.2282	-18.2517	-18.2741	-18.282	-18.2662	-18.2476	-18.2404	-18.2421	-18.2408	-18.2441	-18.2492	-18.2402
-29.6061	-29.5017	-29.5275	-29.5822	-29.632	-29.7186	-29.7114	-29.6813	-29.6116	-29.509	-29.4489	-29.3866	-29.339	-29.302	-29.261	-29.2108	-29.1449	-29.0572	-28.9541	-28.8668	-28.8176	-28.7695	-28.7131	-28.6637	-28.6641	-28.6826	-28.741	-28.8264	-28.886	-28.9143	-28.9627	-29.0106	-29.0403	-29.0851	-29.1395	-29.1918	-29.2283	-29.2447	-29.2357	-29.2347	-29.2357	-29.2362	-29.2164	-29.199	-29.1879	-29.1698	-29.1274	-29.1117	-29.091	-29.0685
-23.1163	-23.0924	-23.055	-23.0182	-23.0001	-22.9959	-22.9915	-22.9829	-22.9669	-22.9747	-23.0077	-23.0543	-23.0831	-23.1178	-23.1622	-23.1951	-23.2256	-23.2634	-23.3203	-23.3573	-23.3938	-23.4345	-23.4851	-23.4873	-23.479	-23.4624	-23.4657	-23.4752	-23.4914	-23.5077	-23.5273	-23.5436	-23.5525	-23.5485	-23.5557	-23.5687	-23.5692	-23.5666	-23.555	-23.5281	-23.5099	-23.5088	-23.5173	-23.5614	-23.5867	-23.5945	-23.5958	-23.5959	-23.5764	-23.5568
-47.8179	-47.8212	-47.8365	-47.8604	-47.8676	-47.875	-47.8765	-47.8631	-47.8532	-47.8334	-47.791	-47.7404	-47.7024	-47.6759	-47.6576	-47.6321	-47.6097	-47.5946	-47.5733	-47.5649	-47.5609	-47.5298	-47.5246	-47.5233	-47.5146	-47.4966	-47.4808	-47.471	-47.4515	-47.4204	-47.3936	-47.3888	-47.3869	-47.3867	-47.3887	-47.3745	-47.352	-47.3284	-47.2896	-47.2558	-47.229	-47.2081	-47.1722	-47.1361	-47.1097	-47.0799	-47.048	-47.0138	-46.9763	-46.9437
-39.8683	-39.8821	-39.896	-39.9099	-39.9212	-39.9406	-39.9898	-40.0481	-40.0982	-40.1258	-40.1634	-40.201	-40.2245	-40.2347	-40.2411	-40.2672	-40.2887	-40.2999	-40.2998	-40.3005	-40.3063	-40.3059	-40.3023	-40.2875	-40.2861	-40.2878	-40.2926	-40.3025	-40.3198	-40.3442	-40.3465	-40.3312	-40.3481	-40.3612	-40.3631	-40.3703	-40.377	-40.3786	-40.3909	-40.4112	-40.4203	-40.4207	-40.4188	-40.4232	-40.4279	-40.4316	-40.4353	-40.4408	-40.4506	-40.4598
-32.5441	-32.5039	-32.499	-32.4988	-32.4945	-32.4763	-32.4473	-32.4143	-32.372	-32.3016	-32.2118	-32.1309	-32.0689	-32.0167	-31.9695	-31.9229	-31.8846	-31.8537	-31.8282	-31.7998	-31.7763	-31.7616	-31.7569	-31.7496	-31.7336	-31.6991	-31.6811	-31.6508	-31.6077	-31.5763	-31.5484	-31.5224	-31.4999	-31.4912	-31.4794	-31.4631	-31.4453	-31.4461	-31.4468	-31.446	-31.4237	-31.3943	-31.3751	-31.3702	-31.3621	-31.3554	-31.3502	-31.3418	-31.3292	-31.3241
-33.8071	-33.8054	-33.8055	-33.8063	-33.8069	-33.8095	-33.8069	-33.7922	-33.7616	-33.7487	-33.7377	-33.7282	-33.7234	-33.7149	-33.7108	-33.7093	-33.6937	-33.6584	-33.6165	-33.5853	-33.5679	-33.554	-33.5386	-33.5169	-33.4911	-33.4673	-33.4446	-33.4199	-33.3832	-33.3406	-33.3012	-33.2734	-33.2446	-33.2255	-33.2167	-33.2151	-33.2005	-33.1859	-33.1772	-33.1495	-33.1423	-33.1369	-33.1267	-33.118	-33.1022	-33.0797	-33.0548	-33.0211	-32.9942	-32.9728
-40.1863	-40.1915	-40.1914	-40.1834	-40.1792	-40.1765	-40.1669	-40.1548	-40.143	-40.1437	-40.1557	-40.1759	-40.1968	-40.2119	-40.2098	-40.1883	-40.1719	-40.164	-40.1639	-40.1597	-40.1333	-40.0976	-40.0538	-40.0115	-39.9753	-39.9457	-39.9171	-39.8937	-39.8835	-39.8649	-39.8115	-39.7816	-39.7604	-39.7218	-39.6766	-39.6273	-39.6148	-39.6112	-39.5832	-39.5579	-39.5515	-39.5522	-39.5574	-39.5561	-39.5523	-39.5462	-39.5404	-39.5358	-39.5469	-39.5609
-33.4056	-33.3375	-33.2539	-33.2027	-33.1929	-33.1979	-33.1988	-33.1942	-33.1682	-33.1243	-33.0985	-33.0834	-33.053	-33.0574	-33.0554	-33.0241	-32.9542	-32.9241	-32.9038	-32.8834	-32.8637	-32.8596	-32.8564	-32.8441	-32.8087	-32.7688	-32.7334	-32.7038	-32.6513	-32.6022	-32.5636	-32.5337	-32.5093	-32.4946	-32.4841	-32.4688	-32.4412	-32.3957	-32.3552	-32.363	-32.4106	-32.4579	-32.471	-32.4706	-32.4832	-32.5019	-32.5072	-32.4934	-32.4894	-32.4918
-33.688	-33.7271	-33.7562	-33.7686	-33.7753	-33.8074	-33.8314	-33.8334	-33.8342	-33.8514	-33.8677	-33.8654	-33.8522	-33.8223	-33.7831	-33.7414	-33.7046	-33.6587	-33.5894	-33.5065	-33.4582	-33.414	-33.3648	-33.3082	-33.246	-33.1716	-33.1009	-33.0415	-32.9899	-32.9417	-32.9128	-32.8896	-32.8681	-32.8603	-32.8473	-32.8378	-32.8247	-32.7914	-32.7979	-32.8144	-32.8516	-32.8998	-32.9196	-32.9337	-32.943	-32.9464	-32.9466	-32.9328	-32.9256	-32.9184
-37.7144	-37.6792	-37.6862	-37.6896	-37.7006	-37.7088	-37.6843	-37.6603	-37.6701	-37.6503	-37.6337	-37.5994	-37.5464	-37.5057	-37.4743	-37.4377	-37.4163	-37.408	-37.3749	-37.3103	-37.2484	-37.1935	-37.1346	-37.0807	-37.0099	-36.9806	-36.9684	-36.9679	-36.9887	-37.0203	-37.0524	-37.0466	-37.0166	-36.9612	-36.9077	-36.8804	-36.8751	-36.9001	-36.9113	-36.8973	-36.9026	-36.8994	-36.8759	-36.8605	-36.832	-36.8237	-36.8271	-36.8381	-36.8441	-36.8433
-41.2088	-41.1757	-41.1456	-41.1277	-41.1208	-41.1079	-41.1102	-41.115	-41.1155	-41.1191	-41.1137	-41.0917	-41.0581	-41.0505	-41.0293	-40.9966	-40.9742	-40.9655	-40.9668	-40.9785	-41.0058	-41.0072	-41.0161	-41.0398	-41.0686	-41.0842	-41.1014	-41.115	-41.1214	-41.1313	-41.1301	-41.1271	-41.1322	-41.1343	-41.1292	-41.1225	-41.1253	-41.1088	-41.0933	-41.0892	-41.0989	-41.099	-41.0937	-41.0879	-41.101	-41.0927	-41.0912	-41.0961	-41.109	-41.1062
-37.9448	-37.8867	-37.8421	-37.8115	-37.776	-37.7302	-37.691	-37.66	-37.6519	-37.6489	-37.6556	-37.6613	-37.661	-37.6591	-37.6464	-37.6329	-37.619	-37.6025	-37.5895	-37.5911	-37.5925	-37.5775	-37.5589	-37.5448	-37.5225	-37.4861	-37.4432	-37.3988	-37.3692	-37.355	-37.3551	-37.3545	-37.3439	-37.3316	-37.3191	-37.2933	-37.2606	-37.2614	-37.2641	-37.2632	-37.2615	-37.2594	-37.2497	-37.2024	-37.1524	-37.1006	-37.0575	-37.019	-36.9827	-36.9475
-39.347	-39.4141	-39.4655	-39.5159	-39.5696	-39.5916	-39.6211	-39.6318	-39.6152	-39.5892	-39.5853	-39.5796	-39.5608	-39.5593	-39.5477	-39.5438	-39.5646	-39.5891	-39.6194	-39.6314	-39.6333	-39.6435	-39.6669	-39.7024	-39.7342	-39.7449	-39.7204	-39.6929	-39.6836	-39.6825	-39.6736	-39.6737	-39.6825	-39.6752	-39.6741	-39.6707	-39.6632	-39.6606	-39.6516	-39.6504	-39.6521	-39.633	-39.6321	-39.6351	-39.6462	-39.6581	-39.6575	-39.636	-39.5956	-39.5859
-36.3192	-36.2877	-36.2565	-36.2266	-36.205	-36.19	-36.1803	-36.1733	-36.1628	-36.1124	-36.0874	-36.0746	-36.0569	-36.0381	-36.018	-35.9883	-35.951	-35.907	-35.8562	-35.8168	-35.7995	-35.7804	-35.7599	-35.7366	-35.7319	-35.733	-35.7132	-35.6699	-35.6024	-35.5546	-35.5169	-35.4846	-35.4697	-35.4593	-35.4383	-35.4374	-35.4476	-35.4397	-35.4369	-35.4426	-35.4355	-35.4201	-35.4026	-35.4048	-35.41	-35.3931	-35.3811	-35.3751	-35.3735	-35.3649
-44.6	-44.6299	-44.6337	-44.6313	-44.628	-44.6149	-44.582	-44.5272	-44.4995	-44.4805	-44.4622	-44.4584	-44.4534	-44.4385	-44.4209	-44.4007	-44.3817	-44.3737	-44.3619	-44.3447	-44.3259	-44.318	-44.3119	-44.2997	-44.2921	-44.2823	-44.2626	-44.2556	-44.255	-44.2621	-44.2774	-44.2869	-44.2899	-44.2888	-44.2909	-44.295	-44.2906	-44.2892	-44.2876	-44.2784	-44.2851	-44.2902	-44.2857	-44.3086	-44.3269	-44.3319	-44.3427	-44.3391	-44.3194	-44.3126
-34.1147	-34.0909	-34.0569	-34.012	-33.9637	-33.9627	-33.9564	-33.9438	-33.9416	-33.9403	-33.9254	-33.8699	-33.8348	-33.8091	-33.8034	-33.8128	-33.7907	-33.7551	-33.7169	-33.6857	-33.6551	-33.6143	-33.563	-33.5126	-33.4839	-33.4682	-33.4618	-33.4722	-33.4438	-33.3948	-33.3659	-33.3513	-33.3387	-33.3221	-33.2952	-33.2839	-33.2854	-33.29	-33.272	-33.2582	-33.2582	-33.2719	-33.2832	-33.2707	-33.2624	-33.2692	-33.2493	-33.2267	-33.2035	-33.1774
-30.6388	-30.6054	-30.5974	-30.6036	-30.6121	-30.6197	-30.6175	-30.6165	-30.6236	-30.628	-30.6304	-30.632	-30.6349	-30.6515	-30.6675	-30.6793	-30.6772	-30.6693	-30.6467	-30.6086	-30.55	-30.5028	-30.4695	-30.4517	-30.4495	-30.4602	-30.4573	-30.4478	-30.4432	-30.4346	-30.4087	-30.3709	-30.3239	-30.2887	-30.2584	-30.2322	-30.2057	-30.1805	-30.1624	-30.1463	-30.1292	-30.1181	-30.1106	-30.0996	-30.0936	-30.0956	-30.0921	-30.075	-30.0768	-30.0802
-36.6026	-36.667	-36.7233	-36.773	-36.8207	-36.8632	-36.8995	-36.9153	-36.9238	-36.9285	-36.9392	-36.9512	-36.956	-36.9507	-36.9309	-36.9172	-36.9142	-36.9148	-36.8848	-36.851	-36.8356	-36.8041	-36.7862	-36.7902	-36.7846	-36.7685	-36.756	-36.7355	-36.7025	-36.6618	-36.6075	-36.5414	-36.4933	-36.466	-36.4531	-36.4445	-36.4356	-36.422	-36.4111	-36.4063	-36.4228	-36.4381	-36.4467	-36.4467	-36.4455	-36.4411	-36.4519	-36.462	-36.4653	-36.4873
-33.3032	-33.2888	-33.2596	-33.2114	-33.1464	-33.0897	-33.0477	-33.0218	-33.0098	-33.0027	-32.9888	-32.9562	-32.9188	-32.8952	-32.8766	-32.8592	-32.8473	-32.8386	-32.8277	-32.804	-32.7669	-32.7501	-32.7428	-32.7321	-32.7363	-32.7345	-32.7151	-32.6964	-32.6809	-32.6761	-32.6772	-32.6825	-32.6901	-32.7017	-32.7219	-32.7408	-32.7473	-32.7494	-32.751	-32.7593	-32.7794	-32.8088	-32.83	-32.8303	-32.8253	-32.8091	-32.775	-32.7507	-32.7441	-32.7579
-37.0266	-37.0403	-37.0444	-37.0301	-37.0089	-37.0074	-37.0344	-37.0397	-37.0341	-37.017	-36.983	-36.9278	-36.8738	-36.83	-36.808	-36.7853	-36.7557	-36.7354	-36.7379	-36.7091	-36.6796	-36.6632	-36.6618	-36.6976	-36.735	-36.7608	-36.7701	-36.7635	-36.7464	-36.7459	-36.7585	-36.7786	-36.7705	-36.7505	-36.7408	-36.736	-36.7402	-36.7534	-36.7695	-36.7896	-36.8166	-36.8373	-36.8406	-36.8351	-36.8499	-36.9044	-36.9612	-37.0042	-37.0387	-37.0687
-38.1078	-38.1012	-38.0813	-38.0348	-37.9934	-37.9478	-37.897	-37.8884	-37.8829	-37.8703	-37.839	-37.7997	-37.7854	-37.7605	-37.7223	-37.694	-37.6581	-37.6107	-37.5682	-37.5444	-37.5352	-37.5263	-37.5163	-37.5023	-37.502	-37.5062	-37.5156	-37.5108	-37.4867	-37.4676	-37.4411	-37.4043	-37.3748	-37.3478	-37.3224	-37.2959	-37.2695	-37.2424	-37.2381	-37.2366	-37.2282	-37.2152	-37.2012	-37.1967	-37.1909	-37.1812	-37.1668	-37.1487	-37.1291	-37.1285
-39.6942	-39.6602	-39.6422	-39.6345	-39.6327	-39.6343	-39.636	-39.6375	-39.645	-39.6635	-39.6766	-39.6893	-39.7118	-39.7253	-39.7226	-39.7161	-39.6965	-39.673	-39.6468	-39.6352	-39.6294	-39.6146	-39.5912	-39.5652	-39.5495	-39.5576	-39.5716	-39.5907	-39.6049	-39.6142	-39.6107	-39.5884	-39.5746	-39.5652	-39.5584	-39.5549	-39.5671	-39.5768	-39.5712	-39.566	-39.5633	-39.5594	-39.5536	-39.5563	-39.5656	-39.5648	-39.5626	-39.581	-39.5984	-39.5922
-42.497	-42.4263	-42.4126	-42.4111	-42.4146	-42.4136	-42.4021	-42.3523	-42.3065	-42.3023	-42.3134	-42.3255	-42.3249	-42.319	-42.3052	-42.3002	-42.3018	-42.3133	-42.3475	-42.3705	-42.3793	-42.381	-42.3789	-42.3698	-42.3603	-42.3736	-42.3913	-42.4097	-42.4265	-42.4507	-42.4765	-42.4907	-42.484	-42.4712	-42.4654	-42.4661	-42.5093	-42.5408	-42.5501	-42.5456	-42.5502	-42.568	-42.5968	-42.5735	-42.5653	-42.5658	-42.592	-42.6169	-42.6411	-42.6638
-32.6526	-32.5189	-32.4154	-32.3434	-32.2999	-32.2786	-32.2678	-32.2664	-32.2604	-32.223	-32.2045	-32.14	-32.1194	-32.1334	-32.1721	-32.1761	-32.177	-32.1801	-32.1964	-32.2294	-32.2254	-32.2159	-32.2003	-32.1714	-32.1363	-32.1064	-32.0985	-32.099	-32.1107	-32.1139	-32.1009	-32.067	-32.0309	-31.9893	-31.9656	-31.9598	-31.9643	-32.0063	-32.0172	-32.0317	-32.0472	-32.0665	-32.1158	-32.1406	-32.1599	-32.1654	-32.1517	-32.1243	-32.0946	-32.0697
-35.8619	-35.8421	-35.8202	-35.8102	-35.8104	-35.8373	-35.8443	-35.8433	-35.8453	-35.854	-35.8558	-35.8537	-35.8542	-35.8418	-35.8277	-35.8229	-35.8344	-35.8215	-35.8041	-35.7977	-35.7943	-35.7966	-35.8004	-35.8017	-35.8023	-35.8075	-35.8122	-35.8042	-35.7836	-35.7841	-35.7944	-35.7959	-35.8108	-35.8251	-35.8297	-35.8149	-35.8062	-35.7967	-35.7832	-35.7666	-35.7559	-35.7593	-35.7847	-35.7808	-35.7799	-35.7829	-35.8041	-35.8094	-35.8267	-35.8402
-43.7238	-43.7584	-43.7982	-43.8214	-43.828	-43.8286	-43.8483	-43.8559	-43.8614	-43.8673	-43.8706	-43.8999	-43.9178	-43.9271	-43.9371	-43.9647	-43.986	-44.0081	-44.0209	-44.0309	-44.064	-44.0982	-44.128	-44.1494	-44.1631	-44.1714	-44.1495	-44.1454	-44.1439	-44.1429	-44.1508	-44.1268	-44.1286	-44.1381	-44.1447	-44.15	-44.1711	-44.1649	-44.1602	-44.1704	-44.1942	-44.2185	-44.2495	-44.2784	-44.2977	-44.3078	-44.3065	-44.3238	-44.3354	-44.3336
-34.7091	-34.6775	-34.6333	-34.571	-34.5153	-34.4689	-34.4408	-34.4196	-34.4021	-34.3843	-34.3658	-34.3468	-34.3299	-34.3164	-34.3104	-34.3085	-34.2992	-34.2785	-34.2532	-34.2318	-34.2186	-34.1968	-34.168	-34.1505	-34.1412	-34.1374	-34.1405	-34.1599	-34.1819	-34.1955	-34.1835	-34.1641	-34.1382	-34.1197	-34.1032	-34.0731	-34.0557	-34.0511	-34.0508	-34.0514	-34.0351	-34.0049	-33.9763	-33.9552	-33.9404	-33.9294	-33.9221	-33.9188	-33.9158	-33.9127
-38.1009	-38.1174	-38.1425	-38.1716	-38.197	-38.2159	-38.2421	-38.273	-38.2947	-38.3	-38.2856	-38.2753	-38.2604	-38.2357	-38.2135	-38.2053	-38.2017	-38.2067	-38.1962	-38.1622	-38.1302	-38.0812	-38.0706	-38.0531	-38.0409	-38.0387	-38.0117	-38.0123	-38.0209	-38.0231	-38.0114	-38.0306	-38.0299	-38.0262	-38.031	-38.0494	-38.0336	-38.034	-38.0416	-38.057	-38.0722	-38.0883	-38.1206	-38.1189	-38.1047	-38.0859	-38.0651	-38.0469	-38.0336	-38.0204
-29.8312	-29.8238	-29.8062	-29.774	-29.7439	-29.7212	-29.7056	-29.6867	-29.6655	-29.6423	-29.6183	-29.6089	-29.6112	-29.6021	-29.58	-29.5558	-29.5334	-29.5108	-29.4845	-29.4517	-29.4126	-29.3704	-29.3202	-29.2685	-29.229	-29.2172	-29.2143	-29.2111	-29.1996	-29.169	-29.16	-29.1527	-29.1438	-29.1152	-29.1021	-29.1212	-29.1415	-29.1693	-29.2134	-29.2548	-29.2986	-29.353	-29.4013	-29.4258	-29.4161	-29.4173	-29.4259	-29.4302	-29.4407	-29.4619
-35.4246	-35.3514	-35.3167	-35.2841	-35.2571	-35.2511	-35.2588	-35.2562	-35.2574	-35.2733	-35.2821	-35.3084	-35.3246	-35.327	-35.3238	-35.3294	-35.2917	-35.2885	-35.2949	-35.2897	-35.2795	-35.2498	-35.2195	-35.2073	-35.2056	-35.1897	-35.1766	-35.1745	-35.1788	-35.1951	-35.1985	-35.2075	-35.1915	-35.1366	-35.112	-35.1229	-35.1225	-35.118	-35.1157	-35.1242	-35.1172	-35.0978	-35.0723	-35.0585	-35.0589	-35.0608	-35.0497	-35.0218	-34.9932	-34.9569
-35.8958	-35.8286	-35.7381	-35.6537	-35.6111	-35.6109	-35.6225	-35.67	-35.7394	-35.7865	-35.808	-35.8131	-35.8237	-35.8407	-35.8598	-35.8499	-35.8242	-35.7825	-35.7381	-35.7249	-35.725	-35.7674	-35.8131	-35.8426	-35.8545	-35.8275	-35.7904	-35.7526	-35.7188	-35.6711	-35.6294	-35.606	-35.6051	-35.5994	-35.5806	-35.5612	-35.534	-35.5214	-35.5266	-35.5654	-35.6241	-35.6882	-35.7739	-35.8283	-35.8616	-35.8836	-35.9161	-35.9609	-36.0162	-36.0583
-32.5292	-32.5219	-32.4923	-32.4263	-32.3888	-32.3702	-32.3419	-32.293	-32.2624	-32.2187	-32.2191	-32.2016	-32.1509	-32.1003	-32.0492	-31.9743	-31.9364	-31.9333	-31.9198	-31.9068	-31.8777	-31.8403	-31.8304	-31.8576	-31.9373	-32.0131	-32.0762	-32.182	-32.3063	-32.3713	-32.4262	-32.5231	-32.6266	-32.7011	-32.7428	-32.7644	-32.7929	-32.7909	-32.7717	-32.7657	-32.7815	-32.7995	-32.8143	-32.8413	-32.8616	-32.8699	-32.8881	-32.9371	-33.0014	-33.0767
-35.0731	-35.0054	-34.9001	-34.75	-34.5574	-34.367	-34.2151	-34.1218	-34.038	-33.954	-33.8666	-33.8101	-33.7718	-33.7452	-33.7262	-33.7088	-33.6901	-33.6644	-33.6474	-33.6291	-33.5945	-33.575	-33.562	-33.5522	-33.5416	-33.5421	-33.558	-33.58	-33.6163	-33.6427	-33.6345	-33.618	-33.5911	-33.5566	-33.5587	-33.5647	-33.5694	-33.5598	-33.5557	-33.5551	-33.5518	-33.5395	-33.5236	-33.5199	-33.5115	-33.5022	-33.4965	-33.4884	-33.4817	-33.4765
-18.8094	-18.7741	-18.7673	-18.776	-18.7936	-18.8265	-18.8866	-18.9422	-18.9941	-19.0878	-19.1777	-19.243	-19.2493	-19.2493	-19.2174	-19.1849	-19.1632	-19.1485	-19.1457	-19.2077	-19.2535	-19.285	-19.3218	-19.3397	-19.3445	-19.3512	-19.3568	-19.3586	-19.3617	-19.3677	-19.3739	-19.3878	-19.4378	-19.4377	-19.4144	-19.3919	-19.3651	-19.3359	-19.333	-19.3332	-19.3522	-19.375	-19.4003	-19.4319	-19.4643	-19.4945	-19.5248	-19.5484	-19.5575	-19.5699
Hand trajectory, 1st reach towards left, Y (mm)
322.988	322.963	322.944	322.921	322.898	322.887	322.9	322.911	322.923	322.93	322.929	322.94	322.95	322.968	322.98	322.979	322.967	322.954	322.937	322.923	322.919	322.936	322.936	322.926	322.907	322.892	322.872	322.848	322.83	322.818	322.812	322.818	322.806	322.801	322.8	322.8	322.811	322.801	322.8	322.797	322.782	322.769	322.748	322.717	322.682	322.648	322.605	322.576	322.541	322.512
337.399	337.377	337.335	337.284	337.242	337.214	337.195	337.125	337.033	336.935	336.864	336.84	336.849	336.847	336.838	336.82	336.791	336.758	336.714	336.658	336.603	336.583	336.586	336.59	336.589	336.571	336.529	336.48	336.438	336.403	336.379	336.369	336.366	336.37	336.403	336.4	336.386	336.366	336.357	336.358	336.38	336.415	336.431	336.431	336.415	336.376	336.317	336.21	336.085	336.002
321.104	321.103	321.103	321.139	321.153	321.12	321.038	320.992	320.954	320.916	320.887	320.878	320.855	320.832	320.79	320.725	320.663	320.599	320.551	320.521	320.49	320.425	320.346	320.273	320.222	320.189	320.162	320.125	320.091	320.074	320.048	320.006	319.946	319.891	319.872	319.865	319.849	319.798	319.73	319.7	319.671	319.615	319.549	319.506	319.481	319.431	319.39	319.383	319.388	319.378
327.127	327.195	327.224	327.223	327.209	327.237	327.294	327.366	327.447	327.526	327.577	327.606	327.621	327.625	327.625	327.581	327.509	327.409	327.314	327.268	327.296	327.322	327.328	327.322	327.286	327.235	327.164	327.085	327.027	327.01	327.003	326.989	326.957	326.908	326.82	326.686	326.551	326.45	326.384	326.348	326.334	326.319	326.29	326.261	326.198	326.129	326.066	326.005	325.938	325.855
337.26	337.231	337.188	337.139	337.12	337.116	337.108	337.078	337.039	337.017	337.013	337.013	337.007	336.998	336.992	336.963	336.939	336.903	336.866	336.831	336.797	336.75	336.67	336.572	336.513	336.48	336.455	336.417	336.351	336.28	336.205	336.14	336.089	336.028	335.997	335.983	335.964	335.962	335.959	335.96	335.95	335.93	335.901	335.861	335.825	335.793	335.771	335.754	335.725	335.697
321.702	321.704	321.738	321.732	321.687	321.634	321.59	321.532	321.469	321.412	321.348	321.327	321.345	321.395	321.416	321.405	321.334	321.259	321.196	321.186	321.157	321.105	321.061	321.011	320.962	320.933	320.902	320.842	320.79	320.716	320.635	320.562	320.509	320.462	320.402	320.329	320.246	320.205	320.16	320.116	320.057	320.013	319.986	319.957	319.919	319.872	319.85	319.833	319.806	319.765
331.432	331.387	331.363	331.337	331.285	331.27	331.285	331.347	331.413	331.468	331.515	331.529	331.515	331.49	331.432	331.354	331.295	331.284	331.275	331.236	331.15	331.054	330.989	330.965	330.947	330.91	330.866	330.853	330.858	330.876	330.891	330.913	330.924	330.915	330.89	330.856	330.809	330.779	330.805	330.86	330.881	330.88	330.886	330.928	330.95	330.936	330.904	330.873	330.86	330.832
332.561	332.558	332.553	332.561	332.606	332.655	332.658	332.649	332.631	332.621	332.618	332.62	332.625	332.638	332.653	332.62	332.581	332.549	332.537	332.562	332.609	332.674	332.714	332.722	332.656	332.568	332.542	332.546	332.591	332.645	332.694	332.695	332.659	332.592	332.539	332.488	332.445	332.416	332.402	332.391	332.384	332.382	332.379	332.338	332.331	332.314	332.291	332.279	332.275	332.262
324.704	324.659	324.581	324.497	324.486	324.489	324.478	324.442	324.418	324.407	324.386	324.33	324.239	324.154	324.089	324.021	323.964	323.933	323.888	323.829	323.777	323.755	323.776	323.787	323.801	323.802	323.777	323.745	323.708	323.66	323.628	323.627	323.644	323.662	323.653	323.611	323.574	323.535	323.488	323.451	323.424	323.403	323.388	323.359	323.322	323.279	323.246	323.208	323.18	323.151
321.326	321.258	321.216	321.208	321.216	321.22	321.209	321.171	321.097	320.979	320.846	320.727	320.663	320.676	320.748	320.828	320.825	320.78	320.687	320.572	320.493	320.428	320.349	320.257	320.206	320.203	320.214	320.199	320.175	320.132	320.058	320.018	320.008	320.008	320.015	320.023	320.03	320.047	320.064	320.065	320.041	320.002	319.93	319.845	319.788	319.758	319.736	319.72	319.711	319.689
322.773	322.755	322.71	322.647	322.609	322.607	322.651	322.72	322.827	322.927	322.983	322.994	322.987	322.959	322.946	322.917	322.881	322.827	322.778	322.736	322.709	322.698	322.691	322.694	322.671	322.626	322.559	322.49	322.44	322.391	322.355	322.337	322.311	322.294	322.291	322.296	322.307	322.258	322.198	322.141	322.108	322.091	322.084	322.083	322.096	322.083	322.075	322.049	322.022	322.001
325.349	325.375	325.371	325.354	325.332	325.315	325.31	325.312	325.32	325.322	325.307	325.259	325.172	325.072	324.967	324.846	324.721	324.607	324.514	324.429	324.358	324.305	324.267	324.196	324.147	324.117	324.092	324.059	324.021	323.975	323.918	323.867	323.833	323.802	323.767	323.725	323.689	323.65	323.615	323.592	323.563	323.545	323.524	323.479	323.417	323.353	323.307	323.272	323.22	323.17
322.171	322.089	322.028	321.945	321.842	321.773	321.77	321.779	321.772	321.733	321.636	321.505	321.378	321.28	321.2	321.123	321.04	320.962	320.903	320.842	320.75	320.628	320.5	320.388	320.277	320.165	320.071	319.991	319.906	319.84	319.834	319.818	319.792	319.753	319.698	319.657	319.626	319.603	319.586	319.581	319.568	319.559	319.568	319.574	319.564	319.542	319.518	319.509	319.526	319.572
333.48	333.479	333.471	333.445	333.43	333.427	333.408	333.413	333.456	333.507	333.519	333.507	333.447	333.388	333.322	333.26	333.199	333.152	333.124	333.098	333.056	332.996	332.921	332.838	332.769	332.739	332.729	332.727	332.714	332.674	332.625	332.593	332.581	332.563	332.531	332.487	332.451	332.436	332.419	332.392	332.382	332.372	332.367	332.389	332.39	332.372	332.36	332.35	332.331	332.294
336.194	336.186	336.17	336.147	336.14	336.126	336.1	336.091	336.127	336.15	336.103	336.02	335.914	335.811	335.761	335.77	335.787	335.767	335.711	335.658	335.65	335.664	335.66	335.625	335.566	335.483	335.41	335.364	335.341	335.304	335.261	335.219	335.17	335.116	335.046	334.96	334.865	334.794	334.776	334.761	334.74	334.72	334.682	334.676	334.692	334.678	334.636	334.607	334.582	334.55
338.654	338.663	338.688	338.741	338.828	338.918	338.955	338.962	338.953	338.928	338.902	338.884	338.865	338.822	338.775	338.746	338.734	338.726	338.694	338.645	338.577	338.515	338.467	338.422	338.369	338.336	338.343	338.359	338.384	338.398	338.374	338.348	338.318	338.301	338.283	338.256	338.231	338.221	338.216	338.204	338.173	338.116	338.052	337.989	337.934	337.879	337.83	337.789	337.755	337.744
326.376	326.316	326.272	326.265	326.285	326.304	326.344	326.352	326.349	326.33	326.309	326.285	326.28	326.28	326.282	326.232	326.156	326.071	325.984	325.905	325.873	325.867	325.863	325.849	325.76	325.67	325.572	325.467	325.361	325.272	325.185	325.112	325.046	324.981	324.939	324.902	324.862	324.816	324.764	324.692	324.601	324.509	324.436	324.382	324.369	324.357	324.338	324.317	324.315	324.298
329.757	329.709	329.645	329.599	329.595	329.589	329.568	329.548	329.546	329.549	329.547	329.504	329.429	329.367	329.378	329.364	329.302	329.22	329.132	329.11	329.106	329.068	328.968	328.855	328.777	328.746	328.729	328.68	328.629	328.608	328.607	328.591	328.569	328.55	328.523	328.499	328.451	328.388	328.356	328.345	328.347	328.361	328.363	328.329	328.291	328.285	328.286	328.275	328.283	328.31
325.84	325.853	325.867	325.828	325.829	325.854	325.889	325.927	325.986	326.093	326.206	326.305	326.352	326.327	326.264	326.212	326.15	326.107	326.104	326.124	326.12	326.033	325.921	325.813	325.699	325.619	325.524	325.451	325.406	325.41	325.405	325.395	325.369	325.302	325.235	325.192	325.162	325.155	325.165	325.168	325.179	325.195	325.192	325.162	325.097	325.012	324.932	324.848	324.742	324.661
329.999	330.008	330.017	330.041	330.041	330.008	329.957	329.929	329.966	330.059	330.089	330.049	329.958	329.88	329.824	329.773	329.734	329.66	329.591	329.535	329.483	329.425	329.345	329.23	329.1	328.995	328.928	328.894	328.857	328.815	328.771	328.727	328.691	328.657	328.644	328.643	328.635	328.617	328.592	328.563	328.532	328.517	328.498	328.49	328.487	328.477	328.451	328.429	328.43	328.489
334.09	334.113	334.121	334.119	334.115	334.099	334.069	334.044	334.026	334.028	334.043	334.042	334.045	334.059	334.076	334.076	334.058	334.049	334.054	334.076	334.086	334.068	333.992	333.888	333.768	333.687	333.661	333.644	333.615	333.577	333.576	333.592	333.628	333.638	333.637	333.624	333.594	333.574	333.587	333.638	333.696	333.703	333.691	333.643	333.564	333.48	333.39	333.32	333.291	333.26
339.604	339.622	339.636	339.637	339.654	339.723	339.819	339.891	339.932	339.943	339.914	339.855	339.823	339.791	339.741	339.696	339.671	339.602	339.499	339.377	339.274	339.214	339.203	339.207	339.212	339.189	339.14	339.067	339.013	338.983	338.966	338.933	338.863	338.81	338.785	338.772	338.792	338.789	338.802	338.833	338.844	338.842	338.82	338.801	338.748	338.692	338.679	338.704	338.72	338.713
326.221	326.19	326.164	326.179	326.226	326.267	326.291	326.307	326.317	326.336	326.377	326.437	326.451	326.442	326.408	326.383	326.331	326.251	326.206	326.192	326.158	326.083	326.027	326.011	326.02	326.038	326.051	326.073	326.071	326.061	326.058	326.041	326.027	325.995	325.945	325.917	325.922	325.928	325.905	325.881	325.893	325.891	325.857	325.814	325.806	325.817	325.835	325.836	325.811	325.783
334.747	334.793	334.813	334.814	334.788	334.786	334.796	334.81	334.805	334.787	334.774	334.76	334.737	334.712	334.701	334.697	334.664	334.635	334.611	334.593	334.561	334.524	334.5	334.49	334.49	334.495	334.516	334.53	334.533	334.533	334.532	334.528	334.52	334.503	334.497	334.489	334.475	334.471	334.468	334.439	334.424	334.403	334.402	334.405	334.4	334.4	334.393	334.371	334.361	334.346
336.039	336.074	336.08	336.086	336.087	336.084	336.111	336.19	336.243	336.276	336.263	336.19	336.114	336.063	336.049	336.029	336.026	336.02	336	335.99	335.938	335.858	335.797	335.742	335.695	335.663	335.618	335.577	335.552	335.512	335.448	335.388	335.354	335.331	335.32	335.313	335.303	335.281	335.255	335.26	335.29	335.301	335.316	335.334	335.338	335.329	335.306	335.294	335.266	335.232
328.11	328.167	328.266	328.29	328.267	328.219	328.205	328.203	328.256	328.295	328.302	328.303	328.293	328.245	328.175	328.103	328.019	327.957	327.925	327.894	327.868	327.848	327.823	327.814	327.775	327.71	327.626	327.578	327.568	327.572	327.602	327.623	327.618	327.592	327.545	327.531	327.548	327.581	327.583	327.555	327.517	327.494	327.499	327.509	327.507	327.473	327.422	327.358	327.309	327.288
331.88	331.958	332.028	332.078	332.091	332.099	332.151	332.242	332.33	332.402	332.451	332.465	332.476	332.49	332.49	332.48	332.483	332.5	332.468	332.426	332.385	332.348	332.314	332.305	332.277	332.263	332.24	332.222	332.205	332.171	332.143	332.153	332.178	332.182	332.179	332.182	332.189	332.199	332.206	332.205	332.199	332.198	332.191	332.145	332.114	332.086	332.046	332.019	331.984	331.96
330.104	330.016	329.953	329.93	329.959	330.016	330.087	330.149	330.187	330.176	330.139	330.09	330.01	329.932	329.865	329.803	329.758	329.734	329.724	329.746	329.77	329.784	329.788	329.767	329.716	329.647	329.595	329.554	329.52	329.495	329.493	329.499	329.509	329.508	329.509	329.513	329.515	329.49	329.473	329.463	329.456	329.452	329.443	329.431	329.427	329.43	329.434	329.436	329.437	329.44
339.709	339.608	339.528	339.471	339.428	339.436	339.496	339.565	339.588	339.553	339.52	339.478	339.395	339.349	339.308	339.249	339.224	339.216	339.231	339.283	339.289	339.209	339.096	338.995	338.946	338.937	338.955	338.994	339.018	339.026	339.026	339.008	338.962	338.914	338.881	338.844	338.851	338.88	338.887	338.875	338.835	338.806	338.791	338.778	338.772	338.753	338.689	338.625	338.593	338.579
321.279	321.354	321.406	321.443	321.458	321.462	321.466	321.509	321.558	321.601	321.611	321.592	321.512	321.403	321.29	321.17	321.078	321.054	321.106	321.148	321.134	321.057	320.916	320.768	320.654	320.591	320.519	320.444	320.351	320.263	320.213	320.196	320.222	320.224	320.215	320.173	320.101	320.056	320.051	320.058	320.06	320.055	320.034	320.014	320.006	320.002	319.968	319.899	319.834	319.793
335.555	335.55	335.575	335.615	335.655	335.71	335.701	335.675	335.636	335.596	335.562	335.537	335.474	335.406	335.357	335.311	335.277	335.237	335.19	335.139	335.09	334.987	334.913	334.861	334.812	334.75	334.692	334.644	334.589	334.532	334.506	334.521	334.576	334.644	334.672	334.655	334.606	334.607	334.611	334.599	334.545	334.468	334.372	334.301	334.276	334.29	334.278	334.244	334.196	334.148
332.307	332.189	332.1	332.071	332.087	332.078	332.055	332.017	331.981	331.97	331.956	331.933	331.903	331.846	331.774	331.691	331.604	331.54	331.494	331.462	331.443	331.435	331.434	331.437	331.446	331.434	331.406	331.368	331.3	331.204	331.122	331.077	331.068	331.07	331.07	331.062	331.014	330.964	330.916	330.877	330.878	330.891	330.903	330.891	330.885	330.879	330.869	330.844	330.834	330.831
332.132	332.095	332.088	332.086	332.056	332.044	332.042	332.052	332.08	332.106	332.118	332.076	332.014	331.956	331.923	331.908	331.89	331.852	331.795	331.741	331.703	331.682	331.669	331.665	331.665	331.678	331.689	331.691	331.678	331.653	331.617	331.581	331.572	331.566	331.554	331.55	331.541	331.518	331.506	331.5	331.496	331.485	331.461	331.422	331.375	331.33	331.287	331.245	331.201	331.157
355.661	355.643	355.611	355.587	355.568	355.555	355.554	355.553	355.528	355.49	355.45	355.411	355.391	355.376	355.353	355.312	355.267	355.23	355.191	355.139	355.082	355.013	354.936	354.868	354.83	354.817	354.796	354.754	354.691	354.634	354.599	354.573	354.571	354.581	354.607	354.621	354.595	354.543	354.494	354.456	354.425	354.389	354.324	354.282	354.236	354.191	354.146	354.109	354.088	354.044
326.37	326.369	326.378	326.387	326.365	326.352	326.354	326.38	326.476	326.616	326.752	326.836	326.847	326.825	326.773	326.737	326.701	326.665	326.628	326.582	326.549	326.541	326.55	326.574	326.572	326.544	326.453	326.368	326.312	326.288	326.286	326.265	326.241	326.227	326.2	326.149	326.079	326.01	325.953	325.904	325.864	325.83	325.786	325.75	325.723	325.688	325.644	325.597	325.556	325.522
332.204	332.169	332.168	332.164	332.149	332.168	332.208	332.218	332.208	332.175	332.14	332.121	332.117	332.121	332.093	332.065	332.035	332.001	331.967	331.959	331.969	331.981	331.966	331.931	331.906	331.874	331.835	331.823	331.823	331.826	331.832	331.836	331.827	331.802	331.77	331.748	331.744	331.738	331.743	331.759	331.763	331.742	331.727	331.725	331.735	331.743	331.742	331.735	331.709	331.679
342.915	342.875	342.869	342.87	342.879	342.879	342.892	342.934	342.962	342.981	342.99	342.995	343.007	343.027	343.052	343.07	343.076	343.068	343.04	343	342.966	342.944	342.925	342.898	342.892	342.888	342.881	342.864	342.841	342.799	342.712	342.615	342.516	342.424	342.346	342.31	342.289	342.269	342.221	342.166	342.133	342.116	342.099	342.076	342.04	341.985	341.928	341.876	341.841	341.826
330.542	330.442	330.356	330.278	330.204	330.134	330.084	330.028	329.977	329.95	329.947	329.924	329.895	329.871	329.838	329.81	329.775	329.721	329.64	329.567	329.491	329.427	329.374	329.323	329.261	329.164	329.074	329.006	328.942	328.896	328.887	328.883	328.871	328.835	328.796	328.776	328.766	328.754	328.733	328.71	328.698	328.691	328.672	328.646	328.605	328.551	328.494	328.442	328.414	328.407
329.888	329.876	329.864	329.842	329.811	329.809	329.79	329.758	329.722	329.681	329.654	329.645	329.637	329.613	329.573	329.54	329.515	329.495	329.478	329.457	329.422	329.38	329.352	329.345	329.325	329.292	329.258	329.225	329.185	329.165	329.163	329.178	329.176	329.146	329.081	329.021	328.977	328.974	328.974	328.973	328.963	328.921	328.876	328.86	328.862	328.867	328.878	328.881	328.88	328.883
334.197	334.172	334.163	334.134	334.099	334.071	334.034	334.001	333.955	333.903	333.884	333.868	333.817	333.771	333.715	333.663	333.621	333.562	333.509	333.408	333.315	333.279	333.263	333.221	333.178	333.143	333.141	333.145	333.142	333.147	333.159	333.155	333.133	333.09	333.008	332.934	332.908	332.927	332.895	332.864	332.822	332.826	332.862	332.895	332.91	332.911	332.893	332.858	332.836	332.804
329.842	329.8	329.731	329.658	329.615	329.613	329.623	329.647	329.666	329.671	329.664	329.635	329.584	329.518	329.452	329.391	329.336	329.272	329.197	329.134	329.1	329.102	329.111	329.118	329.104	329.091	329.077	329.063	329.051	329.052	329.058	329.063	329.053	329.047	329.032	328.999	328.955	328.911	328.902	328.906	328.944	328.943	328.92	328.854	328.778	328.701	328.647	328.628	328.637	328.661
338.172	338.193	338.203	338.207	338.209	338.218	338.219	338.218	338.217	338.232	338.257	338.29	338.317	338.332	338.321	338.306	338.29	338.268	338.238	338.22	338.201	338.17	338.145	338.131	338.116	338.096	338.083	338.058	338.041	338.029	338.013	338.001	337.997	337.994	337.98	337.978	337.98	337.99	338.02	338.034	338.058	338.067	338.062	338.046	338.051	338.067	338.078	338.07	338.05	338.037
331.587	331.559	331.568	331.605	331.672	331.741	331.803	331.899	332.036	332.154	332.214	332.222	332.209	332.202	332.202	332.176	332.153	332.124	332.094	332.067	332.038	332	331.973	331.917	331.883	331.846	331.809	331.782	331.781	331.805	331.857	331.906	331.923	331.918	331.889	331.863	331.834	331.831	331.833	331.834	331.833	331.834	331.824	331.814	331.791	331.759	331.732	331.717	331.697	331.682
332.863	332.876	332.883	332.93	332.989	333.06	333.115	333.158	333.204	333.237	333.242	333.223	333.206	333.194	333.2	333.236	333.249	333.262	333.261	333.247	333.229	333.189	333.156	333.143	333.154	333.211	333.265	333.303	333.31	333.287	333.276	333.244	333.218	333.199	333.196	333.184	333.183	333.168	333.16	333.157	333.128	333.095	333.09	333.095	333.09	333.062	333.033	333.019	332.988	332.952
330.855	330.859	330.859	330.857	330.849	330.826	330.803	330.8	330.819	330.843	330.903	330.941	330.949	330.931	330.894	330.841	330.788	330.752	330.686	330.622	330.566	330.521	330.496	330.497	330.502	330.505	330.491	330.462	330.408	330.342	330.3	330.262	330.258	330.268	330.293	330.319	330.344	330.37	330.396	330.414	330.403	330.376	330.347	330.319	330.297	330.274	330.248	330.221	330.228	330.235
323.198	323.203	323.131	323.028	322.92	322.835	322.827	322.856	322.899	322.9	322.89	322.889	322.867	322.821	322.783	322.751	322.706	322.662	322.589	322.507	322.419	322.358	322.301	322.23	322.156	322.096	322.048	322.007	321.989	321.985	321.957	321.938	321.925	321.882	321.824	321.777	321.745	321.705	321.684	321.662	321.63	321.59	321.545	321.511	321.48	321.44	321.416	321.409	321.457	321.47
325.948	326.102	326.135	326.073	326.007	325.975	325.903	325.838	325.839	325.83	325.757	325.619	325.475	325.326	325.184	324.985	324.863	324.812	324.761	324.669	324.598	324.592	324.608	324.617	324.638	324.598	324.544	324.48	324.431	324.42	324.42	324.386	324.32	324.235	324.133	324.031	324.016	323.997	323.972	323.918	323.852	323.776	323.753	323.753	323.735	323.676	323.609	323.615	323.66	323.67
332.363	332.364	332.368	332.352	332.345	332.351	332.362	332.367	332.351	332.329	332.305	332.279	332.231	332.161	332.1	332.056	332.022	331.991	331.94	331.873	331.803	331.741	331.703	331.691	331.688	331.695	331.693	331.673	331.655	331.643	331.622	331.601	331.588	331.562	331.541	331.519	331.493	331.455	331.398	331.338	331.295	331.28	331.258	331.255	331.247	331.239	331.243	331.244	331.244	331.229
328.477	328.497	328.537	328.587	328.641	328.702	328.766	328.825	328.866	328.882	328.885	328.896	328.892	328.876	328.881	328.883	328.885	328.9	328.927	328.951	328.971	328.987	329.002	329.02	329.041	329.046	329.042	329.036	329.012	328.993	328.994	328.998	328.998	328.994	328.982	328.956	328.915	328.87	328.84	328.809	328.791	328.764	328.719	328.68	328.664	328.663	328.667	328.672	328.682	328.677
325.849	325.85	325.86	325.911	325.997	326.024	326.005	325.894	325.796	325.712	325.652	325.554	325.43	325.328	325.284	325.277	325.281	325.259	325.162	325.054	324.964	324.905	324.89	324.895	324.931	324.969	324.982	324.945	324.885	324.804	324.748	324.743	324.754	324.744	324.672	324.623	324.566	324.525	324.481	324.425	324.355	324.296	324.271	324.278	324.29	324.285	324.266	324.26	324.257	324.256
343.692	343.644	343.602	343.57	343.538	343.498	343.448	343.386	343.342	343.306	343.247	343.175	343.103	343.046	343.003	342.938	342.881	342.794	342.705	342.616	342.546	342.506	342.476	342.453	342.45	342.456	342.465	342.48	342.469	342.428	342.381	342.337	342.294	342.245	342.199	342.17	342.149	342.129	342.093	342.058	342.05	342.051	342.052	342.051	342.018	341.971	341.94	341.929	341.895	341.873
340.202	340.204	340.246	340.291	340.331	340.35	340.347	340.324	340.319	340.307	340.301	340.303	340.327	340.352	340.378	340.423	340.45	340.462	340.407	340.318	340.238	340.184	340.165	340.159	340.136	340.11	340.098	340.095	340.096	340.121	340.126	340.114	340.1	340.107	340.124	340.123	340.111	340.1	340.085	340.05	340.011	340.019	340.056	340.09	340.095	340.075	340.074	340.104	340.116	340.115
326.566	326.593	326.632	326.651	326.63	326.613	326.599	326.583	326.552	326.525	326.502	326.488	326.484	326.471	326.449	326.418	326.374	326.309	326.236	326.171	326.112	326.082	326.079	326.104	326.098	326.074	326.027	325.976	325.919	325.865	325.822	325.794	325.804	325.808	325.804	325.781	325.764	325.745	325.721	325.685	325.642	325.602	325.568	325.528	325.491	325.451	325.398	325.35	325.313	325.283
335.262	335.353	335.42	335.435	335.445	335.473	335.525	335.58	335.586	335.551	335.483	335.431	335.399	335.417	335.478	335.518	335.504	335.448	335.413	335.384	335.361	335.357	335.313	335.268	335.254	335.236	335.227	335.23	335.256	335.275	335.299	335.291	335.296	335.301	335.291	335.263	335.236	335.178	335.133	335.087	335.049	335.009	334.957	334.916	334.867	334.837	334.837	334.838	334.831	334.817
337.794	337.851	337.853	337.827	337.778	337.762	337.77	337.796	337.781	337.744	337.699	337.643	337.554	337.451	337.339	337.262	337.21	337.155	337.078	337.012	336.975	336.953	336.942	336.94	336.937	336.906	336.882	336.84	336.78	336.722	336.675	336.628	336.567	336.512	336.448	336.408	336.405	336.414	336.415	336.405	336.382	336.374	336.378	336.382	336.369	336.354	336.343	336.34	336.355	336.366
334.899	334.893	334.899	334.9	334.887	334.858	334.853	334.893	334.948	335.004	335.061	335.111	335.106	335.081	335.076	335.078	335.06	335.017	334.972	334.959	334.965	334.998	335.02	335.003	334.977	334.961	334.952	334.942	334.918	334.885	334.873	334.866	334.854	334.819	334.776	334.753	334.732	334.713	334.697	334.665	334.622	334.589	334.554	334.512	334.479	334.467	334.434	334.392	334.351	334.314
324.137	323.944	323.771	323.645	323.568	323.525	323.529	323.542	323.556	323.561	323.552	323.527	323.465	323.37	323.291	323.266	323.283	323.306	323.315	323.311	323.293	323.26	323.214	323.161	323.105	323.031	322.978	322.954	322.947	322.944	322.939	322.934	322.93	322.926	322.894	322.855	322.81	322.787	322.807	322.834	322.848	322.847	322.826	322.804	322.773	322.757	322.752	322.748	322.736	322.715
340.611	340.601	340.626	340.674	340.701	340.702	340.671	340.729	340.807	340.841	340.829	340.736	340.666	340.65	340.669	340.704	340.738	340.753	340.696	340.584	340.497	340.405	340.33	340.284	340.251	340.248	340.235	340.234	340.25	340.293	340.328	340.345	340.362	340.367	340.364	340.337	340.28	340.226	340.132	340.042	340.016	340.02	340.057	340.065	340.065	340.064	340.057	340.029	340.003	339.991
330.912	330.865	330.856	330.896	330.941	330.982	331.021	331.065	331.065	331.018	330.963	330.956	330.997	331.099	331.164	331.201	331.207	331.211	331.21	331.164	331.12	331.1	331.11	331.15	331.193	331.232	331.231	331.202	331.114	331.026	330.994	330.997	330.988	330.98	330.976	330.953	330.936	330.911	330.891	330.85	330.84	330.86	330.875	330.866	330.847	330.825	330.803	330.782	330.733	330.715
323.971	323.907	323.834	323.809	323.814	323.852	323.899	323.952	324.015	324.099	324.16	324.203	324.213	324.189	324.13	324.054	323.997	323.972	323.968	323.985	324.018	324.033	324.016	323.973	323.92	323.874	323.834	323.776	323.717	323.682	323.673	323.682	323.697	323.725	323.765	323.795	323.791	323.757	323.688	323.612	323.556	323.547	323.531	323.525	323.538	323.521	323.51	323.51	323.515	323.495
330.522	330.582	330.652	330.708	330.739	330.752	330.744	330.743	330.767	330.784	330.794	330.793	330.777	330.75	330.721	330.681	330.66	330.679	330.711	330.747	330.766	330.769	330.73	330.722	330.727	330.752	330.768	330.734	330.671	330.611	330.564	330.579	330.601	330.624	330.657	330.703	330.711	330.706	330.669	330.639	330.647	330.653	330.644	330.638	330.612	330.574	330.535	330.496	330.473	330.465
314.665	314.642	314.627	314.608	314.567	314.531	314.508	314.506	314.547	314.649	314.793	314.919	314.991	315.023	314.973	314.862	314.757	314.673	314.591	314.528	314.479	314.407	314.34	314.279	314.229	314.203	314.188	314.162	314.11	314.05	314.005	313.972	313.953	313.948	313.954	313.954	313.951	313.958	313.957	313.97	314.011	314.04	314.051	314.036	313.972	313.902	313.868	313.843	313.824	313.81
343.953	343.803	343.749	343.749	343.785	343.799	343.758	343.698	343.649	343.626	343.628	343.665	343.716	343.752	343.773	343.738	343.695	343.642	343.598	343.606	343.62	343.63	343.629	343.607	343.61	343.643	343.678	343.687	343.661	343.639	343.613	343.587	343.572	343.581	343.624	343.663	343.672	343.646	343.591	343.53	343.509	343.508	343.523	343.507	343.469	343.447	343.445	343.459	343.478	343.51
320.468	320.51	320.503	320.479	320.471	320.451	320.418	320.374	320.34	320.319	320.31	320.307	320.286	320.257	320.224	320.167	320.164	320.182	320.259	320.337	320.382	320.397	320.344	320.264	320.161	320.05	319.989	319.979	319.981	320.027	320.082	320.14	320.191	320.211	320.237	320.254	320.25	320.247	320.237	320.207	320.178	320.178	320.189	320.203	320.219	320.222	320.214	320.195	320.16	320.137
331.21	331.17	331.132	331.106	331.1	331.098	331.098	331.103	331.087	331.059	331.03	331.01	330.986	330.965	330.951	330.936	330.924	330.915	330.911	330.907	330.902	330.887	330.884	330.883	330.885	330.883	330.875	330.857	330.85	330.843	330.839	330.85	330.857	330.858	330.842	330.813	330.772	330.728	330.694	330.664	330.634	330.59	330.551	330.512	330.471	330.445	330.418	330.382	330.323	330.268
325.54	325.523	325.498	325.462	325.402	325.352	325.325	325.285	325.24	325.198	325.153	325.111	325.077	325.055	325.04	325.029	325.02	325.01	325	324.989	324.977	324.961	324.943	324.927	324.922	324.919	324.912	324.912	324.918	324.905	324.885	324.862	324.844	324.824	324.797	324.78	324.76	324.725	324.688	324.651	324.615	324.613	324.621	324.614	324.599	324.575	324.542	324.516	324.503	324.51
325.461	325.43	325.431	325.445	325.457	325.455	325.437	325.379	325.342	325.299	325.255	325.218	325.193	325.196	325.218	325.215	325.223	325.247	325.279	325.303	325.318	325.326	325.338	325.345	325.346	325.335	325.303	325.255	325.214	325.2	325.207	325.213	325.21	325.179	325.126	325.062	325.001	324.958	324.91	324.847	324.762	324.707	324.676	324.658	324.636	324.593	324.523	324.484	324.467	324.463
330.241	330.251	330.265	330.277	330.281	330.274	330.263	330.249	330.229	330.23	330.217	330.178	330.163	330.174	330.184	330.185	330.165	330.123	330.071	330.031	330.007	330.001	329.995	329.968	329.933	329.9	329.869	329.835	329.799	329.761	329.731	329.718	329.716	329.711	329.704	329.705	329.72	329.729	329.728	329.729	329.745	329.764	329.774	329.797	329.815	329.831	329.847	329.836	329.83	329.832
330.622	330.624	330.628	330.64	330.653	330.667	330.68	330.694	330.715	330.727	330.734	330.74	330.742	330.737	330.723	330.689	330.663	330.651	330.666	330.67	330.663	330.645	330.623	330.616	330.614	330.617	330.615	330.608	330.596	330.575	330.533	330.488	330.442	330.403	330.354	330.276	330.204	330.138	330.074	330.02	329.981	329.945	329.91	329.869	329.825	329.776	329.744	329.725	329.719	329.714
323.747	323.705	323.671	323.641	323.609	323.574	323.528	323.491	323.478	323.449	323.417	323.388	323.36	323.326	323.281	323.225	323.166	323.117	323.076	323.045	323.032	323.039	323.046	323.038	323.014	322.983	322.943	322.889	322.818	322.765	322.731	322.707	322.685	322.659	322.622	322.56	322.467	322.365	322.273	322.202	322.135	322.064	321.985	321.916	321.869	321.828	321.781	321.731	321.704	321.682
321.939	322.019	322.052	322.076	322.098	322.114	322.106	322.09	322.067	322.035	322.001	321.957	321.906	321.846	321.767	321.677	321.601	321.519	321.421	321.337	321.275	321.231	321.21	321.204	321.182	321.167	321.152	321.142	321.147	321.21	321.267	321.28	321.262	321.229	321.213	321.191	321.178	321.179	321.169	321.171	321.167	321.131	321.059	320.989	320.961	320.956	320.957	320.94	320.921	320.891
335.302	335.351	335.415	335.411	335.369	335.289	335.202	335.167	335.146	335.09	334.999	334.911	334.836	334.766	334.707	334.676	334.65	334.625	334.591	334.544	334.496	334.465	334.449	334.407	334.344	334.29	334.285	334.304	334.313	334.278	334.204	334.127	334.057	333.966	333.892	333.87	333.871	333.888	333.866	333.818	333.776	333.724	333.663	333.615	333.549	333.506	333.469	333.45	333.427	333.395
334.956	335.006	335.061	335.115	335.16	335.178	335.2	335.222	335.235	335.24	335.229	335.194	335.148	335.106	335.079	335.061	335.046	335.019	335.01	335.005	334.995	334.984	334.968	334.955	334.949	334.943	334.934	334.921	334.898	334.872	334.851	334.837	334.828	334.809	334.785	334.767	334.757	334.742	334.736	334.733	334.731	334.719	334.703	334.689	334.679	334.673	334.669	334.669	334.696	334.709
333.619	333.616	333.612	333.605	333.6	333.597	333.601	333.614	333.618	333.62	333.62	333.62	333.627	333.63	333.626	333.62	333.612	333.595	333.57	333.551	333.529	333.494	333.455	333.417	333.383	333.352	333.337	333.33	333.346	333.365	333.364	333.361	333.345	333.323	333.294	333.263	333.228	333.196	333.164	333.129	333.086	333.023	332.964	332.912	332.855	332.795	332.757	332.729	332.705	332.681
322.378	322.387	322.379	322.372	322.372	322.37	322.349	322.316	322.298	322.291	322.296	322.321	322.382	322.42	322.41	322.387	322.373	322.372	322.367	322.358	322.347	322.337	322.314	322.275	322.234	322.211	322.193	322.191	322.202	322.22	322.218	322.203	322.17	322.145	322.125	322.12	322.12	322.122	322.132	322.157	322.192	322.22	322.225	322.218	322.186	322.142	322.076	322.016	321.97	321.935
333.554	333.488	333.431	333.382	333.336	333.312	333.305	333.296	333.292	333.311	333.341	333.375	333.404	333.408	333.396	333.354	333.29	333.222	333.16	333.109	333.071	333.056	333.046	333.017	332.968	332.895	332.818	332.741	332.672	332.607	332.565	332.548	332.546	332.547	332.535	332.511	332.469	332.42	332.37	332.326	332.29	332.266	332.253	332.232	332.201	332.163	332.113	332.053	332.001	331.949
338.235	338.246	338.237	338.207	338.183	338.135	338.064	338.003	337.963	337.95	337.955	337.956	337.96	337.979	337.993	337.992	337.973	337.946	337.896	337.824	337.763	337.718	337.684	337.658	337.635	337.606	337.557	337.515	337.478	337.444	337.399	337.344	337.283	337.234	337.184	337.136	337.1	337.067	337.053	337.07	337.105	337.136	337.151	337.141	337.116	337.077	337.037	336.99	336.944	336.915
332.368	332.416	332.418	332.41	332.405	332.404	332.396	332.366	332.335	332.305	332.275	332.243	332.214	332.178	332.132	332.076	332.033	331.991	331.942	331.878	331.807	331.73	331.666	331.633	331.62	331.618	331.617	331.577	331.52	331.468	331.437	331.432	331.423	331.405	331.368	331.339	331.32	331.303	331.266	331.224	331.181	331.139	331.087	331.052	331.027	331.006	330.977	330.939	330.898	330.857
331.943	331.974	332	332.021	332.015	331.99	331.975	331.967	331.963	331.96	331.958	331.97	331.984	331.987	331.987	331.985	331.977	331.963	331.952	331.933	331.899	331.867	331.838	331.812	331.793	331.78	331.776	331.774	331.76	331.745	331.736	331.722	331.705	331.695	331.685	331.669	331.649	331.623	331.599	331.581	331.572	331.565	331.558	331.543	331.525	331.515	331.501	331.478	331.457	331.441
336.967	337.013	337.043	337.063	337.075	337.079	337.077	337.059	337.044	337.06	337.095	337.131	337.142	337.137	337.11	337.08	337.049	337.022	337.033	337.056	337.084	337.083	337.076	337.058	337.038	337.014	336.984	336.954	336.926	336.899	336.891	336.889	336.891	336.889	336.859	336.821	336.783	336.753	336.73	336.718	336.73	336.728	336.705	336.671	336.62	336.556	336.513	336.483	336.461	336.423
333.11	333.133	333.128	333.104	333.073	333.049	333.052	333.088	333.144	333.195	333.244	333.277	333.28	333.286	333.294	333.307	333.342	333.398	333.441	333.455	333.448	333.431	333.417	333.439	333.486	333.501	333.495	333.491	333.474	333.471	333.512	333.542	333.572	333.603	333.629	333.638	333.645	333.649	333.651	333.666	333.683	333.69	333.665	333.639	333.617	333.602	333.605	333.607	333.608	333.602
332.418	332.426	332.411	332.382	332.342	332.284	332.204	332.129	332.092	332.075	332.056	332.008	331.943	331.873	331.815	331.758	331.706	331.666	331.627	331.622	331.626	331.633	331.636	331.635	331.618	331.567	331.521	331.489	331.47	331.461	331.442	331.401	331.368	331.344	331.32	331.287	331.241	331.194	331.149	331.113	331.082	331.023	330.934	330.842	330.797	330.79	330.795	330.795	330.751	330.692
342.04	342.091	342.125	342.149	342.187	342.228	342.263	342.288	342.297	342.294	342.29	342.283	342.259	342.225	342.197	342.196	342.197	342.205	342.216	342.229	342.244	342.234	342.203	342.14	342.105	342.078	342.033	342.017	342.013	342.023	342.04	342.059	342.079	342.085	342.071	342.055	342.03	341.982	341.936	341.891	341.847	341.809	341.778	341.754	341.739	341.729	341.718	341.706	341.69	341.685
336.652	336.63	336.623	336.628	336.64	336.669	336.693	336.711	336.719	336.722	336.722	336.721	336.709	336.69	336.676	336.665	336.655	336.653	336.655	336.661	336.674	336.683	336.689	336.68	336.661	336.646	336.629	336.607	336.584	336.559	336.554	336.554	336.558	336.567	336.543	336.488	336.436	336.38	336.32	336.268	336.225	336.193	336.168	336.133	336.087	336.044	336.003	335.962	335.922	335.885
339.488	339.422	339.379	339.362	339.378	339.371	339.348	339.315	339.314	339.309	339.295	339.272	339.238	339.195	339.15	339.104	339.068	339.042	339.027	338.998	338.955	338.9	338.856	338.815	338.782	338.767	338.74	338.698	338.638	338.565	338.499	338.438	338.369	338.313	338.291	338.288	338.31	338.31	338.279	338.226	338.182	338.152	338.133	338.078	338.017	337.961	337.905	337.862	337.832	337.813
326.394	326.384	326.389	326.407	326.44	326.473	326.515	326.562	326.589	326.595	326.579	326.536	326.492	326.469	326.461	326.471	326.49	326.516	326.536	326.536	326.525	326.493	326.435	326.36	326.309	326.32	326.325	326.314	326.283	326.23	326.184	326.136	326.084	326.059	326.056	326.047	326.034	326.029	326.015	325.995	325.97	325.954	325.96	325.978	325.969	325.925	325.873	325.852	325.843	325.825
327.855	327.836	327.837	327.851	327.878	327.895	327.915	327.933	327.942	327.949	327.965	327.989	328.002	327.995	327.987	327.981	327.96	327.936	327.906	327.88	327.892	327.896	327.893	327.86	327.816	327.799	327.795	327.801	327.806	327.823	327.848	327.857	327.853	327.839	327.812	327.791	327.77	327.736	327.689	327.657	327.638	327.623	327.61	327.596	327.575	327.56	327.557	327.551	327.541	327.524
349.995	350.039	350.057	350.055	350.031	350.005	350.039	350.09	350.137	350.157	350.147	350.101	350.057	350.016	349.984	349.971	349.966	349.943	349.92	349.914	349.935	349.947	349.94	349.921	349.9	349.873	349.852	349.852	349.857	349.86	349.844	349.83	349.817	349.803	349.791	349.785	349.746	349.707	349.692	349.689	349.687	349.683	349.684	349.693	349.72	349.736	349.741	349.733	349.717	349.709
328.443	328.466	328.496	328.537	328.584	328.627	328.64	328.644	328.638	328.627	328.613	328.601	328.591	328.581	328.574	328.569	328.543	328.489	328.443	328.406	328.38	328.35	328.32	328.295	328.285	328.288	328.296	328.316	328.328	328.334	328.287	328.231	328.184	328.153	328.128	328.097	328.08	328.075	328.063	328.035	327.983	327.932	327.902	327.9	327.916	327.932	327.942	327.94	327.932	327.9
333.51	333.482	333.409	333.31	333.25	333.238	333.28	333.352	333.397	333.405	333.367	333.283	333.212	333.138	333.049	332.969	332.95	332.953	332.967	332.972	332.942	332.911	332.872	332.845	332.824	332.798	332.748	332.701	332.67	332.634	332.573	332.51	332.46	332.43	332.399	332.345	332.264	332.212	332.186	332.182	332.186	332.146	332.091	332.016	331.961	331.936	331.924	331.92	331.899	331.859
321.456	321.458	321.446	321.381	321.313	321.239	321.168	321.127	321.101	321.084	321.088	321.098	321.108	321.106	321.095	321.077	321.039	320.978	320.915	320.826	320.72	320.624	320.574	320.554	320.591	320.661	320.745	320.779	320.785	320.776	320.749	320.703	320.636	320.544	320.461	320.403	320.357	320.338	320.337	320.354	320.398	320.458	320.485	320.494	320.439	320.378	320.334	320.321	320.31	320.301
339.059	339.14	339.2	339.248	339.28	339.296	339.284	339.283	339.286	339.287	339.289	339.287	339.279	339.284	339.313	339.314	339.289	339.238	339.176	339.134	339.131	339.134	339.131	339.126	339.125	339.142	339.184	339.22	339.231	339.227	339.182	339.109	339.028	338.99	339.002	339.05	339.054	339.048	339.039	339.052	339.091	339.132	339.171	339.193	339.191	339.192	339.187	339.174	339.163	339.187
345.976	345.683	345.484	345.398	345.406	345.443	345.493	345.527	345.564	345.613	345.677	345.746	345.783	345.811	345.838	345.823	345.784	345.728	345.692	345.665	345.656	345.669	345.69	345.697	345.698	345.698	345.695	345.679	345.615	345.556	345.497	345.438	345.412	345.384	345.356	345.34	345.334	345.333	345.339	345.331	345.327	345.326	345.306	345.276	345.233	345.171	345.134	345.092	345.051	345.053
342.995	343.137	343.275	343.424	343.526	343.572	343.594	343.605	343.597	343.57	343.514	343.437	343.421	343.446	343.545	343.624	343.648	343.643	343.63	343.645	343.649	343.64	343.588	343.474	343.395	343.345	343.379	343.439	343.517	343.53	343.51	343.472	343.422	343.37	343.326	343.285	343.217	343.171	343.167	343.202	343.265	343.291	343.279	343.214	343.149	343.1	343.05	342.999	342.957	342.919
331.902	331.807	331.643	331.4	331.117	330.839	330.59	330.382	330.236	330.128	330.053	330.053	330.06	330.091	330.128	330.155	330.167	330.16	330.137	330.094	330.05	330.017	330	329.993	329.998	330.009	330.027	330.056	330.084	330.099	330.093	330.059	329.999	329.952	329.909	329.883	329.872	329.87	329.866	329.852	329.803	329.743	329.69	329.655	329.654	329.657	329.669	329.672	329.672	329.663
328.182	328.161	328.127	328.078	328.028	328.002	328.024	328.085	328.224	328.372	328.527	328.683	328.74	328.76	328.719	328.632	328.476	328.314	328.152	327.993	327.909	327.867	327.854	327.841	327.82	327.783	327.728	327.655	327.585	327.523	327.471	327.452	327.461	327.496	327.559	327.596	327.594	327.511	327.413	327.297	327.167	327.07	327.002	326.966	326.933	326.896	326.848	326.795	326.747	326.705
Hand trajectory, 1st reach towards lower-left, X (mm)
-37.1707	-37.1598	-37.1482	-37.1321	-37.1016	-37.0758	-37.0609	-37.0588	-37.0681	-37.0758	-37.0854	-37.0705	-37.0639	-37.0732	-37.0745	-37.05	-37.0446	-37.0421	-37.0254	-37.0017	-36.9429	-36.9146	-36.902	-36.9009	-36.8918	-36.8478	-36.8185	-36.7871	-36.7479	-36.7125	-36.6734	-36.6183	-36.5633	-36.4668	-36.3741	-36.3433	-36.3391	-36.313	-36.3129	-36.308	-36.3029	-36.3371	-36.3692	-36.4133	-36.4342	-36.4677	-36.4769	-36.4498	-36.4352	-36.4406
-40.3687	-40.3467	-40.329	-40.3076	-40.2811	-40.2532	-40.2017	-40.1573	-40.114	-40.0674	-40.0217	-39.9951	-39.9539	-39.9072	-39.8511	-39.7911	-39.7567	-39.7336	-39.7187	-39.7056	-39.6879	-39.655	-39.6165	-39.5628	-39.5131	-39.4804	-39.4611	-39.4369	-39.4311	-39.4229	-39.403	-39.3729	-39.3531	-39.3403	-39.3427	-39.3406	-39.3165	-39.3117	-39.2917	-39.2669	-39.2469	-39.2243	-39.1614	-39.1286	-39.1034	-39.0632	-39.0145	-38.989	-38.939	-38.8836
-44.3784	-44.3941	-44.4344	-44.4751	-44.5459	-44.64	-44.6932	-44.7046	-44.6775	-44.6885	-44.6892	-44.6923	-44.7128	-44.7273	-44.7229	-44.6906	-44.6805	-44.6635	-44.6591	-44.635	-44.5737	-44.5008	-44.4438	-44.4028	-44.3737	-44.365	-44.3626	-44.3742	-44.3834	-44.3829	-44.3815	-44.4033	-44.4287	-44.4465	-44.4614	-44.4751	-44.4753	-44.4682	-44.4703	-44.5002	-44.4983	-44.5126	-44.5113	-44.5068	-44.5117	-44.5311	-44.5472	-44.5606	-44.5933	-44.6128
-41.174	-41.1264	-41.1268	-41.1482	-41.1715	-41.1674	-41.1009	-41.0325	-41.0064	-40.9628	-40.9521	-40.9308	-40.879	-40.8449	-40.8307	-40.8117	-40.7649	-40.7045	-40.663	-40.6303	-40.6084	-40.6218	-40.6014	-40.5717	-40.5362	-40.5179	-40.5073	-40.494	-40.4809	-40.471	-40.443	-40.4298	-40.4332	-40.4436	-40.4551	-40.4948	-40.5183	-40.5464	-40.5769	-40.6081	-40.6178	-40.6175	-40.63	-40.6438	-40.6701	-40.6807	-40.6843	-40.6813	-40.669	-40.6611
-41.9582	-41.9193	-41.9181	-41.8791	-41.8462	-41.7806	-41.6825	-41.5779	-41.523	-41.4933	-41.4764	-41.4515	-41.3745	-41.2471	-41.1591	-41.1046	-41.0464	-40.9773	-40.8969	-40.8425	-40.8193	-40.8062	-40.7995	-40.7656	-40.7641	-40.756	-40.7047	-40.6847	-40.679	-40.6383	-40.6163	-40.5975	-40.5955	-40.5871	-40.584	-40.5849	-40.5799	-40.558	-40.5173	-40.4834	-40.4671	-40.4488	-40.4229	-40.4003	-40.3849	-40.3657	-40.369	-40.3385	-40.2995	-40.296
-37.7427	-37.7751	-37.8336	-37.8232	-37.7921	-37.7516	-37.7133	-37.6594	-37.6213	-37.5801	-37.5583	-37.5392	-37.5165	-37.5007	-37.4644	-37.4435	-37.4275	-37.4062	-37.4131	-37.4117	-37.4115	-37.4053	-37.3774	-37.3797	-37.3785	-37.4071	-37.4365	-37.4608	-37.484	-37.4705	-37.4799	-37.4722	-37.4534	-37.449	-37.427	-37.4083	-37.3997	-37.384	-37.3957	-37.3996	-37.4021	-37.3985	-37.3711	-37.3453	-37.3119	-37.2813	-37.2558	-37.2465	-37.2446	-37.2544
-39.1512	-39.0565	-38.9666	-38.8939	-38.8491	-38.8313	-38.7901	-38.7643	-38.734	-38.6812	-38.6505	-38.5907	-38.5244	-38.4655	-38.416	-38.3748	-38.3203	-38.2792	-38.2495	-38.2149	-38.1819	-38.1437	-38.1032	-38.0658	-38.0352	-37.9943	-37.9663	-37.9577	-37.9558	-37.9238	-37.9227	-37.9235	-37.9235	-37.9163	-37.905	-37.8983	-37.8792	-37.8385	-37.8096	-37.7768	-37.7483	-37.726	-37.715	-37.715	-37.6938	-37.6726	-37.6513	-37.6224	-37.6041	-37.5984
-46.1053	-46.1972	-46.2915	-46.3773	-46.4112	-46.4208	-46.4275	-46.4266	-46.4613	-46.5182	-46.5603	-46.5638	-46.5534	-46.565	-46.5857	-46.6129	-46.5992	-46.5793	-46.5746	-46.5711	-46.5292	-46.5011	-46.5085	-46.5158	-46.524	-46.5406	-46.5728	-46.6043	-46.6209	-46.6288	-46.6448	-46.6724	-46.6987	-46.716	-46.7312	-46.7467	-46.7666	-46.7978	-46.8431	-46.8863	-46.9125	-46.9296	-46.9514	-46.9819	-46.9853	-46.9913	-46.9984	-46.9911	-46.9913	-46.9822
-41.1878	-41.1785	-41.1924	-41.2077	-41.2234	-41.22	-41.192	-41.1503	-41.1237	-41.1114	-41.0991	-41.0782	-41.0661	-41.0402	-41.0415	-41.0314	-41.0214	-41.0053	-40.9826	-40.9601	-40.9261	-40.8623	-40.7826	-40.7516	-40.7601	-40.7382	-40.7184	-40.6965	-40.6641	-40.6562	-40.6415	-40.6211	-40.6243	-40.6182	-40.6175	-40.6172	-40.6139	-40.6149	-40.6368	-40.6617	-40.6852	-40.6998	-40.7276	-40.7873	-40.8273	-40.851	-40.8514	-40.8617	-40.8634	-40.8576
-40.2433	-40.2527	-40.2286	-40.1732	-40.1781	-40.1938	-40.2178	-40.2226	-40.2098	-40.1799	-40.1392	-40.0857	-40.0436	-40.0081	-39.9602	-39.9082	-39.8783	-39.8638	-39.8761	-39.889	-39.9037	-39.9173	-39.933	-39.9288	-39.9215	-39.9273	-39.9342	-39.9501	-39.9848	-40.0034	-40.0175	-40.024	-40.0343	-40.0457	-40.0597	-40.0825	-40.0847	-40.0957	-40.0965	-40.0843	-40.0723	-40.0645	-40.0665	-40.0531	-40.0523	-40.077	-40.0852	-40.0973	-40.108	-40.1254
-32.3984	-32.4185	-32.4093	-32.3917	-32.3726	-32.3662	-32.3649	-32.3587	-32.332	-32.3254	-32.3354	-32.3492	-32.3497	-32.3558	-32.3735	-32.3878	-32.3917	-32.3813	-32.3412	-32.3374	-32.3233	-32.2966	-32.3019	-32.3321	-32.3518	-32.358	-32.3687	-32.3982	-32.4163	-32.4244	-32.4376	-32.453	-32.4687	-32.4779	-32.4811	-32.4861	-32.5072	-32.5377	-32.5654	-32.5585	-32.565	-32.5684	-32.5583	-32.5526	-32.5694	-32.5797	-32.608	-32.612	-32.6221	-32.6305
-36.1411	-36.1352	-36.1028	-36.0526	-36.0105	-35.9519	-35.9356	-35.9392	-35.9497	-35.9116	-35.862	-35.8248	-35.7998	-35.7816	-35.7762	-35.7649	-35.7588	-35.759	-35.7844	-35.7951	-35.7926	-35.7775	-35.7676	-35.7562	-35.7299	-35.7047	-35.6994	-35.7018	-35.6919	-35.6709	-35.6581	-35.656	-35.6633	-35.6645	-35.6517	-35.6365	-35.6623	-35.6793	-35.6816	-35.675	-35.6774	-35.6754	-35.6669	-35.6528	-35.6367	-35.6404	-35.6356	-35.6166	-35.6143	-35.6222
-49.2569	-49.2921	-49.3198	-49.3761	-49.4503	-49.5017	-49.5548	-49.616	-49.6419	-49.6517	-49.6735	-49.6849	-49.7094	-49.7131	-49.7174	-49.7108	-49.7052	-49.7055	-49.7112	-49.7228	-49.7311	-49.742	-49.7712	-49.81	-49.8364	-49.8596	-49.8876	-49.9263	-49.9587	-49.9848	-50.0196	-50.0704	-50.0967	-50.1165	-50.16	-50.2193	-50.2434	-50.2498	-50.2653	-50.2613	-50.2937	-50.3221	-50.3304	-50.3474	-50.3474	-50.3606	-50.4021	-50.4139	-50.3956	-50.359
-39.4436	-39.427	-39.4009	-39.3548	-39.2904	-39.255	-39.1788	-39.0935	-39.0167	-38.9448	-38.8941	-38.8487	-38.8329	-38.8346	-38.8262	-38.8268	-38.8356	-38.8499	-38.8521	-38.8607	-38.8609	-38.8553	-38.8476	-38.8422	-38.8425	-38.8381	-38.8125	-38.7815	-38.7438	-38.7402	-38.7441	-38.7237	-38.7003	-38.6778	-38.6644	-38.658	-38.6511	-38.6295	-38.6253	-38.6295	-38.6172	-38.5975	-38.5841	-38.5621	-38.5129	-38.5003	-38.4895	-38.4875	-38.4888	-38.481
-37.2039	-37.2073	-37.2019	-37.2048	-37.2189	-37.2135	-37.1905	-37.1657	-37.1493	-37.1388	-37.1256	-37.1125	-37.1098	-37.1099	-37.111	-37.1114	-37.1199	-37.1179	-37.0979	-37.081	-37.0561	-37.0472	-37.047	-37.0487	-37.0251	-37.0092	-37	-36.9937	-36.9866	-36.9656	-36.9529	-36.9396	-36.9199	-36.8916	-36.8763	-36.8512	-36.8142	-36.7673	-36.7213	-36.7119	-36.6971	-36.6922	-36.6978	-36.7046	-36.6892	-36.6887	-36.6919	-36.6919	-36.6886	-36.6842
-37.3775	-37.3696	-37.382	-37.3997	-37.3587	-37.327	-37.3111	-37.2657	-37.2655	-37.289	-37.3074	-37.3084	-37.3141	-37.3071	-37.309	-37.3279	-37.3364	-37.3502	-37.3785	-37.4005	-37.426	-37.4566	-37.4912	-37.5453	-37.5854	-37.5942	-37.5821	-37.5933	-37.6052	-37.6427	-37.6492	-37.6732	-37.7013	-37.7215	-37.7482	-37.7379	-37.7498	-37.7264	-37.7286	-37.7216	-37.7505	-37.7494	-37.7498	-37.732	-37.7147	-37.7099	-37.7096	-37.6995	-37.6854	-37.6479
-30.4182	-30.382	-30.3357	-30.2564	-30.1496	-30.0564	-29.997	-29.9666	-29.9126	-29.8381	-29.76	-29.6834	-29.5887	-29.4657	-29.363	-29.2633	-29.1976	-29.1761	-29.155	-29.1067	-29.055	-29.0066	-28.9863	-29.0064	-29.0304	-29.0412	-29.0402	-29.0312	-29.0138	-29.0002	-28.9991	-28.9929	-28.9844	-28.9748	-28.9579	-28.9139	-28.8867	-28.8551	-28.8206	-28.7944	-28.7816	-28.7768	-28.7598	-28.7677	-28.7692	-28.7673	-28.7667	-28.7431	-28.7437	-28.7256
-36.4902	-36.4906	-36.494	-36.4941	-36.4898	-36.4808	-36.4657	-36.4407	-36.395	-36.3257	-36.2609	-36.2245	-36.2073	-36.1498	-36.0887	-36.0229	-35.9422	-35.8567	-35.8026	-35.7528	-35.7205	-35.7141	-35.7081	-35.6741	-35.5807	-35.531	-35.4806	-35.4601	-35.4602	-35.4807	-35.5064	-35.4779	-35.4306	-35.4022	-35.3869	-35.3735	-35.3545	-35.3087	-35.2598	-35.215	-35.1736	-35.1529	-35.1593	-35.1507	-35.1548	-35.175	-35.1901	-35.1964	-35.2229	-35.2638
-36.711	-36.6643	-36.5884	-36.5237	-36.5262	-36.5468	-36.5694	-36.5929	-36.6181	-36.6402	-36.6493	-36.6615	-36.6805	-36.7017	-36.6902	-36.6569	-36.6521	-36.6421	-36.6127	-36.5973	-36.5812	-36.5667	-36.5695	-36.572	-36.6126	-36.6298	-36.6461	-36.6568	-36.6685	-36.674	-36.6694	-36.6631	-36.6556	-36.6539	-36.6636	-36.6901	-36.7226	-36.7297	-36.7468	-36.7457	-36.7339	-36.74	-36.76	-36.7708	-36.7739	-36.7971	-36.7682	-36.7535	-36.7318	-36.728
-45.5412	-45.5337	-45.4891	-45.3979	-45.3489	-45.3302	-45.3446	-45.3518	-45.3334	-45.302	-45.2497	-45.1882	-45.183	-45.1979	-45.2563	-45.2708	-45.2519	-45.2018	-45.1318	-45.0508	-44.9833	-44.961	-44.978	-45.0216	-45.0415	-45.0706	-45.1159	-45.1547	-45.1735	-45.1722	-45.1376	-45.1243	-45.1459	-45.1886	-45.2514	-45.2771	-45.3258	-45.3551	-45.3572	-45.3751	-45.3599	-45.3674	-45.3864	-45.4234	-45.4914	-45.5251	-45.5292	-45.5294	-45.5408	-45.5663
-39.0535	-39.0314	-39.0092	-38.997	-38.9902	-38.9661	-38.9423	-38.9384	-38.9415	-38.9574	-38.9921	-38.9929	-38.9776	-38.9383	-38.8999	-38.884	-38.8706	-38.8562	-38.8402	-38.8197	-38.786	-38.7686	-38.7618	-38.7313	-38.7082	-38.6807	-38.6416	-38.5893	-38.5541	-38.5125	-38.4717	-38.4376	-38.4105	-38.3862	-38.3691	-38.3501	-38.3165	-38.2793	-38.21	-38.1553	-38.1253	-38.0988	-38.0636	-38.0282	-37.9923	-37.9573	-37.936	-37.9356	-37.9345	-37.9265
-36.8711	-36.9487	-36.9522	-36.9287	-36.8425	-36.7567	-36.6856	-36.5933	-36.5112	-36.4565	-36.3964	-36.3482	-36.2772	-36.1885	-36.1103	-36.0196	-35.9431	-35.8925	-35.8595	-35.8338	-35.819	-35.8084	-35.7959	-35.7817	-35.7741	-35.7477	-35.7541	-35.7796	-35.794	-35.7825	-35.7615	-35.7486	-35.7463	-35.7506	-35.7313	-35.7299	-35.7307	-35.7314	-35.7315	-35.7141	-35.663	-35.6226	-35.604	-35.5686	-35.5364	-35.5268	-35.5212	-35.5099	-35.488	-35.4778
-33.011	-32.949	-32.8561	-32.7903	-32.7517	-32.7237	-32.7013	-32.6914	-32.6625	-32.6023	-32.5488	-32.5274	-32.5203	-32.5129	-32.515	-32.4916	-32.458	-32.4194	-32.3855	-32.3646	-32.3399	-32.3099	-32.2854	-32.2726	-32.2577	-32.2337	-32.2166	-32.2114	-32.2086	-32.2089	-32.1999	-32.1805	-32.1683	-32.1445	-32.1228	-32.1026	-32.1068	-32.1106	-32.1122	-32.123	-32.1205	-32.1204	-32.1187	-32.1123	-32.1091	-32.1089	-32.1048	-32.1124	-32.1215	-32.1203
-36.6667	-36.7395	-36.7676	-36.7867	-36.8115	-36.8511	-36.8845	-36.9217	-36.9676	-37.0023	-37.0606	-37.1045	-37.1309	-37.1733	-37.2069	-37.2099	-37.2023	-37.2234	-37.2116	-37.2091	-37.2165	-37.2232	-37.2139	-37.2082	-37.2027	-37.1815	-37.1706	-37.1773	-37.185	-37.1797	-37.1882	-37.1974	-37.2029	-37.2047	-37.1842	-37.1758	-37.1775	-37.1872	-37.1753	-37.1747	-37.1758	-37.1788	-37.191	-37.167	-37.1558	-37.1543	-37.1287	-37.1261	-37.1281	-37.1352
-42.87	-42.8992	-42.9081	-42.8959	-42.9355	-42.9654	-42.9536	-42.9207	-42.8457	-42.778	-42.7773	-42.776	-42.8087	-42.8311	-42.9062	-42.985	-43.091	-43.2117	-43.3074	-43.3883	-43.4431	-43.5043	-43.5321	-43.5525	-43.5573	-43.5601	-43.6036	-43.655	-43.6754	-43.6482	-43.6589	-43.7093	-43.7114	-43.6428	-43.54	-43.4564	-43.3538	-43.2989	-43.2825	-43.27	-43.2609	-43.2659	-43.3717	-43.4819	-43.5925	-43.6315	-43.5855	-43.5546	-43.5646	-43.5911
-39.4265	-39.423	-39.4123	-39.431	-39.4828	-39.4965	-39.5036	-39.5021	-39.4973	-39.4958	-39.4727	-39.4222	-39.3467	-39.2828	-39.1964	-39.1453	-39.0923	-39.0807	-39.0744	-39.0522	-39.0017	-38.9554	-38.9193	-38.8729	-38.8269	-38.7956	-38.7782	-38.7746	-38.778	-38.7676	-38.7693	-38.7599	-38.7416	-38.7158	-38.6969	-38.689	-38.6761	-38.6414	-38.6099	-38.5932	-38.5788	-38.5682	-38.5398	-38.5166	-38.4937	-38.4623	-38.4308	-38.4106	-38.3997	-38.3911
-38.5082	-38.5187	-38.5203	-38.526	-38.5017	-38.4683	-38.4293	-38.4151	-38.4086	-38.3626	-38.3227	-38.303	-38.291	-38.2829	-38.2805	-38.2555	-38.225	-38.1988	-38.178	-38.1613	-38.1443	-38.1386	-38.1571	-38.1653	-38.1573	-38.1445	-38.1799	-38.1942	-38.2114	-38.2292	-38.2644	-38.3051	-38.345	-38.3706	-38.3791	-38.3926	-38.3974	-38.394	-38.3706	-38.38	-38.4297	-38.4953	-38.566	-38.6222	-38.6576	-38.7019	-38.756	-38.7684	-38.7517	-38.7276
-32.1316	-32.153	-32.1622	-32.1736	-32.1987	-32.2282	-32.1878	-32.1601	-32.1576	-32.1645	-32.193	-32.195	-32.1763	-32.1482	-32.1059	-32.1068	-32.1101	-32.1054	-32.1134	-32.1105	-32.0842	-32.0343	-32.0212	-32.0092	-31.9944	-31.9746	-31.9536	-31.9578	-31.9548	-31.9557	-31.9827	-32.0129	-32.0224	-32.0326	-32.0506	-32.072	-32.0721	-32.0659	-32.0502	-32.04	-32.0466	-32.0402	-32.0314	-32.0303	-32.0394	-32.0336	-32.0354	-32.0611	-32.0923	-32.1231
-36.8977	-36.8854	-36.841	-36.8517	-36.8618	-36.8629	-36.8613	-36.8615	-36.8793	-36.8775	-36.8788	-36.8762	-36.8658	-36.8677	-36.8649	-36.837	-36.7908	-36.7574	-36.725	-36.7302	-36.7302	-36.7514	-36.7804	-36.7845	-36.7909	-36.8084	-36.8265	-36.8635	-36.8863	-36.9476	-37.018	-37.0702	-37.0947	-37.1254	-37.1637	-37.174	-37.1617	-37.1848	-37.2008	-37.19	-37.16	-37.1356	-37.1346	-37.1207	-37.1113	-37.1352	-37.1306	-37.1041	-37.0748	-37.0399
-24.5986	-24.576	-24.5585	-24.5356	-24.5029	-24.4762	-24.4808	-24.4931	-24.5068	-24.5034	-24.4805	-24.4932	-24.4947	-24.5064	-24.5232	-24.526	-24.4847	-24.4502	-24.403	-24.365	-24.3481	-24.3444	-24.3474	-24.375	-24.3782	-24.3716	-24.3682	-24.381	-24.4025	-24.4402	-24.4864	-24.5311	-24.5727	-24.6216	-24.655	-24.6907	-24.7359	-24.7762	-24.7868	-24.8071	-24.8226	-24.8403	-24.8715	-24.9238	-24.9731	-25.0292	-25.0989	-25.174	-25.24	-25.3047
-28.2692	-28.2947	-28.3554	-28.3941	-28.4086	-28.3655	-28.3257	-28.3433	-28.3772	-28.375	-28.3354	-28.3268	-28.3241	-28.3339	-28.3912	-28.4496	-28.4511	-28.4679	-28.4926	-28.4973	-28.5549	-28.6102	-28.6648	-28.7354	-28.77	-28.7961	-28.7777	-28.7773	-28.8218	-28.8451	-28.8556	-28.8519	-28.8518	-28.8382	-28.8072	-28.8163	-28.8462	-28.8846	-28.9501	-29.0289	-29.024	-29.0188	-28.9889	-29.0354	-29.0569	-29.046	-29.0041	-29.006	-29.0273	-29.063
-33.8315	-33.7898	-33.8069	-33.8262	-33.8706	-33.946	-34.0582	-34.1569	-34.2183	-34.2472	-34.2468	-34.2499	-34.2428	-34.2563	-34.256	-34.2495	-34.2243	-34.1923	-34.1799	-34.1713	-34.1693	-34.1571	-34.1253	-34.1136	-34.1008	-34.1	-34.1064	-34.1269	-34.1334	-34.1374	-34.1653	-34.2102	-34.2386	-34.275	-34.3694	-34.4269	-34.4855	-34.5411	-34.5638	-34.5766	-34.5482	-34.4941	-34.4294	-34.3612	-34.2713	-34.1698	-34.1174	-34.0943	-34.0818	-34.0584
-25.9692	-25.9739	-25.9783	-25.9774	-25.9704	-25.9473	-25.9216	-25.9233	-25.93	-25.9216	-25.9296	-25.9253	-25.9353	-25.9455	-25.9434	-25.948	-25.9388	-25.9216	-25.9289	-25.941	-25.9386	-25.9202	-25.9014	-25.8797	-25.8684	-25.876	-25.8569	-25.8634	-25.8575	-25.8783	-25.8889	-25.8946	-25.9001	-25.9055	-25.9135	-25.9231	-25.9183	-25.9322	-25.9378	-25.9395	-25.9507	-25.9437	-25.9511	-25.9462	-25.9443	-25.9417	-25.9303	-25.9162	-25.9205	-25.9221
-32.2638	-32.2455	-32.1924	-32.1594	-32.1112	-32.0839	-32.0485	-31.9901	-31.9479	-31.9004	-31.8332	-31.7882	-31.7574	-31.6989	-31.6229	-31.528	-31.4469	-31.3582	-31.2541	-31.1645	-31.0844	-31.0077	-30.9506	-30.9199	-30.8721	-30.8501	-30.8352	-30.829	-30.8281	-30.8316	-30.8376	-30.8266	-30.8083	-30.7955	-30.7661	-30.7502	-30.7316	-30.7012	-30.6848	-30.6695	-30.6456	-30.6246	-30.613	-30.6096	-30.6016	-30.6034	-30.6113	-30.5872	-30.5557	-30.5391
-32.68	-32.6836	-32.6592	-32.672	-32.6807	-32.6862	-32.6757	-32.6948	-32.7112	-32.7292	-32.7281	-32.7249	-32.6999	-32.6945	-32.6546	-32.6003	-32.5747	-32.553	-32.516	-32.5106	-32.5139	-32.5103	-32.5079	-32.509	-32.5023	-32.4806	-32.4422	-32.3927	-32.3743	-32.3454	-32.3047	-32.299	-32.2755	-32.2688	-32.2597	-32.259	-32.2447	-32.2154	-32.1696	-32.1246	-32.094	-32.0549	-32.038	-32.0496	-32.0906	-32.1362	-32.1856	-32.2231	-32.2258	-32.2169
-38.7814	-38.825	-38.8442	-38.8463	-38.8857	-38.868	-38.8826	-38.867	-38.8522	-38.8511	-38.8558	-38.8431	-38.8085	-38.8013	-38.7983	-38.8022	-38.8423	-38.8894	-38.9169	-38.9279	-38.9245	-38.8802	-38.8016	-38.7367	-38.716	-38.7105	-38.7191	-38.7205	-38.7317	-38.731	-38.7262	-38.7015	-38.6907	-38.6629	-38.6388	-38.6021	-38.5638	-38.5235	-38.4765	-38.4462	-38.4356	-38.4243	-38.4177	-38.4178	-38.4101	-38.3891	-38.3812	-38.3775	-38.379	-38.3843
-40.7752	-40.7575	-40.7418	-40.7137	-40.6554	-40.5789	-40.5058	-40.5023	-40.5208	-40.538	-40.5336	-40.5044	-40.4788	-40.4558	-40.4232	-40.4144	-40.4032	-40.3815	-40.3507	-40.3262	-40.257	-40.2171	-40.1897	-40.1669	-40.153	-40.1171	-40.0829	-40.0723	-40.0749	-40.0826	-40.079	-40.0834	-40.1018	-40.1162	-40.1126	-40.1277	-40.1498	-40.1584	-40.1582	-40.1559	-40.1659	-40.171	-40.1608	-40.1523	-40.1581	-40.1786	-40.1949	-40.1971	-40.183	-40.1734
-37.6026	-37.5963	-37.5424	-37.4801	-37.4184	-37.3876	-37.3537	-37.3093	-37.2542	-37.1964	-37.1571	-37.1195	-37.0722	-37.0345	-37.0149	-36.9976	-36.9868	-36.9879	-36.9907	-36.9745	-36.9591	-36.9618	-36.9619	-36.9422	-36.9533	-36.957	-36.9663	-36.9787	-36.9666	-36.9499	-36.947	-36.9366	-36.9361	-36.9324	-36.9435	-36.9432	-36.9212	-36.8834	-36.8287	-36.8067	-36.8072	-36.7981	-36.7796	-36.7868	-36.7875	-36.7733	-36.7625	-36.7773	-36.7799	-36.7538
-42.0098	-41.9394	-41.8935	-41.8564	-41.8206	-41.7835	-41.7552	-41.7453	-41.7194	-41.6943	-41.6915	-41.6863	-41.6664	-41.6295	-41.5788	-41.5277	-41.482	-41.4367	-41.3925	-41.345	-41.3027	-41.2802	-41.2718	-41.2265	-41.1882	-41.1463	-41.118	-41.0942	-41.065	-41.05	-41.0537	-41.0542	-41.0307	-41.0228	-41.0096	-40.982	-40.9812	-40.9338	-40.9252	-40.9002	-40.8773	-40.8634	-40.8564	-40.8518	-40.8355	-40.8195	-40.8086	-40.7901	-40.7914	-40.7959
-27.4718	-27.4004	-27.3049	-27.1519	-27.0761	-27.0763	-27.0794	-26.9976	-26.92	-26.9046	-26.9009	-26.8645	-26.7852	-26.6863	-26.597	-26.5317	-26.458	-26.4355	-26.4432	-26.4454	-26.4238	-26.3785	-26.3644	-26.3408	-26.2873	-26.2284	-26.1928	-26.1873	-26.183	-26.161	-26.1431	-26.1311	-26.1225	-26.0925	-26.0627	-26.0419	-26.0149	-26.028	-26.0237	-26.0397	-26.056	-26.0815	-26.0977	-26.1008	-26.092	-26.092	-26.0852	-26.0849	-26.0992	-26.0741
-42.381	-42.3626	-42.3337	-42.3559	-42.3442	-42.3294	-42.3168	-42.299	-42.2816	-42.24	-42.2111	-42.2019	-42.1772	-42.1649	-42.1292	-42.0959	-42.0568	-42.0368	-42.0504	-42.0204	-42.0157	-42.026	-42.0315	-42.0384	-42.0117	-41.9747	-41.9497	-41.9333	-41.9208	-41.8927	-41.8482	-41.8095	-41.7524	-41.7008	-41.6759	-41.6644	-41.6573	-41.6576	-41.6544	-41.6556	-41.6715	-41.681	-41.6984	-41.7325	-41.763	-41.7693	-41.7736	-41.7927	-41.8201	-41.8343
-44.223	-44.2724	-44.3158	-44.3631	-44.4055	-44.4243	-44.4254	-44.3892	-44.3329	-44.2595	-44.1972	-44.1659	-44.1592	-44.1659	-44.1712	-44.1439	-44.1295	-44.1101	-44.0923	-44.078	-44.0398	-44.0034	-43.9607	-43.9518	-43.9342	-43.9227	-43.9327	-43.9756	-44.0046	-44.004	-44	-43.9996	-44.0033	-44.0134	-44.0425	-44.0228	-44.0344	-44.0351	-44.0267	-44.0052	-43.9792	-43.9672	-43.9765	-43.9704	-43.9525	-43.9339	-43.9212	-43.909	-43.8867	-43.8694
-36.7547	-36.7252	-36.7082	-36.6924	-36.6687	-36.628	-36.582	-36.5554	-36.5161	-36.5036	-36.5128	-36.5097	-36.5027	-36.5029	-36.5112	-36.5171	-36.5192	-36.529	-36.5398	-36.5445	-36.5572	-36.5759	-36.5746	-36.5619	-36.5571	-36.5638	-36.5737	-36.5821	-36.5898	-36.6032	-36.6412	-36.6666	-36.6951	-36.7068	-36.7309	-36.7496	-36.7588	-36.7699	-36.7723	-36.7544	-36.7539	-36.7661	-36.7799	-36.7895	-36.8023	-36.8175	-36.8248	-36.8203	-36.8288	-36.8272
-38.0228	-38.05	-38.0624	-38.0431	-38.0126	-37.9763	-37.9496	-37.9426	-37.9427	-37.9485	-37.9429	-37.9217	-37.8889	-37.8387	-37.8345	-37.8471	-37.8514	-37.8493	-37.853	-37.856	-37.8557	-37.8573	-37.8577	-37.8705	-37.9056	-37.9294	-37.9417	-37.9494	-37.9555	-38.0012	-38.0151	-38.0269	-38.0613	-38.0745	-38.0789	-38.0961	-38.1031	-38.085	-38.0824	-38.0757	-38.101	-38.1077	-38.1234	-38.1309	-38.1436	-38.1568	-38.1617	-38.1603	-38.1509	-38.1603
-32.1531	-32.147	-32.1492	-32.1413	-32.1262	-32.1061	-32.0879	-32.0639	-32.0327	-32.0013	-31.9713	-31.9384	-31.9148	-31.8675	-31.812	-31.7753	-31.7561	-31.757	-31.7015	-31.6386	-31.5981	-31.5628	-31.5534	-31.5272	-31.5143	-31.5266	-31.5468	-31.5433	-31.5579	-31.567	-31.553	-31.5406	-31.5368	-31.51	-31.4966	-31.4954	-31.476	-31.4616	-31.4568	-31.4605	-31.453	-31.4584	-31.4731	-31.4533	-31.4781	-31.4843	-31.4949	-31.5001	-31.5116	-31.5221
-35.6458	-35.556	-35.525	-35.5168	-35.534	-35.5504	-35.5867	-35.6263	-35.6199	-35.6046	-35.5453	-35.4205	-35.3771	-35.3394	-35.3339	-35.3075	-35.2689	-35.2344	-35.2101	-35.2026	-35.1994	-35.2144	-35.2208	-35.2465	-35.2625	-35.2569	-35.2611	-35.2882	-35.2982	-35.2953	-35.3302	-35.3333	-35.3113	-35.3429	-35.3566	-35.3486	-35.3107	-35.2775	-35.2619	-35.2532	-35.236	-35.2387	-35.2289	-35.2199	-35.2037	-35.1699	-35.1337	-35.1181	-35.0858	-35.0428
-40.9016	-40.9917	-41.0285	-41.0489	-41.0409	-40.9847	-40.9519	-40.936	-40.906	-40.8873	-40.8855	-40.8857	-40.8801	-40.8796	-40.9237	-40.9556	-41.0028	-41.034	-41.0097	-41.0246	-41.0835	-41.142	-41.1762	-41.2225	-41.2598	-41.2732	-41.2873	-41.3114	-41.3244	-41.3225	-41.3271	-41.3491	-41.3777	-41.396	-41.4001	-41.4358	-41.4596	-41.4834	-41.5147	-41.5127	-41.4972	-41.4792	-41.4834	-41.4997	-41.5083	-41.5257	-41.5186	-41.4993	-41.4901	-41.4995
-40.5152	-40.458	-40.442	-40.4179	-40.378	-40.3066	-40.1999	-40.0678	-39.9295	-39.8227	-39.7214	-39.5938	-39.473	-39.4374	-39.3859	-39.3479	-39.3142	-39.273	-39.2541	-39.2398	-39.2135	-39.1891	-39.1616	-39.1316	-39.1031	-39.042	-38.9863	-38.9413	-38.91	-38.9001	-38.884	-38.8511	-38.801	-38.7568	-38.7214	-38.7102	-38.6881	-38.6968	-38.6794	-38.6707	-38.6925	-38.6989	-38.7142	-38.7505	-38.7481	-38.7258	-38.7151	-38.6898	-38.6828	-38.6748
-34.7574	-34.7302	-34.7101	-34.6795	-34.6378	-34.6057	-34.5925	-34.5849	-34.5859	-34.5997	-34.6187	-34.622	-34.6028	-34.5865	-34.5499	-34.4915	-34.4374	-34.4049	-34.3814	-34.3771	-34.3734	-34.3731	-34.3788	-34.3972	-34.414	-34.4155	-34.427	-34.4437	-34.4505	-34.4521	-34.4506	-34.4566	-34.4556	-34.4554	-34.4593	-34.4493	-34.4644	-34.4498	-34.4449	-34.4453	-34.4466	-34.4481	-34.4475	-34.4423	-34.4259	-34.4185	-34.4334	-34.4474	-34.4764	-34.4691
-40.7491	-40.752	-40.7437	-40.7342	-40.7247	-40.721	-40.7272	-40.746	-40.7599	-40.7739	-40.807	-40.8119	-40.8121	-40.8156	-40.8184	-40.8115	-40.8005	-40.8179	-40.8401	-40.8676	-40.8713	-40.8621	-40.8685	-40.8933	-40.8952	-40.8774	-40.8439	-40.8103	-40.796	-40.7818	-40.7835	-40.8032	-40.8213	-40.8261	-40.835	-40.8451	-40.8436	-40.8455	-40.8659	-40.9051	-40.9475	-40.9785	-41.0236	-41.0699	-41.0724	-41.0955	-41.1097	-41.1106	-41.104	-41.1282
-38.9666	-38.8994	-38.8682	-38.8434	-38.8122	-38.7488	-38.6866	-38.6455	-38.6293	-38.6219	-38.6227	-38.633	-38.643	-38.6399	-38.6184	-38.606	-38.57	-38.5314	-38.5272	-38.5225	-38.5133	-38.5157	-38.5345	-38.5513	-38.5422	-38.5449	-38.5229	-38.5097	-38.4928	-38.467	-38.4504	-38.4162	-38.4158	-38.4281	-38.4151	-38.4	-38.3786	-38.343	-38.3357	-38.3276	-38.3288	-38.3256	-38.3231	-38.3225	-38.3204	-38.3208	-38.3125	-38.3128	-38.3058	-38.2996
-42.9714	-42.9415	-42.9094	-42.8914	-42.8747	-42.8644	-42.8476	-42.804	-42.7303	-42.6515	-42.5741	-42.501	-42.4436	-42.3993	-42.3777	-42.3578	-42.3383	-42.3161	-42.302	-42.2942	-42.2849	-42.2586	-42.209	-42.133	-42.0718	-42.0199	-41.9852	-41.9624	-41.9471	-41.9475	-41.9451	-41.9164	-41.8719	-41.8559	-41.8444	-41.8646	-41.834	-41.779	-41.7784	-41.7823	-41.7925	-41.8185	-41.849	-41.8767	-41.9089	-41.9522	-41.9814	-41.9806	-42.0203	-42.0571
-41.6548	-41.6293	-41.5529	-41.4943	-41.4712	-41.4544	-41.4622	-41.4871	-41.4926	-41.4822	-41.4627	-41.4222	-41.3874	-41.3363	-41.2635	-41.2339	-41.2207	-41.2073	-41.1918	-41.1556	-41.1571	-41.1807	-41.1711	-41.1634	-41.1456	-41.1391	-41.1175	-41.1055	-41.1075	-41.1279	-41.1438	-41.1741	-41.1753	-41.1577	-41.1393	-41.1327	-41.1229	-41.12	-41.132	-41.1267	-41.1404	-41.1795	-41.1822	-41.1508	-41.1311	-41.116	-41.1165	-41.1236	-41.1218	-41.1406
-37.4422	-37.3472	-37.3017	-37.292	-37.2978	-37.3065	-37.309	-37.3185	-37.3174	-37.3294	-37.3107	-37.2481	-37.1618	-37.079	-37.0064	-36.9614	-36.9525	-36.9409	-36.9165	-36.8812	-36.8645	-36.8642	-36.8734	-36.8751	-36.8524	-36.8314	-36.8257	-36.8319	-36.8601	-36.881	-36.8756	-36.8897	-36.9094	-36.9427	-36.9854	-37.0129	-37.0225	-37.0242	-37.0167	-37.0373	-37.05	-37.061	-37.0568	-37.0393	-37.0313	-37.036	-37.0406	-37.0504	-37.0875	-37.1216
-41.5601	-41.6446	-41.7219	-41.754	-41.7687	-41.7746	-41.7968	-41.8208	-41.8342	-41.8299	-41.8329	-41.8384	-41.8178	-41.7686	-41.7096	-41.6456	-41.6058	-41.5867	-41.5941	-41.6328	-41.6514	-41.6599	-41.6707	-41.7046	-41.7195	-41.7379	-41.7765	-41.82	-41.8587	-41.8784	-41.8964	-41.9049	-41.905	-41.9095	-41.9267	-41.9373	-41.9534	-41.9505	-41.9475	-41.9386	-41.9362	-41.9322	-41.9371	-41.9339	-41.9387	-41.9502	-41.9841	-41.9961	-41.9847	-41.987
-37.318	-37.3484	-37.3676	-37.4665	-37.5915	-37.6314	-37.6283	-37.606	-37.6004	-37.5785	-37.5687	-37.5658	-37.5333	-37.4625	-37.396	-37.3456	-37.2975	-37.2506	-37.2217	-37.1982	-37.1675	-37.1395	-37.1289	-37.1277	-37.1486	-37.2282	-37.2645	-37.3014	-37.3469	-37.4045	-37.4483	-37.4731	-37.4849	-37.4979	-37.5239	-37.541	-37.5373	-37.5439	-37.5659	-37.5996	-37.6034	-37.5868	-37.5597	-37.5383	-37.5076	-37.5065	-37.5231	-37.5294	-37.5301	-37.537
-28.164	-28.2738	-28.3454	-28.3924	-28.4235	-28.4249	-28.3697	-28.3554	-28.3729	-28.4091	-28.4474	-28.4567	-28.4523	-28.4507	-28.4516	-28.4606	-28.4831	-28.5025	-28.5064	-28.4953	-28.4384	-28.3728	-28.3716	-28.3727	-28.3784	-28.395	-28.4296	-28.4772	-28.498	-28.5009	-28.4879	-28.4821	-28.4956	-28.5376	-28.5428	-28.5581	-28.5648	-28.5777	-28.5932	-28.6036	-28.6075	-28.6057	-28.6194	-28.6454	-28.6551	-28.6704	-28.6818	-28.6731	-28.6726	-28.6975
-42.5501	-42.5054	-42.4449	-42.3743	-42.3478	-42.2956	-42.2956	-42.3353	-42.3341	-42.3189	-42.312	-42.2596	-42.2082	-42.1648	-42.1233	-42.0903	-42.0834	-42.0298	-42.04	-42.0432	-42.0575	-42.1193	-42.1709	-42.1711	-42.1985	-42.2414	-42.2723	-42.2728	-42.2624	-42.2582	-42.256	-42.2507	-42.2665	-42.3059	-42.3239	-42.3175	-42.3219	-42.333	-42.3346	-42.3292	-42.3459	-42.3492	-42.3539	-42.3708	-42.3727	-42.3975	-42.4179	-42.3841	-42.3858	-42.3896
-38.4551	-38.57	-38.691	-38.8394	-38.9972	-39.1533	-39.2682	-39.2962	-39.3058	-39.2982	-39.2566	-39.229	-39.2266	-39.2348	-39.2449	-39.2612	-39.2524	-39.2168	-39.1716	-39.1397	-39.1118	-39.083	-39.0772	-39.0462	-39.0274	-39.0185	-39.0214	-39.0321	-39.038	-39.0419	-39.0673	-39.1046	-39.1777	-39.238	-39.2822	-39.3186	-39.3375	-39.3427	-39.3533	-39.3535	-39.3538	-39.3617	-39.3869	-39.4035	-39.4019	-39.4056	-39.3987	-39.4002	-39.4086	-39.4212
-36.7503	-36.6994	-36.6302	-36.6085	-36.5772	-36.5382	-36.4942	-36.4574	-36.3688	-36.2818	-36.1742	-36.0523	-35.9659	-35.8726	-35.8125	-35.7751	-35.7325	-35.688	-35.64	-35.6098	-35.6057	-35.597	-35.5723	-35.5777	-35.575	-35.5814	-35.5993	-35.633	-35.5874	-35.5435	-35.5084	-35.4823	-35.492	-35.5039	-35.4459	-35.3778	-35.297	-35.2422	-35.1954	-35.1613	-35.1273	-35.0778	-35.0147	-34.9754	-34.9494	-34.9319	-34.8948	-34.8512	-34.7907	-34.724
-28.059	-28.0457	-28.0942	-28.1777	-28.2243	-28.2043	-28.1885	-28.2014	-28.2239	-28.2524	-28.2809	-28.2515	-28.2234	-28.1573	-28.0951	-28.0429	-27.98	-27.9364	-27.948	-27.9667	-27.987	-27.9851	-27.9584	-27.9828	-27.9988	-28.0543	-28.1178	-28.1868	-28.2251	-28.1938	-28.1638	-28.1595	-28.2089	-28.2645	-28.3078	-28.3465	-28.4271	-28.4967	-28.5782	-28.6217	-28.6897	-28.8081	-28.8547	-28.9024	-28.933	-28.9565	-28.9737	-29.0198	-29.0362	-29.0425
-19.2527	-19.145	-19.0806	-19.0214	-19.0297	-19.0363	-19.0455	-18.9899	-18.8861	-18.7661	-18.684	-18.6559	-18.6361	-18.6009	-18.5459	-18.4838	-18.4579	-18.4589	-18.4821	-18.51	-18.5073	-18.5144	-18.5067	-18.5028	-18.5013	-18.4919	-18.4898	-18.4786	-18.4563	-18.4379	-18.4406	-18.4354	-18.4207	-18.3931	-18.3716	-18.3574	-18.3498	-18.3655	-18.3711	-18.3687	-18.3469	-18.3453	-18.3433	-18.381	-18.4161	-18.4356	-18.4691	-18.4837	-18.4636	-18.4261
-34.1499	-34.1251	-34.1244	-34.1457	-34.1782	-34.1771	-34.1588	-34.1357	-34.1162	-34.1059	-34.1023	-34.0952	-34.0788	-34.0877	-34.1062	-34.2191	-34.2982	-34.3719	-34.4993	-34.6338	-34.6817	-34.7186	-34.7529	-34.7521	-34.7026	-34.6331	-34.5404	-34.4412	-34.3647	-34.2779	-34.1925	-34.0905	-34.0093	-33.9566	-33.9657	-34.0436	-34.1882	-34.3358	-34.4534	-34.5494	-34.6319	-34.685	-34.7114	-34.6742	-34.6522	-34.597	-34.5081	-34.4405	-34.3726	-34.2866
-41.6365	-41.6156	-41.5886	-41.5644	-41.5364	-41.4907	-41.4228	-41.3651	-41.3087	-41.2412	-41.181	-41.108	-41.01	-40.9278	-40.8885	-40.8545	-40.7814	-40.7026	-40.6485	-40.6083	-40.5601	-40.4985	-40.4782	-40.4593	-40.4212	-40.3845	-40.3667	-40.3478	-40.3166	-40.2894	-40.2667	-40.2387	-40.2111	-40.1926	-40.179	-40.176	-40.1931	-40.2137	-40.2288	-40.2451	-40.2753	-40.325	-40.3686	-40.3994	-40.4166	-40.4199	-40.4241	-40.4481	-40.4601	-40.4784
-30.0761	-29.9702	-29.875	-29.7905	-29.7083	-29.6286	-29.5669	-29.5219	-29.4986	-29.4839	-29.4758	-29.4594	-29.4223	-29.3926	-29.3657	-29.3343	-29.2994	-29.255	-29.2338	-29.2274	-29.215	-29.1951	-29.173	-29.1471	-29.1167	-29.0809	-29.0377	-28.9935	-28.9504	-28.9193	-28.8915	-28.8612	-28.8252	-28.7786	-28.7382	-28.706	-28.6961	-28.6925	-28.7131	-28.7339	-28.7436	-28.7418	-28.7251	-28.713	-28.7022	-28.6871	-28.6806	-28.69	-28.6992	-28.7064
-36.7835	-36.8404	-36.8714	-36.878	-36.8569	-36.8022	-36.7392	-36.6881	-36.6596	-36.6561	-36.6421	-36.6238	-36.6105	-36.5787	-36.545	-36.5123	-36.4878	-36.4816	-36.4859	-36.5018	-36.5243	-36.532	-36.5302	-36.5142	-36.4716	-36.4499	-36.4163	-36.4096	-36.4209	-36.4226	-36.4115	-36.4084	-36.423	-36.4554	-36.4911	-36.5048	-36.5108	-36.5337	-36.5374	-36.5483	-36.5619	-36.5418	-36.532	-36.5325	-36.5387	-36.5427	-36.5476	-36.5532	-36.5614	-36.5778
-37.3927	-37.3792	-37.3916	-37.3948	-37.3827	-37.3531	-37.328	-37.3005	-37.2671	-37.2511	-37.2378	-37.1941	-37.1789	-37.1478	-37.0928	-37.0221	-36.9505	-36.8829	-36.8364	-36.7912	-36.7475	-36.7096	-36.6805	-36.659	-36.6606	-36.6514	-36.6463	-36.6463	-36.646	-36.6108	-36.6107	-36.5843	-36.5581	-36.5494	-36.5253	-36.5297	-36.5507	-36.565	-36.5647	-36.5518	-36.5486	-36.5633	-36.6037	-36.6562	-36.6997	-36.7314	-36.7621	-36.7819	-36.7751	-36.7479
-38.6615	-38.7181	-38.7557	-38.7695	-38.7731	-38.7899	-38.7934	-38.7904	-38.7833	-38.7836	-38.7875	-38.7971	-38.808	-38.8149	-38.8396	-38.8405	-38.8359	-38.8339	-38.8475	-38.8557	-38.863	-38.8702	-38.8752	-38.8912	-38.9081	-38.9204	-38.9278	-38.9278	-38.9145	-38.8957	-38.8884	-38.8791	-38.8841	-38.8861	-38.8843	-38.893	-38.9064	-38.9098	-38.9095	-38.9037	-38.8937	-38.8908	-38.8898	-38.8886	-38.8709	-38.8779	-38.8942	-38.9074	-38.9131	-38.9192
-31.786	-31.7621	-31.7176	-31.6821	-31.656	-31.6262	-31.596	-31.5666	-31.5142	-31.4538	-31.4034	-31.358	-31.3453	-31.3187	-31.3033	-31.2946	-31.2793	-31.2412	-31.1945	-31.1486	-31.1047	-31.0574	-31.0031	-30.9752	-30.9648	-30.9342	-30.8848	-30.8554	-30.8339	-30.8107	-30.7864	-30.7552	-30.7182	-30.6885	-30.6709	-30.6483	-30.6232	-30.5886	-30.5413	-30.5117	-30.4707	-30.436	-30.4035	-30.3833	-30.38	-30.3799	-30.363	-30.3309	-30.3157	-30.3139
-37.9224	-37.9241	-37.9055	-37.9103	-37.9374	-37.9468	-37.9234	-37.8955	-37.8633	-37.8374	-37.8325	-37.8586	-37.8485	-37.8586	-37.8788	-37.8817	-37.8638	-37.8535	-37.8396	-37.8147	-37.8113	-37.8256	-37.8463	-37.845	-37.8289	-37.8136	-37.7969	-37.7773	-37.76	-37.7464	-37.7359	-37.7169	-37.6983	-37.6804	-37.6421	-37.6361	-37.6325	-37.6392	-37.6544	-37.6602	-37.6589	-37.6605	-37.6543	-37.6617	-37.6766	-37.6712	-37.6655	-37.6675	-37.6634	-37.6659
-40.5467	-40.5719	-40.5737	-40.5677	-40.5422	-40.4941	-40.4746	-40.4712	-40.4577	-40.437	-40.4026	-40.3461	-40.3036	-40.261	-40.2178	-40.1769	-40.1409	-40.1224	-40.1142	-40.0976	-40.0785	-40.0635	-40.0559	-40.0778	-40.0843	-40.0704	-40.0418	-40.0201	-39.9935	-39.953	-39.9279	-39.9308	-39.9404	-39.9389	-39.9375	-39.9398	-39.9532	-39.9646	-39.9819	-39.9906	-39.9894	-39.9887	-39.9897	-39.9953	-40.0097	-40.0142	-40.0215	-40.0361	-40.036	-40.0357
-47.2401	-47.2989	-47.3203	-47.349	-47.3879	-47.4025	-47.4303	-47.4775	-47.5071	-47.517	-47.5254	-47.5195	-47.5191	-47.5167	-47.5051	-47.5032	-47.4706	-47.4176	-47.3614	-47.3093	-47.2614	-47.2411	-47.2232	-47.2017	-47.1754	-47.1452	-47.1514	-47.1685	-47.1763	-47.1648	-47.1952	-47.202	-47.2068	-47.2086	-47.1887	-47.1781	-47.1938	-47.2212	-47.2401	-47.2526	-47.2535	-47.2523	-47.2548	-47.2632	-47.2549	-47.2337	-47.2287	-47.2264	-47.221	-47.2159
-36.0328	-36.0347	-36.0342	-36.0264	-36.0075	-35.9839	-35.9843	-35.9853	-35.9872	-35.988	-35.9883	-35.9834	-35.9741	-35.9659	-35.9439	-35.8909	-35.8367	-35.7894	-35.7585	-35.7395	-35.7275	-35.7121	-35.6922	-35.662	-35.6229	-35.5744	-35.5429	-35.5166	-35.4803	-35.4411	-35.4012	-35.3625	-35.3244	-35.2819	-35.2501	-35.2328	-35.2088	-35.1756	-35.1329	-35.0886	-35.0479	-35.0225	-35.008	-35.0155	-35.0265	-35.0302	-35.0332	-35.0357	-35.0329	-35.0231
-37.2149	-37.1824	-37.1474	-37.1298	-37.1128	-37.0904	-37.0574	-36.9985	-36.9438	-36.9417	-36.9113	-36.8736	-36.8207	-36.7839	-36.7557	-36.7138	-36.6946	-36.6477	-36.6139	-36.579	-36.5588	-36.545	-36.533	-36.5212	-36.5005	-36.457	-36.429	-36.42	-36.4153	-36.4031	-36.39	-36.3891	-36.3982	-36.3913	-36.3734	-36.3733	-36.3679	-36.363	-36.36	-36.3546	-36.3495	-36.3689	-36.3854	-36.41	-36.4283	-36.4529	-36.4831	-36.4897	-36.4598	-36.4391
-35.012	-34.9969	-34.9971	-34.9935	-34.9877	-34.9885	-34.9897	-34.9803	-34.9609	-34.9503	-34.9461	-34.9125	-34.8982	-34.8685	-34.858	-34.8576	-34.8309	-34.7658	-34.7253	-34.6862	-34.6697	-34.6795	-34.6933	-34.698	-34.6932	-34.6751	-34.6453	-34.6101	-34.5613	-34.5381	-34.5196	-34.4912	-34.4378	-34.3821	-34.3467	-34.3313	-34.3297	-34.3403	-34.3489	-34.3386	-34.3186	-34.3003	-34.2869	-34.2724	-34.2543	-34.243	-34.2432	-34.2448	-34.2385	-34.2394
-41.0598	-41.0647	-41.0667	-41.0563	-41.0227	-41.0006	-41.0307	-41.054	-41.0664	-41.0718	-41.0698	-41.0349	-41.0006	-40.948	-40.9155	-40.8848	-40.8475	-40.8245	-40.7924	-40.7905	-40.786	-40.7626	-40.7149	-40.6751	-40.6885	-40.6906	-40.6956	-40.7169	-40.7465	-40.774	-40.7747	-40.7743	-40.7731	-40.774	-40.7937	-40.8016	-40.7823	-40.7821	-40.8006	-40.8197	-40.8417	-40.8636	-40.8635	-40.8643	-40.873	-40.8876	-40.896	-40.8991	-40.9066	-40.9062
-41.4041	-41.3863	-41.3777	-41.3741	-41.3747	-41.3782	-41.3821	-41.3834	-41.3787	-41.3725	-41.3647	-41.3529	-41.3477	-41.3723	-41.3959	-41.4138	-41.4208	-41.4278	-41.4514	-41.4583	-41.4581	-41.4786	-41.5122	-41.5199	-41.5283	-41.5396	-41.5389	-41.5323	-41.503	-41.4867	-41.4844	-41.4894	-41.5085	-41.5378	-41.5677	-41.5899	-41.6178	-41.6447	-41.649	-41.6522	-41.6574	-41.6683	-41.6843	-41.6828	-41.6786	-41.6732	-41.6698	-41.668	-41.6748	-41.6918
-34.7315	-34.7401	-34.7487	-34.7639	-34.7737	-34.7697	-34.7532	-34.7455	-34.727	-34.7145	-34.7146	-34.732	-34.743	-34.7436	-34.7447	-34.7449	-34.7125	-34.6567	-34.6253	-34.6098	-34.6081	-34.6184	-34.5961	-34.5748	-34.5732	-34.5669	-34.5394	-34.527	-34.4998	-34.4991	-34.4975	-34.4808	-34.4401	-34.4169	-34.4113	-34.4007	-34.3758	-34.3392	-34.3079	-34.3002	-34.2906	-34.2794	-34.2651	-34.2425	-34.2554	-34.2604	-34.2758	-34.3086	-34.3323	-34.352
-35.6018	-35.5841	-35.5511	-35.5156	-35.4948	-35.4851	-35.4681	-35.4448	-35.4293	-35.402	-35.3766	-35.3649	-35.3737	-35.374	-35.3661	-35.3292	-35.2878	-35.2517	-35.238	-35.2362	-35.2437	-35.2552	-35.2596	-35.2561	-35.2662	-35.2625	-35.2523	-35.2492	-35.2399	-35.2227	-35.2123	-35.2318	-35.2173	-35.1977	-35.1835	-35.1722	-35.1597	-35.1509	-35.1435	-35.1077	-35.1069	-35.1064	-35.0929	-35.0875	-35.0828	-35.0765	-35.0653	-35.0443	-35.0448	-35.051
-41.1606	-41.2119	-41.2739	-41.3399	-41.374	-41.3964	-41.4111	-41.4071	-41.3985	-41.388	-41.3866	-41.3824	-41.3435	-41.2944	-41.2665	-41.2647	-41.2601	-41.252	-41.2397	-41.244	-41.2556	-41.2574	-41.2542	-41.2467	-41.2537	-41.2528	-41.2394	-41.2275	-41.2218	-41.2195	-41.2076	-41.1888	-41.1692	-41.1841	-41.1999	-41.2043	-41.2154	-41.2282	-41.2375	-41.2261	-41.2026	-41.1878	-41.1886	-41.1962	-41.2063	-41.2251	-41.2519	-41.2754	-41.2878	-41.296
-35.0246	-35.0542	-35.0739	-35.087	-35.0925	-35.0955	-35.0976	-35.1034	-35.1298	-35.1492	-35.1601	-35.1506	-35.1266	-35.0701	-35.0091	-34.9501	-34.9117	-34.8765	-34.8391	-34.8017	-34.7665	-34.7399	-34.7172	-34.6976	-34.6664	-34.6234	-34.5877	-34.557	-34.5312	-34.513	-34.4985	-34.4782	-34.4499	-34.4061	-34.3489	-34.2907	-34.2767	-34.273	-34.2766	-34.2735	-34.2572	-34.2474	-34.2356	-34.211	-34.1811	-34.1499	-34.1374	-34.1249	-34.0947	-34.0754
-40.2952	-40.3036	-40.2964	-40.2843	-40.2813	-40.2922	-40.3092	-40.3271	-40.3431	-40.3407	-40.3333	-40.3181	-40.2903	-40.2555	-40.2216	-40.1902	-40.1503	-40.1192	-40.1059	-40.1018	-40.0918	-40.081	-40.0739	-40.0702	-40.0426	-40.035	-40.0305	-40.0016	-39.9724	-39.9417	-39.9257	-39.9269	-39.9132	-39.8811	-39.8332	-39.7807	-39.7171	-39.6656	-39.6307	-39.6016	-39.5811	-39.5623	-39.5434	-39.5318	-39.5231	-39.5215	-39.5316	-39.5344	-39.5317	-39.5273
-37.9168	-37.9277	-37.9423	-37.9616	-37.9841	-38.0067	-38.0247	-38.0374	-38.0458	-38.0385	-38.0269	-38.0239	-38.0219	-38.0202	-38.0063	-37.9954	-38.0001	-38.011	-38.0309	-38.051	-38.0574	-38.0346	-38.0199	-38.0127	-38.022	-38.0315	-38.0363	-38.035	-38.0321	-38.0418	-38.0554	-38.0697	-38.0898	-38.1116	-38.1267	-38.1464	-38.1732	-38.1976	-38.2105	-38.2123	-38.2121	-38.2095	-38.1971	-38.1807	-38.1705	-38.1449	-38.1121	-38.1142	-38.12	-38.1337
-44.9462	-44.9003	-44.8642	-44.8352	-44.8059	-44.7984	-44.7978	-44.8294	-44.8333	-44.8254	-44.8109	-44.7998	-44.7943	-44.7934	-44.7863	-44.7814	-44.7942	-44.7737	-44.7562	-44.7575	-44.759	-44.7633	-44.7771	-44.7874	-44.7884	-44.7775	-44.766	-44.7662	-44.7837	-44.803	-44.8289	-44.8582	-44.8799	-44.8881	-44.8926	-44.905	-44.9222	-44.9456	-44.9799	-45.0038	-45.0122	-44.987	-44.9633	-44.9427	-44.9257	-44.9068	-44.8981	-44.8973	-44.8982	-44.8958
-40.7594	-40.7368	-40.7364	-40.7443	-40.7538	-40.7649	-40.7686	-40.7625	-40.7364	-40.7088	-40.6875	-40.6674	-40.6808	-40.7017	-40.7072	-40.6848	-40.6623	-40.6493	-40.6244	-40.6047	-40.5852	-40.5567	-40.5368	-40.5251	-40.5176	-40.5018	-40.4758	-40.4562	-40.4549	-40.4233	-40.3844	-40.3689	-40.3603	-40.3517	-40.3462	-40.3555	-40.354	-40.3511	-40.3506	-40.388	-40.4342	-40.4643	-40.482	-40.4967	-40.5013	-40.4835	-40.4839	-40.4886	-40.5028	-40.5296
-39.9874	-40.0079	-40.0258	-40.0426	-40.0585	-40.064	-40.0707	-40.0753	-40.0686	-40.0669	-40.0687	-40.0819	-40.1084	-40.1427	-40.1587	-40.1611	-40.2013	-40.2247	-40.244	-40.2828	-40.3095	-40.3124	-40.3093	-40.3105	-40.3333	-40.3772	-40.4094	-40.4037	-40.3919	-40.3876	-40.3926	-40.3849	-40.3895	-40.3974	-40.3981	-40.4026	-40.4134	-40.4231	-40.424	-40.4179	-40.4168	-40.4234	-40.4247	-40.4392	-40.446	-40.4288	-40.4168	-40.4161	-40.4154	-40.4044
-37.4363	-37.4357	-37.4208	-37.3935	-37.3801	-37.3879	-37.3782	-37.3828	-37.3997	-37.4144	-37.4174	-37.4223	-37.4305	-37.4402	-37.4497	-37.4621	-37.4995	-37.5355	-37.5477	-37.5476	-37.5057	-37.4477	-37.4056	-37.3757	-37.3451	-37.3057	-37.2687	-37.2412	-37.2253	-37.2189	-37.2292	-37.2553	-37.2878	-37.303	-37.299	-37.2814	-37.2936	-37.2965	-37.2844	-37.2905	-37.3208	-37.3231	-37.3183	-37.312	-37.2917	-37.2829	-37.2729	-37.256	-37.2352	-37.2287
-37.5163	-37.589	-37.6632	-37.7339	-37.7408	-37.7386	-37.6842	-37.6579	-37.6437	-37.6202	-37.6193	-37.6411	-37.6312	-37.6084	-37.5782	-37.5398	-37.4933	-37.4352	-37.4057	-37.3921	-37.367	-37.3426	-37.3244	-37.3142	-37.3039	-37.2741	-37.2243	-37.1596	-37.1286	-37.1043	-37.0818	-37.0565	-37.0278	-36.9919	-36.965	-36.9495	-36.955	-36.9673	-36.9889	-37.0088	-37.0279	-37.046	-37.0643	-37.0768	-37.0761	-37.0699	-37.0483	-37.0575	-37.0729	-37.0809
-40.9825	-40.9204	-40.8282	-40.7081	-40.6359	-40.576	-40.5197	-40.4807	-40.4463	-40.4091	-40.3469	-40.261	-40.1694	-40.0935	-40.0364	-40.005	-39.9695	-39.9202	-39.8434	-39.7663	-39.7048	-39.6451	-39.5977	-39.5683	-39.529	-39.4838	-39.4438	-39.3913	-39.34	-39.3238	-39.3161	-39.3123	-39.3115	-39.3118	-39.3151	-39.3069	-39.2996	-39.3076	-39.3157	-39.3196	-39.3013	-39.3014	-39.3126	-39.3162	-39.3041	-39.2513	-39.2327	-39.2263	-39.2248	-39.2166
-38.7987	-38.8326	-38.8731	-38.9189	-38.9346	-38.9062	-38.8545	-38.8092	-38.7806	-38.7447	-38.7027	-38.6776	-38.655	-38.6258	-38.6156	-38.6115	-38.6032	-38.5708	-38.5749	-38.5562	-38.5313	-38.504	-38.4659	-38.4444	-38.3944	-38.3923	-38.404	-38.4257	-38.445	-38.4446	-38.4452	-38.447	-38.4474	-38.4443	-38.4389	-38.4545	-38.454	-38.4497	-38.4389	-38.4257	-38.4281	-38.4498	-38.4813	-38.5145	-38.5304	-38.5313	-38.5233	-38.5343	-38.5401	-38.547
-28.7703	-28.7358	-28.7149	-28.7142	-28.7273	-28.7596	-28.8059	-28.8283	-28.8524	-28.8538	-28.8322	-28.7807	-28.7147	-28.6526	-28.6168	-28.5932	-28.5746	-28.5587	-28.5437	-28.5335	-28.5281	-28.517	-28.4873	-28.4445	-28.3979	-28.3641	-28.3588	-28.3684	-28.3954	-28.4033	-28.4148	-28.4303	-28.4646	-28.5105	-28.546	-28.5685	-28.5789	-28.6106	-28.657	-28.6907	-28.7056	-28.7121	-28.69	-28.6889	-28.7004	-28.7297	-28.7615	-28.7982	-28.8091	-28.8289
-38.0306	-38.0077	-37.9965	-37.9939	-38.0022	-38.0416	-38.0712	-38.0856	-38.0919	-38.0849	-38.0837	-38.0865	-38.09	-38.0894	-38.083	-38.0587	-38.0084	-37.9582	-37.9101	-37.8662	-37.827	-37.79	-37.7778	-37.7745	-37.7607	-37.765	-37.7597	-37.7362	-37.7354	-37.7531	-37.7776	-37.7901	-37.7973	-37.8243	-37.8361	-37.8202	-37.8164	-37.8322	-37.8688	-37.9028	-37.9379	-37.9628	-37.9784	-37.9881	-37.9982	-38.0167	-38.0508	-38.1057	-38.1619	-38.2121
-28.5889	-28.5699	-28.5217	-28.5189	-28.603	-28.7143	-28.785	-28.8297	-28.8297	-28.7868	-28.7853	-28.8016	-28.8283	-28.8549	-28.8731	-28.8373	-28.7853	-28.7572	-28.7423	-28.7217	-28.7145	-28.6835	-28.6633	-28.6593	-28.6521	-28.6537	-28.6607	-28.6686	-28.6736	-28.6905	-28.7093	-28.7345	-28.7745	-28.8386	-28.9044	-28.9513	-28.9979	-29.0284	-29.0325	-29.028	-29.0323	-29.0351	-29.0333	-29.0339	-29.0409	-29.0496	-29.0538	-29.0553	-29.069	-29.0761
-25.7244	-25.7252	-25.692	-25.6524	-25.6091	-25.5561	-25.5211	-25.5163	-25.5159	-25.5189	-25.4991	-25.457	-25.4264	-25.4063	-25.3794	-25.344	-25.2984	-25.2146	-25.1243	-25.0595	-25.0278	-25.025	-25.0714	-25.1084	-25.1217	-25.0896	-25.0795	-25.0844	-25.1103	-25.1504	-25.1828	-25.2116	-25.2382	-25.2916	-25.3211	-25.3252	-25.3192	-25.2939	-25.2719	-25.2597	-25.2536	-25.2465	-25.2354	-25.2364	-25.2484	-25.2494	-25.2581	-25.2493	-25.2521	-25.2655
-30.9558	-31.0429	-31.1746	-31.2902	-31.3705	-31.4146	-31.4252	-31.4094	-31.3769	-31.3445	-31.3041	-31.2395	-31.1677	-31.052	-30.9376	-30.8985	-30.891	-30.8881	-30.8825	-30.916	-30.9127	-30.8967	-30.8928	-30.9167	-30.9627	-31.1006	-31.2235	-31.322	-31.389	-31.4101	-31.3276	-31.2033	-30.9931	-30.7893	-30.6304	-30.5202	-30.4572	-30.4129	-30.3115	-30.1608	-30.0615	-30.0329	-30.0274	-29.9801	-29.9151	-29.8913	-29.9023	-29.9814	-30.0912	-30.1685
Hand trajectory, 1st reach towards lower-left, Y (mm)
329.256	329.24	329.264	329.319	329.389	329.447	329.502	329.562	329.608	329.642	329.712	329.778	329.816	329.795	329.763	329.709	329.676	329.671	329.669	329.649	329.604	329.591	329.625	329.653	329.648	329.612	329.543	329.491	329.479	329.479	329.48	329.483	329.505	329.492	329.45	329.411	329.369	329.329	329.307	329.276	329.221	329.156	329.069	328.969	328.869	328.801	328.725	328.676	328.636	328.604
329.38	329.379	329.343	329.286	329.254	329.24	329.202	329.156	329.129	329.123	329.131	329.137	329.121	329.1	329.083	329.064	329.035	328.983	328.912	328.873	328.866	328.874	328.863	328.838	328.8	328.755	328.707	328.662	328.64	328.619	328.606	328.602	328.588	328.598	328.597	328.577	328.536	328.507	328.47	328.428	328.373	328.312	328.275	328.243	328.206	328.17	328.13	328.066	328.019	327.979
333.957	333.813	333.63	333.489	333.397	333.305	333.182	333.077	333.029	333.006	332.984	332.942	332.885	332.833	332.795	332.764	332.715	332.678	332.657	332.613	332.527	332.433	332.367	332.323	332.302	332.319	332.313	332.272	332.186	332.067	331.938	331.841	331.777	331.726	331.673	331.628	331.614	331.609	331.6	331.584	331.552	331.515	331.467	331.444	331.425	331.386	331.308	331.231	331.152	331.078
328.478	328.531	328.521	328.465	328.377	328.29	328.199	328.108	328.047	328.005	327.95	327.88	327.812	327.753	327.69	327.611	327.486	327.335	327.179	327.073	327.018	326.972	326.919	326.827	326.712	326.626	326.571	326.528	326.484	326.41	326.334	326.307	326.278	326.242	326.212	326.181	326.128	326.042	325.974	325.918	325.871	325.837	325.813	325.758	325.71	325.65	325.599	325.556	325.513	325.462
330.738	330.762	330.768	330.786	330.805	330.802	330.789	330.772	330.746	330.748	330.751	330.726	330.623	330.484	330.387	330.352	330.338	330.308	330.256	330.226	330.225	330.236	330.181	330.102	330.022	329.99	329.987	329.984	329.965	329.933	329.939	329.954	329.967	329.963	329.944	329.928	329.91	329.884	329.864	329.852	329.832	329.79	329.759	329.735	329.718	329.727	329.723	329.669	329.61	329.592
332.099	332.052	332.047	332.037	332.05	332	331.971	331.945	331.88	331.795	331.727	331.653	331.577	331.503	331.445	331.41	331.358	331.325	331.315	331.303	331.257	331.182	331.114	331.071	331.067	331.082	331.075	331.03	330.99	330.952	330.937	330.92	330.879	330.835	330.801	330.786	330.78	330.756	330.736	330.711	330.691	330.666	330.633	330.614	330.573	330.559	330.551	330.559	330.549	330.529
335.166	335.053	334.994	334.988	335.023	335.088	335.134	335.132	335.109	335.073	335.045	335.054	335.066	335.074	335.079	335.046	335.006	334.979	334.971	334.983	335.002	334.986	334.941	334.886	334.835	334.805	334.789	334.782	334.778	334.756	334.735	334.705	334.677	334.666	334.667	334.668	334.666	334.65	334.615	334.569	334.529	334.501	334.478	334.434	334.427	334.434	334.453	334.467	334.458	334.433
337.859	337.904	337.904	337.896	337.87	337.832	337.813	337.819	337.842	337.907	337.978	337.996	337.985	337.951	337.925	337.904	337.864	337.814	337.764	337.715	337.678	337.663	337.657	337.644	337.614	337.576	337.538	337.478	337.399	337.331	337.258	337.176	337.094	337.019	336.943	336.871	336.812	336.782	336.759	336.729	336.688	336.662	336.661	336.663	336.673	336.667	336.623	336.561	336.508	336.504
327.74	327.768	327.83	327.867	327.92	327.983	328.038	328.096	328.141	328.144	328.081	328.008	327.964	327.946	327.946	327.944	327.916	327.862	327.812	327.79	327.793	327.81	327.796	327.772	327.756	327.708	327.676	327.688	327.724	327.731	327.715	327.695	327.686	327.664	327.651	327.6	327.584	327.588	327.604	327.602	327.572	327.522	327.509	327.524	327.53	327.497	327.46	327.447	327.436	327.431
330.198	330.152	330.085	330.03	330.04	330.047	330.028	329.948	329.882	329.853	329.837	329.832	329.834	329.853	329.862	329.875	329.924	329.966	329.972	329.941	329.885	329.833	329.767	329.689	329.621	329.577	329.559	329.553	329.549	329.539	329.471	329.443	329.446	329.456	329.453	329.464	329.458	329.418	329.341	329.233	329.155	329.12	329.091	329.061	329.043	329.041	329.06	329.058	329.018	328.984
321.635	321.633	321.596	321.53	321.518	321.513	321.481	321.411	321.322	321.253	321.241	321.22	321.144	321.035	320.911	320.776	320.667	320.613	320.604	320.599	320.539	320.422	320.302	320.207	320.137	320.085	320.039	320.004	320.001	320.022	320.033	320.037	320.038	320.042	320.047	320.02	319.989	319.971	319.964	319.967	319.963	319.959	319.961	319.965	319.961	319.954	319.957	319.953	319.92	319.879
323.292	323.271	323.235	323.182	323.116	323.037	323	322.965	322.936	322.927	322.924	322.925	322.928	322.92	322.88	322.821	322.764	322.726	322.705	322.7	322.691	322.672	322.652	322.622	322.59	322.556	322.515	322.451	322.376	322.305	322.246	322.192	322.142	322.086	322.032	322.006	322.007	322.015	322.024	322.016	321.984	321.94	321.889	321.831	321.792	321.755	321.721	321.691	321.668	321.653
336.657	336.68	336.719	336.754	336.753	336.706	336.651	336.623	336.602	336.593	336.59	336.555	336.495	336.439	336.405	336.388	336.372	336.344	336.309	336.275	336.258	336.233	336.155	336.041	335.925	335.844	335.803	335.772	335.718	335.656	335.601	335.572	335.539	335.515	335.496	335.467	335.438	335.407	335.362	335.326	335.311	335.28	335.233	335.185	335.144	335.12	335.09	335.06	335.032	334.992
337.137	337.15	337.157	337.166	337.198	337.28	337.371	337.424	337.455	337.483	337.506	337.506	337.493	337.463	337.417	337.389	337.369	337.359	337.366	337.39	337.393	337.383	337.355	337.33	337.3	337.261	337.225	337.216	337.201	337.166	337.091	336.986	336.913	336.874	336.837	336.783	336.723	336.669	336.612	336.553	336.5	336.444	336.424	336.409	336.374	336.335	336.307	336.273	336.218	336.143
330.442	330.427	330.395	330.349	330.309	330.294	330.288	330.284	330.282	330.282	330.263	330.246	330.217	330.176	330.139	330.095	330.058	330.024	329.994	329.974	329.967	329.975	329.979	329.974	329.954	329.915	329.896	329.892	329.897	329.913	329.934	329.946	329.949	329.944	329.905	329.864	329.817	329.762	329.706	329.673	329.635	329.615	329.608	329.593	329.587	329.571	329.55	329.532	329.498	329.467
339.955	339.98	340.011	340.035	340.024	340.047	340.102	340.121	340.1	340.055	339.964	339.871	339.796	339.739	339.719	339.711	339.684	339.657	339.637	339.617	339.606	339.582	339.531	339.48	339.446	339.425	339.415	339.442	339.466	339.474	339.489	339.485	339.425	339.381	339.336	339.307	339.271	339.211	339.164	339.122	339.062	339.023	338.997	338.952	338.892	338.858	338.829	338.815	338.799	338.749
330.277	330.295	330.34	330.367	330.369	330.361	330.382	330.416	330.425	330.444	330.469	330.475	330.457	330.412	330.335	330.275	330.257	330.259	330.255	330.248	330.23	330.212	330.193	330.137	330.043	329.906	329.804	329.758	329.747	329.756	329.791	329.817	329.814	329.796	329.768	329.733	329.661	329.602	329.577	329.563	329.55	329.541	329.547	329.568	329.595	329.6	329.563	329.498	329.43	329.384
329.345	329.286	329.245	329.245	329.267	329.286	329.29	329.264	329.245	329.256	329.265	329.24	329.184	329.117	329.1	329.104	329.123	329.137	329.134	329.084	329.027	328.965	328.89	328.812	328.759	328.727	328.715	328.721	328.722	328.687	328.6	328.489	328.394	328.309	328.234	328.163	328.079	327.994	327.932	327.891	327.869	327.854	327.833	327.8	327.787	327.771	327.752	327.735	327.722	327.72
329.005	329.02	328.985	328.949	328.923	328.92	328.943	329.016	329.098	329.156	329.165	329.088	328.986	328.886	328.766	328.632	328.501	328.373	328.287	328.265	328.266	328.239	328.188	328.188	328.221	328.251	328.244	328.238	328.242	328.262	328.277	328.275	328.243	328.211	328.164	328.135	328.107	328.079	328.064	328.058	328.058	328.058	328.03	327.998	327.952	327.91	327.883	327.893	327.921	327.929
344.04	343.915	343.79	343.741	343.774	343.77	343.718	343.676	343.679	343.702	343.687	343.631	343.546	343.538	343.58	343.602	343.552	343.404	343.212	343.021	342.871	342.765	342.677	342.571	342.439	342.322	342.218	342.104	342.023	341.979	341.96	341.938	341.924	341.915	341.912	341.892	341.847	341.777	341.711	341.669	341.63	341.6	341.579	341.56	341.508	341.474	341.464	341.483	341.492	341.479
347.941	347.935	347.932	347.923	347.896	347.861	347.826	347.79	347.768	347.763	347.758	347.749	347.725	347.668	347.61	347.553	347.505	347.454	347.394	347.37	347.343	347.327	347.317	347.29	347.274	347.251	347.236	347.234	347.205	347.156	347.138	347.139	347.156	347.174	347.188	347.192	347.191	347.201	347.195	347.177	347.149	347.109	347.06	347.019	346.992	346.977	346.987	347.014	347.022	347.022
330.519	330.622	330.667	330.674	330.658	330.606	330.549	330.506	330.495	330.503	330.514	330.523	330.519	330.5	330.469	330.423	330.384	330.329	330.272	330.247	330.248	330.256	330.259	330.249	330.224	330.188	330.148	330.099	330.041	329.986	329.927	329.918	329.924	329.936	329.973	329.985	330	330.019	330.025	330.015	329.995	329.967	329.938	329.92	329.904	329.894	329.883	329.874	329.881	329.878
336.384	336.472	336.531	336.573	336.586	336.582	336.545	336.523	336.517	336.523	336.542	336.552	336.546	336.502	336.445	336.389	336.344	336.31	336.287	336.27	336.263	336.256	336.232	336.201	336.162	336.132	336.123	336.115	336.098	336.092	336.084	336.067	336.042	336.007	335.99	335.993	335.989	335.979	335.97	335.964	335.966	335.918	335.874	335.826	335.771	335.744	335.748	335.793	335.776	335.741
323.719	323.666	323.637	323.631	323.649	323.697	323.716	323.725	323.731	323.722	323.711	323.685	323.635	323.583	323.549	323.507	323.458	323.425	323.38	323.327	323.274	323.228	323.207	323.185	323.155	323.11	323.051	323.008	322.979	322.961	322.961	322.969	322.974	322.958	322.943	322.919	322.892	322.868	322.843	322.824	322.819	322.818	322.81	322.8	322.794	322.788	322.776	322.77	322.763	322.755
334.085	333.965	333.855	333.77	333.782	333.788	333.736	333.657	333.622	333.602	333.583	333.53	333.477	333.429	333.429	333.457	333.46	333.482	333.506	333.563	333.629	333.64	333.605	333.589	333.601	333.678	333.736	333.781	333.806	333.802	333.841	333.905	333.925	333.887	333.832	333.8	333.72	333.637	333.593	333.569	333.563	333.565	333.635	333.681	333.704	333.727	333.727	333.719	333.696	333.712
336.465	336.458	336.417	336.418	336.425	336.427	336.424	336.409	336.384	336.337	336.233	336.137	336.078	336.085	336.107	336.161	336.198	336.255	336.289	336.27	336.208	336.16	336.11	336.03	335.98	335.953	335.992	336.016	336.021	336.009	336.002	335.992	335.955	335.892	335.847	335.826	335.809	335.793	335.796	335.802	335.8	335.775	335.721	335.653	335.572	335.509	335.499	335.508	335.527	335.534
331.876	331.942	331.984	332.035	332.099	332.169	332.214	332.222	332.214	332.178	332.125	332.088	332.039	332.01	331.984	331.961	331.93	331.931	331.914	331.854	331.763	331.673	331.62	331.569	331.533	331.499	331.503	331.498	331.476	331.449	331.416	331.377	331.345	331.321	331.295	331.253	331.216	331.181	331.16	331.152	331.116	331.053	330.992	330.979	330.986	330.978	330.882	330.769	330.682	330.661
339.609	339.757	339.914	340.036	340.118	340.206	340.297	340.344	340.354	340.299	340.218	340.139	340.072	340.019	339.99	339.962	339.934	339.917	339.932	339.966	339.969	339.93	339.888	339.825	339.769	339.737	339.724	339.713	339.699	339.683	339.671	339.681	339.669	339.642	339.62	339.611	339.597	339.555	339.48	339.411	339.357	339.299	339.26	339.242	339.222	339.211	339.206	339.203	339.183	339.166
340.315	340.267	340.179	340.087	340.016	340.002	340.017	340.052	340.071	340.091	340.067	340.01	339.98	339.974	339.954	339.912	339.901	339.917	339.912	339.869	339.801	339.758	339.721	339.684	339.641	339.613	339.609	339.628	339.648	339.683	339.733	339.737	339.719	339.692	339.669	339.65	339.644	339.652	339.665	339.641	339.597	339.529	339.466	339.415	339.372	339.328	339.26	339.214	339.188	339.168
321.387	321.459	321.527	321.576	321.619	321.661	321.635	321.537	321.448	321.406	321.396	321.436	321.444	321.428	321.357	321.262	321.223	321.211	321.173	321.138	321.101	321.041	320.994	320.995	320.988	320.964	320.924	320.89	320.84	320.813	320.8	320.779	320.697	320.633	320.617	320.63	320.645	320.639	320.597	320.547	320.511	320.503	320.507	320.511	320.463	320.432	320.429	320.445	320.503	320.576
340.485	340.374	340.254	340.213	340.159	340.08	340.099	340.133	340.121	340.076	340.032	339.939	339.816	339.703	339.636	339.696	339.825	339.915	339.851	339.69	339.535	339.504	339.537	339.59	339.628	339.621	339.587	339.569	339.547	339.506	339.552	339.597	339.599	339.585	339.604	339.631	339.603	339.545	339.463	339.394	339.326	339.323	339.377	339.487	339.593	339.663	339.664	339.685	339.718	339.721
334.97	334.831	334.8	334.832	334.92	334.999	335.072	335.102	335.113	335.122	335.117	335.051	334.958	334.897	334.885	334.886	334.848	334.806	334.762	334.723	334.688	334.64	334.591	334.58	334.581	334.616	334.68	334.677	334.631	334.574	334.542	334.507	334.465	334.467	334.501	334.541	334.529	334.529	334.566	334.569	334.512	334.41	334.321	334.275	334.277	334.284	334.269	334.25	334.237	334.225
322.117	322.132	322.14	322.138	322.133	322.122	322.126	322.117	322.12	322.12	322.145	322.164	322.176	322.181	322.183	322.187	322.191	322.189	322.164	322.122	322.078	322.048	322.013	321.987	321.952	321.925	321.912	321.91	321.908	321.907	321.9	321.895	321.872	321.846	321.846	321.854	321.853	321.838	321.812	321.8	321.781	321.762	321.738	321.698	321.681	321.667	321.661	321.64	321.642	321.636
332.44	332.524	332.565	332.539	332.518	332.53	332.53	332.48	332.408	332.334	332.274	332.266	332.306	332.336	332.285	332.206	332.124	332.03	331.95	331.91	331.89	331.872	331.812	331.729	331.662	331.659	331.682	331.709	331.702	331.651	331.579	331.518	331.464	331.418	331.396	331.37	331.368	331.354	331.333	331.299	331.247	331.209	331.194	331.198	331.178	331.133	331.075	331.013	330.95	330.918
325.125	325.154	325.175	325.162	325.144	325.144	325.161	325.186	325.187	325.175	325.165	325.126	325.092	325.05	324.972	324.906	324.876	324.846	324.838	324.859	324.866	324.857	324.819	324.775	324.736	324.719	324.683	324.643	324.6	324.564	324.526	324.522	324.515	324.495	324.461	324.465	324.461	324.45	324.425	324.391	324.358	324.341	324.352	324.369	324.399	324.429	324.463	324.477	324.476	324.457
331.592	331.523	331.485	331.49	331.466	331.42	331.376	331.322	331.283	331.25	331.209	331.154	331.098	331.082	331.095	331.142	331.189	331.202	331.182	331.137	331.07	331.003	330.943	330.922	330.91	330.898	330.893	330.894	330.88	330.87	330.853	330.838	330.822	330.802	330.786	330.757	330.749	330.729	330.684	330.633	330.59	330.552	330.537	330.528	330.512	330.5	330.495	330.498	330.505	330.489
330.97	330.943	330.897	330.813	330.682	330.545	330.456	330.442	330.445	330.471	330.497	330.492	330.468	330.425	330.392	330.382	330.347	330.267	330.139	330	329.887	329.843	329.815	329.781	329.726	329.658	329.578	329.489	329.41	329.371	329.33	329.323	329.32	329.278	329.225	329.182	329.127	329.059	329.007	328.975	328.959	328.944	328.92	328.869	328.838	328.812	328.782	328.744	328.708	328.707
331.119	331.159	331.175	331.18	331.144	331.043	330.978	330.982	330.99	330.979	330.948	330.9	330.85	330.84	330.836	330.79	330.709	330.628	330.566	330.534	330.518	330.488	330.46	330.437	330.393	330.335	330.293	330.248	330.197	330.147	330.123	330.084	330.058	330.024	329.989	329.964	329.947	329.923	329.896	329.886	329.885	329.879	329.849	329.842	329.855	329.868	329.882	329.873	329.822	329.78
331.704	331.686	331.643	331.595	331.547	331.529	331.537	331.558	331.595	331.611	331.616	331.597	331.535	331.486	331.468	331.459	331.443	331.413	331.384	331.379	331.389	331.413	331.448	331.442	331.435	331.423	331.416	331.41	331.399	331.396	331.4	331.421	331.447	331.452	331.443	331.411	331.381	331.31	331.268	331.234	331.236	331.236	331.217	331.181	331.132	331.109	331.12	331.132	331.131	331.125
320.452	320.449	320.279	320.054	319.925	319.896	319.918	319.951	319.991	320.007	319.995	319.951	319.877	319.807	319.783	319.793	319.802	319.795	319.776	319.731	319.66	319.564	319.474	319.381	319.261	319.173	319.14	319.12	319.091	319.06	318.995	318.929	318.853	318.796	318.766	318.75	318.728	318.733	318.739	318.76	318.748	318.727	318.715	318.691	318.689	318.716	318.75	318.774	318.776	318.74
340.812	340.794	340.78	340.758	340.739	340.711	340.711	340.723	340.723	340.712	340.697	340.679	340.629	340.565	340.512	340.481	340.494	340.508	340.486	340.465	340.491	340.525	340.516	340.469	340.418	340.394	340.392	340.41	340.429	340.442	340.446	340.449	340.419	340.376	340.356	340.361	340.358	340.312	340.256	340.249	340.261	340.258	340.227	340.184	340.144	340.108	340.102	340.102	340.083	340.052
332.604	332.507	332.416	332.354	332.318	332.288	332.246	332.203	332.166	332.16	332.15	332.119	332.087	332.075	332.065	332.066	332.068	332.085	332.109	332.114	332.087	332.034	331.977	331.95	331.932	331.923	331.919	331.897	331.837	331.773	331.699	331.652	331.648	331.667	331.666	331.638	331.62	331.595	331.567	331.535	331.504	331.494	331.513	331.509	331.501	331.489	331.459	331.405	331.373	331.365
331.482	331.481	331.447	331.373	331.291	331.207	331.135	331.107	331.096	331.092	331.097	331.083	331.057	331.05	331.051	331.038	331.033	331.016	330.995	330.96	330.909	330.855	330.814	330.783	330.756	330.709	330.676	330.645	330.613	330.589	330.574	330.574	330.578	330.588	330.593	330.593	330.583	330.57	330.57	330.573	330.578	330.599	330.601	330.586	330.565	330.544	330.523	330.514	330.518	330.514
335.094	334.962	334.847	334.734	334.668	334.663	334.697	334.744	334.754	334.724	334.702	334.677	334.628	334.552	334.492	334.454	334.411	334.353	334.302	334.264	334.209	334.147	334.072	334.012	333.949	333.87	333.79	333.733	333.699	333.681	333.691	333.709	333.715	333.703	333.654	333.608	333.58	333.568	333.571	333.538	333.5	333.458	333.42	333.423	333.437	333.457	333.459	333.428	333.409	333.415
335.725	335.734	335.753	335.767	335.778	335.766	335.738	335.734	335.745	335.746	335.758	335.776	335.804	335.826	335.849	335.849	335.815	335.782	335.754	335.717	335.651	335.618	335.592	335.552	335.525	335.524	335.526	335.536	335.536	335.529	335.506	335.459	335.403	335.345	335.307	335.282	335.264	335.236	335.209	335.196	335.186	335.196	335.199	335.182	335.164	335.155	335.139	335.152	335.155	335.17
330.406	330.5	330.52	330.499	330.454	330.412	330.358	330.285	330.213	330.144	330.101	330.051	329.987	329.879	329.786	329.706	329.618	329.511	329.402	329.304	329.225	329.161	329.109	329.098	329.112	329.138	329.134	329.105	329.063	329.03	329.091	329.206	329.264	329.274	329.254	329.198	329.145	329.113	329.088	329.081	329.088	329.111	329.104	329.071	329.002	328.894	328.805	328.732	328.674	328.616
337.42	337.41	337.374	337.354	337.352	337.34	337.315	337.27	337.204	337.16	337.139	337.125	337.107	337.097	337.095	337.061	336.973	336.84	336.724	336.665	336.623	336.553	336.472	336.399	336.337	336.274	336.216	336.15	336.056	335.965	335.894	335.853	335.831	335.813	335.788	335.739	335.729	335.775	335.796	335.77	335.753	335.738	335.725	335.695	335.684	335.66	335.638	335.608	335.569	335.528
335.078	335.068	335.073	335.078	335.089	335.107	335.154	335.201	335.225	335.252	335.263	335.265	335.256	335.251	335.271	335.31	335.322	335.299	335.24	335.158	335.086	335.074	335.077	335.05	335.004	334.999	334.997	334.979	334.919	334.872	334.83	334.809	334.813	334.817	334.82	334.825	334.807	334.782	334.746	334.715	334.688	334.656	334.648	334.633	334.6	334.579	334.557	334.516	334.473	334.445
332.886	332.88	332.854	332.826	332.814	332.813	332.865	332.947	333.064	333.178	333.22	333.218	333.117	333.024	332.914	332.797	332.684	332.59	332.529	332.489	332.462	332.438	332.426	332.428	332.437	332.436	332.439	332.435	332.404	332.347	332.287	332.261	332.25	332.234	332.201	332.17	332.161	332.164	332.176	332.179	332.139	332.062	332.01	331.94	331.913	331.913	331.928	331.931	331.946	331.936
328.508	328.528	328.511	328.483	328.48	328.466	328.425	328.376	328.358	328.365	328.394	328.398	328.389	328.368	328.368	328.367	328.327	328.259	328.173	328.084	328.007	327.965	327.946	327.909	327.834	327.76	327.652	327.542	327.485	327.47	327.476	327.481	327.481	327.472	327.441	327.402	327.37	327.353	327.351	327.361	327.371	327.361	327.343	327.334	327.326	327.314	327.27	327.265	327.277	327.302
329.223	329.288	329.353	329.379	329.366	329.304	329.279	329.305	329.329	329.276	329.193	329.098	329.033	329.016	329.031	329.032	328.991	328.934	328.906	328.889	328.887	328.904	328.942	328.98	328.979	328.973	328.956	328.931	328.897	328.868	328.817	328.798	328.826	328.848	328.865	328.883	328.87	328.85	328.844	328.855	328.867	328.839	328.822	328.829	328.846	328.847	328.828	328.822	328.821	328.827
331.011	331.025	331.06	331.078	331.099	331.097	331.091	331.104	331.108	331.096	331.063	330.988	330.934	330.917	330.965	331.019	331.056	331.058	331.007	330.934	330.875	330.801	330.721	330.662	330.647	330.653	330.661	330.664	330.667	330.661	330.624	330.546	330.477	330.464	330.489	330.556	330.548	330.511	330.482	330.47	330.454	330.433	330.419	330.4	330.363	330.324	330.283	330.243	330.218	330.196
347.996	347.948	347.96	348.033	348.093	348.133	348.167	348.233	348.255	348.227	348.181	348.134	348.082	347.971	347.9	347.833	347.807	347.779	347.717	347.666	347.639	347.633	347.628	347.605	347.578	347.536	347.495	347.471	347.45	347.435	347.433	347.458	347.465	347.452	347.432	347.429	347.427	347.401	347.378	347.343	347.325	347.307	347.267	347.237	347.215	347.201	347.187	347.174	347.17	347.145
333.37	333.36	333.328	333.336	333.367	333.409	333.456	333.488	333.526	333.5	333.445	333.374	333.333	333.307	333.267	333.206	333.097	333.011	332.977	332.962	332.937	332.871	332.791	332.719	332.681	332.685	332.67	332.624	332.579	332.556	332.549	332.561	332.587	332.61	332.622	332.619	332.602	332.594	332.604	332.585	332.57	332.555	332.533	332.51	332.497	332.49	332.487	332.452	332.446	332.433
342.174	342.265	342.302	342.266	342.217	342.208	342.23	342.289	342.329	342.338	342.333	342.307	342.255	342.183	342.137	342.094	342.044	342.005	341.984	342.005	342.008	341.967	341.906	341.853	341.791	341.792	341.803	341.803	341.786	341.758	341.733	341.703	341.677	341.66	341.638	341.594	341.542	341.477	341.446	341.433	341.419	341.411	341.403	341.4	341.389	341.372	341.333	341.255	341.176	341.12
337.694	337.652	337.657	337.708	337.811	337.884	337.894	337.84	337.763	337.704	337.67	337.639	337.592	337.531	337.467	337.398	337.319	337.26	337.237	337.212	337.199	337.172	337.13	337.117	337.113	337.086	337.047	336.999	336.951	336.956	336.984	336.979	336.948	336.926	336.914	336.879	336.832	336.756	336.688	336.66	336.631	336.589	336.549	336.519	336.493	336.495	336.498	336.473	336.448	336.414
324.896	324.872	324.917	325.007	325.083	325.1	325.028	324.926	324.809	324.7	324.594	324.498	324.424	324.376	324.358	324.369	324.379	324.367	324.34	324.32	324.288	324.254	324.188	324.093	323.98	323.862	323.742	323.616	323.534	323.487	323.499	323.514	323.516	323.506	323.435	323.353	323.276	323.226	323.218	323.227	323.249	323.257	323.25	323.238	323.206	323.174	323.151	323.123	323.085	323.059
333.164	333.157	333.205	333.224	333.264	333.306	333.41	333.469	333.483	333.412	333.291	333.148	333.036	332.996	332.992	332.989	332.943	332.921	332.908	332.819	332.745	332.687	332.621	332.582	332.611	332.674	332.692	332.655	332.587	332.503	332.447	332.372	332.311	332.263	332.217	332.183	332.167	332.161	332.161	332.152	332.121	332.055	332.04	332.006	331.99	332.012	332.005	331.992	331.985	331.949
339.368	339.345	339.369	339.426	339.52	339.643	339.743	339.773	339.737	339.618	339.46	339.326	339.302	339.375	339.465	339.582	339.644	339.642	339.653	339.687	339.703	339.678	339.592	339.497	339.45	339.448	339.465	339.475	339.458	339.464	339.448	339.494	339.544	339.548	339.515	339.432	339.366	339.344	339.381	339.446	339.512	339.528	339.519	339.496	339.424	339.388	339.356	339.339	339.343	339.341
331.243	331.255	331.372	331.496	331.57	331.629	331.673	331.691	331.702	331.702	331.648	331.573	331.54	331.55	331.608	331.644	331.63	331.556	331.463	331.417	331.433	331.435	331.363	331.294	331.243	331.242	331.26	331.235	331.244	331.226	331.191	331.191	331.24	331.268	331.249	331.197	331.145	331.117	331.114	331.11	331.085	331.058	331.048	331.058	331.036	331.024	330.999	331.008	331.001	330.991
329.522	329.412	329.455	329.613	329.678	329.624	329.612	329.704	329.92	330.093	330.182	330.186	330.176	330.174	330.154	330.082	330.028	330.03	330.066	330.098	330.113	330.081	330.036	330.054	330.081	330.119	330.159	330.112	329.968	329.865	329.855	329.907	329.992	330.085	330.103	330.045	329.932	329.827	329.748	329.763	329.849	329.891	329.869	329.845	329.784	329.733	329.696	329.633	329.593	329.552
322.866	322.682	322.571	322.559	322.656	322.781	322.834	322.784	322.651	322.549	322.548	322.601	322.641	322.637	322.578	322.526	322.521	322.596	322.662	322.692	322.647	322.602	322.519	322.466	322.45	322.409	322.379	322.35	322.347	322.346	322.309	322.226	322.176	322.175	322.196	322.209	322.209	322.189	322.174	322.18	322.189	322.175	322.125	322.079	322.044	322.047	322.1	322.13	322.122	322.11
329.524	329.485	329.399	329.254	329.092	329.003	328.965	328.948	328.928	328.911	328.904	328.875	328.831	328.825	328.888	328.945	328.955	328.909	328.846	328.808	328.826	328.899	328.936	328.926	328.87	328.819	328.753	328.696	328.642	328.638	328.61	328.585	328.55	328.567	328.6	328.651	328.667	328.642	328.609	328.605	328.628	328.674	328.7	328.698	328.67	328.608	328.519	328.412	328.372	328.37
328.239	328.269	328.282	328.275	328.271	328.273	328.255	328.205	328.148	328.104	328.06	328.013	327.961	327.899	327.836	327.76	327.669	327.59	327.528	327.47	327.41	327.345	327.305	327.253	327.179	327.116	327.072	327.016	326.961	326.92	326.885	326.847	326.826	326.82	326.802	326.787	326.779	326.751	326.727	326.717	326.714	326.732	326.744	326.738	326.737	326.737	326.732	326.719	326.718	326.739
333.696	333.462	333.293	333.172	333.092	333.037	333.036	333.04	333.031	333.024	333.024	333.027	333.042	333.062	333.084	333.092	333.095	333.078	333.051	333.01	332.986	332.972	332.967	332.965	332.982	332.99	332.986	332.977	332.955	332.923	332.879	332.829	332.785	332.751	332.738	332.733	332.731	332.729	332.717	332.696	332.661	332.631	332.607	332.584	332.561	332.533	332.509	332.495	332.473	332.439
319.546	319.472	319.39	319.322	319.277	319.234	319.198	319.162	319.122	319.102	319.112	319.122	319.121	319.106	319.08	319.057	319.042	319.027	319.006	318.976	318.934	318.883	318.833	318.777	318.708	318.621	318.574	318.557	318.551	318.544	318.527	318.508	318.492	318.478	318.444	318.404	318.372	318.348	318.32	318.269	318.199	318.15	318.132	318.114	318.092	318.072	318.05	318.034	318.014	317.956
328.301	328.398	328.518	328.611	328.646	328.652	328.662	328.684	328.713	328.745	328.779	328.812	328.854	328.885	328.911	328.943	328.98	329	329.049	329.089	329.153	329.224	329.257	329.265	329.285	329.316	329.334	329.335	329.299	329.236	329.199	329.163	329.123	329.076	329.01	328.964	328.953	328.924	328.858	328.785	328.738	328.697	328.702	328.702	328.676	328.599	328.533	328.503	328.488	328.466
331.689	331.714	331.7	331.655	331.598	331.55	331.549	331.556	331.569	331.581	331.578	331.559	331.518	331.485	331.47	331.456	331.441	331.426	331.418	331.409	331.409	331.413	331.385	331.358	331.327	331.305	331.296	331.285	331.262	331.228	331.193	331.161	331.139	331.127	331.118	331.102	331.074	331.026	330.972	330.931	330.891	330.857	330.83	330.812	330.807	330.808	330.802	330.769	330.736	330.68
328.02	328.002	328	327.998	327.998	328.016	328.032	328.065	328.095	328.129	328.166	328.191	328.225	328.237	328.245	328.248	328.248	328.225	328.21	328.223	328.25	328.265	328.27	328.228	328.156	328.064	327.996	327.967	327.958	327.955	327.938	327.904	327.855	327.793	327.758	327.746	327.736	327.721	327.694	327.662	327.648	327.641	327.635	327.629	327.628	327.632	327.641	327.668	327.704	327.718
334.205	334.178	334.136	334.105	334.095	334.092	334.082	334.05	334.031	334.034	334.068	334.115	334.123	334.119	334.107	334.076	334.018	333.958	333.906	333.856	333.863	333.898	333.911	333.893	333.845	333.779	333.713	333.649	333.583	333.546	333.503	333.445	333.377	333.318	333.284	333.269	333.275	333.268	333.246	333.226	333.202	333.177	333.153	333.145	333.146	333.155	333.149	333.15	333.15	333.154
331.82	331.853	331.855	331.851	331.846	331.853	331.871	331.893	331.898	331.888	331.862	331.837	331.847	331.864	331.88	331.887	331.882	331.867	331.846	331.845	331.862	331.914	331.977	332.027	332.038	332.037	332.01	331.981	331.955	331.931	331.909	331.895	331.879	331.84	331.812	331.789	331.771	331.765	331.762	331.756	331.735	331.703	331.67	331.646	331.636	331.602	331.548	331.488	331.391	331.315
343.923	343.843	343.76	343.698	343.665	343.654	343.657	343.667	343.672	343.664	343.653	343.674	343.676	343.671	343.662	343.648	343.635	343.629	343.621	343.598	343.58	343.558	343.528	343.482	343.424	343.383	343.359	343.33	343.284	343.217	343.163	343.12	343.097	343.084	343.066	343.038	343.012	342.987	342.968	342.961	342.941	342.921	342.904	342.888	342.864	342.834	342.824	342.818	342.806	342.787
330.615	330.644	330.648	330.629	330.608	330.592	330.609	330.634	330.654	330.672	330.69	330.718	330.747	330.773	330.78	330.782	330.781	330.779	330.776	330.773	330.769	330.758	330.736	330.698	330.685	330.684	330.694	330.722	330.751	330.765	330.771	330.768	330.76	330.754	330.753	330.77	330.772	330.764	330.739	330.707	330.684	330.669	330.658	330.653	330.646	330.624	330.601	330.579	330.547	330.509
333	332.963	332.905	332.861	332.831	332.815	332.807	332.798	332.785	332.793	332.787	332.783	332.788	332.805	332.827	332.843	332.846	332.867	332.894	332.926	332.931	332.927	332.895	332.824	332.782	332.753	332.737	332.723	332.689	332.651	332.638	332.634	332.616	332.572	332.537	332.522	332.487	332.449	332.412	332.387	332.384	332.387	332.372	332.348	332.32	332.279	332.243	332.212	332.188	332.185
333.875	333.899	333.953	333.987	333.991	333.965	333.946	333.959	333.987	334.008	334.013	333.994	333.944	333.899	333.862	333.83	333.807	333.764	333.721	333.685	333.672	333.67	333.64	333.607	333.547	333.474	333.411	333.348	333.305	333.268	333.231	333.195	333.161	333.098	333.063	333.037	333.012	332.978	332.924	332.862	332.82	332.794	332.776	332.761	332.725	332.707	332.691	332.671	332.65	332.613
331.709	331.648	331.573	331.521	331.507	331.516	331.521	331.526	331.52	331.513	331.507	331.492	331.448	331.384	331.287	331.187	331.119	331.082	331.065	331.026	330.957	330.876	330.805	330.743	330.672	330.575	330.459	330.349	330.268	330.223	330.173	330.125	330.08	330.051	330.044	330.025	329.995	329.952	329.9	329.851	329.809	329.792	329.779	329.77	329.763	329.753	329.716	329.684	329.65	329.608
337.829	337.839	337.838	337.811	337.771	337.722	337.697	337.676	337.654	337.635	337.619	337.602	337.583	337.559	337.53	337.495	337.468	337.444	337.418	337.39	337.361	337.328	337.296	337.272	337.259	337.252	337.231	337.188	337.126	337.056	336.984	336.932	336.899	336.894	336.894	336.9	336.891	336.846	336.775	336.683	336.583	336.517	336.479	336.481	336.489	336.522	336.54	336.547	336.526	336.472
331.54	331.505	331.49	331.473	331.443	331.394	331.356	331.327	331.305	331.303	331.333	331.357	331.356	331.341	331.303	331.257	331.213	331.16	331.091	331.046	331.025	331.015	331.015	331.013	331.01	330.996	330.947	330.874	330.806	330.756	330.741	330.741	330.75	330.752	330.725	330.688	330.653	330.614	330.571	330.547	330.515	330.488	330.468	330.445	330.451	330.448	330.435	330.42	330.41	330.383
343.867	343.834	343.858	343.915	343.954	343.941	343.908	343.849	343.76	343.707	343.703	343.713	343.698	343.639	343.547	343.463	343.408	343.387	343.387	343.403	343.405	343.389	343.375	343.379	343.37	343.35	343.326	343.312	343.282	343.276	343.283	343.32	343.32	343.311	343.277	343.209	343.203	343.204	343.205	343.182	343.163	343.147	343.136	343.134	343.135	343.133	343.119	343.118	343.123	343.127
333.908	333.969	334.009	334.031	334.013	333.985	333.957	333.924	333.882	333.83	333.786	333.753	333.731	333.715	333.701	333.685	333.655	333.61	333.549	333.499	333.462	333.444	333.414	333.369	333.325	333.27	333.207	333.16	333.124	333.096	333.073	333.044	333.008	332.98	332.968	332.965	332.949	332.916	332.863	332.815	332.787	332.78	332.783	332.797	332.814	332.82	332.821	332.792	332.765	332.747
331.42	331.374	331.358	331.354	331.36	331.386	331.44	331.497	331.537	331.583	331.629	331.666	331.677	331.657	331.618	331.553	331.49	331.437	331.398	331.366	331.346	331.346	331.348	331.355	331.352	331.342	331.351	331.357	331.356	331.364	331.387	331.376	331.348	331.287	331.226	331.176	331.151	331.142	331.154	331.171	331.192	331.204	331.213	331.225	331.226	331.221	331.202	331.166	331.118	331.076
328.331	328.331	328.325	328.313	328.306	328.326	328.351	328.361	328.349	328.316	328.286	328.274	328.272	328.26	328.237	328.214	328.197	328.197	328.197	328.196	328.203	328.202	328.196	328.187	328.19	328.202	328.227	328.255	328.265	328.26	328.241	328.225	328.187	328.157	328.136	328.106	328.062	328.022	327.992	327.963	327.94	327.924	327.912	327.896	327.875	327.862	327.856	327.841	327.817	327.802
333.974	333.975	333.979	333.986	333.988	333.988	333.987	333.989	334.011	334.06	334.126	334.18	334.217	334.24	334.239	334.238	334.256	334.26	334.26	334.222	334.153	334.076	334.018	333.972	333.929	333.883	333.828	333.793	333.771	333.759	333.76	333.782	333.789	333.791	333.763	333.739	333.723	333.694	333.656	333.614	333.587	333.569	333.561	333.551	333.53	333.509	333.491	333.476	333.461	333.442
[truncated: 204 more rows]
[truncated: 150 more columns]

## Sheet: Fig.1c
Forelimb EMG RMS (a.u.)
[truncated: 37 more rows]
[truncated: 76 more columns]
