# Supplementary material for: Multiplicative joint coding in preparatory activity for reaching sequence in macaque motor cortex
Source: Nat Commun. 2024 Apr 11;15:3153. doi: 10.1038/s41467-024-47511-1 (PMC11009282; doi:10.1038/s41467-024-47511-1)
Supplement: Supplementary file 4 — Source Data [file 41467_2024_47511_MOESM4_ESM.zip › Source Data Fig. 2.xlsx]

## Sheet: Fig.2a
Unit 20170406_processedCH1T2 Spike time (s)				(aligned to MO, each row is a trial, Nan paded)
0.447636	0.470659	0.480136	NaN	NaN	NaN	NaN	NaN	NaN	NaN	NaN	NaN	NaN	NaN	NaN	NaN	NaN	NaN	NaN	NaN	NaN	NaN	NaN	NaN	NaN	NaN	NaN	NaN	NaN	NaN	NaN	NaN	NaN	NaN	NaN	NaN	NaN	NaN	NaN	NaN	NaN	NaN	NaN	NaN	NaN	NaN
-0.758614	0.0765227	0.0870227	0.112705	0.139818	0.150614	0.170705	0.242091	0.350136	NaN	NaN	NaN	NaN	NaN	NaN	NaN	NaN	NaN	NaN	NaN	NaN	NaN	NaN	NaN	NaN	NaN	NaN	NaN	NaN	NaN	NaN	NaN	NaN	NaN	NaN	NaN	NaN	NaN	NaN	NaN	NaN	NaN	NaN	NaN	NaN	NaN
-0.881159	0.126591	0.148273	0.724864	0.815182	0.859023	NaN	NaN	NaN	NaN	NaN	NaN	NaN	NaN	NaN	NaN	NaN	NaN	NaN	NaN	NaN	NaN	NaN	NaN	NaN	NaN	NaN	NaN	NaN	NaN	NaN	NaN	NaN	NaN	NaN	NaN	NaN	NaN	NaN	NaN	NaN	NaN	NaN	NaN	NaN	NaN
-1.69223	-1.57557	0.110091	0.320432	0.436545	0.459227	0.4935	NaN	NaN	NaN	NaN	NaN	NaN	NaN	NaN	NaN	NaN	NaN	NaN	NaN	NaN	NaN	NaN	NaN	NaN	NaN	NaN	NaN	NaN	NaN	NaN	NaN	NaN	NaN	NaN	NaN	NaN	NaN	NaN	NaN	NaN	NaN	NaN	NaN	NaN	NaN
-1.46618	-1.43886	-1.37643	-1.32591	-1.30257	0.0895682	NaN	NaN	NaN	NaN	NaN	NaN	NaN	NaN	NaN	NaN	NaN	NaN	NaN	NaN	NaN	NaN	NaN	NaN	NaN	NaN	NaN	NaN	NaN	NaN	NaN	NaN	NaN	NaN	NaN	NaN	NaN	NaN	NaN	NaN	NaN	NaN	NaN	NaN	NaN	NaN
-1.67716	-1.62073	-1.57643	-1.5535	-1.54448	-1.53425	-1.48202	-1.46445	0.516909	NaN	NaN	NaN	NaN	NaN	NaN	NaN	NaN	NaN	NaN	NaN	NaN	NaN	NaN	NaN	NaN	NaN	NaN	NaN	NaN	NaN	NaN	NaN	NaN	NaN	NaN	NaN	NaN	NaN	NaN	NaN	NaN	NaN	NaN	NaN	NaN	NaN
-2.13277	0.345409	0.371818	0.379523	0.394273	NaN	NaN	NaN	NaN	NaN	NaN	NaN	NaN	NaN	NaN	NaN	NaN	NaN	NaN	NaN	NaN	NaN	NaN	NaN	NaN	NaN	NaN	NaN	NaN	NaN	NaN	NaN	NaN	NaN	NaN	NaN	NaN	NaN	NaN	NaN	NaN	NaN	NaN	NaN	NaN	NaN
-1.56661	-1.5338	-1.47905	-1.45345	-1.39073	0.110295	0.123727	0.370773	0.413295	0.46125	0.491477	NaN	NaN	NaN	NaN	NaN	NaN	NaN	NaN	NaN	NaN	NaN	NaN	NaN	NaN	NaN	NaN	NaN	NaN	NaN	NaN	NaN	NaN	NaN	NaN	NaN	NaN	NaN	NaN	NaN	NaN	NaN	NaN	NaN	NaN	NaN
0.131341	0.151727	0.174773	0.191682	0.211477	0.270341	NaN	NaN	NaN	NaN	NaN	NaN	NaN	NaN	NaN	NaN	NaN	NaN	NaN	NaN	NaN	NaN	NaN	NaN	NaN	NaN	NaN	NaN	NaN	NaN	NaN	NaN	NaN	NaN	NaN	NaN	NaN	NaN	NaN	NaN	NaN	NaN	NaN	NaN	NaN	NaN
-1.93093	-1.91295	-1.88041	0.1705	0.183795	0.194841	0.21275	0.21725	0.245477	0.264455	0.290477	NaN	NaN	NaN	NaN	NaN	NaN	NaN	NaN	NaN	NaN	NaN	NaN	NaN	NaN	NaN	NaN	NaN	NaN	NaN	NaN	NaN	NaN	NaN	NaN	NaN	NaN	NaN	NaN	NaN	NaN	NaN	NaN	NaN	NaN	NaN
-1.95211	-1.91984	-1.90698	-1.89598	-1.87645	-1.84234	-1.8247	0.225205	NaN	NaN	NaN	NaN	NaN	NaN	NaN	NaN	NaN	NaN	NaN	NaN	NaN	NaN	NaN	NaN	NaN	NaN	NaN	NaN	NaN	NaN	NaN	NaN	NaN	NaN	NaN	NaN	NaN	NaN	NaN	NaN	NaN	NaN	NaN	NaN	NaN	NaN
-1.6665	0.111705	0.147705	0.183886	NaN	NaN	NaN	NaN	NaN	NaN	NaN	NaN	NaN	NaN	NaN	NaN	NaN	NaN	NaN	NaN	NaN	NaN	NaN	NaN	NaN	NaN	NaN	NaN	NaN	NaN	NaN	NaN	NaN	NaN	NaN	NaN	NaN	NaN	NaN	NaN	NaN	NaN	NaN	NaN	NaN	NaN
-1.70305	0.336023	0.359	0.368205	0.395091	0.401409	0.438568	NaN	NaN	NaN	NaN	NaN	NaN	NaN	NaN	NaN	NaN	NaN	NaN	NaN	NaN	NaN	NaN	NaN	NaN	NaN	NaN	NaN	NaN	NaN	NaN	NaN	NaN	NaN	NaN	NaN	NaN	NaN	NaN	NaN	NaN	NaN	NaN	NaN	NaN	NaN
-1.9095	-1.77575	0.144182	0.159432	0.180795	0.849523	0.874818	0.890932	0.908568	0.941591	0.971045	NaN	NaN	NaN	NaN	NaN	NaN	NaN	NaN	NaN	NaN	NaN	NaN	NaN	NaN	NaN	NaN	NaN	NaN	NaN	NaN	NaN	NaN	NaN	NaN	NaN	NaN	NaN	NaN	NaN	NaN	NaN	NaN	NaN	NaN	NaN
-1.81173	-1.76502	-1.7173	-1.63625	0.153545	0.397068	0.464659	NaN	NaN	NaN	NaN	NaN	NaN	NaN	NaN	NaN	NaN	NaN	NaN	NaN	NaN	NaN	NaN	NaN	NaN	NaN	NaN	NaN	NaN	NaN	NaN	NaN	NaN	NaN	NaN	NaN	NaN	NaN	NaN	NaN	NaN	NaN	NaN	NaN	NaN	NaN
-1.86225	-1.85248	-1.82468	0.104568	0.115932	0.134659	0.150386	0.166886	0.171795	0.175364	0.329977	NaN	NaN	NaN	NaN	NaN	NaN	NaN	NaN	NaN	NaN	NaN	NaN	NaN	NaN	NaN	NaN	NaN	NaN	NaN	NaN	NaN	NaN	NaN	NaN	NaN	NaN	NaN	NaN	NaN	NaN	NaN	NaN	NaN	NaN	NaN
-1.7767	-1.74711	-1.72777	-1.7218	-1.68436	-1.63873	0.122818	0.153159	0.177659	0.434023	0.43975	0.446432	0.464591	0.48225	0.508136	NaN	NaN	NaN	NaN	NaN	NaN	NaN	NaN	NaN	NaN	NaN	NaN	NaN	NaN	NaN	NaN	NaN	NaN	NaN	NaN	NaN	NaN	NaN	NaN	NaN	NaN	NaN	NaN	NaN	NaN	NaN
-1.72698	-1.71314	-1.68073	-1.66514	0.141091	0.190909	0.429	0.460295	0.471432	0.492477	0.5405	0.548773	NaN	NaN	NaN	NaN	NaN	NaN	NaN	NaN	NaN	NaN	NaN	NaN	NaN	NaN	NaN	NaN	NaN	NaN	NaN	NaN	NaN	NaN	NaN	NaN	NaN	NaN	NaN	NaN	NaN	NaN	NaN	NaN	NaN	NaN
0.153727	0.567545	0.606636	NaN	NaN	NaN	NaN	NaN	NaN	NaN	NaN	NaN	NaN	NaN	NaN	NaN	NaN	NaN	NaN	NaN	NaN	NaN	NaN	NaN	NaN	NaN	NaN	NaN	NaN	NaN	NaN	NaN	NaN	NaN	NaN	NaN	NaN	NaN	NaN	NaN	NaN	NaN	NaN	NaN	NaN	NaN
0.111114	0.160318	0.434091	0.466273	0.490455	0.504023	0.56825	NaN	NaN	NaN	NaN	NaN	NaN	NaN	NaN	NaN	NaN	NaN	NaN	NaN	NaN	NaN	NaN	NaN	NaN	NaN	NaN	NaN	NaN	NaN	NaN	NaN	NaN	NaN	NaN	NaN	NaN	NaN	NaN	NaN	NaN	NaN	NaN	NaN	NaN	NaN
-1.78516	-1.76277	-1.74675	0.512068	NaN	NaN	NaN	NaN	NaN	NaN	NaN	NaN	NaN	NaN	NaN	NaN	NaN	NaN	NaN	NaN	NaN	NaN	NaN	NaN	NaN	NaN	NaN	NaN	NaN	NaN	NaN	NaN	NaN	NaN	NaN	NaN	NaN	NaN	NaN	NaN	NaN	NaN	NaN	NaN	NaN	NaN
0.143636	0.382864	0.408	0.441091	0.459886	NaN	NaN	NaN	NaN	NaN	NaN	NaN	NaN	NaN	NaN	NaN	NaN	NaN	NaN	NaN	NaN	NaN	NaN	NaN	NaN	NaN	NaN	NaN	NaN	NaN	NaN	NaN	NaN	NaN	NaN	NaN	NaN	NaN	NaN	NaN	NaN	NaN	NaN	NaN	NaN	NaN
-1.74295	-1.7285	-1.68307	0.121273	0.190477	NaN	NaN	NaN	NaN	NaN	NaN	NaN	NaN	NaN	NaN	NaN	NaN	NaN	NaN	NaN	NaN	NaN	NaN	NaN	NaN	NaN	NaN	NaN	NaN	NaN	NaN	NaN	NaN	NaN	NaN	NaN	NaN	NaN	NaN	NaN	NaN	NaN	NaN	NaN	NaN	NaN
-1.66064	-1.64064	-1.6182	-1.58155	0.454773	NaN	NaN	NaN	NaN	NaN	NaN	NaN	NaN	NaN	NaN	NaN	NaN	NaN	NaN	NaN	NaN	NaN	NaN	NaN	NaN	NaN	NaN	NaN	NaN	NaN	NaN	NaN	NaN	NaN	NaN	NaN	NaN	NaN	NaN	NaN	NaN	NaN	NaN	NaN	NaN	NaN
-1.68414	-1.62536	0.131432	0.410545	0.450318	0.471659	0.492955	0.51125	NaN	NaN	NaN	NaN	NaN	NaN	NaN	NaN	NaN	NaN	NaN	NaN	NaN	NaN	NaN	NaN	NaN	NaN	NaN	NaN	NaN	NaN	NaN	NaN	NaN	NaN	NaN	NaN	NaN	NaN	NaN	NaN	NaN	NaN	NaN	NaN	NaN	NaN
-2.16084	-1.72159	-1.68175	-1.65264	-1.61427	0.104045	0.142341	0.511841	0.528455	0.556455	0.586523	NaN	NaN	NaN	NaN	NaN	NaN	NaN	NaN	NaN	NaN	NaN	NaN	NaN	NaN	NaN	NaN	NaN	NaN	NaN	NaN	NaN	NaN	NaN	NaN	NaN	NaN	NaN	NaN	NaN	NaN	NaN	NaN	NaN	NaN	NaN
-1.54836	0.121273	NaN	NaN	NaN	NaN	NaN	NaN	NaN	NaN	NaN	NaN	NaN	NaN	NaN	NaN	NaN	NaN	NaN	NaN	NaN	NaN	NaN	NaN	NaN	NaN	NaN	NaN	NaN	NaN	NaN	NaN	NaN	NaN	NaN	NaN	NaN	NaN	NaN	NaN	NaN	NaN	NaN	NaN	NaN	NaN
-1.64436	-1.62514	-1.60698	-1.55968	0.180682	0.205114	0.226477	0.579136	0.657886	NaN	NaN	NaN	NaN	NaN	NaN	NaN	NaN	NaN	NaN	NaN	NaN	NaN	NaN	NaN	NaN	NaN	NaN	NaN	NaN	NaN	NaN	NaN	NaN	NaN	NaN	NaN	NaN	NaN	NaN	NaN	NaN	NaN	NaN	NaN	NaN	NaN
-1.71552	-1.68059	0.157386	0.18825	0.239114	NaN	NaN	NaN	NaN	NaN	NaN	NaN	NaN	NaN	NaN	NaN	NaN	NaN	NaN	NaN	NaN	NaN	NaN	NaN	NaN	NaN	NaN	NaN	NaN	NaN	NaN	NaN	NaN	NaN	NaN	NaN	NaN	NaN	NaN	NaN	NaN	NaN	NaN	NaN	NaN	NaN
0.317955	0.361705	NaN	NaN	NaN	NaN	NaN	NaN	NaN	NaN	NaN	NaN	NaN	NaN	NaN	NaN	NaN	NaN	NaN	NaN	NaN	NaN	NaN	NaN	NaN	NaN	NaN	NaN	NaN	NaN	NaN	NaN	NaN	NaN	NaN	NaN	NaN	NaN	NaN	NaN	NaN	NaN	NaN	NaN	NaN	NaN
-1.57089	0.136841	0.173614	NaN	NaN	NaN	NaN	NaN	NaN	NaN	NaN	NaN	NaN	NaN	NaN	NaN	NaN	NaN	NaN	NaN	NaN	NaN	NaN	NaN	NaN	NaN	NaN	NaN	NaN	NaN	NaN	NaN	NaN	NaN	NaN	NaN	NaN	NaN	NaN	NaN	NaN	NaN	NaN	NaN	NaN	NaN
0.3415	0.366682	0.371432	0.398705	0.416114	0.452114	NaN	NaN	NaN	NaN	NaN	NaN	NaN	NaN	NaN	NaN	NaN	NaN	NaN	NaN	NaN	NaN	NaN	NaN	NaN	NaN	NaN	NaN	NaN	NaN	NaN	NaN	NaN	NaN	NaN	NaN	NaN	NaN	NaN	NaN	NaN	NaN	NaN	NaN	NaN	NaN
-1.98786	-1.92655	0.133977	0.143841	0.1675	0.186932	0.195	0.203273	0.224727	0.263341	0.304409	NaN	NaN	NaN	NaN	NaN	NaN	NaN	NaN	NaN	NaN	NaN	NaN	NaN	NaN	NaN	NaN	NaN	NaN	NaN	NaN	NaN	NaN	NaN	NaN	NaN	NaN	NaN	NaN	NaN	NaN	NaN	NaN	NaN	NaN	NaN
-1.60573	-1.56143	-1.44268	0.378955	0.416818	0.469068	1.13711	1.16505	1.17845	1.20075	1.23041	NaN	NaN	NaN	NaN	NaN	NaN	NaN	NaN	NaN	NaN	NaN	NaN	NaN	NaN	NaN	NaN	NaN	NaN	NaN	NaN	NaN	NaN	NaN	NaN	NaN	NaN	NaN	NaN	NaN	NaN	NaN	NaN	NaN	NaN	NaN
-1.67116	-1.63236	-1.60616	-1.59257	-1.56209	-1.5147	0.160977	0.590477	0.632341	0.652614	0.675364	0.685977	0.744659	NaN	NaN	NaN	NaN	NaN	NaN	NaN	NaN	NaN	NaN	NaN	NaN	NaN	NaN	NaN	NaN	NaN	NaN	NaN	NaN	NaN	NaN	NaN	NaN	NaN	NaN	NaN	NaN	NaN	NaN	NaN	NaN	NaN
0.144477	0.361659	0.385386	0.412136	0.420977	0.440295	0.455295	0.503045	NaN	NaN	NaN	NaN	NaN	NaN	NaN	NaN	NaN	NaN	NaN	NaN	NaN	NaN	NaN	NaN	NaN	NaN	NaN	NaN	NaN	NaN	NaN	NaN	NaN	NaN	NaN	NaN	NaN	NaN	NaN	NaN	NaN	NaN	NaN	NaN	NaN	NaN
-1.6567	-1.63636	-1.61925	-1.60811	-1.55864	0.131932	0.455682	0.486364	0.534841	NaN	NaN	NaN	NaN	NaN	NaN	NaN	NaN	NaN	NaN	NaN	NaN	NaN	NaN	NaN	NaN	NaN	NaN	NaN	NaN	NaN	NaN	NaN	NaN	NaN	NaN	NaN	NaN	NaN	NaN	NaN	NaN	NaN	NaN	NaN	NaN	NaN
-1.69725	-1.67314	-1.65195	-1.62668	-1.58591	0.205591	0.2185	0.527841	0.560886	0.573841	0.599159	0.604205	NaN	NaN	NaN	NaN	NaN	NaN	NaN	NaN	NaN	NaN	NaN	NaN	NaN	NaN	NaN	NaN	NaN	NaN	NaN	NaN	NaN	NaN	NaN	NaN	NaN	NaN	NaN	NaN	NaN	NaN	NaN	NaN	NaN	NaN
0.126455	0.145727	0.174023	0.432932	0.448364	0.462205	NaN	NaN	NaN	NaN	NaN	NaN	NaN	NaN	NaN	NaN	NaN	NaN	NaN	NaN	NaN	NaN	NaN	NaN	NaN	NaN	NaN	NaN	NaN	NaN	NaN	NaN	NaN	NaN	NaN	NaN	NaN	NaN	NaN	NaN	NaN	NaN	NaN	NaN	NaN	NaN
0.118909	0.461614	NaN	NaN	NaN	NaN	NaN	NaN	NaN	NaN	NaN	NaN	NaN	NaN	NaN	NaN	NaN	NaN	NaN	NaN	NaN	NaN	NaN	NaN	NaN	NaN	NaN	NaN	NaN	NaN	NaN	NaN	NaN	NaN	NaN	NaN	NaN	NaN	NaN	NaN	NaN	NaN	NaN	NaN	NaN	NaN
0.0786591	0.102318	0.110091	0.123705	0.14525	0.163045	0.16725	0.242955	NaN	NaN	NaN	NaN	NaN	NaN	NaN	NaN	NaN	NaN	NaN	NaN	NaN	NaN	NaN	NaN	NaN	NaN	NaN	NaN	NaN	NaN	NaN	NaN	NaN	NaN	NaN	NaN	NaN	NaN	NaN	NaN	NaN	NaN	NaN	NaN	NaN	NaN
-1.65948	-1.5677	0.662068	0.676545	0.726432	NaN	NaN	NaN	NaN	NaN	NaN	NaN	NaN	NaN	NaN	NaN	NaN	NaN	NaN	NaN	NaN	NaN	NaN	NaN	NaN	NaN	NaN	NaN	NaN	NaN	NaN	NaN	NaN	NaN	NaN	NaN	NaN	NaN	NaN	NaN	NaN	NaN	NaN	NaN	NaN	NaN
-1.8138	-1.79098	-1.74934	-1.6872	-1.56477	0.360773	0.404182	NaN	NaN	NaN	NaN	NaN	NaN	NaN	NaN	NaN	NaN	NaN	NaN	NaN	NaN	NaN	NaN	NaN	NaN	NaN	NaN	NaN	NaN	NaN	NaN	NaN	NaN	NaN	NaN	NaN	NaN	NaN	NaN	NaN	NaN	NaN	NaN	NaN	NaN	NaN
0.107864	0.424932	0.447273	0.472955	0.476455	0.5095	0.542341	NaN	NaN	NaN	NaN	NaN	NaN	NaN	NaN	NaN	NaN	NaN	NaN	NaN	NaN	NaN	NaN	NaN	NaN	NaN	NaN	NaN	NaN	NaN	NaN	NaN	NaN	NaN	NaN	NaN	NaN	NaN	NaN	NaN	NaN	NaN	NaN	NaN	NaN	NaN
-0.568886	NaN	NaN	NaN	NaN	NaN	NaN	NaN	NaN	NaN	NaN	NaN	NaN	NaN	NaN	NaN	NaN	NaN	NaN	NaN	NaN	NaN	NaN	NaN	NaN	NaN	NaN	NaN	NaN	NaN	NaN	NaN	NaN	NaN	NaN	NaN	NaN	NaN	NaN	NaN	NaN	NaN	NaN	NaN	NaN	NaN
-1.79861	-1.7655	-1.74045	0.152386	0.166477	0.191091	0.212114	0.469773	0.477614	0.512227	0.531	0.56925	NaN	NaN	NaN	NaN	NaN	NaN	NaN	NaN	NaN	NaN	NaN	NaN	NaN	NaN	NaN	NaN	NaN	NaN	NaN	NaN	NaN	NaN	NaN	NaN	NaN	NaN	NaN	NaN	NaN	NaN	NaN	NaN	NaN	NaN
-2.771	-2.72523	-2.70661	-1.64736	-1.60595	-1.59839	-1.59261	-1.56316	-1.52523	-1.50464	0.095	0.100568	0.125364	0.407841	0.448	0.509727	0.640409	NaN	NaN	NaN	NaN	NaN	NaN	NaN	NaN	NaN	NaN	NaN	NaN	NaN	NaN	NaN	NaN	NaN	NaN	NaN	NaN	NaN	NaN	NaN	NaN	NaN	NaN	NaN	NaN	NaN
-1.84432	-1.75964	-1.68873	-1.65086	-1.59005	0.0785909	0.0994545	0.139932	0.161523	0.170841	0.178227	NaN	NaN	NaN	NaN	NaN	NaN	NaN	NaN	NaN	NaN	NaN	NaN	NaN	NaN	NaN	NaN	NaN	NaN	NaN	NaN	NaN	NaN	NaN	NaN	NaN	NaN	NaN	NaN	NaN	NaN	NaN	NaN	NaN	NaN	NaN
-1.04711	-0.994864	0.0859318	0.0955455	0.109705	0.129273	0.137364	0.167205	0.196773	0.236432	0.262159	0.350318	NaN	NaN	NaN	NaN	NaN	NaN	NaN	NaN	NaN	NaN	NaN	NaN	NaN	NaN	NaN	NaN	NaN	NaN	NaN	NaN	NaN	NaN	NaN	NaN	NaN	NaN	NaN	NaN	NaN	NaN	NaN	NaN	NaN	NaN
-1.9448	-1.9295	-1.91064	-1.86807	-1.84702	-1.8297	-1.79973	0.0935909	0.124205	0.412341	0.499886	0.534705	0.608455	NaN	NaN	NaN	NaN	NaN	NaN	NaN	NaN	NaN	NaN	NaN	NaN	NaN	NaN	NaN	NaN	NaN	NaN	NaN	NaN	NaN	NaN	NaN	NaN	NaN	NaN	NaN	NaN	NaN	NaN	NaN	NaN	NaN
-1.71382	-1.67332	-1.6605	0.104818	0.123386	0.139818	0.168773	0.189364	0.895205	0.915705	0.924136	0.943545	0.946295	0.956818	0.971295	1.0002	1.01084	NaN	NaN	NaN	NaN	NaN	NaN	NaN	NaN	NaN	NaN	NaN	NaN	NaN	NaN	NaN	NaN	NaN	NaN	NaN	NaN	NaN	NaN	NaN	NaN	NaN	NaN	NaN	NaN	NaN
-1.70239	-1.56582	0.135886	0.429136	NaN	NaN	NaN	NaN	NaN	NaN	NaN	NaN	NaN	NaN	NaN	NaN	NaN	NaN	NaN	NaN	NaN	NaN	NaN	NaN	NaN	NaN	NaN	NaN	NaN	NaN	NaN	NaN	NaN	NaN	NaN	NaN	NaN	NaN	NaN	NaN	NaN	NaN	NaN	NaN	NaN	NaN
0.149136	0.197023	0.247455	NaN	NaN	NaN	NaN	NaN	NaN	NaN	NaN	NaN	NaN	NaN	NaN	NaN	NaN	NaN	NaN	NaN	NaN	NaN	NaN	NaN	NaN	NaN	NaN	NaN	NaN	NaN	NaN	NaN	NaN	NaN	NaN	NaN	NaN	NaN	NaN	NaN	NaN	NaN	NaN	NaN	NaN	NaN
0.51625	0.547955	0.571136	NaN	NaN	NaN	NaN	NaN	NaN	NaN	NaN	NaN	NaN	NaN	NaN	NaN	NaN	NaN	NaN	NaN	NaN	NaN	NaN	NaN	NaN	NaN	NaN	NaN	NaN	NaN	NaN	NaN	NaN	NaN	NaN	NaN	NaN	NaN	NaN	NaN	NaN	NaN	NaN	NaN	NaN	NaN
0.226841	0.249977	0.484477	0.528795	0.54475	0.56925	0.581795	0.651182	NaN	NaN	NaN	NaN	NaN	NaN	NaN	NaN	NaN	NaN	NaN	NaN	NaN	NaN	NaN	NaN	NaN	NaN	NaN	NaN	NaN	NaN	NaN	NaN	NaN	NaN	NaN	NaN	NaN	NaN	NaN	NaN	NaN	NaN	NaN	NaN	NaN	NaN
-1.58023	-1.54848	-1.52561	-1.48195	-1.42264	0.0906818	0.107773	0.112045	0.120455	0.123023	0.141432	0.15525	0.162023	0.168727	0.175568	0.226455	NaN	NaN	NaN	NaN	NaN	NaN	NaN	NaN	NaN	NaN	NaN	NaN	NaN	NaN	NaN	NaN	NaN	NaN	NaN	NaN	NaN	NaN	NaN	NaN	NaN	NaN	NaN	NaN	NaN	NaN
-1.67877	-1.63036	-1.61875	-1.60902	-1.58193	-1.55939	-1.50318	0.116682	0.178364	0.435341	0.441568	0.492318	NaN	NaN	NaN	NaN	NaN	NaN	NaN	NaN	NaN	NaN	NaN	NaN	NaN	NaN	NaN	NaN	NaN	NaN	NaN	NaN	NaN	NaN	NaN	NaN	NaN	NaN	NaN	NaN	NaN	NaN	NaN	NaN	NaN	NaN
-1.54425	0.455795	0.474318	0.503932	0.508773	NaN	NaN	NaN	NaN	NaN	NaN	NaN	NaN	NaN	NaN	NaN	NaN	NaN	NaN	NaN	NaN	NaN	NaN	NaN	NaN	NaN	NaN	NaN	NaN	NaN	NaN	NaN	NaN	NaN	NaN	NaN	NaN	NaN	NaN	NaN	NaN	NaN	NaN	NaN	NaN	NaN
-1.5803	0.139909	0.175955	0.187659	0.201932	0.214023	0.278159	0.285295	0.849114	0.860159	0.890318	0.894205	NaN	NaN	NaN	NaN	NaN	NaN	NaN	NaN	NaN	NaN	NaN	NaN	NaN	NaN	NaN	NaN	NaN	NaN	NaN	NaN	NaN	NaN	NaN	NaN	NaN	NaN	NaN	NaN	NaN	NaN	NaN	NaN	NaN	NaN
0.154591	0.396114	0.406636	0.430568	0.453091	0.47925	0.51975	0.541	NaN	NaN	NaN	NaN	NaN	NaN	NaN	NaN	NaN	NaN	NaN	NaN	NaN	NaN	NaN	NaN	NaN	NaN	NaN	NaN	NaN	NaN	NaN	NaN	NaN	NaN	NaN	NaN	NaN	NaN	NaN	NaN	NaN	NaN	NaN	NaN	NaN	NaN
-1.73277	-1.58302	0.118727	0.4255	0.459045	0.491432	0.558909	NaN	NaN	NaN	NaN	NaN	NaN	NaN	NaN	NaN	NaN	NaN	NaN	NaN	NaN	NaN	NaN	NaN	NaN	NaN	NaN	NaN	NaN	NaN	NaN	NaN	NaN	NaN	NaN	NaN	NaN	NaN	NaN	NaN	NaN	NaN	NaN	NaN	NaN	NaN
0.222682	NaN	NaN	NaN	NaN	NaN	NaN	NaN	NaN	NaN	NaN	NaN	NaN	NaN	NaN	NaN	NaN	NaN	NaN	NaN	NaN	NaN	NaN	NaN	NaN	NaN	NaN	NaN	NaN	NaN	NaN	NaN	NaN	NaN	NaN	NaN	NaN	NaN	NaN	NaN	NaN	NaN	NaN	NaN	NaN	NaN
-1.49207	0.0890682	0.0973409	0.133295	0.361909	0.391	0.395386	0.423795	0.449886	0.625273	NaN	NaN	NaN	NaN	NaN	NaN	NaN	NaN	NaN	NaN	NaN	NaN	NaN	NaN	NaN	NaN	NaN	NaN	NaN	NaN	NaN	NaN	NaN	NaN	NaN	NaN	NaN	NaN	NaN	NaN	NaN	NaN	NaN	NaN	NaN	NaN
0.198909	0.216545	0.237818	0.257159	0.504614	0.551545	NaN	NaN	NaN	NaN	NaN	NaN	NaN	NaN	NaN	NaN	NaN	NaN	NaN	NaN	NaN	NaN	NaN	NaN	NaN	NaN	NaN	NaN	NaN	NaN	NaN	NaN	NaN	NaN	NaN	NaN	NaN	NaN	NaN	NaN	NaN	NaN	NaN	NaN	NaN	NaN
-1.6867	-1.66723	-1.63723	-1.59625	0.117364	0.148614	0.511341	0.535727	0.551523	0.562909	0.584091	NaN	NaN	NaN	NaN	NaN	NaN	NaN	NaN	NaN	NaN	NaN	NaN	NaN	NaN	NaN	NaN	NaN	NaN	NaN	NaN	NaN	NaN	NaN	NaN	NaN	NaN	NaN	NaN	NaN	NaN	NaN	NaN	NaN	NaN	NaN
0.0946136	0.129023	0.158864	NaN	NaN	NaN	NaN	NaN	NaN	NaN	NaN	NaN	NaN	NaN	NaN	NaN	NaN	NaN	NaN	NaN	NaN	NaN	NaN	NaN	NaN	NaN	NaN	NaN	NaN	NaN	NaN	NaN	NaN	NaN	NaN	NaN	NaN	NaN	NaN	NaN	NaN	NaN	NaN	NaN	NaN	NaN
0.147023	0.190114	0.212545	0.244136	0.862614	0.882659	0.908432	0.926795	0.949909	0.98425	NaN	NaN	NaN	NaN	NaN	NaN	NaN	NaN	NaN	NaN	NaN	NaN	NaN	NaN	NaN	NaN	NaN	NaN	NaN	NaN	NaN	NaN	NaN	NaN	NaN	NaN	NaN	NaN	NaN	NaN	NaN	NaN	NaN	NaN	NaN	NaN
-1.85782	-1.82682	-1.76664	0.0496136	0.0917955	0.0971591	0.128568	0.157409	0.439045	0.537682	NaN	NaN	NaN	NaN	NaN	NaN	NaN	NaN	NaN	NaN	NaN	NaN	NaN	NaN	NaN	NaN	NaN	NaN	NaN	NaN	NaN	NaN	NaN	NaN	NaN	NaN	NaN	NaN	NaN	NaN	NaN	NaN	NaN	NaN	NaN	NaN
-1.60793	-1.54907	0.342727	0.358545	0.380818	0.397432	0.417205	0.437341	0.491795	NaN	NaN	NaN	NaN	NaN	NaN	NaN	NaN	NaN	NaN	NaN	NaN	NaN	NaN	NaN	NaN	NaN	NaN	NaN	NaN	NaN	NaN	NaN	NaN	NaN	NaN	NaN	NaN	NaN	NaN	NaN	NaN	NaN	NaN	NaN	NaN	NaN
-1.77857	-1.7087	0.0932045	0.108364	0.115932	0.151682	0.155091	0.172068	0.199659	NaN	NaN	NaN	NaN	NaN	NaN	NaN	NaN	NaN	NaN	NaN	NaN	NaN	NaN	NaN	NaN	NaN	NaN	NaN	NaN	NaN	NaN	NaN	NaN	NaN	NaN	NaN	NaN	NaN	NaN	NaN	NaN	NaN	NaN	NaN	NaN	NaN
-1.71923	-1.6298	-1.61582	0.446909	0.468364	NaN	NaN	NaN	NaN	NaN	NaN	NaN	NaN	NaN	NaN	NaN	NaN	NaN	NaN	NaN	NaN	NaN	NaN	NaN	NaN	NaN	NaN	NaN	NaN	NaN	NaN	NaN	NaN	NaN	NaN	NaN	NaN	NaN	NaN	NaN	NaN	NaN	NaN	NaN	NaN	NaN
-1.95259	-1.91102	-1.8712	-1.84991	-1.79805	-1.73118	-1.64655	0.0847955	0.0957045	0.103909	0.108795	0.117068	0.134977	0.139386	0.168568	NaN	NaN	NaN	NaN	NaN	NaN	NaN	NaN	NaN	NaN	NaN	NaN	NaN	NaN	NaN	NaN	NaN	NaN	NaN	NaN	NaN	NaN	NaN	NaN	NaN	NaN	NaN	NaN	NaN	NaN	NaN
0.0841136	0.101341	0.109705	0.121545	0.404045	0.421727	0.453886	0.4915	0.504955	0.541591	0.631227	NaN	NaN	NaN	NaN	NaN	NaN	NaN	NaN	NaN	NaN	NaN	NaN	NaN	NaN	NaN	NaN	NaN	NaN	NaN	NaN	NaN	NaN	NaN	NaN	NaN	NaN	NaN	NaN	NaN	NaN	NaN	NaN	NaN	NaN	NaN
-1.64782	-1.62823	-1.5973	0.0952045	0.119409	0.388977	0.423727	NaN	NaN	NaN	NaN	NaN	NaN	NaN	NaN	NaN	NaN	NaN	NaN	NaN	NaN	NaN	NaN	NaN	NaN	NaN	NaN	NaN	NaN	NaN	NaN	NaN	NaN	NaN	NaN	NaN	NaN	NaN	NaN	NaN	NaN	NaN	NaN	NaN	NaN	NaN
-0.0328636	0.0835	0.101932	0.113136	0.121	0.140068	0.146227	0.156023	0.161386	0.179	0.181523	0.212409	0.254636	NaN	NaN	NaN	NaN	NaN	NaN	NaN	NaN	NaN	NaN	NaN	NaN	NaN	NaN	NaN	NaN	NaN	NaN	NaN	NaN	NaN	NaN	NaN	NaN	NaN	NaN	NaN	NaN	NaN	NaN	NaN	NaN	NaN
0.0804545	0.113568	0.12775	0.217432	NaN	NaN	NaN	NaN	NaN	NaN	NaN	NaN	NaN	NaN	NaN	NaN	NaN	NaN	NaN	NaN	NaN	NaN	NaN	NaN	NaN	NaN	NaN	NaN	NaN	NaN	NaN	NaN	NaN	NaN	NaN	NaN	NaN	NaN	NaN	NaN	NaN	NaN	NaN	NaN	NaN	NaN
-1.42748	0.448386	0.471591	0.498568	0.514091	NaN	NaN	NaN	NaN	NaN	NaN	NaN	NaN	NaN	NaN	NaN	NaN	NaN	NaN	NaN	NaN	NaN	NaN	NaN	NaN	NaN	NaN	NaN	NaN	NaN	NaN	NaN	NaN	NaN	NaN	NaN	NaN	NaN	NaN	NaN	NaN	NaN	NaN	NaN	NaN	NaN
0.386455	0.436659	NaN	NaN	NaN	NaN	NaN	NaN	NaN	NaN	NaN	NaN	NaN	NaN	NaN	NaN	NaN	NaN	NaN	NaN	NaN	NaN	NaN	NaN	NaN	NaN	NaN	NaN	NaN	NaN	NaN	NaN	NaN	NaN	NaN	NaN	NaN	NaN	NaN	NaN	NaN	NaN	NaN	NaN	NaN	NaN
-1.67409	-1.64118	-1.61332	-1.55375	-1.513	0.148682	0.185341	0.561523	0.589409	0.602159	0.614977	0.621432	0.666341	NaN	NaN	NaN	NaN	NaN	NaN	NaN	NaN	NaN	NaN	NaN	NaN	NaN	NaN	NaN	NaN	NaN	NaN	NaN	NaN	NaN	NaN	NaN	NaN	NaN	NaN	NaN	NaN	NaN	NaN	NaN	NaN	NaN
-2.01227	-1.90564	0.183705	0.205614	0.223068	0.599545	0.617682	0.629523	0.646386	0.670068	0.739932	NaN	NaN	NaN	NaN	NaN	NaN	NaN	NaN	NaN	NaN	NaN	NaN	NaN	NaN	NaN	NaN	NaN	NaN	NaN	NaN	NaN	NaN	NaN	NaN	NaN	NaN	NaN	NaN	NaN	NaN	NaN	NaN	NaN	NaN	NaN
-1.58736	-1.53882	-1.51441	-1.45516	0.451091	0.468955	0.504795	0.5075	0.539227	0.563432	0.594341	0.638705	NaN	NaN	NaN	NaN	NaN	NaN	NaN	NaN	NaN	NaN	NaN	NaN	NaN	NaN	NaN	NaN	NaN	NaN	NaN	NaN	NaN	NaN	NaN	NaN	NaN	NaN	NaN	NaN	NaN	NaN	NaN	NaN	NaN	NaN
-2.02411	-1.99884	-1.32493	0.204227	0.224364	0.237295	0.241159	0.263364	0.271341	0.289205	0.323659	NaN	NaN	NaN	NaN	NaN	NaN	NaN	NaN	NaN	NaN	NaN	NaN	NaN	NaN	NaN	NaN	NaN	NaN	NaN	NaN	NaN	NaN	NaN	NaN	NaN	NaN	NaN	NaN	NaN	NaN	NaN	NaN	NaN	NaN	NaN
-1.48357	-1.45091	-1.43068	-1.40064	-1.36391	0.248795	0.436818	0.449886	NaN	NaN	NaN	NaN	NaN	NaN	NaN	NaN	NaN	NaN	NaN	NaN	NaN	NaN	NaN	NaN	NaN	NaN	NaN	NaN	NaN	NaN	NaN	NaN	NaN	NaN	NaN	NaN	NaN	NaN	NaN	NaN	NaN	NaN	NaN	NaN	NaN	NaN
-1.75436	-1.7462	-1.71045	-1.65614	-1.63016	-1.5625	-1.52657	-1.48818	-1.46545	-1.34089	0.0693636	0.0828409	0.0912045	0.110023	0.114318	0.135864	0.1565	0.199	NaN	NaN	NaN	NaN	NaN	NaN	NaN	NaN	NaN	NaN	NaN	NaN	NaN	NaN	NaN	NaN	NaN	NaN	NaN	NaN	NaN	NaN	NaN	NaN	NaN	NaN	NaN	NaN
-1.92586	-1.88339	-1.87123	-1.85105	-1.83259	-1.81518	-1.80709	-1.80368	-1.77843	-1.757	-1.7232	-1.70625	-1.6832	-1.5993	-1.52691	-1.47205	0.102955	0.148591	0.396818	0.446568	0.479386	0.512727	NaN	NaN	NaN	NaN	NaN	NaN	NaN	NaN	NaN	NaN	NaN	NaN	NaN	NaN	NaN	NaN	NaN	NaN	NaN	NaN	NaN	NaN	NaN	NaN
-1.89223	-1.80641	-1.7195	0.0751591	0.0967045	0.120114	0.145568	0.155841	0.203909	0.205795	0.247023	NaN	NaN	NaN	NaN	NaN	NaN	NaN	NaN	NaN	NaN	NaN	NaN	NaN	NaN	NaN	NaN	NaN	NaN	NaN	NaN	NaN	NaN	NaN	NaN	NaN	NaN	NaN	NaN	NaN	NaN	NaN	NaN	NaN	NaN	NaN
-1.86448	-1.81368	-1.7802	-1.76123	-1.72702	-1.65239	0.141682	0.159114	0.188477	0.195909	0.207409	0.20875	0.227205	0.23125	0.244773	0.281068	0.338136	0.401886	0.809318	0.834568	0.845455	0.860932	0.870273	0.880977	0.893477	0.95025	NaN	NaN	NaN	NaN	NaN	NaN	NaN	NaN	NaN	NaN	NaN	NaN	NaN	NaN	NaN	NaN	NaN	NaN	NaN	NaN
-1.81836	-1.72952	0.0958182	0.115795	0.138432	0.168909	0.480705	0.503386	0.514045	0.530636	0.643318	NaN	NaN	NaN	NaN	NaN	NaN	NaN	NaN	NaN	NaN	NaN	NaN	NaN	NaN	NaN	NaN	NaN	NaN	NaN	NaN	NaN	NaN	NaN	NaN	NaN	NaN	NaN	NaN	NaN	NaN	NaN	NaN	NaN	NaN	NaN
-1.64589	-1.59916	-1.58852	-1.5003	-1.46295	-1.4472	0.145227	0.381159	0.3965	0.440955	NaN	NaN	NaN	NaN	NaN	NaN	NaN	NaN	NaN	NaN	NaN	NaN	NaN	NaN	NaN	NaN	NaN	NaN	NaN	NaN	NaN	NaN	NaN	NaN	NaN	NaN	NaN	NaN	NaN	NaN	NaN	NaN	NaN	NaN	NaN	NaN
-1.6455	-1.62357	-1.56018	-1.50593	0.161659	0.224318	NaN	NaN	NaN	NaN	NaN	NaN	NaN	NaN	NaN	NaN	NaN	NaN	NaN	NaN	NaN	NaN	NaN	NaN	NaN	NaN	NaN	NaN	NaN	NaN	NaN	NaN	NaN	NaN	NaN	NaN	NaN	NaN	NaN	NaN	NaN	NaN	NaN	NaN	NaN	NaN
-1.83573	-1.815	0.413886	0.455773	0.502136	NaN	NaN	NaN	NaN	NaN	NaN	NaN	NaN	NaN	NaN	NaN	NaN	NaN	NaN	NaN	NaN	NaN	NaN	NaN	NaN	NaN	NaN	NaN	NaN	NaN	NaN	NaN	NaN	NaN	NaN	NaN	NaN	NaN	NaN	NaN	NaN	NaN	NaN	NaN	NaN	NaN
-1.66255	0.122591	0.185045	0.492409	0.509523	0.525318	0.553	0.556477	NaN	NaN	NaN	NaN	NaN	NaN	NaN	NaN	NaN	NaN	NaN	NaN	NaN	NaN	NaN	NaN	NaN	NaN	NaN	NaN	NaN	NaN	NaN	NaN	NaN	NaN	NaN	NaN	NaN	NaN	NaN	NaN	NaN	NaN	NaN	NaN	NaN	NaN
-1.81532	-1.79652	-1.76257	-1.72602	0.441523	NaN	NaN	NaN	NaN	NaN	NaN	NaN	NaN	NaN	NaN	NaN	NaN	NaN	NaN	NaN	NaN	NaN	NaN	NaN	NaN	NaN	NaN	NaN	NaN	NaN	NaN	NaN	NaN	NaN	NaN	NaN	NaN	NaN	NaN	NaN	NaN	NaN	NaN	NaN	NaN	NaN
-1.77905	-1.75461	-1.75068	-1.57586	0.111955	0.138045	0.378	0.395591	0.413023	0.420159	0.434955	0.453909	NaN	NaN	NaN	NaN	NaN	NaN	NaN	NaN	NaN	NaN	NaN	NaN	NaN	NaN	NaN	NaN	NaN	NaN	NaN	NaN	NaN	NaN	NaN	NaN	NaN	NaN	NaN	NaN	NaN	NaN	NaN	NaN	NaN	NaN
0.147659	0.403409	0.421659	0.451273	0.472841	0.499545	NaN	NaN	NaN	NaN	NaN	NaN	NaN	NaN	NaN	NaN	NaN	NaN	NaN	NaN	NaN	NaN	NaN	NaN	NaN	NaN	NaN	NaN	NaN	NaN	NaN	NaN	NaN	NaN	NaN	NaN	NaN	NaN	NaN	NaN	NaN	NaN	NaN	NaN	NaN	NaN
-1.82559	-1.81116	-1.72786	-0.763614	0.131091	0.154727	0.165477	0.188636	0.208091	0.2125	0.239432	0.265159	NaN	NaN	NaN	NaN	NaN	NaN	NaN	NaN	NaN	NaN	NaN	NaN	NaN	NaN	NaN	NaN	NaN	NaN	NaN	NaN	NaN	NaN	NaN	NaN	NaN	NaN	NaN	NaN	NaN	NaN	NaN	NaN	NaN	NaN
-1.6752	-1.61682	-1.57189	-1.55145	0.0995227	0.121545	0.132341	0.151614	0.408886	0.413614	0.456727	0.493432	NaN	NaN	NaN	NaN	NaN	NaN	NaN	NaN	NaN	NaN	NaN	NaN	NaN	NaN	NaN	NaN	NaN	NaN	NaN	NaN	NaN	NaN	NaN	NaN	NaN	NaN	NaN	NaN	NaN	NaN	NaN	NaN	NaN	NaN
-1.70505	-1.66095	-1.62134	-1.58014	-1.55573	-1.53348	0.395727	NaN	NaN	NaN	NaN	NaN	NaN	NaN	NaN	NaN	NaN	NaN	NaN	NaN	NaN	NaN	NaN	NaN	NaN	NaN	NaN	NaN	NaN	NaN	NaN	NaN	NaN	NaN	NaN	NaN	NaN	NaN	NaN	NaN	NaN	NaN	NaN	NaN	NaN	NaN
-1.87866	-1.83489	-1.80852	-1.77157	-1.72227	0.132295	0.435795	0.460477	0.512659	0.529318	0.60375	NaN	NaN	NaN	NaN	NaN	NaN	NaN	NaN	NaN	NaN	NaN	NaN	NaN	NaN	NaN	NaN	NaN	NaN	NaN	NaN	NaN	NaN	NaN	NaN	NaN	NaN	NaN	NaN	NaN	NaN	NaN	NaN	NaN	NaN	NaN
-1.89873	-1.67523	-1.62655	-1.59598	-1.55464	-1.52791	0.488591	0.515932	0.53975	0.553318	0.5755	NaN	NaN	NaN	NaN	NaN	NaN	NaN	NaN	NaN	NaN	NaN	NaN	NaN	NaN	NaN	NaN	NaN	NaN	NaN	NaN	NaN	NaN	NaN	NaN	NaN	NaN	NaN	NaN	NaN	NaN	NaN	NaN	NaN	NaN	NaN
-1.69314	-1.6733	-1.64343	-1.64073	-1.61723	-1.60311	-1.58514	0.23	0.261273	NaN	NaN	NaN	NaN	NaN	NaN	NaN	NaN	NaN	NaN	NaN	NaN	NaN	NaN	NaN	NaN	NaN	NaN	NaN	NaN	NaN	NaN	NaN	NaN	NaN	NaN	NaN	NaN	NaN	NaN	NaN	NaN	NaN	NaN	NaN	NaN	NaN
-3.406	-3.34327	-3.29145	-1.6118	-1.55259	0.129182	0.159182	0.205386	0.292295	NaN	NaN	NaN	NaN	NaN	NaN	NaN	NaN	NaN	NaN	NaN	NaN	NaN	NaN	NaN	NaN	NaN	NaN	NaN	NaN	NaN	NaN	NaN	NaN	NaN	NaN	NaN	NaN	NaN	NaN	NaN	NaN	NaN	NaN	NaN	NaN	NaN
-2.00443	-1.97789	-1.95566	-1.92632	-1.91039	-1.88384	-1.86723	-1.83595	-1.70968	-1.65848	-1.32702	-1.28852	0.108409	0.1385	0.407068	0.417818	0.432909	0.449659	0.457636	0.488273	0.545455	NaN	NaN	NaN	NaN	NaN	NaN	NaN	NaN	NaN	NaN	NaN	NaN	NaN	NaN	NaN	NaN	NaN	NaN	NaN	NaN	NaN	NaN	NaN	NaN	NaN
-1.93907	-1.90023	-1.87727	-1.8533	-1.82091	-1.79439	-1.76557	-0.472545	-0.441432	0.0923409	0.117773	0.132727	0.147068	0.154318	0.165909	0.187773	0.53175	0.544818	0.547545	0.581977	0.611341	0.6235	0.655886	0.677273	NaN	NaN	NaN	NaN	NaN	NaN	NaN	NaN	NaN	NaN	NaN	NaN	NaN	NaN	NaN	NaN	NaN	NaN	NaN	NaN	NaN	NaN
-2.14089	-2.03573	-2.00189	-1.96095	0.113068	0.125659	0.132886	0.139841	0.161591	0.174386	0.187727	0.236932	0.352682	NaN	NaN	NaN	NaN	NaN	NaN	NaN	NaN	NaN	NaN	NaN	NaN	NaN	NaN	NaN	NaN	NaN	NaN	NaN	NaN	NaN	NaN	NaN	NaN	NaN	NaN	NaN	NaN	NaN	NaN	NaN	NaN	NaN
-1.72552	0.0798864	0.116273	0.125955	0.142955	0.513705	0.534682	0.544795	0.570091	0.58675	0.609114	0.618318	0.661364	0.789068	NaN	NaN	NaN	NaN	NaN	NaN	NaN	NaN	NaN	NaN	NaN	NaN	NaN	NaN	NaN	NaN	NaN	NaN	NaN	NaN	NaN	NaN	NaN	NaN	NaN	NaN	NaN	NaN	NaN	NaN	NaN	NaN
-1.96541	-1.94059	-1.922	-1.88498	-1.80541	0.0952727	0.108568	0.120977	0.145455	0.166409	0.228477	NaN	NaN	NaN	NaN	NaN	NaN	NaN	NaN	NaN	NaN	NaN	NaN	NaN	NaN	NaN	NaN	NaN	NaN	NaN	NaN	NaN	NaN	NaN	NaN	NaN	NaN	NaN	NaN	NaN	NaN	NaN	NaN	NaN	NaN	NaN
0.052	0.0912727	0.109068	0.127864	0.140818	0.142091	0.157773	0.192068	0.193318	0.539955	0.545091	0.564068	0.578023	0.596318	0.607955	0.62325	0.650182	0.660614	0.686409	0.728841	0.755068	NaN	NaN	NaN	NaN	NaN	NaN	NaN	NaN	NaN	NaN	NaN	NaN	NaN	NaN	NaN	NaN	NaN	NaN	NaN	NaN	NaN	NaN	NaN	NaN	NaN
-2.06398	-2.01316	-1.94666	0.0986136	0.115727	0.138841	0.143432	0.414432	0.485705	NaN	NaN	NaN	NaN	NaN	NaN	NaN	NaN	NaN	NaN	NaN	NaN	NaN	NaN	NaN	NaN	NaN	NaN	NaN	NaN	NaN	NaN	NaN	NaN	NaN	NaN	NaN	NaN	NaN	NaN	NaN	NaN	NaN	NaN	NaN	NaN	NaN
-1.77584	-1.7342	-1.69059	-1.59311	0.0907727	0.0994545	0.116591	0.138727	0.146295	0.163568	0.531341	0.545727	0.565568	0.596591	0.599841	0.638159	0.667591	NaN	NaN	NaN	NaN	NaN	NaN	NaN	NaN	NaN	NaN	NaN	NaN	NaN	NaN	NaN	NaN	NaN	NaN	NaN	NaN	NaN	NaN	NaN	NaN	NaN	NaN	NaN	NaN	NaN
-1.91307	-1.86309	0.0794318	0.111159	0.117159	0.126909	0.154205	0.158977	0.186341	0.216977	0.243864	NaN	NaN	NaN	NaN	NaN	NaN	NaN	NaN	NaN	NaN	NaN	NaN	NaN	NaN	NaN	NaN	NaN	NaN	NaN	NaN	NaN	NaN	NaN	NaN	NaN	NaN	NaN	NaN	NaN	NaN	NaN	NaN	NaN	NaN	NaN
-1.69277	-1.63134	-1.6043	-1.5823	-1.54552	-1.35536	-1.28311	-0.991773	0.0700682	0.0927045	0.127886	0.140045	0.157909	0.198977	NaN	NaN	NaN	NaN	NaN	NaN	NaN	NaN	NaN	NaN	NaN	NaN	NaN	NaN	NaN	NaN	NaN	NaN	NaN	NaN	NaN	NaN	NaN	NaN	NaN	NaN	NaN	NaN	NaN	NaN	NaN	NaN
-1.99257	0.163386	0.454	NaN	NaN	NaN	NaN	NaN	NaN	NaN	NaN	NaN	NaN	NaN	NaN	NaN	NaN	NaN	NaN	NaN	NaN	NaN	NaN	NaN	NaN	NaN	NaN	NaN	NaN	NaN	NaN	NaN	NaN	NaN	NaN	NaN	NaN	NaN	NaN	NaN	NaN	NaN	NaN	NaN	NaN	NaN
-1.84795	-1.76934	-1.72041	0.118182	0.128273	0.398432	NaN	NaN	NaN	NaN	NaN	NaN	NaN	NaN	NaN	NaN	NaN	NaN	NaN	NaN	NaN	NaN	NaN	NaN	NaN	NaN	NaN	NaN	NaN	NaN	NaN	NaN	NaN	NaN	NaN	NaN	NaN	NaN	NaN	NaN	NaN	NaN	NaN	NaN	NaN	NaN
-1.88995	-1.7842	0.145545	0.204568	0.241568	0.830682	0.865386	0.869727	0.879182	0.883818	0.956841	0.997841	1.0348	NaN	NaN	NaN	NaN	NaN	NaN	NaN	NaN	NaN	NaN	NaN	NaN	NaN	NaN	NaN	NaN	NaN	NaN	NaN	NaN	NaN	NaN	NaN	NaN	NaN	NaN	NaN	NaN	NaN	NaN	NaN	NaN	NaN
-2.13641	-2.0972	-2.00016	0.140841	0.163227	NaN	NaN	NaN	NaN	NaN	NaN	NaN	NaN	NaN	NaN	NaN	NaN	NaN	NaN	NaN	NaN	NaN	NaN	NaN	NaN	NaN	NaN	NaN	NaN	NaN	NaN	NaN	NaN	NaN	NaN	NaN	NaN	NaN	NaN	NaN	NaN	NaN	NaN	NaN	NaN	NaN
-1.717	-1.68114	-1.65086	-1.63189	-1.575	0.172909	0.19575	0.228523	0.229955	0.549591	0.554091	0.586295	0.626545	0.642773	0.769409	NaN	NaN	NaN	NaN	NaN	NaN	NaN	NaN	NaN	NaN	NaN	NaN	NaN	NaN	NaN	NaN	NaN	NaN	NaN	NaN	NaN	NaN	NaN	NaN	NaN	NaN	NaN	NaN	NaN	NaN	NaN
-2.01266	-1.99673	-1.96848	-1.9483	-1.92043	-1.89773	-1.8792	-1.86359	-1.84223	-1.79666	0.0738409	0.112955	0.126614	0.153545	0.184886	0.211045	0.768068	0.790182	0.820386	0.840023	0.851568	0.861091	0.88575	0.898955	0.929909	NaN	NaN	NaN	NaN	NaN	NaN	NaN	NaN	NaN	NaN	NaN	NaN	NaN	NaN	NaN	NaN	NaN	NaN	NaN	NaN	NaN
0.372841	0.376114	0.40125	0.416068	0.435886	0.447932	0.466455	0.4865	0.515295	NaN	NaN	NaN	NaN	NaN	NaN	NaN	NaN	NaN	NaN	NaN	NaN	NaN	NaN	NaN	NaN	NaN	NaN	NaN	NaN	NaN	NaN	NaN	NaN	NaN	NaN	NaN	NaN	NaN	NaN	NaN	NaN	NaN	NaN	NaN	NaN	NaN
0.143318	0.333773	0.382636	NaN	NaN	NaN	NaN	NaN	NaN	NaN	NaN	NaN	NaN	NaN	NaN	NaN	NaN	NaN	NaN	NaN	NaN	NaN	NaN	NaN	NaN	NaN	NaN	NaN	NaN	NaN	NaN	NaN	NaN	NaN	NaN	NaN	NaN	NaN	NaN	NaN	NaN	NaN	NaN	NaN	NaN	NaN
0.390591	NaN	NaN	NaN	NaN	NaN	NaN	NaN	NaN	NaN	NaN	NaN	NaN	NaN	NaN	NaN	NaN	NaN	NaN	NaN	NaN	NaN	NaN	NaN	NaN	NaN	NaN	NaN	NaN	NaN	NaN	NaN	NaN	NaN	NaN	NaN	NaN	NaN	NaN	NaN	NaN	NaN	NaN	NaN	NaN	NaN
-1.68786	-1.67016	-1.61255	-1.59107	-1.53564	-1.23291	-1.16527	-0.899023	0.112977	0.169068	0.199545	0.430523	0.43775	0.481114	0.493227	0.534045	0.540568	NaN	NaN	NaN	NaN	NaN	NaN	NaN	NaN	NaN	NaN	NaN	NaN	NaN	NaN	NaN	NaN	NaN	NaN	NaN	NaN	NaN	NaN	NaN	NaN	NaN	NaN	NaN	NaN	NaN
-1.93282	-1.88086	-1.86411	-1.82273	-1.73639	-1.22807	0.224295	NaN	NaN	NaN	NaN	NaN	NaN	NaN	NaN	NaN	NaN	NaN	NaN	NaN	NaN	NaN	NaN	NaN	NaN	NaN	NaN	NaN	NaN	NaN	NaN	NaN	NaN	NaN	NaN	NaN	NaN	NaN	NaN	NaN	NaN	NaN	NaN	NaN	NaN	NaN
-1.82466	-1.79723	-1.77861	-1.76459	-1.39473	-1.08766	0.0649773	0.0825455	0.108773	0.12225	0.128614	0.152045	0.157795	0.199545	NaN	NaN	NaN	NaN	NaN	NaN	NaN	NaN	NaN	NaN	NaN	NaN	NaN	NaN	NaN	NaN	NaN	NaN	NaN	NaN	NaN	NaN	NaN	NaN	NaN	NaN	NaN	NaN	NaN	NaN	NaN	NaN
-1.64277	-1.6272	0.173955	0.192705	0.202136	0.206409	0.250773	0.284818	NaN	NaN	NaN	NaN	NaN	NaN	NaN	NaN	NaN	NaN	NaN	NaN	NaN	NaN	NaN	NaN	NaN	NaN	NaN	NaN	NaN	NaN	NaN	NaN	NaN	NaN	NaN	NaN	NaN	NaN	NaN	NaN	NaN	NaN	NaN	NaN	NaN	NaN
-1.99736	-1.94293	-1.90584	-1.87834	-1.163	0.136568	0.369432	0.4095	NaN	NaN	NaN	NaN	NaN	NaN	NaN	NaN	NaN	NaN	NaN	NaN	NaN	NaN	NaN	NaN	NaN	NaN	NaN	NaN	NaN	NaN	NaN	NaN	NaN	NaN	NaN	NaN	NaN	NaN	NaN	NaN	NaN	NaN	NaN	NaN	NaN	NaN
-1.76382	-1.72425	-1.71868	-1.66511	-1.62289	0.489159	0.547477	0.578841	NaN	NaN	NaN	NaN	NaN	NaN	NaN	NaN	NaN	NaN	NaN	NaN	NaN	NaN	NaN	NaN	NaN	NaN	NaN	NaN	NaN	NaN	NaN	NaN	NaN	NaN	NaN	NaN	NaN	NaN	NaN	NaN	NaN	NaN	NaN	NaN	NaN	NaN
-1.82991	-1.78857	-1.7502	-1.7243	-1.71064	-1.67793	-1.61941	-1.53114	0.330568	0.351932	0.355386	0.385568	0.391773	0.397682	0.405432	0.409227	0.4285	0.441545	0.469795	0.5245	NaN	NaN	NaN	NaN	NaN	NaN	NaN	NaN	NaN	NaN	NaN	NaN	NaN	NaN	NaN	NaN	NaN	NaN	NaN	NaN	NaN	NaN	NaN	NaN	NaN	NaN
-1.90132	-1.80968	0.103886	0.119682	0.131386	0.145795	0.158886	0.180273	0.195273	NaN	NaN	NaN	NaN	NaN	NaN	NaN	NaN	NaN	NaN	NaN	NaN	NaN	NaN	NaN	NaN	NaN	NaN	NaN	NaN	NaN	NaN	NaN	NaN	NaN	NaN	NaN	NaN	NaN	NaN	NaN	NaN	NaN	NaN	NaN	NaN	NaN
-1.60193	-1.56875	-1.51773	-1.48816	-1.42745	-1.38805	0.101545	0.142182	0.421886	0.432909	0.450341	0.476159	0.494591	0.538295	0.542364	NaN	NaN	NaN	NaN	NaN	NaN	NaN	NaN	NaN	NaN	NaN	NaN	NaN	NaN	NaN	NaN	NaN	NaN	NaN	NaN	NaN	NaN	NaN	NaN	NaN	NaN	NaN	NaN	NaN	NaN	NaN
-1.66336	0.113705	0.368705	0.393227	0.401886	0.4355	0.463682	0.471455	0.518659	NaN	NaN	NaN	NaN	NaN	NaN	NaN	NaN	NaN	NaN	NaN	NaN	NaN	NaN	NaN	NaN	NaN	NaN	NaN	NaN	NaN	NaN	NaN	NaN	NaN	NaN	NaN	NaN	NaN	NaN	NaN	NaN	NaN	NaN	NaN	NaN	NaN
-1.6353	-1.59495	-1.55941	-1.53948	-1.50086	-1.16677	0.453432	NaN	NaN	NaN	NaN	NaN	NaN	NaN	NaN	NaN	NaN	NaN	NaN	NaN	NaN	NaN	NaN	NaN	NaN	NaN	NaN	NaN	NaN	NaN	NaN	NaN	NaN	NaN	NaN	NaN	NaN	NaN	NaN	NaN	NaN	NaN	NaN	NaN	NaN	NaN
-1.82684	-1.77907	-1.764	-1.73495	0.0601591	0.0967955	0.125636	0.129909	0.144341	0.145727	0.170636	0.407205	0.429682	0.464295	0.487977	NaN	NaN	NaN	NaN	NaN	NaN	NaN	NaN	NaN	NaN	NaN	NaN	NaN	NaN	NaN	NaN	NaN	NaN	NaN	NaN	NaN	NaN	NaN	NaN	NaN	NaN	NaN	NaN	NaN	NaN	NaN
0.126955	0.154341	0.185477	0.473341	0.494341	0.498818	0.503659	0.511182	0.555568	0.635932	NaN	NaN	NaN	NaN	NaN	NaN	NaN	NaN	NaN	NaN	NaN	NaN	NaN	NaN	NaN	NaN	NaN	NaN	NaN	NaN	NaN	NaN	NaN	NaN	NaN	NaN	NaN	NaN	NaN	NaN	NaN	NaN	NaN	NaN	NaN	NaN
-1.61777	-1.6103	-1.59866	-1.59298	0.0698409	0.104545	0.109432	0.149045	0.163114	NaN	NaN	NaN	NaN	NaN	NaN	NaN	NaN	NaN	NaN	NaN	NaN	NaN	NaN	NaN	NaN	NaN	NaN	NaN	NaN	NaN	NaN	NaN	NaN	NaN	NaN	NaN	NaN	NaN	NaN	NaN	NaN	NaN	NaN	NaN	NaN	NaN
-1.82177	-1.72711	0.0807273	0.104136	0.412864	0.432477	0.490636	0.568977	NaN	NaN	NaN	NaN	NaN	NaN	NaN	NaN	NaN	NaN	NaN	NaN	NaN	NaN	NaN	NaN	NaN	NaN	NaN	NaN	NaN	NaN	NaN	NaN	NaN	NaN	NaN	NaN	NaN	NaN	NaN	NaN	NaN	NaN	NaN	NaN	NaN	NaN
-2.14789	-2.11082	-2.03252	-2.0113	-2.00191	-1.92664	-1.5097	-1.45711	0.0761136	0.0959091	0.106023	0.126932	0.137545	0.154386	0.168818	0.18325	0.185864	0.228659	NaN	NaN	NaN	NaN	NaN	NaN	NaN	NaN	NaN	NaN	NaN	NaN	NaN	NaN	NaN	NaN	NaN	NaN	NaN	NaN	NaN	NaN	NaN	NaN	NaN	NaN	NaN	NaN
-1.74366	-1.65223	-1.53195	0.105705	0.134386	0.350932	0.382932	0.402773	0.422955	0.441455	0.509159	NaN	NaN	NaN	NaN	NaN	NaN	NaN	NaN	NaN	NaN	NaN	NaN	NaN	NaN	NaN	NaN	NaN	NaN	NaN	NaN	NaN	NaN	NaN	NaN	NaN	NaN	NaN	NaN	NaN	NaN	NaN	NaN	NaN	NaN	NaN
0.216955	0.272432	NaN	NaN	NaN	NaN	NaN	NaN	NaN	NaN	NaN	NaN	NaN	NaN	NaN	NaN	NaN	NaN	NaN	NaN	NaN	NaN	NaN	NaN	NaN	NaN	NaN	NaN	NaN	NaN	NaN	NaN	NaN	NaN	NaN	NaN	NaN	NaN	NaN	NaN	NaN	NaN	NaN	NaN	NaN	NaN
-2.05884	-1.9722	-1.90984	-1.90498	-1.84761	-1.81982	-1.76298	-0.809295	0.115091	0.144409	0.152114	0.534227	0.596773	0.631727	NaN	NaN	NaN	NaN	NaN	NaN	NaN	NaN	NaN	NaN	NaN	NaN	NaN	NaN	NaN	NaN	NaN	NaN	NaN	NaN	NaN	NaN	NaN	NaN	NaN	NaN	NaN	NaN	NaN	NaN	NaN	NaN
-1.63895	-1.5548	-1.5108	-1.45514	-1.40361	0.45825	0.812295	NaN	NaN	NaN	NaN	NaN	NaN	NaN	NaN	NaN	NaN	NaN	NaN	NaN	NaN	NaN	NaN	NaN	NaN	NaN	NaN	NaN	NaN	NaN	NaN	NaN	NaN	NaN	NaN	NaN	NaN	NaN	NaN	NaN	NaN	NaN	NaN	NaN	NaN	NaN
0.297705	0.307045	0.324409	0.329545	0.335591	0.3575	0.377432	0.3985	0.417273	NaN	NaN	NaN	NaN	NaN	NaN	NaN	NaN	NaN	NaN	NaN	NaN	NaN	NaN	NaN	NaN	NaN	NaN	NaN	NaN	NaN	NaN	NaN	NaN	NaN	NaN	NaN	NaN	NaN	NaN	NaN	NaN	NaN	NaN	NaN	NaN	NaN
0.134614	0.436659	NaN	NaN	NaN	NaN	NaN	NaN	NaN	NaN	NaN	NaN	NaN	NaN	NaN	NaN	NaN	NaN	NaN	NaN	NaN	NaN	NaN	NaN	NaN	NaN	NaN	NaN	NaN	NaN	NaN	NaN	NaN	NaN	NaN	NaN	NaN	NaN	NaN	NaN	NaN	NaN	NaN	NaN	NaN	NaN
-1.73993	-1.68764	-1.6743	-1.65352	-1.63568	-1.62543	-1.524	0.108295	0.137659	0.157091	0.427977	0.464636	0.490568	0.512136	0.537091	0.558295	0.564705	NaN	NaN	NaN	NaN	NaN	NaN	NaN	NaN	NaN	NaN	NaN	NaN	NaN	NaN	NaN	NaN	NaN	NaN	NaN	NaN	NaN	NaN	NaN	NaN	NaN	NaN	NaN	NaN	NaN
-1.83741	-1.76982	-1.74452	-1.7187	-1.68152	-1.63748	0.124545	0.154659	0.457568	0.478273	0.50525	0.524205	NaN	NaN	NaN	NaN	NaN	NaN	NaN	NaN	NaN	NaN	NaN	NaN	NaN	NaN	NaN	NaN	NaN	NaN	NaN	NaN	NaN	NaN	NaN	NaN	NaN	NaN	NaN	NaN	NaN	NaN	NaN	NaN	NaN	NaN
-1.88827	-1.86941	-1.84336	-1.82023	-1.7905	-1.72973	-1.70816	-1.68648	-1.66661	-1.62093	-1.54525	-1.43184	-1.37693	-1.35048	0.107045	0.110955	0.159	0.162318	0.207841	0.713477	0.733636	0.746864	0.761659	0.765727	0.779568	0.794477	0.806909	0.851614	0.86425	NaN	NaN	NaN	NaN	NaN	NaN	NaN	NaN	NaN	NaN	NaN	NaN	NaN	NaN	NaN	NaN	NaN
-1.69075	-1.67093	-1.64661	-1.63345	-1.62586	-1.61568	-1.60095	-1.59586	-1.57332	-1.53845	-1.4643	0.0588409	0.0706818	0.0943636	0.0995	0.110455	0.125795	0.13225	0.138659	0.140909	0.147545	0.178409	0.210795	0.2505	0.277727	0.333273	NaN	NaN	NaN	NaN	NaN	NaN	NaN	NaN	NaN	NaN	NaN	NaN	NaN	NaN	NaN	NaN	NaN	NaN	NaN	NaN
0.0913409	0.124636	0.131295	0.15125	0.174023	0.189068	0.223409	0.284727	NaN	NaN	NaN	NaN	NaN	NaN	NaN	NaN	NaN	NaN	NaN	NaN	NaN	NaN	NaN	NaN	NaN	NaN	NaN	NaN	NaN	NaN	NaN	NaN	NaN	NaN	NaN	NaN	NaN	NaN	NaN	NaN	NaN	NaN	NaN	NaN	NaN	NaN
-1.8358	-1.80239	-1.76952	-1.72261	-1.68	0.0640909	0.0919091	0.393795	0.412818	0.432159	0.44175	0.469568	0.472523	0.477682	0.518045	0.531955	0.598886	0.648273	0.680682	NaN	NaN	NaN	NaN	NaN	NaN	NaN	NaN	NaN	NaN	NaN	NaN	NaN	NaN	NaN	NaN	NaN	NaN	NaN	NaN	NaN	NaN	NaN	NaN	NaN	NaN	NaN
-1.75884	-1.6512	0.116659	0.133432	0.173	NaN	NaN	NaN	NaN	NaN	NaN	NaN	NaN	NaN	NaN	NaN	NaN	NaN	NaN	NaN	NaN	NaN	NaN	NaN	NaN	NaN	NaN	NaN	NaN	NaN	NaN	NaN	NaN	NaN	NaN	NaN	NaN	NaN	NaN	NaN	NaN	NaN	NaN	NaN	NaN	NaN
-2.05593	-1.97164	-1.93545	-1.92464	-1.84425	-1.32145	-0.827386	0.102182	0.114432	0.141591	0.348068	NaN	NaN	NaN	NaN	NaN	NaN	NaN	NaN	NaN	NaN	NaN	NaN	NaN	NaN	NaN	NaN	NaN	NaN	NaN	NaN	NaN	NaN	NaN	NaN	NaN	NaN	NaN	NaN	NaN	NaN	NaN	NaN	NaN	NaN	NaN
0.0460227	0.0853864	0.115727	0.360841	NaN	NaN	NaN	NaN	NaN	NaN	NaN	NaN	NaN	NaN	NaN	NaN	NaN	NaN	NaN	NaN	NaN	NaN	NaN	NaN	NaN	NaN	NaN	NaN	NaN	NaN	NaN	NaN	NaN	NaN	NaN	NaN	NaN	NaN	NaN	NaN	NaN	NaN	NaN	NaN	NaN	NaN
-1.1652	0.135773	0.149341	0.17175	0.193045	0.20025	0.209909	0.212614	0.233341	0.248841	0.280705	0.30675	0.325477	NaN	NaN	NaN	NaN	NaN	NaN	NaN	NaN	NaN	NaN	NaN	NaN	NaN	NaN	NaN	NaN	NaN	NaN	NaN	NaN	NaN	NaN	NaN	NaN	NaN	NaN	NaN	NaN	NaN	NaN	NaN	NaN	NaN
0.0933864	0.125182	0.37325	0.3915	0.417045	0.425432	0.451659	0.47625	NaN	NaN	NaN	NaN	NaN	NaN	NaN	NaN	NaN	NaN	NaN	NaN	NaN	NaN	NaN	NaN	NaN	NaN	NaN	NaN	NaN	NaN	NaN	NaN	NaN	NaN	NaN	NaN	NaN	NaN	NaN	NaN	NaN	NaN	NaN	NaN	NaN	NaN
-1.76041	-1.73016	-1.68298	0.0835682	0.101455	0.125227	0.127614	0.137273	0.147182	0.419705	0.43225	0.453705	0.458909	0.484318	NaN	NaN	NaN	NaN	NaN	NaN	NaN	NaN	NaN	NaN	NaN	NaN	NaN	NaN	NaN	NaN	NaN	NaN	NaN	NaN	NaN	NaN	NaN	NaN	NaN	NaN	NaN	NaN	NaN	NaN	NaN	NaN
-1.70898	-1.67873	-1.65484	-1.63848	-1.54161	0.102023	0.118341	0.1455	0.184977	0.242523	0.280432	0.607409	0.645682	0.654023	0.680409	0.686727	0.699364	0.737795	0.774182	NaN	NaN	NaN	NaN	NaN	NaN	NaN	NaN	NaN	NaN	NaN	NaN	NaN	NaN	NaN	NaN	NaN	NaN	NaN	NaN	NaN	NaN	NaN	NaN	NaN	NaN	NaN
-2.01914	-1.96095	-1.93168	-1.87445	-1.82911	-1.79925	-0.718682	0.0617955	0.0816364	0.118909	0.126682	0.160318	0.313682	0.3285	0.358977	0.36675	NaN	NaN	NaN	NaN	NaN	NaN	NaN	NaN	NaN	NaN	NaN	NaN	NaN	NaN	NaN	NaN	NaN	NaN	NaN	NaN	NaN	NaN	NaN	NaN	NaN	NaN	NaN	NaN	NaN	NaN
-1.69418	-1.57575	-1.49934	0.111864	0.38	0.389636	0.409909	0.427068	0.444568	0.466273	0.482091	0.487727	NaN	NaN	NaN	NaN	NaN	NaN	NaN	NaN	NaN	NaN	NaN	NaN	NaN	NaN	NaN	NaN	NaN	NaN	NaN	NaN	NaN	NaN	NaN	NaN	NaN	NaN	NaN	NaN	NaN	NaN	NaN	NaN	NaN	NaN
-1.47316	-1.40243	0.129318	0.145523	0.166136	0.192159	NaN	NaN	NaN	NaN	NaN	NaN	NaN	NaN	NaN	NaN	NaN	NaN	NaN	NaN	NaN	NaN	NaN	NaN	NaN	NaN	NaN	NaN	NaN	NaN	NaN	NaN	NaN	NaN	NaN	NaN	NaN	NaN	NaN	NaN	NaN	NaN	NaN	NaN	NaN	NaN
-1.68286	-1.67007	-1.64752	-1.62545	-1.60959	-1.39382	0.109591	0.120841	0.145432	0.160955	0.184159	0.1945	0.407159	0.443227	0.472864	0.488068	0.49525	NaN	NaN	NaN	NaN	NaN	NaN	NaN	NaN	NaN	NaN	NaN	NaN	NaN	NaN	NaN	NaN	NaN	NaN	NaN	NaN	NaN	NaN	NaN	NaN	NaN	NaN	NaN	NaN	NaN
-1.59557	-1.56793	-1.47516	0.187091	0.253386	NaN	NaN	NaN	NaN	NaN	NaN	NaN	NaN	NaN	NaN	NaN	NaN	NaN	NaN	NaN	NaN	NaN	NaN	NaN	NaN	NaN	NaN	NaN	NaN	NaN	NaN	NaN	NaN	NaN	NaN	NaN	NaN	NaN	NaN	NaN	NaN	NaN	NaN	NaN	NaN	NaN
-1.72757	-1.50845	0.10225	0.127455	0.219886	NaN	NaN	NaN	NaN	NaN	NaN	NaN	NaN	NaN	NaN	NaN	NaN	NaN	NaN	NaN	NaN	NaN	NaN	NaN	NaN	NaN	NaN	NaN	NaN	NaN	NaN	NaN	NaN	NaN	NaN	NaN	NaN	NaN	NaN	NaN	NaN	NaN	NaN	NaN	NaN	NaN
-1.97643	-1.95468	-1.91291	-1.90945	-1.81686	-1.1675	0.0870682	0.0882955	0.125864	0.129295	0.144591	0.150659	0.151841	0.164182	0.177182	0.188182	0.197386	0.207386	0.210205	0.213182	0.252227	0.260795	0.354318	NaN	NaN	NaN	NaN	NaN	NaN	NaN	NaN	NaN	NaN	NaN	NaN	NaN	NaN	NaN	NaN	NaN	NaN	NaN	NaN	NaN	NaN	NaN
-1.89116	-1.8307	-1.79582	-1.7887	-1.7298	-1.66914	0.139523	0.167205	0.203273	0.611545	0.630182	0.645523	0.678273	0.689295	0.707136	0.725659	0.731523	0.767045	NaN	NaN	NaN	NaN	NaN	NaN	NaN	NaN	NaN	NaN	NaN	NaN	NaN	NaN	NaN	NaN	NaN	NaN	NaN	NaN	NaN	NaN	NaN	NaN	NaN	NaN	NaN	NaN
-1.74564	-1.71291	-1.684	-1.64045	-1.60961	-1.55702	-1.23305	0.0984091	0.416068	0.472955	0.583318	NaN	NaN	NaN	NaN	NaN	NaN	NaN	NaN	NaN	NaN	NaN	NaN	NaN	NaN	NaN	NaN	NaN	NaN	NaN	NaN	NaN	NaN	NaN	NaN	NaN	NaN	NaN	NaN	NaN	NaN	NaN	NaN	NaN	NaN	NaN
-1.583	-1.4397	0.101568	0.1255	0.135909	0.1535	0.165977	0.362614	0.378	0.401023	0.419682	0.437364	NaN	NaN	NaN	NaN	NaN	NaN	NaN	NaN	NaN	NaN	NaN	NaN	NaN	NaN	NaN	NaN	NaN	NaN	NaN	NaN	NaN	NaN	NaN	NaN	NaN	NaN	NaN	NaN	NaN	NaN	NaN	NaN	NaN	NaN
-1.70873	-1.6773	-1.64918	0.458614	0.480841	0.504159	0.553136	NaN	NaN	NaN	NaN	NaN	NaN	NaN	NaN	NaN	NaN	NaN	NaN	NaN	NaN	NaN	NaN	NaN	NaN	NaN	NaN	NaN	NaN	NaN	NaN	NaN	NaN	NaN	NaN	NaN	NaN	NaN	NaN	NaN	NaN	NaN	NaN	NaN	NaN	NaN
-1.70545	-1.66943	-1.43439	-1.40298	-0.923523	-0.7735	0.101568	0.396136	0.473	0.492818	0.555318	NaN	NaN	NaN	NaN	NaN	NaN	NaN	NaN	NaN	NaN	NaN	NaN	NaN	NaN	NaN	NaN	NaN	NaN	NaN	NaN	NaN	NaN	NaN	NaN	NaN	NaN	NaN	NaN	NaN	NaN	NaN	NaN	NaN	NaN	NaN
-1.8172	-1.79639	-1.74823	-1.69257	0.0842045	0.0882955	0.103318	0.110773	0.134523	0.146909	0.157091	0.183432	0.208409	0.289409	NaN	NaN	NaN	NaN	NaN	NaN	NaN	NaN	NaN	NaN	NaN	NaN	NaN	NaN	NaN	NaN	NaN	NaN	NaN	NaN	NaN	NaN	NaN	NaN	NaN	NaN	NaN	NaN	NaN	NaN	NaN	NaN
-1.97143	-1.90836	-1.88025	-1.83439	-1.79109	-1.75618	-1.32025	-1.26759	-1.01873	0.0901818	0.105455	0.108727	0.110068	0.153091	0.166364	0.424182	0.438523	0.451955	0.470205	0.489386	NaN	NaN	NaN	NaN	NaN	NaN	NaN	NaN	NaN	NaN	NaN	NaN	NaN	NaN	NaN	NaN	NaN	NaN	NaN	NaN	NaN	NaN	NaN	NaN	NaN	NaN
-2.02536	-1.99189	-1.94973	-1.90355	-1.87123	0.0786591	0.106591	0.110955	0.122318	0.150818	0.158068	0.180795	0.213432	0.233409	NaN	NaN	NaN	NaN	NaN	NaN	NaN	NaN	NaN	NaN	NaN	NaN	NaN	NaN	NaN	NaN	NaN	NaN	NaN	NaN	NaN	NaN	NaN	NaN	NaN	NaN	NaN	NaN	NaN	NaN	NaN	NaN
-1.80711	-1.5945	0.0768409	0.107909	0.125523	0.14075	0.170841	NaN	NaN	NaN	NaN	NaN	NaN	NaN	NaN	NaN	NaN	NaN	NaN	NaN	NaN	NaN	NaN	NaN	NaN	NaN	NaN	NaN	NaN	NaN	NaN	NaN	NaN	NaN	NaN	NaN	NaN	NaN	NaN	NaN	NaN	NaN	NaN	NaN	NaN	NaN
-1.66061	-1.62102	-1.56398	0.0820227	0.121091	0.408841	0.457523	NaN	NaN	NaN	NaN	NaN	NaN	NaN	NaN	NaN	NaN	NaN	NaN	NaN	NaN	NaN	NaN	NaN	NaN	NaN	NaN	NaN	NaN	NaN	NaN	NaN	NaN	NaN	NaN	NaN	NaN	NaN	NaN	NaN	NaN	NaN	NaN	NaN	NaN	NaN
-1.09255	0.106114	0.127795	0.151682	0.193545	0.492386	0.521955	0.544136	0.554841	0.576295	0.604455	0.684659	NaN	NaN	NaN	NaN	NaN	NaN	NaN	NaN	NaN	NaN	NaN	NaN	NaN	NaN	NaN	NaN	NaN	NaN	NaN	NaN	NaN	NaN	NaN	NaN	NaN	NaN	NaN	NaN	NaN	NaN	NaN	NaN	NaN	NaN
-1.7813	-1.70502	-1.68493	-1.64098	-1.60557	-1.12625	0.360864	0.367364	0.386977	0.423568	0.428545	0.457341	0.485636	NaN	NaN	NaN	NaN	NaN	NaN	NaN	NaN	NaN	NaN	NaN	NaN	NaN	NaN	NaN	NaN	NaN	NaN	NaN	NaN	NaN	NaN	NaN	NaN	NaN	NaN	NaN	NaN	NaN	NaN	NaN	NaN	NaN
0.128	0.220341	NaN	NaN	NaN	NaN	NaN	NaN	NaN	NaN	NaN	NaN	NaN	NaN	NaN	NaN	NaN	NaN	NaN	NaN	NaN	NaN	NaN	NaN	NaN	NaN	NaN	NaN	NaN	NaN	NaN	NaN	NaN	NaN	NaN	NaN	NaN	NaN	NaN	NaN	NaN	NaN	NaN	NaN	NaN	NaN
-1.71818	-1.59409	-1.58761	-1.54002	-1.51664	-1.45507	0.0965	0.122955	0.143568	0.158773	0.178091	0.241841	NaN	NaN	NaN	NaN	NaN	NaN	NaN	NaN	NaN	NaN	NaN	NaN	NaN	NaN	NaN	NaN	NaN	NaN	NaN	NaN	NaN	NaN	NaN	NaN	NaN	NaN	NaN	NaN	NaN	NaN	NaN	NaN	NaN	NaN
-1.9168	-1.91077	-1.87559	-1.83639	-1.80773	-1.79107	0.168386	0.193159	0.196977	0.215636	0.2625	0.595818	0.634682	0.662727	0.669432	0.695477	0.703136	0.736114	NaN	NaN	NaN	NaN	NaN	NaN	NaN	NaN	NaN	NaN	NaN	NaN	NaN	NaN	NaN	NaN	NaN	NaN	NaN	NaN	NaN	NaN	NaN	NaN	NaN	NaN	NaN	NaN
-1.63082	-1.55734	0.0573182	0.0774091	0.105841	0.117409	0.155795	0.338364	0.358523	0.398432	NaN	NaN	NaN	NaN	NaN	NaN	NaN	NaN	NaN	NaN	NaN	NaN	NaN	NaN	NaN	NaN	NaN	NaN	NaN	NaN	NaN	NaN	NaN	NaN	NaN	NaN	NaN	NaN	NaN	NaN	NaN	NaN	NaN	NaN	NaN	NaN
-1.32893	-0.885023	0.102091	0.140545	0.182727	0.208045	0.500636	0.524455	NaN	NaN	NaN	NaN	NaN	NaN	NaN	NaN	NaN	NaN	NaN	NaN	NaN	NaN	NaN	NaN	NaN	NaN	NaN	NaN	NaN	NaN	NaN	NaN	NaN	NaN	NaN	NaN	NaN	NaN	NaN	NaN	NaN	NaN	NaN	NaN	NaN	NaN
0.104091	0.114886	0.149977	0.459955	0.473636	0.487932	0.502409	0.531614	0.59175	0.707068	NaN	NaN	NaN	NaN	NaN	NaN	NaN	NaN	NaN	NaN	NaN	NaN	NaN	NaN	NaN	NaN	NaN	NaN	NaN	NaN	NaN	NaN	NaN	NaN	NaN	NaN	NaN	NaN	NaN	NaN	NaN	NaN	NaN	NaN	NaN	NaN
-1.7023	-1.66014	-1.64516	-1.59973	-1.57164	-1.53123	-1.49975	-1.28436	-1.03909	0.101227	0.119182	0.148659	0.15125	0.341205	0.370523	0.388136	0.391318	0.396977	0.414477	0.430886	NaN	NaN	NaN	NaN	NaN	NaN	NaN	NaN	NaN	NaN	NaN	NaN	NaN	NaN	NaN	NaN	NaN	NaN	NaN	NaN	NaN	NaN	NaN	NaN	NaN	NaN
-1.63939	0.108795	0.123045	0.146455	0.470773	0.481523	0.498818	0.522841	0.545341	0.565295	NaN	NaN	NaN	NaN	NaN	NaN	NaN	NaN	NaN	NaN	NaN	NaN	NaN	NaN	NaN	NaN	NaN	NaN	NaN	NaN	NaN	NaN	NaN	NaN	NaN	NaN	NaN	NaN	NaN	NaN	NaN	NaN	NaN	NaN	NaN	NaN
0.136682	0.178886	NaN	NaN	NaN	NaN	NaN	NaN	NaN	NaN	NaN	NaN	NaN	NaN	NaN	NaN	NaN	NaN	NaN	NaN	NaN	NaN	NaN	NaN	NaN	NaN	NaN	NaN	NaN	NaN	NaN	NaN	NaN	NaN	NaN	NaN	NaN	NaN	NaN	NaN	NaN	NaN	NaN	NaN	NaN	NaN
-1.67957	-1.64434	-1.62534	-1.59359	-1.55689	-1.52332	-1.49005	-0.725977	0.176841	0.216523	0.218091	0.235705	0.262568	0.585523	0.610977	0.62575	0.629068	0.641091	0.652523	0.684773	NaN	NaN	NaN	NaN	NaN	NaN	NaN	NaN	NaN	NaN	NaN	NaN	NaN	NaN	NaN	NaN	NaN	NaN	NaN	NaN	NaN	NaN	NaN	NaN	NaN	NaN
0.111886	0.164295	0.169477	0.454432	0.504659	NaN	NaN	NaN	NaN	NaN	NaN	NaN	NaN	NaN	NaN	NaN	NaN	NaN	NaN	NaN	NaN	NaN	NaN	NaN	NaN	NaN	NaN	NaN	NaN	NaN	NaN	NaN	NaN	NaN	NaN	NaN	NaN	NaN	NaN	NaN	NaN	NaN	NaN	NaN	NaN	NaN
-1.95466	-1.94607	-1.88586	0.106659	0.121568	0.126023	0.147614	0.157523	0.163864	0.168773	0.235568	NaN	NaN	NaN	NaN	NaN	NaN	NaN	NaN	NaN	NaN	NaN	NaN	NaN	NaN	NaN	NaN	NaN	NaN	NaN	NaN	NaN	NaN	NaN	NaN	NaN	NaN	NaN	NaN	NaN	NaN	NaN	NaN	NaN	NaN	NaN
-2.05589	-2.03741	-1.99836	-1.95943	-1.92598	-1.86402	-1.76282	0.139159	0.143386	0.156955	0.161045	0.163841	0.378773	0.392432	0.396136	0.425773	0.462841	0.467477	0.51725	NaN	NaN	NaN	NaN	NaN	NaN	NaN	NaN	NaN	NaN	NaN	NaN	NaN	NaN	NaN	NaN	NaN	NaN	NaN	NaN	NaN	NaN	NaN	NaN	NaN	NaN	NaN
-2.01866	-1.98607	-1.96352	-1.93436	-1.92334	-1.89523	-1.86691	0.103364	0.470182	NaN	NaN	NaN	NaN	NaN	NaN	NaN	NaN	NaN	NaN	NaN	NaN	NaN	NaN	NaN	NaN	NaN	NaN	NaN	NaN	NaN	NaN	NaN	NaN	NaN	NaN	NaN	NaN	NaN	NaN	NaN	NaN	NaN	NaN	NaN	NaN	NaN
-1.70175	-1.64884	-1.61677	-1.59555	-1.56975	-1.54216	-1.51266	-1.47175	-1.23	-1.1673	-0.708364	0.109114	0.155636	0.251818	0.453341	0.476591	0.491614	0.499295	0.522773	0.535841	0.556977	0.605159	NaN	NaN	NaN	NaN	NaN	NaN	NaN	NaN	NaN	NaN	NaN	NaN	NaN	NaN	NaN	NaN	NaN	NaN	NaN	NaN	NaN	NaN	NaN	NaN
-2.11157	0.115182	0.131432	0.142568	0.179364	0.180659	0.207159	0.923818	0.95625	0.988591	1.01336	1.04923	1.07343	1.08275	1.15541	NaN	NaN	NaN	NaN	NaN	NaN	NaN	NaN	NaN	NaN	NaN	NaN	NaN	NaN	NaN	NaN	NaN	NaN	NaN	NaN	NaN	NaN	NaN	NaN	NaN	NaN	NaN	NaN	NaN	NaN	NaN
-1.73816	-1.69357	-1.60364	0.0782273	0.0954545	0.118273	0.175477	0.410886	0.441955	0.510432	0.564159	0.644045	NaN	NaN	NaN	NaN	NaN	NaN	NaN	NaN	NaN	NaN	NaN	NaN	NaN	NaN	NaN	NaN	NaN	NaN	NaN	NaN	NaN	NaN	NaN	NaN	NaN	NaN	NaN	NaN	NaN	NaN	NaN	NaN	NaN	NaN
-1.59275	-1.531	-1.50961	-1.09691	0.277955	0.29975	0.303977	0.314818	0.318818	0.331136	0.349636	0.351227	0.352432	0.364591	0.377159	0.387523	0.396227	0.40075	0.405227	0.408227	0.478409	0.483773	NaN	NaN	NaN	NaN	NaN	NaN	NaN	NaN	NaN	NaN	NaN	NaN	NaN	NaN	NaN	NaN	NaN	NaN	NaN	NaN	NaN	NaN	NaN	NaN
-3.09314	-3.05195	-2.17711	-2.05643	-2.01714	-1.92486	0.0970909	0.112295	0.136568	0.177318	0.212295	0.262023	0.373523	NaN	NaN	NaN	NaN	NaN	NaN	NaN	NaN	NaN	NaN	NaN	NaN	NaN	NaN	NaN	NaN	NaN	NaN	NaN	NaN	NaN	NaN	NaN	NaN	NaN	NaN	NaN	NaN	NaN	NaN	NaN	NaN	NaN
-1.98839	-1.95541	-1.8997	-1.8553	-1.82232	-1.78995	-1.73505	-1.71398	-1.65536	-1.59352	-1.51677	-1.31041	0.127841	0.160432	0.162182	0.1805	0.223523	0.545432	0.568886	0.583523	0.589977	0.61225	0.630977	0.677477	0.791068	NaN	NaN	NaN	NaN	NaN	NaN	NaN	NaN	NaN	NaN	NaN	NaN	NaN	NaN	NaN	NaN	NaN	NaN	NaN	NaN	NaN
-1.71807	-1.66639	-1.64239	-1.62036	-1.59232	-1.54048	-1.51102	-1.48386	-1.43766	-1.38723	-1.25689	-1.22448	-1.1807	-1.02518	-0.802614	0.04925	0.07575	0.113205	0.118386	0.121727	0.148727	0.166	0.176591	0.185886	0.400591	0.432205	0.443955	0.4855	0.528068	0.569455	0.574909	0.599591	0.631659	0.650523	0.692682	NaN	NaN	NaN	NaN	NaN	NaN	NaN	NaN	NaN	NaN	NaN
-2.10045	-1.86898	-1.82145	-1.75995	-1.72011	-1.65723	-1.6143	-1.54455	0.0907727	0.10125	0.125136	0.140909	0.357614	0.372705	0.424659	0.465727	NaN	NaN	NaN	NaN	NaN	NaN	NaN	NaN	NaN	NaN	NaN	NaN	NaN	NaN	NaN	NaN	NaN	NaN	NaN	NaN	NaN	NaN	NaN	NaN	NaN	NaN	NaN	NaN	NaN	NaN
-2.22825	-2.15577	-2.15175	-2.10534	-2.08559	-2.06402	-2.05636	-2.0507	-2.02993	-2.00048	-1.98145	-1.95909	-1.93761	-1.91332	-1.8602	-1.79609	-1.76886	-1.6187	-1.44539	-1.18359	-1.13773	-0.725614	-0.540182	0.0365227	0.0463409	0.0482727	0.0697955	0.0779545	0.0829545	0.0843409	0.0911364	0.0955909	0.0975909	0.106455	0.125705	0.13225	0.136068	0.139432	0.154705	0.158477	0.187977	0.194273	0.228273	0.256523	0.300682	0.397955
-2.05318	-2.01643	-1.99645	-1.97559	-1.94736	-1.93264	-1.90693	-1.88318	-1.87368	-1.84107	-1.82909	-1.7958	-1.77266	-1.73043	-1.72139	-1.67861	-1.66736	-1.63323	-1.56205	-1.5303	-1.49293	-1.43986	-1.33593	-1.18289	0.211386	0.244977	0.262068	0.276	0.307818	0.320591	0.324932	0.329182	0.33525	0.342932	0.345045	0.346545	0.377636	0.396523	0.457568	0.517545	0.570136	NaN	NaN	NaN	NaN	NaN
-2.10882	-2.07082	-2.02345	-2.00489	-1.97995	-1.94259	-1.924	-1.89736	-1.88152	-1.849	-1.81139	-1.76014	-1.68166	-1.57784	-1.36111	-1.18134	-0.873614	0.0634318	0.0893409	0.108841	0.120318	0.127091	0.134295	0.1565	0.175455	0.196045	0.257432	0.28225	0.347136	0.380091	NaN	NaN	NaN	NaN	NaN	NaN	NaN	NaN	NaN	NaN	NaN	NaN	NaN	NaN	NaN	NaN
-1.85225	-1.81289	-1.79723	-1.77359	-1.74111	-1.70784	-1.6738	-1.62605	-1.603	-1.58459	-1.5368	-1.50509	-1.44445	-1.38943	-1.35989	-1.32489	-1.26639	-1.15973	0.112182	0.136955	0.184227	0.21025	0.260773	0.312023	0.385545	NaN	NaN	NaN	NaN	NaN	NaN	NaN	NaN	NaN	NaN	NaN	NaN	NaN	NaN	NaN	NaN	NaN	NaN	NaN	NaN	NaN
-1.38445	0.0935	0.0988864	0.123205	0.139205	0.143977	0.149114	0.304955	0.324273	0.340341	0.342886	0.352114	0.367136	0.381	0.399091	0.406727	0.437886	0.468795	0.507386	NaN	NaN	NaN	NaN	NaN	NaN	NaN	NaN	NaN	NaN	NaN	NaN	NaN	NaN	NaN	NaN	NaN	NaN	NaN	NaN	NaN	NaN	NaN	NaN	NaN	NaN	NaN
-0.475045	-0.368114	0.0594091	0.0728409	0.0740455	0.07675	0.0895909	0.342136	0.373773	0.377795	0.380886	0.397409	0.415591	0.422955	0.435114	0.443795	0.463523	0.467545	0.484955	0.504909	0.537182	0.546795	0.571659	0.589455	0.602727	0.645	0.769182	NaN	NaN	NaN	NaN	NaN	NaN	NaN	NaN	NaN	NaN	NaN	NaN	NaN	NaN	NaN	NaN	NaN	NaN	NaN
-2.64709	-2.61132	-2.55509	-2.01005	-1.97336	-1.91798	-1.803	-1.77795	-1.75277	-1.74175	-1.72886	-1.70709	-1.61705	-1.31068	-0.951023	0.103182	0.123409	0.140795	0.167114	0.634318	0.666182	0.696023	0.706386	0.727773	0.750273	0.756614	0.771432	0.802955	0.841386	0.938955	0.956659	0.993659	NaN	NaN	NaN	NaN	NaN	NaN	NaN	NaN	NaN	NaN	NaN	NaN	NaN	NaN
-1.5837	-1.53082	-1.46302	-1.40861	-1.39105	-1.31261	-1.23927	-1.10568	-1.03843	0.0450909	0.0642727	0.0820227	0.0835909	0.0980682	0.122636	0.128636	0.146545	0.160773	0.180955	0.398182	0.413727	0.419977	0.422932	0.441	0.447591	0.461955	0.499159	0.522864	0.550659	0.565091	0.61975	0.642364	0.684636	0.715705	NaN	NaN	NaN	NaN	NaN	NaN	NaN	NaN	NaN	NaN	NaN	NaN
-1.78282	-1.75755	-1.72132	-1.6953	-1.64025	-1.57755	-1.51002	-1.44705	-1.30141	-1.19205	-1.02757	-0.916636	-0.88325	-0.785159	-0.758045	-0.496682	0.103205	0.1045	0.106	0.147773	0.162205	0.174409	0.183864	0.191409	0.349432	0.374045	0.387318	0.395205	0.437477	0.459977	0.512159	NaN	NaN	NaN	NaN	NaN	NaN	NaN	NaN	NaN	NaN	NaN	NaN	NaN	NaN	NaN
-1.86857	-1.82098	-1.79598	-1.7818	-1.75566	-1.7232	-1.70425	-1.67477	-1.64182	-1.5943	-1.53584	-1.42245	-1.28968	0.109591	0.118591	0.139955	0.16675	0.213545	0.453909	0.482568	0.497364	0.519909	0.537227	0.548159	0.563341	0.578409	0.611023	0.678477	0.881682	NaN	NaN	NaN	NaN	NaN	NaN	NaN	NaN	NaN	NaN	NaN	NaN	NaN	NaN	NaN	NaN	NaN
-1.68016	-1.64239	-1.61032	-1.57275	-1.54893	-1.49925	-1.47961	-1.42736	-0.884477	-0.3755	0.0448636	0.0644545	0.0925	0.100841	0.13375	0.179727	0.288341	0.369114	NaN	NaN	NaN	NaN	NaN	NaN	NaN	NaN	NaN	NaN	NaN	NaN	NaN	NaN	NaN	NaN	NaN	NaN	NaN	NaN	NaN	NaN	NaN	NaN	NaN	NaN	NaN	NaN
-1.96643	-1.92807	-1.91255	-1.89366	-1.86436	-1.85005	-1.83984	-1.83318	-1.8083	-1.76523	-1.72418	-1.16175	-1.00357	0.0841136	0.107636	0.109114	0.151023	0.183818	0.200545	0.248341	0.290273	0.342432	NaN	NaN	NaN	NaN	NaN	NaN	NaN	NaN	NaN	NaN	NaN	NaN	NaN	NaN	NaN	NaN	NaN	NaN	NaN	NaN	NaN	NaN	NaN	NaN
-1.55173	-1.47791	-1.3917	-1.27227	-1.23941	-1.04461	-0.946386	0.0792727	0.0963182	0.114886	0.134205	0.1355	0.149023	0.153136	0.166955	0.168795	0.180523	0.213705	0.2465	0.308932	0.325591	NaN	NaN	NaN	NaN	NaN	NaN	NaN	NaN	NaN	NaN	NaN	NaN	NaN	NaN	NaN	NaN	NaN	NaN	NaN	NaN	NaN	NaN	NaN	NaN	NaN
-1.83393	-1.79193	-1.75818	-1.75139	-1.72266	-1.68025	-1.66977	-1.64059	-1.61089	-1.54536	-1.51252	-1.42414	-1.37648	-1.3037	-1.25014	-1.22645	-1.14648	-0.483977	0.11325	0.13475	0.160932	0.213773	0.468	0.483341	0.514091	0.523909	0.544182	0.585273	0.690864	0.729159	NaN	NaN	NaN	NaN	NaN	NaN	NaN	NaN	NaN	NaN	NaN	NaN	NaN	NaN	NaN	NaN
-0.728886	0.0412955	0.0779091	0.082	0.0974545	0.279091	0.301273	0.307614	0.315932	0.330068	0.335432	0.340818	0.343023	0.347455	0.356977	0.3965	0.441318	NaN	NaN	NaN	NaN	NaN	NaN	NaN	NaN	NaN	NaN	NaN	NaN	NaN	NaN	NaN	NaN	NaN	NaN	NaN	NaN	NaN	NaN	NaN	NaN	NaN	NaN	NaN	NaN	NaN
-1.99011	-1.96036	-1.91636	-1.89095	-1.8673	-1.83816	-1.78166	-1.72641	-1.68636	-1.51205	-1.43211	-1.1095	-0.460568	0.0818409	0.0900682	0.0965	0.109795	0.113636	0.120568	0.134977	0.141432	0.14275	0.156773	0.159545	0.166477	0.180068	0.188523	0.243068	0.261227	0.306182	NaN	NaN	NaN	NaN	NaN	NaN	NaN	NaN	NaN	NaN	NaN	NaN	NaN	NaN	NaN	NaN
-1.97739	-1.95809	-1.90909	-1.90091	-1.86343	-1.85027	-1.80095	-0.957977	0.0882045	0.104136	0.125318	0.127886	0.129045	0.167023	0.484841	0.569182	NaN	NaN	NaN	NaN	NaN	NaN	NaN	NaN	NaN	NaN	NaN	NaN	NaN	NaN	NaN	NaN	NaN	NaN	NaN	NaN	NaN	NaN	NaN	NaN	NaN	NaN	NaN	NaN	NaN	NaN
-2.13332	-2.10043	-2.092	-2.0143	-1.89948	-1.8837	-1.8672	-1.84961	-1.83711	-1.80014	-1.78682	-1.7735	-1.74857	-1.68461	0.106705	0.11875	0.127114	0.385795	0.40775	0.421886	0.437727	0.478955	0.492227	0.501	0.530318	0.585409	0.635091	0.685409	0.716455	0.737341	NaN	NaN	NaN	NaN	NaN	NaN	NaN	NaN	NaN	NaN	NaN	NaN	NaN	NaN	NaN	NaN
-1.51952	-1.12805	-1.05386	0.0721136	0.0740455	0.0943182	0.111341	0.121659	0.419114	0.433409	0.457023	0.473818	0.490727	0.529159	0.551591	0.597091	0.612227	0.652705	0.656068	0.713682	0.782068	NaN	NaN	NaN	NaN	NaN	NaN	NaN	NaN	NaN	NaN	NaN	NaN	NaN	NaN	NaN	NaN	NaN	NaN	NaN	NaN	NaN	NaN	NaN	NaN	NaN
-1.63916	-1.42757	-1.02261	-0.847523	-0.759364	0.126045	0.479273	0.518932	NaN	NaN	NaN	NaN	NaN	NaN	NaN	NaN	NaN	NaN	NaN	NaN	NaN	NaN	NaN	NaN	NaN	NaN	NaN	NaN	NaN	NaN	NaN	NaN	NaN	NaN	NaN	NaN	NaN	NaN	NaN	NaN	NaN	NaN	NaN	NaN	NaN	NaN
-1.77936	-1.74036	-1.72455	-1.70495	-1.67389	-1.58895	-1.28452	-1.19743	-1.16509	-1.03923	-1.00614	-0.760091	-0.649	-0.58625	0.0609091	0.106023	0.133659	0.153977	0.198091	0.448705	0.466841	0.482068	0.504045	0.51125	0.529068	0.542409	0.579977	0.616477	0.636977	0.66375	NaN	NaN	NaN	NaN	NaN	NaN	NaN	NaN	NaN	NaN	NaN	NaN	NaN	NaN	NaN	NaN
-1.99882	-1.91868	-1.89414	-1.85507	-1.84011	-1.79961	-1.7885	-1.73459	-1.69086	-1.66491	-1.59764	-1.47264	-1.42609	-1.24275	0.239886	0.27975	0.333182	NaN	NaN	NaN	NaN	NaN	NaN	NaN	NaN	NaN	NaN	NaN	NaN	NaN	NaN	NaN	NaN	NaN	NaN	NaN	NaN	NaN	NaN	NaN	NaN	NaN	NaN	NaN	NaN	NaN
-1.81955	-1.79784	-1.78927	-1.76202	-1.71159	-1.68693	-1.61541	0.0591136	0.0984091	0.112023	0.113864	0.139614	0.141205	0.158273	0.388364	0.394886	0.399295	0.409318	0.446341	0.465318	0.527795	0.791682	NaN	NaN	NaN	NaN	NaN	NaN	NaN	NaN	NaN	NaN	NaN	NaN	NaN	NaN	NaN	NaN	NaN	NaN	NaN	NaN	NaN	NaN	NaN	NaN
-1.50214	-1.27777	0.140773	0.151818	0.157682	0.176091	0.199614	0.473159	NaN	NaN	NaN	NaN	NaN	NaN	NaN	NaN	NaN	NaN	NaN	NaN	NaN	NaN	NaN	NaN	NaN	NaN	NaN	NaN	NaN	NaN	NaN	NaN	NaN	NaN	NaN	NaN	NaN	NaN	NaN	NaN	NaN	NaN	NaN	NaN	NaN	NaN
-1.66845	0.0847273	0.0950682	0.108909	0.123364	0.12675	0.14775	0.16125	0.174886	0.207864	0.395227	NaN	NaN	NaN	NaN	NaN	NaN	NaN	NaN	NaN	NaN	NaN	NaN	NaN	NaN	NaN	NaN	NaN	NaN	NaN	NaN	NaN	NaN	NaN	NaN	NaN	NaN	NaN	NaN	NaN	NaN	NaN	NaN	NaN	NaN	NaN
-1.71159	-1.65766	-1.57645	-1.56005	-1.50898	-1.46075	-1.19273	0.0714091	0.0907273	0.100864	0.367523	0.412614	NaN	NaN	NaN	NaN	NaN	NaN	NaN	NaN	NaN	NaN	NaN	NaN	NaN	NaN	NaN	NaN	NaN	NaN	NaN	NaN	NaN	NaN	NaN	NaN	NaN	NaN	NaN	NaN	NaN	NaN	NaN	NaN	NaN	NaN
-1.89291	-1.86836	-1.8315	-1.8112	-1.7997	-1.76261	-1.72468	-1.29543	0.0782045	0.0965682	0.102841	0.107523	0.121205	0.445795	0.496023	NaN	NaN	NaN	NaN	NaN	NaN	NaN	NaN	NaN	NaN	NaN	NaN	NaN	NaN	NaN	NaN	NaN	NaN	NaN	NaN	NaN	NaN	NaN	NaN	NaN	NaN	NaN	NaN	NaN	NaN	NaN
0.134409	0.182659	0.278614	NaN	NaN	NaN	NaN	NaN	NaN	NaN	NaN	NaN	NaN	NaN	NaN	NaN	NaN	NaN	NaN	NaN	NaN	NaN	NaN	NaN	NaN	NaN	NaN	NaN	NaN	NaN	NaN	NaN	NaN	NaN	NaN	NaN	NaN	NaN	NaN	NaN	NaN	NaN	NaN	NaN	NaN	NaN
-1.68627	-1.66159	-1.61475	-1.56691	-1.28482	-0.812659	0.0803636	0.113523	0.414545	0.450568	0.509205	NaN	NaN	NaN	NaN	NaN	NaN	NaN	NaN	NaN	NaN	NaN	NaN	NaN	NaN	NaN	NaN	NaN	NaN	NaN	NaN	NaN	NaN	NaN	NaN	NaN	NaN	NaN	NaN	NaN	NaN	NaN	NaN	NaN	NaN	NaN
-1.97809	-1.94136	-1.88752	-1.71052	-1.62098	-0.764886	0.0985682	0.126114	0.15125	0.163955	0.171341	0.203591	0.226682	0.506727	NaN	NaN	NaN	NaN	NaN	NaN	NaN	NaN	NaN	NaN	NaN	NaN	NaN	NaN	NaN	NaN	NaN	NaN	NaN	NaN	NaN	NaN	NaN	NaN	NaN	NaN	NaN	NaN	NaN	NaN	NaN	NaN
-1.87484	-1.83482	-1.80575	-1.7728	-1.7255	-1.68775	-1.39189	-1.31652	-1.29252	0.117227	0.138136	0.146432	0.169841	0.175432	0.380568	0.407659	0.427273	0.444841	0.457341	0.484227	0.493068	0.571159	NaN	NaN	NaN	NaN	NaN	NaN	NaN	NaN	NaN	NaN	NaN	NaN	NaN	NaN	NaN	NaN	NaN	NaN	NaN	NaN	NaN	NaN	NaN	NaN
-1.77352	-1.73977	-1.71682	-1.67975	-1.62189	-1.59025	-1.56798	-1.1523	-1.10543	0.0842045	0.105705	0.127045	0.146591	0.171159	0.175955	0.184659	0.188841	0.235523	NaN	NaN	NaN	NaN	NaN	NaN	NaN	NaN	NaN	NaN	NaN	NaN	NaN	NaN	NaN	NaN	NaN	NaN	NaN	NaN	NaN	NaN	NaN	NaN	NaN	NaN	NaN	NaN
-1.97218	-1.93189	-1.90827	-1.87498	-1.76036	-1.40991	-1.21598	-1.09377	0.0128636	0.0288636	0.0412727	0.0481364	0.0916136	0.103318	0.123023	0.356727	0.363545	0.387773	0.392841	0.396023	0.416682	0.453409	0.497977	NaN	NaN	NaN	NaN	NaN	NaN	NaN	NaN	NaN	NaN	NaN	NaN	NaN	NaN	NaN	NaN	NaN	NaN	NaN	NaN	NaN	NaN	NaN
-1.91489	-1.76841	-1.7152	-1.65498	-1.63127	-1.6137	-1.59493	-1.56509	-1.50605	-1.32486	-1.24368	-1.19511	-1.17248	-1.06861	-1.00725	-0.99025	-0.893318	-0.839545	-0.529295	0.0315227	0.077	0.097	0.121205	0.139	0.154341	0.37975	NaN	NaN	NaN	NaN	NaN	NaN	NaN	NaN	NaN	NaN	NaN	NaN	NaN	NaN	NaN	NaN	NaN	NaN	NaN	NaN
-2.02995	-1.99207	-1.94664	-1.90768	-1.89434	-1.86966	-1.81889	-1.6855	0.145068	0.198114	0.221409	0.252636	0.334795	NaN	NaN	NaN	NaN	NaN	NaN	NaN	NaN	NaN	NaN	NaN	NaN	NaN	NaN	NaN	NaN	NaN	NaN	NaN	NaN	NaN	NaN	NaN	NaN	NaN	NaN	NaN	NaN	NaN	NaN	NaN	NaN	NaN
-1.68793	-1.64677	-1.62384	-1.59305	-1.54755	-1.49034	0.0738636	0.092	0.1095	0.120886	0.135614	0.143909	0.153	0.163523	0.185932	0.192977	0.208045	0.21325	0.249136	0.254477	0.288841	NaN	NaN	NaN	NaN	NaN	NaN	NaN	NaN	NaN	NaN	NaN	NaN	NaN	NaN	NaN	NaN	NaN	NaN	NaN	NaN	NaN	NaN	NaN	NaN	NaN
-1.7942	-1.77311	-1.75457	-1.73807	-1.72516	-1.70305	-1.66695	-1.625	-1.56941	-1.4727	-1.3805	0.104545	0.161682	0.169864	0.219727	0.540409	0.560455	0.578205	0.594386	0.615682	0.644432	0.659136	0.685909	0.738318	NaN	NaN	NaN	NaN	NaN	NaN	NaN	NaN	NaN	NaN	NaN	NaN	NaN	NaN	NaN	NaN	NaN	NaN	NaN	NaN	NaN	NaN
-1.62173	-1.58968	-1.55798	-1.53718	-1.51718	-1.4458	-0.898386	-0.813932	-0.699341	-0.420591	0.0815227	0.110136	0.152023	0.160409	0.360364	0.375818	0.396455	0.407273	0.418932	0.425545	0.436682	0.438068	0.440841	0.471591	0.478705	0.485091	0.496955	0.516591	0.555341	NaN	NaN	NaN	NaN	NaN	NaN	NaN	NaN	NaN	NaN	NaN	NaN	NaN	NaN	NaN	NaN	NaN
-1.5043	-1.43066	-1.38966	-1.36941	-1.3508	-1.30993	-1.28355	-1.20084	-1.17477	-1.14082	-1.13086	-1.06845	-0.924591	-0.661773	-0.577795	-0.500182	0.0499091	0.1005	0.125955	0.145318	0.149705	0.154545	0.169091	0.182295	0.432341	0.448318	0.468909	0.477045	0.483341	0.507705	0.520864	0.530591	0.537409	0.595477	0.620409	0.651818	NaN	NaN	NaN	NaN	NaN	NaN	NaN	NaN	NaN	NaN
-1.79075	-1.74557	-1.73205	-1.69291	-1.67289	-1.65909	-1.63675	-1.60643	-1.54343	-1.4375	-0.599318	0.172614	0.181841	0.191295	0.20525	0.227568	0.513523	0.557	0.563136	0.591727	NaN	NaN	NaN	NaN	NaN	NaN	NaN	NaN	NaN	NaN	NaN	NaN	NaN	NaN	NaN	NaN	NaN	NaN	NaN	NaN	NaN	NaN	NaN	NaN	NaN	NaN
-1.79623	-1.76284	-1.72395	-1.69857	-1.66325	-1.65218	-1.62327	-1.58745	-1.5248	-1.3553	-0.979295	-0.915273	-0.740432	-0.592159	-0.526114	-0.478455	-0.446295	0.0496364	0.0671591	0.0736818	0.0863636	0.134773	0.140591	0.165318	0.295341	0.329977	0.367477	0.411636	NaN	NaN	NaN	NaN	NaN	NaN	NaN	NaN	NaN	NaN	NaN	NaN	NaN	NaN	NaN	NaN	NaN	NaN
-1.55375	-1.54166	0.0923182	0.115773	0.148318	0.159409	0.180864	0.18725	0.467091	0.488591	0.506136	0.514477	0.534386	0.563159	0.596818	0.641909	NaN	NaN	NaN	NaN	NaN	NaN	NaN	NaN	NaN	NaN	NaN	NaN	NaN	NaN	NaN	NaN	NaN	NaN	NaN	NaN	NaN	NaN	NaN	NaN	NaN	NaN	NaN	NaN	NaN	NaN
-1.97366	-1.92645	-1.87452	-1.83443	-1.80109	-1.78686	-1.74582	-1.72984	-1.71523	-1.66634	-1.59861	-1.53023	-1.51757	-1.47068	-1.39027	-1.2445	-1.21227	-0.417182	0.0275455	0.0522273	0.0658182	0.0795	0.0836818	0.100295	0.386841	0.402841	0.410864	0.419068	0.429	0.447568	0.467455	0.474955	0.493477	0.543636	NaN	NaN	NaN	NaN	NaN	NaN	NaN	NaN	NaN	NaN	NaN	NaN
-2.28173	-2.26843	-2.24345	-2.21434	-2.19334	-2.17439	-2.16159	-2.15464	-2.14077	-2.08393	-2.06875	-2.02868	-2.00143	-1.93964	-1.91775	-1.89159	-1.84114	-1.81468	-1.40191	0.0357955	0.0538864	0.0551364	0.0680909	0.0791818	0.0925	0.0995682	0.107182	0.112591	0.122273	0.152091	0.165773	0.191068	0.205864	0.256136	0.267159	0.300182	0.301591	0.373977	NaN	NaN	NaN	NaN	NaN	NaN	NaN	NaN
-1.54461	-1.47155	0.0676364	0.0845682	0.111182	0.142455	0.168136	0.191568	0.315	NaN	NaN	NaN	NaN	NaN	NaN	NaN	NaN	NaN	NaN	NaN	NaN	NaN	NaN	NaN	NaN	NaN	NaN	NaN	NaN	NaN	NaN	NaN	NaN	NaN	NaN	NaN	NaN	NaN	NaN	NaN	NaN	NaN	NaN	NaN	NaN	NaN
-2.03966	-1.99825	-1.92468	-1.89064	-1.42493	-0.835364	-0.487273	0.0912045	0.120205	0.123636	0.139864	0.171227	0.181795	0.203886	0.226136	0.246864	NaN	NaN	NaN	NaN	NaN	NaN	NaN	NaN	NaN	NaN	NaN	NaN	NaN	NaN	NaN	NaN	NaN	NaN	NaN	NaN	NaN	NaN	NaN	NaN	NaN	NaN	NaN	NaN	NaN	NaN
-1.70075	-1.69305	-1.67911	-1.65866	-1.64595	-0.335341	0.415	0.455205	0.4625	0.463636	0.465023	0.503114	0.545636	0.56525	0.592386	0.695773	NaN	NaN	NaN	NaN	NaN	NaN	NaN	NaN	NaN	NaN	NaN	NaN	NaN	NaN	NaN	NaN	NaN	NaN	NaN	NaN	NaN	NaN	NaN	NaN	NaN	NaN	NaN	NaN	NaN	NaN
-1.88318	-1.86043	-1.82498	-1.77461	-1.75086	-1.70257	-1.6777	-1.65898	-1.63627	0.0589318	0.07825	0.08925	0.134886	0.431364	0.4635	NaN	NaN	NaN	NaN	NaN	NaN	NaN	NaN	NaN	NaN	NaN	NaN	NaN	NaN	NaN	NaN	NaN	NaN	NaN	NaN	NaN	NaN	NaN	NaN	NaN	NaN	NaN	NaN	NaN	NaN	NaN
-1.92986	-1.81039	-1.78475	-1.7153	-1.68809	-1.45109	-1.39118	0.152909	0.167955	0.208568	0.234068	0.318182	NaN	NaN	NaN	NaN	NaN	NaN	NaN	NaN	NaN	NaN	NaN	NaN	NaN	NaN	NaN	NaN	NaN	NaN	NaN	NaN	NaN	NaN	NaN	NaN	NaN	NaN	NaN	NaN	NaN	NaN	NaN	NaN	NaN	NaN
-1.69057	-1.66611	-1.65177	-1.61739	-1.40914	-0.813841	0.0268409	0.124955	0.126114	0.360659	0.382159	0.420409	0.446273	NaN	NaN	NaN	NaN	NaN	NaN	NaN	NaN	NaN	NaN	NaN	NaN	NaN	NaN	NaN	NaN	NaN	NaN	NaN	NaN	NaN	NaN	NaN	NaN	NaN	NaN	NaN	NaN	NaN	NaN	NaN	NaN	NaN
-1.49816	0.124795	0.228545	0.396045	0.417386	0.434182	0.487	1.2337	1.23968	1.25827	1.31223	1.32975	1.53627	NaN	NaN	NaN	NaN	NaN	NaN	NaN	NaN	NaN	NaN	NaN	NaN	NaN	NaN	NaN	NaN	NaN	NaN	NaN	NaN	NaN	NaN	NaN	NaN	NaN	NaN	NaN	NaN	NaN	NaN	NaN	NaN	NaN
-1.743	0.0892727	0.131818	0.176682	0.217159	NaN	NaN	NaN	NaN	NaN	NaN	NaN	NaN	NaN	NaN	NaN	NaN	NaN	NaN	NaN	NaN	NaN	NaN	NaN	NaN	NaN	NaN	NaN	NaN	NaN	NaN	NaN	NaN	NaN	NaN	NaN	NaN	NaN	NaN	NaN	NaN	NaN	NaN	NaN	NaN	NaN
-1.834	-1.78534	-1.74861	-1.72343	-1.70193	-1.63514	-1.54225	-1.51	0.183568	0.557977	NaN	NaN	NaN	NaN	NaN	NaN	NaN	NaN	NaN	NaN	NaN	NaN	NaN	NaN	NaN	NaN	NaN	NaN	NaN	NaN	NaN	NaN	NaN	NaN	NaN	NaN	NaN	NaN	NaN	NaN	NaN	NaN	NaN	NaN	NaN	NaN
-1.68582	0.0786591	0.0979545	0.108364	0.122273	0.164636	0.17175	0.193477	0.317795	0.374318	NaN	NaN	NaN	NaN	NaN	NaN	NaN	NaN	NaN	NaN	NaN	NaN	NaN	NaN	NaN	NaN	NaN	NaN	NaN	NaN	NaN	NaN	NaN	NaN	NaN	NaN	NaN	NaN	NaN	NaN	NaN	NaN	NaN	NaN	NaN	NaN
-1.86964	-1.24923	0.390432	0.620205	0.632932	0.678932	NaN	NaN	NaN	NaN	NaN	NaN	NaN	NaN	NaN	NaN	NaN	NaN	NaN	NaN	NaN	NaN	NaN	NaN	NaN	NaN	NaN	NaN	NaN	NaN	NaN	NaN	NaN	NaN	NaN	NaN	NaN	NaN	NaN	NaN	NaN	NaN	NaN	NaN	NaN	NaN
-1.71105	-1.65098	-1.61177	0.167295	0.379295	0.404773	0.425705	0.445682	0.460932	0.483545	0.519432	NaN	NaN	NaN	NaN	NaN	NaN	NaN	NaN	NaN	NaN	NaN	NaN	NaN	NaN	NaN	NaN	NaN	NaN	NaN	NaN	NaN	NaN	NaN	NaN	NaN	NaN	NaN	NaN	NaN	NaN	NaN	NaN	NaN	NaN	NaN
-2.02257	-1.98543	-1.95366	-1.88957	0.0933864	0.104136	0.125614	0.130545	0.140114	0.147136	0.1935	0.422477	0.435114	0.461318	0.482773	0.555682	0.564955	0.650932	0.685705	NaN	NaN	NaN	NaN	NaN	NaN	NaN	NaN	NaN	NaN	NaN	NaN	NaN	NaN	NaN	NaN	NaN	NaN	NaN	NaN	NaN	NaN	NaN	NaN	NaN	NaN	NaN
-1.72436	-1.6962	-1.6532	-1.62961	-1.53543	-1.05216	0.0669773	0.0995227	0.140114	0.451886	0.487341	0.516841	0.535545	0.550773	0.559432	NaN	NaN	NaN	NaN	NaN	NaN	NaN	NaN	NaN	NaN	NaN	NaN	NaN	NaN	NaN	NaN	NaN	NaN	NaN	NaN	NaN	NaN	NaN	NaN	NaN	NaN	NaN	NaN	NaN	NaN	NaN
0.0772955	0.105386	0.3755	NaN	NaN	NaN	NaN	NaN	NaN	NaN	NaN	NaN	NaN	NaN	NaN	NaN	NaN	NaN	NaN	NaN	NaN	NaN	NaN	NaN	NaN	NaN	NaN	NaN	NaN	NaN	NaN	NaN	NaN	NaN	NaN	NaN	NaN	NaN	NaN	NaN	NaN	NaN	NaN	NaN	NaN	NaN
-1.70548	-1.68934	-1.64973	-1.52439	-0.941591	0.0876591	0.0915227	0.124205	0.1605	0.197341	0.363023	0.420682	0.446341	0.46425	0.499	0.541455	0.560614	0.604273	NaN	NaN	NaN	NaN	NaN	NaN	NaN	NaN	NaN	NaN	NaN	NaN	NaN	NaN	NaN	NaN	NaN	NaN	NaN	NaN	NaN	NaN	NaN	NaN	NaN	NaN	NaN	NaN
-1.86757	-1.83061	-1.78957	-1.74775	0.249682	0.982636	NaN	NaN	NaN	NaN	NaN	NaN	NaN	NaN	NaN	NaN	NaN	NaN	NaN	NaN	NaN	NaN	NaN	NaN	NaN	NaN	NaN	NaN	NaN	NaN	NaN	NaN	NaN	NaN	NaN	NaN	NaN	NaN	NaN	NaN	NaN	NaN	NaN	NaN	NaN	NaN
0.149477	0.587886	0.628409	NaN	NaN	NaN	NaN	NaN	NaN	NaN	NaN	NaN	NaN	NaN	NaN	NaN	NaN	NaN	NaN	NaN	NaN	NaN	NaN	NaN	NaN	NaN	NaN	NaN	NaN	NaN	NaN	NaN	NaN	NaN	NaN	NaN	NaN	NaN	NaN	NaN	NaN	NaN	NaN	NaN	NaN	NaN
-3.55936	-1.97239	-1.9367	-1.90557	-1.76209	-1.7188	-1.69436	-1.67095	-1.6347	-1.52045	0.126205	0.144727	0.172205	0.188818	0.220886	0.239409	0.313909	0.409273	NaN	NaN	NaN	NaN	NaN	NaN	NaN	NaN	NaN	NaN	NaN	NaN	NaN	NaN	NaN	NaN	NaN	NaN	NaN	NaN	NaN	NaN	NaN	NaN	NaN	NaN	NaN	NaN
0.118932	0.122955	0.15625	0.178886	0.214364	0.263591	0.348341	0.357886	0.587205	0.588818	0.741614	NaN	NaN	NaN	NaN	NaN	NaN	NaN	NaN	NaN	NaN	NaN	NaN	NaN	NaN	NaN	NaN	NaN	NaN	NaN	NaN	NaN	NaN	NaN	NaN	NaN	NaN	NaN	NaN	NaN	NaN	NaN	NaN	NaN	NaN	NaN
-2.05545	-1.8952	-1.80048	-1.77775	0.0793409	0.0972955	0.102864	0.126659	0.18075	0.238955	0.518864	0.555523	NaN	NaN	NaN	NaN	NaN	NaN	NaN	NaN	NaN	NaN	NaN	NaN	NaN	NaN	NaN	NaN	NaN	NaN	NaN	NaN	NaN	NaN	NaN	NaN	NaN	NaN	NaN	NaN	NaN	NaN	NaN	NaN	NaN	NaN
0.309705	NaN	NaN	NaN	NaN	NaN	NaN	NaN	NaN	NaN	NaN	NaN	NaN	NaN	NaN	NaN	NaN	NaN	NaN	NaN	NaN	NaN	NaN	NaN	NaN	NaN	NaN	NaN	NaN	NaN	NaN	NaN	NaN	NaN	NaN	NaN	NaN	NaN	NaN	NaN	NaN	NaN	NaN	NaN	NaN	NaN
-2.11439	-2.0858	-1.99307	0.0545455	0.0786136	0.0973409	0.121705	0.125477	0.426636	0.510455	0.555568	0.574909	0.678591	0.699273	0.72025	NaN	NaN	NaN	NaN	NaN	NaN	NaN	NaN	NaN	NaN	NaN	NaN	NaN	NaN	NaN	NaN	NaN	NaN	NaN	NaN	NaN	NaN	NaN	NaN	NaN	NaN	NaN	NaN	NaN	NaN	NaN
-1.74173	-1.66191	-1.51625	0.247341	0.299659	0.371409	0.425795	0.772068	NaN	NaN	NaN	NaN	NaN	NaN	NaN	NaN	NaN	NaN	NaN	NaN	NaN	NaN	NaN	NaN	NaN	NaN	NaN	NaN	NaN	NaN	NaN	NaN	NaN	NaN	NaN	NaN	NaN	NaN	NaN	NaN	NaN	NaN	NaN	NaN	NaN	NaN
0.115727	0.69475	NaN	NaN	NaN	NaN	NaN	NaN	NaN	NaN	NaN	NaN	NaN	NaN	NaN	NaN	NaN	NaN	NaN	NaN	NaN	NaN	NaN	NaN	NaN	NaN	NaN	NaN	NaN	NaN	NaN	NaN	NaN	NaN	NaN	NaN	NaN	NaN	NaN	NaN	NaN	NaN	NaN	NaN	NaN	NaN
-4.6213	-4.48023	-4.44732	-1.91961	-1.76114	-1.64243	-1.61143	0.0786136	0.0854091	0.184455	NaN	NaN	NaN	NaN	NaN	NaN	NaN	NaN	NaN	NaN	NaN	NaN	NaN	NaN	NaN	NaN	NaN	NaN	NaN	NaN	NaN	NaN	NaN	NaN	NaN	NaN	NaN	NaN	NaN	NaN	NaN	NaN	NaN	NaN	NaN	NaN
-1.71139	-1.69782	-1.63861	-1.60816	-1.51657	0.0465909	0.0860682	0.127841	0.555432	0.574682	0.682318	NaN	NaN	NaN	NaN	NaN	NaN	NaN	NaN	NaN	NaN	NaN	NaN	NaN	NaN	NaN	NaN	NaN	NaN	NaN	NaN	NaN	NaN	NaN	NaN	NaN	NaN	NaN	NaN	NaN	NaN	NaN	NaN	NaN	NaN	NaN
-2.39182	-2.16986	0.241295	NaN	NaN	NaN	NaN	NaN	NaN	NaN	NaN	NaN	NaN	NaN	NaN	NaN	NaN	NaN	NaN	NaN	NaN	NaN	NaN	NaN	NaN	NaN	NaN	NaN	NaN	NaN	NaN	NaN	NaN	NaN	NaN	NaN	NaN	NaN	NaN	NaN	NaN	NaN	NaN	NaN	NaN	NaN
0.134636	0.860045	0.879205	1.43034	1.56323	1.5923	1.60652	NaN	NaN	NaN	NaN	NaN	NaN	NaN	NaN	NaN	NaN	NaN	NaN	NaN	NaN	NaN	NaN	NaN	NaN	NaN	NaN	NaN	NaN	NaN	NaN	NaN	NaN	NaN	NaN	NaN	NaN	NaN	NaN	NaN	NaN	NaN	NaN	NaN	NaN	NaN
0.0471818	0.0595682	0.114614	0.334682	0.345227	0.388136	0.425318	NaN	NaN	NaN	NaN	NaN	NaN	NaN	NaN	NaN	NaN	NaN	NaN	NaN	NaN	NaN	NaN	NaN	NaN	NaN	NaN	NaN	NaN	NaN	NaN	NaN	NaN	NaN	NaN	NaN	NaN	NaN	NaN	NaN	NaN	NaN	NaN	NaN	NaN	NaN
-1.32145	0.0914773	0.175136	0.209068	NaN	NaN	NaN	NaN	NaN	NaN	NaN	NaN	NaN	NaN	NaN	NaN	NaN	NaN	NaN	NaN	NaN	NaN	NaN	NaN	NaN	NaN	NaN	NaN	NaN	NaN	NaN	NaN	NaN	NaN	NaN	NaN	NaN	NaN	NaN	NaN	NaN	NaN	NaN	NaN	NaN	NaN
-1.95536	-1.74932	NaN	NaN	NaN	NaN	NaN	NaN	NaN	NaN	NaN	NaN	NaN	NaN	NaN	NaN	NaN	NaN	NaN	NaN	NaN	NaN	NaN	NaN	NaN	NaN	NaN	NaN	NaN	NaN	NaN	NaN	NaN	NaN	NaN	NaN	NaN	NaN	NaN	NaN	NaN	NaN	NaN	NaN	NaN	NaN
-1.70427	0.0946818	0.422295	NaN	NaN	NaN	NaN	NaN	NaN	NaN	NaN	NaN	NaN	NaN	NaN	NaN	NaN	NaN	NaN	NaN	NaN	NaN	NaN	NaN	NaN	NaN	NaN	NaN	NaN	NaN	NaN	NaN	NaN	NaN	NaN	NaN	NaN	NaN	NaN	NaN	NaN	NaN	NaN	NaN	NaN	NaN
-1.6243	-1.49018	-1.43416	0.376205	0.59825	0.609455	NaN	NaN	NaN	NaN	NaN	NaN	NaN	NaN	NaN	NaN	NaN	NaN	NaN	NaN	NaN	NaN	NaN	NaN	NaN	NaN	NaN	NaN	NaN	NaN	NaN	NaN	NaN	NaN	NaN	NaN	NaN	NaN	NaN	NaN	NaN	NaN	NaN	NaN	NaN	NaN
-1.74889	-1.63693	0.146773	0.523432	NaN	NaN	NaN	NaN	NaN	NaN	NaN	NaN	NaN	NaN	NaN	NaN	NaN	NaN	NaN	NaN	NaN	NaN	NaN	NaN	NaN	NaN	NaN	NaN	NaN	NaN	NaN	NaN	NaN	NaN	NaN	NaN	NaN	NaN	NaN	NaN	NaN	NaN	NaN	NaN	NaN	NaN
0.0684318	0.0884773	0.120795	NaN	NaN	NaN	NaN	NaN	NaN	NaN	NaN	NaN	NaN	NaN	NaN	NaN	NaN	NaN	NaN	NaN	NaN	NaN	NaN	NaN	NaN	NaN	NaN	NaN	NaN	NaN	NaN	NaN	NaN	NaN	NaN	NaN	NaN	NaN	NaN	NaN	NaN	NaN	NaN	NaN	NaN	NaN

## Sheet: Fig.2b
Unit 20170913_processedCH2T2 Spike time (s)				(aligned to GO, each row is a trial, Nan paded)
-1.8697	-1.82245	-1.8012	-1.78448	-1.75345	-1.72325	-1.53516	-1.51686	-1.47423	-1.44759	-1.43693	-1.40218	-1.38968	-1.37214	-1.35866	-1.34011	-1.32932	-1.31866	-1.31261	-1.2897	-1.27468	-1.24648	-1.21723	-1.16902	-1.15639	-1.11727	-1.0797	-1.04195	-1.02659	-0.984477	-0.852795	-0.832205	-0.817341	-0.777	-0.681	-0.640364	-0.611977	-0.459136	-0.422591	-0.379909	-0.357773	-0.303068	-0.281636	-0.2205	-0.185864	-0.169386	-0.1465	-0.110205	-0.0958409	-0.0827727
-1.45927	-1.43195	-1.38111	-1.31425	-1.28943	-1.24484	-1.23909	-1.20225	-1.17673	-1.14036	-1.10061	-1.08473	-1.06027	-1.01991	-0.745227	-0.706682	-0.689318	-0.639705	-0.370477	-0.341977	-0.307	-0.280432	-0.257227	-0.18075	-0.158523	-0.134	-0.121318	-0.110409	-0.0368409	-0.0207273	0.00120455	0.0609545	0.100659	0.120341	0.159386	0.245818	0.262909	0.295068	0.32125	0.334023	0.341159	0.359818	0.409886	0.426159	NaN	NaN	NaN	NaN	NaN	NaN
-1.21073	-1.15645	-1.02507	-1.00884	-0.967705	-0.944364	-0.830477	-0.719068	-0.492977	-0.447136	-0.426455	-0.388386	-0.355864	-0.343886	-0.333136	-0.313386	-0.287295	-0.207295	-0.0772955	-0.0455227	-0.0363864	-0.00775	0.0315682	0.170136	0.378841	0.488864	0.628159	NaN	NaN	NaN	NaN	NaN	NaN	NaN	NaN	NaN	NaN	NaN	NaN	NaN	NaN	NaN	NaN	NaN	NaN	NaN	NaN	NaN	NaN	NaN
-1.57339	-1.54282	-1.52673	-1.47666	-1.4513	-1.4413	-1.27173	-1.25743	-1.20525	-1.12384	-1.08864	-1.06495	-1.01118	-0.954523	-0.865909	-0.72725	-0.706205	-0.514591	-0.482318	-0.354159	-0.287864	-0.253795	-0.228682	-0.202273	-0.182523	-0.16525	-0.153614	-0.106545	-0.0663182	-0.0316818	-0.017	0.00472727	0.0215227	0.0355227	0.0482273	0.0954091	0.115364	0.133818	0.142364	0.149182	0.173864	0.199273	0.205932	0.222295	0.245591	0.269841	0.291341	0.296205	0.333773	0.362545
-1.44977	-1.43916	-1.39675	-1.29664	-1.25291	-1.06752	-0.995409	-0.967727	-0.92375	-0.915932	-0.866909	-0.748045	-0.6975	-0.573568	-0.550409	-0.450455	-0.359432	-0.235909	-0.179955	-0.125386	-0.0540682	-0.02125	0.0235682	0.0339545	0.0535227	0.07125	0.115614	0.132114	0.144386	0.155409	0.175886	0.306432	0.323114	0.339886	0.35125	0.362409	0.364364	0.375409	0.381295	0.390091	0.457659	0.479295	0.500182	0.525068	0.548864	0.585795	0.621159	0.83725	NaN	NaN
-1.52441	-1.49973	-1.48091	-1.2325	-1.12739	-1.09761	-1.06107	-0.949364	-0.726045	-0.661636	-0.629795	-0.556659	-0.535841	-0.472841	-0.408295	-0.340227	-0.298977	-0.272068	-0.262318	-0.245818	-0.233091	-0.208909	-0.193	-0.145364	-0.123727	-0.106932	-0.0860455	-0.0686818	-0.0582273	-0.0460682	-0.0267045	-0.00838636	0.0359318	0.0879773	0.0982955	0.108705	0.11625	0.125977	0.145886	0.155682	0.188205	0.309955	0.336886	0.354659	0.374591	0.424636	0.442523	0.456227	0.503773	0.541364
-2.29607	-2.24186	-2.23834	-2.1288	-1.96832	-1.94695	-1.87991	-1.84784	-1.80357	-1.76086	-1.74434	-1.73041	-1.68502	-1.673	-1.65866	-1.6282	-1.5935	-1.52602	-1.5075	-1.46189	-1.3647	-1.33266	-1.31364	-1.30686	-1.30123	-1.29393	-1.2893	-1.20495	-0.932886	-0.857523	-0.83075	-0.787432	-0.640773	-0.460841	-0.420227	-0.317773	-0.256409	-0.222386	-0.214977	-0.171545	-0.164227	-0.152159	-0.116295	-0.106455	-0.101318	-0.0911136	-0.0773864	-0.0676364	-0.0458636	-0.0419318
-1.4607	-1.42484	-0.932614	-0.902182	-0.898136	-0.883727	-0.783659	-0.632591	-0.627568	-0.559409	-0.428955	-0.383636	-0.339614	-0.298455	-0.281864	-0.255182	-0.235705	-0.222477	-0.173909	-0.158773	-0.146455	-0.132227	-0.126409	-0.121477	-0.103727	-0.0963409	-0.0805682	-0.0714091	-0.0452273	0.0101136	0.0392273	0.0667273	0.0796818	0.102773	0.122818	0.133591	0.141795	0.146909	0.167068	0.186045	0.200386	0.232705	0.293432	0.304568	0.314591	0.323773	0.333045	0.342955	0.356	0.373841
-1.52425	-1.51941	-1.40261	-1.37684	-1.33177	-1.24257	-1.14775	-1.08366	-1.06586	-1.02952	-0.986886	-0.957818	-0.903659	-0.877341	-0.849205	-0.801659	-0.747227	-0.698068	-0.645409	-0.570523	-0.554455	-0.527	-0.497045	-0.474886	-0.419136	-0.348409	-0.333932	-0.291659	-0.270295	-0.257159	-0.234568	-0.2175	-0.191682	-0.169818	-0.158773	-0.153114	-0.103045	-0.0939318	-0.0838636	-0.0624545	-0.0504318	-0.0360227	-0.0102273	0.00170455	0.0390682	0.0770227	0.0927273	0.108114	0.119477	0.135159
-1.44316	-1.3285	-1.27068	-1.21434	-1.16857	-1.13386	-1.11657	-1.0572	-1.04564	-0.988432	-0.977409	-0.958455	-0.943568	-0.921136	-0.894909	-0.881386	-0.833159	-0.774886	-0.730159	-0.624909	-0.57025	-0.522023	-0.506568	-0.472477	-0.454114	-0.425955	-0.404477	-0.381773	-0.362659	-0.317409	-0.299	-0.264886	-0.254477	-0.209705	-0.184659	-0.168773	-0.157727	-0.129159	-0.115432	-0.0935	-0.0770455	-0.0536591	-0.0119773	0.00938636	0.0218636	0.0347727	0.04425	0.0528182	0.0593636	0.0786136
-1.45607	-1.40841	-1.39914	-1.37732	-1.33252	-1.32182	-1.27511	-1.22623	-1.19693	-1.16407	-1.14286	-1.1282	-1.11632	-1.11209	-1.1012	-1.04741	-1.00614	-0.95925	-0.637682	-0.556795	-0.503909	-0.387591	-0.336227	-0.317318	-0.277886	-0.252818	-0.236114	-0.221614	-0.193068	-0.181205	-0.137955	-0.110205	-0.0829091	-0.0668636	-0.0592273	-0.0464773	-0.00647727	0.00309091	0.0280909	0.0357045	0.0654318	0.0734318	0.0921136	0.10075	0.110568	0.1145	0.156159	0.160795	0.183386	0.216182
-1.50943	-1.48095	-1.45143	-1.4127	-1.34257	-1.31761	-1.2658	-1.24682	-1.19316	-1.15448	-1.08723	-1.05298	-1.01795	-1.0067	-0.987318	-0.959182	-0.936455	-0.839636	-0.804864	-0.787591	-0.750932	-0.665	-0.613886	-0.586386	-0.541977	-0.493477	-0.455705	-0.368455	-0.302545	-0.286818	-0.276682	-0.269409	-0.245864	-0.225341	-0.210545	-0.202636	-0.181795	-0.160295	-0.130591	-0.100023	-0.0850227	-0.0645227	-0.0574091	-0.0465682	-0.0365682	-0.0200455	-0.0152045	0.00197727	0.0105	0.0699545
-1.30982	-1.20886	-1.19984	-0.893932	-0.853455	-0.822182	-0.812364	-0.748864	-0.716114	-0.583523	-0.341727	-0.286295	-0.266909	-0.210523	-0.197114	-0.159409	-0.127182	-0.113341	-0.0755227	-0.05725	-0.0281818	-0.0135455	0.000386364	0.01025	0.0242727	0.0289318	0.0446364	0.0525	0.065	0.0924545	0.0986591	0.104114	0.115955	0.130159	0.298227	0.330455	0.352614	0.400659	0.418909	0.429341	0.46075	0.506091	0.606114	0.667909	0.683682	NaN	NaN	NaN	NaN	NaN
-1.48527	-1.4467	-1.23889	-1.21523	-1.09464	-1.06316	-1.05034	-1.02177	-1.00323	-0.867659	-0.745568	-0.513977	-0.369023	-0.334364	-0.331182	-0.310455	-0.271795	-0.242955	-0.200591	-0.174386	-0.13475	-0.114045	-0.100023	-0.0802955	-0.0611591	-0.0525455	-0.0408864	-0.0257045	-0.0184773	0.00293182	0.02875	0.0422955	0.0963409	0.120727	0.133591	0.164841	0.180909	0.215795	0.261	0.305114	0.356932	0.390273	0.444977	0.478205	NaN	NaN	NaN	NaN	NaN	NaN
-1.33477	-0.916159	-0.841	-0.718477	-0.699682	-0.674205	-0.636	-0.601568	-0.593136	-0.551227	-0.436295	-0.260955	-0.239068	-0.195091	-0.177523	-0.157	-0.142932	-0.124773	-0.0995682	-0.0612727	-0.0430909	0.00313636	0.02625	0.0500682	0.0703864	0.0931818	0.0982955	0.107023	0.131795	0.143	0.151568	0.172795	0.196659	0.217636	0.311386	0.332091	0.336636	0.356182	0.368773	0.429909	0.46025	0.464659	0.48475	0.531886	0.551386	0.584182	0.639523	0.658636	0.675	0.679114
-1.39716	-1.30243	-1.27466	-1.24736	-1.19575	-1.1368	-1.08123	-1.03325	-0.988886	-0.973614	-0.955295	-0.910659	-0.879	-0.868477	-0.827955	-0.801386	-0.777523	-0.477432	-0.391523	-0.366091	-0.347114	-0.332159	-0.254205	-0.219091	-0.197341	-0.156636	-0.124818	-0.105591	-0.0865682	-0.0567045	-0.0307045	-0.0135909	4.54546e-05	0.0114091	0.0364318	0.0554773	0.0933409	0.106955	0.115364	0.125386	0.131227	0.147773	0.157364	0.172932	0.217023	0.237227	0.359432	0.390636	0.402295	0.413909
-1.51723	-1.5012	-1.49095	-1.45955	-1.42702	-1.3792	-1.32382	-1.24791	-1.21611	-1.19773	-1.13936	-1.07532	-0.935273	-0.877523	-0.816977	-0.786432	-0.765773	-0.756182	-0.75475	-0.703341	-0.657841	-0.643091	-0.626432	-0.618136	-0.549273	-0.496182	-0.374659	-0.363432	-0.293318	-0.278341	-0.219386	-0.205295	-0.196841	-0.169	-0.102977	-0.07425	-0.0500455	-0.0176364	-0.00436364	0.0119545	0.0211364	0.0889545	0.0969091	0.124636	0.148909	0.17725	0.345159	0.358159	0.425591	0.443023
-1.47223	-1.43477	-1.41414	-1.3928	-1.38336	-1.35884	-1.33786	-1.2327	-1.21291	-1.18634	-1.14573	-1.12727	-1.11645	-1.09398	-1.07243	-1.01623	-0.999477	-0.97575	-0.909045	-0.858477	-0.821864	-0.802136	-0.760205	-0.739091	-0.719205	-0.704818	-0.640159	-0.622295	-0.591	-0.510977	-0.402477	-0.389636	-0.350114	-0.339159	-0.284955	-0.282045	-0.246477	-0.186659	-0.158659	-0.125341	-0.0559318	-0.0141818	0.0548636	0.107432	0.123841	0.149341	0.155614	0.170295	0.182659	0.317659
-1.46093	-1.41436	-1.35243	-1.31811	-1.30364	-1.21816	-1.12175	-1.08495	-1.05664	-0.89825	-0.858182	-0.83625	-0.789568	-0.745955	-0.732773	-0.72325	-0.699545	-0.644182	-0.611159	-0.588045	-0.564932	-0.549273	-0.523455	-0.506045	-0.487932	-0.411955	-0.378886	-0.346386	-0.267886	-0.234932	-0.206409	-0.0599545	-0.0411591	-0.0197955	-0.00945455	0.0441591	0.05525	0.0709773	0.0867955	0.158409	0.180455	0.205705	0.243864	0.262977	0.278114	0.30125	0.322364	0.373727	0.489545	NaN
-1.39384	-1.36148	-1.3297	-1.28666	-1.22152	-1.20398	-1.05643	-1.01998	-0.851818	-0.780182	-0.732273	-0.335682	-0.295659	-0.280045	-0.240841	-0.214114	-0.181159	-0.153659	-0.134795	-0.115523	-0.0900909	-0.0733409	-0.0482045	-0.0256818	-0.000840909	0.0367273	0.0702045	0.105068	0.119977	0.124	0.131682	0.146364	0.158591	0.170341	0.190409	0.218955	0.233545	0.261727	0.298386	0.348591	0.358864	0.375159	0.384523	0.399364	0.454364	0.461886	0.516659	0.545977	0.562636	0.662886
-1.51745	-1.464	-1.18089	-1.09966	-1.08018	-1.06175	-1.03536	-1.02355	-0.985909	-0.808773	-0.767227	-0.528659	-0.43475	-0.418341	-0.390409	-0.364295	-0.299841	-0.226318	-0.196659	-0.157977	-0.144909	-0.116023	-0.103705	-0.0860227	-0.0750227	-0.0521364	0.0978409	0.117364	0.131841	0.152023	0.166386	0.204114	0.225705	0.239205	0.253614	0.325318	0.369659	0.406205	0.419727	0.446386	0.475364	NaN	NaN	NaN	NaN	NaN	NaN	NaN	NaN	NaN
-1.48777	-1.44441	-1.42232	-1.39486	-1.05245	-1.02843	-0.995568	-0.932841	-0.801705	-0.773818	-0.747568	-0.731636	-0.714614	-0.696295	-0.690909	-0.676864	-0.624295	-0.58575	-0.419795	-0.354841	-0.341432	-0.264886	-0.222841	-0.178068	-0.153205	-0.137409	-0.123591	-0.0973864	-0.0780227	-0.0727727	-0.0522727	-0.038	-0.0208182	-0.00809091	-0.00465909	0.0134091	0.0328636	0.0489318	0.0622727	0.0908864	0.103023	0.112136	0.130841	0.137455	0.149182	0.172864	0.199455	0.225841	0.301682	0.32325
-1.4108	-1.38557	-1.37291	-1.34968	-1.31689	-1.23434	-1.2105	-1.155	-1.10607	-1.05952	-1.02709	-1.01209	-0.965205	-0.943227	-0.883909	-0.773727	-0.738273	-0.720773	-0.680977	-0.6365	-0.312318	-0.224727	-0.214182	-0.205795	-0.202818	-0.186091	-0.128227	-0.106386	-0.0946818	-0.08725	-0.0533182	-0.0217045	0.01125	0.0338636	0.0480909	0.0666136	0.0844773	0.0977045	0.116023	0.126182	0.136614	0.146227	0.154705	0.181977	0.206659	0.214091	0.231409	0.300932	0.335864	0.381614
-1.50964	-1.49093	-1.47295	-1.42627	-1.39543	-1.37748	-1.36545	-1.34566	-1.32498	-1.30548	-1.28825	-1.27095	-1.24007	-1.2258	-1.2083	-1.16709	-1.15089	-1.13286	-1.10827	-1.09884	-1.07507	-1.0538	-1.02923	-0.944977	-0.910568	-0.885023	-0.775682	-0.761477	-0.710364	-0.69175	-0.678682	-0.661205	-0.648477	-0.606386	-0.589114	-0.504455	-0.467318	-0.443432	-0.423227	-0.40775	-0.391523	-0.367795	-0.350886	-0.329273	-0.227614	-0.218182	-0.161182	-0.125114	-0.103295	-0.0585
-1.55782	-1.52416	-1.46368	-1.40839	-1.4005	-1.38609	-1.36884	-1.34591	-1.30361	-1.2822	-1.25505	-1.23509	-1.22073	-1.133	-1.12414	-1.10875	-1.06857	-1.05314	-0.987386	-0.973295	-0.358818	-0.352364	-0.294727	-0.282932	-0.22975	-0.211227	-0.194182	-0.158977	-0.117386	-0.0385	-0.0230682	0.0614091	0.0968409	0.128705	0.145432	0.152159	0.168136	0.177773	0.211773	0.256341	0.270705	0.290136	0.365773	0.392568	0.411205	0.418591	0.437045	0.485636	0.5175	0.56175
-1.5393	-1.50009	-1.44198	-1.39418	-1.23041	-1.21441	-1.19084	-1.1208	-0.994545	-0.938455	-0.879227	-0.854386	-0.807045	-0.762136	-0.717841	-0.697318	-0.656409	-0.611545	-0.524	-0.461023	-0.450182	-0.405455	-0.358932	-0.292136	-0.264432	-0.245705	-0.219477	-0.198977	-0.180068	-0.142159	-0.120705	-0.108886	-0.100318	-0.07775	-0.0631364	-0.0282045	0.0118636	0.121864	0.156841	0.17425	0.231977	0.249341	0.2605	0.286955	0.319955	0.332318	0.379841	0.408227	0.446568	NaN
-1.51205	-1.49325	-1.46448	-1.44257	-1.43136	-1.39182	-1.31959	-1.30182	-1.25548	-1.11518	-1.07793	-1.04195	-0.974273	-0.858841	-0.817159	-0.799682	-0.76925	-0.751864	-0.706182	-0.679682	-0.663068	-0.648841	-0.615932	-0.589909	-0.524864	-0.455568	-0.440727	-0.408932	-0.365409	-0.322909	-0.301409	-0.270773	-0.244341	-0.192955	-0.160432	-0.138477	-0.124977	-0.0599545	-0.00547727	0.0142273	0.0428864	0.0602727	0.0702273	0.0820682	0.101341	0.110477	0.119932	0.135318	0.154568	0.166818
-1.41664	-1.37984	-1.34809	-1.32802	-1.30261	-1.25655	-1.17252	-1.09225	-0.998818	-0.957114	-0.928364	-0.900795	-0.883409	-0.824432	-0.774409	-0.746091	-0.728773	-0.712432	-0.674341	-0.642568	-0.550455	-0.529045	-0.503182	-0.461341	-0.428114	-0.219205	-0.2095	-0.158682	-0.113682	-0.0656136	-0.0454091	-0.0253182	-0.00561364	0.051	0.0659318	0.0843409	0.0952045	0.101091	0.112545	0.121455	0.132977	0.14175	0.157568	0.296568	0.31875	0.345409	0.361477	0.37375	0.397977	0.420864
-1.17998	-1.13266	-0.902659	-0.880432	-0.854705	-0.839886	-0.822727	-0.784409	-0.756682	-0.750932	-0.664341	-0.606955	-0.573977	-0.547682	-0.433591	-0.370977	-0.340364	-0.220273	-0.16725	-0.156	-0.134773	-0.114295	-0.0496818	-0.0412727	-0.0208636	-0.0125227	0.00515909	0.0179091	0.0346364	0.0451364	0.0572955	0.062	0.0723409	0.0830682	0.0896364	0.102682	0.107205	0.12175	0.131023	0.164	0.197795	0.348091	0.373909	0.388045	0.416045	0.429227	0.445068	0.5185	0.542659	0.578659
-1.41248	-1.3875	-1.33164	-1.30125	-1.2725	-1.24982	-1.21816	-1.18364	-0.846545	-0.644091	-0.546705	-0.524705	-0.477273	-0.454273	-0.445432	-0.356841	-0.338523	-0.317886	-0.252659	-0.231136	-0.204273	-0.0927045	-0.0591364	-0.0419091	-0.0163864	-0.00293182	0.0516818	0.0835455	0.228341	0.274909	0.340545	0.399795	NaN	NaN	NaN	NaN	NaN	NaN	NaN	NaN	NaN	NaN	NaN	NaN	NaN	NaN	NaN	NaN	NaN	NaN
-1.48425	-1.43955	-1.40159	-1.15993	-1.1068	-1.02248	-0.951432	-0.912977	-0.888023	-0.866114	-0.818455	-0.777614	-0.746636	-0.714068	-0.690205	-0.668295	-0.655818	-0.646023	-0.608295	-0.57625	-0.551659	-0.457568	-0.343477	-0.313841	-0.293523	-0.256864	-0.240841	-0.225705	-0.221227	-0.174432	-0.157409	-0.10425	-0.0807955	-0.0625455	-0.0517727	-0.0277727	-0.0198409	-0.00822727	0.0197045	0.0330227	0.0420682	0.0601818	0.0842955	0.1095	0.132227	0.149023	0.183955	0.201682	0.276023	0.314159
-1.50627	-1.49916	-1.45886	-1.32011	-1.2787	-1.15584	-1.13593	-1.08236	-1.04359	-0.888773	-0.876182	-0.780932	-0.762614	-0.615227	-0.588932	-0.521705	-0.3025	-0.276205	-0.256273	-0.217227	-0.201705	-0.185841	-0.170318	-0.140364	-0.115068	-0.0893182	-0.0650682	-0.0349773	0.116227	0.128341	0.147023	0.407386	0.444545	0.485659	NaN	NaN	NaN	NaN	NaN	NaN	NaN	NaN	NaN	NaN	NaN	NaN	NaN	NaN	NaN	NaN
-1.47825	-1.4658	-1.45405	-1.44448	-1.28143	-1.26055	-1.17445	-1.14248	-1.09255	-1.04775	-1.01839	-0.981136	-0.953409	-0.931341	-0.902136	-0.87825	-0.809886	-0.785818	-0.773659	-0.71875	-0.678318	-0.630977	-0.571682	-0.554091	-0.526091	-0.494727	-0.476705	-0.460818	-0.42575	-0.360841	-0.337023	-0.3235	-0.312773	-0.275341	-0.2475	-0.224091	-0.20575	-0.187568	-0.162795	-0.120364	-0.09825	-0.0782273	-0.0553864	-0.0313409	-0.0157955	0.00484091	0.0205	0.031	0.0694773	0.0889318
-1.31707	-1.2702	-1.07034	-1.06939	-1.02059	-1.00143	-0.985727	-0.957659	-0.870932	-0.837932	-0.820227	-0.8015	-0.768909	-0.705591	-0.692136	-0.671227	-0.660705	-0.629773	-0.622614	-0.601841	-0.56325	-0.552977	-0.517341	-0.466955	-0.461591	-0.438159	-0.395932	-0.340795	-0.308273	-0.290182	-0.270455	-0.264159	-0.2455	-0.235023	-0.206523	-0.199341	-0.153318	-0.1345	-0.111886	-0.0776136	-0.0569091	-0.0348182	-0.0138182	-0.00243182	0.00804545	0.0263864	0.0344773	0.0479545	0.0698636	0.0782045
-1.39661	-1.25166	-1.13414	-1.08359	-0.967023	-0.790045	-0.736318	-0.709614	-0.624091	-0.572977	-0.514659	-0.486091	-0.458568	-0.448341	-0.438682	-0.418864	-0.406045	-0.336205	-0.304636	-0.285318	-0.175091	-0.163455	-0.161227	-0.0992727	-0.0765	-0.0658409	-0.0414091	-0.0245682	-0.00470455	0.00513636	0.0221136	0.0448864	0.0576136	0.0764545	0.0865682	0.117477	0.132386	0.1425	0.161114	0.203045	0.373955	0.401568	0.471068	0.7075	NaN	NaN	NaN	NaN	NaN	NaN
-1.47411	-1.45245	-1.43477	-1.41127	-1.35959	-1.32223	-1.28945	-1.24361	-1.20716	-1.17648	-1.09927	-0.968705	-0.897795	-0.832341	-0.795477	-0.778455	-0.748523	-0.71775	-0.687523	-0.620409	-0.571682	-0.535841	-0.495136	-0.461886	-0.35925	-0.346864	-0.310341	-0.280705	-0.263136	-0.240864	-0.225318	-0.202477	-0.181364	-0.154273	-0.133636	-0.114477	-0.0952045	-0.0725682	-0.0549091	-0.0365455	-0.0226364	-0.00290909	0.0189545	0.0491591	0.0695909	0.0968409	0.113705	0.126182	0.146295	0.161636
-1.46902	-1.45223	-1.36664	-1.28539	-1.11707	-1.00327	-0.966591	-0.823841	-0.759727	-0.731341	-0.706227	-0.646523	-0.609955	-0.598341	-0.568409	-0.519409	-0.465682	-0.348705	-0.247273	-0.166591	-0.157886	-0.146955	-0.132886	-0.102455	-0.0784773	-0.0545227	-0.0330227	0.0394545	0.0637045	0.114864	0.127432	0.177227	0.192136	0.214682	0.223341	0.239045	0.245977	0.287795	0.356364	0.368818	0.376659	0.396659	0.41975	0.461545	0.475114	0.486182	0.49775	0.521477	0.53275	0.559591
-1.38418	-1.16695	-1.06216	-1.0217	-0.976159	-0.937705	-0.724977	-0.685636	-0.59475	-0.579795	-0.568614	-0.528818	-0.503205	-0.467136	-0.429682	-0.333159	-0.30975	-0.280295	-0.266977	-0.254205	-0.199364	-0.1495	-0.0906364	-0.0474318	-0.01475	0.0124773	0.0627727	0.0778864	0.0863864	0.113227	0.116	0.140341	0.193841	0.272773	0.309977	0.325227	0.346795	0.361955	0.385136	0.415636	0.474841	0.485591	0.516545	0.561932	0.632273	0.656909	0.715773	NaN	NaN	NaN
-1.47936	-1.41295	-1.34673	-1.29966	-1.27932	-1.2537	-1.17166	-1.05286	-1.0307	-0.990091	-0.985205	-0.963523	-0.849705	-0.803136	-0.776114	-0.74775	-0.701523	-0.673523	-0.650136	-0.592227	-0.524227	-0.502227	-0.487477	-0.459659	-0.449795	-0.426909	-0.407523	-0.38275	-0.358614	-0.308023	-0.279295	-0.271318	-0.248909	-0.159227	-0.145591	-0.130705	-0.113091	-0.0983864	-0.08275	-0.0658409	-0.05625	-0.0395227	-0.0233864	-0.0128182	0.000886364	0.0300455	0.0449318	0.0582727	0.0839773	0.101045
-1.58811	-1.56582	-1.52932	-1.45257	-1.38075	-1.26705	-1.22464	-1.18918	-1.16993	-1.15564	-1.08961	-1.0247	-1.00575	-0.987818	-0.961205	-0.886136	-0.869477	-0.854659	-0.792909	-0.658864	-0.637977	-0.596114	-0.582886	-0.559568	-0.531045	-0.514432	-0.399182	-0.378455	-0.349818	-0.314955	-0.287114	-0.257023	-0.235341	-0.202727	-0.195568	-0.122636	-0.0990227	-0.0733409	-0.0611591	-0.03025	0.0558182	0.0758409	0.179159	0.189773	0.209955	0.253477	0.270591	0.279773	0.295886	0.325182
-1.5173	-1.50598	-1.27261	-1.23561	-1.20675	-1.09886	-1.08336	-1.05393	-1.02766	-0.940841	-0.912295	-0.87425	-0.778205	-0.723864	-0.688136	-0.630523	-0.610409	-0.59375	-0.570614	-0.559773	-0.508727	-0.330864	-0.321455	-0.294068	-0.268864	-0.191023	-0.183727	-0.153727	-0.150841	-0.131523	-0.0919773	-0.0852955	-0.0756591	-0.0685	-0.0572045	-0.0489091	-0.0337045	-0.0153636	-0.00906818	-0.00075	0.00790909	0.0219318	0.0360455	0.0519545	0.0661818	0.0935455	0.116341	0.125795	0.133318	0.145386
-1.4358	-1.41839	-0.888818	-0.824295	-0.808886	-0.778159	-0.747795	-0.719273	-0.697545	-0.646568	-0.616364	-0.593023	-0.568636	-0.544273	-0.530727	-0.51775	-0.507159	-0.324023	-0.261068	-0.247364	-0.195977	-0.142977	-0.103	-0.0779091	-0.0487045	0.0114773	0.0236818	0.0602955	0.0879545	0.113955	0.165023	0.195091	0.211477	0.248591	0.273682	0.293909	0.311727	0.365114	0.413455	0.480477	0.527341	0.552455	NaN	NaN	NaN	NaN	NaN	NaN	NaN	NaN
-1.61145	-1.47889	-1.39007	-1.35477	-1.33275	-1.3255	-1.29732	-1.28959	-1.21941	-1.20305	-1.17527	-1.14911	-1.11511	-1.08643	-1.04134	-0.868795	-0.830727	-0.783841	-0.742477	-0.724682	-0.684523	-0.665864	-0.64875	-0.623568	-0.586841	-0.540318	-0.525068	-0.498886	-0.463386	-0.403773	-0.371545	-0.252523	-0.221545	-0.210068	-0.192545	-0.186159	-0.160023	-0.148591	-0.134386	-0.114364	-0.0835	-0.0458409	0.0958636	0.121318	0.138023	0.1645	0.196682	0.288636	0.309432	0.3805
-1.39498	-1.29668	-1.28357	-1.23757	-1.05591	-0.87575	-0.850068	-0.829023	-0.819795	-0.801591	-0.78775	-0.769023	-0.754477	-0.699795	-0.691886	-0.666682	-0.652932	-0.378409	-0.309614	-0.251136	-0.214114	-0.168727	-0.11725	-0.0402955	-0.00695455	0.0156364	0.0404091	0.0764318	0.0834318	0.104205	0.11575	0.123386	0.1305	0.147614	0.163614	0.181864	0.208364	0.287295	0.320545	0.329205	0.335568	0.364977	0.375136	0.386591	0.396841	0.417864	0.476182	0.507091	0.55925	0.594614
-1.2492	-1.17041	-1.11552	-1.05545	-1.02357	-0.978818	-0.943795	-0.922864	-0.909295	-0.851545	-0.778705	-0.758455	-0.732977	-0.707205	-0.638409	-0.58225	-0.525636	-0.51175	-0.502295	-0.494432	-0.441545	-0.432318	-0.413841	-0.398636	-0.379568	-0.363068	-0.270977	-0.254614	-0.250864	-0.238773	-0.214773	-0.148114	-0.120227	-0.103182	-0.0948636	-0.0726136	-0.0621591	-0.0554318	0.0990455	0.121182	0.152159	0.165932	0.192	0.197909	0.231682	0.254227	0.289727	0.325795	0.368409	0.445682
-1.23339	-1.02309	-0.982114	-0.976886	-0.927091	-0.900727	-0.860955	-0.851432	-0.821932	-0.807636	-0.774	-0.736273	-0.717386	-0.659159	-0.642568	-0.635159	-0.572432	-0.536432	-0.482114	-0.463045	-0.452455	-0.430773	-0.416159	-0.388977	-0.367545	-0.312591	-0.266864	-0.244955	-0.222614	-0.196205	-0.182477	-0.159477	-0.138432	-0.12325	-0.0978182	-0.0775682	-0.0605	-0.0437273	-0.01875	0.00238636	0.0309318	0.0425227	0.0688864	0.0796818	0.0891364	0.110295	0.137182	0.145273	0.160727	0.180364
-1.41164	-1.37439	-1.35359	-1.30509	-1.28239	-1.19807	-1.18739	-1.15975	-1.0542	-1.04336	-0.987023	-0.951273	-0.903886	-0.88125	-0.866795	-0.855318	-0.81775	-0.764955	-0.729091	-0.686841	-0.643364	-0.603	-0.584591	-0.564727	-0.514818	-0.480477	-0.453364	-0.439773	-0.420432	-0.407545	-0.385591	-0.337932	-0.305341	-0.281682	-0.251795	-0.19075	-0.144273	-0.130159	-0.0754773	-0.0227955	-0.00238636	0.0121136	0.0205227	0.0294318	0.0490455	0.0837727	0.0956136	0.115159	0.126455	0.139977
-1.4305	-1.41845	-1.39066	-1.3597	-1.31443	-1.29757	-1.23939	-1.16252	-1.0673	-1.03184	-1.00205	-0.981818	-0.955795	-0.899	-0.839386	-0.829136	-0.808795	-0.787818	-0.764205	-0.704205	-0.672023	-0.656114	-0.618795	-0.556409	-0.539045	-0.441523	-0.416205	-0.403364	-0.340932	-0.274886	-0.237568	-0.211295	-0.152432	-0.108614	-0.0805909	-0.0683864	-0.0307273	0.00202273	0.0243864	0.130159	0.172545	0.197886	0.232318	0.247136	0.471841	0.546818	NaN	NaN	NaN	NaN
-1.49173	-1.46643	-1.44009	-1.25043	-1.16502	-1.13141	-1.07218	-1.04425	-1.02902	-0.86175	-0.853727	-0.843455	-0.817091	-0.778545	-0.759091	-0.745068	-0.736227	-0.717455	-0.695841	-0.657273	-0.588773	-0.572614	-0.555295	-0.540477	-0.510773	-0.493386	-0.450818	-0.442591	-0.393386	-0.346795	-0.325682	-0.307023	-0.277477	-0.255295	-0.196568	-0.157023	-0.127182	-0.122909	-0.111159	-0.0958409	-0.0803636	-0.0731591	-0.0615909	-0.0526136	-0.0173636	-0.000431818	0.0125455	0.0318409	0.0645227	0.0821818
-1.44107	-1.40318	-1.36293	-1.33541	-1.30366	-1.28998	-1.28293	-1.25102	-1.22741	-1.08655	-1.04064	-1.02477	-1.00607	-0.986909	-0.97875	-0.955273	-0.913591	-0.899727	-0.883795	-0.853705	-0.790341	-0.686705	-0.642182	-0.627364	-0.604886	-0.583568	-0.510591	-0.487841	-0.395227	-0.324341	-0.305159	-0.278045	-0.249227	-0.222955	-0.210545	-0.178773	-0.137659	-0.120477	-0.107023	-0.0941818	-0.0871136	-0.0666136	-0.0652045	-0.0522955	-0.0381364	-0.0268409	-0.00761364	0.01475	0.0478864	0.0783636
-1.42166	-1.39843	-1.37459	-1.35198	-1.29589	-1.28284	-1.24118	-1.19214	-1.1557	-1.13134	-1.12041	-1.07723	-0.951295	-0.872886	-0.839614	-0.786023	-0.754045	-0.654068	-0.637705	-0.602795	-0.569523	-0.553523	-0.516455	-0.499182	-0.406295	-0.376023	-0.334682	-0.258227	-0.146977	-0.116568	-0.0656364	-0.0175227	0.00459091	0.0274318	0.0429545	0.06675	0.0968864	0.172614	0.233636	0.26725	0.306705	0.379409	0.395977	NaN	NaN	NaN	NaN	NaN	NaN	NaN
-1.39727	-1.38123	-1.34314	-1.30252	-1.24243	-1.14386	-1.04052	-1.0072	-0.958523	-0.939477	-0.930409	-0.914432	-0.900864	-0.888591	-0.780045	-0.599205	-0.4385	-0.419795	-0.382955	-0.371136	-0.359545	-0.343977	-0.320432	-0.297932	-0.247841	-0.215545	-0.172295	-0.130455	-0.100364	-0.0946364	-0.0815	-0.07025	-0.0609318	-0.0567727	-0.0203182	-0.00286364	0.00988636	0.0204545	0.0348409	0.0495455	0.0581136	0.0956818	0.115159	0.129705	0.147	0.162932	0.210386	0.244864	0.381477	0.405295
-1.46541	-1.43127	-1.37657	-1.17652	-1.04302	-1.01295	-0.986205	-0.954523	-0.939659	-0.90825	-0.841818	-0.645682	-0.610045	-0.532227	-0.475818	-0.465614	-0.440909	-0.411159	-0.363636	-0.339182	-0.303841	-0.289341	-0.232818	-0.170045	-0.167477	-0.11025	-0.0881364	-0.0674318	-0.0406591	-0.0225	-0.00493182	0.101182	0.117841	0.126182	0.134205	0.162114	0.180136	0.194932	0.240136	0.283364	0.303659	0.333841	0.350682	0.36475	0.379955	0.38575	0.399159	0.417773	0.463773	0.502068
-1.53607	-1.48166	-1.38357	-1.34575	-1.31705	-1.24539	-1.22643	-1.20545	-1.191	-1.14105	-1.12134	-1.08373	-0.998432	-0.879364	-0.856523	-0.803841	-0.7555	-0.7315	-0.690455	-0.639659	-0.593364	-0.494568	-0.475773	-0.396295	-0.384364	-0.322	-0.292682	-0.289136	-0.27425	-0.242705	-0.198273	-0.172045	-0.158045	-0.126636	-0.113409	-0.100886	-0.0853409	-0.0682273	-0.0617273	-0.0356818	-0.0214545	0.0305909	0.0578409	0.0720909	0.112977	0.124545	0.134114	0.146773	0.159341	0.176523
-1.56377	-1.15164	-1.13661	-1.07332	-1.03739	-0.985795	-0.966977	-0.946955	-0.91075	-0.870864	-0.833	-0.768136	-0.748	-0.554864	-0.507909	-0.491159	-0.461341	-0.398182	-0.290932	-0.22125	-0.173341	-0.149295	-0.0918409	0.00713636	0.0252273	0.0660227	0.0941591	0.120841	0.141023	0.173659	0.194795	0.205727	0.225773	0.271068	0.296955	0.417727	0.486114	NaN	NaN	NaN	NaN	NaN	NaN	NaN	NaN	NaN	NaN	NaN	NaN	NaN
-1.53473	-1.4828	-1.48089	-1.41068	-1.2873	-1.25891	-1.2317	-1.12702	-1.07809	-1.032	-1.01264	-0.981659	-0.963886	-0.882705	-0.8685	-0.861545	-0.840227	-0.834364	-0.748295	-0.716659	-0.702545	-0.689773	-0.676523	-0.662886	-0.643659	-0.621159	-0.598045	-0.525386	-0.472545	-0.417841	-0.366091	-0.309977	-0.269	-0.228227	-0.212295	-0.180273	-0.137659	-0.121227	-0.114614	-0.0947273	-0.0849318	-0.077	-0.0617045	-0.03575	-0.0296591	-0.0171136	-0.00379545	0.0139091	0.02875	0.0818409
-1.41618	-1.39925	-1.35689	-1.27443	-1.22977	-1.19636	-1.13505	-1.03373	-1.00218	-0.968205	-0.911	-0.86375	-0.750386	-0.728227	-0.696227	-0.673591	-0.646068	-0.482023	-0.46175	-0.366636	-0.344023	-0.324977	-0.19375	-0.167932	-0.121682	-0.0785455	-0.051	-0.0338409	-0.00643182	0.0198864	0.0412045	0.0681364	0.0895227	0.0969545	0.104909	0.115205	0.130409	0.144091	0.1725	0.180636	0.191341	0.206568	0.291364	0.301568	0.326386	0.339409	0.352409	0.366568	0.386727	0.453727
-1.38311	-1.25184	-1.21209	-1.00739	-0.961727	-0.887682	-0.872955	-0.837909	-0.737864	-0.660182	-0.649932	-0.612864	-0.505591	-0.44225	-0.430932	-0.403886	-0.395591	-0.370136	-0.347614	-0.306955	-0.235636	-0.195432	-0.182295	-0.169727	-0.163727	-0.156614	-0.145682	-0.0854773	-0.0751364	-0.0608409	-0.0439773	-0.0146591	0.00165909	0.0214545	0.0425455	0.0487727	0.0713864	0.101932	0.116955	0.127386	0.149295	0.161659	0.181159	0.187841	0.215386	0.248591	0.281705	0.357909	0.399455	0.426477
-1.33509	-1.31686	-1.28039	-1.24375	-1.21105	-1.1068	-1.09648	-1.04766	-1.02634	-1.00673	-0.988568	-0.949841	-0.890341	-0.829773	-0.801023	-0.780023	-0.741932	-0.691091	-0.594114	-0.541614	-0.471545	-0.424773	-0.392205	-0.37525	-0.358795	-0.270227	-0.243114	-0.234136	-0.220841	-0.172455	-0.152818	-0.125477	-0.0896818	-0.0801818	-0.0599773	-0.0388182	-0.0178864	0.0149545	0.0373636	0.07825	0.0876591	0.0966364	0.117318	0.131545	0.143136	0.163568	0.216864	0.241273	0.276341	0.299636
-1.36775	-1.33495	-1.31198	-1.22445	-1.1915	-1.1627	-1.13186	-1.07259	-0.941727	-0.552523	-0.318795	-0.267455	-0.221818	-0.200568	-0.179432	-0.171227	-0.157864	-0.108045	-0.106114	-0.0665455	-0.0599091	-0.00584091	0.0332045	0.05825	0.0735682	0.0954773	0.127932	0.135295	0.169477	0.186659	0.257341	0.337727	0.395136	0.406636	0.436341	0.447364	0.454818	0.468636	0.484114	0.511364	0.526159	0.55325	0.568477	0.605909	0.685091	0.778295	NaN	NaN	NaN	NaN
-1.41716	-1.21211	-1.10698	-1.00568	-0.994455	-0.974295	-0.964205	-0.945864	-0.941023	-0.920273	-0.911136	-0.875614	-0.870295	-0.837	-0.812295	-0.766455	-0.711227	-0.651841	-0.634455	-0.597614	-0.572864	-0.547909	-0.498568	-0.420477	-0.3465	-0.25025	-0.209205	-0.188136	-0.155682	-0.142341	-0.124182	-0.116932	-0.103477	-0.0899318	-0.0744773	-0.0662727	-0.0503864	-0.0406591	-0.00968182	0.000477273	0.0291591	0.0453182	0.0644773	0.0700909	0.0809318	0.09325	0.101523	0.119091	0.149955	0.176045
-1.39123	-1.06107	-1.02095	-0.986614	-0.924477	-0.837841	-0.827386	-0.811886	-0.760136	-0.740023	-0.711045	-0.682977	-0.664227	-0.556182	-0.531455	-0.485114	-0.394182	-0.365614	-0.346023	-0.304727	-0.297045	-0.270341	-0.252273	-0.208523	-0.169023	-0.151773	-0.129523	-0.115477	-0.100182	-0.0744318	-0.0313409	0.01725	0.0499773	0.0724545	0.09	0.133636	0.152455	0.169273	0.205341	0.234205	0.268068	0.297818	0.372795	0.413682	0.456636	0.559409	NaN	NaN	NaN	NaN
-1.80136	-1.7897	-1.74855	-1.71018	-1.57318	-1.52259	-1.46598	-1.42127	-1.36098	-1.29952	-1.28152	-1.2478	-1.21148	-1.18511	-1.17639	-1.16386	-1.14984	-1.13807	-1.13066	-1.12882	-1.1115	-1.10482	-1.09943	-1.05482	-1.04666	-1.02345	-0.965091	-0.942682	-0.909273	-0.780477	-0.726773	-0.647614	-0.499159	-0.39525	-0.379795	-0.257318	-0.224977	-0.196795	-0.167977	-0.133205	-0.114136	-0.101318	-0.0903182	-0.0849318	-0.06225	-0.0333182	-0.0151591	-0.00140909	0.0869091	0.0948409
-1.26007	-1.23793	-1.19961	-1.13555	-1.10868	-1.05866	-0.987682	-0.976636	-0.965341	-0.937159	-0.932568	-0.892977	-0.825818	-0.735932	-0.718977	-0.687068	-0.660682	-0.623295	-0.549	-0.497773	-0.478205	-0.446795	-0.419409	-0.251432	-0.176182	-0.171	-0.149295	-0.11175	-0.095	-0.0821591	-0.0680682	-0.0581136	0.00840909	0.0578864	0.0671364	0.0789318	0.0923636	0.0977955	0.105568	0.115955	0.127682	0.133227	0.141477	0.162705	0.180659	0.302682	0.321523	0.338727	0.369114	0.388932
-1.50943	-1.47443	-1.33075	-1.30832	-1.26895	-1.25852	-1.23664	-1.14043	-1.0413	-0.912114	-0.856091	-0.828682	-0.791909	-0.777636	-0.734705	-0.665773	-0.656386	-0.551614	-0.530727	-0.495045	-0.48	-0.468523	-0.390045	-0.373341	-0.341591	-0.327545	-0.31875	-0.286	-0.222409	-0.192455	-0.180977	-0.152136	-0.119568	-0.0559773	-0.0524545	-0.0378409	-0.0152727	0.0230682	0.0359318	0.04675	0.0835227	0.107364	0.139	0.161341	0.171727	0.189341	0.208295	0.233614	0.292386	0.315364
-1.49434	-1.21	-1.19148	-1.14686	-1.12886	-0.917091	-0.890205	-0.88075	-0.787114	-0.764523	-0.671727	-0.632455	-0.604568	-0.556795	-0.529773	-0.517841	-0.504932	-0.466591	-0.458909	-0.448955	-0.427977	-0.406932	-0.346205	-0.316182	-0.288068	-0.260273	-0.205045	-0.168614	-0.107295	-0.0995455	-0.0648636	-0.0536591	-0.000159091	0.0288864	0.0593636	0.0975227	0.109841	0.120068	0.150614	0.163886	0.187682	0.373023	0.381932	0.401977	0.409636	0.435205	0.454568	0.464614	0.482227	0.511023
-1.59752	-1.55898	-1.48205	-1.41545	-1.38184	-1.30052	-1.18618	-1.144	-1.0585	-1.01727	-0.980932	-0.903023	-0.880477	-0.849727	-0.823909	-0.744409	-0.698341	-0.689591	-0.663591	-0.542523	-0.468818	-0.405114	-0.3815	-0.364295	-0.347977	-0.312773	-0.284205	-0.237568	-0.217932	-0.193818	-0.139636	-0.137114	-0.110045	-0.106409	-0.0903636	-0.0703864	-0.0557727	-0.0351591	-0.0146818	-0.00756818	0.00884091	0.0268409	0.0460909	0.0607955	0.0944318	0.101477	0.108114	0.127205	0.138068	0.146591
-1.38395	-1.34564	-1.32052	-1.30402	-1.23007	-1.2058	-1.19018	-1.15264	-1.14043	-1.10709	-1.09445	-1.07852	-0.816477	-0.443182	-0.421795	-0.128068	-0.0206364	0.0217273	0.112886	0.128341	0.215341	0.300432	0.341614	0.375364	0.396955	0.549682	0.596159	0.620386	NaN	NaN	NaN	NaN	NaN	NaN	NaN	NaN	NaN	NaN	NaN	NaN	NaN	NaN	NaN	NaN	NaN	NaN	NaN	NaN	NaN	NaN
-1.41177	-1.39239	-1.36539	-1.34675	-1.33259	-1.31841	-1.27864	-1.25882	-1.18184	-1.15191	-1.10893	-1.04248	-1.02098	-0.999432	-0.962068	-0.909773	-0.871205	-0.839909	-0.818909	-0.806432	-0.773841	-0.752818	-0.721886	-0.693841	-0.627568	-0.601068	-0.529591	-0.470318	-0.425273	-0.334591	-0.295341	-0.287409	-0.241205	-0.216318	-0.182045	-0.115159	-0.0993864	-0.0758636	-0.0528636	-0.0337727	0.171841	0.189136	0.200795	0.218773	0.282091	0.309705	0.317227	0.359409	0.379705	0.40475
-1.47684	-1.34168	-1.2882	-1.22875	-0.953409	-0.896727	-0.784545	-0.706659	-0.628523	-0.586432	-0.546136	-0.530636	-0.508886	-0.502705	-0.49025	-0.475659	-0.462705	-0.443341	-0.407	-0.38325	-0.367386	-0.345227	-0.329455	-0.298091	-0.264409	-0.246705	-0.2195	-0.206227	-0.199545	-0.180568	-0.156659	-0.140841	-0.113318	-0.0875909	-0.0555227	-0.0353409	-0.0196591	-0.0122273	0.000568182	0.0259773	0.0430227	0.0614318	0.0720227	0.0820227	0.0921364	0.105955	0.120045	0.14	0.157182	0.166659
-1.27634	-1.25536	-1.20761	-1.12441	-1.08889	-1.0718	-1.06159	-1.03325	-1.00761	-0.879045	-0.851114	-0.810432	-0.756955	-0.739955	-0.733636	-0.6495	-0.6155	-0.550159	-0.530659	-0.508045	-0.487182	-0.433023	-0.431045	-0.408159	-0.396045	-0.371591	-0.337477	-0.301	-0.269341	-0.201341	-0.149045	-0.131409	-0.125114	-0.109705	-0.084	-0.0505909	0.114227	0.138432	0.157705	0.194295	0.251455	0.270136	0.359227	0.371545	0.402455	0.484273	NaN	NaN	NaN	NaN
-1.46275	-1.42307	-1.38368	-1.36261	-1.32834	-1.32236	-1.27736	-1.25541	-1.2077	-1.18677	-1.15005	-1.04502	-1.01718	-0.976273	-0.827955	-0.805977	-0.737705	-0.600591	-0.581136	-0.543773	-0.517636	-0.462295	-0.449432	-0.437795	-0.348523	-0.336659	-0.27725	-0.2625	-0.253295	-0.172795	-0.144432	-0.135977	-0.122909	-0.0875682	-0.0667955	-0.0558636	-0.0255227	-0.00263636	0.0621591	0.0919318	0.112886	0.127773	0.156977	0.174227	0.182386	0.208068	0.239386	0.365932	0.410864	0.436864
-1.5307	-1.49895	-1.404	-1.37905	-1.35602	-1.32909	-1.31266	-0.795773	-0.753318	-0.719159	-0.712795	-0.701068	-0.687727	-0.667159	-0.634591	-0.597182	-0.579886	-0.556614	-0.534068	-0.4875	-0.415818	-0.385182	-0.25025	-0.215818	-0.18375	-0.176909	-0.175977	-0.152886	-0.0714318	-0.03975	-0.0248636	0.0130909	0.0367727	0.0455227	0.0544091	0.0694545	0.108636	0.137864	0.163432	0.183455	0.192455	0.210636	0.229	0.234159	0.249295	0.285045	0.305545	0.336227	0.351727	0.370795
-1.44243	-1.31666	-1.29861	-1.23486	-1.13716	-1.09939	-1.06402	-0.991455	-0.808409	-0.781977	-0.758864	-0.7485	-0.729341	-0.708477	-0.694841	-0.684523	-0.596409	-0.565818	-0.5025	-0.491159	-0.477636	-0.445523	-0.377023	-0.351182	-0.316023	-0.298773	-0.289205	-0.268955	-0.235886	-0.221227	-0.176977	-0.158523	-0.147795	-0.135182	-0.1155	-0.0504773	-0.0347955	0.08575	0.121205	0.142318	0.193159	0.271386	0.390614	0.415068	0.432205	0.45625	NaN	NaN	NaN	NaN
-1.61493	-1.5683	-1.54018	-1.36061	-1.29664	-1.23609	-1.17002	-1.13075	-1.09427	-1.05718	-1.03414	-1.01589	-0.982545	-0.941136	-0.85675	-0.812568	-0.740841	-0.690159	-0.668886	-0.647386	-0.628568	-0.467955	-0.3925	-0.369864	-0.327432	-0.295841	-0.262182	-0.231182	-0.202727	-0.195705	-0.158773	-0.136977	-0.135205	-0.122159	-0.0975	-0.0775	-0.0657045	-0.0499318	-0.0379545	-0.0217955	0.0134318	0.0406136	0.0522045	0.0679545	0.0880682	0.0971364	0.104795	0.125364	0.132705	0.144409
-1.61405	-1.51039	-1.3633	-1.36023	-1.186	-1.09116	-1.05859	-1.03886	-0.969341	-0.942432	-0.912273	-0.877886	-0.860273	-0.840114	-0.83325	-0.819727	-0.777295	-0.733818	-0.658205	-0.601068	-0.574545	-0.561318	-0.543295	-0.521795	-0.509409	-0.503295	-0.487727	-0.426091	-0.3875	-0.300727	-0.288614	-0.245227	-0.21575	-0.175205	-0.166068	-0.134136	-0.114295	-0.0987273	-0.0609773	-0.0317045	0.00459091	0.0161591	0.0269545	0.0492045	0.05725	0.0696364	0.0985	0.110545	0.122886	0.129705
-1.51593	-1.4303	-1.40214	-1.3772	-1.32559	-1.28818	-1.28091	-1.2417	-1.2217	-1.21193	-1.07668	-1.00211	-0.956455	-0.921409	-0.704636	-0.675795	-0.584386	-0.520886	-0.4475	-0.359932	-0.322659	-0.291114	-0.247977	-0.169068	-0.150591	-0.124864	-0.115614	-0.102523	-0.0827955	-0.0655227	-0.0521136	-0.0307727	0.0387045	0.0771136	0.102955	0.118159	0.128159	0.149818	0.168205	0.174886	0.207909	0.230932	0.239045	0.268	0.340795	0.374591	0.384568	0.412818	0.433227	0.452432
-1.37691	-1.27702	-1.24655	-1.1997	-0.978477	-0.968545	-0.920068	-0.786455	-0.772386	-0.738477	-0.712545	-0.682091	-0.537341	-0.498091	-0.232977	-0.174477	-0.161818	-0.111227	-0.0904318	-0.0527273	-0.0257045	-0.0110682	0.00472727	0.0186591	0.0371136	0.0654318	0.0792273	0.119545	0.132341	0.160227	0.180318	0.297341	0.3085	0.321591	0.32775	0.34875	0.406477	0.425727	0.442364	0.494705	0.577318	0.719636	0.742773	NaN	NaN	NaN	NaN	NaN	NaN	NaN
-0.908523	-0.897614	-0.868659	-0.849614	-0.788841	-0.753182	-0.650841	-0.557	-0.503864	-0.427636	-0.339114	-0.3185	-0.294295	-0.250909	-0.21525	-0.188545	-0.169273	-0.156023	-0.144023	-0.13125	-0.127136	-0.122159	-0.0896591	-0.0683864	-0.0498864	-0.0383864	0.0417273	0.0831591	0.109295	0.142864	0.155568	0.166682	0.212386	0.313864	0.330523	0.345773	0.422705	0.451659	0.568136	0.586182	0.599682	0.646773	0.726659	NaN	NaN	NaN	NaN	NaN	NaN	NaN
-1.32968	-1.29716	-1.27689	-1.2547	-1.18341	-1.14659	-1.02389	-0.981909	-0.949955	-0.931841	-0.910659	-0.901136	-0.856432	-0.809841	-0.778614	-0.760227	-0.735795	-0.596909	-0.399045	-0.326432	-0.209773	-0.192932	-0.143318	-0.0969318	-0.0871364	-0.0408409	-0.0264318	0.00786364	0.0420909	0.0581591	0.105886	0.127977	0.142977	0.198545	0.244205	0.283886	0.298	0.327409	0.344455	0.394045	0.418886	0.448182	0.488614	0.523727	0.629659	0.651659	0.701068	NaN	NaN	NaN
-1.44457	-0.95175	-0.638341	-0.579432	-0.426864	-0.408977	-0.372795	-0.361636	-0.3395	-0.3035	-0.242636	-0.209773	-0.177273	-0.0782955	-0.0706818	-0.0551591	-0.0414318	-0.0123409	0.0374545	0.0532045	0.0835455	0.113568	0.130568	0.152705	0.165432	0.224568	0.234841	0.257045	0.317545	0.351068	0.399545	0.419136	0.423182	0.430068	0.454386	0.477318	0.486068	0.505727	0.5595	0.569727	0.601659	0.609909	0.616523	0.643568	0.669977	0.713909	NaN	NaN	NaN	NaN
-1.48945	-1.34261	-1.28761	-1.24905	-1.21459	-1.20545	-1.15614	-1.08907	-1.05866	-1.0263	-0.983523	-0.946318	-0.850818	-0.816795	-0.781636	-0.749159	-0.566295	-0.519886	-0.501364	-0.405227	-0.318977	-0.264932	-0.253205	-0.242614	-0.23075	-0.197295	-0.181318	-0.149273	-0.100477	-0.0820227	-0.0662273	-0.0547727	-0.0422727	-0.0211818	0.000568182	0.0890909	0.111841	0.124364	0.168477	0.176659	0.218455	0.226455	0.277909	0.304068	0.354886	0.382341	0.431091	0.447159	0.465636	0.533682
-1.39923	-1.36005	-1.32345	-1.29123	-1.21698	-1.18211	-1.17461	-1.16055	-1.08705	-1.04782	-1.03332	-1.02211	-0.962273	-0.754023	-0.670205	-0.627477	-0.603591	-0.572386	-0.551659	-0.510136	-0.467568	-0.453568	-0.435182	-0.428932	-0.421341	-0.244295	-0.10625	-0.08425	-0.0631136	-0.0478864	-0.0217273	0.00159091	0.0201818	0.0495455	0.0794091	0.108432	0.122545	0.133205	0.149864	0.154682	0.177227	0.191636	0.220364	0.382455	0.39975	0.411023	0.442386	0.492386	0.657091	NaN
-1.43748	-1.354	-1.30175	-1.23014	-1.22348	-1.1873	-1.16291	-1.133	-1.12073	-1.10311	-1.07943	-1.07034	-1.0238	-1.01045	-0.983432	-0.955818	-0.941795	-0.929977	-0.906341	-0.8795	-0.837909	-0.830455	-0.821909	-0.811682	-0.797864	-0.774773	-0.743705	-0.725409	-0.700545	-0.566295	-0.471841	-0.378091	-0.29025	-0.234364	-0.196659	-0.157818	-0.152318	-0.121614	-0.0943182	-0.0764318	-0.0648636	-0.0505682	-0.0425909	-0.0260455	-0.0171818	0.00972727	0.06325	0.0781364	0.08925	0.111227
-1.59077	-1.56736	-1.46559	-1.23927	-1.20684	-1.059	-1.00489	-0.954295	-0.911682	-0.841318	-0.819091	-0.793341	-0.758	-0.655523	-0.632068	-0.546045	-0.519091	-0.418636	-0.363886	-0.336023	-0.310886	-0.278114	-0.247614	-0.236705	-0.219159	-0.164591	-0.143886	-0.119068	-0.0935227	-0.0783636	-0.0549773	-0.0456364	-0.0340455	-0.0218864	-0.0162045	-0.00736364	0.00329545	0.0330455	0.04225	0.0546364	0.0631364	0.0863409	0.0930682	0.107909	0.127614	0.131909	0.181386	0.192477	0.32875	0.341295
-1.62145	-1.59548	-1.57091	-1.35443	-1.23934	-1.19395	-1.18118	-1.14766	-1.13534	-1.11102	-1.09182	-1.08007	-1.04668	-0.955932	-0.941864	-0.924773	-0.909932	-0.899455	-0.829341	-0.788477	-0.743295	-0.666182	-0.543136	-0.528795	-0.420409	-0.331909	-0.257568	-0.242182	-0.229955	-0.217545	-0.189364	-0.176068	-0.168955	-0.142795	-0.126	-0.100455	-0.0920227	-0.08425	-0.0730455	-0.0545455	-0.0443636	-0.0324318	-0.0204773	0.104909	0.129114	0.145545	0.154227	0.168068	0.185841	0.219614
-1.33577	-1.28957	-1.27175	-1.246	-1.21207	-1.128	-1.03989	-1.01395	-0.985909	-0.957205	-0.944841	-0.929318	-0.768682	-0.738886	-0.722659	-0.698091	-0.679932	-0.658955	-0.622568	-0.604455	-0.587841	-0.577455	-0.565227	-0.424795	-0.36225	-0.22675	-0.193932	-0.175205	-0.152182	-0.125273	-0.110977	-0.0965455	-0.0566591	-0.0246364	-0.00893182	-0.000272727	0.00613636	0.0151364	0.0764318	0.104614	0.120409	0.134182	0.144	0.155705	0.178432	0.221136	0.254864	0.287841	0.353864	0.365545
-1.40973	-1.29695	-1.1757	-1.03782	-1.00498	-0.971114	-0.961705	-0.938341	-0.903341	-0.828091	-0.816909	-0.696068	-0.625455	-0.573114	-0.531318	-0.464636	-0.407591	-0.384568	-0.342273	-0.326636	-0.299909	-0.201068	-0.184159	-0.139545	-0.128795	-0.122182	-0.104477	-0.0900682	-0.0759318	-0.0692955	-0.06025	-0.0510455	-0.0396136	-0.0306818	-0.0176136	0.0230455	0.0398182	0.0695682	0.0886591	0.0924545	0.105432	0.109273	0.159182	0.196864	0.263477	0.299727	0.315659	0.331568	0.404432	0.4275
-1.46145	-1.44723	-1.42718	-1.34405	-1.31414	-1.27232	-1.25641	-1.22939	-1.0378	-0.957864	-0.830295	-0.763364	-0.731477	-0.647386	-0.632045	-0.585932	-0.569909	-0.541568	-0.522977	-0.501432	-0.477659	-0.435114	-0.401455	-0.230523	-0.0995	-0.0597955	-0.0396136	-0.00820455	0.0387045	0.0739545	0.100818	0.115477	0.161341	0.207364	0.262909	0.28025	0.288091	0.314205	0.338477	0.404159	0.414864	0.543386	0.574045	0.633705	0.646864	0.660955	NaN	NaN	NaN	NaN
-1.36773	-1.276	-1.24559	-1.16877	-1.15559	-1.05441	-1.02111	-0.967864	-0.938386	-0.922341	-0.902091	-0.887273	-0.866159	-0.838227	-0.825977	-0.770932	-0.752205	-0.729023	-0.717364	-0.704455	-0.678614	-0.656477	-0.627205	-0.602523	-0.587636	-0.573386	-0.531091	-0.392205	-0.343682	-0.325273	-0.313977	-0.229886	-0.208364	-0.188091	-0.0451364	-0.0128182	0.0188409	0.0567727	0.09325	0.1405	0.174636	0.221409	0.268	0.319023	0.489	NaN	NaN	NaN	NaN	NaN
-1.50823	-1.50236	-1.49545	-1.48914	-1.46382	-1.45964	-1.28014	-1.13641	-1.10482	-0.863318	-0.793773	-0.750341	-0.559409	-0.434614	-0.408682	-0.382023	-0.281659	-0.278545	-0.241727	-0.223864	-0.202386	-0.170818	-0.159	-0.146386	-0.133341	-0.130727	-0.11875	-0.100886	-0.0958182	-0.0567955	-0.0381591	-0.0181591	0.0401136	0.0535455	0.0754318	0.0855227	0.0938409	0.104386	0.125455	0.141023	0.150818	0.171818	0.235659	0.254909	0.273773	0.312545	0.322136	0.330477	0.350477	0.363705
-1.2503	-1.22564	-1.17739	-1.14505	-0.743795	-0.690864	-0.612886	-0.545205	-0.414727	-0.389409	-0.351409	-0.318227	-0.277818	-0.261841	-0.244068	-0.221841	-0.104114	-0.0870455	-0.0810682	-0.06475	-0.0480682	-0.0247955	0.0292955	0.0832273	0.0974318	0.119636	0.127705	0.132682	0.138864	0.147682	0.234045	0.271364	0.2935	0.298841	0.309773	0.323727	0.330955	0.358159	0.375477	0.381477	0.419727	0.427773	0.438841	0.449364	0.4685	0.475068	0.497045	0.512864	0.526114	0.548409
-1.41275	-1.3995	-1.15234	-1.13389	-1.08668	-0.982409	-0.973341	-0.961864	-0.93375	-0.908955	-0.801864	-0.788227	-0.7785	-0.745159	-0.721273	-0.696205	-0.67925	-0.612955	-0.46325	-0.421045	-0.34825	-0.3205	-0.297114	-0.281091	-0.253432	-0.236182	-0.206364	-0.171205	-0.165205	-0.140227	-0.130045	-0.107318	-0.0878182	-0.0817273	-0.0697727	-0.0257045	-0.0198636	0.00886364	0.0178409	0.0381364	0.0482045	0.0629091	0.0719545	0.110909	0.119182	0.134295	0.144614	0.196795	0.217295	0.253227
-1.53568	-1.4638	-1.35623	-1.29941	-1.27823	-1.18186	-1.16159	-1.14461	-1.1273	-1.11718	-1.09693	-1.06043	-0.902182	-0.873045	-0.837432	-0.824977	-0.764932	-0.693273	-0.680614	-0.653136	-0.617341	-0.525477	-0.473864	-0.459386	-0.454091	-0.43375	-0.411591	-0.400909	-0.383341	-0.318068	-0.190068	-0.175114	-0.128614	-0.110182	-0.0942273	-0.0727273	-0.0623409	-0.0474773	-0.0317273	-0.0260909	-0.0138636	-0.00279545	0.0180227	0.0278182	0.0378864	0.057	0.105182	0.116432	0.121364	0.132682
-1.20284	-1.15357	-1.12993	-1.11064	-1.06361	-1.00868	-0.99575	-0.982364	-0.971614	-0.947227	-0.929795	-0.82925	-0.807909	-0.729273	-0.670886	-0.458045	-0.40925	-0.235841	-0.200477	-0.125977	-0.0921364	-0.0707273	-0.0148409	0.00168182	0.02	0.0318182	0.07175	0.0955682	0.1075	0.112318	0.120795	0.128864	0.172	0.230341	0.254841	0.273659	0.278659	0.349727	0.370977	0.39025	0.397886	0.407932	0.416568	0.435636	0.439955	0.4545	0.467136	0.498523	0.511773	0.536932
-1.48761	-1.4765	-1.4525	-1.25705	-1.04045	-0.9655	-0.945432	-0.920886	-0.895614	-0.863545	-0.780205	-0.750591	-0.729591	-0.696841	-0.672364	-0.531523	-0.520545	-0.400523	-0.387545	-0.382477	-0.348886	-0.333068	-0.292727	-0.251909	-0.218205	-0.208045	-0.153773	-0.145773	-0.1	-0.0792727	-0.0636136	-0.0477955	-0.0385227	0.0301591	0.0484773	0.0619773	0.0826136	0.0946136	0.106182	0.128886	0.316727	0.340205	0.344955	0.35975	0.399182	0.454591	0.498273	0.564773	0.677455	0.694727
-1.32909	-1.23582	-1.18834	-1.09916	-1.07159	-1.04393	-0.982386	-0.945341	-0.789068	-0.769523	-0.75725	-0.742523	-0.707659	-0.682568	-0.647545	-0.559091	-0.477909	-0.20625	-0.153432	-0.131159	-0.107455	-0.0764773	-0.0379091	0.0312045	0.058	0.0844091	0.0914318	0.104273	0.119955	0.156932	0.184	0.238682	0.243295	0.262091	0.2905	0.327205	0.41925	0.441864	0.458932	0.479886	0.515545	0.543	NaN	NaN	NaN	NaN	NaN	NaN	NaN	NaN
-1.51314	-1.47989	-1.4605	-1.44623	-1.38539	-1.25114	-1.22943	-1.20598	-1.12761	-1.09166	-1.05825	-1.00743	-0.871	-0.810523	-0.742841	-0.715318	-0.668523	-0.645977	-0.533091	-0.4975	-0.467864	-0.36575	-0.357341	-0.238068	-0.210705	-0.158727	-0.140409	-0.114818	-0.110705	-0.0910682	-0.0528864	-0.0397955	-0.0259773	0.00118182	0.0152727	0.0318182	0.0443409	0.0678864	0.0885909	0.109386	0.122864	0.131614	0.137795	0.183295	0.203682	0.279114	0.332432	0.355386	0.376455	0.383386
-1.49034	-1.43045	-1.41355	-1.36764	-1.3323	-1.20348	-1.18939	-1.15686	-1.1342	-1.09736	-1.0733	-1.05791	-1.018	-0.974545	-0.903614	-0.887409	-0.835886	-0.827591	-0.796932	-0.749205	-0.644114	-0.546409	-0.41475	-0.361045	-0.284227	-0.221409	-0.201705	-0.161045	-0.121227	-0.118136	-0.0964545	-0.0807045	-0.0698182	-0.0517045	-0.0293864	-0.0134091	0.0545227	0.1545	0.169159	0.179773	0.204659	0.263523	0.282432	0.397795	0.420023	0.450886	0.484227	NaN	NaN	NaN
-1.25552	-1.13075	-1.10345	-1.08014	-0.998864	-0.945955	-0.868955	-0.82725	-0.785091	-0.745886	-0.717023	-0.664636	-0.649409	-0.411591	-0.403682	-0.395545	-0.351568	-0.345591	-0.258295	-0.222364	-0.213932	-0.194773	-0.189136	-0.179545	-0.174773	-0.157886	-0.0829773	-0.0649545	0.109364	0.135068	0.162386	0.176568	0.212409	0.226909	0.28225	0.292795	0.371182	0.402205	0.425136	0.441295	0.463	0.472864	NaN	NaN	NaN	NaN	NaN	NaN	NaN	NaN
-1.39855	-1.24836	-1.24345	-1.18691	-1.08643	-1.05389	-0.993818	-0.939727	-0.912023	-0.894955	-0.874068	-0.847114	-0.826977	-0.795841	-0.778841	-0.762295	-0.659045	-0.606614	-0.431136	-0.343432	-0.287409	-0.187409	-0.153682	-0.130068	-0.101886	-0.00586364	0.0121364	0.0727045	0.101182	0.133227	0.161955	0.16925	0.211818	0.234568	0.276227	0.366795	0.385705	0.415023	0.4365	0.448977	0.480636	0.496864	0.507045	0.577568	0.592636	0.621568	0.675341	0.713114	NaN	NaN
-1.48868	-1.47375	-1.4497	-1.34032	-1.18755	-1.16486	-1.05584	-1.00734	-0.986409	-0.958409	-0.926477	-0.921114	-0.910341	-0.900182	-0.886841	-0.858023	-0.844227	-0.832432	-0.763341	-0.737659	-0.724318	-0.698432	-0.588341	-0.543659	-0.502682	-0.4865	-0.469659	-0.455273	-0.447455	-0.436341	-0.414955	-0.391614	-0.359045	-0.351727	-0.332023	-0.270568	-0.2375	-0.215	-0.194773	-0.172977	-0.160659	-0.127523	-0.1045	-0.0806136	-0.0554773	-0.0333636	-0.000613636	0.0549773	0.0988182	0.112432
-1.50327	-1.4842	-1.47555	-1.46275	-1.44573	-1.43075	-1.42495	-1.41959	-1.40984	-1.35111	-1.34025	-1.32959	-1.31623	-1.27893	-1.25968	-1.19898	-1.15241	-0.994227	-0.976227	-0.850705	-0.816795	-0.768705	-0.722682	-0.686432	-0.648227	-0.618705	-0.606341	-0.559023	-0.537159	-0.456477	-0.417955	-0.389114	-0.365841	-0.311318	-0.235886	-0.216545	-0.124682	-0.0469773	0.0236136	0.0886364	0.132818	0.228568	0.243523	0.266477	0.338364	0.340591	0.449955	0.485295	NaN	NaN
-1.4588	-1.39161	-1.36559	-1.32498	-1.29355	-1.25636	-1.22348	-1.20698	-1.14466	-1.12493	-1.1155	-1.06645	-1.01961	-0.986932	-0.948568	-0.901841	-0.877568	-0.854409	-0.835045	-0.803136	-0.776932	-0.6575	-0.640318	-0.41025	-0.389432	-0.337023	-0.262909	-0.209795	-0.146182	-0.103068	-0.09775	-0.0194773	0.0555909	0.102773	0.122091	0.15525	0.19475	0.205659	0.245636	0.305932	0.331614	0.355136	0.375227	0.376864	0.407205	NaN	NaN	NaN	NaN	NaN
-1.31405	-1.26714	-1.24691	-1.16266	-1.0707	-1.01957	-0.91725	-0.874205	-0.753568	-0.689932	-0.674568	-0.661864	-0.652318	-0.601795	-0.589091	-0.571432	-0.554227	-0.532	-0.513682	-0.505955	-0.496386	-0.485227	-0.47175	-0.458227	-0.450682	-0.442977	-0.438182	-0.393932	-0.387909	-0.348409	-0.293273	-0.289523	-0.240955	-0.176477	-0.160614	-0.13925	-0.111841	-0.106182	-0.0799545	-0.0695682	-0.0225227	0.0296818	0.0472727	0.0597727	0.106932	0.113432	0.135295	0.145068	0.157773	0.173205
-1.50552	-1.49182	-1.47023	-1.45195	-1.35432	-1.31273	-1.27336	-1.17773	-1.07823	-1.03082	-1.00689	-0.968659	-0.951	-0.94175	-0.929295	-0.853705	-0.833091	-0.815727	-0.805864	-0.673705	-0.607818	-0.457182	-0.438318	-0.428705	-0.407818	-0.399091	-0.387818	-0.378841	-0.347318	-0.325909	-0.301295	-0.275341	-0.266659	-0.249523	-0.238159	-0.219295	-0.190659	-0.165068	-0.15425	-0.140614	-0.126023	-0.0954773	-0.0840682	-0.0754545	-0.0507273	-0.0311136	-0.0167273	0.0297045	0.0662045	0.0890455
-1.48409	-1.45586	-1.37298	-1.33125	-1.13227	-1.11668	-1.09823	-1.05227	-1.02916	-1.01314	-0.997773	-0.769841	-0.667114	-0.466727	-0.429182	-0.372568	-0.353318	-0.326682	-0.30975	-0.280705	-0.256977	-0.232614	-0.208818	-0.191409	-0.169932	-0.138614	-0.121682	-0.102477	-0.08525	-0.0652045	-0.0564545	-0.02975	-0.023	-0.00195455	0.0870227	0.136795	0.161295	0.200886	0.26675	0.333818	0.365614	0.400295	0.432227	0.455841	NaN	NaN	NaN	NaN	NaN	NaN
-1.44305	-1.39593	-1.26786	-1.16516	-1.11832	-1.08827	-1.02795	-1.0022	-0.963523	-0.949455	-0.911977	-0.900841	-0.885591	-0.864659	-0.812273	-0.759841	-0.712682	-0.677455	-0.657659	-0.563364	-0.535795	-0.494159	-0.381205	-0.319864	-0.246273	-0.231841	-0.212159	-0.192955	-0.177409	-0.164227	-0.147091	-0.138091	-0.116909	-0.105773	-0.0978864	-0.0854545	-0.0688409	-0.05675	-0.0379545	-0.0247045	-0.0110455	0.000886364	0.0312273	0.08625	0.136068	0.150705	0.15625	0.179455	0.207386	0.23225
-1.40957	-1.38036	-1.362	-1.20761	-1.18064	-1.16282	-0.963864	-0.900159	-0.863273	-0.835636	-0.791636	-0.635977	-0.496773	-0.478432	-0.449182	-0.402136	-0.381205	-0.360409	-0.315068	-0.302409	-0.288295	-0.267386	-0.219977	-0.20325	-0.192977	-0.176205	-0.160591	-0.1515	-0.133045	-0.123409	-0.111136	-0.0843409	-0.0779773	-0.0618636	-0.0543409	-0.0224091	-0.0118182	-0.00409091	0.00981818	0.0557955	0.06975	0.0852727	0.117545	0.163909	0.177409	0.194114	0.206659	0.234545	0.249841	0.275136
-1.48868	-1.46082	-1.35241	-1.32411	-1.27075	-1.26675	-1.2267	-1.18298	-1.08105	-1.01543	-0.9785	-0.928977	-0.914045	-0.890932	-0.873273	-0.869409	-0.854614	-0.823091	-0.795909	-0.785205	-0.763091	-0.73775	-0.710114	-0.694432	-0.582364	-0.512591	-0.437864	-0.382136	-0.345182	-0.320864	-0.300773	-0.250955	-0.211045	-0.206341	-0.163182	-0.136159	-0.132227	-0.1115	-0.0923409	-0.0703409	-0.0567045	-0.0471136	-0.0132045	0.0118864	0.0177727	0.0368182	0.0970909	0.118932	0.128091	0.132591
-1.53273	-1.41691	-1.34645	-1.20066	-1.16784	-1.13259	-1.08409	-1.06561	-1.02518	-1.0112	-0.870114	-0.808909	-0.785	-0.730614	-0.678409	-0.625318	-0.547136	-0.485568	-0.444386	-0.256409	-0.177636	-0.175659	-0.118818	-0.0846364	-0.0721364	-0.0633636	-0.0505455	-0.0393636	-0.0310455	0.0166136	0.0640455	0.109364	0.121409	0.131886	0.193682	0.214159	0.227818	0.233841	0.242568	0.258636	0.271659	0.323159	0.365409	0.41	0.509364	NaN	NaN	NaN	NaN	NaN
-1.4323	-1.41366	-1.40759	-1.35227	-1.32495	-1.29286	-1.26505	-1.2543	-1.22989	-1.20155	-1.1113	-1.07416	-1.02257	-1.01152	-0.983523	-0.841114	-0.823386	-0.698705	-0.684182	-0.607591	-0.579364	-0.551864	-0.5225	-0.509773	-0.486227	-0.463205	-0.351477	-0.246205	-0.230295	-0.192523	-0.139136	-0.118795	-0.0958409	-0.0775682	-0.0681136	-0.0533864	-0.0417045	-0.0284545	0.000704545	0.0708636	0.0969318	0.121341	0.129545	0.143818	0.158318	0.195205	0.218227	0.225909	0.238068	0.252273
-1.55173	-1.45748	-1.40389	-1.37973	-1.34368	-1.29118	-1.27098	-1.21443	-1.16891	-1.15025	-1.12791	-1.069	-1.0177	-0.995364	-0.838182	-0.78125	-0.735455	-0.712659	-0.521977	-0.462568	-0.37475	-0.364773	-0.343432	-0.309591	-0.264136	-0.253955	-0.245159	-0.238227	-0.218932	-0.202227	-0.155227	-0.106818	-0.1015	-0.0895682	-0.0827273	-0.0707273	-0.0577045	-0.0483864	-0.000159091	0.0238182	0.0393182	0.0515	0.0761818	0.120864	0.16675	0.182614	0.197182	0.214341	0.224636	0.237
-1.385	-1.35545	-1.34211	-1.14559	-1.10559	-1.05986	-1.03409	-1.01916	-0.996159	-0.982523	-0.970727	-0.94525	-0.899591	-0.810614	-0.694318	-0.650841	-0.609477	-0.585205	-0.521091	-0.446386	-0.305705	-0.238227	-0.141795	-0.112182	-0.0675455	-0.0486591	-0.0357955	-0.0147727	0.00197727	0.0384091	0.151727	0.188841	0.251977	0.327477	0.460455	0.504	0.526159	NaN	NaN	NaN	NaN	NaN	NaN	NaN	NaN	NaN	NaN	NaN	NaN	NaN
-1.40932	-1.3963	-1.38511	-1.34745	-1.34011	-1.30214	-1.27905	-1.21925	-1.17861	-0.966659	-0.938955	-0.911159	-0.891614	-0.856114	-0.825409	-0.76425	-0.743409	-0.713023	-0.573955	-0.553409	-0.529205	-0.455159	-0.44275	-0.417455	-0.394545	-0.368955	-0.304841	-0.299227	-0.293409	-0.243273	-0.236159	-0.206432	-0.190614	-0.173591	-0.0794318	-0.0547955	-0.04375	-0.0115455	0.0114545	0.0223636	0.0387727	0.0535682	0.103705	0.118295	0.122864	0.149545	0.157409	0.185068	0.201977	0.219909
-1.45234	-1.42889	-1.40659	-1.37639	-1.3455	-1.29998	-1.25909	-1.18034	-1.14089	-1.07957	-1.0658	-0.972705	-0.939159	-0.737636	-0.717909	-0.707045	-0.672841	-0.658545	-0.516932	-0.462477	-0.313955	-0.284636	-0.252659	-0.216068	-0.167795	-0.152091	-0.105227	-0.0704318	-0.0491818	-0.0138409	0.00922727	0.0197955	0.0325909	0.0433864	0.0567955	0.0936136	0.11275	0.137659	0.144818	0.177114	0.2	0.268159	0.345432	0.373977	0.413159	0.433636	0.486705	0.519159	0.54525	0.584409
-1.43766	-1.41732	-1.39407	-1.37759	-1.31059	-1.22123	-1.17339	-1.1277	-1.04091	-1.02166	-0.991795	-0.935886	-0.876886	-0.826136	-0.788886	-0.650841	-0.585568	-0.567886	-0.523864	-0.490614	-0.438091	-0.332159	-0.319386	-0.308318	-0.289409	-0.282795	-0.25325	-0.235568	-0.210682	-0.196773	-0.184591	-0.172909	-0.170886	-0.141659	-0.126227	-0.115023	-0.0772955	-0.0662727	-0.0455909	-0.0355909	-0.0137955	0.000909091	0.0223409	0.0432273	0.0544318	0.0757045	0.113455	0.140295	0.144773	0.14975
-1.36727	-1.28564	-1.1202	-1.08991	-1.00352	-0.978614	-0.947227	-0.915341	-0.793955	-0.735659	-0.694955	-0.649932	-0.501341	-0.490068	-0.4755	-0.392773	-0.378068	-0.358591	-0.335568	-0.289409	-0.280932	-0.2715	-0.264705	-0.240023	-0.223091	-0.206955	-0.19075	-0.148364	-0.142977	-0.137341	-0.130159	-0.116705	-0.101841	-0.0826364	-0.0713864	-0.0658864	-0.0522727	-0.0470227	-0.0235227	-0.0198636	-0.00902273	0.0100909	0.0579545	0.0723864	0.0805682	0.0857273	0.0992727	0.114295	0.122932	0.151227
-1.46909	-1.43714	-1.37582	-1.32384	-1.29459	-1.24323	-1.19511	-1.05416	-1.01225	-0.983955	-0.973023	-0.908409	-0.869318	-0.862477	-0.838773	-0.811864	-0.793545	-0.730341	-0.69525	-0.60725	-0.554295	-0.515273	-0.411091	-0.38825	-0.259523	-0.212136	-0.195068	-0.155523	-0.141818	-0.125705	-0.101818	-0.0632727	-0.0552045	-0.0497727	-0.02925	-0.00984091	0.0320455	0.0401136	0.0545	0.0618864	0.0831364	0.0929318	0.105568	0.12575	0.135818	0.145477	0.1535	0.181455	0.201523	0.297114
-1.43448	-1.41355	-1.38373	-1.33964	-1.31748	-1.20768	-1.16045	-1.07577	-1.05668	-1.01709	-0.944932	-0.898773	-0.858955	-0.834273	-0.805341	-0.752864	-0.739727	-0.725795	-0.694159	-0.576227	-0.523	-0.509205	-0.488568	-0.476773	-0.388545	-0.345591	-0.339318	-0.307568	-0.299091	-0.286727	-0.271795	-0.251477	-0.2225	-0.212432	-0.176523	-0.141159	-0.102727	-0.0738636	-0.0513636	-0.0215227	0.0208636	0.0488636	0.0623182	0.0941136	0.113386	0.121614	0.136818	0.148932	0.216682	0.270386
-1.5103	-1.4295	-1.40095	-1.14548	-1.11298	-1.08068	-1.04725	-0.998636	-0.970614	-0.936045	-0.906023	-0.895773	-0.882932	-0.864409	-0.815227	-0.772477	-0.753295	-0.742705	-0.704023	-0.673159	-0.636864	-0.627205	-0.589591	-0.572727	-0.473773	-0.428591	-0.166705	-0.123023	-0.0721818	-0.0657727	-0.0518182	-0.0316591	-0.00654545	0.0156818	0.0396364	0.0622727	0.0885227	0.108614	0.134545	0.161273	0.175477	0.189386	0.214136	0.239068	0.253886	0.256795	0.291227	0.350045	0.4555	0.478227
-1.45218	-1.42798	-1.39305	-1.36136	-1.33511	-1.31702	-1.28393	-1.21266	-1.18066	-1.13827	-1.04905	-0.988341	-0.957977	-0.845	-0.821114	-0.777295	-0.765636	-0.754205	-0.72675	-0.706886	-0.645682	-0.616636	-0.586341	-0.509568	-0.492545	-0.362364	-0.339636	-0.319932	-0.247886	-0.237432	-0.141341	-0.109818	-0.106909	-0.0762045	-0.0609318	-0.0266818	-0.00197727	0.0289773	0.0423864	0.0610682	0.0753409	0.0895455	0.101886	0.117841	0.143159	0.154023	0.231523	0.2735	0.291409	0.365568
-1.33807	-1.31148	-1.25102	-1.11745	-1.0942	-0.940455	-0.680773	-0.662523	-0.641705	-0.611045	-0.559	-0.524909	-0.512523	-0.499341	-0.463477	-0.390341	-0.337136	-0.250409	-0.219159	-0.150886	-0.00788636	0.00372727	0.04575	0.0707273	0.0924091	0.138841	0.172614	0.194386	0.204409	0.265705	0.303523	0.333295	0.337318	0.349182	0.367295	0.424864	0.434136	0.472091	0.503818	0.619295	0.639045	0.662636	0.701091	NaN	NaN	NaN	NaN	NaN	NaN	NaN
-1.34234	-1.31991	-1.29068	-1.26482	-1.19452	-1.17698	-1.11814	-1.05814	-1.04189	-1.0072	-0.997114	-0.886068	-0.878364	-0.865886	-0.778068	-0.695932	-0.646955	-0.61525	-0.575682	-0.537841	-0.509409	-0.485705	-0.467432	-0.378614	-0.355341	-0.343909	-0.328432	-0.282841	-0.271614	-0.251773	-0.223023	-0.198545	-0.174955	-0.159705	-0.151841	-0.135205	-0.122386	-0.0998636	-0.0699773	-0.0559091	-0.0450682	-0.00875	0.00672727	0.0124773	0.0277955	0.0447955	0.0602727	0.107409	0.11675	0.134455
-1.37245	-1.34534	-1.32548	-1.26982	-1.21125	-1.14777	-1.06941	-1.04532	-0.983068	-0.951659	-0.876295	-0.820477	-0.810614	-0.798295	-0.777091	-0.735977	-0.693864	-0.684386	-0.62375	-0.593568	-0.576159	-0.550136	-0.524273	-0.479977	-0.459795	-0.439114	-0.412955	-0.374273	-0.353227	-0.315295	-0.275205	-0.253045	-0.227023	-0.172114	-0.152591	-0.102932	-0.0664318	-0.00815909	0.00627273	0.039	0.0519545	0.154159	0.177273	0.266068	0.314909	0.37525	0.461091	0.525659	NaN	NaN
-1.36534	-1.34355	-1.31793	-1.29895	-1.25895	-1.24568	-1.22368	-1.21211	-1.198	-1.16286	-1.13666	-1.12811	-1.09252	-1.07855	-1.06305	-1.00605	-0.89375	-0.869205	-0.847205	-0.790273	-0.752	-0.706432	-0.651205	-0.626545	-0.606159	-0.598	-0.574545	-0.545386	-0.521068	-0.507909	-0.496455	-0.474591	-0.414318	-0.368455	-0.340136	-0.294568	-0.261523	-0.249977	-0.213068	-0.175205	-0.145	-0.114227	-0.0960227	-0.086	-0.0753409	-0.0701591	-0.0638182	-0.0526136	-0.0355455	-0.0183636
-1.43718	-1.41657	-1.12475	-1.03914	-0.987818	-0.958023	-0.956068	-0.931886	-0.916477	-0.837045	-0.770068	-0.749568	-0.671909	-0.552091	-0.516932	-0.504773	-0.468932	-0.439136	-0.389091	-0.376705	-0.362091	-0.352227	-0.328386	-0.312682	-0.289773	-0.248659	-0.228818	-0.197295	-0.183523	-0.167932	-0.158205	-0.123273	-0.105477	-0.0549091	-0.0375909	-0.00275	0.00975	0.0191136	0.0248182	0.0564091	0.0998636	0.103409	0.117886	0.127955	0.138386	0.1575	0.292932	0.313068	0.330705	0.345114
-1.47227	-1.41534	-1.37705	-1.30666	-1.20043	-1.16673	-1.09084	-1.07207	-1.03723	-0.953432	-0.916705	-0.89575	-0.86775	-0.806523	-0.781295	-0.748182	-0.649591	-0.501614	-0.472864	-0.415318	-0.395409	-0.385205	-0.362659	-0.328841	-0.288455	-0.272	-0.263477	-0.240591	-0.22825	-0.21025	-0.136841	-0.121886	-0.0862727	-0.0710682	-0.0512727	0.102932	0.1225	0.14675	0.164705	0.175841	0.194136	0.222568	0.249477	0.274727	0.284068	0.300432	0.337227	0.440205	0.489636	NaN
-1.45318	-1.42027	-1.37011	-1.31334	-1.23093	-1.14475	-1.11452	-1.10005	-0.959795	-0.907682	-0.700023	-0.677318	-0.622523	-0.561932	-0.479955	-0.375273	-0.3445	-0.31725	-0.305136	-0.222136	-0.197523	-0.184341	-0.175795	-0.144977	-0.136909	-0.115727	-0.108341	-0.0802955	-0.0638409	-0.0520682	-0.0450227	0.00315909	0.0357045	0.0588409	0.0653636	0.0847045	0.0984091	0.1175	0.139295	0.147727	0.178159	0.190545	0.302773	0.333159	0.343795	0.376909	0.4095	0.435364	0.449159	0.473636
-1.51207	-1.42839	-1.2752	-1.20809	-1.16011	-1.14834	-1.12141	-1.10316	-1.08402	-1.06652	-1.019	-0.997932	-0.909636	-0.890409	-0.838636	-0.815295	-0.796	-0.760068	-0.726682	-0.674182	-0.601295	-0.564455	-0.251864	-0.201045	-0.131636	-0.124068	-0.0900227	-0.0795909	-0.06675	-0.0547727	-0.0410909	-0.0159545	-0.00136364	0.0118182	0.0230909	0.0440455	0.0595909	0.0715227	0.109295	0.122477	0.154	0.199909	0.309841	0.320045	0.336295	0.352682	0.37475	0.440568	0.480295	0.495909
-1.48655	-1.43555	-1.39723	-1.27155	-1.15859	-1.14159	-1.10648	-1.07302	-0.986364	-0.978614	-0.874114	-0.828977	-0.783023	-0.745773	-0.691841	-0.680068	-0.661955	-0.629409	-0.470136	-0.37475	-0.352545	-0.338045	-0.308795	-0.286386	-0.247068	-0.205364	-0.186409	-0.166955	-0.150705	-0.135568	-0.10975	-0.0900227	-0.0773636	-0.0331136	-0.0161818	-0.00952273	0.00745455	0.0253636	0.0366591	0.0552273	0.0688182	0.0782045	0.08475	0.128	0.143318	0.157	0.183318	0.342955	0.372636	0.404886
-1.56764	-1.52216	-1.4948	-1.37593	-1.33489	-1.26098	-1.23202	-1.20707	-1.13209	-1.11782	-1.00623	-0.977455	-0.849614	-0.788136	-0.756341	-0.644909	-0.623227	-0.5965	-0.390455	-0.367795	-0.333977	-0.317818	-0.302068	-0.277727	-0.233295	-0.178886	-0.163841	-0.138886	-0.128114	-0.115523	-0.0927727	-0.0747727	-0.0453182	-0.00177273	0.0177273	0.0359318	0.074	0.100523	0.118682	0.130455	0.149614	0.158386	0.16525	0.173909	0.192114	0.340068	0.354341	0.376568	0.395386	0.470182
-1.5307	-1.46341	-1.38514	-1.32214	-1.25602	-1.17998	-1.14582	-1.08441	-1.05814	-1.01316	-0.998386	-0.938091	-0.869727	-0.855659	-0.751614	-0.734114	-0.56175	-0.543636	-0.432295	-0.383159	-0.371545	-0.345909	-0.318273	-0.287159	-0.261364	-0.250159	-0.191114	-0.183909	-0.0608182	-0.0492955	-0.02725	-0.0174318	0.0100455	0.0353864	0.0548636	0.0850455	0.0953409	0.122182	0.142295	0.154159	0.160614	0.171773	0.205182	0.224591	0.242864	0.249523	0.272045	0.306864	0.339773	0.359045
-1.52436	-1.48764	-1.39157	-1.26989	-1.21625	-1.17784	-1.088	-1.04793	-1.01955	-1.00545	-0.954841	-0.938159	-0.894386	-0.879909	-0.827023	-0.784205	-0.751705	-0.736295	-0.705864	-0.624068	-0.550659	-0.453432	-0.415318	-0.330864	-0.301045	-0.272705	-0.200432	-0.158727	-0.0917727	-0.0386818	-0.0157955	0.00306818	0.0250455	0.0485909	0.0632955	0.0773864	0.179682	0.231773	0.271932	0.301614	0.371841	0.438068	NaN	NaN	NaN	NaN	NaN	NaN	NaN	NaN
-1.40623	-1.39116	-1.35707	-1.3272	-1.29995	-1.28093	-1.25677	-1.20925	-1.18061	-1.13839	-1.10366	-1.08391	-1.06395	-1.04107	-1.00425	-0.951727	-0.918932	-0.883545	-0.874045	-0.856364	-0.823455	-0.803705	-0.785432	-0.761932	-0.754364	-0.738591	-0.719205	-0.691068	-0.660909	-0.654227	-0.626364	-0.594864	-0.56025	-0.540568	-0.516432	-0.502955	-0.47975	-0.462341	-0.443068	-0.412	-0.386795	-0.356659	-0.348341	-0.289	-0.2555	-0.198864	-0.159523	-0.143159	-0.136455	-0.0892045
-1.46834	-1.45155	-1.44234	-1.36927	-1.33675	-1.3167	-1.29682	-1.27139	-1.22752	-1.1682	-1.14511	-1.12873	-1.09143	-1.06411	-1.05468	-1.0283	-1.02177	-1.01384	-0.967955	-0.925818	-0.903295	-0.882909	-0.873295	-0.812	-0.763818	-0.634818	-0.607	-0.538432	-0.495614	-0.489136	-0.330455	-0.274864	-0.2655	-0.261273	-0.238977	-0.229591	-0.199636	-0.150864	-0.142409	-0.127091	-0.116614	-0.103364	-0.0915682	-0.0861364	-0.0844545	-0.0697045	-0.0606818	-0.05225	-0.0436364	-0.0319773
-1.2742	-1.20693	-1.1833	-1.10991	-1.09232	-1.06984	-1.0028	-0.988568	-0.966159	-0.929045	-0.89675	-0.878068	-0.852364	-0.647432	-0.489205	-0.346955	-0.29125	-0.216455	-0.199523	-0.175409	-0.132636	-0.117864	-0.0986136	-0.0771136	-0.0659545	-0.0479318	-0.0120682	0.0198409	0.0957727	0.104705	0.114864	0.125932	0.133273	0.144955	0.166864	0.189409	0.225432	0.23025	0.253477	0.264864	0.311614	0.343614	0.378682	0.394227	0.412386	0.438091	0.469341	NaN	NaN	NaN
-1.49034	-1.4407	-1.31016	-1.27636	-1.23939	-1.22234	-1.19755	-1.13089	-1.10425	-1.08352	-1.07075	-1.06211	-1.01182	-0.964	-0.953341	-0.938773	-0.840341	-0.754705	-0.700455	-0.567295	-0.548682	-0.526818	-0.488205	-0.464977	-0.408818	-0.390818	-0.372523	-0.351159	-0.229727	-0.204886	-0.198591	-0.161386	-0.133955	-0.111455	-0.0910455	-0.0731136	-0.0435227	0.0768409	0.121023	0.199227	0.211	0.255523	0.283045	0.29025	0.340455	0.364182	0.3705	0.386409	0.397364	0.462386
-1.40361	-1.38866	-1.366	-1.34532	-1.3238	-1.27934	-1.24109	-1.22852	-1.19925	-1.17534	-1.1273	-1.00748	-0.964477	-0.817818	-0.7485	-0.710364	-0.671932	-0.639068	-0.616386	-0.597295	-0.498227	-0.480886	-0.448795	-0.440614	-0.4075	-0.350318	-0.348636	-0.312409	-0.294477	-0.280205	-0.264864	-0.252068	-0.230591	-0.210477	-0.183864	-0.167932	-0.146636	-0.122818	-0.0986818	-0.0855	-0.0542955	-0.0293864	-0.007	0.0475909	0.0627955	0.111955	0.133295	0.1785	0.207568	0.222273
-1.31889	-1.30436	-1.29118	-1.27418	-1.23277	-1.18075	-1.15509	-1.14989	-1.10589	-1.0812	-1.05675	-1.03973	-1.00489	-0.957432	-0.94675	-0.916455	-0.891455	-0.871977	-0.855864	-0.809591	-0.789545	-0.738068	-0.673341	-0.650977	-0.629068	-0.578068	-0.517045	-0.296909	-0.2485	-0.192727	-0.130886	-0.108341	-0.0618182	-0.03	-0.0187273	-0.00290909	0.0220682	0.0317727	0.0426364	0.0532955	0.10325	0.113045	0.122818	0.130386	0.135273	0.155932	0.178955	0.188568	0.198455	0.325909
-1.33545	-1.30284	-1.27609	-1.24316	-1.23611	-1.21289	-1.19691	-1.05398	-1.01186	-0.997636	-0.9765	-0.927977	-0.886886	-0.827409	-0.779977	-0.755523	-0.751591	-0.726364	-0.713455	-0.692023	-0.682432	-0.672341	-0.653409	-0.626295	-0.599136	-0.575341	-0.556	-0.511045	-0.473727	-0.4365	-0.364159	-0.328773	-0.26125	-0.241682	-0.23375	-0.214955	-0.194773	-0.175636	-0.158205	-0.149477	-0.12225	-0.101114	-0.0945682	-0.0778182	-0.0556364	-0.0470909	-0.0347045	-0.0121136	-0.00693182	0.00484091
-1.4505	-1.41355	-1.37459	-1.32966	-1.31948	-1.26043	-1.23741	-1.19866	-1.17118	-1.16232	-1.14093	-1.12227	-1.11823	-1.11282	-1.10257	-1.0713	-1.06173	-1.02495	-0.992818	-0.956023	-0.876045	-0.85025	-0.826932	-0.809727	-0.7655	-0.746955	-0.712818	-0.621614	-0.576136	-0.539045	-0.52275	-0.424386	-0.375659	-0.347068	-0.320386	-0.301682	-0.259659	-0.242727	-0.226523	-0.205773	-0.190341	-0.185455	-0.165636	-0.1515	-0.0991364	-0.0890227	-0.0806591	-0.0628864	-0.0472273	-0.0244318
-1.46616	-1.45148	-1.42875	-1.39986	-1.33055	-1.22366	-1.2128	-1.17995	-1.13682	-1.09489	-1.0002	-0.987682	-0.962909	-0.945977	-0.926364	-0.915159	-0.879432	-0.859386	-0.824932	-0.812841	-0.791114	-0.767909	-0.650523	-0.621523	-0.601818	-0.585364	-0.421136	-0.355705	-0.302659	-0.283864	-0.270568	-0.254182	-0.197818	-0.193341	-0.154955	-0.147091	-0.131023	-0.108568	-0.0747955	-0.06525	-0.0276591	-0.00734091	0.00818182	0.0180909	0.0326364	0.0584545	0.0775682	0.135136	0.146318	0.155432
-1.58932	-1.42466	-1.39068	-1.14202	-1.10793	-1.06666	-1.02432	-1.00148	-0.90975	-0.771	-0.695591	-0.662773	-0.625341	-0.607023	-0.595818	-0.565864	-0.497545	-0.445114	-0.427364	-0.381432	-0.368591	-0.352273	-0.315	-0.307114	-0.289545	-0.224318	-0.214932	-0.162477	-0.148068	-0.145932	-0.121818	-0.0955682	-0.0713864	-0.0605682	-0.0287727	-0.0149545	0.000840909	0.0132955	0.0210455	0.0294091	0.0468864	0.0570909	0.0839318	0.0904091	0.0973864	0.109727	0.119023	0.136114	0.146273	0.162591
-1.45889	-1.20998	-1.19391	-1.15916	-1.01689	-0.9875	-0.969864	-0.932477	-0.919205	-0.870864	-0.821205	-0.806114	-0.736159	-0.687273	-0.5115	-0.498727	-0.377545	-0.372909	-0.268023	-0.239841	-0.220932	-0.193614	-0.167159	-0.148909	-0.114818	-0.0860227	-0.0518864	-0.0351818	-0.00606818	0.01625	0.0340682	0.0567727	0.062	0.0903636	0.0997273	0.115386	0.122136	0.138045	0.157159	0.169523	0.186136	0.219227	0.24375	0.279068	0.292773	0.315659	0.327205	0.335795	0.380318	0.401205
-1.58298	-1.57043	-1.55175	-1.5365	-1.50684	-1.49141	-1.31884	-1.11043	-1.04159	-0.897386	-0.878705	-0.852773	-0.84375	-0.817023	-0.792682	-0.761682	-0.702364	-0.582727	-0.563159	-0.549568	-0.514477	-0.476273	-0.453955	-0.409023	-0.394977	-0.364386	-0.338614	-0.297886	-0.271477	-0.249636	-0.217205	-0.202705	-0.192159	-0.173591	-0.138114	-0.119386	-0.0942955	-0.0546818	-0.0462045	-0.0410682	-0.0294545	-0.0140909	-0.00263636	0.00984091	0.0313409	0.0373636	0.0438864	0.07175	0.0901591	0.0952273
-1.47507	-1.4132	-1.31984	-1.26861	-1.24798	-1.21402	-1.1922	-1.16955	-1.16025	-1.12227	-1.03334	-0.976273	-0.914523	-0.905045	-0.842909	-0.800318	-0.781864	-0.74375	-0.702068	-0.666364	-0.637568	-0.619977	-0.598545	-0.546705	-0.535614	-0.412477	-0.252886	-0.202977	-0.178068	-0.148182	-0.125023	-0.112864	-0.0877273	-0.0650455	-0.0310682	-0.01325	0.00845455	0.0305909	0.0540682	0.0835682	0.107045	0.128614	0.138432	0.145318	0.158705	0.182455	0.263114	0.291795	0.328273	0.336045
-1.46986	-1.43048	-1.3938	-1.36836	-1.34959	-1.32395	-1.30845	-1.29884	-1.25536	-1.24073	-1.22252	-1.19341	-1.17602	-1.10811	-1.08818	-1.02848	-0.969068	-0.925205	-0.919886	-0.909	-0.873182	-0.848614	-0.831659	-0.802227	-0.784818	-0.670045	-0.6575	-0.644455	-0.605705	-0.352818	-0.331932	-0.206773	-0.149068	-0.1465	-0.10775	-0.0796818	-0.0726136	-0.0560455	-0.0300455	-0.0207045	-0.00284091	0.00981818	0.0237045	0.0545455	0.0718636	0.0834318	0.111091	0.117159	0.147364	0.159977
-1.37775	-1.33839	-1.32759	-1.31705	-1.27789	-1.24816	-1.15498	-1.08116	-1.03966	-1.0163	-0.986182	-0.882136	-0.813659	-0.792159	-0.752636	-0.640091	-0.501523	-0.449409	-0.438614	-0.370477	-0.357182	-0.305091	-0.302455	-0.270159	-0.240477	-0.221091	-0.131386	-0.0883636	-0.0753636	-0.0493409	0.00402273	0.0276818	0.114477	0.160818	0.217818	0.254545	0.28275	0.303705	0.329091	0.347045	NaN	NaN	NaN	NaN	NaN	NaN	NaN	NaN	NaN	NaN
-1.5252	-1.50516	-1.47391	-1.45636	-1.44114	-1.4155	-1.40689	-1.35339	-1.34557	-1.23805	-1.19261	-1.09716	-1.04214	-0.904727	-0.885136	-0.831091	-0.755773	-0.725591	-0.715341	-0.666636	-0.643455	-0.630432	-0.582591	-0.512773	-0.438409	-0.415682	-0.402023	-0.388955	-0.345886	-0.333523	-0.310636	-0.265841	-0.246068	-0.217159	-0.202409	-0.179455	-0.154364	-0.146523	-0.126386	-0.0980682	-0.0856591	-0.0782727	-0.0442727	0.0726364	0.103432	0.147432	0.169159	0.200864	0.226977	0.261045
-1.41645	-1.38684	-1.34007	-1.18582	-1.16345	-1.08611	-1.00184	-0.978227	-0.951977	-0.942023	-0.885432	-0.871023	-0.8285	-0.739295	-0.722409	-0.704591	-0.622841	-0.439273	-0.415909	-0.394909	-0.329659	-0.302568	-0.278932	-0.231068	-0.222591	-0.204091	-0.194182	-0.171023	-0.148977	-0.119659	-0.107114	-0.1055	-0.0800909	-0.0526364	-0.0250682	0.00536364	0.0309545	0.0464318	0.0718409	0.0805682	0.0877045	0.0953409	0.100023	0.105591	0.125591	0.131114	0.143045	0.167841	0.184477	0.221
-1.51143	-1.48941	-1.471	-1.45445	-1.39977	-1.36091	-1.34807	-1.32543	-1.29673	-1.26084	-1.21995	-1.20511	-1.14702	-1.11823	-1.02859	-0.978386	-0.872386	-0.835909	-0.80275	-0.790159	-0.738182	-0.732864	-0.678045	-0.613545	-0.521659	-0.489795	-0.465568	-0.427841	-0.301364	-0.271955	-0.225318	-0.163591	-0.120114	-0.0831591	-0.06025	-0.0351591	-0.00527273	0.0230682	0.0525	0.142295	0.190909	0.20125	0.230477	0.259864	0.2705	0.288341	0.306886	0.320773	0.340955	0.366955
-1.41239	-1.36734	-1.31577	-1.21043	-1.19334	-1.16909	-1.1443	-1.12952	-1.09316	-1.06116	-1.02436	-1.01091	-0.989682	-0.922977	-0.90325	-0.868432	-0.834818	-0.804432	-0.794068	-0.746682	-0.632455	-0.607523	-0.519023	-0.483227	-0.307705	-0.273386	-0.263091	-0.244227	-0.232159	-0.216182	-0.211227	-0.19625	-0.185045	-0.165295	-0.128864	-0.113318	-0.106409	-0.0840227	-0.0724318	-0.0626136	-0.0529545	-0.0337955	0.00109091	0.0388864	0.0622273	0.07625	0.0927955	0.0992955	0.112341	0.125477
-1.46914	-1.44484	-1.40775	-1.38861	-1.3648	-1.3192	-1.306	-1.26995	-1.24984	-1.2252	-1.19916	-1.18807	-1.16941	-1.15386	-1.11677	-1.10452	-1.07911	-1.03973	-1.02973	-0.978955	-0.779045	-0.714545	-0.693045	-0.679886	-0.653977	-0.480477	-0.451318	-0.415318	-0.399182	-0.342205	-0.282091	-0.261341	-0.216955	-0.180273	-0.154773	-0.14675	-0.112977	-0.102568	-0.0639318	-0.0439545	-0.0362045	-0.0173409	0.0113864	0.0211136	0.0280909	0.0369318	0.0653409	0.0809091	0.101886	0.112614
-1.50689	-1.38009	-1.36436	-1.35602	-1.33707	-1.30332	-1.2785	-1.26298	-1.23195	-1.13907	-1.08532	-1.07427	-1.05009	-1.00414	-0.981386	-0.859955	-0.833795	-0.812773	-0.773795	-0.707659	-0.678841	-0.477909	-0.306659	-0.268023	-0.236477	-0.196636	-0.181136	-0.147614	-0.134523	-0.120227	-0.113023	-0.0999545	-0.0861136	-0.0666591	-0.0456136	-0.0208636	0.0667955	0.07625	0.0945682	0.106205	0.111068	0.130977	0.256636	0.276341	0.296227	0.307295	0.330773	0.344682	0.362159	0.378955
-1.47461	-1.46641	-1.46543	-1.30984	-1.26043	-1.1212	-1.06611	-1.0183	-0.987614	-0.931159	-0.896273	-0.79525	-0.608841	-0.588159	-0.534477	-0.429864	-0.333545	-0.307341	-0.295705	-0.2605	-0.238159	-0.222205	-0.169159	-0.14725	-0.109977	-0.0871364	-0.0841818	-0.0572273	-0.0335682	-0.0226591	-0.0112273	0.00190909	0.0192273	0.0330227	0.0462273	0.06475	0.101841	0.117864	0.138205	0.142909	0.172432	0.186705	0.198045	0.20875	0.344977	0.368636	0.384864	0.407091	0.421273	0.449409
-1.5123	-1.45184	-1.3422	-1.31023	-1.26255	-1.2268	-1.19786	-1.16755	-1.12302	-1.08061	-1.07552	-0.997955	-0.963045	-0.9455	-0.839886	-0.733023	-0.644977	-0.621273	-0.575432	-0.546045	-0.540273	-0.526477	-0.513682	-0.495841	-0.4835	-0.475068	-0.466818	-0.454136	-0.440023	-0.404114	-0.383795	-0.313545	-0.272909	-0.251091	-0.224614	-0.188136	-0.159636	-0.144432	-0.108068	-0.0919318	-0.0702273	-0.0533182	-0.0381364	-0.0244091	0.0253409	0.04475	0.0832273	0.093	0.114159	0.123091
-1.56395	-1.51445	-1.50018	-1.49168	-1.41007	-1.3603	-1.3005	-1.27602	-1.24575	-1.21914	-1.18043	-1.15916	-1.11443	-1.09116	-0.893841	-0.855659	-0.817023	-0.785159	-0.759977	-0.727864	-0.689159	-0.538591	-0.511977	-0.388795	-0.347682	-0.341341	-0.320205	-0.298205	-0.287886	-0.224068	-0.176864	-0.0904545	-0.061	-0.0403182	-0.00493182	0.127773	0.150591	0.16525	0.18575	0.20625	0.264295	0.293068	0.309295	0.329659	0.35775	0.4165	0.427227	0.44725	0.474705	0.489727
-1.56141	-1.54445	-1.49161	-1.34734	-1.27993	-1.078	-1.00748	-0.991023	-0.967614	-0.948045	-0.913	-0.893045	-0.865682	-0.840295	-0.787364	-0.759	-0.731341	-0.696091	-0.662068	-0.618227	-0.606227	-0.546432	-0.522	-0.485932	-0.465705	-0.431455	-0.418045	-0.401727	-0.341773	-0.303182	-0.255295	-0.204636	-0.154341	-0.119864	-0.0849773	-0.0716136	-0.0543636	-0.0306136	-0.00631818	0.0045	0.0488409	0.125091	0.1655	0.181023	0.196386	0.224364	0.23325	0.238091	0.254205	0.2965
-0.972682	-0.887273	-0.838114	-0.8085	-0.680773	-0.648205	-0.612727	-0.591273	-0.570455	-0.483932	-0.354818	-0.301341	-0.292773	-0.251818	-0.231841	-0.20325	-0.186909	-0.181932	-0.174886	-0.158568	-0.150477	-0.138545	-0.120864	-0.0942045	-0.0885682	-0.0682273	-0.0590227	-0.0518636	-0.0246591	-0.00147727	0.0222727	0.0349091	0.0721818	0.0787273	0.0910227	0.104	0.11575	0.138295	0.155659	0.163568	0.194932	0.256955	0.281136	0.315023	0.350205	0.353227	0.373045	0.404295	0.434159	0.462818
-1.53561	-1.51966	-1.49755	-1.48434	-1.4585	-1.41866	-1.34114	-1.32657	-1.28391	-1.17732	-1.1572	-1.11695	-1.07407	-1.04123	-0.909227	-0.757886	-0.705432	-0.680386	-0.606773	-0.567614	-0.5485	-0.514909	-0.501886	-0.449068	-0.401773	-0.383364	-0.325295	-0.306864	-0.294705	-0.282932	-0.267409	-0.200205	-0.178614	-0.164886	-0.154023	-0.136727	-0.09775	-0.0822273	-0.0702273	-0.0594091	-0.0395682	-0.0256364	-0.000227273	0.07375	0.143114	0.165068	0.174795	0.198068	0.219295	0.255682
-1.4312	-1.4128	-1.3537	-1.33934	-1.26377	-1.18832	-0.992091	-0.922955	-0.872932	-0.799545	-0.750432	-0.702045	-0.653205	-0.613773	-0.426386	-0.403727	-0.252091	-0.239636	-0.217318	-0.177136	-0.152136	-0.141386	-0.126409	-0.0919318	-0.0849318	-0.0668864	-0.0505909	-0.0463864	-0.0431364	-0.0194773	0.00643182	0.0172273	0.0238409	0.0342273	0.0477727	0.0522955	0.0809318	0.0864091	0.0947955	0.103091	0.154318	0.259227	0.275386	0.296477	0.318159	0.325409	0.357841	0.405	0.426818	0.431682
-1.44995	-1.41043	-1.39898	-1.11905	-1.0493	-0.985682	-0.972227	-0.962068	-0.947318	-0.917477	-0.900591	-0.884932	-0.829886	-0.526295	-0.48275	-0.313	-0.266159	-0.221455	-0.193182	-0.176864	-0.153318	-0.138864	-0.127205	-0.115659	-0.08725	-0.0751591	-0.0665227	-0.0427727	0.00388636	0.0179318	0.0334773	0.05725	0.0615	0.0669091	0.0862273	0.0920682	0.112795	0.131318	0.154682	0.161273	0.208364	0.231295	0.271909	0.299705	0.324273	0.351523	0.376977	0.412364	0.436205	0.488773
-1.55455	-1.42693	-1.39552	-1.20541	-1.11534	-1.01941	-0.998659	-0.946227	-0.848795	-0.763364	-0.395727	-0.390364	-0.355409	-0.337568	-0.205068	-0.160455	-0.135591	-0.110477	-0.0571591	-0.0413864	-0.0115909	0.0109091	0.0173636	0.0381364	0.05975	0.0990909	0.118841	0.203182	0.241205	0.255955	0.281659	0.288136	0.297909	0.317977	0.330409	0.372023	0.422591	0.500523	0.552818	0.620273	NaN	NaN	NaN	NaN	NaN	NaN	NaN	NaN	NaN	NaN
-1.53234	-1.44084	-1.15361	-1.13384	-1.11473	-1.10609	-1.09195	-1.07114	-0.980886	-0.885159	-0.624682	-0.562909	-0.529295	-0.494932	-0.33575	-0.275932	-0.251591	-0.225341	-0.174818	-0.160386	-0.124409	-0.0997955	-0.0882045	-0.0726136	-0.0598864	-0.0475227	-0.0251818	-0.00838636	0.00309091	0.0153409	0.0329091	0.0384773	0.0556818	0.179023	0.196045	0.221386	0.242795	0.278432	0.310341	0.330455	0.344614	0.354091	0.383886	0.404477	0.430091	0.458977	0.464136	0.480477	0.505795	0.532977
-1.3715	-1.35986	-1.34757	-1.29827	-1.27516	-1.22361	-1.1898	-1.17168	-1.16591	-1.14677	-1.11059	-1.04709	-1.01814	-0.911	-0.871636	-0.868	-0.841886	-0.826773	-0.777205	-0.71125	-0.685159	-0.659477	-0.640932	-0.627773	-0.594	-0.569	-0.511682	-0.438295	-0.405136	-0.388955	-0.371386	-0.350023	-0.344455	-0.331091	-0.314455	-0.299841	-0.287432	-0.266568	-0.250682	-0.233159	-0.206727	-0.163182	-0.144568	-0.116795	-0.103841	-0.0740682	-0.0580227	-0.0459318	-0.0176364	5.34328e-12
-1.42752	-1.40855	-1.39936	-1.35434	-1.27834	-1.22102	-1.20577	-1.19236	-1.16702	-1.1288	-1.0467	-1.02407	-0.9625	-0.941523	-0.882614	-0.813932	-0.734636	-0.712864	-0.694659	-0.674705	-0.665114	-0.645614	-0.635068	-0.611909	-0.535591	-0.367205	-0.295636	-0.207795	-0.185477	-0.146455	-0.118636	-0.0855455	-0.0688864	-0.0375909	0.00852273	0.0296136	0.0560909	0.108932	0.124091	0.1405	0.158886	0.212545	0.250932	0.351341	NaN	NaN	NaN	NaN	NaN	NaN
-1.50082	-1.47582	-1.44902	-1.38843	-1.36627	-1.33259	-1.29123	-1.233	-1.21714	-1.20255	-1.1798	-1.15523	-1.12848	-1.11107	-1.09159	-1.06336	-1.04316	-1.02568	-0.996386	-0.984341	-0.932432	-0.851886	-0.811227	-0.796795	-0.761023	-0.750318	-0.733273	-0.716455	-0.690295	-0.671659	-0.653659	-0.649205	-0.532	-0.494205	-0.473727	-0.439	-0.399909	-0.352591	-0.341318	-0.312682	-0.248386	-0.233341	-0.171318	-0.15025	-0.10975	-0.089	-0.0635909	-0.0454318	-0.0224773	-0.000181818
-1.369	-1.36093	-1.3382	-1.3258	-1.32025	-1.31232	-1.28291	-1.27118	-1.26277	-1.2342	-1.19848	-0.897	-0.639795	-0.508841	-0.470114	-0.445227	-0.398841	-0.384864	-0.355	-0.330182	-0.322136	-0.258841	-0.247773	-0.228386	-0.220273	-0.192591	-0.161977	-0.112841	-0.104	-0.0730682	-0.0644773	-0.0462955	-0.0356818	-0.0249091	-0.00690909	0.0418409	0.0477045	0.0607273	0.0753864	0.163068	0.19075	0.209955	0.227136	0.254341	0.260636	0.275273	0.27875	0.289636	0.309545	0.393023
-1.63968	-1.61702	-1.54436	-1.14236	-1.07841	-1.06052	-1.02525	-1.00732	-0.983409	-0.886159	-0.872114	-0.821477	-0.784659	-0.731477	-0.683455	-0.640591	-0.555636	-0.450477	-0.304591	-0.280705	-0.205273	-0.189795	-0.182477	-0.163864	-0.128114	-0.100727	-0.084	-0.0763182	-0.0710909	-0.0597273	-0.04975	-0.0160455	-0.00115909	0.00620455	0.018	0.0515909	0.0587045	0.0716591	0.0819091	0.0986818	0.104409	0.110795	0.1195	0.137341	0.151364	0.227932	0.29275	0.312295	0.333023	0.345409
-1.63761	-1.61402	-1.58048	-1.5653	-1.54743	-1.52623	-1.5117	-1.50236	-1.48907	-1.48016	-1.46645	-1.4535	-1.4395	-1.42939	-1.41348	-1.39211	-1.32568	-1.32016	-0.979886	-0.888773	-0.863614	-0.745955	-0.518864	-0.483227	-0.400614	-0.320341	-0.253159	-0.196682	-0.174477	-0.160318	-0.130091	-0.127	-0.119614	-0.105977	-0.103636	-0.0835227	-0.0671364	-0.0587273	-0.0455455	-0.0153636	-0.0120682	-0.000204545	0.00802273	0.0167273	0.0232955	0.0318864	0.0406136	0.0593864	0.07725	0.0838636
-1.4667	-1.19911	-1.0072	-0.934	-0.734545	-0.561318	-0.460705	-0.441614	-0.364364	-0.237659	-0.200909	-0.165227	-0.0932273	-0.0744318	-0.0584545	-0.0331818	0.00238636	0.0159773	0.0315455	0.0510682	0.0634773	0.0680682	0.0819773	0.0950455	0.100545	0.112864	0.118795	0.135659	0.160568	0.192159	0.229341	0.244909	0.305182	0.353091	0.399932	0.408341	0.424114	0.454045	0.478841	0.493705	0.504886	0.544864	0.572977	0.608318	0.635318	0.673636	0.719068	0.754841	NaN	NaN
-1.62773	-1.60848	-1.47157	-1.4258	-1.41836	-1.40711	-1.37286	-1.34659	-1.297	-1.2257	-1.18257	-1.16516	-1.1535	-1.14239	-1.11398	-0.949	-0.888295	-0.640409	-0.577114	-0.569523	-0.552591	-0.539614	-0.512114	-0.502068	-0.497205	-0.476591	-0.450795	-0.431955	-0.377273	-0.324205	-0.2685	-0.224977	-0.181841	-0.142227	-0.124841	-0.106682	-0.0850909	-0.0695	-0.05325	-0.0416136	-0.0245909	-0.0122273	0.00818182	0.0215	0.0527045	0.0651591	0.115341	0.126091	0.139318	0.157705
-1.567	-1.54289	-1.39782	-1.34061	-1.31448	-1.27007	-1.2393	-1.19095	-1.1447	-1.07036	-1.03	-0.952455	-0.919318	-0.899705	-0.887341	-0.872864	-0.837841	-0.767614	-0.698705	-0.686636	-0.654386	-0.641682	-0.625682	-0.59925	-0.583455	-0.526386	-0.493841	-0.410682	-0.394795	-0.380841	-0.365318	-0.358068	-0.296659	-0.273545	-0.264114	-0.236091	-0.197159	-0.17175	-0.144591	-0.107409	-0.10575	-0.0700682	-0.0540682	-0.0351364	-0.006	0.00918182	0.0289091	0.0319091	0.0449773	0.064
-1.60686	-1.59566	-1.58343	-1.55332	-1.5432	-1.48568	-1.44289	-1.43714	-1.4173	-1.3728	-1.35359	-1.31191	-1.26541	-1.24593	-1.21009	-1.2065	-1.14852	-1.12857	-1.11123	-1.09857	-1.09325	-1.0802	-1.06711	-1.05186	-1.03805	-1.02436	-0.990205	-0.955886	-0.866114	-0.827568	-0.8155	-0.801	-0.787386	-0.774227	-0.746318	-0.729364	-0.710341	-0.683068	-0.644864	-0.597886	-0.561727	-0.54325	-0.519545	-0.499795	-0.47325	-0.443386	-0.363659	-0.335977	-0.318477	-0.254455
-1.30873	-1.27084	-1.24636	-1.2042	-1.17386	-1.1235	-1.09864	-1.06627	-1.032	-1.00091	-0.902045	-0.872409	-0.845795	-0.799568	-0.76475	-0.744	-0.683545	-0.628977	-0.611568	-0.595659	-0.581341	-0.561295	-0.515295	-0.494045	-0.436023	-0.376318	-0.348591	-0.201727	-0.193	-0.172614	-0.150182	-0.0903409	-0.0707045	-0.0476591	0.00840909	0.0145909	0.0350682	0.0685455	0.123	0.153455	0.173886	0.185477	0.197136	0.204	0.214636	0.223205	0.239545	0.250227	0.26425	0.411409
-1.31936	-1.29877	-1.26066	-1.15466	-1.10632	-1.0317	-1.02477	-0.944523	-0.912841	-0.891182	-0.875341	-0.759273	-0.715114	-0.666818	-0.626341	-0.520545	-0.484386	-0.450227	-0.425636	-0.410114	-0.395955	-0.381977	-0.360523	-0.314455	-0.245091	-0.232364	-0.214114	-0.184341	-0.138886	-0.107909	-0.0755	-0.0499773	-0.0366364	-0.0235682	-0.00404545	0.00347727	0.0353409	0.0826136	0.0931591	0.1215	0.141386	0.149955	0.164545	0.179977	0.190545	0.216364	0.253455	0.265818	0.305864	0.335977
-1.50393	-1.43368	-1.37934	-1.31386	-1.26239	-1.22889	-1.11573	-0.944	-0.929091	-0.878886	-0.808	-0.776386	-0.754273	-0.721318	-0.686205	-0.645432	-0.499955	-0.485523	-0.398864	-0.374568	-0.283568	-0.274705	-0.247909	-0.219909	-0.218932	-0.203841	-0.127295	-0.106341	-0.0832727	-0.0621591	-0.0484091	0.00397727	0.0832273	0.108432	0.141023	0.171227	0.186955	0.20125	0.234068	0.240886	0.252795	0.279545	0.295023	0.345182	0.394932	0.492114	NaN	NaN	NaN	NaN
-1.44932	-1.42159	-1.35425	-1.33968	-1.25025	-1.22359	-1.20482	-1.17889	-1.12073	-1.07243	-1.03632	-1.00286	-0.974659	-0.956455	-0.869659	-0.730682	-0.647273	-0.627068	-0.615318	-0.560114	-0.550273	-0.544636	-0.508295	-0.419341	-0.396341	-0.382591	-0.374409	-0.367273	-0.339932	-0.294182	-0.278295	-0.237386	-0.219295	-0.19475	-0.172318	-0.145432	-0.127932	-0.0811364	-0.0399318	-0.0124545	0.144705	0.190614	0.217705	0.384977	0.435841	0.4725	NaN	NaN	NaN	NaN
-1.47445	-1.43891	-1.41309	-1.37577	-1.33968	-1.3258	-1.30834	-1.2367	-1.19607	-1.16934	-1.15082	-1.1262	-1.11759	-1.08034	-1.05711	-1.01582	-0.989364	-0.979273	-0.964545	-0.936955	-0.915591	-0.907386	-0.892818	-0.881068	-0.872864	-0.866614	-0.856773	-0.844341	-0.823636	-0.767045	-0.738727	-0.725091	-0.698636	-0.641568	-0.602886	-0.55825	-0.530341	-0.510045	-0.489205	-0.466409	-0.438773	-0.417977	-0.405068	-0.35375	-0.328091	-0.31225	-0.294659	-0.283636	-0.261727	-0.258409
-1.46727	-1.42018	-1.40411	-1.37559	-1.3568	-0.926091	-0.804364	-0.727682	-0.678477	-0.593159	-0.524227	-0.4755	-0.427341	-0.398636	-0.380591	-0.343045	-0.322159	-0.304	-0.294068	-0.272841	-0.256977	-0.249	-0.212432	-0.195773	-0.135023	-0.110705	-0.08625	-0.0585227	-0.0227273	0.0296364	0.0549773	0.0667727	0.0864773	0.0998409	0.124114	0.131477	0.140886	0.152386	0.159909	0.1695	0.179636	0.202909	0.225182	0.257568	0.287068	0.302932	0.321977	0.352136	0.360545	0.381182
-2.11041	-2.1	-2.07016	-2.02884	-1.99698	-1.92627	-1.8728	-1.81384	-1.80507	-1.78325	-1.76918	-1.75184	-1.7328	-1.72209	-1.60586	-1.55741	-1.52775	-1.50757	-1.48802	-1.47625	-1.45361	-1.42516	-1.37355	-1.37009	-1.27114	-1.23741	-1.18461	-1.15632	-1.09991	-1.04455	-1.03145	-1.02466	-0.986114	-0.964705	-0.917136	-0.899182	-0.778773	-0.710273	-0.679432	-0.592773	-0.420341	-0.364909	-0.307523	-0.237932	-0.16225	-0.148136	-0.131659	-0.0883636	-0.0799545	-0.0667727
-1.45377	-1.35652	-1.26575	-1.14993	-1.1018	-0.989114	-0.95475	-0.770795	-0.665523	-0.615341	-0.584636	-0.571341	-0.404045	-0.337068	-0.313409	-0.292705	-0.273341	-0.253727	-0.241136	-0.228477	-0.205818	-0.197955	-0.190432	-0.143409	-0.129659	-0.113091	-0.106341	-0.0932727	-0.0838864	-0.0704773	-0.0593182	-0.0564318	-0.0485455	-0.0320909	-0.0128409	-0.00286364	0.0221364	0.0374318	0.0811136	0.105795	0.130045	0.178841	0.216318	0.235727	0.258523	0.306045	0.322886	0.338205	0.365955	0.408568
-1.34441	-1.33345	-1.29109	-1.26059	-1.24682	-1.13593	-1.00841	-0.961977	-0.900341	-0.865727	-0.780136	-0.706091	-0.63025	-0.580205	-0.460909	-0.437386	-0.385886	-0.365205	-0.345955	-0.322773	-0.287273	-0.274068	-0.248955	-0.22675	-0.218682	-0.208977	-0.194909	-0.182545	-0.159136	-0.14375	-0.114114	-0.100136	-0.0790455	-0.0698182	-0.0543636	-0.0343409	-0.0109318	0.0380455	0.109977	0.12775	0.135591	0.148841	0.159227	0.1705	0.291273	0.31225	0.338432	0.348455	0.36625	0.380818
-1.48034	-1.43782	-1.36573	-1.35693	-1.3242	-1.18339	-1.14282	-1.10436	-1.07957	-1.05377	-1.03407	-0.985295	-0.966295	-0.939432	-0.880727	-0.872364	-0.844091	-0.811795	-0.789932	-0.764477	-0.746682	-0.739364	-0.720636	-0.692818	-0.680182	-0.671659	-0.656614	-0.640818	-0.6175	-0.564795	-0.423386	-0.221477	-0.189955	-0.152386	-0.144205	-0.119727	-0.103682	-0.0853409	-0.071	-0.0517045	-0.00715909	0.00625	0.0375	0.0641364	0.08725	0.101545	0.107568	0.119682	0.127023	0.1425
-1.43473	-1.38616	-1.37091	-1.33945	-1.30225	-1.28466	-1.16345	-1.13468	-1.10664	-1.00893	-0.9995	-0.983091	-0.968477	-0.953205	-0.939568	-0.904886	-0.881795	-0.862682	-0.854568	-0.661523	-0.432432	-0.351386	-0.282182	-0.253477	-0.241455	-0.211432	-0.205455	-0.203682	-0.192205	-0.176205	-0.155364	-0.147432	-0.126205	-0.111341	-0.103295	-0.0825682	-0.0672955	-0.0442273	-0.0259545	-0.0149545	0.02475	0.0507727	0.0753182	0.0851364	0.110068	0.117364	0.124886	0.150136	0.162477	0.177705
-1.52784	-1.50011	-1.376	-1.26209	-1.20611	-1.18705	-1.16657	-1.12725	-1.01314	-0.969295	-0.793432	-0.752364	-0.7325	-0.697545	-0.668386	-0.639045	-0.619273	-0.597614	-0.554455	-0.492159	-0.401341	-0.390273	-0.374773	-0.344409	-0.308295	-0.232773	-0.223318	-0.209636	-0.199886	-0.109773	-0.0751818	-0.051	-0.03175	0.00152273	0.0178409	0.18325	0.195705	0.204409	0.215591	0.233977	0.258205	0.277159	0.314932	0.332977	0.360136	0.412295	0.445932	0.503386	0.517432	NaN
-1.18061	-1.16039	-1.1352	-0.912818	-0.893432	-0.866091	-0.321091	-0.236909	-0.193886	-0.152045	-0.121977	-0.112864	-0.0900682	-0.0716818	-0.0401136	0.0190227	0.0647273	0.08	0.095	0.102841	0.11225	0.118318	0.132023	0.142841	0.157318	0.172068	0.187364	0.196568	0.210614	0.22125	0.314386	0.339864	0.352864	0.383182	0.406295	0.419159	0.460773	0.479795	0.492114	0.505386	0.516159	0.525	0.558068	0.580523	0.661659	0.663773	0.718864	NaN	NaN	NaN
-1.511	-1.44118	-1.36995	-1.33148	-1.25573	-1.22868	-1.20743	-1.19239	-1.14116	-1.05291	-1.02034	-0.994955	-0.955636	-0.911295	-0.884705	-0.807795	-0.727295	-0.705727	-0.549545	-0.483136	-0.432727	-0.427364	-0.40275	-0.373386	-0.339477	-0.319318	-0.29525	-0.285364	-0.241932	-0.188455	-0.166364	-0.142818	-0.105977	-0.0814545	-0.0495227	-0.0259091	-0.00984091	0.0785227	0.0995	0.126932	0.165341	0.225295	0.240182	0.267273	0.288045	0.363318	0.367	0.384295	0.397318	0.403136
-1.3667	-1.12993	-1.0927	-1.06248	-1.01605	-0.923227	-0.86275	-0.832795	-0.824227	-0.808932	-0.792568	-0.765977	-0.726045	-0.698909	-0.647295	-0.613114	-0.573182	-0.538341	-0.509159	-0.487818	-0.414614	-0.39425	-0.38325	-0.358182	-0.308182	-0.277636	-0.265318	-0.223977	-0.197227	-0.192409	-0.190636	-0.170364	-0.151864	-0.135727	-0.127795	-0.109705	-0.0955455	-0.0790909	-0.0672955	-0.0375	-0.0245682	-0.00804545	0.00170455	0.0188182	0.0396136	0.0441136	0.0633636	0.0703864	0.0812045	0.0914091
-1.458	-1.41827	-1.38277	-1.36105	-1.32884	-1.31789	-1.30475	-1.1968	-1.17239	-1.1595	-1.15389	-1.10736	-1.073	-1.04057	-0.997045	-0.977591	-0.959886	-0.948818	-0.941955	-0.929023	-0.909068	-0.892886	-0.867295	-0.852932	-0.805068	-0.763705	-0.747364	-0.727114	-0.705068	-0.665591	-0.636432	-0.622	-0.597341	-0.576318	-0.540364	-0.518705	-0.502432	-0.492955	-0.471182	-0.441795	-0.423591	-0.39175	-0.359068	-0.352886	-0.319523	-0.298023	-0.268045	-0.259841	-0.243114	-0.223545
-1.49707	-1.48432	-1.46748	-1.28673	-1.23502	-1.19095	-1.09473	-1.08116	-1.07523	-1.05998	-1.04761	-1.02941	-1.00584	-0.983159	-0.966818	-0.922159	-0.89475	-0.859636	-0.846614	-0.817545	-0.797909	-0.777159	-0.767841	-0.747455	-0.733341	-0.708182	-0.694227	-0.682864	-0.659227	-0.586886	-0.56525	-0.540818	-0.514068	-0.502045	-0.494136	-0.484591	-0.466477	-0.458	-0.445909	-0.419841	-0.405864	-0.398727	-0.387432	-0.375545	-0.357795	-0.346932	-0.330364	-0.311568	-0.305341	-0.283023
-1.33748	-1.31577	-1.28973	-1.1113	-1.09702	-1.00177	-0.953182	-0.930614	-0.911091	-0.845182	-0.826773	-0.795705	-0.744568	-0.723114	-0.694864	-0.651159	-0.634864	-0.625136	-0.609205	-0.597795	-0.579114	-0.559727	-0.543477	-0.501841	-0.484295	-0.449318	-0.307818	-0.279023	-0.161568	-0.133955	-0.0823409	-0.0516591	-0.01575	-0.00952273	0.0613182	0.109682	0.133682	0.280864	0.307636	0.40425	0.429182	NaN	NaN	NaN	NaN	NaN	NaN	NaN	NaN	NaN
-1.55327	-1.53627	-1.48482	-1.4597	-1.44973	-1.42139	-1.40518	-1.37305	-1.34759	-1.26402	-1.25773	-1.2343	-1.1763	-1.1663	-1.12152	-1.10741	-1.0468	-1.0253	-0.979705	-0.953432	-0.916455	-0.854318	-0.813295	-0.795909	-0.702864	-0.651659	-0.613341	-0.580523	-0.535977	-0.48025	-0.461568	-0.450273	-0.428841	-0.363205	-0.342455	-0.312545	-0.268932	-0.259432	-0.207318	-0.171614	-0.141227	-0.113409	-0.0984318	-0.0821136	-0.0543182	-0.0445909	-0.0294773	-0.0144773	0.00286364	0.0141364
-1.48489	-1.4518	-1.41173	-1.403	-1.3915	-1.37657	-1.3543	-1.29777	-1.26768	-1.24298	-1.23518	-1.18452	-1.17414	-1.12284	-1.09443	-1.06802	-1.03407	-1.01745	-0.997932	-0.983932	-0.953727	-0.940886	-0.924727	-0.891386	-0.869636	-0.818432	-0.774455	-0.730273	-0.717455	-0.656409	-0.638636	-0.619386	-0.540114	-0.519227	-0.502318	-0.483318	-0.433591	-0.421568	-0.40525	-0.356636	-0.341659	-0.32725	-0.310705	-0.291523	-0.283455	-0.275886	-0.263318	-0.253386	-0.226205	-0.209841
-1.49039	-1.38868	-1.3562	-1.33177	-1.32227	-1.30986	-1.216	-1.18175	-1.12843	-1.11777	-1.10877	-1.09957	-1.04411	-0.907568	-0.870727	-0.85775	-0.83575	-0.815295	-0.790886	-0.771773	-0.733727	-0.601705	-0.581614	-0.543386	-0.52425	-0.514386	-0.497818	-0.486	-0.479068	-0.469205	-0.454136	-0.436864	-0.429477	-0.398591	-0.368864	-0.332682	-0.31725	-0.27175	-0.169864	-0.128432	-0.111159	-0.0964773	-0.0358409	-0.0129091	0.00102273	0.0173409	0.0539318	0.0762955	0.104318	0.115864
-1.66132	-1.61014	-1.57064	-1.44805	-1.3948	-1.34764	-1.30609	-1.18355	-1.14816	-1.13055	-1.08368	-1.03009	-0.992409	-0.964659	-0.927386	-0.886318	-0.871023	-0.670591	-0.63425	-0.60775	-0.595091	-0.574659	-0.565818	-0.547568	-0.526341	-0.501091	-0.434795	-0.348727	-0.333045	-0.309932	-0.290864	-0.28	-0.263273	-0.226523	-0.214091	-0.184568	-0.176977	-0.147136	-0.124636	-0.116205	-0.100909	-0.0942045	-0.0656136	-0.0512273	-0.0394773	-0.01375	0.0129318	0.0451818	0.0625	0.0780682
-1.50016	-1.48439	-1.29655	-1.25257	-1.1443	-1.10116	-1.09407	-1.05955	-1.03036	-0.971545	-0.904864	-0.86875	-0.82475	-0.764864	-0.62575	-0.593727	-0.579795	-0.521318	-0.380295	-0.327614	-0.312068	-0.297909	-0.241205	-0.227273	-0.207773	-0.171386	-0.159955	-0.149955	-0.131864	-0.122455	-0.107841	-0.100227	-0.0886591	-0.076	-0.0568636	-0.0497955	-0.0416364	-0.0293182	0.000295455	0.0174773	0.0448864	0.0552273	0.0677955	0.0771136	0.0959545	0.108795	0.130023	0.135205	0.145841	0.169205
-1.40514	-1.38789	-1.24895	-1.23277	-1.1878	-1.08125	-1.06075	-1.03311	-1.00864	-0.989977	-0.974886	-0.959727	-0.953114	-0.938841	-0.896205	-0.700977	-0.551159	-0.509886	-0.478341	-0.424318	-0.405932	-0.373477	-0.278932	-0.250409	-0.242614	-0.227386	-0.215977	-0.195477	-0.179318	-0.169841	-0.15625	-0.143841	-0.122227	-0.0775	-0.0557955	-0.0417727	-0.02975	0.0160682	0.0302727	0.07075	0.0981818	0.123614	0.143182	0.154659	0.163864	0.178636	0.190864	0.207091	0.239068	0.272591
-1.61814	-1.56305	-1.54652	-1.46375	-1.40457	-1.35932	-1.32386	-1.21816	-1.17939	-1.15707	-1.13111	-1.08711	-1.04402	-1.02323	-0.994341	-0.9675	-0.937136	-0.891409	-0.863682	-0.832023	-0.808205	-0.746386	-0.728614	-0.711477	-0.683114	-0.660955	-0.644318	-0.606159	-0.546659	-0.525023	-0.498886	-0.463477	-0.434682	-0.404591	-0.313045	-0.287977	-0.264045	-0.165455	-0.1465	-0.1345	-0.0948864	-0.0742045	-0.0721591	-0.0454773	-0.0185227	0.0100455	0.02775	0.0415227	0.05475	0.0668864
-1.4737	-1.45543	-1.43782	-1.27568	-1.04723	-0.948409	-0.881545	-0.856432	-0.844795	-0.809386	-0.710432	-0.696636	-0.679818	-0.665773	-0.637386	-0.616227	-0.586591	-0.565773	-0.544773	-0.534136	-0.506227	-0.489591	-0.443886	-0.335818	-0.285659	-0.268795	-0.258045	-0.216773	-0.203318	-0.187364	-0.165705	-0.147455	-0.142273	-0.119841	-0.101795	-0.0837045	-0.0739773	-0.0631136	-0.0417273	0.00315909	0.0135909	0.0440909	0.0771818	0.107432	0.117955	0.128932	0.139568	0.1495	0.167909	0.318545
-1.50855	-1.48895	-1.44832	-1.40384	-1.3513	-1.32586	-1.2982	-1.21268	-1.15561	-1.11257	-1.08916	-1.07741	-1.03482	-1.02936	-0.969659	-0.944818	-0.891477	-0.878659	-0.792591	-0.759614	-0.730159	-0.692659	-0.53925	-0.508182	-0.482977	-0.452455	-0.431318	-0.414432	-0.39125	-0.386455	-0.35625	-0.341114	-0.330727	-0.318636	-0.284364	-0.265068	-0.249932	-0.240295	-0.232432	-0.224364	-0.215568	-0.208977	-0.201523	-0.194205	-0.184977	-0.178545	-0.167818	-0.161909	-0.148023	-0.141114
-1.45048	-1.32243	-1.28791	-1.20798	-1.155	-1.10055	-1.07166	-1.03293	-1.02802	-1.02255	-0.992773	-0.979	-0.938886	-0.927818	-0.890614	-0.859477	-0.80475	-0.777955	-0.75475	-0.732977	-0.723091	-0.713682	-0.696318	-0.629636	-0.505182	-0.463886	-0.405955	-0.395977	-0.350977	-0.321818	-0.276886	-0.257659	-0.2265	-0.198545	-0.150818	-0.140136	-0.126568	-0.109523	-0.0714318	-0.0599318	-0.0471364	-0.0319091	-0.0211591	0.109114	0.121455	0.1575	0.169659	0.188659	0.224023	0.256636
-1.4852	-1.462	-1.4287	-1.38961	-1.36261	-1.34189	-1.24223	-1.22311	-1.19755	-1.18518	-1.17016	-1.14016	-1.12984	-1.07916	-1.02911	-1.01218	-0.978932	-0.971091	-0.943023	-0.924182	-0.897841	-0.892795	-0.87925	-0.826841	-0.801023	-0.741955	-0.730773	-0.710841	-0.687205	-0.614114	-0.571795	-0.531909	-0.456841	-0.44275	-0.406114	-0.381432	-0.363636	-0.354318	-0.340795	-0.283636	-0.247045	-0.227068	-0.221182	-0.215523	-0.197068	-0.180227	-0.169864	-0.141114	-0.110841	-0.0985227
-1.3877	-1.36559	-1.3332	-1.27795	-1.2628	-1.10875	-1.08561	-1.07984	-1.05027	-1.03607	-1.02573	-1.0038	-0.977432	-0.963773	-0.93425	-0.821364	-0.749682	-0.528568	-0.446795	-0.395659	-0.310545	-0.285591	-0.271773	-0.2375	-0.163795	-0.0920909	-0.0702955	-0.0266591	0.0346136	0.04275	0.0640909	0.0852955	0.0974318	0.103886	0.11075	0.125614	0.138523	0.151705	0.164455	0.275841	0.291023	0.296409	0.318818	0.332818	0.350159	0.376295	0.392977	0.411955	0.424182	0.438295
-1.41841	-1.35982	-1.31432	-1.23259	-1.20614	-1.1857	-1.13498	-1.05961	-1.0343	-1.02684	-1.01264	-0.940318	-0.929318	-0.912886	-0.876977	-0.624568	-0.511614	-0.457886	-0.386182	-0.366205	-0.316023	-0.222886	-0.150909	-0.115773	-0.0679318	-0.0449091	-0.0198409	0.107227	0.130455	0.150273	0.227659	0.283841	0.393523	0.420909	0.442432	0.4575	NaN	NaN	NaN	NaN	NaN	NaN	NaN	NaN	NaN	NaN	NaN	NaN	NaN	NaN
-1.44114	-1.39914	-1.37836	-1.3527	-1.29107	-1.24452	-1.21739	-1.20605	-1.16636	-1.13173	-1.11293	-1.09907	-1.06593	-0.996818	-0.95375	-0.945045	-0.930568	-0.914159	-0.861636	-0.840568	-0.827659	-0.816909	-0.764364	-0.751909	-0.741114	-0.665932	-0.630227	-0.567295	-0.553364	-0.410841	-0.396864	-0.325091	-0.264545	-0.240659	-0.204455	-0.175705	-0.128727	-0.121432	-0.0946364	-0.0755682	-0.05925	-0.022	0.00440909	0.0268409	0.0586591	0.0817045	0.106318	0.112068	0.124114	0.133682
-1.55952	-1.53509	-1.4922	-1.45966	-1.39675	-1.38641	-1.34007	-1.23134	-1.20895	-1.18939	-1.1687	-1.14355	-1.11784	-1.1033	-1.05184	-1.02491	-1.02064	-0.96975	-0.94925	-0.905182	-0.846523	-0.799068	-0.788091	-0.775614	-0.731364	-0.725023	-0.626045	-0.554614	-0.534773	-0.442932	-0.420795	-0.381614	-0.333932	-0.268136	-0.243523	-0.234932	-0.227841	-0.199455	-0.178386	-0.151023	-0.144364	-0.129545	-0.112841	-0.0977955	-0.0810909	-0.0506591	-0.0372045	0.00606818	0.0769773	0.0962273
-1.46475	-1.41168	-1.26891	-1.21657	-1.19586	-1.1343	-1.09461	-0.9255	-0.91275	-0.859295	-0.842364	-0.603341	-0.526409	-0.514841	-0.467955	-0.426364	-0.421409	-0.380523	-0.368023	-0.361091	-0.327659	-0.311364	-0.243432	-0.183955	-0.160773	-0.1115	-0.106364	-0.0908636	-0.0753182	-0.0509545	-0.0111818	0.0220455	0.0463182	0.0659318	0.0713636	0.0894318	0.102273	0.1095	0.116409	0.124295	0.135227	0.147659	0.181864	0.254955	0.314909	0.338364	0.36575	0.372045	0.406705	0.458932
-1.43066	-1.09295	-0.900341	-0.874977	-0.737295	-0.706318	-0.668432	-0.643455	-0.519864	-0.474045	-0.467523	-0.461409	-0.380273	-0.234591	-0.219477	-0.183682	-0.155568	-0.111659	-0.0878636	-0.00302273	0.0345909	0.0582955	0.0802045	0.1195	0.247386	0.514591	0.546341	0.574432	NaN	NaN	NaN	NaN	NaN	NaN	NaN	NaN	NaN	NaN	NaN	NaN	NaN	NaN	NaN	NaN	NaN	NaN	NaN	NaN	NaN	NaN
-1.50957	-1.48348	-1.45173	-1.43445	-1.349	-1.33539	-1.24945	-1.18334	-1.13939	-1.1003	-1.05234	-1.04368	-0.987455	-0.977591	-0.949159	-0.935886	-0.922727	-0.90625	-0.872409	-0.590909	-0.519273	-0.473295	-0.455091	-0.430955	-0.41875	-0.370864	-0.235205	-0.166659	-0.134295	-0.0709545	-0.054	-0.0316136	0.0214773	0.0578864	0.0640909	0.0857045	0.118023	0.142	0.153545	0.170682	0.183341	0.210545	0.230705	0.237409	0.255432	0.272932	0.307	0.322159	0.353864	0.374795
-2.61155	-2.568	-2.54855	-2.32793	-2.29482	-2.23495	-2.16302	-2.14386	-2.11668	-2.0707	-2.03873	-1.975	-1.95952	-1.88186	-1.8582	-1.82791	-1.8183	-1.81077	-1.79155	-1.77491	-1.76139	-1.74516	-1.72411	-1.62455	-1.60907	-1.56398	-1.53566	-1.50468	-1.48643	-1.45857	-1.44441	-1.39948	-1.2585	-1.24859	-1.21068	-1.00098	-0.95975	-0.930909	-0.880795	-0.860977	-0.849455	-0.722091	-0.68	-0.65	-0.466909	-0.362023	-0.316455	-0.299386	-0.270841	-0.209636
-1.2333	-1.14373	-1.06825	-0.755614	-0.583045	-0.546114	-0.492591	-0.459455	-0.422659	-0.356045	-0.347909	-0.336114	-0.220773	-0.190023	-0.146114	-0.1095	-0.07275	-0.0467045	-0.0184773	0.0299318	0.0620455	0.0782273	0.0940227	0.108455	0.120705	0.146682	0.194364	0.221205	0.249114	0.269227	0.282591	0.295	0.306273	0.337091	0.394318	0.401045	0.407023	0.423045	0.440455	0.45125	0.464682	0.477136	0.488818	0.517409	0.541818	0.559545	0.587955	0.605136	0.648	0.674114
-1.56675	-1.54273	-1.48389	-1.42484	-1.39625	-1.3762	-1.35234	-1.25027	-1.2392	-1.22664	-1.19195	-1.15593	-1.13557	-1.09575	-1.02252	-0.955818	-0.931159	-0.839614	-0.8205	-0.803068	-0.790273	-0.7715	-0.74125	-0.731568	-0.713432	-0.656909	-0.620136	-0.61925	-0.597386	-0.561318	-0.534659	-0.509182	-0.485818	-0.466045	-0.447091	-0.443136	-0.436591	-0.424023	-0.418955	-0.367205	-0.339955	-0.326318	-0.267386	-0.253341	-0.24075	-0.216886	-0.201386	-0.190682	-0.170091	-0.138523
-1.51359	-1.41445	-1.284	-1.24695	-1.2285	-1.21523	-1.19645	-1.17691	-1.13998	-1.0962	-1.05857	-1.03736	-1.01864	-1.00834	-0.994318	-0.966432	-0.828591	-0.787955	-0.754068	-0.729773	-0.696864	-0.668273	-0.652318	-0.576795	-0.417136	-0.363864	-0.316045	-0.295909	-0.279955	-0.2755	-0.259182	-0.225682	-0.217636	-0.200477	-0.188523	-0.173068	-0.148977	-0.114977	-0.102227	-0.0625909	-0.0429773	-0.0336136	-0.0289091	-0.0233182	-0.0124773	-0.00375	0.00993182	0.0224773	0.02975	0.0443409
-1.50877	-1.44707	-1.42841	-1.34034	-1.317	-1.25655	-1.22395	-1.20441	-1.19134	-1.14905	-1.0947	-1.06198	-1.04952	-1.01675	-0.99825	-0.987023	-0.976682	-0.967523	-0.946023	-0.926409	-0.793568	-0.668773	-0.623727	-0.595159	-0.5335	-0.521682	-0.500932	-0.472114	-0.459682	-0.425341	-0.420409	-0.411909	-0.404636	-0.392318	-0.352273	-0.337	-0.327182	-0.309591	-0.226136	-0.0963182	-0.09075	-0.0532273	-0.0229318	0.00322727	0.0179091	0.0468409	0.0662727	0.145614	0.170955	0.218114
-1.54286	-1.53611	-1.52757	-1.50932	-1.49561	-1.45459	-1.40257	-1.37257	-1.35348	-1.30218	-1.25409	-1.23089	-1.21539	-1.18509	-1.15891	-1.11782	-1.10159	-1.0823	-1.06475	-1.04582	-1.02807	-1.0185	-1.00555	-0.993977	-0.973455	-0.9395	-0.804773	-0.654523	-0.632545	-0.627	-0.611523	-0.595477	-0.577023	-0.511523	-0.351227	-0.336773	-0.322886	-0.308659	-0.292977	-0.275705	-0.240727	-0.199364	-0.17625	-0.152636	-0.137136	-0.119432	-0.105273	-0.0828409	-0.0662045	-0.04675
-1.45314	-1.38361	-1.25132	-1.18345	-1.16734	-1.14343	-1.11702	-1.0765	-1.03816	-1.02298	-0.960227	-0.947455	-0.897932	-0.877773	-0.857682	-0.8505	-0.844682	-0.821455	-0.817614	-0.813295	-0.796205	-0.780295	-0.763955	-0.747614	-0.728523	-0.60075	-0.537364	-0.389023	-0.304114	-0.289341	-0.279409	-0.219886	-0.203364	-0.164864	-0.152705	-0.11	-0.0972045	-0.0929091	-0.0741818	-0.0516136	-0.0294318	-0.0176364	0.00845455	0.0185	0.0253636	0.0380455	0.0466364	0.0722727	0.0853409	0.0949091
-1.43895	-1.41857	-1.40698	-1.3825	-1.34252	-1.31227	-1.26861	-1.21664	-1.18089	-1.14839	-1.10245	-1.07036	-1.05452	-1.01202	-0.993591	-0.9285	-0.901568	-0.864727	-0.834955	-0.794932	-0.786159	-0.754909	-0.726455	-0.712182	-0.695727	-0.648432	-0.633386	-0.617341	-0.522705	-0.502545	-0.312273	-0.272295	-0.223477	-0.203659	-0.170386	-0.152364	-0.132273	-0.0761136	-0.068	-0.0552727	-0.0395682	-0.00770455	0.00352273	0.0145682	0.0245	0.0485682	0.0609773	0.0748182	0.0909091	0.102205
-1.53793	-1.52523	-1.47039	-1.45784	-1.44014	-1.43416	-1.42805	-1.40884	-1.37298	-1.33552	-1.26159	-1.20618	-1.18668	-1.16968	-1.15398	-1.13418	-1.09739	-1.079	-1.03739	-1.01566	-0.974727	-0.9225	-0.893432	-0.861795	-0.8175	-0.788909	-0.772068	-0.752114	-0.697886	-0.671773	-0.605727	-0.592682	-0.587568	-0.553023	-0.498955	-0.483591	-0.342727	-0.320432	-0.268477	-0.243682	-0.229	-0.219977	-0.200636	-0.187523	-0.166045	-0.13775	-0.124136	-0.106909	-0.0760682	-0.0624773
-1.2467	-1.20105	-1.17461	-1.16068	-1.14725	-1.12714	-1.09961	-1.08436	-1.0687	-1.03148	-1.01661	-0.910182	-0.887273	-0.866477	-0.851455	-0.696659	-0.658295	-0.576045	-0.536795	-0.472795	-0.461318	-0.399795	-0.362386	-0.352773	-0.311205	-0.277364	-0.25525	-0.206932	-0.188568	-0.163773	-0.143159	-0.112955	-0.0941591	-0.0739773	-0.0514318	-0.0327045	-0.0184318	-0.012	-0.000545455	0.0160909	0.0289545	0.0495455	0.0788182	0.102114	0.120432	0.137977	0.161636	0.174682	0.192864	0.208591
-1.39391	-1.3525	-1.32789	-1.29936	-1.25498	-1.23139	-1.19157	-1.14284	-1.09582	-1.05261	-1.03045	-1.01482	-0.945864	-0.898182	-0.774682	-0.753568	-0.695432	-0.670841	-0.629295	-0.613568	-0.600091	-0.589455	-0.574364	-0.369932	-0.266273	-0.202591	-0.1605	-0.118977	-0.0894545	-0.0503864	-0.0354773	-0.0223864	0.0343409	0.0553864	0.1115	0.12025	0.1445	0.156886	0.177136	0.262932	0.314705	0.353386	0.369477	0.379091	0.3855	0.402477	0.412955	0.424977	0.463705	0.488205
-1.41441	-1.36364	-1.32634	-1.29832	-1.27186	-1.26264	-1.21859	-1.17275	-1.1547	-1.14284	-1.1187	-1.08923	-1.05307	-1.01425	-0.971295	-0.952023	-0.862795	-0.78475	-0.747955	-0.727432	-0.688227	-0.675659	-0.651364	-0.633659	-0.596886	-0.445182	-0.345159	-0.285432	-0.2575	-0.226864	-0.224705	-0.207818	-0.194864	-0.163568	-0.138295	-0.130636	-0.115	-0.106182	-0.10025	-0.0672955	-0.0474545	-0.0286591	-0.00638636	0.0106364	0.0311364	0.0581364	0.0803409	0.100614	0.131727	0.154114
-1.419	-1.3808	-1.36834	-1.33064	-1.28341	-1.22148	-1.1085	-1.077	-1.01173	-0.990273	-0.945955	-0.936773	-0.836432	-0.811841	-0.748455	-0.730364	-0.684364	-0.6335	-0.615909	-0.595682	-0.582795	-0.544773	-0.532	-0.521523	-0.49925	-0.486886	-0.468455	-0.452182	-0.434909	-0.418773	-0.400409	-0.380432	-0.364727	-0.280523	-0.257045	-0.243795	-0.220932	-0.176841	-0.164955	-0.1155	-0.101636	-0.0946818	-0.0745455	-0.0620682	-0.0398182	-0.0302727	-0.0196136	-0.0133182	-0.00313636	0.0190227
-1.49366	-1.46336	-1.4473	-1.43534	-1.41105	-1.39366	-1.37425	-1.34695	-1.3328	-1.32182	-1.28927	-1.2752	-1.26332	-1.22677	-1.17552	-1.12889	-1.09355	-1.07791	-1.04075	-1.02225	-1.00493	-0.964432	-0.929909	-0.843682	-0.82625	-0.797227	-0.789773	-0.784273	-0.770659	-0.735455	-0.721273	-0.705136	-0.700386	-0.692909	-0.666977	-0.631341	-0.625682	-0.305795	-0.276455	-0.203409	-0.138977	-0.131227	-0.107045	-0.0708182	-0.0450455	-0.0274318	-0.00888636	0.0435682	0.0582955	0.0761364
-1.52289	-1.50927	-1.48077	-1.37277	-1.34775	-1.32077	-1.29255	-1.26882	-1.25605	-1.23786	-1.2168	-1.20189	-1.18973	-1.18055	-1.17211	-1.1552	-1.14411	-1.11239	-0.865636	-0.850227	-0.822182	-0.816159	-0.532932	-0.466273	-0.459955	-0.422773	-0.368114	-0.330568	-0.322	-0.239591	-0.228636	-0.217409	-0.202977	-0.193932	-0.183727	-0.171659	-0.150545	-0.133773	-0.115136	-0.103386	-0.0933182	-0.0884091	-0.0758636	-0.0574545	-0.0288636	0.0664318	0.105932	0.123568	0.137455	0.152614
-1.29111	-1.27234	-1.21161	-1.14807	-1.03377	-1.00764	-0.989659	-0.968841	-0.923568	-0.880886	-0.831932	-0.763636	-0.681409	-0.607932	-0.426727	-0.360159	-0.305841	-0.279	-0.233636	-0.226455	-0.203977	-0.1715	-0.0846364	-0.0273636	0.111545	0.150432	0.200864	0.244864	0.282773	0.381273	0.430023	0.494795	NaN	NaN	NaN	NaN	NaN	NaN	NaN	NaN	NaN	NaN	NaN	NaN	NaN	NaN	NaN	NaN	NaN	NaN
-1.60777	-1.5968	-1.58736	-1.55543	-1.54614	-1.49848	-1.45873	-1.44695	-1.41391	-1.39641	-1.3307	-1.29661	-1.26259	-1.19948	-1.16607	-1.14634	-1.13284	-1.08761	-1.05432	-1.03041	-0.861818	-0.834136	-0.812273	-0.790523	-0.759705	-0.701205	-0.583409	-0.556045	-0.539477	-0.533182	-0.491636	-0.480045	-0.430864	-0.321205	-0.296477	-0.271909	-0.220432	-0.190477	-0.173659	-0.153318	-0.121386	-0.113659	-0.0834773	-0.0718182	-0.0548864	-0.0251136	0.0365455	0.0926136	0.116364	0.147682
-1.50407	-1.47495	-1.4428	-1.30936	-1.26314	-1.23391	-1.19989	-1.1713	-1.1168	-1.08573	-1.05368	-1.04561	-1.02945	-0.986295	-0.965091	-0.95075	-0.935523	-0.902182	-0.832818	-0.816136	-0.697455	-0.507568	-0.483091	-0.465727	-0.436886	-0.396455	-0.361614	-0.318455	-0.283773	-0.229386	-0.197773	-0.170682	-0.131341	-0.0986818	-0.0815227	-0.058	-0.0465909	-0.0254545	-0.0171364	0.00209091	0.0183636	0.0551591	0.076	0.100341	0.11125	0.156432	0.171795	0.186205	0.197364	0.211295
-1.54398	-1.48148	-1.35439	-1.30698	-1.25941	-1.04725	-0.989114	-0.926182	-0.867955	-0.813932	-0.798659	-0.745159	-0.677795	-0.658205	-0.642795	-0.530614	-0.510932	-0.424705	-0.40025	-0.384227	-0.349273	-0.323182	-0.298295	-0.278682	-0.249977	-0.246091	-0.231227	-0.202091	-0.159477	-0.134705	-0.0907727	-0.0707955	-0.0375	-0.00672727	0.01	0.0316364	0.101614	0.106727	0.120159	0.133909	0.141932	0.1575	0.194568	0.210455	0.248295	0.281091	0.303773	0.313955	0.356545	0.364909
-1.48959	-1.42964	-1.37761	-1.34859	-1.27973	-1.26339	-1.21275	-1.175	-1.14507	-1.0817	-1.04959	-1.03023	-0.987159	-0.96225	-0.947523	-0.935932	-0.926682	-0.894614	-0.857341	-0.841068	-0.823636	-0.813886	-0.805932	-0.793727	-0.780114	-0.768841	-0.745273	-0.725636	-0.712432	-0.695614	-0.682545	-0.643636	-0.566841	-0.535341	-0.514523	-0.479	-0.448318	-0.428273	-0.388227	-0.370659	-0.356182	-0.351591	-0.316227	-0.285727	-0.242523	-0.22975	-0.217	-0.199182	-0.186477	-0.13675
-1.35977	-1.33341	-1.31055	-1.29802	-1.28211	-1.2367	-1.17641	-1.14036	-1.10848	-1.09339	-1.0697	-0.887841	-0.811636	-0.738614	-0.715068	-0.704409	-0.696818	-0.546409	-0.508955	-0.433386	-0.331386	-0.288591	-0.200659	-0.145477	-0.102205	-0.0636818	-0.0531364	0.0157045	0.0578636	0.0692273	0.0854091	0.144091	0.205318	0.213886	0.219591	0.281932	0.311432	0.337659	0.413818	NaN	NaN	NaN	NaN	NaN	NaN	NaN	NaN	NaN	NaN	NaN
-1.46405	-1.39552	-1.28659	-1.24055	-1.1605	-1.12948	-1.10475	-1.04707	-1.03216	-0.961205	-0.941614	-0.933841	-0.920091	-0.878386	-0.862886	-0.828341	-0.769773	-0.711341	-0.555659	-0.514477	-0.489114	-0.420705	-0.360795	-0.334068	-0.261432	-0.250977	-0.211818	-0.203205	-0.189955	-0.182909	-0.162818	-0.152977	-0.14575	-0.120295	-0.105705	-0.0836818	-0.0647727	-0.0541136	-0.0352273	0.0122727	0.02925	0.0395227	0.0530455	0.0773636	0.0947727	0.122568	0.153318	0.164477	0.1925	0.243977
-1.55275	-1.41598	-1.38639	-1.38114	-1.34711	-1.32457	-1.17764	-1.15936	-1.12505	-1.07777	-1.06077	-1.00814	-0.993636	-0.849773	-0.790364	-0.715045	-0.641705	-0.601705	-0.576591	-0.550773	-0.497091	-0.480136	-0.429591	-0.402182	-0.354295	-0.332273	-0.289659	-0.245727	-0.120864	-0.0917045	-0.0727955	-0.0555909	-0.02225	0.0114773	0.0435227	0.0872955	0.147636	0.249523	0.279545	0.284227	0.300636	0.319795	0.360273	0.408545	0.450091	0.45625	0.490455	NaN	NaN	NaN
-1.34693	-1.25361	-0.864682	-0.826977	-0.550841	-0.348227	-0.322273	-0.299409	-0.284023	-0.260773	-0.238523	-0.213795	-0.18225	-0.138795	-0.1225	-0.0886136	-0.0751818	-0.0634091	-0.0200227	0.01475	0.0515	0.106455	0.13425	0.140977	0.149682	0.190977	0.277568	0.301182	0.334205	0.358364	0.389	0.552159	NaN	NaN	NaN	NaN	NaN	NaN	NaN	NaN	NaN	NaN	NaN	NaN	NaN	NaN	NaN	NaN	NaN	NaN
-1.23223	-1.18966	-1.14798	-1.11884	-1.10602	-1.06657	-1.02373	-0.992705	-0.968068	-0.728432	-0.488341	-0.272545	-0.255659	-0.213886	-0.196318	-0.184	-0.171909	-0.16125	-0.123955	-0.109591	-0.08525	-0.0613636	-0.0406591	-0.000863636	0.0400227	0.0891818	0.102636	0.113591	0.121864	0.18825	0.194886	0.2105	0.223364	0.235386	0.2625	0.461114	0.501909	0.537364	0.547591	0.715386	0.765205	NaN	NaN	NaN	NaN	NaN	NaN	NaN	NaN	NaN
-1.49618	-1.4143	-1.16091	-1.12602	-1.08989	-0.981159	-0.961932	-0.900795	-0.814114	-0.77825	-0.752682	-0.713523	-0.686227	-0.676682	-0.625886	-0.424886	-0.388841	-0.360841	-0.344636	-0.323614	-0.306341	-0.286773	-0.247182	-0.209841	-0.165023	-0.160523	-0.158114	-0.151727	-0.129409	-0.116023	-0.110477	-0.0972955	-0.0943864	-0.0868636	-0.0655909	-0.0535909	-0.0455227	-0.0330455	-0.0172273	-0.00318182	0.00806818	0.0201818	0.0450455	0.061	0.0933182	0.101727	0.123886	0.147341	0.157659	0.168682
-1.45859	-1.17255	-1.02109	-1.001	-0.988909	-0.868159	-0.854932	-0.642932	-0.508818	-0.400636	-0.373409	-0.30075	-0.288977	-0.25	-0.221114	-0.210523	-0.171682	-0.142455	-0.125886	-0.118886	-0.101773	-0.0932727	-0.0809545	-0.0652955	-0.0512273	-0.0392727	-0.0293409	-0.0191591	0.00393182	0.03425	0.0916364	0.123386	0.134318	0.14625	0.176568	0.186068	0.204318	0.239386	0.289545	0.385114	0.392364	0.411341	0.422659	0.469045	0.490227	0.502773	0.541773	0.577523	0.585227	0.604659
-1.39177	-1.36948	-1.34241	-1.31166	-1.29586	-1.26643	-1.23857	-1.17186	-1.03552	-0.934	-0.838545	-0.640682	-0.601545	-0.579795	-0.568023	-0.522341	-0.353523	-0.291386	-0.242886	-0.196023	-0.190477	-0.170023	-0.140068	-0.0770682	-0.0268409	-0.0120455	0.0145909	0.0418864	0.062	0.0881364	0.0938636	0.0990227	0.112841	0.121818	0.147841	0.163136	0.183909	0.226818	0.299705	0.324727	0.348341	0.370409	0.386568	0.398045	0.421205	0.509091	0.541886	0.562545	0.633773	0.683091
-1.43655	-1.40511	-1.39143	-1.37652	-1.36111	-1.34045	-1.32491	-1.29652	-1.28695	-1.27032	-1.23755	-1.2098	-1.18489	-1.11005	-1.08282	-0.983341	-0.942545	-0.723477	-0.699727	-0.578614	-0.531477	-0.518773	-0.455523	-0.445932	-0.420477	-0.410727	-0.382795	-0.332182	-0.196114	-0.181864	-0.158318	-0.129045	-0.105727	-0.0912727	-0.0796818	-0.0649545	-0.0285682	-0.0172273	0.00902273	0.0720227	0.0811591	0.105136	0.115864	0.128727	0.135886	0.148386	0.21575	0.285705	0.311	0.320477
-1.63934	-1.61918	-1.60107	-1.56975	-1.52859	-1.51298	-1.5048	-1.48741	-1.45443	-1.41295	-1.40198	-1.38786	-1.3452	-1.29209	-1.26434	-1.22132	-1.15784	-1.09325	-0.999682	-0.957159	-0.944386	-0.939773	-0.918818	-0.813523	-0.755045	-0.636136	-0.517114	-0.405977	-0.376523	-0.368705	-0.346318	-0.234568	-0.205045	-0.189523	-0.174432	-0.151295	-0.143364	-0.130773	-0.116727	-0.104091	-0.07875	-0.07025	-0.0561136	-0.0420909	-0.0259318	-0.00356818	0.0185	0.0513636	0.0910455	0.109682
-1.63764	-1.21043	-1.148	-1.13639	-1.014	-0.943545	-0.927159	-0.908182	-0.881364	-0.872227	-0.852864	-0.840295	-0.828909	-0.768932	-0.7605	-0.738	-0.598636	-0.458545	-0.419023	-0.392886	-0.385545	-0.357455	-0.317523	-0.301	-0.258136	-0.242795	-0.221659	-0.193068	-0.177591	-0.152545	-0.133591	-0.121136	-0.110955	-0.0983864	-0.0743409	-0.0662727	-0.0576364	-0.0498636	-0.03075	-0.0177727	-0.00352273	0.0935	0.113841	0.133182	0.153909	0.175227	0.19125	0.199136	0.209068	0.233273
-1.42468	-1.41289	-1.39773	-1.38109	-1.36248	-1.27132	-1.23589	-1.18934	-1.15795	-1.11618	-1.09595	-1.07334	-1.04123	-1.01823	-0.868023	-0.829364	-0.812727	-0.79825	-0.77125	-0.753636	-0.734136	-0.649818	-0.623114	-0.605864	-0.241432	-0.184159	-0.122023	-0.0820909	-0.0429318	-0.0208864	0.00277273	0.08225	0.144727	0.168591	0.176477	0.204636	0.215864	0.275591	0.294023	0.364955	0.455	0.462841	0.477455	NaN	NaN	NaN	NaN	NaN	NaN	NaN
-1.27752	-1.23727	-1.22014	-1.16859	-1.12509	-1.10598	-1.04236	-1.0275	-0.993091	-0.986591	-0.970909	-0.928773	-0.870591	-0.829545	-0.752159	-0.688886	-0.581636	-0.491682	-0.396341	-0.365659	-0.338477	-0.319545	-0.237318	-0.205773	-0.180341	-0.162909	-0.139818	-0.129614	-0.0683182	-0.0514773	-0.01325	0.0185909	0.0390455	0.0559545	0.0733864	0.0820909	0.0894773	0.112795	0.131205	0.139455	0.157886	0.175273	0.245182	0.276364	0.291955	0.306	0.324205	0.352227	0.369318	0.386955
-1.45991	-1.35543	-1.33214	-1.17311	-1.14752	-1.13716	-1.09268	-1.068	-1.03011	-1.01882	-0.997114	-0.972591	-0.955159	-0.910705	-0.843591	-0.804273	-0.778	-0.746205	-0.703932	-0.687159	-0.557841	-0.545205	-0.4835	-0.437205	-0.310432	-0.250295	-0.23025	-0.211364	-0.187273	-0.174205	-0.134409	-0.119864	-0.0756364	-0.0524773	-0.0434318	-0.0288182	0.112455	0.161591	0.195864	0.228591	0.243932	0.348341	0.360977	0.373318	0.388705	0.40975	0.415364	0.441114	0.462318	0.478295
-1.381	-1.29605	-1.27305	-1.2442	-1.20759	-1.17925	-1.13543	-1.11595	-1.07452	-0.936091	-0.844545	-0.819795	-0.776886	-0.749341	-0.72925	-0.70575	-0.693182	-0.675091	-0.64675	-0.487659	-0.178023	-0.143	-0.13425	-0.118477	-0.0669545	-0.0480227	0.0242955	0.0429091	0.171614	0.198705	0.241045	0.279159	0.303023	0.325136	0.357114	0.430273	0.458386	0.461045	0.492409	0.495864	NaN	NaN	NaN	NaN	NaN	NaN	NaN	NaN	NaN	NaN
-1.43768	-1.398	-1.38209	-1.35368	-1.28605	-1.2712	-1.24286	-1.14098	-1.09736	-1.04748	-1.03305	-1.01436	-1.00452	-0.992545	-0.981864	-0.962705	-0.951	-0.939909	-0.912795	-0.887341	-0.852886	-0.773409	-0.712909	-0.695227	-0.687318	-0.667477	-0.642318	-0.483864	-0.376977	-0.365273	-0.344432	-0.316523	-0.297727	-0.287159	-0.252227	-0.231682	-0.221977	-0.154773	-0.105273	-0.0885	-0.0633636	-0.0495682	-0.0329773	-0.0186591	-0.00665909	0.00781818	0.0289545	0.0445	0.0535	0.0645909
-1.56766	-1.42602	-1.32368	-1.24641	-1.20598	-1.12534	-1.11298	-1.09398	-1.05002	-1.02625	-0.978114	-0.926386	-0.902227	-0.860841	-0.83775	-0.775614	-0.715909	-0.674545	-0.642545	-0.604591	-0.594773	-0.550727	-0.49	-0.467386	-0.407727	-0.385705	-0.37475	-0.367159	-0.344477	-0.328318	-0.307864	-0.294477	-0.278932	-0.265318	-0.210886	-0.186727	-0.160477	-0.117841	-0.0939773	-0.0810227	-0.0750682	-0.0733182	-0.04725	-0.02525	0.00365909	0.0187727	0.0265227	0.0435455	0.0546364	0.0689773
-1.40561	-1.39409	-1.38386	-1.32857	-1.31823	-1.31475	-1.271	-1.25332	-1.23834	-1.16066	-1.14359	-1.13348	-1.09484	-1.07957	-1.04059	-0.918136	-0.900114	-0.858659	-0.846023	-0.813409	-0.74975	-0.707523	-0.454659	-0.420114	-0.331659	-0.315523	-0.265773	-0.239636	-0.219295	-0.161727	-0.1475	-0.134341	-0.103227	-0.0728409	-0.00961364	0.00622727	0.0283636	0.0379318	0.0675	0.0867955	0.103	0.123591	0.143614	0.176409	0.1835	0.217091	0.234909	0.250591	0.277818	0.294523
-1.32275	-1.30791	-1.27345	-1.22118	-0.953795	-0.910545	-0.876136	-0.859477	-0.840568	-0.797614	-0.638841	-0.623432	-0.596364	-0.535909	-0.469023	-0.398568	-0.347114	-0.283818	-0.234932	-0.223227	-0.207432	-0.146705	-0.130818	-0.112523	-0.0835909	-0.0616591	-0.0481136	-0.0335455	-0.0164773	0.0513864	0.0696364	0.0826818	0.0920455	0.104523	0.119909	0.133477	0.139955	0.152341	0.1645	0.175455	0.195227	0.307545	0.318773	0.338227	0.345023	0.353705	0.390432	0.404114	0.417682	0.444068
-1.15189	-1.10768	-1.09741	-1.08236	-1.03509	-0.976955	-0.921614	-0.828795	-0.725045	-0.650955	-0.619886	-0.562136	-0.547045	-0.533614	-0.520545	-0.507727	-0.486364	-0.467341	-0.447136	-0.424636	-0.400795	-0.374591	-0.328409	-0.260182	-0.225	-0.18425	-0.140795	-0.132273	-0.116705	-0.105091	-0.091	-0.0715682	-0.0519773	-0.0370682	-0.0324091	-0.0238409	0.00245455	0.0236591	0.0367727	0.0443636	0.0634091	0.0777273	0.0956136	0.106795	0.119273	0.137068	0.146	0.151114	0.167818	0.184773
-1.62918	-1.60525	-1.59473	-1.58282	-1.5057	-1.29391	-1.19845	-1.13786	-1.03968	-0.978341	-0.941364	-0.8955	-0.863136	-0.848159	-0.829364	-0.796886	-0.778955	-0.741045	-0.735159	-0.618364	-0.589386	-0.561682	-0.507068	-0.344545	-0.330477	-0.314455	-0.308455	-0.295091	-0.255477	-0.226	-0.207205	-0.141	-0.127636	-0.107909	-0.0857727	-0.0750455	-0.0652955	-0.0558636	-0.04225	-0.0227955	0.00779545	0.118818	0.135886	0.14975	0.155045	0.194045	0.220091	0.239841	0.250023	0.261545
-1.48318	-1.46873	-1.45623	-1.3398	-1.28155	-1.23114	-1.2175	-1.19427	-1.13345	-1.08345	-1.05577	-1.031	-1.01368	-0.997955	-0.981864	-0.962045	-0.941364	-0.92325	-0.783591	-0.747273	-0.702114	-0.679909	-0.657977	-0.648432	-0.615818	-0.498341	-0.459727	-0.428727	-0.404705	-0.385227	-0.363045	-0.273545	-0.242182	-0.212159	-0.194227	-0.162273	-0.150886	-0.134091	-0.108	-0.0955909	-0.0862955	-0.07925	-0.0710682	-0.0594773	-0.0261818	-0.00911364	-0.00370455	0.00654545	0.03725	0.0789773
-1.24405	-1.0893	-1.02741	-0.957182	-0.908864	-0.852636	-0.795818	-0.750091	-0.592318	-0.509341	-0.460091	-0.429136	-0.409932	-0.371523	-0.357136	-0.342614	-0.31975	-0.206409	-0.17775	-0.161523	-0.114568	-0.0795455	-0.0614091	-0.0539773	-0.0251136	-0.00243182	0.0695	0.135864	0.164523	0.206205	0.301568	0.366568	NaN	NaN	NaN	NaN	NaN	NaN	NaN	NaN	NaN	NaN	NaN	NaN	NaN	NaN	NaN	NaN	NaN	NaN
-1.48827	-1.42609	-1.3427	-1.31748	-1.29448	-1.24389	-1.1582	-1.08523	-1.04455	-1.01714	-1.00393	-0.989273	-0.943205	-0.934341	-0.901295	-0.857909	-0.832523	-0.813045	-0.788136	-0.770023	-0.752455	-0.737523	-0.710432	-0.697091	-0.674477	-0.654091	-0.631591	-0.617409	-0.421523	-0.326	-0.291795	-0.277045	-0.2545	-0.2455	-0.226023	-0.197727	-0.178932	-0.163273	-0.156159	-0.147545	-0.145818	-0.138227	-0.126341	-0.105955	-0.0919318	-0.0800682	-0.0703182	-0.0570227	-0.0351136	0.0633182
-1.57627	-1.56364	-1.55002	-1.53373	-1.51143	-1.46655	-1.43205	-1.41186	-1.39418	-1.35123	-1.30286	-1.2798	-1.25355	-1.23734	-1.20902	-1.19352	-1.17666	-1.16336	-1.13834	-1.11998	-1.1013	-1.06043	-1.03555	-1.0012	-0.963636	-0.92675	-0.908182	-0.891159	-0.799045	-0.752068	-0.728273	-0.709045	-0.676932	-0.619182	-0.595818	-0.532523	-0.443318	-0.391364	-0.364341	-0.348386	-0.328182	-0.304023	-0.279795	-0.254886	-0.223091	-0.2035	-0.175568	-0.164727	-0.143205	-0.0937273
-1.74975	-1.70209	-1.68261	-1.64409	-1.62725	-1.59016	-1.57359	-1.54973	-1.52564	-1.47632	-1.44748	-1.43152	-1.41666	-1.3822	-1.37025	-1.34102	-1.3295	-1.30732	-1.28789	-1.27748	-1.26895	-1.2553	-1.2323	-1.21323	-1.20598	-1.18977	-1.15907	-1.14755	-1.12789	-1.11843	-1.10902	-1.10355	-1.06416	-1.05214	-0.9405	-0.911841	-0.882364	-0.8645	-0.847114	-0.833068	-0.814636	-0.803159	-0.77975	-0.730023	-0.649818	-0.611295	-0.589909	-0.523295	-0.511273	-0.436318
-1.43498	-1.41982	-1.40902	-1.39293	-1.38511	-1.36427	-1.35048	-1.30857	-1.28045	-1.24502	-1.23095	-1.04191	-1.00541	-0.992545	-0.987977	-0.958273	-0.735205	-0.685091	-0.608227	-0.477068	-0.45975	-0.439386	-0.415614	-0.399023	-0.389909	-0.340727	-0.332341	-0.315932	-0.310909	-0.293818	-0.273795	-0.265227	-0.246227	-0.219227	-0.195455	-0.179545	-0.164273	-0.1345	-0.126955	-0.109955	-0.0912273	-0.0777273	-0.0592955	-0.0528182	-0.00715909	0.0112727	0.101455	0.126977	0.142682	0.152432
-1.49127	-1.46889	-1.44564	-1.37191	-1.31366	-1.26109	-1.23618	-1.20593	-1.18573	-1.1225	-1.08914	-1.06757	-1.04668	-1.02886	-1.01343	-0.983068	-0.968568	-0.9425	-0.905955	-0.886795	-0.552818	-0.528	-0.493795	-0.47	-0.392955	-0.289318	-0.257455	-0.241795	-0.225477	-0.196386	-0.185773	-0.175045	-0.143386	-0.121932	-0.0997955	-0.0702273	-0.0611364	-0.0346591	0.0999545	0.146159	0.153614	0.195591	0.253341	NaN	NaN	NaN	NaN	NaN	NaN	NaN
-1.37955	-1.33605	-1.31459	-1.29648	-1.2855	-1.25627	-1.23243	-1.19816	-1.11159	-1.08227	-1.05516	-1.03734	-1.0193	-1.00302	-0.987227	-0.9775	-0.924659	-0.912477	-0.894341	-0.872886	-0.834591	-0.823523	-0.803364	-0.777045	-0.764045	-0.75375	-0.654091	-0.626341	-0.608773	-0.595523	-0.568659	-0.499795	-0.474159	-0.447659	-0.408818	-0.385341	-0.354409	-0.254977	-0.183614	-0.128205	-0.110636	-0.0837045	-0.0504091	-0.0324773	-0.0112045	-0.000863636	0.0173409	0.0485	0.0930909	0.132773
-1.66845	-1.64782	-1.62525	-1.59118	-1.56505	-1.5275	-1.51611	-1.50789	-1.50384	-1.49264	-1.48832	-1.46507	-1.44875	-1.41464	-1.40139	-1.38593	-1.37607	-1.37107	-1.36873	-1.35839	-1.34618	-1.30882	-1.18216	-1.15923	-1.14882	-1.12784	-1.11102	-1.01673	-1.00932	-0.947682	-0.921568	-0.862932	-0.837682	-0.700955	-0.561136	-0.5375	-0.440727	-0.408614	-0.354364	-0.340136	-0.328045	-0.309432	-0.299773	-0.286205	-0.243682	-0.21475	-0.175818	-0.153136	-0.142159	-0.130705
-1.44177	-1.30459	-1.06261	-0.980341	-0.634	-0.617114	-0.599136	-0.571682	-0.550977	-0.535136	-0.483864	-0.424455	-0.402068	-0.38	-0.32975	-0.2805	-0.249886	-0.234727	-0.214682	-0.203114	-0.189591	-0.172273	-0.153659	-0.132409	-0.114159	-0.102818	-0.0903636	-0.0787955	-0.07175	-0.0636818	-0.0455	-0.0307045	-0.00918182	0.00997727	0.0412955	0.0566591	0.0733636	0.0846818	0.120114	0.143295	0.155682	0.160364	0.183	0.209068	0.223659	0.236364	0.293136	0.325682	0.343477	0.349295
-1.46991	-1.45007	-1.42607	-1.41702	-1.3983	-1.38375	-1.33116	-1.28284	-1.24086	-1.1118	-1.07277	-1.0547	-1.02564	-1.0067	-0.9685	-0.950909	-0.939932	-0.919795	-0.8835	-0.867136	-0.861091	-0.850455	-0.842068	-0.833136	-0.815864	-0.810932	-0.801568	-0.785659	-0.767295	-0.759455	-0.740659	-0.720705	-0.713182	-0.6955	-0.680886	-0.642	-0.584091	-0.527	-0.423614	-0.370682	-0.336773	-0.320477	-0.257364	-0.219977	-0.20525	-0.194636	-0.175091	-0.132386	-0.110318	-0.100636
-1.59389	-1.57093	-1.54952	-1.42241	-1.37834	-1.3607	-1.30968	-1.28364	-1.18393	-1.13036	-1.09048	-1.05286	-0.990773	-0.887341	-0.861023	-0.837909	-0.81275	-0.775409	-0.752114	-0.725182	-0.635795	-0.570205	-0.555977	-0.539091	-0.4915	-0.454864	-0.401932	-0.391955	-0.355727	-0.286977	-0.251432	-0.228864	-0.210841	-0.193659	-0.172636	-0.164523	-0.106159	-0.0963864	-0.0832045	-0.0749545	-0.0532045	-0.0444545	-0.0219318	0.00781818	0.16	0.172205	0.186091	0.208091	0.270886	0.2845
-1.42995	-1.3928	-1.36202	-1.1373	-1.11398	-0.959455	-0.77425	-0.753864	-0.711273	-0.687909	-0.658727	-0.644023	-0.623614	-0.453841	-0.223636	-0.204909	-0.165045	-0.130091	-0.0584091	-0.0158636	0.00113636	0.0132273	0.0301818	0.0413864	0.0611136	0.0921818	0.101545	0.129841	0.164114	0.2085	0.217909	0.270114	0.386364	0.4035	0.409727	0.421864	0.434318	0.499841	0.521364	0.541409	0.632818	0.710091	0.730727	0.739	0.775432	NaN	NaN	NaN	NaN	NaN
-1.5105	-1.50211	-1.4768	-1.43627	-1.41798	-1.32189	-1.28491	-1.25266	-1.2137	-1.19743	-1.17839	-1.15225	-1.13175	-1.10189	-1.05002	-1.03484	-1.0113	-0.966614	-0.94825	-0.857568	-0.847295	-0.815545	-0.795886	-0.781523	-0.748091	-0.742682	-0.736023	-0.722636	-0.707659	-0.688932	-0.646591	-0.624773	-0.590818	-0.557023	-0.503659	-0.447318	-0.4085	-0.385023	-0.36625	-0.33925	-0.288977	-0.266455	-0.211386	-0.175818	-0.169477	-0.146227	-0.123159	-0.104841	-0.0852727	-0.0657727
-1.50164	-1.4542	-1.35459	-1.26225	-1.16698	-1.13677	-1.09911	-1.04184	-1.02795	-0.906091	-0.878205	-0.857614	-0.797455	-0.755977	-0.729159	-0.726864	-0.698341	-0.634864	-0.589159	-0.477114	-0.415318	-0.351932	-0.3385	-0.315591	-0.283545	-0.267318	-0.254932	-0.243091	-0.221864	-0.2105	-0.154273	-0.131955	-0.114273	-0.100932	-0.0801818	-0.0563636	-0.0341818	-0.0123182	0.00622727	0.0267727	0.0509773	0.0735227	0.0911136	0.102136	0.117432	0.127341	0.13525	0.159045	0.173886	0.187068
-1.46234	-1.43677	-1.38005	-1.35195	-1.24036	-1.1978	-1.16105	-1.1443	-1.11852	-1.08245	-1.07409	-1.0522	-1.02916	-0.983227	-0.955182	-0.816318	-0.748705	-0.716841	-0.67775	-0.659205	-0.586386	-0.428136	-0.407182	-0.380773	-0.354045	-0.335841	-0.328659	-0.302932	-0.258682	-0.145273	-0.141318	-0.106568	-0.0786591	-0.0345682	0.0156591	0.0993182	0.127864	0.232864	0.254523	0.262455	0.285273	0.296545	0.310045	0.351955	0.388	0.400341	0.406136	0.437886	0.453545	0.482886
-1.51145	-1.45636	-1.44632	-1.42555	-1.31657	-1.2913	-1.27084	-1.18498	-1.17568	-1.13764	-1.09739	-1.06948	-1.05339	-1.018	-0.957977	-0.906136	-0.698659	-0.660705	-0.650886	-0.504455	-0.368091	-0.249386	-0.210864	-0.196318	-0.175409	-0.164886	-0.152591	-0.132295	-0.127977	-0.115455	-0.0938636	-0.0805	-0.0630455	-0.0529545	-0.0300682	-0.0133864	-0.00561364	0.0167045	0.031	0.0420227	0.0554773	0.0890682	0.111432	0.124091	0.13275	0.142	0.158045	0.16875	0.183568	0.223
-1.25093	-1.23805	-1.12841	-1.09593	-1.071	-0.975659	-0.855977	-0.819045	-0.804432	-0.773068	-0.756727	-0.739295	-0.719386	-0.701318	-0.664932	-0.641295	-0.613682	-0.57725	-0.539205	-0.522614	-0.505364	-0.489523	-0.463273	-0.419136	-0.367409	-0.346727	-0.331364	-0.307023	-0.296795	-0.277636	-0.262341	-0.217523	-0.210682	-0.197432	-0.173636	-0.147455	-0.123227	-0.103568	-0.0826136	-0.0711136	-0.0595455	-0.0409318	-0.0194773	-0.000318182	0.0222955	0.0682727	0.0752273	0.0912727	0.107909	0.134114
-1.4025	-1.37475	-1.35711	-1.33518	-1.31477	-1.21584	-1.19827	-1.103	-1.05332	-1.01177	-0.965477	-0.952909	-0.850455	-0.829136	-0.803341	-0.794182	-0.778659	-0.760523	-0.748432	-0.73275	-0.724114	-0.715409	-0.709	-0.692091	-0.677864	-0.660477	-0.640455	-0.484841	-0.325909	-0.311614	-0.260045	-0.192182	-0.168886	-0.144727	-0.104227	-0.0858636	-0.0768409	-0.0632273	-0.0424773	-0.0234091	-0.0187273	-0.00777273	0.00572727	0.02275	0.0366818	0.0581364	0.101455	0.110955	0.123295	0.137659
-1.50409	-1.47768	-1.42661	-1.35414	-1.25223	-1.22968	-1.17911	-1.15855	-1.141	-1.0648	-1.01914	-0.982068	-0.931114	-0.891364	-0.858205	-0.793841	-0.754023	-0.725	-0.622364	-0.558955	-0.514932	-0.484795	-0.460705	-0.340023	-0.309182	-0.2815	-0.2385	-0.218886	-0.198614	-0.174818	-0.162364	-0.151023	-0.123841	-0.11325	-0.0847045	-0.0729091	-0.0475455	-0.0208409	-0.00759091	0.0149545	0.159068	0.184295	0.196182	0.203636	0.213114	0.223795	0.230818	0.243955	0.283023	0.297977
-1.50427	-1.46752	-1.38716	-1.37736	-1.35761	-1.32089	-1.29293	-1.24966	-1.2057	-1.14255	-1.12557	-1.09525	-1.0848	-1.0747	-1.04232	-0.986409	-0.97075	-0.959909	-0.923909	-0.881023	-0.859977	-0.798977	-0.774136	-0.733386	-0.678227	-0.603205	-0.532455	-0.439932	-0.416364	-0.243727	-0.218386	-0.189182	-0.166705	-0.100545	-0.0713409	-0.0503182	-0.0455682	0.0992045	0.125773	0.148159	0.170705	0.183909	0.194091	0.253795	0.385386	NaN	NaN	NaN	NaN	NaN
-1.43043	-1.42082	-1.39541	-1.36552	-1.34568	-1.30068	-1.22886	-1.19793	-1.1722	-1.14455	-1.12532	-1.09752	-1.09032	-1.0572	-1.03993	-0.996932	-0.958477	-0.924568	-0.900341	-0.877159	-0.822932	-0.796068	-0.779409	-0.762273	-0.750932	-0.702932	-0.653432	-0.577432	-0.557955	-0.548523	-0.533341	-0.504386	-0.488364	-0.476295	-0.389841	-0.308705	-0.297886	-0.23175	-0.206614	-0.172409	-0.156705	-0.135682	-0.0904318	-0.0671364	-0.0646818	-0.05375	-0.0496364	-0.0342955	-0.0234318	-0.00856818
-1.40845	-1.39109	-1.27107	-1.23495	-1.15259	-1.04832	-1.02743	-0.996636	-0.973932	-0.8835	-0.855	-0.841227	-0.835545	-0.787386	-0.756886	-0.736614	-0.714182	-0.671773	-0.657114	-0.585	-0.499795	-0.471818	-0.462705	-0.451364	-0.416295	-0.393977	-0.383864	-0.3515	-0.316977	-0.264159	-0.255273	-0.181818	-0.134227	-0.105705	-0.0528182	-0.0400455	-0.0225909	-0.00925	0.0265	0.0424773	0.0715227	0.148477	0.186386	0.243591	0.254909	0.285318	0.326023	0.398432	0.413841	0.426159
-1.41861	-1.4017	-1.29693	-1.28332	-1.23148	-1.21114	-1.20084	-1.19125	-1.17364	-1.16602	-1.15768	-1.13441	-1.06518	-1.03998	-1.00005	-0.988273	-0.979068	-0.958977	-0.940864	-0.924045	-0.909045	-0.882	-0.858705	-0.603636	-0.441341	-0.410636	-0.361159	-0.341818	-0.326205	-0.314795	-0.225364	-0.185682	-0.160795	-0.144932	-0.121932	-0.112045	-0.075	-0.0532955	-0.0397045	-0.0273409	-0.00502273	0.0119318	0.0386136	0.0529773	0.0640682	0.0718864	0.0806364	0.107636	0.257886	0.276273
-1.3957	-1.3667	-1.33648	-1.31307	-1.28564	-1.22141	-1.1787	-1.14782	-1.0235	-0.980159	-0.92925	-0.928091	-0.910773	-0.889068	-0.868227	-0.84575	-0.813909	-0.783477	-0.744136	-0.691159	-0.6625	-0.635932	-0.613182	-0.544273	-0.502432	-0.467727	-0.393636	-0.372432	-0.364455	-0.327091	-0.303455	-0.248295	-0.212977	-0.203659	-0.192136	-0.177841	-0.16125	-0.116273	-0.1045	-0.0877273	-0.0700909	-0.0501818	-0.0316136	-0.00722727	0.00604545	0.0158182	0.0318409	0.0431818	0.0528636	0.0668182
-1.5018	-1.48805	-1.44718	-1.41493	-1.39652	-1.36834	-1.30666	-1.20527	-1.18955	-1.14768	-1.10195	-1.03686	-0.996659	-0.92	-0.879682	-0.847273	-0.804659	-0.781568	-0.762227	-0.748909	-0.701727	-0.656364	-0.625682	-0.58525	-0.560477	-0.529841	-0.505909	-0.482364	-0.453705	-0.445159	-0.426545	-0.412727	-0.394432	-0.367727	-0.333159	-0.319841	-0.302205	-0.27675	-0.253614	-0.2295	-0.211227	-0.186205	-0.175114	-0.161432	-0.136409	-0.111318	-0.0914091	-0.0633636	-0.0565909	-0.0467045
-1.40143	-1.31459	-1.23025	-1.20752	-1.14023	-1.08148	-1.06261	-0.913386	-0.833364	-0.803341	-0.787909	-0.756409	-0.724591	-0.662136	-0.628136	-0.598114	-0.585409	-0.531864	-0.515227	-0.505614	-0.485318	-0.45425	-0.429364	-0.415114	-0.398341	-0.352682	-0.330227	-0.258682	-0.139295	-0.0852273	-0.0615	-0.0422955	-0.0139318	0.00790909	0.0250227	0.0451364	0.0742045	0.0896818	0.138705	0.148045	0.170432	0.184045	0.198227	0.225295	0.252205	0.264795	0.273864	0.289023	0.306159	0.328909
-1.43359	-1.35084	-1.32155	-1.19009	-1.09684	-1.04995	-1.0228	-1.0062	-0.995273	-0.983886	-0.972977	-0.959955	-0.923114	-0.873659	-0.863	-0.852591	-0.729682	-0.7225	-0.697341	-0.518773	-0.448682	-0.408	-0.394318	-0.355068	-0.334886	-0.320727	-0.293182	-0.287818	-0.274682	-0.250205	-0.230614	-0.197591	-0.185568	-0.176977	-0.153568	-0.0916818	-0.0746591	-0.0522955	-0.0370227	0.0333636	0.128591	0.146545	0.154864	0.171432	0.176432	0.190864	0.199636	0.22175	0.325114	0.341432
-1.53841	-1.52591	-1.50509	-1.48148	-1.43136	-1.35814	-1.18155	-1.11018	-1.07664	-1.04993	-1.01384	-0.977659	-0.846591	-0.825159	-0.740523	-0.514955	-0.456341	-0.444409	-0.383364	-0.370091	-0.355091	-0.329955	-0.256932	-0.233636	-0.215818	-0.201205	-0.189386	-0.183591	-0.169455	-0.145159	-0.128773	-0.120886	-0.0994318	-0.0905227	-0.0614318	-0.0543409	-0.0232727	0.0447955	0.123432	0.133909	0.1495	0.172727	0.219273	0.247455	0.267841	0.286477	0.313455	0.329977	0.339545	0.374977
-1.44648	-1.41177	-1.38909	-1.34648	-1.2975	-1.248	-1.13045	-1.08791	-1.02105	-0.982227	-0.9575	-0.9395	-0.929886	-0.911818	-0.802977	-0.761636	-0.722795	-0.7025	-0.664614	-0.645977	-0.595523	-0.556591	-0.477386	-0.453114	-0.394932	-0.293841	-0.26525	-0.169727	-0.128727	-0.102182	-0.0853864	-0.0621136	-0.0518636	-0.0333864	-0.0137273	0.00365909	0.0224545	0.0325	0.0537045	0.0675	0.0815	0.0995909	0.106477	0.123909	0.149432	0.168727	0.176182	0.198432	0.219523	0.272636
-1.56855	-1.19195	-1.18286	-1.16355	-1.11891	-1.09109	-0.973273	-0.942773	-0.912682	-0.865045	-0.851659	-0.811591	-0.785091	-0.751182	-0.601477	-0.582	-0.562091	-0.540455	-0.445159	-0.395636	-0.316932	-0.270636	-0.250932	-0.238659	-0.209614	-0.188023	-0.167909	-0.145909	-0.128773	-0.105114	-0.0665227	-0.0479091	-0.0360227	-0.0314545	-0.0210227	-0.0065	0.00572727	0.0191591	0.0375455	0.0526818	0.0589773	0.0679773	0.0820227	0.0989545	0.103773	0.115727	0.122636	0.142114	0.17225	0.181841
-1.37643	-1.08157	-0.934136	-0.78675	-0.738364	-0.723659	-0.696705	-0.683023	-0.637909	-0.582977	-0.551682	-0.51675	-0.494727	-0.477523	-0.426818	-0.396477	-0.373977	-0.348341	-0.334955	-0.326455	-0.300136	-0.268568	-0.221	-0.171636	-0.150545	-0.120341	-0.108818	-0.0981364	-0.0879773	-0.0729318	-0.05425	-0.0344091	-0.0238636	-0.00956818	0.00697727	0.0264773	0.0624773	0.073	0.112295	0.121273	0.143159	0.164545	0.181886	0.192773	0.201409	0.219091	0.288545	0.306636	0.354136	0.369636
-1.56309	-1.53686	-1.51773	-1.49359	-1.4887	-1.47989	-1.41716	-1.3538	-1.12716	-1.10916	-1.07893	-1.0655	-1.04634	-1.03366	-0.803477	-0.783273	-0.577295	-0.524045	-0.497773	-0.463932	-0.370318	-0.345136	-0.294636	-0.245432	-0.238114	-0.215545	-0.195386	-0.144955	-0.12075	-0.108636	-0.0970682	-0.08075	-0.0727955	-0.0543636	-0.0280909	0.0159091	0.0416364	0.0795909	0.0895682	0.103364	0.132364	0.141023	0.150568	0.170977	0.232932	0.310114	0.326977	0.33525	0.343591	0.356705
-1.38677	-1.28873	-1.27941	-1.26418	-1.2217	-1.18441	-1.1567	-1.09432	-1.04125	-0.972341	-0.93025	-0.909727	-0.894227	-0.878909	-0.761295	-0.719023	-0.695341	-0.667977	-0.647955	-0.609295	-0.506795	-0.492	-0.472045	-0.455818	-0.437068	-0.429864	-0.410455	-0.388432	-0.379205	-0.350909	-0.320523	-0.298409	-0.285364	-0.199045	-0.18025	-0.168136	-0.146409	-0.0821818	-0.06275	-0.0533636	-0.0408864	-0.0335	-0.00997727	0.000113636	0.0205682	0.0463636	0.0735227	0.111318	0.136318	0.158023
-1.37795	-1.35398	-1.33086	-1.27416	-1.24255	-1.19789	-1.18207	-1.14773	-1.01602	-1.00134	-0.984227	-0.966295	-0.859886	-0.788136	-0.660864	-0.626409	-0.584068	-0.557136	-0.540955	-0.524409	-0.479045	-0.360318	-0.271364	-0.199568	-0.157795	-0.145159	-0.104386	-0.09225	-0.0736591	-0.03825	-0.00947727	0.00715909	0.0274318	0.0517955	0.0811364	0.100182	0.114205	0.133909	0.149227	0.192068	0.227659	0.249136	0.262227	0.269432	0.280477	0.299636	0.315341	0.437023	0.454545	0.472341
-1.1452	-1.11593	-1.1017	-0.956295	-0.846341	-0.798136	-0.763591	-0.624295	-0.49875	-0.446	-0.413455	-0.394091	-0.377636	-0.348477	-0.322909	-0.242386	-0.203159	-0.188091	-0.180591	-0.160795	-0.153523	-0.15175	-0.136568	-0.128727	-0.119886	-0.103795	-0.0959091	-0.0557727	-0.0370909	-0.00559091	0.0393409	0.0688636	0.104477	0.118795	0.128841	0.144477	0.163295	0.173091	0.213818	0.342364	0.360659	0.390977	0.401659	0.417136	0.437386	0.479909	0.489455	0.554182	0.566886	0.582909
-1.66955	-1.64502	-1.63177	-1.62536	-1.60864	-1.5962	-1.57864	-1.56598	-1.55484	-1.54793	-1.54077	-1.47275	-1.43564	-1.41302	-1.40209	-1.35082	-1.32705	-1.24559	-1.11439	-1.07252	-1.01268	-1.00498	-0.980318	-0.896182	-0.80675	-0.639023	-0.597864	-0.319636	-0.295205	-0.192977	-0.165409	-0.119114	-0.0474545	-0.0216818	0.0872273	0.137273	0.152432	0.175795	0.222364	0.28175	0.288409	0.300182	0.331682	0.356341	0.376614	0.417068	0.450705	0.480364	0.505977	0.522273
-1.35841	-1.31957	-1.28402	-1.26093	-1.15084	-1.06532	-1.01111	-0.928295	-0.881523	-0.779705	-0.742386	-0.713659	-0.673091	-0.6605	-0.645	-0.616295	-0.572795	-0.565136	-0.532159	-0.522659	-0.513227	-0.496409	-0.433273	-0.395136	-0.387591	-0.363614	-0.349773	-0.339591	-0.325977	-0.317045	-0.310205	-0.291659	-0.194614	-0.148205	-0.10025	-0.0790455	-0.0546591	-0.00868182	0.00179545	0.0377273	0.0443409	0.0574545	0.069	0.0923409	0.103341	0.122477	0.145568	0.154295	0.159614	0.169659
-1.4125	-1.32516	-1.25866	-1.20123	-1.149	-1.1253	-1.07252	-1.06352	-1.04473	-1.02909	-0.982568	-0.93125	-0.922068	-0.880705	-0.849705	-0.806795	-0.786886	-0.775841	-0.758159	-0.741568	-0.712909	-0.699	-0.678841	-0.639864	-0.627909	-0.610432	-0.570773	-0.477659	-0.417614	-0.398818	-0.374659	-0.341432	-0.242205	-0.211636	-0.182977	-0.149545	-0.138545	-0.0969318	-0.0500227	-0.0160455	0.00490909	0.0171136	0.0430682	0.0983636	0.136	0.149636	0.176136	0.202659	0.213295	0.23375
-1.54107	-1.34307	-1.332	-1.25716	-1.20402	-1.13223	-1.10775	-1.09595	-1.05641	-0.982795	-0.956182	-0.931227	-0.922205	-0.901682	-0.855727	-0.782795	-0.75975	-0.72925	-0.713159	-0.504273	-0.420136	-0.378159	-0.369955	-0.271409	-0.190659	-0.171182	-0.129955	-0.117318	-0.11125	-0.0887045	-0.0448864	-0.0119091	0.0201364	0.0242045	0.0465227	0.0765	0.0885	0.0958409	0.115182	0.124864	0.130295	0.140455	0.151068	0.157159	0.165614	0.182932	0.209818	0.256273	0.282159	0.291795
-1.52739	-1.49014	-1.41657	-1.35677	-1.27455	-1.2538	-1.12859	-0.977409	-0.844023	-0.736591	-0.683023	-0.673523	-0.595318	-0.546932	-0.506136	-0.493091	-0.479432	-0.456886	-0.440727	-0.432091	-0.36875	-0.35425	-0.338295	-0.317818	-0.281523	-0.246455	-0.2125	-0.183773	-0.154114	-0.138136	-0.127432	-0.115409	-0.110182	-0.0983409	-0.0890227	-0.0574545	-0.0486591	-0.0195682	-0.00936364	0.0153864	0.0456364	0.06225	0.0693409	0.0966364	0.111727	0.163932	0.24825	0.274591	0.348091	0.355136
-1.34102	-1.04086	-0.995909	-0.969227	-0.915909	-0.820932	-0.768341	-0.748205	-0.725705	-0.692795	-0.641932	-0.596886	-0.519386	-0.497341	-0.473477	-0.435205	-0.397477	-0.362545	-0.348114	-0.333932	-0.313727	-0.284386	-0.277727	-0.254727	-0.233591	-0.228727	-0.204682	-0.158591	-0.154205	-0.129545	-0.11	-0.0822045	-0.0522045	-0.0379318	0.0136591	0.0501818	0.0809545	0.0916818	0.141045	0.159591	0.171682	0.19225	0.214705	0.231455	0.267818	0.292864	0.322159	0.364795	0.38025	0.391409
-1.41809	-1.38548	-1.33168	-1.29559	-1.26209	-1.19373	-1.01368	-0.989955	-0.973432	-0.962386	-0.947364	-0.738455	-0.719545	-0.688068	-0.257409	-0.146182	-0.0647727	-0.0242955	0.00590909	0.0368636	0.0917273	0.121477	0.137886	0.154614	0.195205	0.213409	0.2405	0.301227	0.393182	NaN	NaN	NaN	NaN	NaN	NaN	NaN	NaN	NaN	NaN	NaN	NaN	NaN	NaN	NaN	NaN	NaN	NaN	NaN	NaN	NaN
-1.41316	-1.35761	-1.30541	-1.26864	-1.21636	-1.18764	-1.15984	-1.13795	-1.13161	-1.10861	-1.09307	-1.09136	-1.05364	-0.966614	-0.876977	-0.854545	-0.833341	-0.813909	-0.682273	-0.621841	-0.599545	-0.541932	-0.510364	-0.490341	-0.382045	-0.327432	-0.293909	-0.261114	-0.202364	-0.179136	-0.153591	-0.142205	-0.131295	-0.1025	-0.0919091	-0.0750227	-0.0623864	-0.0529545	-0.0460909	-0.0268182	-0.0134545	0.0280227	0.0535682	0.0574773	0.0850455	0.0944318	0.113636	0.122727	0.137864	0.143841
-1.76266	-1.72852	-1.70645	-1.65209	-1.59125	-1.55089	-1.52184	-1.5115	-1.49102	-1.45009	-1.42466	-1.41211	-1.39684	-1.34011	-1.29214	-1.28764	-1.27559	-1.26309	-1.25366	-1.23543	-1.22507	-1.19998	-1.09655	-1.06677	-0.985341	-0.875886	-0.853864	-0.832386	-0.759636	-0.746182	-0.735886	-0.709091	-0.69	-0.664955	-0.633273	-0.500045	-0.475182	-0.249545	-0.215705	-0.139773	-0.100659	-0.0848409	-0.0746818	-0.0585909	-0.0424318	-0.0264545	-0.0121136	-0.000272727	0.0111818	0.0229545
-1.44325	-1.33023	-1.2893	-1.23752	-1.18698	-1.16973	-1.01823	-0.976682	-0.935364	-0.901636	-0.825727	-0.807795	-0.760023	-0.737341	-0.7255	-0.663864	-0.467182	-0.443773	-0.339795	-0.319386	-0.308545	-0.276659	-0.260182	-0.250409	-0.24825	-0.221682	-0.216932	-0.193114	-0.185205	-0.15875	-0.151659	-0.149386	-0.138341	-0.127432	-0.123727	-0.107773	-0.083	-0.0704318	-0.0558864	-0.0455227	-0.03775	-0.00479545	0.0847727	0.122273	0.149727	0.155477	0.162932	0.188273	0.227477	0.262545
-1.48623	-1.23193	-1.18593	-1.14868	-1.07818	-1.03634	-1.01909	-0.997773	-0.976432	-0.780614	-0.729386	-0.695114	-0.479136	-0.388477	-0.331273	-0.313727	-0.268159	-0.234818	-0.224091	-0.220636	-0.211023	-0.199682	-0.164091	-0.13625	-0.127068	-0.0550227	-0.0235682	-0.00570455	0.00247727	0.0232045	0.0975909	0.124455	0.143205	0.161091	0.198795	0.226545	0.240114	0.250045	0.272568	0.308341	0.328432	0.368727	0.386045	0.405273	0.416818	0.440682	0.46175	NaN	NaN	NaN
-1.51973	-1.4598	-1.41143	-1.32798	-1.16443	-1.14873	-1.13023	-1.10755	-1.08766	-1.07132	-1.02966	-0.975477	-0.947295	-0.904409	-0.854591	-0.824523	-0.772568	-0.547023	-0.397023	-0.267386	-0.138909	-0.107136	-0.0666364	-0.0434545	-0.01025	-0.00170455	0.0150909	0.0646591	0.0702045	0.0862955	0.09425	0.100023	0.107545	0.118205	0.143864	0.186136	0.207955	0.256773	0.278409	0.301205	0.315568	0.338136	0.359341	0.405909	0.429977	0.530159	0.555841	0.588136	0.601659	0.644841
-1.4427	-1.42023	-1.38355	-1.37207	-1.33148	-1.16116	-1.093	-1.05016	-1.02561	-0.982477	-0.951841	-0.937295	-0.763523	-0.728227	-0.677136	-0.580045	-0.485068	-0.422636	-0.415977	-0.391636	-0.349045	-0.263	-0.147659	-0.129432	-0.112341	-0.110318	-0.0789318	-0.0557045	-0.0324545	-0.0145227	-0.00411364	0.0110455	0.0173409	0.0253409	0.0366591	0.0459545	0.0750227	0.0835909	0.108136	0.114977	0.135318	0.149818	0.168545	0.26025	0.351409	0.379023	0.391477	0.397955	0.420455	0.431523
-1.42427	-1.35561	-1.02936	-0.732818	-0.666205	-0.640409	-0.378591	-0.371114	-0.363364	-0.238864	-0.213523	-0.151773	-0.139455	-0.118864	-0.100864	-0.0731818	-0.0397045	-0.0254773	0.00584091	0.0148864	0.0269091	0.0322045	0.0434773	0.0516591	0.0672955	0.0837955	0.0925455	0.111977	0.126636	0.146886	0.194818	0.33275	0.355682	0.379841	0.394818	0.403773	0.419909	0.534318	0.57	0.583182	0.608295	0.657477	0.671136	0.692523	NaN	NaN	NaN	NaN	NaN	NaN
-1.50416	-1.27982	-1.2647	-1.17164	-1.14634	-1.1375	-1.12009	-1.08689	-1.05114	-1.02777	-1.00559	-0.915841	-0.822773	-0.703568	-0.657705	-0.628727	-0.614682	-0.583659	-0.571227	-0.524955	-0.514773	-0.494432	-0.430955	-0.401432	-0.355432	-0.320977	-0.283523	-0.237636	-0.218364	-0.195545	-0.167636	-0.14175	-0.112841	-0.0752955	-0.044	-0.0159545	0.0154318	0.0392273	0.0617727	0.0724545	0.102205	0.137159	0.158614	0.177545	0.238	0.248977	0.267364	0.290023	0.342	0.354795
-1.31195	-1.27768	-1.2582	-1.23959	-1.17245	-1.15402	-1.13875	-1.10405	-1.04925	-1.01823	-0.965705	-0.887636	-0.84825	-0.828841	-0.813545	-0.793568	-0.775273	-0.750477	-0.7405	-0.726364	-0.712841	-0.684455	-0.647682	-0.567364	-0.523045	-0.504341	-0.481068	-0.468136	-0.449886	-0.408841	-0.266205	-0.209114	-0.183977	-0.146818	-0.0308636	-0.01625	0.00125	0.0143636	0.0228182	0.0424091	0.0666364	0.0764318	0.0965455	0.119568	0.142591	0.190341	0.207773	0.219636	0.292045	0.330136
-1.37559	-1.36125	-1.33784	-1.28466	-1.20175	-1.16918	-1.13793	-1.11459	-1.06048	-1.037	-0.944227	-0.918636	-0.901818	-0.877591	-0.847136	-0.813	-0.670341	-0.652295	-0.631227	-0.558318	-0.52825	-0.510091	-0.475591	-0.435523	-0.42125	-0.361205	-0.331614	-0.292295	-0.219295	-0.186045	-0.159932	-0.125273	-0.00106818	0.00827273	0.0257045	0.0312955	0.0370909	0.0544773	0.0705682	0.0837045	0.114023	0.126364	0.136364	0.148227	0.297273	0.354045	0.443295	0.467636	0.555159	0.569636
-1.53584	-1.51464	-1.49725	-1.4517	-1.38305	-1.21445	-1.16639	-1.14991	-1.09907	-1.07386	-0.926227	-0.872659	-0.858932	-0.830523	-0.820295	-0.802955	-0.767091	-0.741023	-0.714295	-0.669659	-0.580591	-0.520682	-0.362068	-0.31025	-0.29125	-0.241159	-0.187386	-0.163864	-0.131591	-0.111159	-0.0677045	-0.0455682	-0.0299773	-0.00668182	0.133318	0.157045	0.164182	0.177727	0.188773	0.208182	0.23375	0.248614	0.283818	0.392682	0.447818	0.497568	NaN	NaN	NaN	NaN
-1.49818	-1.47886	-1.46864	-1.41952	-1.38764	-1.3338	-1.32464	-1.28652	-1.26882	-1.2542	-1.23855	-1.21766	-1.19843	-1.15189	-1.10777	-1.0878	-1.07761	-1.04675	-0.965023	-0.942955	-0.919591	-0.874773	-0.796068	-0.748477	-0.718545	-0.693068	-0.661205	-0.594682	-0.551545	-0.527773	-0.507636	-0.47775	-0.447205	-0.418909	-0.39525	-0.367659	-0.359114	-0.344682	-0.320386	-0.292295	-0.271477	-0.255364	-0.231341	-0.201023	-0.177955	-0.157068	-0.152955	-0.112318	-0.0859545	-0.0433864
-1.45859	-1.37384	-1.21939	-1.17645	-1.117	-1.10855	-1.08116	-1.02741	-1.00452	-0.990182	-0.964568	-0.9245	-0.852705	-0.800864	-0.756227	-0.741727	-0.723136	-0.716955	-0.644682	-0.590227	-0.576364	-0.418227	-0.294364	-0.270659	-0.241273	-0.232932	-0.214205	-0.194136	-0.180614	-0.174727	-0.140091	-0.11125	-0.0717045	-0.0393636	-0.0356136	-0.03275	-0.0138636	0.0190909	0.07125	0.0852273	0.0929091	0.139477	0.156432	0.168568	0.186636	0.301023	0.318909	0.351636	0.371364	0.404955
-1.49207	-1.47802	-1.37695	-1.35827	-1.31673	-1.30182	-1.28114	-1.26482	-1.20339	-1.18486	-1.16973	-1.14759	-1.11475	-1.06648	-1.05243	-0.993182	-0.950523	-0.925205	-0.886318	-0.883045	-0.881364	-0.81025	-0.789841	-0.760932	-0.734205	-0.612455	-0.601432	-0.479114	-0.405909	-0.376091	-0.325114	-0.312727	-0.299273	-0.291091	-0.264455	-0.249432	-0.228955	-0.211818	-0.197455	-0.179886	-0.15475	-0.140273	-0.0310455	-0.0126818	0.0168409	0.0486136	0.0709091	0.0749773	0.0916818	0.102659
-1.56477	-1.53868	-1.42695	-1.3817	-1.24807	-1.16491	-1.14384	-1.11902	-1.09682	-1.07611	-1.03507	-0.978159	-0.859432	-0.848114	-0.832636	-0.818273	-0.804455	-0.778773	-0.764409	-0.7365	-0.703136	-0.619205	-0.586705	-0.564886	-0.453205	-0.4095	-0.373432	-0.339795	-0.261273	-0.207205	-0.16725	-0.112295	-0.103409	-0.0804773	-0.0616591	-0.0495227	-0.0390227	0.0611591	0.07225	0.0919773	0.112864	0.119886	0.125318	0.135364	0.141114	0.149477	0.177705	0.307455	0.336682	0.359318
-1.49445	-1.42684	-1.40014	-1.36057	-1.32591	-1.24584	-1.18211	-1.11927	-1.05941	-1.02834	-0.947909	-0.701409	-0.644795	-0.609045	-0.472455	-0.321795	-0.292386	-0.269636	-0.238023	-0.162886	-0.137636	-0.0989091	-0.0866591	-0.0812045	-0.0664773	-0.0563182	-0.0518182	-0.0418409	0.00525	0.0164091	0.0425227	0.0790909	0.1035	0.131545	0.139364	0.157364	0.278977	0.341841	0.363909	0.401068	0.503636	0.545545	NaN	NaN	NaN	NaN	NaN	NaN	NaN	NaN
-1.37411	-1.33148	-1.16634	-1.12768	-1.02548	-0.966318	-0.946795	-0.800955	-0.775136	-0.742455	-0.725864	-0.683136	-0.651409	-0.565909	-0.454227	-0.404318	-0.385205	-0.165091	-0.138364	-0.119045	-0.104682	-0.0831818	-0.0357727	-0.0183409	-0.000227273	0.0224091	0.0443409	0.0575909	0.0703409	0.0898864	0.0956818	0.107318	0.124091	0.131295	0.140182	0.152886	0.181773	0.194	0.211068	0.222841	0.231955	0.281523	0.321773	0.340386	0.449227	0.465932	0.490705	0.512659	0.526523	0.539227
-1.49125	-1.46625	-1.44282	-1.4053	-1.38605	-1.33136	-1.30648	-1.28711	-1.27375	-1.21698	-1.21143	-1.15855	-1.14386	-1.0252	-1.005	-0.980091	-0.968409	-0.956682	-0.940727	-0.911205	-0.895545	-0.872159	-0.851045	-0.831477	-0.803068	-0.78675	-0.761545	-0.743614	-0.6985	-0.677841	-0.669023	-0.6445	-0.624886	-0.611341	-0.542045	-0.418591	-0.400159	-0.381795	-0.343568	-0.274295	-0.266909	-0.262886	-0.177045	-0.136545	-0.118795	-0.102023	-0.0778409	-0.0722045	-0.0612045	-0.0480909
-1.38239	-1.34598	-1.29105	-1.25655	-1.24882	-1.24175	-1.201	-1.19161	-1.18339	-1.16291	-1.09777	-1.0775	-1.05695	-1.05145	-1.01436	-1.00191	-0.963432	-0.941705	-0.919273	-0.768182	-0.761977	-0.757386	-0.741977	-0.714205	-0.677818	-0.653	-0.640341	-0.627977	-0.581864	-0.544455	-0.499318	-0.47875	-0.459386	-0.45175	-0.439795	-0.422886	-0.40975	-0.384432	-0.298136	-0.29	-0.271091	-0.210659	-0.207614	-0.169205	-0.145045	-0.103364	-0.0740455	-0.0490227	-0.0324091	0.0236591
-1.4068	-1.31139	-1.18368	-1.09416	-1.03089	-0.983477	-0.945682	-0.924364	-0.876591	-0.807432	-0.753455	-0.677182	-0.667023	-0.595409	-0.565705	-0.553864	-0.548795	-0.515659	-0.485455	-0.456909	-0.389182	-0.377091	-0.3115	-0.143114	-0.116864	-0.0750227	0.0149318	0.0590682	0.0777955	0.150773	0.244455	0.276159	0.359705	0.3675	0.412477	NaN	NaN	NaN	NaN	NaN	NaN	NaN	NaN	NaN	NaN	NaN	NaN	NaN	NaN	NaN
-1.49316	-1.47382	-1.45607	-1.42925	-1.40923	-1.39293	-1.349	-1.32898	-1.28248	-1.2592	-1.19077	-1.16275	-1.05314	-1.02455	-0.984545	-0.966182	-0.889727	-0.871795	-0.854295	-0.719523	-0.659636	-0.628591	-0.603386	-0.577182	-0.486205	-0.447318	-0.412318	-0.361886	-0.335818	-0.270364	-0.260682	-0.232432	-0.219636	-0.21025	-0.149045	-0.138682	-0.0872955	-0.0617273	-0.0522273	-0.0351364	-0.0129091	0.0142045	0.124295	0.134773	0.155386	0.164886	0.170659	0.186455	0.195068	0.264523
-1.38834	-1.36543	-1.34195	-1.30045	-1.28905	-1.27475	-1.2597	-1.23773	-1.20441	-1.18477	-1.13066	-1.0865	-0.993523	-0.946727	-0.922432	-0.885341	-0.763432	-0.628023	-0.612091	-0.563091	-0.528886	-0.485409	-0.295591	-0.290523	-0.216023	-0.203068	-0.183523	-0.161636	-0.147841	-0.132364	-0.115432	-0.0711818	-0.0467727	-0.0240227	-0.00847727	0.0154773	0.0553864	0.0873864	0.141659	0.151159	0.16075	0.168523	0.180295	0.189182	0.206341	0.239841	0.277273	0.373045	0.393455	0.4335
-1.45016	-1.39555	-1.35114	-1.26914	-1.22814	-1.19509	-1.18086	-1.14173	-1.10589	-1.08614	-1.0508	-1.01198	-0.962477	-0.885318	-0.8535	-0.769068	-0.724659	-0.713591	-0.685295	-0.661318	-0.643318	-0.604545	-0.521636	-0.509636	-0.484955	-0.394341	-0.356886	-0.345659	-0.227523	-0.206523	-0.18525	-0.166205	-0.141477	-0.120864	-0.105432	-0.081	-0.0574545	-0.0475455	-0.0337273	-0.0195682	-0.00334091	0.0238864	0.0883864	0.124545	0.134909	0.338432	0.36575	0.371091	0.377886	0.385205
-1.25302	-0.975159	-0.963386	-0.946932	-0.936341	-0.871159	-0.847932	-0.838705	-0.825818	-0.805523	-0.742909	-0.730409	-0.691568	-0.680205	-0.640773	-0.604705	-0.580932	-0.559227	-0.502205	-0.489818	-0.413023	-0.355773	-0.313341	-0.271364	-0.222386	-0.20525	-0.180455	-0.140386	-0.107	-0.0753182	-0.0595227	-0.0528182	-0.0377955	-0.01825	0.00406818	0.0229318	0.102386	0.15575	0.197977	0.209318	0.221795	0.235818	0.254568	0.308636	0.362477	0.390591	0.407795	0.435114	0.449227	0.460818
-1.49884	-1.44293	-1.41345	-1.39443	-1.31398	-1.30061	-1.26173	-0.937455	-0.855636	-0.817682	-0.77725	-0.760795	-0.732023	-0.635841	-0.567	-0.536568	-0.481	-0.405818	-0.353659	-0.304159	-0.279409	-0.268591	-0.254068	-0.24025	-0.225977	-0.213273	-0.188864	-0.169886	-0.141455	-0.129114	-0.117341	-0.09025	-0.067	-0.0472273	-0.03675	-0.0242273	-0.0141136	0.00325	0.0108409	0.0164091	0.0249091	0.0976591	0.122795	0.134545	0.148545	0.164068	0.178386	0.204818	0.252341	0.263068
-1.4575	-1.43536	-1.41625	-1.3842	-1.36541	-1.34116	-1.33316	-1.30818	-1.25759	-1.2425	-1.21573	-1.19455	-1.18693	-1.14066	-1.08877	-1.03741	-1.01684	-1.00714	-0.974909	-0.951636	-0.878841	-0.756045	-0.700341	-0.664955	-0.605159	-0.38575	-0.336432	-0.285273	-0.210455	-0.184182	-0.142023	-0.115523	-0.0836364	-0.0625682	-0.0382273	-0.0189773	0.0149773	0.0329773	0.0764773	0.108159	0.12825	0.180023	0.187886	0.229886	0.309227	0.32425	0.338318	0.346318	0.369068	0.384114
-1.253	-1.12866	-1.075	-1.04818	-1.02168	-1.00866	-0.943159	-0.826386	-0.774205	-0.692205	-0.633545	-0.59275	-0.564818	-0.469227	-0.461955	-0.419091	-0.402023	-0.379159	-0.297386	-0.272409	-0.252318	-0.237659	-0.207682	-0.196614	-0.184341	-0.16775	-0.161636	-0.141636	-0.128227	-0.103909	-0.0818864	-0.0490455	-0.0229773	0.0225909	0.0415455	0.0609091	0.0958182	0.113295	0.119955	0.135386	0.149568	0.162114	0.185727	0.194659	0.208477	0.243182	0.348568	0.363227	0.379091	0.395136
-1.44127	-1.41766	-1.40632	-1.3395	-1.17155	-1.14164	-1.12482	-1.10095	-1.07839	-1.06911	-1.05109	-1.03114	-1.00834	-0.990205	-0.98625	-0.968	-0.953159	-0.919136	-0.881182	-0.846591	-0.810591	-0.775386	-0.73325	-0.555	-0.524909	-0.459523	-0.442932	-0.410114	-0.225909	-0.200318	-0.0329091	0.0795	0.139409	0.194227	0.233909	0.284	0.313227	0.356136	0.383886	0.414	0.457023	NaN	NaN	NaN	NaN	NaN	NaN	NaN	NaN	NaN
-1.406	-1.36139	-1.1705	-1.14041	-0.987864	-0.952114	-0.905455	-0.892568	-0.870909	-0.841773	-0.662545	-0.632273	-0.571614	-0.385841	-0.258932	-0.186023	-0.181273	-0.145409	-0.140477	-0.125159	-0.0778409	-0.0621818	-0.0209318	-0.00277273	0.0395909	0.0692273	0.0886591	0.0987273	0.122114	0.148932	0.153705	0.167341	0.175977	0.197727	0.205614	0.306341	0.333341	0.346273	0.360136	0.377091	0.384182	0.407818	0.414409	0.444955	0.461136	0.475727	0.495182	0.547091	0.549545	0.567795
-1.46648	-1.38118	-1.3412	-1.237	-1.19305	-1.17957	-1.15711	-1.02452	-0.993705	-0.967091	-0.924818	-0.762455	-0.740386	-0.713091	-0.672227	-0.552591	-0.535455	-0.509932	-0.380068	-0.357977	-0.33075	-0.292727	-0.279227	-0.239295	-0.224	-0.215	-0.199159	-0.151864	-0.131591	-0.118091	-0.0855	-0.0753182	-0.0671364	-0.0549773	0.0883864	0.111795	0.148159	0.171659	0.282045	0.416614	0.454023	0.464	0.496227	0.504182	NaN	NaN	NaN	NaN	NaN	NaN
-1.50266	-1.47048	-1.42875	-1.40293	-1.35736	-1.3108	-1.21968	-1.18905	-1.1533	-1.10664	-1.07925	-1.04316	-1.00068	-0.964864	-0.943409	-0.908795	-0.881273	-0.769886	-0.707273	-0.685341	-0.648659	-0.499636	-0.477932	-0.409273	-0.372659	-0.347068	-0.331864	-0.319705	-0.294932	-0.283886	-0.263068	-0.247636	-0.184886	-0.153159	-0.128955	-0.108659	-0.0859091	-0.0737045	-0.06225	-0.0482045	-0.0263636	-0.0125227	0.0598409	0.0740455	0.0912273	0.114205	0.125795	0.1485	0.168841	0.185841
-1.49777	-1.47325	-1.4245	-1.39916	-1.29768	-1.26368	-1.10873	-1.06161	-1.04559	-1.03445	-1.02489	-0.840409	-0.792273	-0.597136	-0.57	-0.521614	-0.485886	-0.425795	-0.322091	-0.23175	-0.210068	-0.179659	-0.117409	-0.0958409	-0.0640909	-0.0349545	-0.0259545	0.0145	0.0293636	0.0437045	0.0734773	0.116864	0.148977	0.240023	0.311659	0.325136	0.359523	0.364955	0.378159	0.472136	0.515545	0.646114	0.6735	0.71	NaN	NaN	NaN	NaN	NaN	NaN
-1.52368	-1.47075	-1.43386	-1.42209	-1.40973	-1.38427	-1.31757	-1.28816	-1.28189	-1.24311	-1.15405	-1.06118	-1.02659	-0.981841	-0.961273	-0.937659	-0.874341	-0.823864	-0.7915	-0.667159	-0.6365	-0.620341	-0.601114	-0.583	-0.546864	-0.534159	-0.447023	-0.383841	-0.375205	-0.342477	-0.322318	-0.311114	-0.290705	-0.283068	-0.260318	-0.242886	-0.228273	-0.170273	-0.143023	-0.124295	-0.0597045	-0.0532727	-0.0205455	-0.0105	0.00206818	0.0218182	0.03	0.0427727	0.05725	0.0675455
-1.43657	-1.33864	-1.17982	-0.984318	-0.756773	-0.521182	-0.364318	-0.326023	-0.258614	-0.20325	-0.132727	-0.125955	-0.0955909	-0.0298636	0.0242045	0.0341818	0.140386	0.152818	0.164114	0.175273	0.257614	0.276159	0.284727	0.301227	0.320955	0.334091	0.340114	0.446295	0.456568	0.561659	0.600182	0.628045	0.689432	NaN	NaN	NaN	NaN	NaN	NaN	NaN	NaN	NaN	NaN	NaN	NaN	NaN	NaN	NaN	NaN	NaN
-1.4517	-1.3442	-1.2737	-1.23995	-1.12386	-1.06407	-1.02975	-1.0137	-0.780341	-0.719636	-0.452795	-0.317068	-0.296864	-0.283477	-0.246591	-0.233682	-0.221614	-0.160455	-0.149932	-0.146023	-0.116773	-0.0440227	-0.0300227	-0.02025	0.0227273	0.0795455	0.117955	0.136977	0.147341	0.335659	0.359023	0.400477	0.409	0.447886	0.4665	0.486591	0.525932	0.545841	0.661909	0.683523	0.722068	NaN	NaN	NaN	NaN	NaN	NaN	NaN	NaN	NaN
-1.45489	-1.42491	-1.41486	-1.38664	-1.347	-1.29516	-1.25282	-1.17891	-1.0543	-1.04732	-0.999318	-0.978955	-0.952341	-0.920159	-0.899636	-0.837773	-0.803682	-0.735	-0.706909	-0.668182	-0.63275	-0.56525	-0.538182	-0.493136	-0.451045	-0.379114	-0.367523	-0.357909	-0.278636	-0.235727	-0.120182	-0.101386	-0.0935682	-0.0504773	-0.0333864	-0.0118864	0.0390227	0.069	0.0848864	0.106886	0.123295	0.156091	0.170182	0.199409	0.247545	0.272091	0.314045	0.371023	0.376364	0.385477
-1.52993	-1.43127	-1.34102	-1.27711	-1.26511	-1.24661	-1.2328	-1.21259	-1.16961	-1.10373	-1.07018	-0.999864	-0.916591	-0.879318	-0.844614	-0.771932	-0.7585	-0.727227	-0.636318	-0.482864	-0.442136	-0.396068	-0.385091	-0.370864	-0.133568	-0.0963409	-0.0667955	0.0107955	0.0274318	0.0435909	0.0747727	0.0908182	0.152864	0.194705	0.273114	0.302205	0.405955	0.449523	NaN	NaN	NaN	NaN	NaN	NaN	NaN	NaN	NaN	NaN	NaN	NaN
-1.45505	-1.29011	-1.11882	-1.06032	-1.03405	-0.917932	-0.876023	-0.802386	-0.786455	-0.757886	-0.739068	-0.729182	-0.70325	-0.665591	-0.589727	-0.525114	-0.503614	-0.469227	-0.456341	-0.441955	-0.428341	-0.418864	-0.396114	-0.363273	-0.357455	-0.320432	-0.317159	-0.291205	-0.278591	-0.256773	-0.218114	-0.195727	-0.177	-0.138227	-0.123	-0.110545	-0.0968182	-0.0807727	-0.0735682	-0.0709545	-0.0651364	-0.0295	0.0680682	0.0808409	0.116705	0.142273	0.175932	0.194	0.208364	0.320159
-1.31652	-1.25736	-1.22991	-1.13507	-0.751545	-0.720841	-0.673182	-0.655068	-0.642955	-0.561818	-0.548568	-0.488841	-0.432136	-0.364591	-0.326932	-0.287068	-0.237545	-0.223432	-0.1875	-0.162	-0.0740455	-0.0612273	-0.0567045	-0.0393409	-0.0330227	-0.0227273	-0.0135	0.005	0.0235	0.0454773	0.0788182	0.0854773	0.107409	0.118705	0.139227	0.161045	0.173568	0.190136	0.220159	0.232045	0.291114	0.361182	0.374864	0.387182	0.409705	0.425636	0.461273	0.493886	0.608341	0.67875
-1.48355	-1.45745	-1.44302	-1.42984	-1.40225	-1.38232	-1.36043	-1.34832	-1.29339	-1.1488	-1.07045	-1.02559	-1.00014	-0.957886	-0.89525	-0.802864	-0.777	-0.760659	-0.747341	-0.704	-0.692909	-0.514614	-0.479591	-0.446318	-0.32175	-0.299841	-0.284568	-0.256773	-0.233477	-0.219795	-0.202727	-0.188727	-0.1725	-0.159773	-0.125182	-0.120068	-0.0947273	-0.0745682	-0.0705	-0.0364091	-0.0243409	-0.00781818	0.0183182	0.116182	0.1295	0.146386	0.154045	0.168841	0.197932	0.218568
-1.45514	-1.2873	-1.26952	-1.26584	-1.24925	-1.22473	-1.21764	-1.1695	-1.05382	-1.02791	-1.00759	-0.984182	-0.917091	-0.750136	-0.716273	-0.352614	-0.283318	-0.233045	-0.192909	-0.179227	-0.100818	-0.0561818	-0.00177273	0.03625	0.0637273	0.0933182	0.104295	0.113364	0.146659	0.268568	0.279955	0.362182	0.400159	0.593932	0.609614	0.633386	0.666364	0.678023	NaN	NaN	NaN	NaN	NaN	NaN	NaN	NaN	NaN	NaN	NaN	NaN
-1.4985	-1.45025	-1.30595	-1.25386	-1.10411	-1.0718	-1.03864	-0.818341	-0.72275	-0.696	-0.331591	-0.2345	-0.0627273	-0.0435	-0.0327727	0.00936364	0.0777955	0.100659	0.166136	0.194227	0.205318	0.266159	0.32225	0.402432	NaN	NaN	NaN	NaN	NaN	NaN	NaN	NaN	NaN	NaN	NaN	NaN	NaN	NaN	NaN	NaN	NaN	NaN	NaN	NaN	NaN	NaN	NaN	NaN	NaN	NaN
-1.56723	-1.55014	-1.37945	-1.36314	-1.33505	-1.31925	-1.257	-1.24609	-1.17707	-1.12243	-1.08966	-1.04423	-0.82	-0.592114	-0.513364	-0.479068	-0.418614	-0.388705	-0.379523	-0.338182	-0.327341	-0.158432	-0.143341	-0.119318	-0.108136	-0.0868182	-0.0684545	-0.0501364	-0.0402273	0.0644318	0.0981591	0.109864	0.130932	0.161682	0.168045	0.231364	0.356841	0.375136	0.425818	0.491955	0.518136	0.581364	0.589523	0.625091	NaN	NaN	NaN	NaN	NaN	NaN
-1.4287	-1.40086	-1.36098	-1.34745	-1.31616	-1.16232	-1.10764	-1.0468	-1.03405	-0.989477	-0.981227	-0.849136	-0.805318	-0.675636	-0.628977	-0.610114	-0.582864	-0.538182	-0.442886	-0.391614	-0.340773	-0.280114	-0.229318	-0.208659	-0.151795	-0.0975455	-0.0747955	-0.0628864	0.0499091	0.0841591	0.092	0.103409	0.113023	0.146227	0.158568	0.16725	0.237659	0.280727	0.292568	0.305568	0.352409	0.35975	0.391795	0.483636	0.549591	0.563091	0.646909	0.661273	NaN	NaN
-1.54664	-1.39675	-1.28136	-1.26336	-1.21568	-1.20134	-1.16652	-1.12466	-1.11293	-1.09089	-1.0727	-1.03955	-0.952523	-0.898273	-0.877886	-0.816614	-0.78925	-0.771682	-0.675841	-0.665159	-0.649955	-0.621023	-0.588	-0.511455	-0.228227	-0.200909	-0.170614	-0.148341	-0.12725	-0.0805909	-0.0722273	-0.0454773	-0.0197045	0.00179545	0.128773	0.204068	0.236227	0.242182	0.32425	0.391114	0.401409	NaN	NaN	NaN	NaN	NaN	NaN	NaN	NaN	NaN
-1.34877	-1.32861	-1.29366	-1.2237	-1.18675	-1.10177	-1.02195	-0.924091	-0.833091	-0.771886	-0.596659	-0.558068	-0.537	-0.521409	-0.47	-0.415818	-0.185273	-0.131114	-0.0725455	-0.0458182	-0.0337727	0.121295	0.154136	0.169045	0.189159	0.222205	0.262386	0.343114	0.385159	0.414068	0.487909	NaN	NaN	NaN	NaN	NaN	NaN	NaN	NaN	NaN	NaN	NaN	NaN	NaN	NaN	NaN	NaN	NaN	NaN	NaN
-1.54175	-1.41668	-1.38323	-1.3667	-1.35695	-1.3315	-1.30341	-1.27457	-1.2672	-1.24757	-1.16405	-1.13348	-1.11264	-1.06014	-1.03055	-0.847091	-0.836545	-0.814977	-0.793477	-0.725795	-0.65375	-0.627114	-0.591545	-0.562886	-0.459636	-0.410591	-0.382909	-0.356409	-0.330023	-0.318386	-0.248295	-0.214273	-0.192568	-0.167432	-0.150023	-0.0930455	-0.0687955	-0.0365227	-0.0235455	0.0615	0.0715682	0.0966136	0.113682	0.143477	0.167955	0.179773	0.215705	0.225205	0.325182	0.361682
-1.52002	-1.4823	-1.43045	-1.29032	-1.2225	-1.19841	-1.16427	-1.03009	-1.01407	-0.987795	-0.813841	-0.758091	-0.739091	-0.68825	-0.486091	-0.262705	-0.19575	-0.183977	-0.123341	-0.0990682	-0.0532045	-0.0356364	-0.00931818	0.0280682	0.0374773	0.0833864	0.103614	0.122227	0.131841	0.142068	0.215227	0.242614	0.327977	0.3565	0.378568	0.447068	0.472864	0.529091	0.728795	NaN	NaN	NaN	NaN	NaN	NaN	NaN	NaN	NaN	NaN	NaN
-1.43275	-1.37436	-1.1235	-1.10632	-1.0053	-0.988841	-0.961023	-0.954477	-0.89925	-0.854045	-0.628114	-0.579136	-0.532909	-0.466523	-0.445114	-0.277977	-0.241114	-0.2265	-0.207068	-0.13775	-0.127205	-0.108955	-0.0406591	-0.00645455	0.0392727	0.091	0.10875	0.138318	0.182409	0.203545	0.271477	0.375318	0.4085	0.434182	0.455341	0.481705	0.592727	0.617205	0.6295	0.665932	0.700273	0.724318	0.751545	NaN	NaN	NaN	NaN	NaN	NaN	NaN
-1.43052	-1.41434	-1.39984	-1.17639	-1.12709	-1.07852	-1.06639	-1.04473	-1.02859	-1.01675	-0.970955	-0.802068	-0.684727	-0.659318	-0.585318	-0.313705	-0.27625	-0.253636	-0.220614	-0.205614	-0.123205	-0.105068	-0.0978182	-0.0909773	-0.0748409	-0.0631591	-0.0472727	-0.0325455	-0.018	-0.00456818	0.0153409	0.0421136	0.114159	0.241977	0.307955	0.353932	0.373341	0.38525	0.474409	0.521295	0.582364	0.631409	NaN	NaN	NaN	NaN	NaN	NaN	NaN	NaN
-1.36998	-1.34711	-1.29282	-0.953455	-0.498023	-0.283205	-0.274341	-0.154523	-0.117955	-0.104682	-0.1015	-0.0861591	-0.0761591	-0.0553864	-0.0253182	-0.0166818	0.00136364	0.0313636	0.0495	0.0674318	0.0975455	0.122659	0.134136	0.144	0.152932	0.175545	0.30175	0.315114	0.330932	0.336227	0.352636	0.36775	0.378955	0.401386	0.557159	0.609409	0.623477	0.649364	0.679523	NaN	NaN	NaN	NaN	NaN	NaN	NaN	NaN	NaN	NaN	NaN
-1.44464	-1.22309	-1.14968	-1.11089	-1.03857	-0.91275	-0.881818	-0.846818	-0.833864	-0.778182	-0.769932	-0.76075	-0.707568	-0.689523	-0.438773	-0.428523	-0.410295	-0.361614	-0.354455	-0.264159	-0.225568	-0.18525	-0.136091	-0.115864	-0.106068	-0.0757727	-0.0417045	-0.0266136	-0.0135909	-0.00445455	0.0300455	0.042	0.0681818	0.0899545	0.101182	0.125136	0.133523	0.147273	0.256136	0.34025	0.356045	0.397136	0.424636	0.537818	0.683273	0.734795	NaN	NaN	NaN	NaN
-1.3888	-1.37227	-1.27027	-1.16789	-1.05789	-1.02298	-1.00395	-0.946932	-0.838136	-0.713682	-0.679045	-0.656318	-0.515727	-0.485568	-0.407159	-0.329386	-0.261045	-0.255841	-0.24625	-0.2045	-0.177705	-0.124932	-0.104091	-0.0538182	-0.0135682	0.0322273	0.0776591	0.08875	0.1615	0.193727	0.234909	0.306545	0.366068	NaN	NaN	NaN	NaN	NaN	NaN	NaN	NaN	NaN	NaN	NaN	NaN	NaN	NaN	NaN	NaN	NaN
-1.63707	-1.6123	-1.56007	-1.48298	-1.45686	-1.45555	-1.42709	-1.3227	-1.27157	-1.2577	-1.13184	-1.05275	-1.03957	-0.978409	-0.929205	-0.920841	-0.892	-0.882136	-0.85175	-0.549773	-0.504932	-0.447841	-0.337818	-0.27425	-0.245682	-0.186	-0.147614	-0.130364	-0.119932	-0.104818	-0.088	-0.0780227	-0.0511591	-0.0205682	-0.000545455	0.0827955	0.0964091	0.107068	0.116886	0.156886	0.169205	0.181591	0.206205	0.217545	0.255068	0.271455	0.302341	0.338955	0.371455	0.400636
-1.43048	-1.42098	-1.32795	-1.2563	-0.916295	-0.893864	-0.879023	-0.870932	-0.835864	-0.818227	-0.7485	-0.67025	-0.635523	-0.582295	-0.537409	-0.478568	-0.431841	-0.322545	-0.233045	-0.166773	-0.067	-0.0122727	0.07125	0.0953182	0.116364	0.144409	0.161932	0.173636	0.182705	0.195205	0.305091	0.342273	0.351568	0.369273	0.404523	0.413545	0.470955	0.489205	0.512136	0.525886	0.530682	0.569091	0.591773	0.631636	0.645273	0.669068	NaN	NaN	NaN	NaN
-1.63495	-1.58009	-1.51914	-1.2673	-1.2342	-1.19493	-1.17675	-1.16732	-1.13491	-1.06073	-1.04523	-1.0303	-0.802386	-0.743432	-0.713864	-0.694636	-0.67325	-0.553023	-0.536091	-0.525	-0.495955	-0.401477	-0.383795	-0.31825	-0.306227	-0.243182	-0.196023	-0.128955	-0.107705	-0.0958182	-0.0509545	-0.0112955	0.0887045	0.131523	0.152273	0.162068	0.21125	0.235114	0.244841	0.302295	0.328545	0.3425	0.363386	0.392455	0.438341	0.458659	0.485977	NaN	NaN	NaN
-1.36773	-1.34023	-1.22066	-1.17536	-1.16025	-1.09736	-1.05505	-1.02632	-0.9585	-0.92175	-0.579568	-0.538205	-0.479932	-0.466818	-0.397295	-0.366182	-0.355386	-0.3425	-0.25	-0.148045	-0.118273	-0.103273	-0.0478864	-0.0210682	0.01425	0.0255227	0.0685	0.184659	0.202614	0.209205	0.216977	0.222523	0.251818	0.270068	0.418727	0.452545	0.479795	0.49175	0.496	0.511659	0.555659	0.569068	0.582432	0.615886	0.6365	0.658182	0.713386	0.836659	0.871614	NaN
-1.59427	-1.56364	-1.55018	-1.51557	-1.4228	-1.39627	-1.33182	-1.32084	-1.27936	-1.20427	-1.10343	-1.08445	-1.00557	-0.985773	-0.919091	-0.895068	-0.866523	-0.781091	-0.617614	-0.442523	-0.376727	-0.300136	-0.252114	-0.134523	-0.0575227	-0.0515	-0.0473636	-0.0275909	-0.00952273	0.0200227	0.0376364	0.0462273	0.0821364	0.103409	0.127023	0.141182	0.193795	0.249727	0.335727	0.356295	0.391636	0.419477	0.471614	0.514295	0.610432	0.677023	0.695182	0.718114	NaN	NaN
-1.61311	-1.55702	-1.41909	-1.36548	-1.30489	-1.28566	-1.20834	-1.15732	-1.10991	-1.06666	-0.897705	-0.799591	-0.7375	-0.656886	-0.480864	-0.233273	-0.200955	-0.107386	0.0197045	0.0449091	0.0841818	0.1495	0.160159	0.181068	0.221636	0.284682	0.314318	0.349841	0.363705	0.373909	0.400432	0.413318	0.421932	0.458023	0.516545	0.579614	0.702455	0.722227	NaN	NaN	NaN	NaN	NaN	NaN	NaN	NaN	NaN	NaN	NaN	NaN
-1.54952	-1.49455	-1.47925	-1.47284	-1.4585	-1.4462	-1.43248	-1.35586	-1.32886	-1.25416	-1.20923	-1.16282	-1.14114	-1.07166	-1.04959	-0.999727	-0.972727	-0.950977	-0.920341	-0.913318	-0.729205	-0.718364	-0.638886	-0.626591	-0.545886	-0.503477	-0.408614	-0.391795	-0.370455	-0.312523	-0.297977	-0.288182	-0.269	-0.195841	-0.178045	-0.129273	-0.101432	-0.0644773	0.02825	0.04825	0.0537727	0.0863182	0.124841	0.176364	0.258773	0.355682	0.386364	0.411909	0.441886	0.484909
-1.531	-1.52052	-1.4915	-1.1303	-1.1105	-1.09298	-1.06161	-1.01484	-0.763841	-0.529841	-0.437068	-0.379636	-0.345273	-0.335	-0.268068	-0.250432	-0.152045	-0.105455	-0.0221818	0.0383636	0.0742955	0.102636	0.127227	0.165068	0.173386	0.2775	0.373091	0.400727	0.419932	0.444409	0.463727	0.502318	0.521159	0.5415	0.614523	NaN	NaN	NaN	NaN	NaN	NaN	NaN	NaN	NaN	NaN	NaN	NaN	NaN	NaN	NaN
-1.64914	-1.60377	-1.5933	-1.58182	-1.56202	-1.44814	-1.44091	-1.39802	-1.34832	-1.07818	-1.03159	-0.771159	-0.6215	-0.446705	-0.41725	-0.322273	-0.302295	-0.222409	-0.169409	-0.148636	-0.103886	-0.0966136	-0.0408182	0.0324545	0.0486591	0.0745682	0.348227	0.385205	0.418432	0.427295	0.443773	0.455159	0.5475	0.577136	0.604568	0.609273	0.626227	0.636364	0.65425	0.703773	0.719409	0.753977	NaN	NaN	NaN	NaN	NaN	NaN	NaN	NaN
-1.36245	-1.221	-0.933159	-0.74375	-0.552068	-0.537205	-0.488773	-0.353955	-0.334545	-0.0717955	0.00384091	0.0588182	0.185795	0.199545	0.248045	0.354841	NaN	NaN	NaN	NaN	NaN	NaN	NaN	NaN	NaN	NaN	NaN	NaN	NaN	NaN	NaN	NaN	NaN	NaN	NaN	NaN	NaN	NaN	NaN	NaN	NaN	NaN	NaN	NaN	NaN	NaN	NaN	NaN	NaN	NaN
-1.43761	-1.21823	-1.1707	-1.04473	-0.734205	-0.714455	-0.669182	-0.320545	-0.252614	-0.198273	-0.178409	-0.146795	-0.0596364	-0.0238182	0.00143182	0.0247955	0.165091	0.197136	0.22525	0.246455	0.291614	0.311659	0.326273	0.347659	0.426432	0.446523	0.493795	NaN	NaN	NaN	NaN	NaN	NaN	NaN	NaN	NaN	NaN	NaN	NaN	NaN	NaN	NaN	NaN	NaN	NaN	NaN	NaN	NaN	NaN	NaN
-1.76389	-1.68182	-1.39832	-1.37093	-1.34586	-1.18486	-1.16402	-1.11761	-1.09209	-1.06045	-1.01155	-0.954386	-0.88	-0.862977	-0.818182	-0.742068	-0.670568	-0.624636	-0.552841	-0.534091	-0.5225	-0.464159	-0.435955	-0.379455	-0.288159	-0.243341	-0.210545	-0.193182	-0.155659	-0.130295	-0.108114	-0.103136	-0.0608409	-0.0528864	-0.0334091	-0.0275682	-0.0132045	0.0801818	0.0868864	0.102841	0.166091	0.180636	0.200182	0.213705	0.231864	0.291795	0.359477	0.374386	0.383682	0.404955
-1.33716	-1.24848	-1.19486	-1.1665	-1.148	-1.104	-0.972568	-0.931227	-0.850341	-0.823545	-0.807705	-0.789091	-0.765955	-0.734659	-0.720136	-0.708477	-0.691136	-0.667182	-0.649182	-0.489864	-0.471727	-0.143727	-0.1045	-0.0828409	-0.0434091	-0.00179545	0.0123864	0.139591	0.220909	0.237591	0.244705	0.264409	0.282091	0.295341	0.378864	0.400932	0.440886	0.461273	0.497955	NaN	NaN	NaN	NaN	NaN	NaN	NaN	NaN	NaN	NaN	NaN
-1.4642	-1.43586	-1.42186	-1.39	-1.34732	-1.32714	-1.31745	-1.30327	-1.29525	-1.25884	-1.24798	-1.21968	-1.20559	-1.17661	-1.10559	-1.06295	-0.995818	-0.981455	-0.920205	-0.854864	-0.837341	-0.774659	-0.700159	-0.627523	-0.566636	-0.526386	-0.510182	-0.494273	-0.385318	-0.319864	-0.202795	-0.186227	-0.156205	-0.137455	-0.125386	-0.09975	-0.0782273	-0.0601591	-0.0222045	0.0979091	0.116545	0.172636	0.201795	0.308295	0.353773	0.380159	0.391364	0.398477	0.413182	0.417705
-1.49909	-1.45782	-1.2672	-1.1342	-1.09914	-1.0775	-1.05482	-1.03484	-0.99575	-0.877136	-0.852364	-0.700727	-0.663614	-0.324591	-0.283932	-0.230318	-0.163955	-0.120455	-0.0734773	-0.0605	-0.0148636	0.00790909	0.0221136	0.0439773	0.0606364	0.104773	0.120409	0.132932	0.1515	0.166136	0.181909	0.197545	0.211386	0.219295	0.262295	0.280182	0.303909	0.320727	0.350682	0.381568	0.411591	0.428159	0.46275	0.498841	0.5345	0.557614	NaN	NaN	NaN	NaN
-1.30575	-1.23795	-1.11339	-1.02011	-0.979068	-0.783432	-0.769818	-0.713591	-0.239614	-0.210591	-0.203795	-0.194864	-0.162795	-0.103705	-0.0916136	-0.0716364	-0.0406591	-0.0234545	0.00879545	0.0411364	0.0596364	0.0710909	0.101045	0.15025	0.166159	0.180682	0.205909	0.26725	0.29775	0.348409	0.370636	0.41875	0.467432	0.488	0.510886	0.541205	0.590955	0.684864	NaN	NaN	NaN	NaN	NaN	NaN	NaN	NaN	NaN	NaN	NaN	NaN
-1.40686	-1.37955	-0.817477	-0.784273	-0.755295	-0.693659	-0.453023	-0.418818	-0.343114	-0.325	-0.312045	-0.290545	-0.229205	-0.180886	-0.143364	-0.138182	-0.127909	-0.103159	-0.08825	-0.0408636	-0.0162045	-0.00906818	0.128545	0.140841	0.149341	0.340977	0.369455	0.449727	0.475977	0.501477	0.533659	0.542227	0.557523	0.612568	0.62225	0.638773	0.797	NaN	NaN	NaN	NaN	NaN	NaN	NaN	NaN	NaN	NaN	NaN	NaN	NaN
-1.54732	-1.51007	-1.45566	-1.38591	-1.35655	-1.34514	-0.800909	-0.758182	-0.746273	-0.723023	-0.706045	-0.687295	-0.64425	-0.557432	-0.315	-0.302136	-0.211636	-0.196045	-0.176432	-0.14075	-0.123	-0.0789773	-0.04775	0.0556136	0.0690682	0.127864	0.142659	0.149545	0.158568	0.307091	0.376886	0.39525	0.414591	0.443068	0.486909	0.612318	0.720636	NaN	NaN	NaN	NaN	NaN	NaN	NaN	NaN	NaN	NaN	NaN	NaN	NaN
-1.59884	-1.51609	-1.38643	-1.34486	-1.20718	-1.17895	-1.15786	-1.1027	-0.884886	-0.86725	-0.852068	-0.841909	-0.605182	-0.542364	-0.452045	-0.438864	-0.395045	-0.367114	-0.352386	-0.328114	-0.295205	-0.228023	-0.190705	-0.174205	-0.145045	-0.0976364	-0.0382273	0.0621818	0.0898409	0.114864	0.145023	0.20825	0.224273	0.251273	0.281114	0.303182	0.386818	0.426432	0.457273	0.487773	0.509977	0.534068	0.542227	0.595205	0.604136	0.613818	0.623432	0.734523	0.857114	NaN
-1.51389	-1.3103	-1.24686	-1.12748	-1.10407	-1.08736	-1.06659	-1.04352	-1.02761	-0.984227	-0.942795	-0.826136	-0.67075	-0.578955	-0.249886	-0.196136	-0.134386	-0.100477	-0.081	-0.0704773	0.103045	0.179636	0.192909	0.254432	0.292205	0.329932	0.337682	0.476386	NaN	NaN	NaN	NaN	NaN	NaN	NaN	NaN	NaN	NaN	NaN	NaN	NaN	NaN	NaN	NaN	NaN	NaN	NaN	NaN	NaN	NaN
-1.33334	-1.30018	-1.17998	-1.001	-0.938136	-0.864886	-0.790068	-0.667659	-0.537909	-0.515795	-0.449909	-0.39725	-0.347068	-0.314727	-0.277682	-0.261773	-0.183636	-0.0919091	-0.0790909	-0.0562727	-0.0166591	0.0218864	0.0694545	0.0963864	0.104909	0.118477	0.127205	0.176977	0.202091	0.336909	0.355386	0.435591	0.463818	0.530932	0.54825	0.572909	0.646818	0.694455	0.778477	NaN	NaN	NaN	NaN	NaN	NaN	NaN	NaN	NaN	NaN	NaN
-1.45911	-1.44827	-1.35098	-0.620955	-0.582023	-0.487205	-0.394205	-0.275182	-0.261136	-0.256977	-0.170205	-0.155477	-0.0674545	-0.0314773	0.0173409	0.0427955	0.120091	0.137864	0.165091	0.229955	0.276273	0.306659	0.310727	0.372773	0.408136	0.452886	0.530659	NaN	NaN	NaN	NaN	NaN	NaN	NaN	NaN	NaN	NaN	NaN	NaN	NaN	NaN	NaN	NaN	NaN	NaN	NaN	NaN	NaN	NaN	NaN
-1.47325	-1.34202	-1.21789	-1.183	-1.16425	-1.13757	-1.01541	-0.925841	-0.902432	-0.889205	-0.873909	-0.569023	-0.39075	-0.108295	-0.0646591	0.0114091	0.0658864	0.09825	0.150636	0.163705	0.188614	0.212955	0.229864	0.248045	0.270591	0.307932	0.355227	0.409955	0.445159	0.545932	0.647636	0.703727	NaN	NaN	NaN	NaN	NaN	NaN	NaN	NaN	NaN	NaN	NaN	NaN	NaN	NaN	NaN	NaN	NaN	NaN
-1.4473	-1.22555	-1.18584	-0.994341	-0.823773	-0.785886	-0.772386	-0.668955	-0.479977	-0.399591	-0.217545	-0.200023	-0.179068	-0.101523	-0.0888409	-0.0789773	0.19175	0.206227	0.265205	0.287773	0.321682	0.33475	0.367773	0.414682	0.457818	0.493273	0.568023	0.596864	0.616977	0.640045	NaN	NaN	NaN	NaN	NaN	NaN	NaN	NaN	NaN	NaN	NaN	NaN	NaN	NaN	NaN	NaN	NaN	NaN	NaN	NaN
-1.56018	-1.26111	-1.22964	-1.09482	-1.08361	-1.06666	-1.05107	-0.911205	-0.531773	-0.458909	-0.361091	-0.317773	-0.220205	-0.164705	-0.140727	-0.0975227	-0.0882955	-0.0310909	-0.0129091	0.0572273	0.110909	0.129159	0.146295	0.165727	0.239023	0.291023	0.314614	0.325341	0.34275	0.397591	0.435523	0.460545	0.555205	0.588295	0.641659	NaN	NaN	NaN	NaN	NaN	NaN	NaN	NaN	NaN	NaN	NaN	NaN	NaN	NaN	NaN
-1.39507	-1.28818	-1.03868	-0.994136	-0.85425	-0.483091	-0.443023	-0.285023	-0.219841	-0.112273	-0.0445909	-0.00884091	0.0382045	0.0546364	0.0610455	0.11775	0.17775	0.287705	0.316659	0.325591	0.383886	0.419977	0.505636	0.548909	0.601477	0.617136	0.6545	0.657386	0.665273	NaN	NaN	NaN	NaN	NaN	NaN	NaN	NaN	NaN	NaN	NaN	NaN	NaN	NaN	NaN	NaN	NaN	NaN	NaN	NaN	NaN
-1.36875	-1.08327	-1.06091	-0.870886	-0.52725	-0.468364	-0.385727	-0.341045	-0.308045	-0.0150909	0.00104545	0.0154091	0.101932	0.251977	0.323	0.389545	0.478727	NaN	NaN	NaN	NaN	NaN	NaN	NaN	NaN	NaN	NaN	NaN	NaN	NaN	NaN	NaN	NaN	NaN	NaN	NaN	NaN	NaN	NaN	NaN	NaN	NaN	NaN	NaN	NaN	NaN	NaN	NaN	NaN	NaN
-1.36182	-1.28125	-1.25434	-1.15848	-1.04805	-1.0253	-0.880023	-0.863636	-0.841545	-0.733477	-0.710068	-0.592727	-0.498614	-0.422045	-0.338841	-0.283432	-0.21525	-0.186455	-0.127614	-0.103159	-0.0701591	-0.0309091	0.0998864	0.175477	0.183545	0.325159	0.347364	0.529932	0.718114	0.735136	NaN	NaN	NaN	NaN	NaN	NaN	NaN	NaN	NaN	NaN	NaN	NaN	NaN	NaN	NaN	NaN	NaN	NaN	NaN	NaN
-1.17941	-1.11877	-1.0795	-0.977818	-0.912273	-0.81525	-0.733659	-0.660386	-0.621273	-0.46425	-0.393159	-0.384864	-0.336591	-0.327091	-0.284932	-0.242477	-0.219909	-0.120068	-0.0788182	-0.0150909	0.0886364	0.132977	0.209818	0.234477	0.272932	0.307205	0.319341	0.468568	NaN	NaN	NaN	NaN	NaN	NaN	NaN	NaN	NaN	NaN	NaN	NaN	NaN	NaN	NaN	NaN	NaN	NaN	NaN	NaN	NaN	NaN
-1.4292	-1.22832	-1.1027	-1.00766	-0.897705	-0.810295	-0.538295	-0.367545	-0.187591	-0.171864	-0.0970227	-0.0583409	-0.0503182	-0.0394545	-0.0173636	0.0420227	0.105114	0.341568	0.374659	0.394864	0.474636	0.492591	0.5345	0.541341	NaN	NaN	NaN	NaN	NaN	NaN	NaN	NaN	NaN	NaN	NaN	NaN	NaN	NaN	NaN	NaN	NaN	NaN	NaN	NaN	NaN	NaN	NaN	NaN	NaN	NaN
-1.4063	-1.23095	-1.10836	-0.903659	-0.869273	-0.7985	-0.688	-0.623386	-0.564614	-0.458591	-0.341045	-0.258023	-0.224545	-0.201477	-0.174614	-0.171205	-0.135955	-0.0172955	0.0686136	0.111023	0.135864	0.160523	0.167773	0.173205	0.248886	0.322068	0.330614	0.347045	0.356136	0.364886	0.372295	0.401864	0.426295	0.43475	0.454273	0.468682	0.5	0.510932	0.5365	0.545318	0.560227	0.589977	0.696386	NaN	NaN	NaN	NaN	NaN	NaN	NaN
-0.865091	-0.651091	-0.557591	-0.223682	-0.131159	-0.0214091	0.0632955	0.115818	0.149091	0.184545	0.290545	0.323295	0.356205	0.410523	NaN	NaN	NaN	NaN	NaN	NaN	NaN	NaN	NaN	NaN	NaN	NaN	NaN	NaN	NaN	NaN	NaN	NaN	NaN	NaN	NaN	NaN	NaN	NaN	NaN	NaN	NaN	NaN	NaN	NaN	NaN	NaN	NaN	NaN	NaN	NaN
-1.3028	-1.2887	-1.26023	-1.17502	-1.04645	-0.980318	-0.909682	-0.882205	-0.699	-0.468818	-0.427455	-0.239568	-0.23525	-0.218432	-0.176023	-0.0614773	-0.0448636	0.00543182	0.0145	0.0605	0.0725	0.135477	0.141023	0.154659	0.194159	0.218886	0.343864	0.400455	0.420568	0.428318	0.447864	0.474182	0.511409	0.540432	0.550432	0.571091	0.635727	NaN	NaN	NaN	NaN	NaN	NaN	NaN	NaN	NaN	NaN	NaN	NaN	NaN
-1.41657	-1.39832	-1.34236	-1.31991	-1.2565	-1.16268	-1.08405	-1.03077	-1.01364	-0.992886	-0.927091	-0.790591	-0.745273	-0.72925	-0.346955	-0.313409	-0.0505682	-0.0245	0.256318	0.282818	0.306705	0.381386	0.422364	NaN	NaN	NaN	NaN	NaN	NaN	NaN	NaN	NaN	NaN	NaN	NaN	NaN	NaN	NaN	NaN	NaN	NaN	NaN	NaN	NaN	NaN	NaN	NaN	NaN	NaN	NaN
-1.42005	-1.35923	-1.35261	-1.0668	-0.905705	-0.887864	-0.75025	-0.191636	-0.0621136	0.0470909	0.256409	0.306795	0.327409	0.387705	0.433	0.574545	0.650023	NaN	NaN	NaN	NaN	NaN	NaN	NaN	NaN	NaN	NaN	NaN	NaN	NaN	NaN	NaN	NaN	NaN	NaN	NaN	NaN	NaN	NaN	NaN	NaN	NaN	NaN	NaN	NaN	NaN	NaN	NaN	NaN	NaN
-0.551818	-0.255023	-0.137045	-0.06975	-0.0311136	-0.00422727	0.0888409	0.155659	0.162432	0.177432	0.350909	0.433341	0.543909	0.563455	0.626705	NaN	NaN	NaN	NaN	NaN	NaN	NaN	NaN	NaN	NaN	NaN	NaN	NaN	NaN	NaN	NaN	NaN	NaN	NaN	NaN	NaN	NaN	NaN	NaN	NaN	NaN	NaN	NaN	NaN	NaN	NaN	NaN	NaN	NaN	NaN
-1.25825	-0.980705	-0.925341	-0.904523	-0.867477	-0.816568	-0.805227	-0.637932	-0.50025	-0.472227	-0.405818	-0.0734091	-0.0640227	0.0864773	0.193864	0.312273	0.324341	0.433205	0.593409	0.644614	0.710636	NaN	NaN	NaN	NaN	NaN	NaN	NaN	NaN	NaN	NaN	NaN	NaN	NaN	NaN	NaN	NaN	NaN	NaN	NaN	NaN	NaN	NaN	NaN	NaN	NaN	NaN	NaN	NaN	NaN
-1.3582	-1.14123	-1.11677	-1.06789	-1.06098	-1.03123	-1.01086	-0.922864	-0.914477	-0.896727	-0.876455	-0.864068	-0.666523	-0.638023	-0.573545	-0.5375	-0.352091	-0.194295	-0.180295	-0.170455	-0.105364	-0.0982273	-0.0783636	-0.0679545	-0.0605	-0.0308409	0.0529091	0.0957727	0.125977	0.140136	0.223977	0.246341	0.267545	0.372182	0.496818	0.644636	NaN	NaN	NaN	NaN	NaN	NaN	NaN	NaN	NaN	NaN	NaN	NaN	NaN	NaN
-2.49782	-2.11898	-2.0743	-2.05489	-1.83639	-1.78661	-1.77609	-1.76284	-1.73689	-1.60923	-1.54489	-1.52382	-1.41084	-1.32589	-1.1332	-1.09618	-1.06155	-1.01757	-0.998977	-0.901568	-0.753545	-0.477841	-0.452318	-0.368795	-0.246614	-0.217364	-0.17875	-0.139023	-0.127545	-0.125591	-0.118977	-0.0735455	-0.00586364	0.00897727	0.0282273	0.0633409	0.119182	0.132136	0.143909	0.179273	0.20475	0.359341	0.369023	0.386136	0.484159	0.572591	0.583682	0.711591	NaN	NaN
-1.95748	-1.94289	-1.86766	-1.75005	-1.58757	-1.56864	-1.53086	-1.4418	-1.2808	-1.04095	-0.922977	-0.911705	-0.884659	-0.854886	-0.704364	-0.686977	-0.611295	-0.380386	-0.330455	-0.322091	-0.261295	-0.241636	-0.214955	-0.170591	-0.144523	-0.125523	-0.106614	-0.0437955	-0.00934091	0.1225	0.148818	0.166568	0.269114	0.312545	0.351409	0.448114	0.455636	0.527273	0.556227	0.624977	0.630568	0.635818	0.661932	0.71275	NaN	NaN	NaN	NaN	NaN	NaN
-1.742	-1.70798	-1.22768	-1.19909	-1.13977	-1.0468	-1.02152	-0.976068	-0.961909	-0.944341	-0.840705	-0.65625	-0.465773	-0.285273	-0.141705	-0.102273	-0.085	0.194909	0.372227	0.393	0.403909	0.424864	0.465682	0.47725	NaN	NaN	NaN	NaN	NaN	NaN	NaN	NaN	NaN	NaN	NaN	NaN	NaN	NaN	NaN	NaN	NaN	NaN	NaN	NaN	NaN	NaN	NaN	NaN	NaN	NaN
-1.58664	-1.51723	-1.49048	-0.953864	-0.913205	-0.522614	-0.469273	-0.362591	-0.243795	-0.190318	-0.144159	-0.134364	-0.0990909	0.0329318	0.134523	0.155341	0.18925	0.215614	0.250023	0.291636	0.303159	0.323318	0.362886	NaN	NaN	NaN	NaN	NaN	NaN	NaN	NaN	NaN	NaN	NaN	NaN	NaN	NaN	NaN	NaN	NaN	NaN	NaN	NaN	NaN	NaN	NaN	NaN	NaN	NaN	NaN
-1.36482	-1.34602	-1.27173	-1.26645	-1.11643	-1.08677	-1.03623	-1.01495	-0.995932	-0.920455	-0.862614	-0.612227	-0.591159	-0.552273	-0.406795	-0.378273	-0.369273	-0.255159	-0.241295	-0.228977	-0.20025	-0.1865	-0.166273	-0.147932	0.000522727	0.0512273	0.0649091	0.181591	0.201977	0.249955	0.322068	0.350091	0.434864	0.485659	0.519659	NaN	NaN	NaN	NaN	NaN	NaN	NaN	NaN	NaN	NaN	NaN	NaN	NaN	NaN	NaN
-1.45461	-1.28464	-1.245	-1.03795	-0.982477	-0.945295	-0.927727	-0.921341	-0.859341	-0.377	-0.329477	-0.290659	-0.177727	-0.138477	-0.113091	-0.0835	-0.0550227	-0.0271136	-0.00520455	0.0374318	0.0515909	0.0646591	0.107205	0.127591	0.172477	0.411818	0.456432	0.557273	NaN	NaN	NaN	NaN	NaN	NaN	NaN	NaN	NaN	NaN	NaN	NaN	NaN	NaN	NaN	NaN	NaN	NaN	NaN	NaN	NaN	NaN
-1.47098	-1.35893	-1.30636	-1.2833	-1.23584	-1.07395	-0.942091	-0.797727	-0.72925	-0.655773	-0.529114	-0.506909	-0.465636	-0.403545	-0.180364	-0.173409	-0.156841	-0.139636	-0.114477	-0.104182	-0.0792727	-0.0414318	-0.0275	0.111864	0.129659	0.152091	0.353955	0.496591	0.507614	0.541091	NaN	NaN	NaN	NaN	NaN	NaN	NaN	NaN	NaN	NaN	NaN	NaN	NaN	NaN	NaN	NaN	NaN	NaN	NaN	NaN
-1.30911	-1.19395	-1.06948	-0.779591	-0.372159	-0.353114	-0.266591	-0.236455	-0.168818	-0.148795	-0.0845682	-0.0368182	-0.00684091	0.06275	0.097	0.197682	0.263795	0.274341	0.370273	0.396068	0.476023	0.496341	0.504318	0.525136	0.544614	0.574591	0.623091	0.63325	0.940659	NaN	NaN	NaN	NaN	NaN	NaN	NaN	NaN	NaN	NaN	NaN	NaN	NaN	NaN	NaN	NaN	NaN	NaN	NaN	NaN	NaN
-1.39875	-1.37159	-1.30182	-1.21582	-1.08798	-0.57325	-0.495841	-0.391659	-0.279864	-0.157773	-0.142023	-0.127864	-0.11425	-0.0149545	0.00854545	0.135386	0.164727	0.172364	0.312727	0.348341	0.386318	0.451977	0.511318	NaN	NaN	NaN	NaN	NaN	NaN	NaN	NaN	NaN	NaN	NaN	NaN	NaN	NaN	NaN	NaN	NaN	NaN	NaN	NaN	NaN	NaN	NaN	NaN	NaN	NaN	NaN
-1.50007	-1.42573	-1.27361	-1.2515	-1.18675	-1.15675	-1.01823	-0.978568	-0.926023	-0.890841	-0.610273	-0.458091	-0.330636	-0.245386	-0.186818	-0.131159	-0.0462955	0.0282273	0.0558409	0.0715455	0.0901136	0.143227	0.202409	0.236977	0.245432	0.300841	0.385977	0.467932	0.573591	0.578386	0.692295	0.792659	0.894591	NaN	NaN	NaN	NaN	NaN	NaN	NaN	NaN	NaN	NaN	NaN	NaN	NaN	NaN	NaN	NaN	NaN
-1.52636	-1.49652	-1.34541	-1.29077	-1.24105	-0.899477	-0.688909	-0.62175	-0.568409	-0.553045	-0.376386	-0.25275	-0.127386	0.0328864	0.0510682	0.125477	0.19425	0.354432	0.376386	0.38575	0.447091	0.466068	0.603705	0.717659	NaN	NaN	NaN	NaN	NaN	NaN	NaN	NaN	NaN	NaN	NaN	NaN	NaN	NaN	NaN	NaN	NaN	NaN	NaN	NaN	NaN	NaN	NaN	NaN	NaN	NaN
-1.6797	-1.6528	-1.63732	-1.62627	-1.59652	-1.55845	-1.54252	-1.42332	-1.38214	-1.29839	-1.2198	-1.1967	-1.10639	-1.07409	-0.856364	-0.835341	-0.540909	-0.457523	-0.398477	-0.288636	-0.263795	-0.226068	-0.211705	-0.192295	-0.171841	-0.149409	-0.0718409	-0.0228636	-0.00775	-0.000909091	0.0637727	0.135182	0.164477	0.197818	0.24725	0.27825	0.529705	NaN	NaN	NaN	NaN	NaN	NaN	NaN	NaN	NaN	NaN	NaN	NaN	NaN
-1.02755	-0.78	-0.639545	-0.41825	-0.369227	-0.315159	-0.286977	-0.112591	-0.0704318	-0.00429545	0.02225	0.0610227	0.0874318	0.184864	0.200705	0.301545	0.3305	0.369455	0.393432	0.439227	0.456614	0.498477	0.507705	0.691023	NaN	NaN	NaN	NaN	NaN	NaN	NaN	NaN	NaN	NaN	NaN	NaN	NaN	NaN	NaN	NaN	NaN	NaN	NaN	NaN	NaN	NaN	NaN	NaN	NaN	NaN
-1.49007	-1.4145	-1.40727	-1.37943	-1.34145	-1.32834	-1.32686	-1.3213	-1.30891	-1.25052	-1.23402	-1.12339	-0.857977	-0.75675	-0.720045	-0.685886	-0.606932	-0.600955	-0.399341	-0.383	-0.356068	-0.264591	-0.226023	-0.1765	-0.148614	-0.105091	-0.0734545	-0.0194773	0.0104318	0.126409	0.1615	0.179864	0.370568	0.433864	0.476977	0.529955	0.597273	0.633773	NaN	NaN	NaN	NaN	NaN	NaN	NaN	NaN	NaN	NaN	NaN	NaN
-2.4065	-2.02123	-2.00809	-1.9475	-1.92002	-1.84641	-1.75914	-1.63784	-1.62136	-1.60823	-1.58902	-1.52893	-1.39586	-1.17877	-1.13914	-0.906705	-0.797795	-0.413295	-0.306409	-0.285273	-0.143932	-0.126545	-0.121205	-0.109727	-0.103727	-0.0889545	-0.0850682	-0.0720909	-0.0508636	0.0917045	0.134364	0.165614	0.183773	0.203932	0.300977	0.328068	0.352045	0.565136	NaN	NaN	NaN	NaN	NaN	NaN	NaN	NaN	NaN	NaN	NaN	NaN
-1.32261	-1.28389	-1.2402	-1.1557	-1.11495	-1.08327	-1.03211	-0.992977	-0.975023	-0.942114	-0.932136	-0.906932	-0.873659	-0.788955	-0.771773	-0.724727	-0.639114	-0.374341	-0.325932	-0.243159	-0.176886	-0.139114	-0.136091	-0.131841	-0.0992955	-0.0498182	-0.0163409	-6.81818e-05	0.0197955	0.13375	0.350341	0.374091	0.410932	0.456409	0.522705	0.721591	0.766705	NaN	NaN	NaN	NaN	NaN	NaN	NaN	NaN	NaN	NaN	NaN	NaN	NaN
-1.26007	-1.08934	-1.00536	-0.94225	-0.900091	-0.865659	-0.836682	-0.790523	-0.718409	-0.687568	-0.53125	-0.369477	-0.335977	-0.273977	-0.235591	-0.217295	-0.167795	-0.162068	-0.0950682	-0.0389091	0.00943182	0.02225	0.0585909	0.100432	0.11875	0.129727	0.155977	0.619932	NaN	NaN	NaN	NaN	NaN	NaN	NaN	NaN	NaN	NaN	NaN	NaN	NaN	NaN	NaN	NaN	NaN	NaN	NaN	NaN	NaN	NaN
-1.31198	-1.28852	-1.28532	-1.2157	-1.16943	-1.12598	-1.09836	-0.993932	-0.853159	-0.815159	-0.761932	-0.733295	-0.502159	-0.204182	-0.198159	-0.120477	-0.0910909	-0.07425	-0.0405227	-0.0309318	0.0506818	0.0668864	0.0836364	0.108136	0.131182	0.166	0.211591	0.233432	0.261659	0.291705	0.472159	0.4835	0.557591	0.586727	0.629091	0.678932	0.744909	0.854614	NaN	NaN	NaN	NaN	NaN	NaN	NaN	NaN	NaN	NaN	NaN	NaN
-1.26798	-1.09527	-1.04059	-1.01268	-0.997841	-0.8725	-0.778205	-0.711273	-0.6505	-0.616045	-0.390091	-0.30275	-0.278955	-0.260477	-0.225273	-0.192182	-0.178682	-0.140591	-0.120295	-0.00393182	0.0356136	0.0459318	0.140409	0.316136	0.333636	0.343568	0.467045	0.596091	NaN	NaN	NaN	NaN	NaN	NaN	NaN	NaN	NaN	NaN	NaN	NaN	NaN	NaN	NaN	NaN	NaN	NaN	NaN	NaN	NaN	NaN
-1.51309	-1.49157	-1.44061	-1.43186	-1.42082	-1.33907	-1.23536	-1.18868	-1.09641	-0.944977	-0.857341	-0.79125	-0.687205	-0.606591	-0.366205	-0.318614	-0.236909	-0.212318	-0.189045	-0.160045	-0.121568	-0.0914318	-0.0788636	-0.0685	-0.0387727	-0.00654545	0.0425227	0.0614318	0.0970455	0.252318	0.308455	0.360909	0.366909	0.466886	0.508659	0.616182	0.62725	0.712568	NaN	NaN	NaN	NaN	NaN	NaN	NaN	NaN	NaN	NaN	NaN	NaN
-1.08495	-0.878159	-0.695341	-0.5055	-0.42475	-0.405159	-0.20975	-0.0578864	-0.0175227	-0.00075	0.0155227	0.109318	0.115364	0.146136	0.182295	0.355886	0.49	0.516	NaN	NaN	NaN	NaN	NaN	NaN	NaN	NaN	NaN	NaN	NaN	NaN	NaN	NaN	NaN	NaN	NaN	NaN	NaN	NaN	NaN	NaN	NaN	NaN	NaN	NaN	NaN	NaN	NaN	NaN	NaN	NaN
-1.85525	-1.75259	-1.375	-1.30277	-1.26836	-1.09616	-0.906614	-0.864591	-0.817318	-0.793205	-0.752773	-0.725477	-0.574773	-0.568341	-0.554136	-0.541523	-0.448523	-0.204523	-0.16425	-0.0723409	-0.0127955	NaN	NaN	NaN	NaN	NaN	NaN	NaN	NaN	NaN	NaN	NaN	NaN	NaN	NaN	NaN	NaN	NaN	NaN	NaN	NaN	NaN	NaN	NaN	NaN	NaN	NaN	NaN	NaN	NaN
-1.38423	-1.32223	-1.24111	-1.11425	-1.07523	-0.958	-0.720523	-0.697955	-0.632318	-0.565614	-0.52175	-0.315545	-0.275614	-0.247773	-0.218114	-0.183523	-0.126159	0.0801364	0.127091	0.292795	0.307091	0.359795	0.364591	0.373841	0.427159	0.456068	0.480091	0.519636	0.539659	0.564	0.732864	NaN	NaN	NaN	NaN	NaN	NaN	NaN	NaN	NaN	NaN	NaN	NaN	NaN	NaN	NaN	NaN	NaN	NaN	NaN
-1.35895	-1.1023	-1.09311	-1.04275	-0.980795	-0.909727	-0.832818	-0.750273	-0.649227	-0.586341	-0.549773	-0.506682	-0.289705	0.0307955	0.127318	0.347977	0.383773	0.442955	NaN	NaN	NaN	NaN	NaN	NaN	NaN	NaN	NaN	NaN	NaN	NaN	NaN	NaN	NaN	NaN	NaN	NaN	NaN	NaN	NaN	NaN	NaN	NaN	NaN	NaN	NaN	NaN	NaN	NaN	NaN	NaN
-1.507	-1.45345	-1.39748	-1.30975	-1.27859	-1.25641	-1.15986	-1.02341	-1.00461	-0.984205	-0.881136	-0.488091	-0.438341	-0.249136	-0.193841	-0.183409	-0.0806136	0.0736136	0.222205	0.239295	0.349364	0.471114	NaN	NaN	NaN	NaN	NaN	NaN	NaN	NaN	NaN	NaN	NaN	NaN	NaN	NaN	NaN	NaN	NaN	NaN	NaN	NaN	NaN	NaN	NaN	NaN	NaN	NaN	NaN	NaN
-1.44825	-1.35068	-1.24386	-0.945205	-0.242	-0.198295	-0.176909	-0.129591	-0.102841	-0.0733636	-0.0578409	-0.0503182	-0.0261591	0.0454545	0.106977	0.179477	0.281477	0.304659	0.459682	NaN	NaN	NaN	NaN	NaN	NaN	NaN	NaN	NaN	NaN	NaN	NaN	NaN	NaN	NaN	NaN	NaN	NaN	NaN	NaN	NaN	NaN	NaN	NaN	NaN	NaN	NaN	NaN	NaN	NaN	NaN
-1.24684	-1.19525	-0.657023	-0.557909	-0.537386	-0.502136	-0.445727	-0.429023	-0.419295	-0.298227	-0.2885	-0.268159	-0.224091	-0.215091	-0.175	-0.100682	-0.0462727	-0.0197045	0.0149545	0.0262727	0.0723864	0.0816364	0.116705	0.151727	0.325886	0.356795	0.375841	0.469636	0.488818	0.538545	0.600568	0.646909	NaN	NaN	NaN	NaN	NaN	NaN	NaN	NaN	NaN	NaN	NaN	NaN	NaN	NaN	NaN	NaN	NaN	NaN
-1.56323	-1.51668	-1.38477	-1.35875	-1.25541	-0.417318	-0.0791364	-0.06175	-0.0348636	0.00481818	0.0357955	0.0442727	0.0665909	0.110841	0.124091	0.159182	0.184432	0.201068	0.226182	0.30875	0.361636	0.389273	0.421432	0.495159	NaN	NaN	NaN	NaN	NaN	NaN	NaN	NaN	NaN	NaN	NaN	NaN	NaN	NaN	NaN	NaN	NaN	NaN	NaN	NaN	NaN	NaN	NaN	NaN	NaN	NaN
-1.46118	-1.28295	-1.23261	-0.785273	-0.647545	-0.420068	-0.231455	-0.165568	0.0460455	0.0814091	0.0914773	0.109705	0.131773	0.160636	0.17975	0.330591	0.694205	NaN	NaN	NaN	NaN	NaN	NaN	NaN	NaN	NaN	NaN	NaN	NaN	NaN	NaN	NaN	NaN	NaN	NaN	NaN	NaN	NaN	NaN	NaN	NaN	NaN	NaN	NaN	NaN	NaN	NaN	NaN	NaN	NaN
-1.4333	-1.41055	-1.3878	-1.24691	-1.18673	-0.943341	-0.840705	-0.795273	-0.784318	-0.626591	-0.486909	-0.382818	-0.257477	-0.252636	-0.214364	-0.211955	-0.198136	-0.187977	-0.0461591	0.0936591	0.163409	0.353114	0.373159	0.403068	0.472091	0.558068	0.574773	0.643682	0.682523	NaN	NaN	NaN	NaN	NaN	NaN	NaN	NaN	NaN	NaN	NaN	NaN	NaN	NaN	NaN	NaN	NaN	NaN	NaN	NaN	NaN
[truncated: 52 more columns]

## Sheet: Fig.2c
Unit 20170612_processedCH1T2 Spike time (s)				(aligned to GO, each row is a trial, Nan paded)
-1.83577	-1.77561	-1.10393	-0.799455	-0.760227	-0.667364	-0.607364	0.220432	0.293523	0.405045	0.458955	0.905545	1.05148	NaN	NaN	NaN	NaN	NaN	NaN	NaN	NaN	NaN	NaN	NaN	NaN	NaN	NaN	NaN	NaN	NaN	NaN	NaN	NaN	NaN	NaN	NaN	NaN	NaN	NaN	NaN	NaN	NaN	NaN	NaN	NaN	NaN	NaN	NaN	NaN	NaN
-0.369636	-0.331841	0.255205	0.268614	0.282614	0.308091	0.355114	0.428818	0.473364	NaN	NaN	NaN	NaN	NaN	NaN	NaN	NaN	NaN	NaN	NaN	NaN	NaN	NaN	NaN	NaN	NaN	NaN	NaN	NaN	NaN	NaN	NaN	NaN	NaN	NaN	NaN	NaN	NaN	NaN	NaN	NaN	NaN	NaN	NaN	NaN	NaN	NaN	NaN	NaN	NaN
-1.34514	0.175045	0.183045	0.274636	0.317659	0.743636	0.800477	0.893818	NaN	NaN	NaN	NaN	NaN	NaN	NaN	NaN	NaN	NaN	NaN	NaN	NaN	NaN	NaN	NaN	NaN	NaN	NaN	NaN	NaN	NaN	NaN	NaN	NaN	NaN	NaN	NaN	NaN	NaN	NaN	NaN	NaN	NaN	NaN	NaN	NaN	NaN	NaN	NaN	NaN	NaN
-1.75098	-1.41677	-0.920045	-0.681091	-0.553682	-0.375841	-0.230455	-0.205159	-0.117364	-0.0735455	0.0359091	0.0690909	0.407705	0.601273	0.783614	0.886841	0.921727	0.986068	NaN	NaN	NaN	NaN	NaN	NaN	NaN	NaN	NaN	NaN	NaN	NaN	NaN	NaN	NaN	NaN	NaN	NaN	NaN	NaN	NaN	NaN	NaN	NaN	NaN	NaN	NaN	NaN	NaN	NaN	NaN	NaN
-1.56698	-1.14666	-0.792318	-0.708477	-0.582045	-0.57375	-0.455205	-0.219841	-0.104705	-0.0563864	0.367409	0.413773	0.440545	0.856386	NaN	NaN	NaN	NaN	NaN	NaN	NaN	NaN	NaN	NaN	NaN	NaN	NaN	NaN	NaN	NaN	NaN	NaN	NaN	NaN	NaN	NaN	NaN	NaN	NaN	NaN	NaN	NaN	NaN	NaN	NaN	NaN	NaN	NaN	NaN	NaN
-1.39245	-1.10814	-0.697364	-0.635545	-0.581091	-0.401841	-0.367523	0.393477	0.451864	0.563273	0.730545	0.770727	0.84425	0.939636	NaN	NaN	NaN	NaN	NaN	NaN	NaN	NaN	NaN	NaN	NaN	NaN	NaN	NaN	NaN	NaN	NaN	NaN	NaN	NaN	NaN	NaN	NaN	NaN	NaN	NaN	NaN	NaN	NaN	NaN	NaN	NaN	NaN	NaN	NaN	NaN
-1.86998	-1.76393	-1.09841	-0.588045	-0.399	-0.312	-0.286364	-0.210227	-0.114932	-0.0360455	0.00722727	0.0304318	0.262045	0.761068	0.797205	0.886636	0.98375	NaN	NaN	NaN	NaN	NaN	NaN	NaN	NaN	NaN	NaN	NaN	NaN	NaN	NaN	NaN	NaN	NaN	NaN	NaN	NaN	NaN	NaN	NaN	NaN	NaN	NaN	NaN	NaN	NaN	NaN	NaN	NaN	NaN
-1.76184	-1.69855	-1.08584	-0.801455	-0.615341	-0.575182	-0.53225	-0.489136	-0.417477	-0.387795	-0.288205	-0.268932	-0.1915	-0.0477727	0.0273864	0.242273	0.460273	0.470159	0.563659	0.629614	0.672682	0.726182	0.736273	0.76875	0.8075	NaN	NaN	NaN	NaN	NaN	NaN	NaN	NaN	NaN	NaN	NaN	NaN	NaN	NaN	NaN	NaN	NaN	NaN	NaN	NaN	NaN	NaN	NaN	NaN	NaN
-0.831045	-0.775091	-0.725818	-0.370091	-0.161795	0.238545	0.253023	0.265864	0.280795	0.300114	0.335795	0.37075	0.416477	0.475205	0.492682	0.553614	0.756818	0.7875	0.807477	0.830227	NaN	NaN	NaN	NaN	NaN	NaN	NaN	NaN	NaN	NaN	NaN	NaN	NaN	NaN	NaN	NaN	NaN	NaN	NaN	NaN	NaN	NaN	NaN	NaN	NaN	NaN	NaN	NaN	NaN	NaN
-0.581364	-0.534114	0.177955	0.264341	0.282432	0.354432	0.836523	0.953727	1.04725	1.11534	NaN	NaN	NaN	NaN	NaN	NaN	NaN	NaN	NaN	NaN	NaN	NaN	NaN	NaN	NaN	NaN	NaN	NaN	NaN	NaN	NaN	NaN	NaN	NaN	NaN	NaN	NaN	NaN	NaN	NaN	NaN	NaN	NaN	NaN	NaN	NaN	NaN	NaN	NaN	NaN
-0.850136	-0.739318	-0.639205	-0.511114	-0.0241136	0.137227	0.172	0.215841	0.240182	0.272068	0.35275	0.378023	0.389932	0.39625	0.686068	0.848682	0.868727	0.895568	NaN	NaN	NaN	NaN	NaN	NaN	NaN	NaN	NaN	NaN	NaN	NaN	NaN	NaN	NaN	NaN	NaN	NaN	NaN	NaN	NaN	NaN	NaN	NaN	NaN	NaN	NaN	NaN	NaN	NaN	NaN	NaN
-1.83275	-1.79436	-1.73236	-1.45641	-0.449818	-0.397841	-0.354045	-0.216659	0.316023	0.390705	0.483273	0.532182	0.769773	0.789545	0.792	0.820523	0.901227	0.949386	NaN	NaN	NaN	NaN	NaN	NaN	NaN	NaN	NaN	NaN	NaN	NaN	NaN	NaN	NaN	NaN	NaN	NaN	NaN	NaN	NaN	NaN	NaN	NaN	NaN	NaN	NaN	NaN	NaN	NaN	NaN	NaN
-1.29532	-0.68825	-0.647886	-0.444682	-0.375773	-0.276159	0.0313864	0.531341	0.542023	0.575886	0.824045	NaN	NaN	NaN	NaN	NaN	NaN	NaN	NaN	NaN	NaN	NaN	NaN	NaN	NaN	NaN	NaN	NaN	NaN	NaN	NaN	NaN	NaN	NaN	NaN	NaN	NaN	NaN	NaN	NaN	NaN	NaN	NaN	NaN	NaN	NaN	NaN	NaN	NaN	NaN
-1.88732	-1.81543	-1.71898	-1.20891	-0.688932	-0.660136	-0.619773	-0.394477	-0.341841	0.162295	0.183159	0.231136	0.259568	0.268955	0.276955	0.369409	0.789773	0.822955	0.998886	NaN	NaN	NaN	NaN	NaN	NaN	NaN	NaN	NaN	NaN	NaN	NaN	NaN	NaN	NaN	NaN	NaN	NaN	NaN	NaN	NaN	NaN	NaN	NaN	NaN	NaN	NaN	NaN	NaN	NaN	NaN
-1.30945	-1.015	-0.734636	-0.682432	-0.658455	0.0480909	0.0751591	0.17575	0.213045	0.244386	0.272409	0.289568	0.352795	0.432955	0.890773	1.02016	1.05889	NaN	NaN	NaN	NaN	NaN	NaN	NaN	NaN	NaN	NaN	NaN	NaN	NaN	NaN	NaN	NaN	NaN	NaN	NaN	NaN	NaN	NaN	NaN	NaN	NaN	NaN	NaN	NaN	NaN	NaN	NaN	NaN	NaN
-1.55934	-1.51527	-1.42714	-1.34768	-1.26273	-1.2087	-1.10798	-1.03161	-0.997523	-0.935386	-0.767318	-0.683955	-0.585705	-0.563477	-0.534	-0.157795	-0.131795	-0.112636	-0.0864545	-0.0601136	-0.0206364	0.0404091	0.0921818	0.150114	0.215114	0.245545	0.332432	0.353977	0.375045	0.402023	0.435386	0.84925	0.876682	0.959568	NaN	NaN	NaN	NaN	NaN	NaN	NaN	NaN	NaN	NaN	NaN	NaN	NaN	NaN	NaN	NaN
-1.93391	-1.8127	-1.35575	-1.26048	-1.20743	-1.01495	-0.686182	-0.523364	-0.335659	-0.285432	-0.275136	-0.235227	-0.174068	-0.163205	-0.0932045	-0.0515227	-0.0107273	0.144886	0.375727	0.409864	0.654182	0.724159	0.824091	0.83025	0.867545	0.885	0.914318	0.957545	1.09736	1.12805	NaN	NaN	NaN	NaN	NaN	NaN	NaN	NaN	NaN	NaN	NaN	NaN	NaN	NaN	NaN	NaN	NaN	NaN	NaN	NaN
-0.655273	-0.589909	-0.515682	-0.373568	-0.288273	-0.164	-0.124705	-0.0555682	0.00838636	0.0625	0.112023	0.499205	0.532455	0.558614	0.58475	0.620977	0.642227	0.735091	NaN	NaN	NaN	NaN	NaN	NaN	NaN	NaN	NaN	NaN	NaN	NaN	NaN	NaN	NaN	NaN	NaN	NaN	NaN	NaN	NaN	NaN	NaN	NaN	NaN	NaN	NaN	NaN	NaN	NaN	NaN	NaN
-1.35118	-1.18105	-0.713341	-0.671909	-0.636864	-0.471909	-0.371318	-0.333091	-0.309114	-0.0135682	-0.0114318	0.0231136	0.0585909	NaN	NaN	NaN	NaN	NaN	NaN	NaN	NaN	NaN	NaN	NaN	NaN	NaN	NaN	NaN	NaN	NaN	NaN	NaN	NaN	NaN	NaN	NaN	NaN	NaN	NaN	NaN	NaN	NaN	NaN	NaN	NaN	NaN	NaN	NaN	NaN	NaN
-0.841727	-0.293205	-0.200636	-0.104682	-0.0675909	-0.0476818	0.0684318	0.162659	0.190932	0.433023	0.7495	0.860614	0.897614	0.924091	0.954023	0.991636	1.01991	NaN	NaN	NaN	NaN	NaN	NaN	NaN	NaN	NaN	NaN	NaN	NaN	NaN	NaN	NaN	NaN	NaN	NaN	NaN	NaN	NaN	NaN	NaN	NaN	NaN	NaN	NaN	NaN	NaN	NaN	NaN	NaN	NaN
-1.42077	-1.288	-0.568205	-0.503136	-0.480386	-0.415273	-0.375659	-0.33125	-0.304932	-0.203727	-0.184341	-0.160886	-0.00106818	0.0333636	0.0803409	0.218909	0.855682	0.901	0.925818	0.969205	0.971159	NaN	NaN	NaN	NaN	NaN	NaN	NaN	NaN	NaN	NaN	NaN	NaN	NaN	NaN	NaN	NaN	NaN	NaN	NaN	NaN	NaN	NaN	NaN	NaN	NaN	NaN	NaN	NaN	NaN
-1.86809	-1.83157	-1.77939	-1.52384	0.256886	0.371023	0.39475	0.420318	0.484068	0.509159	0.537477	0.916636	0.934955	0.968455	1.00659	1.03661	1.08018	NaN	NaN	NaN	NaN	NaN	NaN	NaN	NaN	NaN	NaN	NaN	NaN	NaN	NaN	NaN	NaN	NaN	NaN	NaN	NaN	NaN	NaN	NaN	NaN	NaN	NaN	NaN	NaN	NaN	NaN	NaN	NaN	NaN
-0.917295	-0.808795	-0.777	-0.633432	-0.612136	-0.571409	-0.520432	-0.488614	-0.371977	-0.325568	-0.117182	0.240932	0.263227	0.276705	0.293045	0.372023	0.788977	0.823091	0.917114	0.927955	NaN	NaN	NaN	NaN	NaN	NaN	NaN	NaN	NaN	NaN	NaN	NaN	NaN	NaN	NaN	NaN	NaN	NaN	NaN	NaN	NaN	NaN	NaN	NaN	NaN	NaN	NaN	NaN	NaN	NaN
-1.42075	-1.2882	-1.26807	-1.24725	-1.20352	-1.15582	-1.11359	-1.01341	-0.814205	-0.799182	-0.728045	-0.692636	-0.618795	-0.5765	-0.560818	-0.484705	-0.471841	-0.449182	-0.430591	-0.390182	-0.370205	-0.325318	-0.300568	-0.275659	-0.240318	-0.196795	-0.164023	-0.130091	-0.0369318	-0.0115909	0.0176591	0.0475	0.28125	0.485477	0.500386	0.520909	0.564682	0.583591	0.658455	0.684523	0.717682	0.719727	0.760795	0.846045	NaN	NaN	NaN	NaN	NaN	NaN
-1.74257	-0.857591	-0.686432	-0.590523	-0.550818	-0.429023	-0.39675	-0.374068	-0.296136	-0.278523	-0.198341	-0.162727	-0.112614	0.237386	0.2695	0.338955	0.413205	NaN	NaN	NaN	NaN	NaN	NaN	NaN	NaN	NaN	NaN	NaN	NaN	NaN	NaN	NaN	NaN	NaN	NaN	NaN	NaN	NaN	NaN	NaN	NaN	NaN	NaN	NaN	NaN	NaN	NaN	NaN	NaN	NaN
-1.60366	-0.889682	-0.861318	-0.673318	-0.577568	-0.541636	-0.440295	-0.378136	-0.316841	-0.24375	-0.184318	-0.149136	-0.131795	-0.0410682	0.208523	0.358795	0.385614	0.393227	0.467773	0.613864	NaN	NaN	NaN	NaN	NaN	NaN	NaN	NaN	NaN	NaN	NaN	NaN	NaN	NaN	NaN	NaN	NaN	NaN	NaN	NaN	NaN	NaN	NaN	NaN	NaN	NaN	NaN	NaN	NaN	NaN
-1.3458	-0.819727	-0.766909	-0.702636	-0.656886	-0.557455	-0.448705	-0.325364	-0.26	-0.178705	-0.154045	-0.0948182	-0.0381818	0.0739773	0.296864	0.318432	0.364864	0.38775	0.399364	0.401364	0.439636	0.458977	0.495205	0.622205	0.712159	0.741091	NaN	NaN	NaN	NaN	NaN	NaN	NaN	NaN	NaN	NaN	NaN	NaN	NaN	NaN	NaN	NaN	NaN	NaN	NaN	NaN	NaN	NaN	NaN	NaN
-1.88136	-1.82423	-1.77934	-1.39636	-1.32257	-1.07977	-0.668864	-0.620636	-0.596182	-0.557341	-0.529068	-0.498682	-0.425182	-0.394409	-0.305705	-0.286341	-0.262159	-0.213977	-0.186932	-0.1135	-0.0877273	-0.0344091	0.0055	0.182136	0.193568	0.529727	0.579818	0.604818	0.624568	0.626955	0.644727	0.6685	0.711818	0.737955	0.774523	NaN	NaN	NaN	NaN	NaN	NaN	NaN	NaN	NaN	NaN	NaN	NaN	NaN	NaN	NaN
-1.77077	-1.64909	-1.32468	0.214068	0.229364	0.240045	0.243955	0.253818	0.287227	0.315727	0.336159	0.349159	0.37	0.422932	0.782182	0.819841	0.847909	0.877364	0.894705	0.937977	NaN	NaN	NaN	NaN	NaN	NaN	NaN	NaN	NaN	NaN	NaN	NaN	NaN	NaN	NaN	NaN	NaN	NaN	NaN	NaN	NaN	NaN	NaN	NaN	NaN	NaN	NaN	NaN	NaN	NaN
-1.95545	-1.92802	-1.88173	-1.74977	-1.71982	-1.66368	-1.50741	-1.34827	-1.17891	-1.12432	-0.958614	-0.885955	-0.752818	-0.675886	-0.503932	-0.322818	-0.247455	-0.209477	-0.196568	-0.132977	-0.0289773	0.0175455	0.0249318	0.103114	0.130705	0.142455	0.165023	0.189955	0.206636	0.228386	0.263114	0.308886	0.380432	0.403159	0.442023	0.480795	0.514091	0.551409	0.602205	0.618295	0.654045	0.674432	0.729773	NaN	NaN	NaN	NaN	NaN	NaN	NaN
-1.91168	-1.90832	-1.87518	-1.8415	-1.8142	-1.7772	-1.65505	-1.418	-1.3522	-1.10064	-0.727864	-0.645364	-0.533182	-0.470682	-0.371523	-0.351	-0.326568	-0.263886	-0.0416818	-0.00109091	0.0648182	0.179818	0.209091	0.247886	0.292955	0.299477	0.711068	0.731591	0.759136	0.7865	0.807364	0.832318	0.849705	1.0132	NaN	NaN	NaN	NaN	NaN	NaN	NaN	NaN	NaN	NaN	NaN	NaN	NaN	NaN	NaN	NaN
-1.85127	-1.33218	-0.610614	-0.532136	-0.500182	-0.475386	-0.436545	-0.414591	-0.387636	-0.360455	-0.286205	-0.216045	-0.162909	-0.147841	-0.00595455	0.02625	0.0875227	0.125977	0.355591	0.760705	0.821091	0.855364	0.874295	0.892932	0.910591	0.913159	0.938182	0.996295	NaN	NaN	NaN	NaN	NaN	NaN	NaN	NaN	NaN	NaN	NaN	NaN	NaN	NaN	NaN	NaN	NaN	NaN	NaN	NaN	NaN	NaN
-1.20248	-0.744455	-0.568568	-0.416477	0.287432	0.316614	0.326409	0.367295	0.412864	0.420955	0.464136	0.529477	0.725205	0.964114	0.990614	NaN	NaN	NaN	NaN	NaN	NaN	NaN	NaN	NaN	NaN	NaN	NaN	NaN	NaN	NaN	NaN	NaN	NaN	NaN	NaN	NaN	NaN	NaN	NaN	NaN	NaN	NaN	NaN	NaN	NaN	NaN	NaN	NaN	NaN	NaN
-1.51375	-1.2763	-1.00607	-0.600432	-0.563636	-0.528182	-0.496045	-0.482614	-0.428864	-0.38475	-0.350455	-0.279886	-0.249659	-0.213182	-0.101614	-0.0687045	-0.0417727	-0.000681818	0.0413864	0.0766136	0.115591	0.188273	0.806682	0.822614	0.868932	0.877955	0.903409	1.08195	1.12277	NaN	NaN	NaN	NaN	NaN	NaN	NaN	NaN	NaN	NaN	NaN	NaN	NaN	NaN	NaN	NaN	NaN	NaN	NaN	NaN	NaN
-1.41082	-1.3	-1.22832	-0.919205	-0.568682	-0.443	0.162841	0.2405	0.335545	0.3985	0.446795	0.725773	0.764136	0.786659	0.825659	0.829364	0.855932	0.883682	0.920091	NaN	NaN	NaN	NaN	NaN	NaN	NaN	NaN	NaN	NaN	NaN	NaN	NaN	NaN	NaN	NaN	NaN	NaN	NaN	NaN	NaN	NaN	NaN	NaN	NaN	NaN	NaN	NaN	NaN	NaN	NaN
-1.26391	-1.01345	-0.965932	-0.770523	-0.626205	-0.234523	-0.130523	-0.10625	0.282545	0.306295	0.312773	0.342841	0.363773	0.386091	0.403136	0.459136	0.563227	0.896932	0.938205	0.961341	0.996727	NaN	NaN	NaN	NaN	NaN	NaN	NaN	NaN	NaN	NaN	NaN	NaN	NaN	NaN	NaN	NaN	NaN	NaN	NaN	NaN	NaN	NaN	NaN	NaN	NaN	NaN	NaN	NaN	NaN
-1.78652	-1.7448	-1.32968	-1.28066	-1.20014	-0.669909	-0.630432	-0.590841	-0.413182	-0.368091	-0.361205	-0.338045	-0.334818	-0.314318	-0.305909	-0.277591	-0.259477	-0.23475	-0.217932	-0.190091	-0.170705	-0.143909	-0.120727	-0.0793864	-0.0462045	0.449409	0.468364	0.517068	0.744705	NaN	NaN	NaN	NaN	NaN	NaN	NaN	NaN	NaN	NaN	NaN	NaN	NaN	NaN	NaN	NaN	NaN	NaN	NaN	NaN	NaN
-1.90025	-1.86568	-1.81364	-1.02343	-1.01436	-0.819977	-0.786318	-0.784136	-0.754705	-0.732182	-0.704591	-0.679091	-0.652795	-0.608977	-0.587159	-0.565568	-0.527	-0.492364	-0.469114	-0.443318	-0.421205	-0.400841	-0.359727	-0.334205	-0.330659	-0.309773	-0.294114	-0.249477	-0.211045	-0.162636	-0.0228409	0.543523	0.578591	0.597159	0.621909	0.657545	0.711341	0.752341	NaN	NaN	NaN	NaN	NaN	NaN	NaN	NaN	NaN	NaN	NaN	NaN
-1.48541	-1.39043	-1.31959	-1.19905	-1.08598	-0.839409	-0.796682	-0.465477	0.257455	0.273886	0.279955	0.284432	0.329818	0.366841	0.398068	0.423909	0.448818	0.471386	0.853682	0.865705	0.881773	0.94425	0.959409	0.980886	1.00886	1.05411	1.10727	NaN	NaN	NaN	NaN	NaN	NaN	NaN	NaN	NaN	NaN	NaN	NaN	NaN	NaN	NaN	NaN	NaN	NaN	NaN	NaN	NaN	NaN	NaN
-1.54566	-1.38918	-1.35614	-1.31507	-1.28827	-1.24995	-1.20566	-0.997818	-0.931295	-0.855295	-0.790091	-0.767818	-0.738864	-0.69775	-0.684114	-0.668386	-0.627114	-0.604273	-0.586909	-0.552773	-0.524432	-0.484591	-0.472841	-0.402636	-0.350773	-0.297886	-0.2455	-0.143614	0.0547727	0.302227	0.323636	0.365341	0.392886	0.414932	0.439773	0.460068	0.535318	0.570818	0.792818	NaN	NaN	NaN	NaN	NaN	NaN	NaN	NaN	NaN	NaN	NaN
-1.59768	-1.18564	-1.10373	-1.023	-0.859136	-0.800705	-0.695864	-0.633477	-0.609364	-0.557205	-0.471841	-0.444977	-0.420773	-0.400705	-0.381659	-0.338159	-0.317818	-0.307886	-0.287636	-0.236318	-0.194886	-0.161614	-0.139409	-0.106818	-0.0201136	0.00327273	0.0682955	0.0960909	0.237045	0.267227	0.297091	0.325591	0.349886	1.13727	1.16959	1.18975	1.21736	1.2225	1.24005	1.25216	1.28091	1.30355	1.33023	1.4158	NaN	NaN	NaN	NaN	NaN	NaN
-1.23161	-1.08095	-0.763432	-0.695977	-0.675545	-0.592364	-0.529114	-0.469364	-0.467182	0.256795	0.267614	0.278523	0.31975	0.341455	0.38225	0.400909	0.42625	0.458159	0.905455	0.920818	0.940409	0.951182	0.977841	0.982159	1.01093	1.06523	1.08514	1.09039	1.16107	NaN	NaN	NaN	NaN	NaN	NaN	NaN	NaN	NaN	NaN	NaN	NaN	NaN	NaN	NaN	NaN	NaN	NaN	NaN	NaN	NaN
-0.647159	-0.604636	-0.575091	-0.557591	-0.497045	-0.435068	-0.301568	0.26975	0.29925	0.315614	0.328455	0.333568	0.362091	0.378568	0.382045	0.4015	0.404955	0.451136	1.09186	1.10645	1.12209	1.16639	1.21145	1.29248	NaN	NaN	NaN	NaN	NaN	NaN	NaN	NaN	NaN	NaN	NaN	NaN	NaN	NaN	NaN	NaN	NaN	NaN	NaN	NaN	NaN	NaN	NaN	NaN	NaN	NaN
-1.42036	-1.31875	-1.27198	-0.765682	-0.729227	-0.726136	-0.696182	-0.564909	-0.479	-0.463386	-0.41125	-0.219045	-0.115	-0.0739545	-0.0150682	0.0978636	0.202795	0.259659	0.568091	0.58025	0.605386	0.612068	0.633886	0.64925	0.668318	0.691045	0.710477	0.729773	0.744955	0.747614	0.770023	0.778795	0.8025	0.804795	0.855386	0.879341	NaN	NaN	NaN	NaN	NaN	NaN	NaN	NaN	NaN	NaN	NaN	NaN	NaN	NaN
-1.85961	-1.43841	-0.848705	-0.79875	-0.7945	-0.709023	-0.553409	-0.501455	-0.451545	-0.30025	-0.251682	-0.217341	-0.193977	-0.141409	-0.121909	-0.0897955	-0.0656591	-0.0300227	0.0388636	0.082	0.263409	0.276205	0.301455	0.405818	0.517727	0.703523	0.724932	0.972023	1.00223	1.02839	1.05548	1.08505	1.1203	1.16427	1.23148	1.30995	NaN	NaN	NaN	NaN	NaN	NaN	NaN	NaN	NaN	NaN	NaN	NaN	NaN	NaN
-1.84711	-1.71077	-0.513045	-0.480273	-0.434432	-0.388182	-0.373841	-0.345409	-0.256545	-0.209432	-0.161545	-0.1495	-0.102114	0.542614	0.561705	0.594136	0.618932	0.6305	0.635114	0.653523	0.673614	0.722545	0.757727	0.799295	NaN	NaN	NaN	NaN	NaN	NaN	NaN	NaN	NaN	NaN	NaN	NaN	NaN	NaN	NaN	NaN	NaN	NaN	NaN	NaN	NaN	NaN	NaN	NaN	NaN	NaN
-1.44323	-1.34441	-1.23757	-1.16118	-0.779341	-0.718591	-0.655682	-0.631409	-0.591568	-0.551205	-0.489591	-0.419136	-0.367023	-0.303705	-0.224136	-0.0418182	0.0416364	0.114864	0.128205	0.177818	0.183818	0.222432	0.245886	0.262364	0.274886	0.296682	0.308068	0.311341	0.352705	0.378295	0.410932	0.43075	0.455045	0.479409	0.510545	NaN	NaN	NaN	NaN	NaN	NaN	NaN	NaN	NaN	NaN	NaN	NaN	NaN	NaN	NaN
-1.87457	-1.8308	-1.76452	-0.852682	-0.698614	-0.64875	-0.564841	-0.5	-0.457841	-0.427295	-0.398955	-0.374545	-0.35375	-0.320614	-0.300409	0.00777273	0.224682	0.245955	0.261773	0.284386	0.300182	0.308591	0.322477	0.356795	0.571977	0.992386	1.00357	1.03116	1.06766	1.12798	NaN	NaN	NaN	NaN	NaN	NaN	NaN	NaN	NaN	NaN	NaN	NaN	NaN	NaN	NaN	NaN	NaN	NaN	NaN	NaN
-1.81205	-1.7262	-1.59527	-1.5605	-0.795409	-0.75525	-0.723477	-0.660023	-0.627864	-0.588182	-0.561909	-0.526409	-0.459136	-0.423886	-0.388568	-0.354386	-0.306318	-0.266591	-0.213705	-0.165614	-0.0547273	0.205295	0.520841	0.530818	0.572932	0.585364	0.601045	0.795773	NaN	NaN	NaN	NaN	NaN	NaN	NaN	NaN	NaN	NaN	NaN	NaN	NaN	NaN	NaN	NaN	NaN	NaN	NaN	NaN	NaN	NaN
-1.75105	-1.69495	-1.60073	-1.07584	-1.00239	-0.937341	-0.885386	-0.681818	-0.616773	-0.568068	-0.527705	-0.424318	-0.407614	-0.309318	-0.277636	-0.238705	-0.187818	-0.174864	-0.1615	-0.150227	-0.134364	-0.104273	-0.0841591	-0.0795909	-0.05175	-0.0465455	-0.0276818	-0.004	0.0183182	0.0524773	0.0690909	0.106409	0.126091	0.144545	0.163205	0.217705	0.244227	0.501091	0.918727	0.940545	0.955705	0.977523	1.0312	1.06664	1.12586	1.22377	1.30286	NaN	NaN	NaN
-1.21168	-0.716023	-0.121091	0.391068	0.459341	0.515386	0.525591	0.5545	0.556682	0.580795	0.583273	0.605295	0.614341	0.652568	1.02211	1.04293	1.06211	1.08943	1.09693	1.1168	NaN	NaN	NaN	NaN	NaN	NaN	NaN	NaN	NaN	NaN	NaN	NaN	NaN	NaN	NaN	NaN	NaN	NaN	NaN	NaN	NaN	NaN	NaN	NaN	NaN	NaN	NaN	NaN	NaN	NaN
-1.74982	-1.68545	-1.45916	-1.16695	-1.09355	-0.9635	-0.798568	-0.775773	-0.661909	-0.579045	-0.571045	-0.514841	-0.451364	-0.386273	-0.280659	-0.23025	-0.0695682	0.101318	0.143909	0.176455	0.200295	0.227955	0.244091	0.2595	0.329773	0.373568	0.43475	0.482477	0.500182	0.528545	0.76	0.824159	0.849591	0.983545	NaN	NaN	NaN	NaN	NaN	NaN	NaN	NaN	NaN	NaN	NaN	NaN	NaN	NaN	NaN	NaN
-1.61598	-0.794568	-0.752932	-0.684864	0.138114	0.181818	0.218159	0.250727	0.269273	0.27125	0.301273	0.312045	0.335386	0.348432	0.376909	0.406955	0.466227	0.745045	0.777409	0.825091	0.829341	0.867545	0.899977	0.933614	NaN	NaN	NaN	NaN	NaN	NaN	NaN	NaN	NaN	NaN	NaN	NaN	NaN	NaN	NaN	NaN	NaN	NaN	NaN	NaN	NaN	NaN	NaN	NaN	NaN	NaN
-1.86445	-1.80048	-1.7713	-1.7278	-1.68743	-1.63323	-1.56989	-1.50186	-1.40082	-1.27207	-1.2333	-1.20723	-1.04675	-1.0103	-0.941364	-0.872477	-0.846432	-0.805318	-0.701955	-0.698136	-0.637659	-0.6085	-0.487909	-0.475318	-0.451591	-0.427977	-0.364955	-0.292682	-0.261182	-0.2095	-0.165205	-0.120614	-0.0977727	0.0804318	0.105364	0.156477	0.343477	0.378386	0.381432	0.404909	0.429023	0.440977	0.45975	0.472886	0.492568	0.507159	0.527727	0.589023	0.617636	0.628409
-1.92959	-1.9002	-1.8852	-1.85257	-1.79184	-1.65461	-1.44902	-1.33432	-1.07709	-1.02702	-0.724045	-0.585045	-0.536409	-0.320864	-0.177568	0.210364	0.225545	0.249	0.262455	0.288932	0.299545	0.32025	0.342341	0.368818	0.397318	0.866818	0.936909	0.940409	1.02591	1.06955	1.08555	1.1087	1.13898	1.18107	NaN	NaN	NaN	NaN	NaN	NaN	NaN	NaN	NaN	NaN	NaN	NaN	NaN	NaN	NaN	NaN
-1.93761	-1.89586	-1.451	-1.34543	-0.917432	-0.793409	-0.766477	-0.648	-0.578523	-0.526886	-0.49475	-0.468068	-0.362318	-0.346682	-0.312909	-0.258545	-0.217114	-0.173682	-0.14825	-0.123432	-0.0927273	-0.0730455	-0.0340909	-0.0158864	0.00936364	0.0422727	0.0789545	0.0824091	0.166955	0.494705	0.515159	0.541341	NaN	NaN	NaN	NaN	NaN	NaN	NaN	NaN	NaN	NaN	NaN	NaN	NaN	NaN	NaN	NaN	NaN	NaN
-1.71461	-1.61739	-0.649886	-0.599932	-0.56575	-0.511045	-0.474977	-0.440432	-0.358068	-0.313159	-0.307795	-0.277136	-0.265409	-0.226727	-0.224023	-0.18925	-0.126841	-0.0676364	-0.0287727	-0.0217955	0.00865909	0.0310227	0.0587727	0.0803636	0.101636	0.169273	0.483477	0.646659	0.683818	0.724	0.772114	0.786818	0.825045	0.837932	0.848955	0.865386	0.881114	0.913773	0.950136	NaN	NaN	NaN	NaN	NaN	NaN	NaN	NaN	NaN	NaN	NaN
-1.31709	-0.677136	-0.569682	-0.535205	-0.500727	-0.452636	-0.38525	-0.348364	-0.321068	-0.285864	-0.2615	-0.221182	-0.185432	-0.161886	-0.1185	-0.106705	-0.0645227	0.0856364	0.114841	0.149364	0.329727	0.350273	0.371227	0.4095	0.840068	0.865273	0.878773	0.893409	0.905614	0.92525	0.933955	0.937636	0.977091	0.981977	1.01305	1.03682	NaN	NaN	NaN	NaN	NaN	NaN	NaN	NaN	NaN	NaN	NaN	NaN	NaN	NaN
-1.97316	-1.48477	-1.34323	-1.12316	-1.09361	-0.785773	-0.748409	-0.709432	-0.654114	-0.621545	-0.484432	-0.469727	-0.430045	0.18325	0.230159	0.232545	0.245273	0.262477	0.280386	0.297341	0.29925	0.322068	0.325273	0.346091	0.348432	0.363477	0.382614	0.396727	0.411	0.442932	0.7565	0.797841	0.808591	0.817568	0.844977	0.866977	0.912114	0.96075	NaN	NaN	NaN	NaN	NaN	NaN	NaN	NaN	NaN	NaN	NaN	NaN
-1.6943	-1.31373	-0.814295	-0.743773	-0.713455	-0.690614	-0.658795	-0.639818	-0.613841	-0.585227	-0.520182	-0.496227	-0.391227	-0.367818	-0.334023	-0.330977	-0.292545	-0.237932	-0.182409	-0.139023	-0.102636	-0.0664318	-0.0222955	0.27275	0.302409	0.330114	0.377977	0.432432	0.480455	NaN	NaN	NaN	NaN	NaN	NaN	NaN	NaN	NaN	NaN	NaN	NaN	NaN	NaN	NaN	NaN	NaN	NaN	NaN	NaN	NaN
-0.786341	-0.745841	-0.717545	-0.695932	-0.600159	-0.493864	-0.444455	-0.325727	-0.297432	-0.273477	-0.240227	-0.177886	-0.12625	-0.117682	-0.0652955	-0.0384318	-0.00954545	0.0132955	0.07775	0.514182	0.524705	0.586182	0.643477	0.690091	0.720068	0.743795	0.758341	0.768659	0.790409	0.803455	0.833591	0.948	0.956477	0.976841	0.978864	1.00548	1.02589	1.02791	NaN	NaN	NaN	NaN	NaN	NaN	NaN	NaN	NaN	NaN	NaN	NaN
-1.75377	-1.72795	-1.70261	-1.31777	-0.670477	-0.510068	-0.4425	-0.399045	-0.364227	-0.332477	-0.311659	-0.285409	-0.220886	-0.0786364	-0.0547045	-0.0353864	-0.0244318	0.0120455	0.0217727	0.0709091	0.0919091	0.102341	0.12975	0.283455	0.297364	0.359318	0.421	0.766455	0.768955	0.801955	0.823591	0.835114	0.846341	0.849591	0.865591	0.877955	0.904409	0.922432	0.939727	1.00293	NaN	NaN	NaN	NaN	NaN	NaN	NaN	NaN	NaN	NaN
-1.94766	-1.85798	-1.85034	-0.764068	-0.702636	-0.658182	-0.629818	-0.587	-0.559182	-0.543455	-0.521068	-0.510432	-0.498409	-0.466682	-0.464795	-0.432159	-0.429159	-0.402386	-0.374727	-0.371364	-0.317795	-0.288955	-0.268932	-0.235045	-0.214386	-0.192341	-0.172432	-0.108932	-0.0745	-0.0197273	-0.00279545	0.0314773	0.458864	0.467477	0.638091	0.660409	0.671841	0.693614	0.729295	0.764977	0.776205	0.859909	NaN	NaN	NaN	NaN	NaN	NaN	NaN	NaN
-1.62325	-1.43055	-0.805614	-0.762727	-0.641	-0.602409	-0.484432	-0.292023	-0.247955	-0.217409	-0.156318	-0.0918182	-0.0308864	-0.0287727	0.0160227	0.0465	0.128909	0.522091	0.572136	0.595295	0.712977	0.7655	0.769705	0.798455	NaN	NaN	NaN	NaN	NaN	NaN	NaN	NaN	NaN	NaN	NaN	NaN	NaN	NaN	NaN	NaN	NaN	NaN	NaN	NaN	NaN	NaN	NaN	NaN	NaN	NaN
-1.70464	-1.27816	-0.756977	-0.462068	-0.324523	0.288955	0.344227	0.368182	0.376159	0.395523	0.421659	0.430523	0.460659	0.485273	0.528341	0.616364	0.8645	0.905318	0.937818	0.967	0.970568	0.98075	1.00841	1.0243	1.03805	1.0525	1.08127	1.08395	1.1383	1.16723	1.21827	NaN	NaN	NaN	NaN	NaN	NaN	NaN	NaN	NaN	NaN	NaN	NaN	NaN	NaN	NaN	NaN	NaN	NaN	NaN
-0.970705	-0.905136	-0.836773	-0.792909	-0.728795	-0.706477	-0.421818	-0.306477	0.229114	0.240568	0.290818	0.337841	0.364682	0.395045	0.415205	0.431636	0.451955	0.457273	0.493955	0.514568	0.88	0.887841	0.920955	0.939091	0.961227	0.977636	0.98425	0.990023	1.01511	1.03905	1.09525	1.13477	NaN	NaN	NaN	NaN	NaN	NaN	NaN	NaN	NaN	NaN	NaN	NaN	NaN	NaN	NaN	NaN	NaN	NaN
-1.63866	-1.55414	-1.2533	-1.22614	-1.08509	-1.05584	-1.01309	-0.969364	-0.849682	-0.789386	-0.73775	-0.689523	-0.560341	-0.506227	-0.485614	-0.454341	-0.396364	-0.369932	-0.355159	-0.325205	-0.289977	-0.269455	-0.245068	-0.223568	-0.208682	-0.174545	-0.150432	-0.110364	-0.0848636	-0.0751364	-0.04575	-0.02275	0.00831818	0.176636	0.182295	0.205659	0.226591	0.247682	0.314159	0.343614	0.351636	0.394886	0.417727	0.437318	0.44975	0.452341	0.468705	0.480977	0.520909	0.523636
-0.386773	-0.319136	-0.270477	-0.243477	-0.205227	-0.179159	-0.151545	-0.135773	-0.128432	-0.0468409	0.0202273	0.423023	0.460773	0.488591	0.52025	0.544841	0.556	0.580909	0.911432	0.94675	0.964705	0.96725	0.996159	1.01516	1.02557	1.05023	1.0868	NaN	NaN	NaN	NaN	NaN	NaN	NaN	NaN	NaN	NaN	NaN	NaN	NaN	NaN	NaN	NaN	NaN	NaN	NaN	NaN	NaN	NaN	NaN
-1.72309	-1.65227	-1.59382	-1.2882	-0.824182	-0.731341	-0.694091	-0.613591	-0.396955	-0.358023	-0.245386	-0.106841	-0.0381591	0.00370455	0.0501818	0.0964773	0.147114	0.1925	0.258068	0.346364	0.365886	0.408386	0.448864	0.508227	0.537273	0.569795	0.608659	0.6285	0.644591	0.671523	0.819227	0.847114	0.854682	0.912545	0.930682	0.944023	0.959659	0.999068	NaN	NaN	NaN	NaN	NaN	NaN	NaN	NaN	NaN	NaN	NaN	NaN
-1.77555	-1.42805	-1.33152	-0.636614	-0.6035	-0.524227	-0.489932	-0.436818	-0.379455	-0.312227	-0.265545	-0.218409	-0.16725	-0.126523	-0.0892955	0.0190909	0.0713409	0.519	0.541227	0.582386	0.758386	0.805	NaN	NaN	NaN	NaN	NaN	NaN	NaN	NaN	NaN	NaN	NaN	NaN	NaN	NaN	NaN	NaN	NaN	NaN	NaN	NaN	NaN	NaN	NaN	NaN	NaN	NaN	NaN	NaN
-1.86055	-1.81457	-1.70145	-1.38639	-1.09152	-0.953841	-0.906364	-0.871409	-0.844682	-0.756432	-0.723341	-0.630114	-0.558068	-0.521841	-0.492364	-0.424455	-0.346636	0.109682	0.125614	0.158864	0.188545	0.195909	0.212045	0.233091	0.235159	0.246068	0.259068	0.278114	0.280909	0.291136	0.312682	0.351364	0.737636	0.753205	0.766091	0.768409	0.78925	0.80625	0.810591	0.829409	0.833091	0.847773	0.894114	NaN	NaN	NaN	NaN	NaN	NaN	NaN
-1.86939	-1.47743	-1.07198	-1.00484	-0.816841	-0.7785	-0.709295	-0.662659	-0.605568	-0.583409	-0.562523	-0.532614	-0.468568	-0.438795	-0.361636	-0.285159	-0.262682	-0.23225	-0.174409	-0.133591	-0.011	0.0512955	0.484159	0.500614	0.509136	0.52525	0.535545	0.549727	0.565864	0.568727	0.577227	0.593295	0.601205	0.611864	0.619818	0.626636	0.64325	0.648523	0.667159	0.670205	0.674182	0.697386	0.718159	0.747818	NaN	NaN	NaN	NaN	NaN	NaN
-1.36909	-1.3153	-1.22877	-1.18707	-1.13336	-1.08252	-1.02223	-0.941227	-0.884364	-0.778636	-0.726477	-0.70575	-0.682386	-0.67425	-0.620318	-0.574386	-0.448682	-0.277841	-0.210841	0.202614	0.226477	0.248409	0.268568	0.284136	0.294318	0.310705	0.323773	0.328523	0.343341	0.356364	0.368955	0.375068	0.385864	0.407409	0.453159	0.46425	0.781955	0.817932	0.842205	0.860864	0.864727	0.891477	0.960864	NaN	NaN	NaN	NaN	NaN	NaN	NaN
-1.76166	-1.62832	-1.33618	-1.28607	-1.01343	-0.858318	-0.800705	-0.753364	-0.658818	-0.562318	-0.536341	-0.519955	-0.497091	-0.470091	-0.447545	-0.411977	-0.388886	-0.318523	-0.287614	-0.263955	-0.247	-0.232091	-0.19525	-0.173818	-0.153727	-0.130614	-0.103591	-0.0561591	-0.00652273	0.0353864	0.345114	0.76125	0.791386	0.803818	0.827205	0.843	0.865182	0.900409	0.919136	0.93625	0.958795	0.960841	1.05091	1.15966	NaN	NaN	NaN	NaN	NaN	NaN
-1.82109	-1.8152	-1.78811	-1.77189	-1.74957	-1.74216	-1.72861	-1.71066	-1.68961	-1.31648	-0.904773	-0.823114	-0.795091	-0.76475	-0.721977	-0.712818	-0.68475	-0.576068	-0.552477	-0.544455	-0.519682	-0.4925	-0.433273	-0.424818	-0.407636	-0.385659	-0.355636	-0.342273	-0.316909	-0.293455	-0.251068	-0.226477	-0.1695	-0.148432	-0.136864	-0.0967045	-0.0740455	-0.0321591	0.0125	0.802614	0.855318	0.876091	0.922432	0.942182	0.981864	1.1838	NaN	NaN	NaN	NaN
-0.793068	-0.741523	-0.714864	-0.677045	-0.648682	-0.573864	-0.545182	-0.497795	-0.345932	-0.143	-0.0981818	0.193591	0.241886	0.255	0.278273	0.294205	0.318886	0.334205	0.34525	0.347341	0.364886	0.371205	0.392523	0.408227	0.45275	0.457477	0.477	0.505364	0.528591	0.619477	0.676045	0.706409	0.733045	0.767182	0.809091	NaN	NaN	NaN	NaN	NaN	NaN	NaN	NaN	NaN	NaN	NaN	NaN	NaN	NaN	NaN
-1.83864	-0.599818	-0.564864	-0.494614	-0.440727	-0.395023	-0.281841	-0.252795	-0.224773	-0.201409	-0.183773	-0.146659	-0.112068	-0.0242273	-0.00393182	0.0440682	0.0725	0.29525	0.335795	0.372432	0.508045	0.5725	0.758773	0.836432	0.854955	0.870045	0.893523	0.89575	0.918523	0.929659	0.947386	0.962568	0.9845	1.00898	NaN	NaN	NaN	NaN	NaN	NaN	NaN	NaN	NaN	NaN	NaN	NaN	NaN	NaN	NaN	NaN
-1.93368	-1.29705	-1.09541	-1.00673	-0.790455	-0.721045	-0.676682	-0.422091	-0.392682	-0.365364	-0.340523	-0.317409	-0.263909	0.150705	0.184	0.222682	0.224841	0.254205	0.274818	0.303727	0.766023	0.789841	0.807841	0.831659	0.836636	0.864386	0.894136	0.929477	0.972114	NaN	NaN	NaN	NaN	NaN	NaN	NaN	NaN	NaN	NaN	NaN	NaN	NaN	NaN	NaN	NaN	NaN	NaN	NaN	NaN	NaN
-1.34145	-1.2173	-1.05532	-1.01366	-0.937159	-0.804455	-0.785727	-0.736568	-0.695841	-0.659318	-0.634864	-0.595295	-0.530795	-0.490932	-0.452727	-0.418727	-0.382	-0.331045	-0.310455	-0.297023	-0.274045	-0.233273	-0.164182	-0.143	-0.110864	-0.0915909	-0.0622273	-0.0305682	-0.0163636	0.0343864	0.279295	0.297659	0.328136	0.356773	0.399068	0.46675	0.587159	0.646068	0.697023	0.707114	NaN	NaN	NaN	NaN	NaN	NaN	NaN	NaN	NaN	NaN
-1.77689	-1.15752	-1.11845	-1.05661	-1.00455	-0.9735	-0.814341	-0.694886	-0.668932	-0.390205	-0.342136	-0.279932	-0.239136	-0.0493636	0.170409	0.177614	0.228477	0.236727	0.252705	0.289705	0.322591	0.33875	0.366523	0.386023	0.776614	0.799023	0.836409	0.850773	0.870364	0.894659	0.911636	0.926591	0.944955	0.987886	1.01393	1.05005	1.06893	1.11682	1.16993	NaN	NaN	NaN	NaN	NaN	NaN	NaN	NaN	NaN	NaN	NaN
-1.61566	-1.23891	-0.936318	-0.782227	-0.713886	-0.613682	-0.538364	-0.474773	-0.413341	-0.363136	-0.321545	-0.293727	-0.233886	-0.165886	-0.122682	-0.0465682	-0.00227273	0.369773	0.395568	0.406955	0.413182	0.429159	0.437159	0.446545	0.459568	0.463205	0.481455	0.49125	0.493409	0.515114	0.532023	0.536864	0.562341	0.596841	0.665455	NaN	NaN	NaN	NaN	NaN	NaN	NaN	NaN	NaN	NaN	NaN	NaN	NaN	NaN	NaN
-1.94939	-1.90211	-1.86575	-1.82061	-1.81411	-0.799932	-0.691591	-0.649114	-0.61625	-0.558841	-0.529545	-0.491523	-0.46075	-0.399136	-0.351295	-0.311182	0.256023	0.272977	0.279636	0.308682	0.322818	0.338091	0.360182	0.396205	0.450568	0.976864	1.00507	1.0575	1.08093	1.12257	1.14759	1.17991	1.18511	NaN	NaN	NaN	NaN	NaN	NaN	NaN	NaN	NaN	NaN	NaN	NaN	NaN	NaN	NaN	NaN	NaN
-1.71366	-1.68498	-1.59384	-1.32048	-1.05445	-0.911136	-0.750432	-0.656114	-0.635341	-0.589	-0.550455	-0.543205	-0.50525	-0.482864	-0.456818	-0.448	-0.418273	-0.384909	-0.279682	-0.202364	0.198477	0.207545	0.220341	0.236932	0.261841	0.278682	0.30175	0.304068	0.317568	0.329818	0.342	0.345068	0.359886	0.367136	0.370614	0.388795	0.415273	0.428864	0.838136	0.863	0.938068	0.956545	0.992614	NaN	NaN	NaN	NaN	NaN	NaN	NaN
-1.61214	-1.5793	-1.28139	-1.17659	-0.830773	-0.709591	-0.670727	-0.636159	-0.607068	-0.545955	-0.523295	-0.496841	-0.481818	-0.448364	-0.414227	-0.385614	-0.357864	-0.303318	-0.277568	-0.254	-0.235727	-0.202682	-0.186205	-0.165682	-0.142341	-0.0861136	-0.0371818	-0.0185227	0.00920455	0.0786818	0.0943864	0.125227	0.154568	0.320773	0.359705	0.613932	0.634773	0.716977	0.82625	0.844273	0.863705	0.875386	0.89725	0.906818	0.931364	0.952659	0.957091	0.981773	0.995091	1.0262
-1.8397	-1.74886	-1.24861	-0.988045	-0.908568	-0.742591	-0.645886	-0.592705	-0.520909	-0.468727	-0.432568	-0.317955	-0.286568	-0.252614	-0.208455	-0.0202045	0.321477	0.370455	0.429977	0.452614	0.473295	0.497091	0.524455	0.526773	0.553409	0.573864	0.915614	0.971705	1.00414	NaN	NaN	NaN	NaN	NaN	NaN	NaN	NaN	NaN	NaN	NaN	NaN	NaN	NaN	NaN	NaN	NaN	NaN	NaN	NaN	NaN
-1.63982	-1.36809	-1.1538	-0.799205	-0.699295	-0.646114	-0.614341	-0.585409	-0.564523	-0.527523	-0.504864	-0.472432	-0.408705	-0.361341	-0.329682	-0.290568	-0.265545	-0.240023	-0.202386	-0.118614	0.264318	0.284932	0.318318	0.343205	0.355977	0.379182	0.420273	0.586273	NaN	NaN	NaN	NaN	NaN	NaN	NaN	NaN	NaN	NaN	NaN	NaN	NaN	NaN	NaN	NaN	NaN	NaN	NaN	NaN	NaN	NaN
-1.34018	-1.156	-0.970227	-0.864091	-0.814	-0.758477	-0.702614	-0.624477	-0.562023	-0.519841	-0.392932	-0.317682	-0.270523	-0.00915909	0.0309318	0.147	0.200932	0.225568	0.2665	0.269364	0.293727	0.303045	0.319614	0.340523	0.343227	0.365818	0.453773	0.533614	0.553455	0.567386	0.595114	0.720205	0.729182	0.749795	0.80825	0.834523	0.85425	0.858727	0.893591	0.908773	0.916136	0.944727	0.959091	1.06423	1.19439	NaN	NaN	NaN	NaN	NaN
-1.92132	-1.88898	-1.87134	-1.84802	-1.84073	-1.80148	-1.37089	-1.35759	-1.30661	-1.26316	-1.2103	-0.828955	-0.669364	-0.587364	-0.529932	-0.494682	-0.466818	-0.431841	-0.393591	-0.358727	-0.294909	-0.252659	-0.210932	-0.195864	-0.1555	-0.126136	-0.0817045	-0.0570909	-0.0230455	0.0187955	0.0755227	0.0795682	0.306023	0.401591	0.432386	0.480409	0.724295	0.746727	0.755045	0.784841	NaN	NaN	NaN	NaN	NaN	NaN	NaN	NaN	NaN	NaN
-1.81993	-1.77875	-1.31993	-1.28536	-1.1907	-1.12784	-1.02632	-0.960068	-0.871136	-0.821909	-0.793591	-0.757545	-0.714386	-0.660705	-0.617705	-0.505795	-0.414455	-0.135841	0.134977	0.140432	0.159318	0.185909	0.204182	0.212432	0.237386	0.239841	0.254409	0.277773	0.279864	0.305023	0.324568	0.593364	0.744591	0.764386	0.767136	0.786455	0.800068	0.816114	0.82125	0.841295	0.853386	0.866864	0.895455	0.897364	0.920386	0.946409	0.973545	NaN	NaN	NaN
-1.91007	-1.299	-0.822273	-0.802091	-0.740977	-0.704023	-0.686727	-0.676545	-0.648909	-0.614886	-0.524227	-0.379159	-0.331955	-0.247636	-0.143364	-0.09675	-0.0877045	-0.0470227	0.0522727	0.0713864	0.0812273	0.114614	0.118409	0.160864	0.178023	0.1965	0.2015	0.215023	0.238614	0.261705	0.308045	0.345886	0.402977	0.540932	0.576886	0.599591	0.617432	0.631977	0.659	NaN	NaN	NaN	NaN	NaN	NaN	NaN	NaN	NaN	NaN	NaN
-1.36973	-1.30259	-0.744432	-0.686159	-0.630705	-0.425341	-0.392227	-0.357909	-0.323455	-0.306364	-0.264091	-0.261955	-0.21725	-0.16825	-0.09275	-0.0279318	0.0170227	0.06225	0.110295	0.143864	0.183636	0.391341	0.631477	0.737091	0.759545	0.802841	0.815977	0.832977	0.842568	0.849591	0.853568	0.859182	0.882523	0.894364	0.899341	0.902182	0.939614	0.967568	0.992318	1.02766	1.09377	NaN	NaN	NaN	NaN	NaN	NaN	NaN	NaN	NaN
-1.82064	-0.753636	-0.520045	-0.445227	-0.396295	-0.350545	-0.294636	-0.274045	-0.253091	-0.227841	-0.213227	-0.19225	-0.111932	-0.0688636	-0.0479318	-0.0324318	-0.0107273	0.0536818	0.100136	0.481159	0.508341	0.514182	0.520636	0.535455	0.544227	0.547841	0.577159	0.594068	0.604136	0.6125	0.631614	0.648523	0.664864	0.680341	0.694795	NaN	NaN	NaN	NaN	NaN	NaN	NaN	NaN	NaN	NaN	NaN	NaN	NaN	NaN	NaN
-1.71448	-1.40639	-1.33843	-1.2998	-1.04068	-0.776159	-0.689818	-0.650318	-0.6305	-0.603705	-0.576091	-0.541114	-0.52925	-0.490636	-0.45225	-0.422136	-0.384114	-0.364591	-0.339182	-0.315795	-0.294205	-0.259795	-0.233682	-0.198864	-0.171182	-0.0885909	-0.0255	0.529159	0.566227	0.592977	0.715727	0.736795	NaN	NaN	NaN	NaN	NaN	NaN	NaN	NaN	NaN	NaN	NaN	NaN	NaN	NaN	NaN	NaN	NaN	NaN
-1.64689	-0.791159	-0.726	-0.681205	-0.624682	-0.561477	-0.535614	-0.384432	-0.323	-0.296227	-0.0783864	-0.0260455	0.0104091	0.0302273	0.114	0.131432	0.151045	0.1705	0.206114	0.234273	0.24775	0.271455	0.332705	0.447523	0.678841	0.693977	0.711205	0.715227	0.732818	0.737	0.743432	0.758682	0.774432	0.786886	0.792932	0.811409	0.832159	0.857	0.870705	0.888818	0.939909	NaN	NaN	NaN	NaN	NaN	NaN	NaN	NaN	NaN
-1.84984	-1.7848	-1.78257	-1.73555	-1.2825	-0.561	-0.500477	-0.453523	-0.389568	-0.349523	-0.301773	-0.29825	-0.268318	-0.239841	-0.209477	-0.181136	-0.163045	-0.137682	-0.109227	-0.106023	-0.0768636	-0.0286364	0.0262273	0.0732045	0.0949773	0.142705	0.361023	0.383659	0.396523	0.855955	0.873	0.905	0.915091	0.943364	0.981182	1.01884	1.11095	1.16873	NaN	NaN	NaN	NaN	NaN	NaN	NaN	NaN	NaN	NaN	NaN	NaN
-1.56739	-1.46198	-1.33223	-1.15659	-0.808795	-0.743614	-0.701932	-0.472818	-0.432364	-0.322682	0.192091	0.214341	0.238318	0.26975	0.2795	0.294545	0.327773	0.355091	0.3765	0.393091	0.417045	0.445568	0.449045	0.468159	0.478477	0.496909	0.731182	0.773114	0.814659	0.818909	0.846227	0.870841	0.874114	0.924068	1.11968	1.15689	NaN	NaN	NaN	NaN	NaN	NaN	NaN	NaN	NaN	NaN	NaN	NaN	NaN	NaN
-1.33932	-1.31355	-1.28025	-1.24127	-0.783341	-0.743318	-0.642273	-0.597614	-0.556386	-0.533159	-0.509455	-0.4895	-0.463432	-0.431114	-0.415886	-0.409159	-0.387932	-0.373477	-0.346591	-0.343636	-0.325136	-0.322795	-0.299409	-0.273773	-0.251341	-0.22525	-0.199068	-0.183295	-0.168568	-0.144455	-0.135795	-0.108318	-0.0868864	-0.0686818	-0.0326818	-0.0130455	0.00786364	0.0122273	0.0779318	0.112659	0.236682	0.499727	0.544364	0.566182	0.571523	0.598318	0.616045	0.634	0.645318	0.659045
-1.79668	-1.62234	-0.563455	0.162273	0.16775	0.209182	0.237227	0.270409	0.382614	0.427205	0.476727	0.599977	0.630136	0.656909	0.766136	0.803	0.810705	0.819432	0.831977	0.847136	0.862023	0.906614	0.928	0.9515	0.986659	1.00995	1.03373	NaN	NaN	NaN	NaN	NaN	NaN	NaN	NaN	NaN	NaN	NaN	NaN	NaN	NaN	NaN	NaN	NaN	NaN	NaN	NaN	NaN	NaN	NaN
-1.89795	-1.87048	-1.84577	-1.83082	-1.81386	-1.78639	-1.71548	-1.63332	-1.59468	-1.38984	-1.33402	-1.08177	-1.03257	-0.846682	-0.825773	-0.804909	-0.795932	-0.780045	-0.762568	-0.760477	-0.734023	-0.730432	-0.712591	-0.690636	-0.677886	-0.657864	-0.641023	-0.626114	-0.579159	-0.564273	-0.553932	-0.544636	-0.522023	-0.499182	-0.477477	-0.465614	-0.451068	-0.430523	-0.428318	-0.396545	-0.394636	-0.357341	-0.329955	-0.306341	-0.290295	-0.26125	-0.234091	-0.218955	-0.185386	-0.150068
-1.7758	-1.68886	-1.4667	-1.08468	-0.990114	-0.929477	-0.851955	-0.819114	-0.801318	-0.796909	-0.771841	-0.748227	-0.730023	-0.678682	-0.641295	-0.600773	-0.558636	-0.512295	-0.460182	-0.419818	-0.382591	-0.359636	-0.299091	-0.252523	-0.137977	-0.111727	-0.0870227	-0.0655	0.172159	0.225636	0.235136	0.333523	0.364432	0.398023	0.41125	0.429	0.435068	0.449955	0.459795	0.478227	0.480909	0.497909	0.508886	0.511091	0.516795	0.548114	0.591932	0.791341	NaN	NaN
-1.9582	-1.9063	-1.86766	-1.4217	-1.35268	-1.32443	-0.747932	-0.712727	-0.662159	-0.538364	-0.407886	-0.394409	-0.3835	-0.0825909	0.157182	0.231886	0.259364	0.310386	0.381341	0.428409	0.468273	0.500318	0.696818	0.7265	0.779386	0.781477	0.803	0.807614	0.826886	0.897886	0.946909	1.00382	1.05491	1.11557	NaN	NaN	NaN	NaN	NaN	NaN	NaN	NaN	NaN	NaN	NaN	NaN	NaN	NaN	NaN	NaN
-1.29573	-1.17098	-1.03548	-0.990159	-0.846023	-0.770568	-0.695523	-0.627682	-0.60125	-0.573068	-0.532614	-0.505227	-0.439545	-0.430159	-0.403727	-0.398045	-0.375773	-0.3585	-0.353227	-0.331523	-0.309568	-0.299636	-0.279773	-0.259841	-0.235341	-0.232341	-0.205886	-0.194295	-0.171818	-0.155	-0.132045	-0.105705	-0.0719091	-0.0454318	-0.00890909	0.02775	0.0648864	0.09625	0.390545	0.797045	0.807205	0.855818	0.880682	0.890477	0.918818	0.936068	0.970023	1.01416	1.15348	1.21532
-1.44152	-1.30102	-1.21368	-1.08868	-0.635841	-0.578136	0.236955	0.239068	0.257295	0.260068	0.278795	0.294795	0.311091	0.320318	0.334682	0.34875	0.363386	0.36825	0.372432	0.401273	0.434773	0.441795	0.801432	0.836909	0.858636	0.895091	0.899205	0.952364	NaN	NaN	NaN	NaN	NaN	NaN	NaN	NaN	NaN	NaN	NaN	NaN	NaN	NaN	NaN	NaN	NaN	NaN	NaN	NaN	NaN	NaN
-1.64732	-1.60857	-1.471	-1.27959	-1.23232	-1.19298	-1.1257	-1.09241	-1.05382	-0.999273	-0.841273	-0.700364	-0.63325	-0.543409	-0.511045	-0.416091	-0.382045	-0.342455	-0.307545	-0.249886	-0.214568	-0.173727	-0.151068	-0.132409	-0.121773	-0.0972045	-0.0782727	-0.062	-0.03425	-0.0183864	0.0309545	0.199091	0.411136	0.417705	0.440818	0.476795	0.506182	0.521182	0.541477	0.553727	0.578568	0.64525	0.924023	0.945636	0.968977	0.994	0.99625	1.01518	1.07973	NaN
-1.76666	-1.69511	-1.57518	-1.51477	-1.47702	-1.43389	-1.40957	-1.37459	-1.36441	-1.33302	-1.28905	-1.13382	-1.08914	-1.01961	-0.988932	-0.962886	-0.939864	-0.901182	-0.861091	-0.837932	-0.81725	-0.784659	-0.743136	-0.677727	-0.646955	-0.622386	-0.611636	-0.589523	-0.573932	-0.548636	-0.5235	-0.502205	-0.476114	-0.455932	-0.435091	-0.409	-0.395045	-0.365545	-0.363591	-0.340818	-0.317477	-0.300205	-0.282409	-0.241614	-0.224545	-0.199273	-0.171432	-0.110727	-0.05775	-0.0340455
-1.43991	-1.25682	-1.08505	-0.761159	-0.598	-0.546955	-0.477795	-0.395386	-0.14025	0.209773	0.224773	0.235523	0.241682	0.249864	0.275182	0.293682	0.297477	0.318318	0.332841	0.342636	0.351409	0.353364	0.3645	0.389159	0.394659	0.401364	0.419455	0.467114	0.833864	0.858341	0.875955	0.903818	0.925341	0.929818	0.960795	0.975659	0.990341	1.01439	1.03359	1.0607	NaN	NaN	NaN	NaN	NaN	NaN	NaN	NaN	NaN	NaN
-1.92611	-1.8873	-1.85107	-1.7958	-1.42382	-1.30827	-1.25989	-0.997341	-0.80775	-0.762795	-0.760545	-0.718	-0.650409	-0.623227	-0.612955	-0.59175	-0.588409	-0.571091	-0.547773	-0.535523	-0.522182	-0.472568	-0.421409	-0.387864	-0.317295	-0.243636	-0.23975	-0.221341	-0.130182	-0.0350455	0.0779091	0.111523	0.126864	0.14825	0.159205	0.167227	0.176318	0.202545	0.220636	0.231591	0.260455	0.319455	0.637386	0.655409	0.700568	0.720409	0.735227	0.73725	0.739818	0.758568
-1.87973	-1.82602	-1.8043	-1.76682	-1.73227	-1.4007	-1.251	-0.697841	-0.654182	-0.623182	-0.58875	-0.541045	-0.512341	-0.465682	-0.404864	-0.372091	-0.346136	-0.317318	-0.298182	-0.276568	-0.237295	-0.202136	-0.191568	-0.165682	-0.14	-0.124818	-0.0948636	-0.0918864	-0.0477273	-0.009	0.233341	0.255841	0.290841	0.302386	0.306364	0.364523	0.419477	0.469909	0.737455	NaN	NaN	NaN	NaN	NaN	NaN	NaN	NaN	NaN	NaN	NaN
-0.621523	-0.577273	-0.543	-0.501227	-0.455386	-0.426	-0.395182	-0.382068	-0.360818	-0.343227	-0.320545	0.1965	0.216023	0.233409	0.246659	0.263909	0.291909	0.774045	0.806886	0.813841	0.850295	0.88125	0.920227	0.9465	0.95625	0.989068	1.03823	NaN	NaN	NaN	NaN	NaN	NaN	NaN	NaN	NaN	NaN	NaN	NaN	NaN	NaN	NaN	NaN	NaN	NaN	NaN	NaN	NaN	NaN	NaN
-1.74843	-1.6655	-1.58855	-1.49389	-1.24034	-1.18523	-1.10759	-1.06298	-1.03048	-0.701068	-0.679659	-0.646091	-0.637091	-0.613114	-0.595114	-0.583682	-0.557545	-0.530114	-0.488227	-0.468364	-0.440705	-0.419864	-0.386727	-0.365	-0.333341	-0.330068	-0.2795	-0.243909	-0.212273	-0.170727	-0.143795	-0.105523	0.0816364	0.202773	0.407864	0.499818	0.564182	0.599273	NaN	NaN	NaN	NaN	NaN	NaN	NaN	NaN	NaN	NaN	NaN	NaN
-1.66141	-1.49816	-1.41068	-1.20334	-1.1605	-1.02561	-0.970364	-0.802909	-0.761568	-0.723045	-0.705273	-0.679864	-0.665636	-0.646409	-0.580205	-0.503795	-0.4305	-0.396295	-0.368477	-0.307568	0.213409	0.225909	0.236455	0.259864	0.294682	0.324318	0.3425	0.370841	0.40275	0.426705	0.432955	0.450818	0.46225	0.796705	0.822841	0.838205	0.857932	0.877773	0.902545	0.930591	0.975341	1.01852	1.07464	NaN	NaN	NaN	NaN	NaN	NaN	NaN
-1.83245	-1.79839	-1.74757	-1.66339	-1.19202	-1.03064	-0.790341	-0.746341	-0.726977	-0.702932	-0.676523	-0.657227	-0.654318	-0.629159	-0.614591	-0.604477	-0.579727	-0.550091	-0.420568	-0.355409	-0.272614	-0.152227	-0.105568	0.197727	0.2235	0.239159	0.258568	0.269318	0.284068	0.295045	0.314227	0.323955	0.341068	0.357227	0.373432	0.389341	0.404114	0.411295	0.423295	0.447636	0.461773	0.552727	NaN	NaN	NaN	NaN	NaN	NaN	NaN	NaN
-1.80084	-1.75048	-0.535818	-0.446727	-0.364841	-0.212818	-0.169773	-0.13975	-0.104705	-0.0850455	-0.0704545	-0.0490909	-0.0348409	-0.00365909	0.0175227	0.0864773	0.122591	0.146909	0.377159	0.617386	0.652932	0.701682	0.796477	0.839364	0.859	0.877091	0.897659	0.900273	0.928455	0.947591	0.9495	0.987545	1.01814	1.04752	NaN	NaN	NaN	NaN	NaN	NaN	NaN	NaN	NaN	NaN	NaN	NaN	NaN	NaN	NaN	NaN
-1.295	-0.434545	-0.397614	-0.377432	-0.312568	-0.284955	-0.246477	-0.212568	-0.170705	-0.108682	-0.0758636	-0.0395227	-0.00822727	0.431591	0.6485	0.884409	0.913614	0.947932	0.991795	1.0523	1.08457	1.12825	1.17609	NaN	NaN	NaN	NaN	NaN	NaN	NaN	NaN	NaN	NaN	NaN	NaN	NaN	NaN	NaN	NaN	NaN	NaN	NaN	NaN	NaN	NaN	NaN	NaN	NaN	NaN	NaN
-1.25807	-1.18648	-1.1248	-1.03739	-0.976773	-0.925205	-0.872932	-0.844864	-0.772955	-0.732591	-0.688886	-0.667727	-0.632341	-0.62625	-0.603932	-0.589523	-0.57825	-0.538977	-0.531341	-0.507455	-0.488227	-0.458341	-0.443682	-0.413341	-0.396273	-0.385545	-0.360591	-0.334432	-0.305614	-0.269727	-0.226182	-0.109727	-0.0769091	-0.0330909	0.0215	0.675773	0.734659	0.754409	0.781977	0.793955	0.820977	0.836795	0.863909	0.872795	0.905318	0.939455	1.04582	1.09336	NaN	NaN
-1.87925	-1.84577	-1.79764	-1.05164	-0.775455	-0.7175	-0.670705	-0.463682	-0.365432	-0.0874773	0.254659	0.286045	0.306295	0.351341	0.366409	0.415977	0.495818	0.654045	0.808136	0.946114	0.951159	0.97275	0.984227	0.986205	1.0123	1.01555	1.04459	1.15193	1.21357	NaN	NaN	NaN	NaN	NaN	NaN	NaN	NaN	NaN	NaN	NaN	NaN	NaN	NaN	NaN	NaN	NaN	NaN	NaN	NaN	NaN
-1.84702	-1.78539	-1.74607	-1.73895	-1.70961	-1.3523	-1.27205	-0.881773	-0.810636	-0.696227	-0.628568	-0.492045	-0.454773	-0.428886	-0.381364	-0.328955	-0.290659	-0.244659	-0.192591	-0.189273	-0.161568	-0.113114	-0.0937727	-0.0445682	0.0267955	0.0771136	0.385886	0.434591	0.460045	0.644659	0.7405	0.759909	0.786545	0.801795	0.808841	0.826205	0.828455	0.844386	0.855591	0.866295	0.881227	0.895205	0.899409	0.925705	0.963523	NaN	NaN	NaN	NaN	NaN
-1.88977	-1.88739	-1.77552	-1.4533	-1.29702	-1.02398	-0.799886	-0.788545	-0.757364	-0.707977	-0.682932	-0.655932	-0.627182	-0.606705	-0.579818	-0.576	-0.547114	-0.495955	-0.4445	-0.403614	-0.3685	-0.32775	-0.216841	-0.151136	-0.0476364	0.0168182	0.0719545	0.195318	0.200318	0.209364	0.232818	0.2495	0.256886	0.287409	0.300205	0.316955	0.331705	0.345932	0.359477	0.376682	0.395023	0.4235	0.44	0.462841	0.678341	NaN	NaN	NaN	NaN	NaN
-1.7857	-1.74998	-1.3308	-1.18632	-0.764909	-0.706023	-0.6235	-0.516	0.160841	0.215682	0.370682	0.400614	0.4355	0.741432	0.804045	0.820114	0.840705	0.862795	0.901591	0.945841	NaN	NaN	NaN	NaN	NaN	NaN	NaN	NaN	NaN	NaN	NaN	NaN	NaN	NaN	NaN	NaN	NaN	NaN	NaN	NaN	NaN	NaN	NaN	NaN	NaN	NaN	NaN	NaN	NaN	NaN
-1.58286	-1.29091	-0.837409	-0.725636	-0.620045	-0.597136	-0.555977	-0.503455	-0.459682	-0.456068	-0.419455	-0.397818	-0.368477	-0.331727	-0.309455	-0.282	-0.18875	-0.135409	-0.0911591	-0.0456136	-0.0198636	0.0234773	0.0843182	0.110955	0.134932	0.183659	0.206977	0.418455	0.453909	0.976841	0.992341	1.01005	1.03345	1.04439	1.06889	1.0823	1.10818	1.11023	1.13448	1.15675	1.16993	1.19002	1.21252	1.21498	1.25609	1.27698	NaN	NaN	NaN	NaN
-1.96348	-1.8775	-0.580864	-0.540477	-0.485477	-0.438409	-0.405523	-0.377205	-0.364045	-0.341614	-0.323159	-0.306455	-0.288045	-0.276682	-0.254023	-0.233773	-0.221568	-0.216545	-0.190614	-0.165636	-0.134227	-0.0886364	-0.0638409	-0.0351591	-0.0105909	0.0526136	0.0838636	0.138523	0.369545	0.688659	0.725932	0.843091	0.871795	0.896409	0.898727	0.923977	0.941227	0.970636	0.987432	1.10627	1.16716	NaN	NaN	NaN	NaN	NaN	NaN	NaN	NaN	NaN
-0.525886	-0.493545	-0.470909	-0.437818	-0.347114	-0.180386	0.0318864	0.119705	0.139136	0.157	0.159886	0.184932	0.200341	0.21075	0.224864	0.226773	0.268477	0.289023	0.297477	0.337545	0.354227	0.374273	0.402091	0.84425	0.860136	0.870591	0.884545	0.904114	0.919295	0.928159	0.966636	0.983068	1.00489	1.03159	1.06448	NaN	NaN	NaN	NaN	NaN	NaN	NaN	NaN	NaN	NaN	NaN	NaN	NaN	NaN	NaN
-1.34343	-0.825409	-0.714091	-0.231523	0.21075	0.299818	0.331091	0.348205	0.371682	0.396864	0.41975	0.432568	0.448659	0.451364	0.470273	0.508932	0.550705	0.846455	0.874068	0.906364	0.930364	0.932773	0.961909	0.966386	0.993636	1.01	1.04518	NaN	NaN	NaN	NaN	NaN	NaN	NaN	NaN	NaN	NaN	NaN	NaN	NaN	NaN	NaN	NaN	NaN	NaN	NaN	NaN	NaN	NaN	NaN
-1.78475	-0.710568	-0.657545	-0.608591	-0.525455	-0.455068	-0.425636	-0.422682	-0.393068	-0.337455	-0.265045	-0.248	-0.218886	-0.0876136	-0.05675	0.0825909	0.120682	0.139318	0.162682	0.232318	0.258409	0.312909	0.342227	0.44925	0.470568	0.49825	0.724909	0.746659	0.7645	0.785068	0.806909	0.834636	0.85	0.869341	0.887386	0.961318	1.07439	NaN	NaN	NaN	NaN	NaN	NaN	NaN	NaN	NaN	NaN	NaN	NaN	NaN
-1.87402	-1.82066	-1.81793	-1.8083	-1.71955	-1.60014	-1.32395	-0.779455	-0.716068	-0.66725	-0.636091	-0.620955	-0.598273	-0.576705	-0.5475	-0.511977	-0.478227	-0.4505	-0.447205	-0.410659	-0.370091	-0.332341	-0.308455	-0.284886	-0.181841	-0.164568	-0.139841	-0.108	-0.0719773	-0.0251364	0.0215	0.255909	0.275523	0.290364	0.311091	0.355886	0.398682	NaN	NaN	NaN	NaN	NaN	NaN	NaN	NaN	NaN	NaN	NaN	NaN	NaN
-1.53389	-1.43852	-1.35723	-0.900909	-0.790023	-0.629659	-0.584705	-0.526364	-0.501705	-0.465023	-0.405886	-0.376614	-0.360432	-0.320955	-0.28	-0.229068	-0.202295	-0.175659	-0.151136	-0.131659	-0.0939773	-0.0488864	-0.0286364	-0.0116591	0.218795	0.234273	0.245614	0.291432	0.469068	0.490477	0.554523	0.609455	0.621	0.642909	0.645045	0.6775	0.684091	0.705318	0.735409	0.754773	0.792295	0.832727	NaN	NaN	NaN	NaN	NaN	NaN	NaN	NaN
-1.84364	-1.83384	-1.81343	-1.80234	-1.77332	-1.74648	-0.777705	-0.640841	-0.492909	-0.442432	-0.237841	-0.00236364	0.175818	0.226386	0.365273	0.416023	0.429955	0.444023	0.466705	0.471682	0.493955	0.500795	0.529045	0.548091	0.629341	0.677318	0.725864	0.766727	NaN	NaN	NaN	NaN	NaN	NaN	NaN	NaN	NaN	NaN	NaN	NaN	NaN	NaN	NaN	NaN	NaN	NaN	NaN	NaN	NaN	NaN
-1.92777	-1.89177	-1.84273	-1.27489	-0.798682	-0.776659	-0.620568	-0.591773	-0.547614	-0.487068	-0.454841	-0.405636	-0.384114	-0.323636	-0.27575	-0.254386	-0.237477	-0.212114	-0.186364	-0.156591	-0.117591	-0.0496818	-0.0225	0.0327955	0.105523	0.458795	0.488386	0.529	0.648705	0.689205	0.710682	0.736682	0.773273	0.794477	0.820568	0.8345	NaN	NaN	NaN	NaN	NaN	NaN	NaN	NaN	NaN	NaN	NaN	NaN	NaN	NaN
-1.23109	-1.12552	-1.03452	-0.827932	-0.793523	-0.761773	-0.747409	-0.721205	-0.627659	-0.592545	-0.587386	-0.503591	-0.466705	-0.399045	-0.376341	-0.347432	-0.299727	0.0293864	0.130841	0.180159	0.193795	0.209455	0.215795	0.225955	0.241773	0.251886	0.261341	0.282886	0.296295	0.305682	0.31725	0.332182	0.357409	0.410614	0.442909	0.803	0.817977	0.834909	0.849	0.85675	0.880864	0.893614	0.917636	0.947795	0.988705	1.0468	1.0748	NaN	NaN	NaN
-1.89709	-1.21452	-0.743068	-0.606432	-0.350182	0.262273	0.354182	0.373955	0.451159	0.462682	0.488773	0.491136	0.512977	0.521432	0.93875	0.96925	0.973295	1.03261	1.04636	1.07811	1.08352	1.10325	NaN	NaN	NaN	NaN	NaN	NaN	NaN	NaN	NaN	NaN	NaN	NaN	NaN	NaN	NaN	NaN	NaN	NaN	NaN	NaN	NaN	NaN	NaN	NaN	NaN	NaN	NaN	NaN
-1.05095	-0.874591	-0.826386	-0.8105	-0.782409	-0.691068	-0.647523	-0.626727	-0.589023	-0.586864	-0.562886	-0.51775	-0.509136	-0.451864	-0.418659	-0.377295	-0.330273	-0.290409	-0.287273	-0.240523	-0.1545	-0.101886	-0.00845455	0.0112727	0.116091	0.171614	0.663818	0.675273	0.706409	0.741045	0.750727	0.779318	0.784	0.814477	0.859977	NaN	NaN	NaN	NaN	NaN	NaN	NaN	NaN	NaN	NaN	NaN	NaN	NaN	NaN	NaN
-1.36627	-1.34407	-1.31639	-1.27805	-1.11689	-0.758114	-0.715273	-0.707273	-0.679227	-0.658159	-0.653182	-0.613841	-0.607705	-0.596909	-0.0428636	0.151636	0.171455	0.197705	0.201295	0.228318	0.233295	0.237091	0.239068	0.25925	0.27475	0.285045	0.295273	0.308568	0.327727	0.340068	0.352386	0.367864	0.397455	0.735295	0.767455	0.785432	0.814114	0.834159	0.853409	0.909182	NaN	NaN	NaN	NaN	NaN	NaN	NaN	NaN	NaN	NaN
-1.63436	-1.60743	-1.37973	-1.12089	-1.07991	-1.02711	-0.947568	-0.901023	-0.761	-0.645886	-0.625159	-0.599864	-0.569864	-0.538295	-0.476114	-0.456364	-0.438705	-0.436795	-0.406159	-0.377727	-0.357045	-0.331841	-0.266841	0.168	0.186523	0.205477	0.228455	0.243932	0.263114	0.279409	0.283091	0.315023	0.781023	0.786136	0.809955	0.825545	0.843205	0.876227	0.906409	0.931205	0.971909	1.05166	NaN	NaN	NaN	NaN	NaN	NaN	NaN	NaN
-1.71118	-1.3463	-1.30132	-1.23418	-1.13373	-1.08611	-1.06277	-1.02402	-0.960136	-0.86375	-0.818614	-0.807614	-0.729795	-0.697636	-0.643727	-0.599614	-0.597568	-0.555	-0.527545	-0.493773	-0.463295	-0.245932	-0.221432	-0.173091	-0.144295	-0.105455	-0.0513636	-0.0191818	0.015	0.0221818	0.156068	0.343114	0.526182	0.549909	0.570818	0.574705	0.595273	0.6055	0.608136	0.626409	0.630068	0.632386	0.643386	0.653977	0.670159	0.675	0.689591	0.697909	0.724091	0.733636
-1.83505	-1.77373	-1.34623	-1.24402	-1.20314	-1.05823	-0.778659	-0.742886	-0.73125	-0.693136	-0.650523	-0.598318	-0.558409	-0.512182	-0.496636	-0.45575	-0.392432	-0.234409	-0.187955	-0.0814091	-0.0264091	0.0340455	0.169977	0.354386	0.40525	0.413409	0.431659	0.436023	0.453523	0.463886	0.47075	0.480182	0.483727	0.49625	0.513955	0.51725	0.52	0.533864	0.540091	0.572727	0.575364	0.683318	NaN	NaN	NaN	NaN	NaN	NaN	NaN	NaN
-1.39709	-1.35475	-1.32159	-1.267	-1.18975	-1.07064	-0.748591	-0.504591	-0.453636	-0.220136	-0.0965227	0.239364	0.281386	0.348705	0.378295	0.404614	0.481091	0.488227	0.527636	0.534705	0.541023	0.5455	0.784909	0.820659	0.842182	0.844432	0.881273	0.895636	0.933091	NaN	NaN	NaN	NaN	NaN	NaN	NaN	NaN	NaN	NaN	NaN	NaN	NaN	NaN	NaN	NaN	NaN	NaN	NaN	NaN	NaN
-1.82216	-1.81857	-1.75636	-1.71623	-1.35536	-0.885682	-0.831636	-0.767909	-0.709955	-0.673409	-0.582432	-0.556682	-0.519795	-0.475023	-0.447227	-0.416	-0.376636	-0.344591	-0.279409	-0.249727	-0.21875	-0.18975	0.493841	0.500682	0.517432	0.529136	0.532068	0.546341	0.561386	0.564455	0.584114	0.586659	0.594205	0.616227	0.620545	0.637705	0.677659	0.700591	0.755159	NaN	NaN	NaN	NaN	NaN	NaN	NaN	NaN	NaN	NaN	NaN
-1.72543	-1.50245	-1.41414	-1.35257	-1.17318	-1.03114	-0.875341	-0.771682	-0.617955	-0.586091	-0.569091	-0.541341	-0.52175	-0.439341	-0.334955	-0.31775	-0.271273	-0.132114	-0.0741136	-0.032	-0.00827273	0.0713864	0.154886	0.214205	0.239364	0.264318	0.283614	0.304727	0.309886	0.325795	0.348091	0.394159	0.684136	0.687932	0.717455	0.734955	0.742977	0.756409	0.769682	0.773477	0.788159	0.792886	0.79475	0.83275	0.900114	0.990795	1.03791	NaN	NaN	NaN
-1.95548	-1.87877	-1.83439	-1.43514	-1.3763	-0.790205	-0.650682	-0.617545	-0.577409	-0.554364	-0.513	-0.455295	-0.417523	-0.402023	-0.36325	-0.336409	-0.318591	-0.304795	-0.285773	-0.259682	-0.231727	-0.204932	-0.163682	-0.141136	-0.121614	-0.0939318	-0.0655682	-0.0355909	0.0262045	0.0551136	0.233364	0.254773	0.266841	0.455023	0.472068	0.491886	0.569318	0.588932	0.649727	0.678409	0.691591	0.700523	0.73475	0.759864	0.794773	0.855045	NaN	NaN	NaN	NaN
-1.85327	-1.75798	-1.7293	-1.25118	-1.19286	-1.16707	-1.0055	-0.95375	-0.901455	-0.781	-0.762227	-0.727295	-0.704409	-0.663545	-0.627886	-0.599841	-0.570659	-0.520409	-0.489614	-0.445227	-0.407023	-0.363932	-0.325364	-0.28675	-0.256568	-0.179955	-0.154432	-0.129227	-0.0692955	-0.0170682	0.00175	0.0376591	0.0563864	0.264614	0.299705	0.32425	0.356068	0.568295	0.685295	0.819114	0.840068	0.866068	0.88275	0.897432	0.92725	0.940932	0.957955	0.984932	1.01184	NaN
-1.58405	-1.50005	-0.778136	-0.689636	-0.415114	-0.314818	-0.229159	-0.176159	-0.171682	-0.107523	0.136	0.169477	0.174455	0.211909	0.229227	0.249023	0.267	0.279205	0.296955	0.309045	0.312773	0.332023	0.344409	0.355955	0.362045	0.380205	0.403341	0.434591	0.847455	0.865727	0.890568	0.902295	0.904273	0.920045	0.936341	0.950682	0.970205	0.988682	0.993318	1.02098	1.04627	1.06275	1.08348	NaN	NaN	NaN	NaN	NaN	NaN	NaN
-1.39632	-1.34002	-1.19445	-0.928432	-0.75025	-0.688432	-0.550682	-0.49875	-0.458955	-0.413545	-0.379727	-0.337568	-0.298841	-0.266409	-0.231136	-0.209	-0.179159	-0.146864	-0.122545	-0.02625	0.0976136	0.509023	0.531045	0.544682	0.553023	0.568909	0.579409	0.598932	0.604	0.629636	0.644068	0.674364	0.703614	0.748045	NaN	NaN	NaN	NaN	NaN	NaN	NaN	NaN	NaN	NaN	NaN	NaN	NaN	NaN	NaN	NaN
-1.8538	-1.44107	-1.31814	-1.25864	-1.1803	-1.14864	-0.935568	-0.827614	-0.749568	-0.704614	-0.586477	-0.548386	-0.514955	-0.502864	-0.469568	-0.445932	-0.420705	-0.394477	-0.339591	-0.298659	-0.276432	-0.247545	-0.228045	-0.202682	-0.170409	-0.148477	-0.135409	-0.104455	-0.0737727	-0.0115455	0.269818	0.400841	0.46075	0.499	0.549886	0.560591	0.614909	0.693955	NaN	NaN	NaN	NaN	NaN	NaN	NaN	NaN	NaN	NaN	NaN	NaN
-1.43307	-0.798818	-0.764341	-0.682455	-0.662455	-0.636409	-0.568159	-0.542	-0.524295	-0.496182	-0.416886	-0.371386	-0.346386	-0.326386	-0.304932	-0.282023	-0.273773	-0.24425	-0.209864	-0.185227	-0.160523	-0.117318	-0.0864318	-0.0522955	0.00720455	0.0241818	0.0508636	0.104977	0.346432	0.376841	0.420659	0.449023	0.470091	0.476636	0.505818	NaN	NaN	NaN	NaN	NaN	NaN	NaN	NaN	NaN	NaN	NaN	NaN	NaN	NaN	NaN
-1.83043	-1.81341	-1.77236	-1.70223	-1.66111	-1.56155	-1.22375	-0.82425	-0.772818	-0.607091	-0.563614	-0.518159	-0.470045	-0.416682	-0.379773	-0.354727	-0.333114	-0.309432	-0.290455	-0.265773	-0.242909	-0.216773	-0.187068	-0.167568	-0.135727	-0.110409	-0.100682	-0.0775682	-0.0559773	-0.0319773	-0.0130909	0.00702273	0.0366136	0.0575227	0.0864545	0.11025	0.140182	0.167205	0.199545	0.242682	0.359205	0.36825	0.410273	0.725955	0.749455	0.818364	0.871523	0.895955	0.908455	0.918614
-1.71764	-1.2557	-0.825955	-0.797864	-0.793523	-0.743023	-0.703841	-0.655909	-0.638386	-0.602591	-0.5435	-0.49325	-0.404045	-0.358591	-0.333909	-0.302977	-0.281273	-0.260682	-0.24025	-0.214068	-0.192455	-0.168409	-0.1355	-0.113864	-0.0885682	-0.0600227	-0.0328636	0.0175455	0.0757955	0.316136	0.340795	0.64975	0.774114	0.806909	0.810432	0.827614	0.841682	0.860455	0.868659	0.884591	0.891864	0.916	0.931227	0.945182	0.962705	1.14723	NaN	NaN	NaN	NaN
-1.95043	-1.88791	-1.83698	-1.1477	-1.11736	-1.08948	-0.626568	-0.595841	-0.560841	-0.518614	-0.491136	-0.488818	-0.453432	-0.425386	-0.404455	-0.379795	-0.344136	0.162636	0.192091	0.219591	0.230727	0.250659	0.269841	0.284795	0.296114	0.335841	0.783205	0.825864	0.838068	0.859523	0.878432	0.899841	0.950114	0.954227	1.00423	NaN	NaN	NaN	NaN	NaN	NaN	NaN	NaN	NaN	NaN	NaN	NaN	NaN	NaN	NaN
-1.87932	-1.68336	-1.34552	-1.28132	-1.0273	-0.772864	-0.732182	-0.702727	-0.643114	-0.628205	-0.591386	-0.584523	-0.534091	-0.519409	-0.482068	-0.411727	-0.300295	-0.22375	0.112545	0.189159	0.202477	0.217591	0.226841	0.234159	0.257114	0.268932	0.290795	0.303545	0.309977	0.321523	0.340705	0.344523	0.360636	0.379568	0.393068	0.413614	0.783341	0.802909	0.830636	0.854273	0.890818	0.928295	NaN	NaN	NaN	NaN	NaN	NaN	NaN	NaN
-1.8107	-1.66068	-1.62295	-1.54661	-1.3553	-1.11093	-1.04834	-1.0233	-0.972455	-0.894341	-0.783045	-0.740773	-0.652205	-0.570591	-0.490932	-0.456341	-0.386159	-0.329341	0.123545	0.14375	0.173568	0.204227	0.229023	0.298773	0.327977	0.353477	0.426523	0.713182	0.749545	0.762727	0.764864	0.7885	0.790477	0.82575	0.82925	0.860727	0.868659	0.973091	NaN	NaN	NaN	NaN	NaN	NaN	NaN	NaN	NaN	NaN	NaN	NaN
-1.59141	-1.35	-0.892886	-0.854773	-0.808773	-0.757364	-0.409023	-0.339182	-0.250591	-0.177818	-0.157136	-0.136955	-0.119545	-0.0965455	-0.0710682	-0.0510455	-0.039	-0.00686364	0.133114	0.183818	0.461341	0.484409	0.498773	0.52175	0.538727	0.556545	0.562318	0.587136	0.906886	0.922636	0.947727	0.986614	0.991773	1.02432	NaN	NaN	NaN	NaN	NaN	NaN	NaN	NaN	NaN	NaN	NaN	NaN	NaN	NaN	NaN	NaN
-1.71536	-1.59952	-1.33843	-0.959318	-0.904023	-0.789591	-0.755955	-0.522182	-0.346727	0.0205	0.167364	0.195273	0.209932	0.22125	0.247568	0.285977	0.308864	0.341636	0.355568	0.37325	0.395409	0.398591	0.420727	0.424455	0.452159	0.47325	0.848614	0.920205	0.948136	0.976909	1.00323	1.04195	1.05457	NaN	NaN	NaN	NaN	NaN	NaN	NaN	NaN	NaN	NaN	NaN	NaN	NaN	NaN	NaN	NaN	NaN
-1.93605	-1.06334	-0.804114	-0.753227	-0.719773	-0.601841	-0.517636	-0.452136	-0.421659	-0.387795	-0.360273	-0.314295	-0.242955	-0.193432	-0.110773	-0.0818636	-0.0216591	0.0280455	0.0552727	0.0616818	0.115273	0.174636	0.311795	0.331114	0.357614	0.390227	0.416477	0.434818	0.448295	0.469977	0.474091	0.498682	0.512545	0.533886	0.539159	0.568455	0.578182	0.595023	0.62325	0.647591	NaN	NaN	NaN	NaN	NaN	NaN	NaN	NaN	NaN	NaN
-1.86495	-1.80273	-0.79475	-0.496977	-0.402023	-0.372977	-0.30625	-0.275159	-0.251432	-0.190182	-0.136568	-0.0725682	-0.0233864	0.00906818	0.0442045	0.0905909	0.153591	0.187705	0.213523	0.23675	0.552114	0.58825	0.628477	0.669023	0.686091	0.714045	0.740409	0.763977	0.781295	0.862	NaN	NaN	NaN	NaN	NaN	NaN	NaN	NaN	NaN	NaN	NaN	NaN	NaN	NaN	NaN	NaN	NaN	NaN	NaN	NaN
-1.94136	-1.89968	-1.11734	-1.00114	-0.792227	-0.678409	-0.625523	-0.605659	-0.540545	-0.408614	0.123091	0.177227	0.185432	0.220591	0.226773	0.260659	0.277773	0.29775	0.317318	0.353136	0.369477	0.399068	0.418568	0.789568	0.798727	0.802909	0.828909	0.842614	0.844886	0.934523	0.959523	0.979977	1.0055	NaN	NaN	NaN	NaN	NaN	NaN	NaN	NaN	NaN	NaN	NaN	NaN	NaN	NaN	NaN	NaN	NaN
-1.38132	-1.29661	-1.10932	-1.0417	-0.992182	-0.954636	-0.908886	-0.858773	-0.839023	-0.804341	-0.781568	-0.760386	-0.752545	-0.731932	-0.714523	-0.679841	-0.638477	-0.596455	-0.563364	-0.525591	-0.481841	-0.460818	-0.42875	-0.399182	-0.3835	-0.346432	-0.31825	-0.273795	-0.217159	-0.169182	-0.100386	-0.0590682	-0.0270682	0.0345227	0.0371818	0.22025	0.399523	0.42325	0.451636	0.466705	0.493614	0.497045	0.521	0.539545	0.559295	0.602386	0.735659	0.794682	0.825023	NaN
-1.94309	-1.41439	-1.27611	-1.07148	-1.02275	-0.8455	-0.746091	-0.623159	-0.570341	-0.505727	-0.487091	-0.465886	-0.438545	-0.412136	-0.409636	-0.389818	-0.351682	-0.324614	-0.3175	-0.294227	-0.275273	-0.251023	-0.234114	-0.214977	-0.194318	-0.1885	-0.153818	-0.149227	-0.120818	-0.0655227	-0.02225	0.0210909	0.111205	0.3105	0.336591	0.460136	0.628114	0.722727	0.751227	0.772364	0.813636	0.838659	0.879	0.948886	1.0297	1.09711	NaN	NaN	NaN	NaN
-1.70068	-1.41673	-1.2652	-1.13286	-0.887318	-0.820636	-0.7285	-0.695636	-0.663	-0.645818	-0.566795	-0.523136	-0.491659	-0.480182	-0.457159	-0.42125	-0.393955	-0.355955	-0.35275	-0.334295	-0.313977	-0.2905	-0.248045	-0.217795	-0.189432	-0.155568	-0.121023	-0.0816818	-0.043	0.0205455	0.0500909	0.0859773	0.229205	0.507477	0.523386	0.540841	0.544091	0.565455	0.577455	0.580659	0.583227	0.600932	0.610955	0.615545	0.627318	0.639023	0.659977	0.683023	0.687159	0.712614
-1.93607	-1.3157	-0.673477	-0.608568	-0.54775	-0.468614	-0.43725	-0.381864	-0.0666364	0.212932	0.24425	0.271545	0.287	0.316523	0.882159	0.9225	0.978841	1.08145	NaN	NaN	NaN	NaN	NaN	NaN	NaN	NaN	NaN	NaN	NaN	NaN	NaN	NaN	NaN	NaN	NaN	NaN	NaN	NaN	NaN	NaN	NaN	NaN	NaN	NaN	NaN	NaN	NaN	NaN	NaN	NaN
-1.48102	-1.24636	-1.19402	-1.03361	-0.892068	-0.835	-0.693727	-0.458386	-0.445841	-0.413023	-0.38025	-0.347636	-0.277205	-0.242545	-0.198273	-0.184227	-0.164682	-0.140341	-0.0989773	-0.0473182	-0.0184545	0.0143409	0.0621591	0.107659	0.184727	0.533341	0.969977	0.997136	1.04148	1.06805	1.09366	1.1187	1.12914	1.13918	1.16139	1.17989	1.20645	1.23575	1.27534	NaN	NaN	NaN	NaN	NaN	NaN	NaN	NaN	NaN	NaN	NaN
-1.4973	-1.36839	-1.21139	-1.17136	-1.0857	-1.05107	-1.01884	-0.9845	-0.867705	-0.8235	-0.795955	-0.761159	-0.719909	-0.697136	-0.644955	-0.590432	-0.480909	-0.457977	-0.43675	-0.432682	-0.401045	-0.394977	-0.368455	-0.342886	-0.320341	-0.287545	-0.263386	-0.219614	-0.190682	-0.155773	-0.131023	-0.105545	-0.0679545	-0.0362045	-0.0212273	-0.00309091	0.0151591	0.0469091	0.263295	0.301773	0.314727	0.514159	0.545795	0.571045	0.585773	0.639864	0.6985	0.720409	0.759182	0.784955
-1.31266	-0.567977	-0.441614	-0.399886	-0.116477	0.0444318	0.08325	0.180614	0.235205	0.277591	0.315114	0.340455	0.372705	0.390227	0.416614	0.447955	0.460841	0.463773	0.502977	0.548068	0.907932	0.916568	0.959159	0.976159	0.992614	0.996659	1.02236	1.03875	1.05659	1.06064	1.08436	1.11025	1.13625	1.15977	1.18889	1.23907	NaN	NaN	NaN	NaN	NaN	NaN	NaN	NaN	NaN	NaN	NaN	NaN	NaN	NaN
-1.83207	-1.3615	-0.77875	-0.633455	-0.581205	-0.545318	-0.506818	-0.487659	-0.428864	-0.405023	-0.385023	-0.360523	-0.326045	-0.266795	-0.22325	-0.0869318	-0.0436136	0.191568	0.285614	0.297568	0.328568	0.348273	0.382341	0.421227	0.461068	0.493182	0.549295	0.566659	0.585318	0.600386	0.620977	0.629886	0.729818	0.764205	0.805636	0.849727	0.867614	0.886205	0.891682	0.911432	0.914318	0.942	0.944727	0.955227	0.988773	1.01673	1.17307	NaN	NaN	NaN
-1.82484	-1.78466	-1.34852	-1.26207	-0.737795	-0.698568	-0.544727	-0.36975	-0.274	-0.185182	0.138932	0.213455	0.230455	0.261273	0.30725	0.325682	0.403227	0.43875	0.484773	0.511841	0.796568	0.816932	0.846727	0.875773	0.887477	0.889523	0.912636	0.930068	0.935318	0.957455	0.98025	1.0127	1.01598	1.06375	1.11691	1.14511	1.18064	NaN	NaN	NaN	NaN	NaN	NaN	NaN	NaN	NaN	NaN	NaN	NaN	NaN
-1.65486	-1.61641	-1.5755	-1.11732	-0.957273	-0.893932	-0.826795	-0.76875	-0.737227	-0.683136	-0.623614	-0.53825	-0.487795	-0.437841	-0.0148636	0.0356818	0.142227	0.145727	0.170227	0.181386	0.19075	0.2235	0.236432	0.244227	0.261886	0.2745	0.282568	0.30275	0.312841	0.314955	0.335182	0.354432	0.383227	0.388795	0.415773	0.81675	0.836523	0.8395	0.869841	0.894977	0.904477	0.91375	0.939568	0.956841	0.97375	1.01666	1.05843	NaN	NaN	NaN
-1.88373	-1.47416	-1.23332	-1.16014	-0.799886	-0.703227	-0.685386	-0.673977	-0.642955	-0.616386	-0.58975	-0.567841	-0.539886	-0.5105	-0.477614	-0.399909	-0.320091	-0.232318	0.0613864	0.141977	0.161045	0.205727	0.222295	0.254795	0.26575	0.283636	0.287136	0.305182	0.311977	0.318545	0.343432	0.348841	0.362273	0.376682	0.400614	0.41625	0.618886	0.724068	0.749523	0.781636	0.803386	0.823977	0.827864	0.8515	NaN	NaN	NaN	NaN	NaN	NaN
-1.85391	-1.61073	-1.41498	-1.32964	-1.27145	-1.1392	-1.06955	-1.046	-0.94725	-0.88525	-0.751659	-0.726909	-0.674682	-0.582909	-0.540432	-0.458045	-0.40375	-0.361477	-0.358068	-0.305091	-0.303045	-0.291864	-0.257227	-0.230432	-0.199136	-0.177136	-0.146318	-0.126227	-0.0972727	-0.0887727	-0.0518409	0.271386	0.319318	0.333205	0.367841	0.403318	NaN	NaN	NaN	NaN	NaN	NaN	NaN	NaN	NaN	NaN	NaN	NaN	NaN	NaN
-1.24855	-1.0745	-1.00734	-0.821318	-0.792205	-0.745909	-0.69575	-0.652568	-0.402955	-0.262205	-0.120205	0.0664773	0.163182	0.167682	0.251591	0.275136	0.277273	0.301205	0.326136	0.351545	0.356682	0.388318	0.409295	0.443682	0.445568	0.463	0.503477	0.620909	0.727568	0.760273	0.790818	NaN	NaN	NaN	NaN	NaN	NaN	NaN	NaN	NaN	NaN	NaN	NaN	NaN	NaN	NaN	NaN	NaN	NaN	NaN
-1.84782	-1.62825	-1.60168	-1.37325	-1.31852	-1.20918	-0.590568	-0.532455	-0.406114	-0.354932	-0.27775	-0.225045	-0.186432	-0.160159	-0.12375	-0.0985	-0.0423409	-0.0119318	0.0730455	0.298091	0.356773	0.405386	0.595864	0.661659	0.716591	0.725932	0.746727	0.769659	0.789818	0.797932	0.815682	0.819273	0.8325	0.839114	0.843295	0.858523	0.882545	0.887773	0.894864	0.907932	0.939409	0.952591	0.986068	1.16727	NaN	NaN	NaN	NaN	NaN	NaN
-1.53839	-1.34184	-0.774568	-0.611682	-0.487159	-0.435705	-0.389205	-0.378841	-0.351386	-0.323386	-0.276	-0.208636	-0.183091	-0.170955	-0.1215	-0.0940455	-0.0654773	-0.0257273	0.00688636	0.0654318	0.0969773	0.136932	0.546114	0.579455	0.615364	NaN	NaN	NaN	NaN	NaN	NaN	NaN	NaN	NaN	NaN	NaN	NaN	NaN	NaN	NaN	NaN	NaN	NaN	NaN	NaN	NaN	NaN	NaN	NaN	NaN
-1.75866	-1.67095	-1.44111	-1.2562	-1.16307	-1.10795	-1.07157	-1.02923	-0.990341	-0.93775	-0.875227	-0.759886	-0.672568	-0.64575	-0.586432	-0.479818	-0.447432	-0.409568	-0.386795	-0.357295	-0.343886	-0.294182	-0.233591	-0.183523	-0.140455	-0.111818	-0.0854545	-0.0394318	-0.00827273	0.0607045	0.128477	0.163023	0.388068	0.425614	0.451023	0.458886	0.468	0.471273	0.489614	0.494341	0.496864	0.522159	0.525091	0.528182	0.547591	0.578159	0.938364	1.03161	1.0538	1.1007
-1.86343	-1.82761	-1.78943	-1.66552	-1.58823	-1.47016	-1.1863	-1.02561	-0.911023	-0.831886	-0.764318	-0.678068	-0.647045	-0.610886	-0.577591	-0.522364	-0.47075	-0.428045	-0.390205	-0.37125	-0.330273	-0.302477	-0.0921136	-0.0258636	0.115864	0.160205	0.186591	0.209977	0.2535	0.279409	0.308795	0.311636	0.332205	0.355432	0.380568	0.384	0.436341	0.448386	0.481386	0.570318	0.647614	0.694545	0.754205	0.758136	0.7875	NaN	NaN	NaN	NaN	NaN
-1.79289	-0.591068	-0.520159	-0.483455	-0.455614	-0.432023	-0.39925	-0.360955	-0.323023	-0.09775	-0.0672727	-0.0245227	-0.0219091	0.0228636	0.0555227	0.0883864	0.106341	0.165682	0.559955	0.580636	0.597114	0.612045	0.616886	0.619341	0.64	0.646341	0.658295	0.677341	0.694773	0.696705	0.718568	0.727727	0.752386	0.772432	0.79025	0.830386	0.881886	NaN	NaN	NaN	NaN	NaN	NaN	NaN	NaN	NaN	NaN	NaN	NaN	NaN
-1.49173	-1.3493	-1.24818	-1.00734	-0.945932	-0.883886	-0.767409	-0.722886	-0.692818	-0.420136	-0.386864	-0.0467727	0.478	0.491545	0.514591	0.516864	0.5325	0.546159	0.549545	0.565841	0.585818	0.902	0.926659	0.944591	0.956455	0.968977	0.993614	1.00264	NaN	NaN	NaN	NaN	NaN	NaN	NaN	NaN	NaN	NaN	NaN	NaN	NaN	NaN	NaN	NaN	NaN	NaN	NaN	NaN	NaN	NaN
-1.82161	-1.79052	-1.63689	-1.1145	-0.990091	-0.791477	-0.736614	-0.721364	-0.702045	-0.678318	-0.662932	-0.623023	-0.595136	-0.559409	-0.540341	-0.511705	-0.480114	-0.455682	-0.448955	-0.426227	-0.423591	-0.392386	-0.38975	-0.367068	-0.343977	-0.304568	-0.268568	-0.248523	-0.222955	-0.171068	-0.146591	-0.115432	-0.0750455	-0.00740909	0.0405682	0.186386	0.215568	0.254182	0.306818	0.520932	0.65975	0.683182	0.780159	0.803	0.804886	0.826114	0.828727	0.838114	0.859909	0.87025
-1.98186	-1.3822	-0.692273	-0.530455	-0.502636	-0.34925	-0.324591	-0.311682	-0.278523	-0.198409	-0.177773	-0.108364	-0.0988636	-0.0846136	-0.0555682	-0.0325682	0.00534091	0.0729091	0.176409	0.218591	0.232727	0.27025	0.452614	0.497932	0.574159	0.666682	0.674591	0.702159	0.728795	0.734955	0.764727	0.800432	0.831864	0.867386	0.940614	1.02745	NaN	NaN	NaN	NaN	NaN	NaN	NaN	NaN	NaN	NaN	NaN	NaN	NaN	NaN
-1.78386	-1.72966	-1.55302	-1.38511	-0.817295	-0.770273	-0.661364	-0.600523	-0.546591	-0.507659	-0.452273	-0.344727	-0.316932	-0.308205	-0.288773	-0.244477	-0.219909	-0.123636	0.0151364	0.0411591	0.174273	0.205045	0.221727	0.536659	0.562932	0.585136	0.590727	0.618841	0.647432	0.658864	NaN	NaN	NaN	NaN	NaN	NaN	NaN	NaN	NaN	NaN	NaN	NaN	NaN	NaN	NaN	NaN	NaN	NaN	NaN	NaN
-1.19382	-0.893091	-0.619045	-0.576523	-0.546205	-0.505409	-0.470205	-0.434886	-0.391727	-0.3775	-0.353795	-0.327841	-0.309	-0.274818	-0.23975	-0.224091	-0.217659	-0.196682	-0.175909	-0.152932	-0.124932	-0.108273	-0.0881136	-0.0666591	-0.0641818	-0.0293864	-0.0270682	0.0121136	0.0359091	0.0534545	0.358159	0.475182	0.797795	0.826364	0.831136	0.852841	0.873682	0.886909	0.890727	0.918659	0.932318	0.96975	1.00868	1.12095	1.19402	NaN	NaN	NaN	NaN	NaN
-1.15866	-0.661614	-0.621841	-0.515159	-0.471841	-0.418523	-0.189932	-0.140727	-0.128023	-0.0674545	-0.0382955	-0.0187045	0.0116591	0.0329091	0.0370909	0.0525682	0.0643636	0.0781818	0.0979545	0.114273	0.136227	0.174636	0.189705	0.19575	0.210364	0.236659	0.249932	0.290091	0.327909	0.364909	0.376659	0.659023	0.701273	0.716159	0.736227	0.738614	0.754886	0.770636	0.791659	0.832705	0.834727	0.877114	0.896273	0.999705	NaN	NaN	NaN	NaN	NaN	NaN
-1.32541	-0.795045	-0.631818	-0.587682	-0.546227	-0.428773	-0.388955	-0.348295	-0.324182	-0.279	-0.241386	-0.205886	-0.164545	-0.134341	-0.0771364	-0.0550909	-0.02325	0.0118864	0.358023	0.724455	0.745568	0.835955	0.849477	0.867705	0.888341	0.900886	0.916432	0.931182	0.946864	0.955182	0.957159	0.976727	0.997955	1.02305	1.02716	1.04711	1.1797	1.22268	NaN	NaN	NaN	NaN	NaN	NaN	NaN	NaN	NaN	NaN	NaN	NaN
-1.99011	-1.41623	-1.31614	-1.24939	-0.867023	-0.815523	-0.729159	-0.705023	-0.566977	-0.51925	-0.428977	-0.387477	-0.347705	-0.120068	-0.0744091	-0.0214773	0.0614091	0.0904773	0.124068	0.218818	0.232705	0.343136	0.425386	0.451295	0.477023	0.496273	0.505205	0.536682	0.546114	0.564409	0.581841	0.586159	0.616977	0.647023	0.690273	0.718227	NaN	NaN	NaN	NaN	NaN	NaN	NaN	NaN	NaN	NaN	NaN	NaN	NaN	NaN
-1.85291	-1.80302	-1.77577	-1.7523	-1.73145	-1.70345	-1.50936	-0.798682	-0.562682	-0.455545	-0.358818	0.189886	0.202159	0.207841	0.215477	0.235682	0.253909	0.270023	0.277864	0.293023	0.296909	0.3175	0.338682	0.342818	0.358568	0.379705	0.392341	0.407682	0.431341	0.875068	0.879318	0.896864	0.901227	0.925841	0.953795	0.982318	1.03186	1.03598	1.06484	1.10766	1.11055	1.14989	NaN	NaN	NaN	NaN	NaN	NaN	NaN	NaN
-1.92145	-1.24532	-1.18743	-1.046	-0.815523	-0.790068	-0.746205	-0.678205	-0.631614	-0.608023	-0.4535	-0.425659	-0.396977	-0.348864	-0.324	-0.31175	-0.295864	-0.270068	-0.251818	-0.246636	-0.215818	-0.175977	-0.125386	-0.112023	-0.0901818	-0.0602727	-0.0162273	0.0153409	0.0513182	0.487	0.525295	0.551205	0.579227	0.609114	0.627227	0.7715	0.819045	NaN	NaN	NaN	NaN	NaN	NaN	NaN	NaN	NaN	NaN	NaN	NaN	NaN
-1.85739	-1.74661	-1.1208	-1.06539	-0.781364	-0.647955	-0.602659	-0.571341	-0.548636	-0.511045	-0.508364	-0.445091	-0.387818	-0.373341	-0.339591	-0.302273	-0.265432	0.145591	0.169455	0.185886	0.204182	0.236114	0.254864	0.278773	0.727227	0.757023	0.786364	0.79775	0.822818	0.83025	0.834705	0.863432	0.888114	0.907091	NaN	NaN	NaN	NaN	NaN	NaN	NaN	NaN	NaN	NaN	NaN	NaN	NaN	NaN	NaN	NaN
-1.26034	-1.13414	-0.958818	-0.839841	-0.801545	-0.736068	-0.703773	-0.694386	-0.658	-0.638636	-0.602341	-0.588227	-0.574886	-0.488227	-0.450045	-0.310659	0.12	0.150773	0.171977	0.192136	0.196455	0.214386	0.233614	0.243341	0.259886	0.272023	0.278955	0.295205	0.298341	0.314273	0.326045	0.32825	0.345727	0.34775	0.364273	0.384455	0.739841	0.771977	0.779545	0.814159	0.817364	0.852977	0.862295	0.915136	0.921432	NaN	NaN	NaN	NaN	NaN
-1.72159	-1.31102	-0.810705	-0.714023	-0.650886	-0.604545	-0.542295	-0.505	-0.47175	-0.433795	-0.410409	-0.383409	-0.363773	-0.341727	-0.309386	-0.284682	-0.265909	-0.246682	-0.218	-0.190818	-0.0652727	0.317068	0.385477	0.482727	NaN	NaN	NaN	NaN	NaN	NaN	NaN	NaN	NaN	NaN	NaN	NaN	NaN	NaN	NaN	NaN	NaN	NaN	NaN	NaN	NaN	NaN	NaN	NaN	NaN	NaN
-0.781136	-0.710432	-0.682795	-0.643545	-0.631091	-0.537159	-0.494545	0.198045	0.237773	0.242614	0.248659	0.269545	0.307909	0.340591	0.386795	0.402386	0.426477	0.455068	0.472136	0.476023	0.815818	0.846477	0.870227	0.881705	0.905932	0.938682	0.94875	0.966159	0.995068	NaN	NaN	NaN	NaN	NaN	NaN	NaN	NaN	NaN	NaN	NaN	NaN	NaN	NaN	NaN	NaN	NaN	NaN	NaN	NaN	NaN
-1.8337	-1.79527	-1.67111	-1.23359	-1.20625	-1.16061	-1.1258	-1.0292	-0.966386	-0.806886	-0.801432	-0.767659	-0.746773	-0.709227	-0.560682	-0.524977	-0.438727	-0.390659	-0.308455	-0.210455	0.102318	0.148432	0.167705	0.207205	0.227705	0.249773	0.292977	0.344205	0.381091	0.38325	0.421227	0.444295	0.457	0.477636	0.747705	0.776818	0.810295	0.831773	0.850432	0.853841	0.876727	0.884318	0.892636	0.928591	NaN	NaN	NaN	NaN	NaN	NaN
-1.55364	-1.36111	-1.24098	-1.19689	-1.02395	-0.913568	-0.877477	-0.790841	-0.75725	-0.718886	-0.704568	-0.677818	-0.624659	-0.510455	-0.373727	-0.316182	-0.248295	-0.189136	0.0687273	0.19125	0.21075	0.225636	0.250864	0.265432	0.287182	0.324932	0.3525	0.355455	0.420636	0.455773	0.565932	0.581455	0.600091	0.6115	0.638455	0.659795	0.740864	0.773705	0.818182	0.909455	0.9325	0.951409	0.968091	0.973795	0.998705	1.01893	1.06075	1.11275	NaN	NaN
-1.84209	-1.79661	-1.76505	-1.35716	-1.134	-1.10307	-1.06916	-1.03961	-0.991159	-0.934523	-0.931068	-0.879932	-0.832545	-0.800977	-0.750091	-0.716591	-0.691545	-0.651636	-0.0635	0.139591	0.148136	0.167159	0.184705	0.196841	0.219773	0.23375	0.249205	0.25675	0.278023	0.288523	0.296273	0.310114	0.330636	0.363364	0.419636	0.796523	0.824568	0.827	0.857114	0.875636	0.89025	0.898818	0.928886	0.948545	0.959773	0.976227	1.0018	1.03373	NaN	NaN
-1.83848	-1.46173	-1.24107	-0.969318	-0.900909	-0.851477	-0.810977	-0.7485	-0.679955	-0.554523	-0.442091	-0.323682	-0.288818	-0.271545	0.172818	0.206477	0.228864	0.355091	0.388591	0.391182	0.413182	0.436795	0.447841	0.4665	0.482977	0.882795	0.928386	0.973545	1.00175	1.05025	NaN	NaN	NaN	NaN	NaN	NaN	NaN	NaN	NaN	NaN	NaN	NaN	NaN	NaN	NaN	NaN	NaN	NaN	NaN	NaN
-1.78657	-1.74059	-1.5545	-1.09777	-1.0488	-0.969023	-0.90875	-0.855341	-0.791341	-0.758	-0.717	-0.652023	-0.599	-0.578273	-0.538841	-0.524864	-0.498477	-0.476182	-0.444455	-0.424659	-0.4195	-0.396455	-0.369682	-0.339841	-0.320205	-0.281045	-0.251159	-0.185841	-0.117682	-0.0578636	0.0219773	0.0636818	0.0924318	0.509091	0.53825	0.540455	0.581182	NaN	NaN	NaN	NaN	NaN	NaN	NaN	NaN	NaN	NaN	NaN	NaN	NaN
-1.91323	-1.83595	-1.75289	-1.66298	-1.61525	-1.36205	-1.3165	-1.27361	-1.13339	-1.09768	-1.06241	-1.02305	-0.959182	-0.907932	-0.859659	-0.827068	-0.737841	-0.732364	-0.625114	-0.604864	-0.572477	-0.542591	-0.539295	-0.510273	-0.467977	-0.464159	-0.423795	-0.398909	-0.376318	-0.348636	-0.323977	-0.259636	-0.189932	-0.1595	-0.00970455	0.228182	0.668705	0.712841	0.764795	0.782909	0.795591	0.818955	0.821432	0.845795	0.858682	0.862477	0.893318	0.915273	0.932705	0.962455
-1.98505	-1.869	-1.8323	-1.6662	-1.66411	-1.43309	-1.32505	-1.297	-1.2663	-1.22945	-1.16575	-1.09907	-0.938205	-0.859182	-0.760432	-0.705841	-0.696909	-0.671227	-0.651205	-0.496318	-0.418773	0.298659	0.335409	0.360523	0.582932	0.607182	0.655068	0.669295	0.697545	0.719364	0.749	0.796545	0.847045	0.887136	0.921955	0.936023	0.951114	0.964273	0.983341	0.991182	1.01364	1.0262	1.03795	1.04127	1.06757	1.08423	NaN	NaN	NaN	NaN
-1.78916	-1.7402	-1.58323	-1.11427	-1.03768	-0.902818	-0.797477	-0.757682	-0.702114	-0.65	-0.615705	-0.579818	-0.551205	-0.511114	-0.441068	-0.408864	-0.364523	-0.341909	-0.297977	-0.271318	-0.252523	-0.225955	-0.193841	-0.15875	-0.137364	-0.10225	-0.0639545	0.439182	0.462045	0.483636	0.513136	0.529091	0.577159	NaN	NaN	NaN	NaN	NaN	NaN	NaN	NaN	NaN	NaN	NaN	NaN	NaN	NaN	NaN	NaN	NaN
-1.28198	-0.84375	-0.714432	-0.701909	-0.652545	-0.626659	-0.600705	-0.554409	-0.446773	-0.330932	-0.23125	0.0943864	0.14875	0.167705	0.181523	0.223114	0.229682	0.246182	0.265409	0.286682	0.288568	0.301909	0.314909	0.327864	0.334523	0.347477	0.362864	0.379886	0.392159	0.428841	0.6105	0.719364	0.747977	0.769295	0.787455	0.826114	0.872	NaN	NaN	NaN	NaN	NaN	NaN	NaN	NaN	NaN	NaN	NaN	NaN	NaN
-1.9228	-1.87905	-1.68216	-0.898409	-0.770545	-0.367773	-0.331182	0.0792045	0.1495	0.162205	0.192295	0.197886	0.222773	0.247023	0.253227	0.271977	0.294455	0.311568	0.331773	0.348614	0.358955	0.372909	0.392159	0.422045	0.764364	0.792773	0.795932	0.812386	0.837318	0.862614	0.887318	0.896705	0.947932	NaN	NaN	NaN	NaN	NaN	NaN	NaN	NaN	NaN	NaN	NaN	NaN	NaN	NaN	NaN	NaN	NaN
-1.59502	-1.30964	-1.26548	-1.17686	-1.11595	-0.987886	-0.8565	-0.835523	-0.796091	-0.759386	-0.732568	-0.702136	-0.688136	-0.65775	-0.639955	-0.600818	-0.573841	-0.533205	-0.497432	-0.468659	-0.458091	-0.455886	-0.425614	-0.387068	-0.374773	-0.335886	-0.244432	-0.172955	-0.0969091	0.0442727	0.150818	0.169091	0.371659	0.400909	0.415023	0.445295	0.447273	0.460841	0.468114	0.475136	0.482341	0.500182	0.51175	0.537568	0.647477	0.677659	0.699591	0.701636	0.736955	0.741273
-1.88186	-1.70664	-1.44057	-1.35439	-1.08205	-0.929023	-0.783068	-0.711523	-0.697977	-0.653955	-0.548023	-0.478591	-0.438045	-0.3915	-0.364	-0.299341	-0.257386	-0.219886	-0.17775	0.0717045	0.110318	0.125068	0.139682	0.152364	0.169591	0.176114	0.190705	0.211182	0.223386	0.241909	0.250182	0.267068	0.286636	0.314864	0.320386	0.343136	0.349932	0.371136	0.410886	0.545636	0.559114	0.577841	0.611045	0.625818	0.643727	0.704318	NaN	NaN	NaN	NaN
-1.80348	-1.80086	-1.76477	-1.7578	-1.68686	-1.34014	-0.8315	-0.7	-0.663636	-0.631568	-0.613455	-0.568614	-0.544455	-0.513886	-0.489545	-0.466523	-0.442136	-0.40625	-0.387364	-0.333159	-0.175295	-0.169773	-0.0890455	-0.00161364	0.0278182	0.0891136	0.120136	0.124114	0.147318	0.165614	0.169614	0.191318	0.246	0.255682	0.353773	0.619	0.637886	0.659659	0.668295	0.686955	0.698	0.709227	0.711477	0.716636	0.741	0.763477	0.786909	0.807909	0.834409	0.98075
-1.61511	-1.54334	-1.31	-1.23875	-1.13389	-0.793432	-0.377523	-0.363023	-0.293727	-0.275136	-0.247205	-0.217068	-0.170909	-0.123455	-0.120705	-0.0901136	-0.0406591	-0.00420455	0.506636	0.526045	0.539636	0.570886	0.587568	0.593023	0.604409	0.627136	0.632909	0.658795	0.674841	0.69875	0.725477	NaN	NaN	NaN	NaN	NaN	NaN	NaN	NaN	NaN	NaN	NaN	NaN	NaN	NaN	NaN	NaN	NaN	NaN	NaN
-1.43639	-1.38007	-1.30093	-1.2032	-1.0765	-0.994227	-0.879341	-0.841909	-0.823023	-0.787932	-0.739864	-0.667909	-0.622295	-0.540568	-0.422205	-0.327386	0.0676818	0.0955682	0.167455	0.174886	0.178477	0.202818	0.247227	0.279295	0.296318	0.319568	0.339136	0.354295	0.375455	0.391682	0.430682	0.705045	0.721091	0.74725	0.749136	0.769523	0.7915	0.801273	0.819955	0.955273	0.996159	1.03457	1.05691	NaN	NaN	NaN	NaN	NaN	NaN	NaN
-1.26584	-0.836705	-0.70725	-0.668932	-0.63775	-0.588932	-0.558932	-0.496023	-0.46575	-0.428364	-0.398682	-0.375205	-0.33325	-0.313795	-0.291023	-0.242818	-0.215205	-0.200773	-0.17	-0.136477	-0.119773	-0.0979091	-0.0833864	-0.0780227	-0.0755227	-0.0578636	-0.0363864	-0.0238864	0.0191591	0.195182	0.347727	0.401114	0.523818	0.529773	0.555227	0.574659	0.588136	0.602727	0.656818	0.74125	0.834	NaN	NaN	NaN	NaN	NaN	NaN	NaN	NaN	NaN
-1.70289	-1.66959	-1.05068	-1.02164	-0.928909	-0.800727	-0.654727	-0.606318	-0.562386	-0.506068	-0.47125	-0.455636	-0.428136	-0.407545	-0.353432	-0.329364	-0.280045	-0.276705	-0.234955	-0.214432	-0.194114	-0.162432	-0.146205	-0.115114	-0.0910227	-0.0502727	-0.013	0.369227	0.669091	0.730705	0.758205	0.789068	0.791523	0.807	0.811091	0.819932	0.833045	0.850364	0.866477	0.87825	0.925386	1.0317	NaN	NaN	NaN	NaN	NaN	NaN	NaN	NaN
-1.39043	-1.23275	-0.624318	-0.584682	-0.528523	-0.489432	-0.454795	-0.426159	-0.402318	-0.365023	-0.340182	-0.312955	-0.278023	-0.246205	-0.219955	0.214386	0.240568	0.264568	0.280682	0.321955	0.7985	0.817523	0.831955	0.857205	0.860136	0.872614	0.89775	0.900568	0.919682	0.94125	0.9535	0.985523	1.01543	1.05455	NaN	NaN	NaN	NaN	NaN	NaN	NaN	NaN	NaN	NaN	NaN	NaN	NaN	NaN	NaN	NaN
-1.10714	-1.04411	-0.998091	-0.9255	-0.840205	-0.813727	-0.778409	-0.73725	-0.702455	-0.693568	-0.646432	-0.575	-0.511977	-0.492932	-0.452886	-0.425568	-0.401932	-0.383091	-0.359727	-0.324227	-0.303636	-0.286705	-0.278364	-0.260705	-0.250409	-0.228864	-0.218295	-0.187159	-0.147	-0.123068	-0.0828409	0.177023	0.226523	0.316068	0.335409	0.367818	0.705023	0.732273	0.776159	NaN	NaN	NaN	NaN	NaN	NaN	NaN	NaN	NaN	NaN	NaN
-1.24716	-0.799545	-0.593273	-0.555682	-0.505227	-0.502273	-0.463773	-0.433341	-0.413386	-0.389432	-0.360977	-0.345591	-0.31325	-0.289205	-0.263136	-0.246023	-0.225727	-0.223795	-0.191841	-0.174432	-0.158091	-0.144023	-0.131432	-0.116023	-0.100523	-0.0753409	-0.0549091	-0.0302045	0.0150909	0.0706818	0.109091	0.142273	0.364364	0.392955	0.412909	0.696386	0.710159	0.788682	0.822409	0.843886	0.846455	0.883955	0.923659	0.962818	1.05848	1.10105	NaN	NaN	NaN	NaN
-1.8125	-1.7625	-1.62677	-1.18141	-0.69375	-0.632432	-0.583727	-0.564545	-0.511182	-0.471432	-0.4375	-0.411045	-0.403159	-0.382864	-0.349432	-0.308318	-0.274886	-0.229795	-0.196455	-0.167659	-0.125364	-0.087	-0.039	-0.034	-0.000454545	0.100841	0.148182	0.3635	0.407636	0.827114	0.878295	0.919023	0.921318	0.953682	0.971682	1.00209	1.01084	1.04245	1.08136	1.11039	1.15548	NaN	NaN	NaN	NaN	NaN	NaN	NaN	NaN	NaN
-1.13086	-0.968523	-0.772318	-0.673864	-0.613273	-0.584773	-0.554614	-0.534659	-0.505727	-0.453045	-0.394205	-0.361545	-0.325114	-0.28925	-0.254545	0.0464091	0.169386	0.176932	0.195727	0.213	0.237205	0.249932	0.294523	0.745591	0.761114	0.777318	0.7885	0.808432	0.812091	0.835432	0.853932	0.856205	0.878409	0.896045	0.980091	NaN	NaN	NaN	NaN	NaN	NaN	NaN	NaN	NaN	NaN	NaN	NaN	NaN	NaN	NaN
-1.85734	-1.80811	-1.64882	-1.60002	-1.1818	-1.15236	-1.1232	-1.11018	-1.08448	-1.0343	-0.968477	-0.878818	-0.827409	-0.766818	-0.668614	-0.6185	-0.588068	-0.504114	-0.477977	-0.447682	-0.444273	-0.420318	-0.394159	-0.369205	-0.344341	-0.326136	-0.284864	-0.131841	-0.103273	-0.0806591	-0.0345909	0.0132273	0.0537273	0.184477	0.197705	0.225727	0.236523	0.260114	0.282455	0.712614	0.738705	0.762045	0.786091	0.793091	0.816614	0.833273	0.854159	0.865477	0.881341	0.905409
-1.41741	-1.36568	-1.32109	-1.25407	-0.688068	-0.630409	-0.611705	-0.589886	-0.585795	-0.532159	0.110159	0.138705	0.145795	0.165682	0.195295	0.204341	0.232705	0.25675	0.265818	0.276205	0.285932	0.30075	0.310773	0.318045	0.331318	0.353091	0.374114	0.390364	0.802636	0.820409	0.834977	0.839273	0.862136	0.878545	0.892636	0.906273	0.928	0.943045	0.964591	0.983614	1.02239	1.0445	1.0972	NaN	NaN	NaN	NaN	NaN	NaN	NaN
-1.33936	-1.26477	-0.671795	-0.647432	-0.532568	-0.508932	-0.360932	-0.345727	-0.325659	-0.300477	-0.287955	-0.281636	-0.266773	-0.249091	-0.242432	-0.231	-0.199023	-0.188045	-0.17625	-0.134886	-0.127523	-0.0917955	-0.0742045	-0.0536591	-0.0251818	-0.0118409	0.0194545	0.0540455	0.0560455	0.113455	0.364614	0.428455	0.660773	0.805614	0.818886	0.838068	0.891773	0.904727	0.937182	1.06516	1.15318	NaN	NaN	NaN	NaN	NaN	NaN	NaN	NaN	NaN
-1.41977	-0.812227	-0.763818	-0.664636	-0.589182	-0.491159	-0.462818	-0.179795	-0.0344545	0.155227	0.172795	0.190068	0.211523	0.232318	0.235182	0.262409	0.272205	0.288545	0.302727	0.320818	0.322864	0.342159	0.361864	0.398091	0.421295	0.758545	NaN	NaN	NaN	NaN	NaN	NaN	NaN	NaN	NaN	NaN	NaN	NaN	NaN	NaN	NaN	NaN	NaN	NaN	NaN	NaN	NaN	NaN	NaN	NaN
-0.801068	-0.352705	-0.250568	-0.187341	0.280568	0.298727	0.354432	0.371409	0.394432	0.416705	0.438795	0.456114	0.465523	0.469659	0.487205	0.493205	0.507523	0.528614	0.858977	0.908455	0.957205	1.02725	1.07082	1.08816	1.11234	1.14323	NaN	NaN	NaN	NaN	NaN	NaN	NaN	NaN	NaN	NaN	NaN	NaN	NaN	NaN	NaN	NaN	NaN	NaN	NaN	NaN	NaN	NaN	NaN	NaN
-1.71436	-1.25784	-1.04341	-0.797023	-0.763409	-0.743364	-0.740205	-0.704364	-0.676477	-0.656409	-0.566568	-0.522614	-0.492818	-0.468205	-0.457705	-0.422182	-0.417659	-0.389	-0.365886	-0.353591	-0.334318	-0.31425	-0.310409	-0.293659	-0.276273	-0.2695	-0.252159	-0.23625	-0.204364	-0.179341	-0.158364	-0.130591	-0.0936818	0.232614	0.254591	0.53975	NaN	NaN	NaN	NaN	NaN	NaN	NaN	NaN	NaN	NaN	NaN	NaN	NaN	NaN
-1.03777	-0.844636	-0.813977	-0.751864	-0.690705	-0.688386	-0.64425	-0.530795	-0.48225	-0.429568	-0.368045	-0.296341	-0.292886	-0.251432	-0.207636	-0.198386	-0.16525	-0.134068	-0.117545	-0.0912955	-0.0695909	-0.0525909	-0.0231591	0.000227273	0.0161818	0.0488409	0.191273	0.235341	0.41875	0.441977	0.453932	0.469727	0.473023	0.494477	0.506841	0.525114	0.529205	0.5615	0.580727	0.617909	NaN	NaN	NaN	NaN	NaN	NaN	NaN	NaN	NaN	NaN
-1.37236	-0.771977	-0.693591	-0.617932	-0.563364	-0.533909	0.261432	0.294023	0.326727	0.346273	0.357023	0.383205	0.421091	0.451682	0.538136	0.562318	0.591091	0.843091	0.869705	0.890159	0.922568	0.927023	1.14177	NaN	NaN	NaN	NaN	NaN	NaN	NaN	NaN	NaN	NaN	NaN	NaN	NaN	NaN	NaN	NaN	NaN	NaN	NaN	NaN	NaN	NaN	NaN	NaN	NaN	NaN	NaN
-1.15666	-0.769045	-0.725318	-0.6785	-0.673591	-0.630705	-0.568477	-0.223773	0.136477	0.152182	0.176909	0.20325	0.219091	0.238432	0.259068	0.261545	0.285659	0.297727	0.303227	0.3245	0.346091	0.375045	0.673955	0.701523	0.703886	0.741909	0.746023	0.783318	0.7855	0.830932	0.888818	NaN	NaN	NaN	NaN	NaN	NaN	NaN	NaN	NaN	NaN	NaN	NaN	NaN	NaN	NaN	NaN	NaN	NaN	NaN
-1.29666	-0.785114	-0.485455	-0.344795	-0.151114	0.151432	0.162227	0.191818	0.209273	0.2175	0.239432	0.261	0.263909	0.310977	0.343364	0.359705	0.390318	0.437614	0.446545	0.471159	0.748477	0.802773	0.833114	0.863318	0.877864	0.903477	0.966386	1.01111	1.06982	1.10175	NaN	NaN	NaN	NaN	NaN	NaN	NaN	NaN	NaN	NaN	NaN	NaN	NaN	NaN	NaN	NaN	NaN	NaN	NaN	NaN
-1.4658	-1.31786	-1.01523	-0.962727	-0.928818	-0.904295	-0.886591	-0.851386	-0.821909	-0.794477	-0.768318	-0.723682	-0.69625	-0.648136	-0.587591	-0.550182	-0.53325	-0.500977	-0.477932	-0.444727	-0.422386	-0.404091	-0.377341	-0.357682	-0.325682	-0.294955	-0.265886	-0.224159	-0.19975	-0.170614	-0.133636	-0.0895227	-0.05525	-0.0355682	0.00195455	0.0341364	0.0851818	0.184364	0.505886	0.540136	0.542432	0.575295	0.596318	0.644523	NaN	NaN	NaN	NaN	NaN	NaN
-1.01277	-0.963568	-0.904455	-0.896682	-0.839045	-0.802091	-0.759	-0.726136	-0.704114	-0.698705	-0.678455	-0.661318	-0.610477	-0.588818	-0.577	-0.550364	-0.516773	-0.446091	-0.412773	-0.407523	-0.376727	-0.314	-0.282636	-0.265727	-0.199841	-0.174205	-0.1635	-0.116341	-0.0837955	-0.0274091	0.534909	0.545295	0.554818	0.571273	0.580159	0.583909	0.605795	0.60775	0.628773	0.653318	0.670636	0.675295	0.705568	0.726364	0.756773	0.786045	0.813205	0.831	NaN	NaN
-1.42782	-1.08066	-1.06534	-1.04005	-0.97525	-0.866636	-0.771432	-0.716591	-0.686568	-0.633773	0.162864	0.175659	0.220136	0.242705	0.247341	0.259614	0.280795	0.305636	0.325977	0.360136	0.385136	0.409614	0.438068	0.451045	0.493364	0.815455	0.856545	0.88325	0.897523	0.932659	0.955727	0.958	0.989318	1.00677	1.02982	1.05711	1.05932	NaN	NaN	NaN	NaN	NaN	NaN	NaN	NaN	NaN	NaN	NaN	NaN	NaN
-1.46848	-1.32427	-1.25107	-1.20141	-1.13839	-1.11243	-1.05057	-1.04848	-1.018	-0.809909	-0.774432	-0.747727	-0.713432	-0.6755	-0.648705	-0.561205	-0.554477	-0.512841	-0.473614	-0.454932	-0.388227	-0.362932	-0.318	-0.275432	-0.240977	-0.214273	-0.190773	-0.170568	-0.1265	-0.043	-0.0201136	0.00720455	0.0405	0.0983409	0.444182	0.461773	0.502795	0.546932	0.589386	NaN	NaN	NaN	NaN	NaN	NaN	NaN	NaN	NaN	NaN	NaN
-1.74255	-1.71016	-1.38439	-1.1902	-1.11359	-1.02152	-0.946682	-0.924932	-0.893636	-0.859364	-0.828182	-0.784136	-0.678591	-0.645341	-0.620182	-0.589614	-0.566773	-0.546409	-0.531523	-0.516682	-0.495455	-0.462955	-0.427068	-0.39325	-0.380068	-0.347295	-0.315977	-0.294932	-0.25975	-0.257659	-0.237432	-0.222136	-0.18825	-0.183864	-0.151386	-0.121614	-0.101977	-0.00411364	0.05575	0.629886	0.683091	0.713795	0.737818	0.748614	0.751386	0.771909	0.775091	0.78975	0.801659	0.810023
-1.46016	-1.37968	-1.21964	-0.454818	-0.421182	-0.390159	-0.359159	-0.337932	-0.268841	-0.225977	-0.196614	-0.165182	-0.11975	-0.08625	-0.0538409	0.0213636	0.0373182	0.0893409	0.278727	0.2885	0.328045	0.529705	0.554386	0.576182	0.632091	0.657659	0.688568	0.709705	0.717545	0.742364	0.759341	0.762523	0.784977	0.819136	0.828659	0.889977	0.969591	1.03573	NaN	NaN	NaN	NaN	NaN	NaN	NaN	NaN	NaN	NaN	NaN	NaN
-1.82509	-1.743	-1.4188	-1.34482	-1.27802	-1.00355	-0.872159	-0.813023	-0.795068	-0.767955	-0.731341	0.137227	0.188409	0.205909	0.219295	0.2445	0.285591	0.320932	0.444114	0.466341	0.490545	0.493727	0.514909	0.534477	0.549295	0.603795	0.649886	0.763818	0.771909	0.793977	0.796568	0.800795	0.824659	0.827841	0.852659	0.879818	0.900432	0.902955	0.998205	1.04286	NaN	NaN	NaN	NaN	NaN	NaN	NaN	NaN	NaN	NaN
-1.85434	-1.26532	-1.22005	-1.13266	-0.846341	-0.80125	-0.7605	-0.714659	-0.547114	-0.515591	-0.492727	-0.439909	-0.404568	-0.337614	-0.308977	-0.287477	-0.252205	-0.213977	-0.159205	-0.0962955	-0.0449773	0.136045	0.461364	0.485636	0.505477	0.520114	0.523932	0.542045	0.545591	0.560682	0.579341	0.594523	0.596841	0.617568	0.628818	0.649136	0.652659	0.676182	0.680727	0.716386	0.741205	NaN	NaN	NaN	NaN	NaN	NaN	NaN	NaN	NaN
-1.97461	-1.93827	-1.89073	-0.943136	-0.844727	-0.705818	-0.601068	-0.377023	-0.322023	-0.248045	-0.214636	0.0674773	0.0818864	0.117091	0.131705	0.146091	0.163773	0.185205	0.19425	0.217432	0.240659	0.263614	0.299341	0.32775	0.785091	0.815	0.834818	0.851318	0.853295	0.877295	0.89725	0.929341	0.939341	1.0063	NaN	NaN	NaN	NaN	NaN	NaN	NaN	NaN	NaN	NaN	NaN	NaN	NaN	NaN	NaN	NaN
-1.4885	-1.3702	-0.814955	-0.781114	-0.739886	-0.720864	-0.705318	-0.703227	-0.654295	-0.551136	-0.527932	-0.486068	-0.405818	-0.386318	-0.3555	-0.304273	-0.285023	-0.145773	-0.0681818	0.0456136	0.302477	0.357136	0.364182	0.388977	0.406045	0.40875	0.427614	0.436864	0.454682	0.465136	0.485159	0.498091	0.525477	0.527682	NaN	NaN	NaN	NaN	NaN	NaN	NaN	NaN	NaN	NaN	NaN	NaN	NaN	NaN	NaN	NaN
-1.93289	-1.89411	-1.78061	-1.44627	-1.27127	-1.16318	-0.813818	-0.693295	-0.637159	-0.615545	-0.456341	-0.40375	-0.372114	-0.329841	-0.28675	-0.27275	-0.231955	-0.211318	-0.184795	-0.149205	-0.121636	-0.0933182	-0.0638636	0.0168636	0.251023	0.295909	0.399341	0.529136	0.558273	0.626795	0.689341	NaN	NaN	NaN	NaN	NaN	NaN	NaN	NaN	NaN	NaN	NaN	NaN	NaN	NaN	NaN	NaN	NaN	NaN	NaN
-1.6053	-1.45591	-1.34832	-0.963909	-0.884955	-0.755091	-0.717386	-0.687295	-0.631159	-0.473227	-0.410091	-0.354886	-0.291341	-0.0500455	0.189	0.206864	0.228545	0.246136	0.2515	0.271182	0.288773	0.316795	0.337841	0.363614	0.384068	0.449818	0.506409	0.807682	0.813364	0.849523	0.865977	0.878318	0.903932	0.934977	0.946295	1.0578	1.12636	NaN	NaN	NaN	NaN	NaN	NaN	NaN	NaN	NaN	NaN	NaN	NaN	NaN
-0.928	-0.882909	-0.83275	-0.804841	-0.751886	-0.689909	-0.635409	-0.586591	-0.558273	-0.52325	-0.489568	-0.469182	-0.446273	-0.422977	-0.388886	-0.365932	-0.338341	-0.310091	-0.282091	-0.278591	-0.249773	-0.198477	-0.161523	-0.153045	-0.13325	-0.0891591	-0.0600227	-0.0163864	0.0576818	0.12325	0.164227	0.531341	0.547136	0.560886	0.584614	0.58675	0.626318	0.703523	0.719386	NaN	NaN	NaN	NaN	NaN	NaN	NaN	NaN	NaN	NaN	NaN
-1.29584	-1.11214	-1.03002	-0.931955	-0.796068	-0.725977	-0.677432	-0.641568	-0.590045	-0.466977	-0.441045	-0.421455	-0.394477	-0.372568	-0.359409	-0.334864	-0.3235	-0.287818	-0.273386	-0.224614	-0.206159	-0.172432	-0.151386	-0.124432	-0.0165682	0.0125	0.238023	0.272795	0.463455	0.470659	0.502591	0.568386	0.591523	0.624295	0.636295	0.666591	0.709432	0.743386	0.771705	NaN	NaN	NaN	NaN	NaN	NaN	NaN	NaN	NaN	NaN	NaN
-0.828023	-0.769318	-0.682045	-0.6225	-0.591295	-0.382886	-0.373727	0.179091	0.199818	0.224409	0.248909	0.257273	0.266727	0.269523	0.291682	0.298023	0.3105	0.326273	0.345614	0.350114	0.361	0.38725	0.401114	0.416795	0.44775	0.752841	0.784864	0.822636	0.845409	0.866795	0.938841	NaN	NaN	NaN	NaN	NaN	NaN	NaN	NaN	NaN	NaN	NaN	NaN	NaN	NaN	NaN	NaN	NaN	NaN	NaN
-1.35423	-0.996614	-0.934955	-0.600341	-0.566955	-0.55325	-0.533977	-0.476773	-0.461159	-0.439205	-0.417955	-0.39175	-0.38825	-0.364227	-0.35025	-0.324159	-0.291023	-0.250545	-0.216273	-0.186182	-0.161659	-0.138386	-0.1045	-0.0487727	-0.0409091	0.00429545	0.20025	0.253727	0.275955	0.32475	0.687295	0.716545	0.756432	0.779636	0.782909	0.796364	0.798705	0.816614	0.827659	0.849364	0.858114	0.878023	0.907	0.938682	0.984614	NaN	NaN	NaN	NaN	NaN
-1.93282	-1.92634	-1.89918	-1.8685	-1.5098	-1.13907	-1.09391	-1.07909	-1.04586	-0.992795	-0.76825	-0.746727	-0.699159	-0.655432	-0.618432	-0.596841	-0.561455	-0.488045	-0.485614	-0.448864	-0.411795	-0.347818	-0.282273	-0.272227	-0.211455	-0.170205	-0.128136	-0.105364	-0.0286818	-0.0109773	0.0154773	0.0354545	0.0591818	0.0722273	0.112795	0.150659	0.206523	0.227568	0.230955	0.248545	0.257523	0.291909	0.356227	0.379159	0.647273	0.692409	0.694795	0.711795	0.715659	0.734977
-1.89191	-1.88336	-1.8195	-1.33932	-1.16482	-0.704591	-0.487523	0.328977	0.346409	0.364841	0.388295	0.393295	0.395273	0.421886	0.43425	0.444636	0.463341	0.501182	0.857068	0.891136	0.917841	0.953136	0.975318	0.978091	1.01975	NaN	NaN	NaN	NaN	NaN	NaN	NaN	NaN	NaN	NaN	NaN	NaN	NaN	NaN	NaN	NaN	NaN	NaN	NaN	NaN	NaN	NaN	NaN	NaN	NaN
-0.805955	-0.772205	-0.582795	-0.559773	-0.531114	-0.515614	-0.484364	-0.435614	-0.406045	-0.375727	-0.329773	-0.3005	-0.263568	-0.219205	-0.184409	-0.151091	-0.111136	-0.0381364	-0.0223182	0.00745455	0.0478636	0.341295	0.400477	0.4405	0.464273	0.472795	0.496159	0.527386	0.649864	0.737295	NaN	NaN	NaN	NaN	NaN	NaN	NaN	NaN	NaN	NaN	NaN	NaN	NaN	NaN	NaN	NaN	NaN	NaN	NaN	NaN
-1.4342	-1.40575	-1.24936	-1.15786	-1.10918	-1.04607	-0.997636	-0.884886	-0.845159	-0.80925	-0.773864	-0.719591	-0.646386	-0.552568	0.2465	0.280818	0.314409	0.374318	0.401864	0.433409	0.439386	0.466955	0.499068	0.517114	0.548182	0.5645	0.852591	0.882159	0.912409	0.937705	0.966182	0.982432	1.02164	1.05725	1.10889	NaN	NaN	NaN	NaN	NaN	NaN	NaN	NaN	NaN	NaN	NaN	NaN	NaN	NaN	NaN
-1.82666	-1.72386	-1.46909	-1.37073	-1.32816	-1.23127	-1.1577	-1.10336	-0.950477	-0.796318	-0.782955	-0.728273	-0.684977	-0.651114	-0.629432	-0.582227	-0.556932	-0.529409	-0.494364	-0.480045	-0.449295	-0.404182	-0.383477	-0.364182	-0.330045	-0.301045	-0.272455	-0.24175	-0.218477	-0.162636	-0.12875	-0.0568864	0.1355	0.157205	0.218136	0.233341	0.251523	0.286023	0.304659	0.336818	0.349841	0.365705	0.383114	0.399136	0.417136	0.435727	0.457	0.477136	0.496591	0.577
-1.78452	-1.72382	-1.3332	-1.25341	-1.03859	-1.02523	-0.984886	-0.811318	-0.644023	-0.562818	-0.485591	-0.307727	-0.266909	-0.204727	-0.169659	-0.151455	-0.128545	-0.104773	-0.0472273	-0.00472727	0.0186136	0.05425	0.118886	0.154932	0.199409	0.394455	0.846614	0.875205	0.901932	0.929205	0.953159	0.995318	1.02736	1.0468	1.12248	1.186	NaN	NaN	NaN	NaN	NaN	NaN	NaN	NaN	NaN	NaN	NaN	NaN	NaN	NaN
-1.54143	-0.650273	-0.612045	-0.58	-0.523682	-0.508636	-0.478455	-0.473932	-0.444227	-0.421364	-0.413182	-0.386114	-0.35975	-0.334909	-0.311614	-0.267	-0.217045	0.20425	0.221818	0.248636	0.270182	0.285886	0.737591	0.760136	0.780773	0.806068	0.823159	0.838341	0.864886	0.903682	0.943568	0.974705	NaN	NaN	NaN	NaN	NaN	NaN	NaN	NaN	NaN	NaN	NaN	NaN	NaN	NaN	NaN	NaN	NaN	NaN
-1.8547	-1.68398	-1.08666	-0.896159	-0.859341	-0.853477	-0.808682	-0.721591	-0.685727	-0.647273	-0.506864	-0.435727	-0.396545	-0.38125	-0.348409	-0.311636	-0.270205	-0.218886	-0.181182	-0.157136	-0.117295	-0.0783636	0.0399545	0.108068	0.640545	0.753295	0.779659	0.797977	0.806159	0.8205	0.838795	0.857023	0.870477	0.88775	0.889705	0.898636	0.901591	0.925318	0.927636	0.950295	0.98675	1.04241	1.09152	1.14361	1.17723	NaN	NaN	NaN	NaN	NaN
-1.46891	-1.36373	-1.25705	-0.966023	-0.775136	-0.732386	-0.615614	-0.557409	-0.513023	-0.492909	-0.468727	-0.453795	-0.426477	-0.3925	-0.367455	-0.330773	-0.328227	-0.208227	-0.143841	0.310091	0.342364	0.353409	0.374955	0.378523	0.399977	0.501705	0.669273	0.7095	0.768386	NaN	NaN	NaN	NaN	NaN	NaN	NaN	NaN	NaN	NaN	NaN	NaN	NaN	NaN	NaN	NaN	NaN	NaN	NaN	NaN	NaN
-1.2457	-0.845364	-0.760955	-0.708273	-0.653659	0.197773	0.203386	0.222614	0.239591	0.246841	0.259341	0.273705	0.289841	0.295273	0.313409	0.325477	0.332318	0.348341	0.360159	0.367545	0.370568	0.396864	0.425091	0.746795	0.779159	0.821886	0.860409	NaN	NaN	NaN	NaN	NaN	NaN	NaN	NaN	NaN	NaN	NaN	NaN	NaN	NaN	NaN	NaN	NaN	NaN	NaN	NaN	NaN	NaN	NaN
-1.59084	-1.13402	-0.687477	-0.290705	-0.235818	-0.189023	-0.135614	-0.0725909	-0.0327727	0.0245909	0.0853636	0.105841	0.143682	0.162523	0.178432	0.234591	0.26325	0.280182	0.31925	0.370705	0.654318	0.683955	0.689159	0.705182	0.707114	0.727	0.739523	0.754727	0.76375	0.771568	0.786841	0.821705	0.841068	0.864636	0.898068	NaN	NaN	NaN	NaN	NaN	NaN	NaN	NaN	NaN	NaN	NaN	NaN	NaN	NaN	NaN
-1.48357	-1.44345	-1.40666	-1.36055	-1.31586	-0.598864	-0.437045	-0.395932	-0.362	-0.335477	-0.302023	-0.131932	-0.0754773	0.00702273	0.0579318	0.0961136	0.149568	0.188182	0.217023	0.543455	0.575136	0.593909	0.605227	0.616591	0.634068	0.641386	0.656432	0.661727	0.666818	0.684955	0.687432	0.70025	0.714432	0.717023	0.735818	0.750841	0.769659	0.807591	0.827364	0.853409	NaN	NaN	NaN	NaN	NaN	NaN	NaN	NaN	NaN	NaN
-1.30448	-1.26148	-1.23652	-1.19816	-1.15466	-1.09295	-1.03314	-0.936068	-0.807068	-0.748955	-0.629205	-0.439386	-0.393841	-0.365659	-0.346432	-0.306591	-0.253818	-0.230182	-0.200091	-0.179432	-0.153	-0.12825	-0.106795	-0.104545	-0.0672045	-0.0466818	-0.0175227	0.0125909	0.0514091	0.105227	0.457727	0.622205	0.637409	0.66425	0.696477	0.782273	0.792523	0.814977	0.824727	0.835114	0.857568	0.864	0.880295	0.884159	0.902295	0.910136	0.912341	0.938477	NaN	NaN
-1.45409	-1.16389	-1.08011	-0.785068	-0.683818	-0.667705	-0.587932	-0.459795	-0.393886	-0.367	-0.196545	0.015	0.0894318	0.1695	0.20975	0.211909	0.262659	0.279068	0.332432	0.352909	0.360318	0.3835	0.401886	0.418636	0.427341	0.451477	0.471659	0.474523	0.498932	0.514682	0.529068	0.54025	0.579068	0.596409	0.740614	NaN	NaN	NaN	NaN	NaN	NaN	NaN	NaN	NaN	NaN	NaN	NaN	NaN	NaN	NaN
-1.70893	-0.746659	-0.697341	-0.605159	-0.521227	-0.420091	-0.330455	-0.272136	-0.195432	-0.162205	-0.127	-0.0734545	-0.0248182	0.0274318	0.106659	0.1625	0.513205	0.543205	0.5475	0.582318	0.618159	0.631136	0.670386	0.704273	0.759886	NaN	NaN	NaN	NaN	NaN	NaN	NaN	NaN	NaN	NaN	NaN	NaN	NaN	NaN	NaN	NaN	NaN	NaN	NaN	NaN	NaN	NaN	NaN	NaN	NaN
-1.56736	-1.09314	-1.04343	-0.9625	-0.890591	-0.842705	-0.797318	-0.765955	-0.745727	-0.723636	-0.694136	-0.626977	-0.5525	-0.503136	-0.472932	-0.360841	-0.300841	0.226136	0.254523	0.303977	0.360523	0.393864	0.420727	0.450659	0.477568	0.494636	0.854932	0.862795	0.876045	0.901136	0.903114	0.948545	0.971636	0.994773	1.02639	NaN	NaN	NaN	NaN	NaN	NaN	NaN	NaN	NaN	NaN	NaN	NaN	NaN	NaN	NaN
-1.9055	-1.45586	-1.40868	-0.903227	-0.866182	-0.812932	-0.806341	-0.775227	-0.740091	-0.731955	-0.691932	-0.653523	-0.619864	-0.567795	-0.367159	-0.330705	-0.304386	-0.250977	-0.213	-0.191841	-0.150341	-0.0933409	-0.0634545	0.0430227	0.0757727	0.145	0.212591	0.327932	0.363795	0.390182	0.435659	0.439182	0.465114	0.482182	0.484386	0.500523	0.502682	0.521455	0.538273	0.567136	0.585818	0.628795	0.689114	0.729045	0.773818	0.809932	NaN	NaN	NaN	NaN
-1.92764	-1.89693	-1.86714	-1.83707	-1.41452	-1.35457	-0.83275	-0.661864	-0.603114	-0.557886	-0.467523	-0.440068	-0.422909	-0.399341	-0.377341	-0.348841	-0.299068	-0.277955	-0.243205	-0.212545	-0.198227	-0.158614	-0.146023	-0.140591	-0.106045	-0.0815455	-0.0685455	-0.0307727	-0.00422727	0.0172727	0.0285682	0.0306818	0.113977	0.176205	0.396023	0.409114	0.424136	0.585295	0.780159	0.8185	1.06184	1.0975	1.11502	1.1462	1.20973	NaN	NaN	NaN	NaN	NaN
-0.952205	-0.518705	-0.379023	-0.334045	-0.2795	-0.2195	-0.186273	-0.140795	-0.121114	-0.0714318	-0.0243409	0.00731818	0.0355455	0.170432	0.329477	0.35225	0.370909	0.403136	0.439909	0.473386	0.830727	0.854841	0.877682	0.906091	0.908409	0.9315	0.954159	0.963091	0.988386	1.0093	1.02366	1.049	1.1017	NaN	NaN	NaN	NaN	NaN	NaN	NaN	NaN	NaN	NaN	NaN	NaN	NaN	NaN	NaN	NaN	NaN
-1.90077	-1.86955	-1.86318	-1.47643	-1.35559	-1.31905	-1.27402	-1.22543	-1.1635	-0.931159	-0.816568	-0.790591	-0.756045	-0.586295	-0.573318	-0.57125	-0.536955	-0.500818	-0.467864	-0.443795	-0.441682	-0.391182	-0.36	-0.323409	-0.298977	-0.272205	-0.241114	-0.206818	-0.167068	-0.128159	-0.0752273	-0.0357727	-0.00629545	0.0185	0.0467273	0.0641136	0.0955909	0.157636	0.518182	0.539864	0.560182	0.562182	0.584432	0.602386	0.605909	0.631273	0.651091	0.659909	0.679727	0.698705
-1.67684	-1.64525	-1.60845	-1.37593	-1.31091	-1.23827	-1.1693	-1.11216	-1.00105	-0.967	-0.764273	-0.730273	-0.699977	-0.652682	-0.608318	-0.595705	-0.577023	-0.547977	-0.538977	-0.527318	-0.522727	-0.516159	-0.493568	-0.476455	-0.456045	-0.442568	-0.431477	-0.397727	-0.363091	-0.342568	-0.321432	-0.306295	-0.291932	-0.271909	-0.257341	-0.242068	-0.228773	-0.209659	-0.186886	-0.172364	-0.147364	-0.130045	-0.0998409	-0.0747727	-0.0426136	-0.0221136	-0.00270455	0.000977273	0.0318864	0.0624318
-1.89223	-1.79893	-1.3825	-1.31561	-1.14609	-0.523864	-0.471841	-0.424045	0.0555227	0.105227	0.109	0.158091	0.178205	0.211614	0.226977	0.233773	0.257159	0.287568	0.351591	0.379364	0.403795	0.460818	0.475523	0.729705	0.753705	0.784909	0.796295	0.821727	0.841636	0.874773	1.01086	1.0473	1.09939	NaN	NaN	NaN	NaN	NaN	NaN	NaN	NaN	NaN	NaN	NaN	NaN	NaN	NaN	NaN	NaN	NaN
-1.41623	-1.36727	-1.31284	-1.25193	-0.841432	-0.793455	-0.747614	-0.676659	-0.644523	-0.606114	-0.463682	-0.421705	-0.323023	-0.271114	-0.142545	0.0685682	0.149545	0.187614	0.233182	0.2755	0.297227	0.336045	0.363932	0.421159	0.482227	0.591818	0.62175	0.689864	0.755545	0.8265	0.866341	0.883159	0.903659	0.9065	0.919364	0.945114	0.97325	0.996795	1.02257	1.084	NaN	NaN	NaN	NaN	NaN	NaN	NaN	NaN	NaN	NaN
-1.79189	-1.57066	-1.00661	-0.826068	-0.61975	-0.568227	-0.538523	-0.450136	-0.410682	-0.352909	-0.309136	-0.263227	0.210955	0.242773	0.266455	0.292045	0.301727	0.367682	0.795682	0.825386	0.844477	0.859909	0.873386	0.891318	0.914841	0.940636	0.962568	1.00048	1.03859	NaN	NaN	NaN	NaN	NaN	NaN	NaN	NaN	NaN	NaN	NaN	NaN	NaN	NaN	NaN	NaN	NaN	NaN	NaN	NaN	NaN
-1.92334	-1.86923	-1.7627	-1.31073	-0.496136	-0.300455	-0.214795	0.209227	0.248773	0.27525	0.296023	0.301136	0.320659	0.330364	0.343682	0.359886	0.374818	0.388318	0.391727	0.409341	0.428477	0.457909	0.860523	0.871159	0.888477	0.900955	0.926955	0.946659	0.971023	0.998068	1.01936	1.10466	NaN	NaN	NaN	NaN	NaN	NaN	NaN	NaN	NaN	NaN	NaN	NaN	NaN	NaN	NaN	NaN	NaN	NaN
-1.4333	-1.31216	-1.16202	-0.906455	-0.627773	-0.496295	-0.437432	-0.372818	-0.329341	-0.216295	-0.111136	-0.0829091	0.399318	0.421318	0.442614	0.446432	0.465	0.479909	0.494318	0.513	0.516523	0.524727	0.802364	0.899591	0.947545	0.993068	1.02766	1.0447	1.0943	NaN	NaN	NaN	NaN	NaN	NaN	NaN	NaN	NaN	NaN	NaN	NaN	NaN	NaN	NaN	NaN	NaN	NaN	NaN	NaN	NaN
-1.79532	-1.74189	-1.69377	-1.30973	-1.25652	-1.04075	-0.984136	-0.841364	-0.780977	-0.729409	-0.679091	-0.640568	-0.626545	-0.607205	-0.558636	-0.514568	-0.485773	-0.460795	-0.434545	-0.407705	-0.382114	-0.356159	-0.303545	-0.294273	-0.264909	-0.243386	-0.22725	-0.160795	-0.124636	-0.0972727	-0.0533636	-0.0163409	0.143932	0.184205	0.215159	0.245182	0.281114	0.308932	0.488886	0.649841	0.685818	0.750614	0.7705	0.782227	0.787591	0.810318	0.828773	0.836273	0.840773	0.862159
-1.40398	-1.246	-1.08191	-0.881159	-0.541341	-0.500386	-0.469705	-0.444909	-0.340795	-0.281841	-0.134682	-0.110023	-0.0775455	0.0346364	0.0960227	0.194	0.219045	0.257955	0.281864	0.293455	0.340614	0.372614	0.713795	0.740568	0.742886	0.764159	0.768068	0.771045	0.801977	0.804114	0.825932	0.849205	0.878045	0.900068	0.914205	0.985682	1.03532	NaN	NaN	NaN	NaN	NaN	NaN	NaN	NaN	NaN	NaN	NaN	NaN	NaN
-0.838409	-0.761614	-0.70125	-0.659659	-0.656409	-0.617614	-0.573364	-0.522455	-0.483773	-0.450432	-0.415977	-0.259045	-0.214591	-0.137205	-0.117705	-0.101068	-0.0393864	0.107818	0.219318	0.398045	0.423432	0.4355	0.440545	0.452545	0.454523	0.481114	0.495727	0.515295	0.541114	0.555432	0.570568	0.581159	0.598659	0.623205	0.650909	0.684659	0.783545	NaN	NaN	NaN	NaN	NaN	NaN	NaN	NaN	NaN	NaN	NaN	NaN	NaN
-2.04957	-1.982	-1.79184	-1.49416	-0.793182	-0.663023	0.323682	0.343318	0.369955	0.379341	0.397591	0.411159	0.421614	0.445523	0.461341	0.471636	0.508795	0.549727	0.853773	0.949909	1.02098	1.05157	1.09673	1.11793	1.14284	1.1877	NaN	NaN	NaN	NaN	NaN	NaN	NaN	NaN	NaN	NaN	NaN	NaN	NaN	NaN	NaN	NaN	NaN	NaN	NaN	NaN	NaN	NaN	NaN	NaN
-1.8218	-1.80284	-1.75768	-1.19316	-1.08218	-1.00934	-1.00357	-0.958773	-0.927591	-0.882159	-0.859227	-0.828523	-0.729	-0.650205	-0.611932	-0.581295	-0.546659	-0.486977	-0.468341	-0.428432	-0.389068	-0.344114	-0.2995	-0.249523	-0.206773	-0.161727	-0.0134091	0.159614	0.505909	0.508364	0.529477	0.562977	0.586	0.594864	0.613864	0.634023	0.636205	0.670364	0.690545	0.698614	0.77	NaN	NaN	NaN	NaN	NaN	NaN	NaN	NaN	NaN
-0.906273	-0.793727	-0.496409	-0.442455	-0.394091	-0.362818	-0.345614	-0.319182	-0.247614	-0.233432	-0.188136	-0.146068	-0.107773	-0.0823409	0.0352955	0.0539545	0.091	0.14125	0.184795	0.385136	0.562886	0.626386	NaN	NaN	NaN	NaN	NaN	NaN	NaN	NaN	NaN	NaN	NaN	NaN	NaN	NaN	NaN	NaN	NaN	NaN	NaN	NaN	NaN	NaN	NaN	NaN	NaN	NaN	NaN	NaN
-1.84005	-1.69727	-1.62934	-1.2928	-1.2098	-1.15073	-1.11573	-1.01675	-0.936841	-0.837977	-0.818091	-0.710795	-0.678136	-0.660341	-0.649523	-0.631227	-0.622909	-0.589318	-0.570409	-0.534864	-0.517705	-0.474705	-0.452295	-0.427932	-0.39575	-0.336386	-0.294409	-0.275523	-0.23925	-0.174364	-0.141114	-0.136795	-0.110136	-0.0844545	-0.0763636	-0.0453636	-0.02125	0.0478409	0.0606818	0.481864	0.522955	0.560477	0.595932	NaN	NaN	NaN	NaN	NaN	NaN	NaN
-1.90814	-1.84689	-1.78025	-1.72136	-0.8545	-0.812455	-0.727409	-0.634614	-0.554432	-0.494	-0.339227	-0.10075	-0.00506818	0.0760909	0.105886	0.156614	0.170136	0.193477	0.212114	0.247455	0.258636	0.272614	0.290773	0.305614	0.320432	0.334682	0.362159	0.396341	0.789295	0.824227	0.843977	0.851045	0.879909	0.888227	0.908795	0.935818	0.964045	0.995659	1.02555	NaN	NaN	NaN	NaN	NaN	NaN	NaN	NaN	NaN	NaN	NaN
-1.23189	-0.638	-0.236273	-0.175159	-0.138909	-0.0798182	0.0351818	0.0795455	0.123114	0.145477	0.377432	0.532909	0.569864	0.706136	0.784477	0.833955	0.894977	0.906545	0.924886	0.972886	1.01925	1.04291	1.08932	1.1372	NaN	NaN	NaN	NaN	NaN	NaN	NaN	NaN	NaN	NaN	NaN	NaN	NaN	NaN	NaN	NaN	NaN	NaN	NaN	NaN	NaN	NaN	NaN	NaN	NaN	NaN
-1.74193	-1.31495	-1.15564	-0.566545	-0.477591	-0.41075	-0.367568	-0.347841	-0.299273	-0.257773	-0.2085	-0.163205	-0.149773	-0.108795	-0.0937727	-0.0735909	-0.0357273	-0.00718182	0.0130682	0.0424318	0.0867273	0.0989318	0.115614	0.144205	0.163045	0.181614	0.197773	0.314136	0.327659	0.359045	0.3995	0.571773	0.596432	0.606977	0.641182	0.657205	0.715227	0.740977	0.743477	0.763091	0.778364	0.788386	0.798091	0.83025	0.908773	NaN	NaN	NaN	NaN	NaN
-1.5935	-0.529636	-0.491273	-0.435432	-0.346705	-0.266886	-0.23025	-0.200455	0.29125	0.312659	0.338864	0.356159	0.380909	0.405	0.90775	0.928182	0.934455	0.960818	0.974909	1.02459	1.06873	1.1255	NaN	NaN	NaN	NaN	NaN	NaN	NaN	NaN	NaN	NaN	NaN	NaN	NaN	NaN	NaN	NaN	NaN	NaN	NaN	NaN	NaN	NaN	NaN	NaN	NaN	NaN	NaN	NaN
-1.61364	-1.32186	-1.06511	-0.906795	-0.864795	-0.746977	-0.721818	-0.643545	-0.609455	-0.575023	-0.537545	-0.482955	-0.451909	-0.431023	-0.379364	-0.364386	-0.325841	-0.305477	-0.28625	-0.222523	-0.207205	-0.183386	-0.172341	-0.140705	-0.117682	-0.0918864	-0.0671818	-0.0437955	-0.0161591	0.00025	0.0456136	0.0689773	0.374045	0.793045	0.8215	0.838545	0.840523	0.856909	0.877159	0.881364	0.88525	0.904614	0.909886	0.942705	0.946432	0.986545	1.12552	NaN	NaN	NaN
-1.94548	-1.92207	-1.88445	-1.85616	-1.22207	-1.15795	-0.588295	-0.472091	-0.387477	-0.234955	-0.168386	-0.117318	-0.0739091	0.0373636	0.188409	0.256568	0.341432	0.370227	0.421636	0.453659	0.459341	0.462	0.497909	0.776182	0.816114	0.851568	0.883205	0.9055	0.941636	0.995386	1.04843	1.09045	NaN	NaN	NaN	NaN	NaN	NaN	NaN	NaN	NaN	NaN	NaN	NaN	NaN	NaN	NaN	NaN	NaN	NaN
-1.82275	-1.77768	-1.32225	-1.07925	-0.77825	-0.691068	-0.572795	-0.443455	0.278523	0.301386	0.326045	0.342	0.394432	0.424205	0.441977	0.480023	0.507568	0.511841	0.54825	0.565386	0.85825	0.889	0.924318	0.946	0.960818	0.990227	0.992773	1.022	1.04786	NaN	NaN	NaN	NaN	NaN	NaN	NaN	NaN	NaN	NaN	NaN	NaN	NaN	NaN	NaN	NaN	NaN	NaN	NaN	NaN	NaN
-1.76023	-1.70898	-1.40423	-1.0562	-0.945341	-0.799227	-0.768341	-0.739864	-0.711932	-0.708136	-0.662227	-0.609432	-0.528705	-0.510386	0.189386	0.193318	0.218523	0.23375	0.240773	0.244886	0.264841	0.275386	0.277614	0.299159	0.305909	0.324045	0.337091	0.359477	0.373932	0.407386	0.454909	0.733295	0.774636	0.793364	0.811909	0.832545	0.860273	0.874795	0.897591	NaN	NaN	NaN	NaN	NaN	NaN	NaN	NaN	NaN	NaN	NaN
-1.63639	-1.4432	-1.15939	-1.09239	-0.904182	-0.860886	-0.80825	-0.631932	-0.597977	-0.566364	-0.488318	-0.416614	-0.388023	-0.371909	-0.353727	-0.32475	-0.312636	-0.275273	-0.234795	-0.196455	-0.17825	-0.161455	-0.136591	-0.106136	-0.0800909	-0.0525227	-0.0147727	0.0784545	0.295977	0.298182	0.332773	0.360159	0.396	0.460045	0.490795	0.520955	0.533091	0.54175	0.58225	0.666977	0.67175	0.710523	0.728545	NaN	NaN	NaN	NaN	NaN	NaN	NaN
-1.25909	-1.11452	-0.717523	-0.664682	-0.646364	-0.599682	-0.527705	-0.420545	-0.399227	-0.335114	-0.275773	-0.190023	0.0500227	0.180932	0.202023	0.218955	0.248886	0.270705	0.287477	0.310818	0.328409	0.342773	0.366341	0.384136	0.425068	0.441705	0.451523	0.481432	0.527545	0.595295	0.597795	0.622068	0.651386	0.673591	0.682955	0.7075	0.717818	NaN	NaN	NaN	NaN	NaN	NaN	NaN	NaN	NaN	NaN	NaN	NaN	NaN
-1.90889	-1.84082	-1.68718	-0.983591	-0.80075	-0.771159	-0.720568	-0.642659	-0.441341	-0.416182	-0.396432	-0.369023	-0.357023	-0.313136	-0.288136	-0.267	-0.195068	0.274182	0.29825	0.339114	0.341114	0.374273	0.402477	0.455727	0.517523	0.537659	0.571114	0.581636	0.613773	0.732159	0.833273	0.886318	0.904432	0.921682	0.93375	0.956591	0.964318	0.983136	1.00327	1.02605	1.14936	NaN	NaN	NaN	NaN	NaN	NaN	NaN	NaN	NaN
-1.35952	-0.816386	-0.760795	-0.615614	-0.550068	-0.490136	-0.436409	-0.371159	-0.345273	-0.271295	-0.207318	-0.155705	-0.09575	-0.0391818	0.0346364	0.130205	0.531841	0.565523	0.676636	NaN	NaN	NaN	NaN	NaN	NaN	NaN	NaN	NaN	NaN	NaN	NaN	NaN	NaN	NaN	NaN	NaN	NaN	NaN	NaN	NaN	NaN	NaN	NaN	NaN	NaN	NaN	NaN	NaN	NaN	NaN
-1.7147	-1.65141	-1.59623	-1.24368	-1.05718	-0.935182	-0.734068	-0.685795	-0.661636	-0.595977	-0.568841	-0.390182	-0.327	-0.289295	-0.25975	-0.2135	-0.175705	-0.144591	-0.112864	-0.0727273	-0.0200682	0.0624545	0.237	0.275364	0.383023	0.405682	0.417409	0.420295	0.439205	0.452273	0.45575	0.475591	0.483205	0.501023	0.511045	0.527932	0.554886	0.612364	NaN	NaN	NaN	NaN	NaN	NaN	NaN	NaN	NaN	NaN	NaN	NaN
-1.91055	-1.23491	-1.19736	-1.04255	-0.812614	-0.729318	-0.576182	-0.529773	-0.479545	-0.456795	-0.449773	-0.423864	-0.398409	-0.375136	-0.34375	-0.285818	-0.266773	0.309818	0.339727	0.355341	0.370705	0.376909	0.394023	0.415068	0.439114	0.507068	0.531159	0.601273	0.887341	0.924068	0.959886	0.982227	0.984295	1.00416	1.03441	1.0762	NaN	NaN	NaN	NaN	NaN	NaN	NaN	NaN	NaN	NaN	NaN	NaN	NaN	NaN
-1.82391	-1.7403	-1.71382	-1.67459	-1.5632	-1.28852	-1.25691	-1.21405	-1.19973	-1.16148	-1.15541	-1.12586	-1.10598	-1.08855	-1.05291	-0.923682	-0.877568	-0.843636	-0.841682	-0.813227	-0.775045	-0.742295	-0.682932	-0.657523	-0.617341	-0.561341	-0.532977	-0.484409	-0.417591	-0.392205	-0.358205	-0.35575	-0.326545	-0.271136	-0.139818	-0.109273	-0.0749318	-0.0314318	0.00481818	0.500841	0.548636	0.564114	0.583727	0.599114	0.602614	0.63125	0.645909	0.671795	0.709205	NaN
-1.8762	-1.79048	-1.23975	-1.186	-1.16336	-1.13575	-1.09943	-1.06218	-0.996841	-0.954591	-0.811114	-0.735659	-0.690023	-0.629795	-0.528864	-0.477636	-0.430773	-0.36725	-0.315523	-0.28	-0.23075	-0.181614	-0.126545	-0.109932	-0.0662273	-0.0486591	-0.0400909	-0.0174545	0.0221591	0.0404773	0.06825	0.0856136	0.120273	0.181114	0.546386	0.579432	0.599977	0.603523	0.676705	0.704364	0.738773	0.757523	0.777523	0.800432	0.807545	0.838386	0.862636	0.890523	0.982682	1.01041
-0.969091	-0.866341	-0.603614	-0.534523	-0.459523	-0.421523	-0.391614	-0.373614	-0.344773	-0.285205	0.155568	0.163227	0.186614	0.204841	0.2085	0.233205	0.693182	0.696045	0.718955	0.739864	0.753409	0.755545	0.772591	0.777023	0.807523	0.849318	0.886273	0.9345	NaN	NaN	NaN	NaN	NaN	NaN	NaN	NaN	NaN	NaN	NaN	NaN	NaN	NaN	NaN	NaN	NaN	NaN	NaN	NaN	NaN	NaN
-1.71095	-1.58523	-1.24566	-0.911727	-0.874114	-0.850568	-0.814205	-0.703841	-0.670909	-0.633023	-0.548205	-0.515409	-0.492409	-0.462409	-0.418932	-0.394273	-0.360568	-0.358	-0.322455	-0.298591	-0.290114	-0.258614	-0.247295	-0.229932	-0.178023	-0.144114	-0.115727	-0.100727	-0.0613636	-0.0415	-0.0371364	0.00256818	0.0611136	0.0884091	0.344841	0.623636	0.73525	0.753159	0.7795	0.784705	0.794477	0.809523	0.823477	0.839591	0.858386	0.883227	0.903114	0.927182	0.955773	1.0392
-1.18132	-0.772364	-0.737636	-0.646659	-0.505682	-0.456636	-0.416205	-0.391523	-0.357455	-0.329977	-0.242568	-0.222318	-0.177068	-0.124045	-0.101955	-0.0593409	-0.0351364	-0.0118409	0.0431591	0.0453182	0.104795	0.158091	0.361182	0.410432	0.4435	0.502705	0.825659	0.836977	0.860295	0.882636	0.892	0.923591	0.938432	0.940591	0.980159	1.07034	NaN	NaN	NaN	NaN	NaN	NaN	NaN	NaN	NaN	NaN	NaN	NaN	NaN	NaN
-1.92177	-1.86898	-1.19211	-0.870023	-0.726227	-0.677023	-0.666705	-0.618977	-0.598886	-0.570841	-0.529045	-0.457273	-0.425341	-0.39825	-0.364	-0.304045	-0.251909	-0.216182	-0.167795	-0.0528864	0.0959545	0.114955	0.117523	0.167136	0.177705	0.204318	0.220068	0.244318	0.262068	0.292068	0.322227	0.352705	0.366136	0.371614	0.389773	0.430318	0.65025	0.696773	0.721045	NaN	NaN	NaN	NaN	NaN	NaN	NaN	NaN	NaN	NaN	NaN
-1.80109	-0.825364	-0.788318	-0.701705	-0.564841	-0.494841	-0.426864	-0.388	-0.346591	-0.187409	-0.158614	-0.129205	-0.07925	0.115341	0.146909	0.200523	0.367545	0.411659	0.430909	0.462273	0.533227	0.568114	0.759818	NaN	NaN	NaN	NaN	NaN	NaN	NaN	NaN	NaN	NaN	NaN	NaN	NaN	NaN	NaN	NaN	NaN	NaN	NaN	NaN	NaN	NaN	NaN	NaN	NaN	NaN	NaN
-0.877886	-0.567955	-0.527659	-0.470045	-0.373636	-0.338159	-0.305227	-0.279273	-0.240409	-0.220227	-0.194114	-0.159773	-0.13275	-0.123932	-0.107864	-0.0752955	-0.058	-0.0355455	-0.0108864	0.064	0.0867273	0.110727	0.126364	0.162682	0.669023	0.749114	0.7895	0.794182	0.812273	0.843182	0.862455	0.870295	0.909455	0.92875	0.9585	1.03923	1.10334	1.14382	NaN	NaN	NaN	NaN	NaN	NaN	NaN	NaN	NaN	NaN	NaN	NaN
-1.64475	-1.55089	-1.29884	-1.20689	-0.834114	-0.724818	-0.387523	-0.330432	0.232205	0.269841	0.311205	0.353318	0.374136	0.384295	0.402977	0.421545	0.439068	0.462318	0.4785	0.495682	0.498023	0.523727	0.554864	0.893136	0.907659	0.932864	0.936773	0.941477	0.990955	1.00389	1.0105	1.0277	1.03343	1.05975	1.06357	1.09609	1.1	NaN	NaN	NaN	NaN	NaN	NaN	NaN	NaN	NaN	NaN	NaN	NaN	NaN
-1.82009	-1.76543	-1.74216	-1.71264	-1.67305	-1.62509	-1.58984	-1.55195	-1.35741	-1.00123	-0.964045	-0.884773	-0.821591	-0.746614	-0.640932	-0.605636	-0.541795	-0.475727	-0.436773	-0.360477	-0.294955	-0.270341	-0.21775	-0.1895	0.196318	0.236273	0.238477	0.265227	0.286045	0.308523	0.318841	0.343841	0.375614	0.378636	0.489159	0.799455	0.827568	0.833591	0.862182	0.878386	0.880341	0.890636	0.910864	0.913091	0.93575	0.959727	0.985205	1.0232	1.0372	1.09814
-1.84518	-1.72366	-1.34323	-1.17859	-1.11066	-1.06827	-1.01139	-0.975636	-0.792318	-0.739227	0.157364	0.177341	0.185295	0.203114	0.213114	0.2355	0.249273	0.267591	0.290386	0.295955	0.313523	0.317773	0.334	0.337568	0.372295	0.392364	0.406409	0.743659	0.784023	0.793182	0.824932	0.854886	0.887705	NaN	NaN	NaN	NaN	NaN	NaN	NaN	NaN	NaN	NaN	NaN	NaN	NaN	NaN	NaN	NaN	NaN
-1.59175	-1.46409	-1.43352	-1.24684	-1.18709	-1.10139	-1.03864	-0.968386	-0.872205	-0.833364	-0.785773	-0.742477	-0.702386	-0.66125	-0.605705	-0.486818	-0.444841	-0.315386	-0.0449545	0.231318	0.264977	0.282545	0.318932	0.348159	0.369182	0.383591	0.412273	0.439114	0.467977	0.758023	0.7835	0.813045	0.828364	0.830409	0.884795	0.913	NaN	NaN	NaN	NaN	NaN	NaN	NaN	NaN	NaN	NaN	NaN	NaN	NaN	NaN
-1.2352	-0.759068	-0.678932	-0.616114	-0.502159	-0.413023	-0.395159	-0.340977	-0.149068	-0.0615909	0.129318	0.211455	0.228591	0.277409	0.298	0.315091	0.334568	0.353682	0.380136	0.399341	0.425864	0.558727	0.582	0.597795	0.829841	0.84175	0.858591	0.872659	0.876159	0.889818	0.914273	0.938909	0.961386	0.986364	1.17075	NaN	NaN	NaN	NaN	NaN	NaN	NaN	NaN	NaN	NaN	NaN	NaN	NaN	NaN	NaN
-0.802386	-0.762614	-0.677227	-0.629932	-0.249205	0.0237045	0.138	0.167182	0.185545	0.195841	0.21525	0.228341	0.242318	0.259818	0.261955	0.281273	0.286977	0.309091	0.314455	0.333614	0.352795	0.803523	0.827409	0.836545	0.842091	0.865091	0.867182	0.884977	0.893023	0.915477	0.940205	0.964318	0.988386	NaN	NaN	NaN	NaN	NaN	NaN	NaN	NaN	NaN	NaN	NaN	NaN	NaN	NaN	NaN	NaN	NaN
-1.47559	-1.31193	-1.13557	-0.862045	-0.799	-0.739909	-0.7045	-0.554205	-0.504818	-0.462727	-0.448523	-0.421909	-0.398523	-0.379568	-0.364295	-0.340841	-0.291841	-0.232909	-0.154568	-0.126136	-0.0245227	0.0203864	0.0230227	0.0666591	0.0829773	0.108205	0.142568	0.526364	0.551705	0.563477	0.612705	0.631114	0.661955	NaN	NaN	NaN	NaN	NaN	NaN	NaN	NaN	NaN	NaN	NaN	NaN	NaN	NaN	NaN	NaN	NaN
-1.42514	-1.35941	-1.16766	-1.00166	-0.644432	-0.596864	-0.5735	-0.540091	-0.519705	-0.4875	-0.434341	-0.396727	-0.355341	-0.330295	-0.289159	-0.252727	0.165409	0.180818	0.203591	0.220273	0.245795	0.268909	0.741114	0.771636	0.795455	0.797886	0.833136	0.854727	0.858477	0.883386	0.959591	NaN	NaN	NaN	NaN	NaN	NaN	NaN	NaN	NaN	NaN	NaN	NaN	NaN	NaN	NaN	NaN	NaN	NaN	NaN
-1.94659	-1.88266	-1.78734	-1.7045	-1.60489	-1.31734	-1.26336	-1.12316	-1.08166	-1.01339	-0.957886	-0.916841	-0.816795	-0.728523	-0.681705	-0.646568	-0.611273	-0.562318	-0.506636	-0.469341	-0.443727	-0.434727	-0.416477	-0.383773	-0.349227	-0.302614	-0.260591	-0.205659	-0.1365	-0.09875	-0.0590455	-0.0214091	0.00495455	0.0524773	0.140932	0.268159	0.469341	0.516682	0.95825	1.0068	1.0255	1.03823	1.06455	1.07743	1.0933	1.09675	1.12239	1.14939	1.18027	1.21223
-1.52618	-1.39855	-1.31855	-0.858318	-0.838659	-0.779636	-0.735682	-0.723409	-0.690295	-0.6355	-0.609659	-0.566955	-0.516318	-0.470545	-0.378114	-0.349432	-0.295455	-0.223909	-0.129955	0.0215	0.164818	0.203932	0.218091	0.436659	0.465045	0.475455	0.488773	0.498795	0.514477	0.518136	0.534318	0.540045	0.550068	0.562295	0.565636	0.577318	0.5805	0.588364	0.591659	0.609295	0.629864	0.657205	0.688318	NaN	NaN	NaN	NaN	NaN	NaN	NaN
-1.93777	-1.11016	-0.807727	-0.776682	-0.719477	-0.679705	-0.674364	-0.671568	-0.633932	0.173591	0.204545	0.224386	0.244636	0.255705	0.270545	0.288591	0.31575	0.31975	0.339795	0.388955	0.400091	0.4235	0.457455	0.800114	0.81475	0.830227	0.847523	0.864409	0.898705	0.910114	0.932182	0.935932	0.967614	0.983159	1.02727	1.10861	NaN	NaN	NaN	NaN	NaN	NaN	NaN	NaN	NaN	NaN	NaN	NaN	NaN	NaN
-1.96689	-1.27852	-1.19505	-1.07275	0.136909	0.14725	0.189114	0.193455	0.219886	0.224659	0.23475	0.240909	0.259432	0.262909	0.277909	0.280523	0.302818	0.316114	0.325432	0.354795	0.368977	0.385977	0.415591	0.712886	0.732773	0.758886	0.760818	0.783295	0.788409	0.82075	0.839545	0.892068	NaN	NaN	NaN	NaN	NaN	NaN	NaN	NaN	NaN	NaN	NaN	NaN	NaN	NaN	NaN	NaN	NaN	NaN
-1.86843	-1.80386	-1.71786	-1.30605	-1.25741	-1.21007	-1.15739	-1.09707	-1.06736	-1.03423	-1.02159	-0.995614	-0.955591	-0.869136	-0.844364	-0.797523	-0.758864	-0.707273	-0.677705	-0.646591	-0.620091	-0.617068	-0.583636	-0.5735	-0.534773	-0.480227	-0.447932	-0.427273	-0.400523	-0.381955	-0.353114	-0.349	-0.31575	-0.294273	-0.259295	-0.235114	-0.194023	-0.172568	-0.139182	-0.106136	-0.0725	-0.0458636	-0.0317727	0.00263636	0.0325	0.0658182	0.0958864	0.531455	0.622227	0.785409
-1.33386	-1.28502	-1.19623	-1.13773	-0.95375	-0.871318	-0.821523	-0.676364	-0.654932	-0.588227	-0.509841	-0.489159	-0.464841	-0.451114	-0.431773	-0.397341	-0.362159	-0.342159	-0.305795	-0.288318	-0.252864	-0.198545	-0.156136	-0.139114	-0.118818	-0.0942727	-0.0733182	-0.0477727	-0.0173409	-0.00434091	0.0127273	0.0393182	0.0592727	0.0965227	0.124	0.234091	0.271455	0.540864	0.602773	0.606773	0.637341	0.667795	0.676432	0.690045	0.7095	0.712886	0.727591	0.731341	0.754023	0.7655
-1.78102	-1.72595	-1.59582	-0.683068	-0.585568	-0.541455	-0.382091	-0.356795	-0.318432	-0.295636	-0.263023	-0.237727	-0.215023	-0.181045	-0.154636	-0.148318	-0.118568	-0.0992273	-0.0688636	-0.0470682	-0.00802273	0.0282273	0.0501818	0.0814773	0.119568	0.262182	0.328614	0.605318	0.621886	0.673432	0.752455	0.788455	0.809705	0.814432	0.849227	0.9055	0.925864	NaN	NaN	NaN	NaN	NaN	NaN	NaN	NaN	NaN	NaN	NaN	NaN	NaN
-1.69741	-1.58582	-1.32402	-0.557477	-0.433273	-0.358841	-0.180477	-0.104682	0.215955	0.243182	0.266045	0.273932	0.296023	0.312727	0.336932	0.355955	0.387909	0.42225	0.429386	0.512227	0.523227	0.543386	0.559364	0.574682	0.653955	0.6865	0.774341	0.852159	0.860636	0.871705	0.886659	0.909455	0.926364	0.954341	NaN	NaN	NaN	NaN	NaN	NaN	NaN	NaN	NaN	NaN	NaN	NaN	NaN	NaN	NaN	NaN
-1.79109	-1.54105	-1.41034	-1.29309	-0.82025	-0.701432	-0.653227	-0.648614	-0.612114	-0.52025	-0.438727	-0.436682	-0.388318	-0.356045	-0.300818	-0.258682	-0.230955	-0.186114	-0.145614	-0.111523	-0.0835	-0.0661136	-0.0363864	0.309955	0.342341	0.354773	0.382023	0.445182	NaN	NaN	NaN	NaN	NaN	NaN	NaN	NaN	NaN	NaN	NaN	NaN	NaN	NaN	NaN	NaN	NaN	NaN	NaN	NaN	NaN	NaN
-0.977386	-0.922	-0.812818	-0.786	-0.755295	-0.695159	-0.618386	-0.540818	-0.387864	-0.348	-0.298068	-0.0767045	0.0619091	0.133477	0.174205	0.197795	0.220545	0.232932	0.245932	0.273818	0.286727	0.309568	0.322705	0.325045	0.351159	0.355409	0.374977	0.404727	0.407682	0.430818	0.452091	0.772091	0.775523	NaN	NaN	NaN	NaN	NaN	NaN	NaN	NaN	NaN	NaN	NaN	NaN	NaN	NaN	NaN	NaN	NaN
-1.88727	-1.76341	-1.63018	-1.086	-1.02273	-0.913909	-0.565886	0.285568	0.330864	0.388	0.405045	0.419432	0.452273	0.477091	0.493273	0.501318	0.512227	0.522068	0.524227	0.5285	0.548341	0.553182	0.565955	0.590614	0.645432	0.885614	0.905409	0.959636	0.974636	1.00464	1.03473	1.07995	NaN	NaN	NaN	NaN	NaN	NaN	NaN	NaN	NaN	NaN	NaN	NaN	NaN	NaN	NaN	NaN	NaN	NaN
-1.85582	-1.83759	-1.77448	-1.7705	-1.69595	-1.48709	-1.24698	-0.589932	-0.544909	-0.466159	-0.409205	-0.336205	-0.309614	-0.267273	-0.219023	-0.178432	-0.160568	-0.128	-0.102636	-0.0779545	-0.0456136	-0.0162727	0.0443409	0.0763182	0.0785227	0.118932	0.152955	0.186545	0.196568	0.219068	0.242932	0.26525	0.409227	0.555114	0.588659	0.594068	0.606614	0.608886	0.626	0.627932	0.639386	0.654091	0.656773	0.663	0.680886	0.685318	0.696614	0.704727	0.7175	0.724091
-1.93159	-1.6707	-1.25991	-1.15455	-1.10164	-1.07014	-0.872636	-0.774364	-0.716068	-0.657568	-0.613773	-0.573136	-0.5475	-0.545068	-0.505773	-0.466977	-0.448682	-0.395886	-0.370955	-0.0760682	-0.0378182	0.00754545	0.0565909	0.114773	0.147773	0.158159	0.17975	0.195795	0.227886	0.241273	0.258659	0.286205	0.321886	0.372318	0.433205	0.682864	0.709682	0.712568	0.730614	0.740636	0.750136	0.760636	0.77475	0.794705	0.799455	0.835568	0.84925	0.868909	0.899341	0.959568
-1.94489	-1.8938	-1.87148	-1.40052	-1.14423	-0.740068	-0.613523	-0.553205	-0.528318	-0.475136	-0.436068	-0.403409	-0.361114	-0.294841	-0.260318	-0.238386	-0.200523	-0.124455	0.228659	0.241091	0.299295	0.341068	0.367045	0.400318	0.408045	0.428955	0.728	0.767455	0.790341	0.794864	0.822614	0.839818	0.857795	0.888841	0.916909	0.937818	0.981682	NaN	NaN	NaN	NaN	NaN	NaN	NaN	NaN	NaN	NaN	NaN	NaN	NaN
-1.61834	-1.53105	-1.43889	-1.20652	-1.142	-1.0978	-1.04452	-0.925795	-0.816977	-0.715614	-0.659727	-0.648955	-0.597659	-0.508636	-0.275136	0.191273	0.208045	0.250159	0.253909	0.296477	0.330136	0.352205	0.372227	0.387818	0.419977	0.439545	0.466727	0.513273	0.816136	0.859068	0.879682	0.895795	0.915023	0.950545	0.963114	1.00952	1.03968	1.08377	NaN	NaN	NaN	NaN	NaN	NaN	NaN	NaN	NaN	NaN	NaN	NaN
-1.97191	-1.80884	-1.66573	-1.60243	-1.30711	-1.25448	-1.21991	-1.19202	-1.15789	-1.06798	-0.993091	-0.963818	-0.874045	-0.747977	-0.598364	-0.501864	-0.43325	-0.40325	-0.386182	-0.375455	-0.338409	-0.296182	-0.277477	-0.23575	-0.223205	-0.194409	-0.160636	-0.130864	-0.0925	-0.0531364	-0.0275909	-0.00170455	0.0595455	0.114341	0.175227	0.177591	0.548591	0.564773	0.579591	0.607136	0.785455	0.815886	0.822318	0.835682	0.849614	0.859045	0.881136	0.887818	0.912818	0.919114
-1.3102	-0.588614	-0.521523	-0.510045	-0.483205	-0.408159	-0.346477	-0.328318	-0.292705	-0.234318	-0.141477	-0.103295	-0.0671818	0.00909091	0.159136	0.206227	0.547682	0.573682	0.598432	0.619477	0.632045	0.663295	0.707477	NaN	NaN	NaN	NaN	NaN	NaN	NaN	NaN	NaN	NaN	NaN	NaN	NaN	NaN	NaN	NaN	NaN	NaN	NaN	NaN	NaN	NaN	NaN	NaN	NaN	NaN	NaN
-1.51584	-1.40877	-1.13564	-1.0847	-1.05275	-1.01418	-0.99575	-0.971068	-0.941386	-0.902591	-0.87525	-0.8395	-0.802318	-0.794773	-0.765045	-0.749977	-0.713	-0.697614	-0.661386	-0.649295	-0.623477	-0.602	-0.584045	-0.555818	-0.50125	-0.457432	-0.453432	-0.417523	-0.394477	-0.372977	-0.345045	-0.330545	-0.308818	-0.288023	-0.256568	-0.231977	-0.200773	-0.180114	-0.160977	-0.157273	-0.0997045	-0.0514318	-0.0237045	0.0266818	0.0441818	0.11525	0.283818	0.312295	0.341795	0.394023
-1.77005	-1.68866	-1.63005	-1.32605	-1.28157	-1.14466	-0.963886	-0.75775	-0.699364	-0.654614	-0.539091	-0.365636	0.157523	0.20075	0.214614	0.234159	0.263955	0.279114	0.282705	0.307909	0.310091	0.320568	0.337818	0.352068	0.355205	0.364636	0.368409	0.391227	0.410114	0.754432	0.772477	0.788636	0.793364	0.81675	0.834568	0.864455	NaN	NaN	NaN	NaN	NaN	NaN	NaN	NaN	NaN	NaN	NaN	NaN	NaN	NaN
-1.82275	-1.66764	-1.60218	-0.860841	-0.741705	-0.685273	-0.344864	0.0912727	0.137477	0.168886	0.206818	0.221614	0.227341	0.245159	0.251114	0.267545	0.298477	0.303318	0.327841	0.332227	0.351114	0.358977	0.388864	0.407318	0.425159	0.455727	0.492773	0.81425	0.845955	0.858705	0.882068	0.895477	0.904409	0.911341	0.941682	0.94575	0.981114	0.989864	1.01489	1.03793	1.05807	1.10155	1.13468	NaN	NaN	NaN	NaN	NaN	NaN	NaN
-1.96336	-1.85739	-1.74077	-1.71434	-1.34768	-1.31166	-1.21173	-1.16132	-1.10827	-1.06645	-1.04484	-0.986636	-0.864932	-0.754841	-0.647182	-0.595682	-0.559841	-0.528523	-0.483705	-0.449273	-0.414568	-0.362364	-0.345205	-0.248	-0.191159	-0.0911136	-0.0848636	0.0842727	0.130636	0.167977	0.177659	0.193886	0.2105	0.223659	0.242545	0.260864	0.277341	0.294091	0.352455	0.647795	0.681818	0.695523	0.698136	0.710045	0.714023	0.717864	0.733727	0.736068	0.748818	0.755614
-1.91823	-1.88655	-1.83382	-1.37448	-0.985523	-0.822477	-0.793455	-0.76225	-0.711795	-0.689114	-0.646386	-0.623955	-0.550818	-0.420705	-0.360932	0.0612955	0.148682	0.204659	0.225864	0.249523	0.260841	0.272409	0.277114	0.287477	0.297295	0.310114	0.330659	0.337932	0.351295	0.361045	0.390545	0.787364	0.799932	0.814727	0.8175	0.82575	0.842773	0.853409	0.858364	0.880136	0.889386	0.908682	0.916727	0.9195	0.951795	0.956318	0.984227	0.987795	1.00605	1.03777
-1.94832	-1.90882	-1.86691	-1.51345	-1.19134	-1.0812	-1.02911	-0.954614	-0.801341	-0.76225	-0.734591	-0.712136	-0.678159	-0.540795	-0.523432	-0.474068	-0.426227	-0.386409	-0.336227	-0.225705	-0.194068	-0.119023	0.000704545	0.00425	0.218568	0.229	0.249727	0.264955	0.283591	0.286159	0.338477	0.389091	0.456705	0.461909	0.490705	0.509477	0.53175	0.581091	0.683818	0.700864	0.805205	0.810591	0.825455	0.841977	0.864318	0.868545	0.892659	0.901568	0.926477	0.940636
-1.85489	-1.82386	-1.36741	-0.5755	-0.338182	-0.301455	-0.280477	-0.248705	-0.2245	-0.191818	-0.166932	-0.14175	-0.126341	-0.0875455	-0.0761818	-0.0522273	-0.00806818	0.0376591	0.0730455	0.120045	0.164545	0.291659	0.323045	0.329364	0.350864	0.355023	0.455682	0.637136	0.663614	0.763773	0.775295	0.797227	0.804136	0.832886	0.877977	0.909318	0.945386	1.12414	1.14368	NaN	NaN	NaN	NaN	NaN	NaN	NaN	NaN	NaN	NaN	NaN
-1.34693	-1.19398	-1.136	-1.08998	-1.06818	-1.04425	-1.03923	-0.991841	-0.900386	-0.844023	-0.799227	-0.769136	-0.739955	-0.714159	-0.7035	-0.660705	-0.633182	-0.593227	-0.561841	-0.521295	-0.484886	-0.421295	-0.378364	-0.337523	-0.246727	-0.183523	-0.000909091	0.0575	0.148295	0.220205	0.240386	0.251773	0.280432	0.299045	0.317023	0.332659	0.355614	0.35875	0.377023	0.382273	0.392	0.408045	0.423068	0.434523	0.445023	0.473682	0.497841	0.656455	NaN	NaN
-1.79364	-1.78016	-1.55211	-1.28814	-1.23818	-0.648227	-0.52875	-0.438568	-0.365568	-0.326455	-0.284045	-0.114318	0.222023	0.250341	0.255386	0.265023	0.29375	0.313977	0.356091	0.757614	0.779091	0.797182	0.817977	0.848591	0.876023	0.917136	0.962114	1.02259	NaN	NaN	NaN	NaN	NaN	NaN	NaN	NaN	NaN	NaN	NaN	NaN	NaN	NaN	NaN	NaN	NaN	NaN	NaN	NaN	NaN	NaN
-2.01895	-1.93702	-1.88643	-1.84925	-1.80118	-1.7917	-1.16073	-1.08448	-0.803091	-0.767477	-0.721841	-0.675341	-0.570295	-0.459909	-0.406659	-0.261455	-0.208682	0.163409	0.206818	0.225114	0.243455	0.289773	0.315682	0.337955	0.361477	0.379864	0.405955	0.433091	0.461341	0.482568	0.713523	0.760636	0.779773	0.802432	0.807341	0.836955	0.8685	0.917318	1.06245	1.12634	NaN	NaN	NaN	NaN	NaN	NaN	NaN	NaN	NaN	NaN
-1.06684	-1.02798	-0.856273	-0.692341	-0.644227	-0.513341	-0.445932	-0.423205	-0.403659	-0.401136	-0.367205	-0.345932	-0.308205	-0.306159	-0.268614	-0.251568	-0.21375	-0.188091	-0.111932	0.414955	0.469159	0.478182	0.481091	0.496545	0.512773	0.530182	0.539568	0.563773	0.584932	0.899705	0.908477	0.9235	0.949386	0.964295	0.99525	1.03495	1.05725	NaN	NaN	NaN	NaN	NaN	NaN	NaN	NaN	NaN	NaN	NaN	NaN	NaN
-1.81955	-1.7298	-1.61057	-1.28564	-1.25232	-0.922273	-0.870409	-0.760909	-0.618409	-0.571068	-0.566977	-0.530182	-0.500295	-0.457273	-0.442136	-0.41875	-0.369705	-0.336955	-0.333727	-0.306477	-0.296795	-0.275909	-0.273886	-0.251955	-0.217705	-0.176159	-0.146977	-0.14475	-0.0901364	-0.06325	0.503636	0.507114	0.521023	0.539273	0.545773	0.560068	0.563364	0.580205	0.584227	0.595909	0.598205	0.602	0.618068	0.620091	0.631864	0.634545	0.651455	0.663636	0.665818	0.690614
-1.96159	-1.94934	-1.86782	-1.57843	-1.51714	-1.48141	-1.43875	-1.38514	-1.31173	-1.15455	-1.12577	-1.0975	-1.09461	-1.04193	-0.986318	-0.942818	-0.889023	-0.793886	-0.753182	-0.731318	-0.728386	-0.668205	-0.629864	-0.612	-0.570364	-0.527864	-0.480159	-0.452886	-0.421705	-0.404318	-0.371409	-0.338727	-0.323636	-0.299545	-0.267364	-0.249636	-0.223091	-0.200341	-0.160432	-0.121477	-0.0433636	0.00131818	0.137591	0.208568	0.273545	0.311136	0.321659	0.335318	0.410795	0.550023
-1.93034	-1.90625	-1.90291	-1.85261	-1.82248	-1.78486	-1.42777	-1.30645	-1.24464	-1.14757	-1.11718	-1.04716	-0.799091	-0.744364	-0.714068	-0.635591	-0.611432	-0.594205	-0.570477	-0.537386	-0.496795	-0.45325	-0.428705	-0.394364	-0.346159	-0.323227	-0.299841	-0.273909	-0.254068	-0.234636	-0.212045	-0.195523	-0.184841	-0.155182	-0.0885909	-0.0473636	-0.00663636	0.0760455	0.144477	0.383	0.573114	0.744341	0.765909	0.772295	0.77825	0.788386	0.80625	0.817182	0.820205	0.836591
-1.85823	-1.69202	-1.3013	-1.19366	-1.15048	-1.09764	-0.828205	-0.719045	-0.621091	-0.581182	-0.555136	-0.536909	-0.532659	-0.507659	-0.486523	-0.466409	-0.421864	-0.388955	-0.360023	-0.326682	-0.308409	-0.267864	-0.243364	0.243705	0.268	0.297886	0.319614	0.33375	0.374045	0.4225	0.530909	0.671455	NaN	NaN	NaN	NaN	NaN	NaN	NaN	NaN	NaN	NaN	NaN	NaN	NaN	NaN	NaN	NaN	NaN	NaN
-1.78907	-1.7485	-1.65302	-1.0592	-0.997205	-0.750864	-0.718136	-0.707591	-0.658114	-0.624864	-0.568295	-0.513068	-0.470614	-0.449023	-0.413364	-0.385136	-0.351568	-0.3105	-0.271159	-0.200977	-0.179477	-0.143455	-0.118682	-0.0955455	-0.0631136	-0.0291591	-0.00681818	0.03025	0.183273	0.210091	0.237182	0.40525	0.450091	0.470955	0.491227	0.539864	0.543795	0.578432	0.603	0.622318	0.624977	0.651955	0.667227	0.685477	0.689727	0.710636	0.734841	0.738932	0.776705	0.847205
-1.84093	-1.82091	-1.79993	-1.77945	-1.74675	-1.69595	-1.56289	-0.832386	-0.800636	-0.758	-0.679591	-0.49575	-0.429477	-0.3985	-0.36625	-0.331841	-0.274159	-0.216955	-0.191909	-0.131318	-0.0901136	-0.0346364	-0.0259773	0.0277273	0.0630682	0.102682	0.18775	0.231523	0.272727	0.333886	0.400909	0.430205	0.441273	0.459341	0.462523	0.477045	0.497205	0.508591	0.515432	0.543455	0.573841	NaN	NaN	NaN	NaN	NaN	NaN	NaN	NaN	NaN
-1.36423	-0.984864	-0.816568	-0.686023	-0.615886	-0.514795	-0.476886	-0.441227	-0.407818	-0.353295	-0.289227	-0.242864	-0.211023	-0.0870909	0.0921591	0.502932	0.544636	0.59725	0.688864	0.771977	NaN	NaN	NaN	NaN	NaN	NaN	NaN	NaN	NaN	NaN	NaN	NaN	NaN	NaN	NaN	NaN	NaN	NaN	NaN	NaN	NaN	NaN	NaN	NaN	NaN	NaN	NaN	NaN	NaN	NaN
-1.7712	-1.27891	-0.873205	-0.770273	-0.685955	-0.648909	-0.486318	-0.450273	-0.381591	-0.347341	-0.332	-0.311364	-0.296705	-0.270159	-0.252818	-0.2195	-0.179023	-0.162409	-0.114795	-0.0765909	-0.0496591	-0.0329318	0.00815909	0.0788636	0.111432	0.29225	0.325636	0.369545	0.430591	0.736159	0.791045	0.796659	0.8045	0.836045	0.844341	0.854409	0.866841	0.882477	0.898364	0.907545	0.923318	0.941523	0.981591	1.00748	1.00952	1.03618	1.05652	1.09689	NaN	NaN
-1.98193	-1.899	-1.87018	-1.16955	-1.04091	-1.015	-0.950409	-0.883568	-0.558659	-0.360023	-0.308795	-0.255568	-0.234409	-0.197795	-0.145818	-0.121318	-0.0880682	-0.0477045	-0.0236818	0.02975	0.0752273	0.246886	0.402477	0.722523	0.879182	0.910409	0.938091	0.974023	1.00107	1.00375	1.04477	1.09675	1.1493	1.19052	1.24689	NaN	NaN	NaN	NaN	NaN	NaN	NaN	NaN	NaN	NaN	NaN	NaN	NaN	NaN	NaN
-1.66484	-1.35427	-1.01755	-0.848136	-0.80875	-0.726364	-0.689159	-0.292568	-0.170886	0.309432	0.344023	0.356955	0.377409	0.38825	0.404568	0.409205	0.411182	0.414591	0.43325	0.458932	0.46175	0.491705	0.841	0.855886	0.885091	0.896023	0.918523	0.920977	0.956386	0.970364	0.984841	NaN	NaN	NaN	NaN	NaN	NaN	NaN	NaN	NaN	NaN	NaN	NaN	NaN	NaN	NaN	NaN	NaN	NaN	NaN
-1.21068	-1.17743	-1.15316	-1.11786	-1.06191	-1.04459	-0.909341	-0.807591	-0.780705	-0.743432	-0.65675	-0.619409	-0.594159	-0.57125	-0.533159	-0.499	-0.475841	-0.448114	-0.413841	-0.393432	-0.359205	-0.341205	-0.317886	-0.267341	-0.251227	-0.209727	-0.174	-0.114159	0.0343636	0.0562955	0.0716364	0.111977	0.126864	0.166886	0.583705	0.647	NaN	NaN	NaN	NaN	NaN	NaN	NaN	NaN	NaN	NaN	NaN	NaN	NaN	NaN
-1.8943	-1.64489	-1.22818	-1.03818	-0.984659	-0.883409	-0.840636	-0.789886	-0.74075	-0.707364	-0.6715	-0.56075	-0.532273	-0.504477	-0.477409	-0.473705	-0.447773	-0.439955	-0.41625	-0.400477	-0.370409	-0.350705	-0.331909	-0.312182	-0.292068	-0.275727	-0.249432	-0.227	-0.185773	-0.169818	-0.132477	-0.0115227	0.517591	0.523636	0.538523	0.542	0.559977	0.573136	0.576	0.590682	0.598114	0.601227	0.621182	0.643432	0.653636	0.675818	0.697864	0.719068	0.737977	NaN
-1.88214	-1.44123	-1.18157	-1.15291	-1.08732	-0.802659	-0.746523	-0.670364	-0.6245	-0.602205	0.1045	0.121273	0.146909	0.155909	0.178795	0.193045	0.202841	0.209386	0.223341	0.240955	0.256318	0.259909	0.269386	0.281159	0.286523	0.299477	0.308818	0.325386	0.341795	0.349591	0.3745	0.394773	0.691614	0.716886	0.739977	0.757227	0.792818	0.795955	0.818545	0.826364	0.866	NaN	NaN	NaN	NaN	NaN	NaN	NaN	NaN	NaN
-1.15318	-1.08016	-1.04489	-0.880114	-0.779864	-0.739159	-0.717864	-0.684977	-0.668159	-0.639432	-0.602364	-0.577205	-0.413364	-0.360068	0.216273	0.224955	0.23525	0.252841	0.290364	0.311364	0.313614	0.332455	0.359955	0.382409	0.395705	0.411273	0.427682	0.431023	0.460659	0.46575	0.708864	0.759	0.802886	0.81275	0.836818	0.849432	0.896182	1.04516	1.06864	1.08761	1.10359	1.1112	1.14436	NaN	NaN	NaN	NaN	NaN	NaN	NaN
-1.65357	-1.56959	-1.54516	-1.51182	-1.30161	-1.00073	-0.942477	-0.793091	-0.717045	-0.671636	-0.636432	-0.621795	-0.595273	-0.554909	-0.529614	-0.515932	-0.485091	-0.431341	-0.289114	-0.256386	0.166818	0.17325	0.192227	0.216682	0.237955	0.269182	0.714455	0.727795	0.747318	0.759182	0.786068	0.804932	0.830205	0.858273	0.893068	0.931636	0.991932	NaN	NaN	NaN	NaN	NaN	NaN	NaN	NaN	NaN	NaN	NaN	NaN	NaN
-1.81973	-1.763	-1.3393	-1.25193	-1.20289	-0.949727	-0.780682	-0.754591	-0.6965	-0.667886	-0.610932	-0.569614	-0.540841	-0.486477	-0.433159	-0.405477	-0.377682	-0.35425	-0.317932	-0.291159	-0.258205	-0.168909	-0.136364	-0.116409	-0.101318	-0.0594773	-0.0420227	0.0372045	0.134727	0.455477	0.491614	0.534909	0.573841	NaN	NaN	NaN	NaN	NaN	NaN	NaN	NaN	NaN	NaN	NaN	NaN	NaN	NaN	NaN	NaN	NaN
-1.79734	-1.03023	-0.970545	-0.8405	-0.802545	-0.741977	-0.686523	-0.669	-0.621659	-0.606636	0.102182	0.132	0.141477	0.182182	0.201159	0.221636	0.225318	0.231386	0.250932	0.255523	0.266659	0.276432	0.28275	0.296023	0.299614	0.307295	0.321023	0.345727	0.379636	0.404591	0.8355	0.857455	0.877091	0.888659	0.937955	0.957886	0.961136	0.995886	1.04123	1.04702	1.07634	1.0978	NaN	NaN	NaN	NaN	NaN	NaN	NaN	NaN
-1.95614	-1.95368	-1.91723	-1.8848	-1.85609	-1.83391	-1.77932	-1.43007	-1.40736	-1.37843	-1.33816	-1.31375	-1.26093	-1.23445	-1.1795	-1.15523	-1.05825	-1.00848	-0.889841	-0.805614	-0.772886	-0.731364	-0.628	-0.516795	-0.480273	-0.42775	-0.398409	-0.356432	-0.303091	-0.256568	-0.229091	-0.191659	-0.173523	-0.145773	0.170364	0.202773	0.227341	0.255023	0.271545	0.289955	0.302818	0.317364	0.350227	0.411591	0.691545	0.721682	0.735455	0.742795	0.759932	0.772682
-1.29595	-1.15959	-1.04455	-0.841455	-0.641545	-0.316932	0.248045	0.281409	0.306477	0.337	0.353386	0.406614	0.5275	0.537955	0.5525	0.56275	0.569068	0.582591	0.600636	0.638682	0.702795	0.753114	0.817955	0.820705	0.843227	0.8625	0.879477	0.894568	0.908136	0.923682	0.925727	0.950068	0.962318	0.97525	0.979591	1.0172	NaN	NaN	NaN	NaN	NaN	NaN	NaN	NaN	NaN	NaN	NaN	NaN	NaN	NaN
-1.50343	-1.43043	-1.17568	-0.840614	-0.814386	-0.801295	-0.774636	-0.772568	-0.738455	-0.736136	-0.718045	-0.689841	-0.678568	-0.675932	-0.649864	-0.615614	-0.536955	-0.514841	-0.478705	-0.457977	-0.439795	-0.414523	-0.393568	-0.364114	-0.340795	-0.306205	-0.236818	-0.195205	-0.144045	-0.0845682	-0.0516818	0.00359091	0.184227	0.319636	0.349568	0.354955	0.382432	0.397341	0.410386	0.427545	0.4295	0.446636	0.462909	0.464864	0.492841	0.521523	0.558955	0.636977	0.725591	NaN
-1.30534	-1.08257	-1.00414	-0.959091	-0.848159	-0.797886	-0.675	-0.650318	-0.621864	-0.603273	-0.567455	-0.522818	-0.497568	-0.417068	-0.375886	-0.357886	-0.308841	-0.229273	-0.177455	-0.148455	-0.112886	0.0376818	0.153682	0.289932	0.349409	0.372114	0.393659	0.412045	0.625727	0.859159	NaN	NaN	NaN	NaN	NaN	NaN	NaN	NaN	NaN	NaN	NaN	NaN	NaN	NaN	NaN	NaN	NaN	NaN	NaN	NaN
-1.40895	-1.26739	-0.911273	-0.844682	-0.766409	-0.713886	-0.582568	-0.502977	0.205955	0.228818	0.239341	0.262818	0.267659	0.29325	0.324386	0.347045	0.367409	0.378205	0.397818	0.412432	0.429341	0.449341	0.469545	0.496773	0.510932	0.839682	0.849932	0.867545	0.901568	0.915909	0.923023	0.937591	0.971023	0.986023	0.993659	1.03434	1.0693	NaN	NaN	NaN	NaN	NaN	NaN	NaN	NaN	NaN	NaN	NaN	NaN	NaN
-1.88266	-1.32773	-1.26502	-1.2318	-1.04932	-0.998341	-0.833818	-0.75325	-0.7265	-0.690091	-0.619295	-0.613114	-0.572523	-0.537205	-0.518886	-0.489023	-0.460591	-0.363477	-0.319932	-0.276114	-0.122318	0.179932	0.197977	0.220773	0.240591	0.260136	0.272045	0.290773	0.307727	0.324977	0.332205	0.355273	0.357545	0.376455	0.384045	0.411591	0.421432	0.448818	0.477318	0.498636	0.674364	0.702068	0.712523	0.753	0.773182	0.804864	NaN	NaN	NaN	NaN
-1.84255	-1.75639	-1.37207	-1.20282	-0.977932	-0.56675	-0.541545	-0.507682	-0.500773	-0.479841	-0.453636	-0.436318	-0.404545	-0.378545	-0.350705	-0.295364	-0.1725	-0.120477	-0.10025	-0.0519091	0.0735455	0.186614	0.212114	0.262227	0.482909	0.631341	0.637932	0.694773	0.742205	0.795136	0.833909	0.856091	0.862341	0.884318	0.887091	0.90875	0.919227	0.929182	0.944023	0.96075	0.965409	0.986	0.992886	0.995045	1.02439	1.05311	NaN	NaN	NaN	NaN
-1.96632	-1.89589	-1.51825	-1.43484	-1.20634	-0.791523	-0.736636	-0.682614	-0.635705	-0.596523	-0.558614	-0.521659	-0.497955	-0.462841	-0.423295	-0.389386	-0.363	-0.336727	-0.323818	-0.281841	-0.258045	-0.222068	-0.195386	-0.173	-0.148409	-0.116614	-0.0746136	-0.0308409	0.00486364	0.0945682	0.135886	0.168864	0.1885	0.264023	0.281977	0.526659	0.560636	0.565409	0.571727	0.612205	0.644045	0.670159	0.688841	0.696023	0.71525	0.718205	0.739136	0.743364	0.760409	0.783773
-1.81052	-1.75018	-1.41309	-1.32039	-0.908	-0.801705	-0.750205	-0.686614	-0.631045	-0.546182	-0.496205	-0.465864	-0.383295	-0.351114	-0.241114	-0.137409	-0.0962045	0.189523	0.269659	0.340341	0.39175	0.421818	0.423841	0.438773	0.449068	0.451	0.46225	0.467955	0.472	0.482886	0.492136	0.513091	0.517182	0.532977	0.534955	0.55	0.558159	0.647864	0.7145	NaN	NaN	NaN	NaN	NaN	NaN	NaN	NaN	NaN	NaN	NaN
-1.75734	-1.36564	-1.31893	-0.8485	-0.753386	-0.709841	-0.671318	-0.657568	-0.651841	-0.598591	-0.571159	-0.547864	-0.544068	-0.500591	-0.464205	-0.432068	-0.397909	-0.345773	-0.3085	-0.266659	-0.203136	-0.156477	-0.130386	-0.110864	0.162114	0.191523	0.210568	0.218432	0.243841	0.260432	0.268705	0.296	0.311523	0.329523	0.359977	0.380159	0.402545	0.406659	0.418636	0.428023	0.472818	NaN	NaN	NaN	NaN	NaN	NaN	NaN	NaN	NaN
-1.39336	-0.908045	-0.773386	-0.67625	-0.612045	-0.240295	0.199568	0.237273	0.245114	0.275977	0.301727	0.342727	0.378205	0.418886	0.527568	0.549295	0.5625	0.675773	0.712568	0.814932	0.834364	0.843182	0.845182	0.87575	0.895091	0.914568	0.944455	0.966932	1.01934	1.12284	1.1835	NaN	NaN	NaN	NaN	NaN	NaN	NaN	NaN	NaN	NaN	NaN	NaN	NaN	NaN	NaN	NaN	NaN	NaN	NaN
-1.74948	-1.30741	-1.2085	-1.06907	-0.876523	-0.798705	-0.749977	-0.707659	-0.680727	-0.635341	-0.583159	-0.517795	-0.484568	-0.456455	-0.448091	-0.411091	-0.390477	-0.362841	-0.295136	-0.268182	-0.238591	-0.2155	-0.136773	-0.106568	-0.0710682	-0.0419545	-0.00518182	0.0155227	0.0451591	0.0951364	0.267955	0.301977	0.324227	0.500023	0.526341	0.535341	0.552773	0.593614	0.629955	0.671818	0.688614	0.704636	0.706773	0.726886	0.747205	0.762227	0.774318	0.784568	0.787182	0.817068
-1.75775	-1.727	-1.58341	-1.33309	-1.18936	-1.1558	-0.529886	-0.367636	-0.282727	-0.222477	-0.140795	-0.0982955	0.392477	0.396591	0.425909	0.439636	0.458114	0.472568	0.491682	0.493636	0.512659	0.533477	0.535659	0.888455	0.900545	0.933909	0.962409	0.964727	1.00075	1.01682	NaN	NaN	NaN	NaN	NaN	NaN	NaN	NaN	NaN	NaN	NaN	NaN	NaN	NaN	NaN	NaN	NaN	NaN	NaN	NaN
-1.78282	-1.65616	-1.6277	-1.60025	-0.99925	-0.942659	-0.91175	-0.829477	-0.805841	-0.780614	-0.753227	-0.7375	-0.584227	-0.572295	-0.522818	-0.421364	-0.232955	0.103432	0.129409	0.141	0.182409	0.206568	0.209841	0.227591	0.231932	0.2485	0.255136	0.257159	0.2745	0.281545	0.289977	0.302614	0.310205	0.321773	0.323864	0.338295	0.360318	0.690023	0.763477	0.782477	0.797523	0.831659	0.892955	NaN	NaN	NaN	NaN	NaN	NaN	NaN
-1.66802	-1.1705	-1.1132	-1.11073	-1.07759	-1.06989	-1.00955	-0.989	-0.868682	-0.763	-0.647159	-0.557409	-0.526568	-0.426205	-0.345841	0.202568	0.236364	0.245682	0.265091	0.268841	0.29475	0.322636	0.340364	0.357386	0.365886	0.382364	0.385432	0.422955	0.455864	0.460409	0.4815	0.495545	0.506523	0.518432	0.731205	0.780091	0.817386	0.823636	0.873295	0.913977	1.025	1.15811	NaN	NaN	NaN	NaN	NaN	NaN	NaN	NaN
[truncated: 220 more rows]
[truncated: 21 more columns]

## Sheet: Fig.2d
Unit processed43_unit2 Spike time (s)				(aligned to MO, each row is a trial, Nan paded)
[truncated: 426 more rows]
[truncated: 2 more columns]
