# Supplementary material for: Multiplicative joint coding in preparatory activity for reaching sequence in macaque motor cortex
Source: Nat Commun. 2024 Apr 11;15:3153. doi: 10.1038/s41467-024-47511-1 (PMC11009282; doi:10.1038/s41467-024-47511-1)
Supplement: Supplementary file 4 — Source Data [file 41467_2024_47511_MOESM4_ESM.zip › Source Data Fig. 3.xlsx]

## Sheet: Fig.3b
Rsquare of cosine model regressed in 1st reach direction (neuron*bins)
-0.0454729	-0.0390512	-0.0390116	-0.0487579	-0.0548002	-0.0576794	-0.0614181	-0.0658856	-0.0706707	-0.0737085	-0.0698588	-0.0582386	-0.0517647	-0.0520293	-0.0410835	-0.00735775	0.0350403	0.0691378	0.102122	0.136626	0.168882	0.206307	0.254079	0.297076	0.30232	0.281764	0.289003	0.327353	0.354158	0.374559	0.403219	0.404674	0.385426	0.379975	0.382751	0.384099	0.373247	0.344987	0.31385	0.273377	0.226529	0.189078	0.105522	-0.0184784	-0.0665669	-0.0437035	-0.000191226	0.0511988	0.100372	0.131011
0.18743	0.241934	0.296301	0.33823	0.379134	0.374217	0.342263	0.35358	0.400961	0.449227	0.491658	0.519412	0.529911	0.550544	0.587897	0.641541	0.70525	0.745088	0.728811	0.656569	0.594822	0.603933	0.635396	0.637772	0.624922	0.600378	0.566881	0.544783	0.535549	0.547785	0.593591	0.639416	0.657664	0.6666	0.680183	0.693635	0.711322	0.741839	0.774956	0.766568	0.710279	0.643466	0.597121	0.560403	0.526114	0.501285	0.463594	0.375416	0.252275	0.155453
0.626888	0.645669	0.682231	0.721553	0.752146	0.77369	0.758583	0.709919	0.670316	0.662032	0.659989	0.650226	0.64253	0.629034	0.613218	0.624086	0.656966	0.690198	0.688319	0.643533	0.59455	0.544678	0.488077	0.43432	0.40611	0.373948	0.2984	0.212138	0.141647	0.086715	0.0555674	0.0490065	0.049041	0.043505	0.0283472	0.0127238	0.00685742	0.0119451	0.0300959	0.0637367	0.120866	0.199206	0.301763	0.426456	0.529901	0.586481	0.617507	0.642207	0.661252	0.6731
-0.026168	0.0104443	0.0675464	0.133502	0.176685	0.193362	0.192671	0.194911	0.208879	0.220127	0.208915	0.17739	0.137338	0.107474	0.107223	0.142917	0.193325	0.22247	0.226121	0.214721	0.199031	0.190435	0.2057	0.235049	0.244916	0.215316	0.152962	0.0997086	0.0718915	0.0625442	0.0680297	0.0803471	0.0796234	0.0571253	0.0322585	0.0122497	-0.00922058	-0.0177108	-0.0142396	-0.0222097	-0.041498	-0.0631167	-0.0729653	-0.0731914	-0.0650456	-0.0302537	0.04041	0.119396	0.167416	0.189189
0.146994	0.143506	0.15578	0.180321	0.216958	0.254407	0.301154	0.334238	0.327479	0.298743	0.267904	0.237913	0.241509	0.28256	0.320525	0.355929	0.394686	0.43463	0.460603	0.46479	0.450692	0.438088	0.424189	0.397056	0.352416	0.292236	0.245014	0.232446	0.266692	0.327469	0.375729	0.40492	0.406674	0.360391	0.26888	0.158497	0.125493	0.231561	0.413438	0.572856	0.686878	0.752398	0.792574	0.822856	0.843013	0.852707	0.852663	0.848718	0.846981	0.848397
0.340434	0.39835	0.439666	0.4735	0.505245	0.526951	0.555904	0.600541	0.65082	0.693701	0.734913	0.77757	0.809429	0.83105	0.857348	0.884888	0.894625	0.868082	0.826732	0.806874	0.788837	0.758376	0.735951	0.716891	0.686724	0.642901	0.603188	0.572775	0.527478	0.472971	0.403542	0.330607	0.271629	0.223422	0.203665	0.224472	0.27228	0.33767	0.415469	0.494686	0.575252	0.634831	0.672749	0.711952	0.750629	0.775401	0.781949	0.773724	0.756298	0.713154
0.591642	0.618912	0.642386	0.661932	0.672222	0.664888	0.644101	0.625938	0.619326	0.613973	0.603957	0.593697	0.5899	0.592767	0.589473	0.573144	0.55675	0.544083	0.530765	0.518943	0.512305	0.501601	0.480992	0.464587	0.467402	0.484396	0.500531	0.505217	0.49046	0.465661	0.454591	0.470403	0.501731	0.538874	0.572192	0.600146	0.619521	0.644547	0.695301	0.749847	0.781916	0.793818	0.797005	0.794611	0.783903	0.76946	0.756231	0.741892	0.719346	0.683739
0.644776	0.65806	0.66395	0.66946	0.673458	0.676618	0.691525	0.71462	0.723872	0.721906	0.721634	0.724351	0.729379	0.734073	0.739937	0.74529	0.745319	0.741055	0.735645	0.72976	0.726703	0.729252	0.727702	0.722507	0.71807	0.716152	0.715174	0.712623	0.712014	0.712813	0.71073	0.707079	0.701388	0.69035	0.672568	0.647724	0.618572	0.586478	0.5487	0.504914	0.46034	0.421912	0.396048	0.384656	0.383861	0.380912	0.360746	0.331634	0.30886	0.291284
0.565025	0.581866	0.587954	0.576442	0.564461	0.574715	0.586308	0.577034	0.557719	0.544432	0.534573	0.523966	0.51592	0.523678	0.534538	0.532298	0.527671	0.526627	0.527667	0.535955	0.54939	0.564434	0.581145	0.592621	0.602398	0.616887	0.632894	0.651231	0.669419	0.684702	0.699993	0.717844	0.739705	0.761257	0.7828	0.806677	0.82421	0.840783	0.859961	0.876454	0.889786	0.900401	0.902168	0.893275	0.876012	0.852551	0.826303	0.797279	0.767991	0.741744
-0.0740792	0.221124	0.257678	0.264198	0.235124	0.212198	0.202502	0.195736	0.180915	0.134903	0.0848532	0.0827579	0.141977	0.2278	0.276162	0.290038	0.290338	0.295809	0.313364	0.33837	0.378579	0.418719	0.427013	0.434753	0.474605	0.525708	0.561839	0.588681	0.618418	0.633091	0.623867	0.623461	0.641806	0.649924	0.632527	0.617146	0.612549	0.607859	0.601982	0.579271	0.545358	0.500404	0.435682	0.337503	0.232165	0.161659	0.0924962	0.00482341	-0.0561093	-0.0563371
0.521096	0.553147	0.577269	0.614319	0.665923	0.698065	0.703996	0.70584	0.705582	0.6934	0.672911	0.653033	0.636519	0.621819	0.607422	0.586135	0.564637	0.545581	0.531579	0.525463	0.526327	0.537318	0.559511	0.579102	0.578451	0.57142	0.579509	0.595381	0.597352	0.601856	0.607275	0.588168	0.558166	0.539469	0.524096	0.505341	0.48628	0.465456	0.446339	0.429766	0.422478	0.443937	0.487577	0.534489	0.569684	0.571502	0.524637	0.438568	0.341899	0.258582
0.341874	0.289135	0.269217	0.280054	0.272572	0.254187	0.235396	0.210953	0.181914	0.179267	0.200458	0.209107	0.202477	0.19378	0.192242	0.191031	0.183823	0.190893	0.205302	0.200365	0.179576	0.163873	0.152452	0.141344	0.144851	0.164008	0.183354	0.192498	0.187599	0.182979	0.191575	0.222495	0.276875	0.318119	0.323796	0.307329	0.289124	0.268842	0.234014	0.19376	0.173214	0.174884	0.181245	0.200817	0.254274	0.307842	0.349679	0.393701	0.438289	0.469733
0.301654	0.313031	0.35406	0.416659	0.451428	0.461868	0.496554	0.545456	0.569986	0.591995	0.625746	0.650282	0.65426	0.63135	0.603509	0.585676	0.561856	0.527715	0.487085	0.438888	0.398586	0.380432	0.382471	0.396777	0.40756	0.433787	0.512147	0.59889	0.650044	0.677992	0.679185	0.664311	0.652442	0.638676	0.624782	0.6196	0.614197	0.602074	0.571715	0.517437	0.464319	0.430013	0.406469	0.369675	0.305295	0.224952	0.158271	0.115478	0.0772423	0.0431513
0.351139	0.383154	0.389643	0.367399	0.354099	0.345517	0.308186	0.25205	0.220027	0.224007	0.233517	0.248683	0.290786	0.344097	0.386026	0.403063	0.413129	0.443318	0.459848	0.439604	0.41704	0.402692	0.387603	0.380211	0.388769	0.410288	0.429203	0.435515	0.443192	0.461315	0.481033	0.494332	0.512593	0.538479	0.564157	0.586456	0.602386	0.608712	0.601066	0.584981	0.567761	0.552033	0.533574	0.514912	0.498592	0.473071	0.434415	0.376711	0.301885	0.228599
-0.0334364	-0.0378193	-0.0523937	-0.0612793	-0.0575831	-0.0427493	-0.0295068	-0.0235224	-0.0169589	-0.00426129	0.0170469	0.0432472	0.0746666	0.106155	0.120416	0.123633	0.133905	0.153911	0.186893	0.237946	0.299031	0.344352	0.362133	0.389651	0.447892	0.497882	0.52076	0.525443	0.518341	0.507262	0.494245	0.492703	0.505503	0.513386	0.514804	0.528259	0.549415	0.565666	0.574187	0.567931	0.540446	0.502653	0.4778	0.468315	0.461387	0.453119	0.452749	0.461659	0.461333	0.447818
0.0776875	0.093393	0.0817245	0.0491978	0.0257548	0.00995852	-0.00691238	-0.0262735	-0.0455558	-0.0557338	-0.0510902	-0.0231976	0.0363521	0.0986582	0.119957	0.0861549	0.0168335	-0.0346415	-0.054493	-0.0544238	-0.0444182	-0.0422576	-0.0564321	-0.0706053	-0.0662897	-0.04472	0.00832421	0.06825	0.10208	0.13006	0.15471	0.152103	0.123521	0.0808221	0.0370469	-0.000772831	-0.0327871	-0.0599559	-0.072943	-0.0714221	-0.0668665	-0.0656748	-0.0647235	-0.060905	-0.0560483	-0.0519342	-0.0478214	-0.0414043	-0.0415593	-0.0514103
0.154112	0.0854622	0.0441838	0.0367976	0.0322322	0.0152791	-0.0117527	-0.0340917	-0.0396904	-0.037535	-0.0326676	-0.0267844	-0.0176959	-0.00107008	0.0175851	0.0329929	0.0412971	0.047511	0.0672634	0.0951611	0.109026	0.105551	0.0990666	0.0992563	0.110792	0.127943	0.13824	0.134855	0.117885	0.100478	0.0971247	0.107957	0.122297	0.138582	0.162702	0.200523	0.262908	0.350023	0.438126	0.499843	0.530068	0.540592	0.537559	0.521155	0.502495	0.479649	0.442812	0.391525	0.341929	0.320431
0.215436	0.259401	0.285668	0.325363	0.393705	0.448762	0.488462	0.531698	0.554408	0.559679	0.55975	0.551913	0.541189	0.535869	0.532145	0.529809	0.525318	0.51466	0.508942	0.518099	0.538581	0.558729	0.559849	0.545551	0.520758	0.496727	0.490644	0.499839	0.521519	0.539002	0.533781	0.529267	0.505044	0.455496	0.410059	0.392025	0.409408	0.449508	0.48818	0.527532	0.557899	0.564075	0.561243	0.570972	0.580868	0.581349	0.562125	0.521107	0.474047	0.430729
-0.0121244	-0.0172614	-0.0111714	-0.0151628	-0.0174024	-0.00272283	0.00905196	-0.00705105	-0.0437673	-0.0641618	-0.0631578	-0.0477598	-0.0411832	-0.0594238	-0.066393	-0.0643388	-0.055042	-0.0143319	0.0621951	0.108441	0.0977473	0.0642675	0.040668	0.0203306	-0.00720968	-0.0347422	-0.0472053	-0.0480642	-0.0515056	-0.0542597	-0.0450399	-0.0252619	-0.0057249	-0.00494699	-0.0223562	-0.0401887	-0.0574788	-0.0682908	-0.0677415	-0.0577221	-0.0420702	-0.0310167	-0.0382171	-0.058479	-0.0691388	-0.0646953	-0.0480784	-0.0235571	-0.00599883	-0.00542128
0.733478	0.716801	0.691669	0.673302	0.678694	0.706445	0.734443	0.754883	0.780587	0.808947	0.836189	0.861605	0.875508	0.875344	0.866022	0.862588	0.864581	0.863359	0.851961	0.833393	0.814753	0.798762	0.790155	0.782428	0.769395	0.752132	0.743346	0.751091	0.764224	0.769676	0.766834	0.759578	0.750414	0.736852	0.715346	0.694966	0.683535	0.668884	0.636464	0.576387	0.488502	0.377734	0.229923	0.0800233	0.0383668	0.116129	0.23033	0.309881	0.351723	0.363932
0.652354	0.644567	0.646637	0.676262	0.698127	0.706171	0.724488	0.733142	0.715235	0.695331	0.676349	0.630362	0.555262	0.512944	0.507576	0.499697	0.496067	0.485661	0.444078	0.385336	0.335167	0.298985	0.242409	0.173325	0.139998	0.139869	0.136905	0.126376	0.112565	0.102724	0.135742	0.222786	0.306336	0.360644	0.381693	0.368515	0.355945	0.366299	0.375989	0.356136	0.337455	0.340963	0.328218	0.301283	0.30055	0.331297	0.358808	0.34877	0.301203	0.247506
0.0572761	0.0164978	-0.00263615	0.0104328	0.0404093	0.0652581	0.0850927	0.109706	0.128781	0.128752	0.126194	0.138151	0.151242	0.145367	0.137267	0.137945	0.128791	0.108995	0.106855	0.123696	0.132873	0.132848	0.143241	0.164628	0.181665	0.19655	0.214585	0.219146	0.204761	0.183727	0.16613	0.14341	0.121103	0.110273	0.103374	0.0976375	0.11141	0.161614	0.231591	0.29157	0.33645	0.364928	0.372487	0.363215	0.348738	0.328768	0.298754	0.267313	0.251183	0.244368
0.536769	0.503826	0.462141	0.413395	0.371804	0.347258	0.336115	0.327354	0.315669	0.308071	0.316974	0.335391	0.355201	0.384289	0.410687	0.417187	0.406764	0.392553	0.385749	0.39219	0.409473	0.433422	0.430847	0.36748	0.291943	0.265694	0.265317	0.245923	0.207735	0.195586	0.199457	0.175094	0.12938	0.116616	0.120705	0.114144	0.101299	0.10258	0.0869424	0.0284702	-0.0358836	-0.0678613	-0.0740908	-0.064876	-0.0494254	-0.0231953	0.0198219	0.0603617	0.0973358	0.132483
-0.030105	-0.0156623	0.0102064	0.031917	0.0484956	0.0772883	0.112338	0.137495	0.136548	0.111047	0.0686851	0.0271121	-0.00353264	-0.0150296	-0.0114645	-0.00890185	0.00900207	0.0477486	0.095225	0.140693	0.170373	0.198388	0.202964	0.191523	0.190079	0.194194	0.174572	0.125874	0.0746875	0.0274099	-0.0140364	-0.040326	-0.0445693	-0.0376273	-0.0365259	-0.0237243	-0.00419139	0.00379116	0.0233294	0.0445238	0.0678372	0.104516	0.147103	0.170159	0.139772	0.0739283	0.0165646	-0.0193929	-0.04068	-0.0513362
0.29014	0.313505	0.325108	0.344979	0.362492	0.354864	0.348505	0.386002	0.437047	0.465645	0.486022	0.502501	0.5186	0.54006	0.575019	0.622431	0.659298	0.68071	0.702	0.724062	0.740523	0.749434	0.757006	0.773355	0.794889	0.80303	0.795658	0.779137	0.761559	0.752294	0.756565	0.771835	0.777636	0.762988	0.749493	0.741701	0.727907	0.732566	0.745182	0.741424	0.732378	0.714301	0.685142	0.664976	0.652801	0.632372	0.610694	0.60128	0.607003	0.628697
-0.0435562	-0.0458231	-0.0544514	-0.0564544	-0.0524859	-0.0548071	-0.0565942	-0.0627288	-0.0699323	-0.0705862	-0.0600312	-0.0306884	-0.0144789	-0.0271854	-0.0459844	-0.0504084	-0.0378694	-0.0121937	0.0113608	0.0113874	-0.0112114	-0.0330249	-0.0379656	-0.0323254	-0.0195147	-0.00745459	-0.00497527	0.0010571	0.0161971	0.0317345	0.0521031	0.0892128	0.134179	0.178113	0.204114	0.223169	0.247258	0.263837	0.260847	0.242397	0.220582	0.202685	0.174896	0.125004	0.0795098	0.0819881	0.164768	0.309067	0.44499	0.51943
-0.0140022	0.0208719	0.0266274	0.025532	0.0447192	0.081146	0.0828346	0.0614985	0.0545753	0.0414522	0.0173205	0.00254973	0.00301349	0.0197715	0.0415145	0.0529992	0.0627238	0.050226	0.0251445	0.032205	0.0690133	0.0999888	0.122329	0.154871	0.1828	0.179935	0.1751	0.199246	0.211864	0.174296	0.118787	0.0623443	0.0147389	-0.018165	-0.0312267	-0.0234753	-0.0129163	-0.0227218	-0.0376356	-0.0535506	-0.0706181	-0.064522	-0.0341887	0.0134227	0.0668026	0.115289	0.14672	0.16999	0.193636	0.177626
0.702921	0.720894	0.756397	0.760705	0.743967	0.752954	0.784985	0.797322	0.786286	0.776617	0.774061	0.758783	0.733607	0.709022	0.686212	0.666727	0.646193	0.617091	0.571346	0.522839	0.495697	0.491828	0.492457	0.472843	0.454912	0.460067	0.455533	0.451332	0.458828	0.450444	0.419199	0.377883	0.352221	0.376363	0.442347	0.52035	0.597814	0.666016	0.71359	0.748761	0.777409	0.795134	0.801716	0.801152	0.796418	0.788017	0.77581	0.762003	0.748191	0.737452
-0.0372873	-0.0393506	-0.0274485	-0.0165209	-0.0168944	-0.0202567	-0.0152906	0.00617959	0.0446089	0.0951057	0.155132	0.206731	0.261806	0.327939	0.392105	0.448946	0.485194	0.508439	0.525211	0.534338	0.515678	0.471903	0.407901	0.345438	0.30338	0.275835	0.242275	0.202621	0.161596	0.11953	0.105775	0.139901	0.201221	0.226376	0.201365	0.19767	0.23322	0.255789	0.297035	0.361584	0.396232	0.408079	0.444902	0.488392	0.488576	0.44103	0.422947	0.465992	0.525185	0.566462
-0.0591258	-0.0362853	0.0153847	0.0969247	0.166976	0.213805	0.271565	0.344157	0.402437	0.43642	0.44953	0.436329	0.41938	0.43369	0.484879	0.519149	0.514452	0.488234	0.447873	0.416261	0.419191	0.43406	0.430141	0.419287	0.428387	0.467737	0.518743	0.550118	0.564351	0.59319	0.607677	0.561649	0.499226	0.494615	0.517132	0.511586	0.470278	0.419215	0.392151	0.415366	0.472716	0.518089	0.534467	0.506164	0.443284	0.368695	0.285901	0.229154	0.20422	0.158114
0.475724	0.527995	0.579818	0.594216	0.596886	0.623403	0.671116	0.709859	0.732334	0.736605	0.717358	0.677873	0.63039	0.609057	0.61495	0.594234	0.533809	0.486542	0.473903	0.46384	0.443327	0.426701	0.424148	0.428852	0.430582	0.435359	0.449725	0.454156	0.440727	0.435191	0.442808	0.453678	0.462257	0.454689	0.428109	0.416192	0.442121	0.487137	0.519346	0.533351	0.559775	0.587281	0.587808	0.576986	0.570557	0.513651	0.31119	0.0720855	0.0608941	0.195016
0.27979	0.378678	0.490324	0.567705	0.620504	0.67081	0.71742	0.734617	0.7373	0.743823	0.724393	0.671863	0.632057	0.6193	0.614105	0.59927	0.572824	0.547234	0.52696	0.525902	0.545083	0.560949	0.573138	0.593349	0.620897	0.637644	0.639187	0.631727	0.621571	0.5926	0.550711	0.497674	0.427396	0.360505	0.311558	0.289847	0.32144	0.399128	0.477195	0.552331	0.625247	0.681395	0.715682	0.73375	0.74355	0.750406	0.753559	0.758201	0.766333	0.768426
0.362489	0.322955	0.277448	0.244731	0.230221	0.235696	0.267696	0.316829	0.3735	0.431247	0.488035	0.537989	0.569084	0.579083	0.581482	0.581021	0.574133	0.561691	0.542451	0.512945	0.475913	0.434616	0.399946	0.388837	0.391318	0.393677	0.399276	0.41419	0.432945	0.443242	0.443583	0.446872	0.446802	0.441151	0.443804	0.460841	0.483211	0.494886	0.479556	0.441967	0.41106	0.403411	0.407446	0.402532	0.395847	0.40548	0.441337	0.494232	0.538377	0.549738
0.553816	0.557161	0.582607	0.598108	0.586674	0.584499	0.6023	0.624366	0.641372	0.658236	0.667768	0.661007	0.654045	0.67274	0.703444	0.712539	0.699346	0.677672	0.643059	0.607575	0.589637	0.588498	0.589393	0.588121	0.595791	0.615192	0.633515	0.636948	0.626298	0.618637	0.617317	0.619258	0.620111	0.619886	0.620281	0.611843	0.597365	0.599322	0.616272	0.631809	0.640941	0.643234	0.649013	0.667416	0.701863	0.744045	0.776036	0.795956	0.813163	0.824317
0.177479	0.128964	0.0988335	0.0731376	0.0451538	0.020261	0.00666752	0.010776	0.0300368	0.046497	0.0543079	0.0582987	0.0619751	0.0728087	0.081461	0.0777993	0.0610796	0.0453518	0.0351468	0.0467361	0.0747574	0.0930798	0.114285	0.157295	0.196042	0.225733	0.262305	0.29876	0.316281	0.324385	0.331246	0.323402	0.311519	0.31622	0.33244	0.346574	0.35709	0.348911	0.305565	0.247514	0.178491	0.110799	0.0814314	0.122687	0.172333	0.211989	0.261068	0.298672	0.297417	0.257127
0.173386	0.215328	0.254626	0.291235	0.329457	0.370247	0.430572	0.51096	0.592117	0.631314	0.618973	0.582592	0.554913	0.564428	0.603179	0.626479	0.618497	0.60097	0.586126	0.575764	0.573869	0.577427	0.577184	0.570698	0.557438	0.541764	0.535912	0.536857	0.537671	0.543237	0.550739	0.553509	0.554183	0.555851	0.56026	0.57641	0.603964	0.632292	0.655746	0.679333	0.706145	0.735472	0.764953	0.788183	0.807138	0.818991	0.813093	0.78126	0.693606	0.499644
0.250308	0.311344	0.331106	0.309889	0.325378	0.383645	0.452036	0.525813	0.59619	0.655451	0.694066	0.711677	0.724914	0.726932	0.706599	0.676058	0.647709	0.626621	0.617384	0.611079	0.606809	0.605423	0.605672	0.613164	0.619653	0.618326	0.620661	0.628702	0.637174	0.650418	0.677199	0.711959	0.746714	0.776932	0.797899	0.811215	0.819079	0.831612	0.837738	0.821207	0.783239	0.739587	0.70058	0.660846	0.609961	0.533694	0.418645	0.28017	0.144955	0.0558743
0.592794	0.590792	0.582733	0.583357	0.594212	0.606318	0.611599	0.612874	0.62745	0.6527	0.671638	0.690032	0.710019	0.720248	0.718688	0.716065	0.718173	0.719258	0.705808	0.686406	0.681434	0.687791	0.699289	0.715725	0.727676	0.725775	0.711472	0.694996	0.697632	0.71691	0.730422	0.738809	0.745289	0.749373	0.759217	0.776857	0.794343	0.810218	0.822158	0.82643	0.824796	0.816993	0.808233	0.80199	0.790473	0.761825	0.710349	0.635476	0.513625	0.316592
-0.0257355	-0.0133722	-0.00473533	0.00206056	0.00260913	-0.00409175	-0.0139123	-0.0311288	-0.0379838	-0.0356599	-0.040153	-0.0401832	-0.0381617	-0.0472255	-0.0505815	-0.0469474	-0.0379971	-0.0231076	-0.00732983	0.00941111	0.0322304	0.0589694	0.0714878	0.0674677	0.0719919	0.0871506	0.117056	0.156065	0.188644	0.215895	0.231135	0.229556	0.217767	0.204235	0.1853	0.171741	0.164662	0.159144	0.149292	0.125184	0.103845	0.0878535	0.0699694	0.0609165	0.0670379	0.0841513	0.104851	0.123276	0.142048	0.165304
0.538978	0.541183	0.534471	0.528597	0.533751	0.54672	0.554627	0.557284	0.55679	0.559937	0.575668	0.607546	0.64609	0.679817	0.702629	0.72352	0.744595	0.759497	0.769166	0.781663	0.783346	0.761395	0.730702	0.700781	0.673627	0.666913	0.672912	0.674215	0.672756	0.658181	0.630536	0.61061	0.602406	0.587685	0.571948	0.557822	0.536154	0.511305	0.483161	0.45797	0.444784	0.439915	0.450075	0.470625	0.473435	0.469325	0.471512	0.481093	0.489418	0.48499
0.709522	0.702995	0.704273	0.713657	0.725334	0.73397	0.739056	0.74094	0.737082	0.731783	0.735936	0.744993	0.745629	0.737094	0.730011	0.730695	0.735597	0.740389	0.742604	0.74203	0.740072	0.739879	0.747747	0.765636	0.782811	0.796234	0.812901	0.829705	0.840827	0.852105	0.866357	0.877234	0.881463	0.88164	0.880428	0.878955	0.876871	0.869824	0.842747	0.739583	0.383455	-0.0118998	0.201569	0.269813	0.222676	0.168881	0.128091	0.0874067	0.0756573	0.12442
-0.034044	-0.0480685	-0.0409834	-0.0245817	-0.00858217	0.00477766	0.0281189	0.0685921	0.107399	0.144635	0.175857	0.183565	0.191517	0.212493	0.236725	0.262576	0.271207	0.253853	0.229095	0.208533	0.190102	0.179777	0.149389	0.107824	0.0872559	0.05954	0.0232913	-0.0060954	-0.0278052	-0.0406434	-0.0510728	-0.0671023	-0.0740691	-0.0727114	-0.072667	-0.0738215	-0.0715043	-0.0534565	-0.026509	-0.0103131	-0.00396887	-0.00442206	-0.0100706	-0.0100348	0.0185548	0.0829943	0.172485	0.2883	0.40922	0.481641
0.209246	0.247958	0.262165	0.235413	0.198005	0.199293	0.21786	0.221049	0.220268	0.222923	0.209268	0.183856	0.175254	0.203194	0.239146	0.229743	0.188361	0.164965	0.171763	0.170247	0.149997	0.126592	0.100828	0.0632541	0.0207732	0.00208057	0.0039031	-0.00106832	-0.0185728	-0.0283269	-0.0188664	0.0127045	0.0523889	0.051709	0.00579195	-0.0290304	-0.0362293	-0.0407718	-0.0435745	-0.0179545	0.0429689	0.122758	0.223635	0.314898	0.361474	0.348056	0.296134	0.248242	0.230156	0.259547
0.437999	0.47767	0.467243	0.452627	0.462592	0.483622	0.489801	0.492243	0.492857	0.494271	0.514174	0.556487	0.591039	0.612477	0.639441	0.656862	0.65742	0.665912	0.665463	0.614553	0.548142	0.50475	0.498166	0.512268	0.521676	0.534935	0.566832	0.620668	0.674213	0.709952	0.747665	0.773128	0.741293	0.663673	0.619185	0.61801	0.630108	0.628737	0.611364	0.593346	0.580356	0.568766	0.55426	0.513749	0.429857	0.322506	0.204905	0.0896377	-0.00671086	-0.0646234
0.467395	0.497455	0.507153	0.537545	0.577025	0.612536	0.636923	0.665124	0.708653	0.743082	0.764901	0.787011	0.793616	0.783811	0.771675	0.757417	0.746896	0.73353	0.71574	0.719229	0.74305	0.744589	0.706345	0.669852	0.66253	0.660845	0.66462	0.677782	0.674984	0.628074	0.572093	0.555652	0.587703	0.634763	0.667119	0.692877	0.735226	0.793471	0.834463	0.86068	0.891958	0.913035	0.928618	0.938886	0.93285	0.913619	0.880592	0.82211	0.733924	0.601607
0.668796	0.700594	0.73748	0.769949	0.795481	0.812802	0.830109	0.847591	0.856491	0.857404	0.851796	0.834574	0.821133	0.814596	0.790704	0.7456	0.70822	0.688064	0.657081	0.606658	0.544491	0.48923	0.447718	0.404314	0.365088	0.341496	0.312506	0.263186	0.222494	0.200397	0.171311	0.134619	0.105962	0.0814988	0.0508868	0.0105602	-0.0286306	-0.0466491	-0.0394019	-0.0100548	0.0311697	0.0623894	0.0586663	0.017191	-0.0257347	-0.0189273	0.0503024	0.145986	0.231574	0.303382
0.883178	0.89295	0.905824	0.914938	0.920684	0.925246	0.928855	0.933398	0.938333	0.943872	0.949699	0.954587	0.956597	0.957331	0.9567	0.954695	0.953977	0.954752	0.954755	0.95264	0.949783	0.946856	0.944008	0.943	0.944604	0.947613	0.948672	0.946945	0.944192	0.942497	0.940007	0.935384	0.930947	0.925788	0.919078	0.913767	0.911017	0.906903	0.899842	0.880378	0.81957	0.648849	0.292959	-0.0202329	-0.062417	0.0456267	0.206731	0.3555	0.461155	0.522916
0.500765	0.512382	0.518416	0.548943	0.602701	0.633219	0.633373	0.626637	0.637944	0.664246	0.680417	0.683612	0.687521	0.690793	0.692369	0.695618	0.697978	0.699486	0.703017	0.713797	0.727901	0.73808	0.732941	0.716743	0.695603	0.665386	0.644023	0.638908	0.644325	0.658522	0.674527	0.69631	0.723644	0.737317	0.737818	0.739358	0.728938	0.679451	0.600175	0.580375	0.679027	0.780177	0.831807	0.849784	0.849383	0.838634	0.810573	0.738193	0.561321	0.22556
-0.0740747	0.618867	0.664703	0.689329	0.714841	0.735243	0.733154	0.729492	0.744543	0.749923	0.74463	0.736299	0.723921	0.720712	0.726713	0.72259	0.722243	0.731681	0.752638	0.780728	0.804592	0.825082	0.85512	0.884823	0.904678	0.911061	0.902268	0.89609	0.902315	0.914868	0.927472	0.935487	0.941767	0.951765	0.95601	0.948505	0.93365	0.913535	0.887975	0.848965	0.783045	0.718243	0.698183	0.718205	0.742466	0.752465	0.738137	0.68441	0.592843	0.486776
-0.0626709	-0.0426278	-0.0155452	0.00583807	0.0339979	0.09384	0.190345	0.298678	0.389132	0.44485	0.478885	0.495618	0.511857	0.539384	0.569793	0.580692	0.554084	0.483498	0.387284	0.290256	0.195148	0.109869	0.0443942	0.00145751	-0.0193793	-0.0291452	-0.0322267	-0.0313789	-0.0343158	-0.048017	-0.0657874	-0.0683109	-0.0220906	0.149112	0.442466	0.671342	0.788182	0.847078	0.872351	0.869732	0.84617	0.792124	0.680933	0.501974	0.312929	0.334761	0.534192	0.678394	0.735443	0.714588
-0.0157558	-0.0142142	-0.0130341	-0.0105535	-0.0157068	-0.0335521	-0.0475423	-0.0535862	-0.0649295	-0.0739789	-0.0662045	-0.0475451	-0.028891	-0.00327202	0.0236775	0.0285119	0.0336392	0.0501848	0.0579499	0.0548403	0.0552388	0.0531632	0.0625014	0.0965523	0.139273	0.180131	0.228888	0.281534	0.330664	0.370636	0.393073	0.38062	0.323509	0.303153	0.469014	0.698319	0.822485	0.871614	0.882829	0.877755	0.86404	0.836507	0.788105	0.716418	0.610961	0.455398	0.249562	0.0370971	-0.066767	-0.000268392
0.626892	0.629894	0.635045	0.641353	0.644944	0.644281	0.645736	0.650653	0.654334	0.658161	0.666771	0.675923	0.67996	0.679648	0.680626	0.686666	0.69549	0.705178	0.715618	0.725419	0.731468	0.735062	0.741601	0.752773	0.76738	0.784666	0.801784	0.813157	0.820763	0.829454	0.839872	0.85096	0.864959	0.878639	0.889321	0.898476	0.906584	0.915818	0.925827	0.931672	0.930125	0.920498	0.903138	0.878048	0.842104	0.791464	0.714297	0.59042	0.438584	0.305439
0.380904	0.388466	0.398371	0.41474	0.458178	0.50951	0.548102	0.572509	0.590797	0.616989	0.651692	0.685616	0.714354	0.739009	0.749018	0.73585	0.720035	0.709485	0.695057	0.667418	0.638878	0.624306	0.62086	0.616998	0.621324	0.647923	0.670198	0.671518	0.668401	0.674258	0.68739	0.692325	0.696975	0.720966	0.763455	0.813978	0.86435	0.901225	0.917783	0.919467	0.91047	0.893349	0.872408	0.84413	0.795854	0.710731	0.550427	0.254504	-0.00698789	0.0596058
0.115943	0.110533	0.0863927	0.0715204	0.084729	0.100176	0.104553	0.0974109	0.0943794	0.103433	0.117481	0.128264	0.11075	0.0724306	0.0395253	0.0174334	0.0137511	0.0161236	-0.00347122	-0.0339001	-0.049313	-0.0483895	-0.0371413	-0.0275649	-0.0196745	-0.0131154	0.00487783	0.0415676	0.0723076	0.0945704	0.122991	0.146232	0.16317	0.184383	0.190601	0.153878	0.0656009	-0.0569495	0.0471751	0.395436	0.553985	0.58538	0.549942	0.458019	0.311877	0.118733	-0.0401285	-0.0608838	0.0406353	0.196724
0.498199	0.498703	0.489188	0.49126	0.494107	0.498678	0.512948	0.536463	0.569996	0.595189	0.594975	0.593919	0.612431	0.638092	0.641741	0.594016	0.540021	0.536406	0.570472	0.598798	0.621381	0.640245	0.640716	0.623049	0.606039	0.611505	0.621204	0.621969	0.611709	0.60112	0.60685	0.619716	0.629781	0.631964	0.582406	0.475349	0.333775	0.166429	0.00591485	-0.0701029	-0.0444042	0.0332479	0.0886353	0.0890404	0.0597341	0.0477451	0.0852099	0.160048	0.241046	0.326771
0.179913	0.141266	0.0971317	0.0772839	0.0736253	0.0685187	0.054154	0.0352946	0.0129057	-0.00757335	-0.0258407	-0.0314547	-0.0216176	-0.00604633	0.0228708	0.06883	0.114838	0.160355	0.200443	0.208676	0.180905	0.142097	0.121696	0.11744	0.101824	0.0714454	0.0394368	0.0162735	0.0125281	0.0364918	0.0818447	0.12844	0.154388	0.164262	0.169505	0.167378	0.149428	0.127177	0.132828	0.159667	0.182639	0.19506	0.183536	0.15236	0.135628	0.117898	0.0454542	-0.0528397	-0.0573615	0.00427312
0.303651	0.28605	0.274824	0.275154	0.269483	0.268843	0.309145	0.388899	0.460095	0.49771	0.517959	0.54676	0.584134	0.624039	0.65777	0.673261	0.661285	0.619687	0.583108	0.571819	0.555129	0.536485	0.535566	0.556155	0.580117	0.595758	0.59615	0.588794	0.599045	0.628127	0.653913	0.663123	0.635581	0.593243	0.570903	0.568491	0.57468	0.590554	0.613781	0.626346	0.623552	0.622722	0.632788	0.6353	0.59631	0.499637	0.318186	0.053334	-0.0733714	0.0301581
0.722679	0.760121	0.790822	0.79662	0.788549	0.78035	0.769503	0.760699	0.763955	0.777169	0.79351	0.809556	0.826809	0.835944	0.840353	0.840384	0.83162	0.820275	0.817511	0.823186	0.822179	0.813107	0.805316	0.802305	0.802721	0.800451	0.800224	0.813332	0.82616	0.823424	0.807912	0.783733	0.752105	0.721666	0.705638	0.700335	0.687646	0.648678	0.573739	0.451511	0.304505	0.272375	0.414178	0.590512	0.719982	0.790949	0.821305	0.827939	0.801923	0.702721
0.550931	0.578252	0.603289	0.6401	0.683789	0.71164	0.7338	0.757003	0.759464	0.741183	0.705645	0.679428	0.666657	0.638376	0.606277	0.599326	0.610539	0.617301	0.61864	0.626805	0.638709	0.65291	0.665108	0.670999	0.676641	0.679961	0.670063	0.654962	0.656863	0.67702	0.705659	0.719617	0.722071	0.730696	0.749869	0.774873	0.77873	0.749412	0.681813	0.552706	0.337377	0.090761	-0.0640285	-0.0132823	0.137905	0.246503	0.295579	0.298957	0.278968	0.25471
-0.0740742	0.762972	0.768003	0.77351	0.778115	0.783192	0.789663	0.797332	0.806471	0.816012	0.82509	0.83327	0.839408	0.844784	0.851119	0.855794	0.857736	0.857481	0.85556	0.852753	0.850545	0.850976	0.852171	0.852597	0.852353	0.852083	0.851809	0.851918	0.851697	0.850091	0.848745	0.847545	0.845754	0.84206	0.835459	0.826071	0.810793	0.781961	0.730427	0.64139	0.490309	0.262174	0.0184637	-0.071409	0.0248213	0.173997	0.29426	0.369303	0.40385	0.404585
0.266902	0.327376	0.355457	0.392971	0.433204	0.447172	0.457958	0.499806	0.565562	0.606688	0.601667	0.595155	0.60734	0.616775	0.622436	0.630997	0.648897	0.660855	0.652725	0.644709	0.668972	0.708969	0.740009	0.760023	0.774629	0.788463	0.803987	0.818253	0.829169	0.84011	0.852699	0.867866	0.884096	0.895065	0.887997	0.857248	0.808431	0.722423	0.607207	0.501466	0.399194	0.301712	0.238751	0.188423	0.103916	0.0182326	0.0547932	0.226796	0.400866	0.509754
0.144292	0.146696	0.164232	0.183757	0.183725	0.174418	0.161153	0.152828	0.155262	0.148721	0.109468	0.0564941	0.0160861	-0.00167294	-0.00830605	-0.00972531	-0.00333574	0.00846503	0.0206538	0.0339585	0.0510589	0.0849129	0.132075	0.158186	0.165347	0.179981	0.199606	0.209764	0.205464	0.192017	0.161355	0.113967	0.0642579	0.0321098	0.0741003	0.403741	0.678473	0.82285	0.887797	0.909768	0.914409	0.917109	0.92364	0.933223	0.941958	0.948422	0.954439	0.960107	0.964701	0.96552
0.286135	0.321496	0.36355	0.35701	0.310856	0.282968	0.295762	0.316649	0.34553	0.399841	0.430762	0.415353	0.399527	0.405941	0.414458	0.409608	0.378868	0.324121	0.304876	0.335181	0.373865	0.390975	0.389603	0.398566	0.433337	0.485637	0.538508	0.584552	0.612724	0.632158	0.65425	0.675624	0.695981	0.713371	0.717395	0.711398	0.722408	0.758194	0.791635	0.81617	0.836681	0.846448	0.844307	0.826903	0.789648	0.734396	0.67146	0.611439	0.547244	0.454434
0.0496446	0.0819059	0.112618	0.124346	0.121404	0.133346	0.145338	0.154906	0.148019	0.106924	0.0545004	0.0113946	-0.0208884	-0.041251	-0.0454317	-0.0303644	-0.00768223	0.00246567	0.00373478	0.0110069	0.0342593	0.0536447	0.0558285	0.0198833	-0.0346444	-0.0478118	-0.01274	0.0226472	0.0456355	0.0618807	0.0581996	0.0445309	0.0293467	0.0237117	0.0366966	0.064173	0.243588	0.520779	0.71225	0.79164	0.809491	0.81525	0.824488	0.834815	0.843842	0.846805	0.843545	0.841169	0.841745	0.845616
-0.0376007	-0.0193301	-0.000275499	0.0150538	-0.00194826	-0.0228316	-0.0231334	-0.018079	-0.0110579	0.0114914	0.0349167	0.0201966	-0.014472	-0.0286293	-0.017894	-0.0059519	-0.0143542	-0.0294673	-0.04833	-0.0677533	-0.0720565	-0.0643903	-0.0615124	-0.0565625	-0.0455804	-0.0359103	-0.033293	-0.040644	-0.0520922	-0.0582228	-0.0473246	-0.0205141	0.00768525	0.0405259	0.0766	0.15311	0.291498	0.42636	0.532746	0.608942	0.667784	0.722302	0.77789	0.825645	0.85431	0.865011	0.872396	0.882454	0.891396	0.871552
0.648548	0.653688	0.652485	0.654898	0.670602	0.696991	0.717032	0.727249	0.734332	0.736075	0.732516	0.734648	0.746378	0.762377	0.779058	0.791055	0.796748	0.79706	0.793942	0.791632	0.794363	0.796187	0.792715	0.792131	0.8011	0.808802	0.80446	0.789754	0.773444	0.759161	0.750447	0.74903	0.753624	0.763859	0.780643	0.806858	0.838306	0.863264	0.87666	0.883408	0.885243	0.880912	0.868454	0.842294	0.799314	0.746039	0.689041	0.619187	0.503795	0.300374
0.697854	0.711835	0.716624	0.718919	0.717281	0.719637	0.726913	0.740351	0.758442	0.769321	0.773199	0.781737	0.800081	0.819534	0.833024	0.840775	0.846675	0.850432	0.851696	0.852733	0.854705	0.85695	0.856912	0.856724	0.860026	0.863239	0.864577	0.865106	0.865368	0.868619	0.871972	0.87096	0.870731	0.873828	0.878733	0.881455	0.878999	0.87477	0.864234	0.834247	0.790764	0.749425	0.728503	0.743499	0.760176	0.744602	0.690018	0.612487	0.525049	0.442312
0.618345	0.68551	0.709849	0.723768	0.725683	0.686835	0.639348	0.609897	0.587617	0.573537	0.564054	0.569916	0.581158	0.562064	0.52761	0.503287	0.481971	0.468952	0.486707	0.504549	0.505745	0.490402	0.473096	0.45444	0.419667	0.392114	0.37166	0.339183	0.302351	0.271928	0.27017	0.294447	0.314474	0.329626	0.367927	0.453849	0.550525	0.570033	0.5681	0.631525	0.713037	0.752767	0.751324	0.709816	0.622418	0.492891	0.321515	0.137313	0.000619891	-0.00769991
0.592583	0.609198	0.640064	0.669865	0.688265	0.701559	0.714627	0.725622	0.733896	0.741416	0.748354	0.754956	0.760718	0.769204	0.780068	0.787733	0.793068	0.804438	0.819169	0.830264	0.839053	0.84353	0.844723	0.846813	0.853038	0.863865	0.873931	0.876719	0.876137	0.877756	0.882824	0.889491	0.896084	0.90255	0.908724	0.915069	0.922788	0.932576	0.942998	0.953737	0.963512	0.965745	0.936722	0.864988	0.784655	0.731645	0.705903	0.694655	0.690464	0.694506
0.382983	0.412046	0.471159	0.519473	0.529969	0.534992	0.553376	0.567495	0.566585	0.563212	0.565838	0.568512	0.562935	0.547407	0.521608	0.466134	0.383835	0.27852	0.189894	0.148219	0.103413	0.0371051	-0.00608786	0.0180333	0.0636017	0.100482	0.129102	0.151617	0.193191	0.276325	0.360393	0.418582	0.461144	0.519233	0.617556	0.742266	0.837614	0.890475	0.921958	0.943974	0.955133	0.95726	0.95497	0.952262	0.949507	0.94405	0.934318	0.918443	0.896127	0.867268
0.343476	0.393733	0.438719	0.461677	0.46841	0.473661	0.479168	0.484519	0.495748	0.509657	0.517464	0.516643	0.502305	0.480883	0.481074	0.499958	0.514569	0.511816	0.496966	0.479265	0.472485	0.490757	0.513783	0.515015	0.497982	0.479746	0.470765	0.467012	0.476396	0.511735	0.539616	0.522604	0.491745	0.463236	0.419608	0.362613	0.329455	0.377159	0.476181	0.556886	0.609677	0.650842	0.697667	0.739753	0.76946	0.782077	0.788966	0.7987	0.794922	0.763842
0.318947	0.333097	0.327342	0.327432	0.340481	0.343329	0.281859	0.195366	0.130716	0.111386	0.110687	0.087121	0.0582846	0.0378688	0.0237249	0.0241263	0.032193	0.0570438	0.0973802	0.112954	0.110867	0.124111	0.15665	0.191827	0.219818	0.252742	0.292379	0.320237	0.335353	0.353334	0.371582	0.400617	0.442411	0.465389	0.468697	0.459184	0.418944	0.327389	0.232612	0.201593	0.24972	0.341049	0.434847	0.494089	0.517575	0.468163	0.290984	0.099466	0.0467514	0.082045
0.410306	0.425243	0.430097	0.44106	0.432608	0.388914	0.343309	0.314839	0.325089	0.387029	0.452573	0.50157	0.54942	0.576543	0.582191	0.604735	0.644991	0.681981	0.701509	0.716949	0.741137	0.765274	0.782388	0.801619	0.826726	0.854071	0.874477	0.87736	0.875581	0.882334	0.893075	0.884231	0.851457	0.817287	0.789654	0.758138	0.690653	0.524704	0.333357	0.467673	0.682118	0.779318	0.796196	0.792032	0.788453	0.781503	0.773309	0.775289	0.795503	0.824703
0.636259	0.661383	0.690097	0.713741	0.716812	0.692347	0.656527	0.629383	0.632457	0.654216	0.669727	0.678751	0.692019	0.706743	0.707998	0.688445	0.659632	0.631489	0.593074	0.546943	0.526317	0.529294	0.531496	0.531857	0.532075	0.534104	0.537873	0.545568	0.565378	0.583225	0.578244	0.557583	0.537397	0.535178	0.550813	0.584415	0.654478	0.749072	0.823804	0.859154	0.864403	0.847271	0.815728	0.776929	0.733758	0.681195	0.598487	0.451742	0.235535	0.0366584
0.00520229	0.0842698	0.20256	0.237056	0.218744	0.243107	0.269121	0.231537	0.169903	0.127338	0.108493	0.0949937	0.0776485	0.0701197	0.0809621	0.0949604	0.102143	0.114064	0.137507	0.181227	0.234261	0.27834	0.299223	0.298895	0.300063	0.322938	0.368943	0.41831	0.431541	0.397648	0.359221	0.351091	0.371803	0.407983	0.431957	0.409697	0.331903	0.233723	0.163217	0.173404	0.306323	0.48231	0.587355	0.619244	0.602205	0.542187	0.461298	0.395086	0.367188	0.373822
0.703712	0.728338	0.725477	0.721914	0.740006	0.756949	0.770663	0.787234	0.800797	0.800944	0.798827	0.800863	0.80119	0.800113	0.798581	0.796303	0.790901	0.787246	0.790319	0.796578	0.800111	0.799636	0.79885	0.8009	0.808524	0.817743	0.822774	0.824806	0.826768	0.825935	0.819276	0.8112	0.804701	0.793524	0.780174	0.776519	0.778284	0.776386	0.77148	0.768953	0.766752	0.766045	0.76752	0.767807	0.767626	0.763973	0.742537	0.672451	0.475252	0.0880764
0.110517	0.114485	0.160887	0.237568	0.327612	0.411797	0.479868	0.540376	0.590537	0.625043	0.647648	0.65593	0.647766	0.633442	0.634109	0.627838	0.609157	0.596253	0.581147	0.540873	0.486008	0.459831	0.447429	0.404119	0.361412	0.351075	0.351734	0.364557	0.392389	0.425075	0.456504	0.47579	0.497565	0.523078	0.546276	0.558948	0.546037	0.509112	0.488916	0.483225	0.463356	0.432706	0.397197	0.323441	0.229219	0.150503	0.128522	0.1559	0.159367	0.156724
0.447917	0.42081	0.338733	0.282668	0.297133	0.337407	0.372069	0.39627	0.413281	0.433325	0.445203	0.443059	0.434044	0.405066	0.360296	0.31255	0.25738	0.223013	0.21602	0.210197	0.213863	0.226829	0.231845	0.229313	0.218529	0.213137	0.222432	0.217983	0.194494	0.173319	0.148969	0.125548	0.111439	0.102358	0.101752	0.110365	0.112627	0.108787	0.111144	0.128734	0.173462	0.239134	0.324504	0.424882	0.519379	0.574409	0.586913	0.576153	0.546863	0.507018
0.456453	0.475352	0.503105	0.520893	0.510032	0.486809	0.467849	0.442927	0.411164	0.392728	0.389659	0.402225	0.428839	0.463686	0.505234	0.545831	0.580418	0.615864	0.650921	0.674366	0.687452	0.695064	0.698916	0.699971	0.693681	0.681426	0.674727	0.679704	0.693298	0.709478	0.717705	0.726503	0.741816	0.753478	0.761051	0.769949	0.787704	0.804881	0.808132	0.800776	0.793974	0.792088	0.794311	0.798224	0.800688	0.791299	0.768757	0.749652	0.734448	0.714324
0.560016	0.570045	0.572666	0.584855	0.600645	0.60924	0.606731	0.605503	0.615714	0.620596	0.61431	0.607666	0.60147	0.599178	0.5901	0.564588	0.545969	0.544429	0.55549	0.578073	0.594393	0.59927	0.622046	0.655614	0.678292	0.692499	0.69946	0.679328	0.633374	0.597712	0.584106	0.584235	0.581401	0.57667	0.58777	0.622294	0.665689	0.693914	0.699292	0.695339	0.699033	0.714151	0.73025	0.737407	0.732818	0.713999	0.679304	0.630974	0.573006	0.499493
0.526231	0.535279	0.547941	0.55891	0.567189	0.56811	0.571516	0.570069	0.552683	0.52717	0.51091	0.509477	0.508113	0.505659	0.510417	0.514738	0.520605	0.531898	0.55008	0.580857	0.616132	0.637986	0.652215	0.667183	0.682267	0.692975	0.701837	0.714011	0.72532	0.727409	0.726226	0.732349	0.745882	0.75666	0.767761	0.787272	0.807799	0.821279	0.823807	0.819997	0.808856	0.775325	0.703191	0.591542	0.448381	0.311756	0.234669	0.235407	0.28058	0.327718
0.468653	0.503816	0.51223	0.487103	0.449252	0.404973	0.374253	0.370157	0.371054	0.358648	0.333193	0.314572	0.316871	0.332025	0.337135	0.328265	0.301004	0.260101	0.252998	0.289834	0.342954	0.385008	0.404909	0.397587	0.386863	0.395908	0.39636	0.373688	0.327687	0.285666	0.291709	0.315676	0.314682	0.265861	0.147898	0.0447483	0.181695	0.423831	0.581276	0.686963	0.76876	0.825747	0.861273	0.879237	0.888791	0.892539	0.887945	0.877372	0.859549	0.836445
-0.00702535	-0.00786162	-0.0108034	-0.0160404	-0.0247682	-0.0313989	-0.0287146	-0.00823129	0.0167657	0.0200954	0.0272684	0.0570276	0.0948777	0.129488	0.173723	0.22466	0.267436	0.3068	0.35708	0.421398	0.488106	0.537863	0.55747	0.58151	0.624784	0.669675	0.719077	0.766623	0.801527	0.827372	0.847102	0.864395	0.889736	0.921981	0.941108	0.943656	0.933691	0.917652	0.893596	0.849792	0.73199	0.280683	-0.0578565	0.229491	0.410078	0.480599	0.484663	0.44581	0.397509	0.359413
0.273397	0.325296	0.389491	0.43117	0.429914	0.419772	0.445167	0.501483	0.539857	0.536837	0.502365	0.449307	0.381464	0.312291	0.269559	0.262995	0.280046	0.306305	0.351687	0.404233	0.468035	0.557387	0.605066	0.61359	0.605221	0.582181	0.55759	0.517924	0.46951	0.449115	0.440779	0.418668	0.38242	0.316621	0.263181	0.295162	0.415492	0.557886	0.643525	0.670933	0.685798	0.692833	0.687819	0.68215	0.663021	0.612705	0.508821	0.341153	0.143642	0.0476097
0.547547	0.532737	0.52727	0.535157	0.544828	0.557687	0.59793	0.624902	0.600705	0.576333	0.595719	0.620361	0.603163	0.579026	0.584544	0.594435	0.602235	0.619161	0.646242	0.656303	0.635598	0.625897	0.633243	0.644457	0.673276	0.71167	0.719931	0.685172	0.640906	0.628147	0.633748	0.639168	0.6307	0.617329	0.608059	0.615721	0.646831	0.673198	0.681967	0.670034	0.622545	0.55642	0.498428	0.452016	0.404696	0.3329	0.235712	0.110499	0.0259063	0.161386
0.131857	0.110118	0.0633978	0.0367056	0.043739	0.0614172	0.0470084	0.0206102	0.00460369	-0.000726368	0.00267351	0.00587581	0.0124809	0.00678081	-0.0115988	-0.0152602	0.00989109	0.0435415	0.0732932	0.098074	0.124409	0.170386	0.208875	0.232815	0.254984	0.255552	0.249964	0.249998	0.261685	0.300491	0.340599	0.357951	0.373926	0.385885	0.351236	0.23282	0.0675413	0.138217	0.420491	0.681137	0.829976	0.891489	0.907122	0.89633	0.875332	0.850269	0.807207	0.73029	0.607899	0.387979
0.241424	0.288424	0.337372	0.362148	0.329869	0.28483	0.261713	0.243552	0.244698	0.265292	0.288597	0.318519	0.329233	0.281902	0.214899	0.168364	0.12256	0.07308	0.0287464	-0.00355181	-0.0302318	-0.0513901	-0.0634291	-0.069748	-0.0722962	-0.0708792	-0.0644413	-0.0557877	-0.0437608	-0.0286395	-0.00660409	0.033584	0.0796446	0.10587	0.123983	0.144093	0.145555	0.106378	0.0143016	0.231568	0.524376	0.604315	0.623562	0.628921	0.63125	0.619394	0.558111	0.408058	0.17214	-0.0411633
0.0351754	0.0869722	0.173571	0.200969	0.16645	0.144794	0.182257	0.230437	0.256028	0.293712	0.313724	0.266608	0.209504	0.20493	0.252413	0.289415	0.287864	0.29515	0.322313	0.375273	0.454194	0.520486	0.532282	0.518427	0.508198	0.507411	0.515473	0.5174	0.525979	0.523324	0.485698	0.433097	0.399071	0.40043	0.435934	0.524651	0.651478	0.729867	0.760019	0.78487	0.80332	0.784391	0.713775	0.563305	0.31498	0.0488049	-0.0543365	0.0174402	0.146702	0.280536
0.590782	0.589982	0.593171	0.590238	0.570617	0.534012	0.501447	0.480777	0.456965	0.409714	0.34532	0.288987	0.24086	0.190176	0.154479	0.144422	0.153037	0.187094	0.235149	0.284517	0.318962	0.32636	0.319171	0.287494	0.251263	0.220744	0.193933	0.184556	0.186208	0.197114	0.215403	0.236419	0.27282	0.327741	0.387381	0.455763	0.531002	0.599469	0.653154	0.679383	0.678192	0.657292	0.630092	0.603303	0.572907	0.537134	0.500303	0.455282	0.381039	0.267487
-0.0522875	-0.0525293	-0.0506432	-0.0227746	0.0343474	0.0682536	0.074603	0.0777986	0.0900565	0.095032	0.109483	0.133632	0.157416	0.199325	0.239565	0.244964	0.258129	0.297159	0.341893	0.346819	0.285656	0.219229	0.192972	0.214823	0.260528	0.287151	0.271789	0.238115	0.205635	0.192681	0.209995	0.24153	0.272503	0.274185	0.251675	0.261053	0.292024	0.299058	0.29447	0.276874	0.231258	0.16049	0.0654778	0.0156173	0.0963592	0.259396	0.408714	0.513607	0.597186	0.653156
0.604574	0.584349	0.567413	0.559515	0.562487	0.573669	0.578888	0.562529	0.531442	0.507765	0.501011	0.490447	0.449926	0.402463	0.368002	0.346255	0.329811	0.318147	0.320119	0.323497	0.31654	0.322197	0.361613	0.415578	0.45979	0.494178	0.531187	0.572471	0.59278	0.596707	0.614374	0.641846	0.664931	0.690335	0.735609	0.787553	0.832473	0.865496	0.892512	0.915317	0.929012	0.934794	0.934357	0.927085	0.911484	0.889215	0.863858	0.837001	0.806958	0.76685
-0.0740774	-0.0547845	-0.0448926	-0.0351438	-0.0238242	-0.0151918	-0.00899223	-0.0159056	-0.040554	-0.0637651	-0.0726189	-0.0738205	-0.07226	-0.0677384	-0.0603129	-0.0544624	-0.0507424	-0.0495284	-0.0475766	-0.0418038	-0.026195	0.00107642	0.0232441	0.0462722	0.0869847	0.142881	0.204781	0.291851	0.400449	0.494421	0.569657	0.622658	0.660643	0.662347	0.622052	0.576197	0.581006	0.650102	0.737553	0.806758	0.84292	0.847803	0.834645	0.818186	0.803709	0.790726	0.783572	0.770438	0.719979	0.622531
0.548906	0.576707	0.598658	0.607947	0.615152	0.632853	0.643568	0.636055	0.623021	0.612887	0.603981	0.59663	0.598809	0.603746	0.5989	0.59391	0.592343	0.589841	0.586164	0.5851	0.592118	0.604131	0.607241	0.607511	0.603094	0.587068	0.576053	0.579386	0.584773	0.586773	0.585548	0.580589	0.572981	0.55635	0.543903	0.543528	0.531626	0.512438	0.523446	0.59303	0.706682	0.801973	0.844805	0.860461	0.873794	0.883045	0.882142	0.870436	0.842322	0.791821
0.0242026	0.0111766	0.00869981	0.0257488	0.0525978	0.074123	0.097083	0.13643	0.202683	0.296015	0.384029	0.444527	0.475814	0.474404	0.470508	0.496618	0.53176	0.536009	0.513793	0.483107	0.462333	0.437893	0.417797	0.420891	0.435933	0.459188	0.491576	0.518555	0.548874	0.567848	0.574369	0.583254	0.594645	0.605361	0.617709	0.622883	0.609469	0.607546	0.631917	0.671003	0.698014	0.692791	0.651211	0.585127	0.524539	0.498288	0.502249	0.496993	0.461309	0.386775
-0.00199884	-0.0158193	-0.0154822	-0.0111897	-0.00837383	-0.00376222	-0.000335956	-0.00739227	-0.010572	0.0190457	0.066011	0.0980202	0.1239	0.144859	0.157242	0.185537	0.251014	0.330765	0.368999	0.367123	0.365241	0.39201	0.431759	0.461008	0.484448	0.523483	0.578697	0.605722	0.597453	0.571592	0.550409	0.546116	0.549841	0.541403	0.535735	0.53139	0.503967	0.48539	0.518911	0.579195	0.626212	0.636176	0.563423	0.349097	0.0899898	-0.0541827	-0.0685418	-0.0316974	0.0052851	0.0387952
-0.0678229	-0.0647885	-0.0615721	-0.0542791	-0.0436261	-0.0200117	0.0160322	0.065769	0.130338	0.185646	0.225442	0.232686	0.204049	0.161566	0.102028	0.0366854	0.00316465	-0.00672757	-0.0243493	-0.043988	-0.0516	-0.0487555	-0.0416115	-0.04043	-0.0433726	-0.0469565	-0.0600538	-0.0711182	-0.0739727	-0.0740368	-0.056568	-0.0328209	-0.0184262	-0.0143901	-0.00348093	0.029569	0.0968709	0.162212	0.173929	0.153709	0.153501	0.192972	0.233365	0.25279	0.285647	0.343226	0.415644	0.487681	0.544315	0.58206
0.324302	0.325676	0.342319	0.381828	0.417468	0.422544	0.42068	0.44596	0.492361	0.530113	0.548931	0.56148	0.56645	0.557863	0.562886	0.600231	0.649244	0.683315	0.712222	0.746524	0.778767	0.804297	0.838574	0.87187	0.885126	0.890369	0.893302	0.891583	0.87781	0.849938	0.826636	0.819513	0.818882	0.826019	0.842055	0.853486	0.852327	0.853165	0.84746	0.82739	0.808996	0.801772	0.793086	0.756969	0.688255	0.608297	0.531928	0.452302	0.371314	0.285459
-0.0629861	-0.0575739	-0.035851	0.0195805	0.0933898	0.167436	0.236276	0.3053	0.359234	0.397153	0.458213	0.532052	0.566132	0.572622	0.577125	0.590987	0.614731	0.624938	0.630803	0.655338	0.680446	0.679566	0.667931	0.6736	0.685521	0.68432	0.679194	0.673741	0.66568	0.645703	0.614627	0.593185	0.582327	0.567126	0.54382	0.517135	0.492472	0.47823	0.479283	0.495684	0.523943	0.553464	0.576377	0.592255	0.588231	0.552985	0.48738	0.403555	0.294586	0.131568
0.823265	0.83593	0.840782	0.837279	0.840969	0.846986	0.840447	0.837401	0.844602	0.83901	0.818245	0.81102	0.821883	0.834271	0.83246	0.817141	0.804583	0.805544	0.811677	0.820577	0.828266	0.826793	0.823186	0.820072	0.817647	0.822435	0.835074	0.842124	0.846877	0.854658	0.864531	0.877097	0.882259	0.88036	0.880875	0.881635	0.878661	0.875966	0.885774	0.903142	0.903629	0.889028	0.872597	0.857945	0.845504	0.835193	0.82838	0.826894	0.828123	0.825536
0.435943	0.452539	0.487804	0.535646	0.58711	0.629088	0.656579	0.663667	0.665808	0.677575	0.688219	0.689346	0.67869	0.662697	0.648769	0.642565	0.644961	0.652753	0.662205	0.680867	0.701469	0.708567	0.703386	0.703824	0.716728	0.724344	0.717528	0.708925	0.706589	0.697442	0.682353	0.667383	0.644472	0.620654	0.615883	0.646277	0.708863	0.788415	0.861807	0.909732	0.933631	0.94286	0.941757	0.929224	0.906416	0.875917	0.839751	0.800531	0.754841	0.692832
0.0613769	0.0645863	0.114694	0.179576	0.231928	0.271332	0.276455	0.266431	0.269524	0.26917	0.262795	0.252923	0.252125	0.269028	0.294075	0.339416	0.395679	0.447752	0.490074	0.519317	0.536736	0.537591	0.528637	0.538895	0.576087	0.606135	0.62379	0.644914	0.679286	0.726769	0.769258	0.80249	0.824479	0.823739	0.802414	0.763551	0.691945	0.62124	0.635793	0.719441	0.785305	0.800973	0.801225	0.813162	0.830991	0.840884	0.840471	0.831789	0.810613	0.763411
-0.0740988	0.653839	0.669712	0.691268	0.711654	0.713877	0.702956	0.696469	0.695081	0.693099	0.696855	0.696604	0.695351	0.708773	0.730718	0.74167	0.734877	0.721395	0.70696	0.685282	0.65446	0.632553	0.628675	0.638128	0.65198	0.663747	0.670068	0.672274	0.676001	0.680638	0.681508	0.681438	0.682285	0.681964	0.677908	0.657783	0.587433	0.42846	0.204393	0.0555573	0.130734	0.346652	0.535406	0.653946	0.721667	0.756937	0.77441	0.77964	0.774209	0.758748
-0.0368097	-0.0531315	-0.0622389	-0.0592953	-0.0494989	-0.0417611	-0.0391732	-0.0338666	-0.0226352	-0.00283918	0.0153777	0.0293748	0.0479248	0.0610107	0.0659699	0.0830677	0.141475	0.221328	0.273355	0.33141	0.395308	0.43973	0.513198	0.606068	0.669463	0.695494	0.709663	0.725239	0.735474	0.744722	0.756497	0.765098	0.771972	0.781945	0.794749	0.802232	0.797577	0.779605	0.756963	0.734467	0.707796	0.658246	0.579182	0.49631	0.425771	0.37276	0.320339	0.244587	0.126534	-0.0215828
-0.00288191	0.00466197	0.0239062	0.0641733	0.126849	0.200077	0.261218	0.299157	0.288359	0.240327	0.195708	0.155945	0.125547	0.0983269	0.069886	0.0521962	0.0493565	0.0598532	0.080538	0.0899575	0.0860177	0.0919881	0.119514	0.161407	0.189325	0.194199	0.175179	0.136178	0.115724	0.119935	0.142162	0.176917	0.186048	0.166468	0.136242	0.126464	0.149756	0.164752	0.161351	0.17211	0.193372	0.206739	0.230412	0.284284	0.331962	0.356324	0.403895	0.478344	0.541427	0.595534
0.00193942	0.00958089	0.0390247	0.0783074	0.0940006	0.0916657	0.0888447	0.08333	0.0869923	0.101304	0.134792	0.195008	0.233464	0.215919	0.183188	0.158093	0.129421	0.110876	0.122407	0.13532	0.110651	0.0786506	0.0798072	0.112533	0.164921	0.207997	0.217184	0.189956	0.14217	0.0993581	0.093889	0.116871	0.110518	0.0761484	0.053779	0.061622	0.107078	0.194255	0.303751	0.433117	0.592325	0.742864	0.842112	0.889781	0.905641	0.896538	0.875263	0.855486	0.840097	0.816502
0.502221	0.521651	0.527059	0.526253	0.52711	0.531713	0.535298	0.547659	0.570451	0.578786	0.56063	0.537859	0.528718	0.518087	0.499088	0.490829	0.491962	0.478019	0.450833	0.431483	0.430106	0.434305	0.428266	0.422215	0.420816	0.411355	0.392905	0.378868	0.369722	0.368242	0.375706	0.37784	0.37504	0.370511	0.356057	0.335562	0.317768	0.300108	0.290532	0.283034	0.265989	0.258161	0.276601	0.308308	0.33024	0.341283	0.342676	0.317695	0.226458	0.0602725
0.270618	0.167041	0.0795619	0.0393868	-0.00708094	-0.041148	-0.0630621	-0.0720519	-0.070345	-0.0653572	-0.0645784	-0.0686255	-0.0714235	-0.069957	-0.043568	-0.00321759	0.0184899	0.0390619	0.0796247	0.117007	0.125588	0.131425	0.13775	0.12348	0.100894	0.102313	0.110723	0.0971598	0.0733738	0.0663857	0.0840061	0.105744	0.115833	0.133182	0.152098	0.148487	0.134844	0.127749	0.100885	0.018609	-0.0644642	0.0180796	0.236925	0.445322	0.581036	0.646512	0.671672	0.675703	0.667542	0.649148
0.3055	0.321197	0.330855	0.312075	0.27977	0.26337	0.27097	0.272433	0.276824	0.289651	0.315444	0.36532	0.420699	0.470998	0.490134	0.502364	0.530695	0.560609	0.584262	0.597997	0.613924	0.627407	0.63344	0.625457	0.602656	0.584415	0.579507	0.589361	0.610606	0.621898	0.610029	0.594964	0.603588	0.645129	0.700783	0.729716	0.737527	0.75518	0.779263	0.796759	0.8089	0.814598	0.805552	0.77409	0.728736	0.681936	0.621448	0.550936	0.515573	0.541836
0.74569	0.761614	0.773194	0.778426	0.779473	0.775524	0.778269	0.803584	0.839398	0.859239	0.870425	0.88039	0.885791	0.892543	0.905882	0.918551	0.923357	0.926555	0.929747	0.926962	0.91886	0.911855	0.906773	0.898493	0.887199	0.885126	0.893009	0.900179	0.908863	0.917799	0.920001	0.915173	0.905215	0.902584	0.913754	0.921586	0.920876	0.916099	0.906678	0.890763	0.873368	0.86314	0.85297	0.828678	0.762746	0.591699	0.329929	0.21598	0.227167	0.245051
0.0418735	0.0568362	0.0808886	0.0965799	0.114189	0.153304	0.205512	0.253102	0.303876	0.350671	0.368501	0.380596	0.403734	0.452729	0.497076	0.50732	0.493904	0.475623	0.443764	0.3972	0.337295	0.283624	0.265871	0.242972	0.207596	0.184519	0.165831	0.176088	0.217937	0.234165	0.202481	0.138676	0.0735057	0.061688	0.106782	0.137042	0.131678	0.14158	0.212799	0.412469	0.597286	0.679479	0.709653	0.727388	0.74821	0.76444	0.763844	0.741647	0.692288	0.587182
0.146279	0.158227	0.178511	0.194686	0.220649	0.263653	0.284893	0.286253	0.304248	0.310173	0.273923	0.226842	0.206468	0.181797	0.13331	0.0715541	0.0195304	-0.00550147	0.000380046	0.0318351	0.0501994	0.0414472	0.0355823	0.0283193	0.00474269	-0.0202134	-0.0420631	-0.0612139	-0.0570752	-0.0195965	0.0309058	0.0926549	0.150774	0.196503	0.254766	0.32734	0.39459	0.47887	0.594734	0.697545	0.762448	0.80241	0.822802	0.822628	0.806777	0.784272	0.770445	0.758288	0.737274	0.714029
0.327572	0.357348	0.360752	0.332507	0.30699	0.306809	0.295582	0.259934	0.241309	0.237283	0.220548	0.202442	0.192569	0.182851	0.167066	0.155569	0.157413	0.161881	0.147959	0.132648	0.1567	0.211215	0.272091	0.327293	0.364676	0.395602	0.432707	0.474681	0.526571	0.57865	0.617151	0.646099	0.66287	0.668688	0.679547	0.695946	0.721801	0.76459	0.808547	0.833771	0.839905	0.837024	0.829038	0.814873	0.79441	0.764118	0.717963	0.647653	0.526252	0.293741
0.252717	0.331832	0.416613	0.470661	0.4514	0.388246	0.351288	0.341047	0.321522	0.288127	0.260856	0.25703	0.264991	0.268977	0.275469	0.298595	0.340063	0.388372	0.455919	0.527783	0.552174	0.539162	0.551844	0.61315	0.668743	0.682082	0.66546	0.670649	0.704403	0.726464	0.736638	0.75241	0.76292	0.778423	0.807001	0.811821	0.78855	0.747631	0.704581	0.691519	0.713555	0.758581	0.813499	0.855385	0.87374	0.873734	0.855058	0.823847	0.781147	0.718482
-0.0591484	-0.055973	-0.0455145	-0.0190148	0.0090919	0.0225945	0.0253645	0.0395953	0.06831	0.0863722	0.0881009	0.0859553	0.0695092	0.0373346	0.0044114	-0.0166303	-0.0293107	-0.0400855	-0.0474484	-0.0505066	-0.0477766	-0.0395353	-0.0220536	0.0101886	0.0609633	0.120314	0.161497	0.185841	0.214312	0.246977	0.281251	0.30857	0.317523	0.318983	0.326188	0.352059	0.411895	0.498109	0.588827	0.669566	0.733104	0.779121	0.812485	0.839746	0.866638	0.897347	0.928722	0.945867	0.942123	0.929015
0.379939	0.412449	0.426362	0.444473	0.464696	0.488011	0.524758	0.562351	0.576504	0.563908	0.541694	0.550182	0.567284	0.558817	0.54866	0.558244	0.574058	0.571718	0.546932	0.519816	0.51199	0.491718	0.461377	0.455499	0.465866	0.464212	0.442578	0.427931	0.409681	0.386039	0.355971	0.313888	0.276013	0.265742	0.276497	0.289791	0.325619	0.402777	0.48875	0.556654	0.630579	0.733418	0.801073	0.80882	0.7954	0.796188	0.811826	0.822013	0.814291	0.785349
-0.0158717	-0.0335358	-0.0290099	-0.0109846	0.028464	0.0737441	0.105832	0.14339	0.202219	0.301852	0.421386	0.515437	0.574759	0.626498	0.677209	0.715007	0.745434	0.767443	0.760312	0.730556	0.717505	0.736221	0.742792	0.734909	0.721711	0.697344	0.666233	0.655356	0.660542	0.65095	0.641516	0.638015	0.633832	0.636991	0.657063	0.685714	0.713029	0.710746	0.700027	0.714924	0.743461	0.773189	0.794852	0.79467	0.757051	0.656478	0.570034	0.574598	0.618766	0.663113
0.358498	0.400483	0.472962	0.538232	0.592447	0.657737	0.711584	0.740633	0.75343	0.761394	0.775539	0.79382	0.8048	0.798102	0.775876	0.75701	0.748619	0.748616	0.757583	0.772854	0.790329	0.800409	0.802529	0.806916	0.822679	0.842078	0.847873	0.845369	0.848836	0.855199	0.852703	0.843287	0.837131	0.840217	0.846457	0.848545	0.845324	0.832366	0.805584	0.766839	0.716056	0.64076	0.52344	0.355944	0.177821	0.0538089	0.0146639	0.0337222	0.054397	0.036127
0.176896	0.169038	0.166039	0.149811	0.113606	0.072219	0.0401547	0.0217357	0.026393	0.051492	0.0729997	0.0843432	0.0959361	0.103116	0.103959	0.109021	0.122868	0.134877	0.157355	0.198342	0.253326	0.30376	0.349962	0.390845	0.41351	0.40751	0.366481	0.311483	0.27848	0.26457	0.238475	0.203728	0.162008	0.117199	0.096534	0.112113	0.173191	0.260564	0.301015	0.311416	0.349319	0.392923	0.418141	0.433934	0.429126	0.413496	0.398151	0.373369	0.330435	0.259625
0.386557	0.413143	0.438675	0.476139	0.515771	0.550578	0.597009	0.649543	0.673909	0.654665	0.6131	0.590798	0.599329	0.614344	0.621882	0.627161	0.621723	0.611581	0.594025	0.569112	0.556409	0.559882	0.566029	0.561929	0.554246	0.548723	0.545568	0.542852	0.54088	0.54057	0.541966	0.545831	0.547589	0.550814	0.553279	0.545884	0.544444	0.549324	0.533282	0.482058	0.423291	0.405141	0.41826	0.445768	0.477991	0.498846	0.512642	0.537682	0.57501	0.605265
-0.063547	-0.066349	-0.0667033	-0.0648228	-0.0496968	-0.0116274	0.0118055	0.0062074	-0.0224036	-0.055305	-0.070506	-0.0710113	-0.0657152	-0.0623459	-0.0536689	-0.0366619	-0.0227034	-0.00225678	0.0254086	0.0408929	0.0507534	0.0802388	0.136823	0.21813	0.319074	0.412505	0.451235	0.401104	0.345255	0.342804	0.356594	0.350134	0.34647	0.379437	0.440631	0.509503	0.59562	0.676903	0.72581	0.758309	0.786928	0.805688	0.811448	0.79889	0.771981	0.745867	0.72257	0.691872	0.625705	0.498872
-0.0597278	-0.0660581	-0.0645254	-0.0620726	-0.0546182	-0.0294578	-0.0118667	-0.0172182	-0.0345293	-0.0559372	-0.0664109	-0.0627542	-0.0546621	-0.0479923	-0.0297331	-0.00219712	0.0176663	0.0430772	0.0748248	0.0866806	0.0814964	0.0914753	0.115658	0.145629	0.195086	0.257934	0.292577	0.263653	0.235384	0.26732	0.315975	0.338476	0.362152	0.405909	0.460795	0.5248	0.606971	0.673643	0.707269	0.73944	0.777907	0.803904	0.816045	0.805825	0.772283	0.734545	0.70234	0.669446	0.606133	0.472545
-0.0690598	-0.0682834	-0.0700411	-0.0710895	-0.0616594	-0.0356512	-0.0314671	-0.0430432	-0.0529227	-0.0647762	-0.0715682	-0.0725426	-0.0684775	-0.0631288	-0.0590836	-0.0510574	-0.0422948	-0.0293688	-0.00445327	0.0167279	0.029867	0.0581058	0.113115	0.205702	0.334905	0.444864	0.477282	0.411938	0.34041	0.328902	0.340617	0.332923	0.312967	0.320926	0.377951	0.464402	0.560814	0.641118	0.686802	0.714872	0.738629	0.751351	0.7559	0.750807	0.729854	0.703345	0.683481	0.653211	0.583303	0.457113
0.593689	0.636413	0.63692	0.623846	0.633351	0.658258	0.673131	0.667142	0.641747	0.623412	0.618747	0.60263	0.574856	0.563108	0.574366	0.595942	0.615126	0.627795	0.639421	0.638163	0.617679	0.598047	0.588674	0.578038	0.564041	0.561594	0.573964	0.587208	0.597598	0.618136	0.649332	0.671151	0.681242	0.683533	0.670026	0.649285	0.63599	0.631155	0.624897	0.613458	0.603215	0.610268	0.635919	0.662735	0.671403	0.643879	0.557997	0.400996	0.207784	0.0623726
0.819777	0.838186	0.847547	0.842423	0.842085	0.851881	0.857713	0.857874	0.856374	0.858476	0.867963	0.88184	0.898318	0.913924	0.923456	0.930311	0.935453	0.936663	0.935493	0.932778	0.929658	0.928227	0.92762	0.927807	0.928947	0.928187	0.925327	0.923564	0.920249	0.911962	0.901392	0.893105	0.889976	0.889613	0.890633	0.89321	0.895053	0.895889	0.902735	0.913229	0.914632	0.900656	0.865321	0.813659	0.761545	0.716373	0.673682	0.640183	0.619702	0.603749
0.593289	0.606461	0.631633	0.650262	0.657809	0.658356	0.647756	0.63564	0.632423	0.634031	0.635706	0.629163	0.611472	0.593045	0.589037	0.599761	0.608467	0.614812	0.630497	0.647655	0.653971	0.657243	0.672495	0.688348	0.698778	0.713389	0.735115	0.757824	0.772315	0.779702	0.784187	0.795372	0.813688	0.828326	0.843562	0.861474	0.881842	0.901827	0.918356	0.929831	0.934906	0.934447	0.933425	0.935922	0.941373	0.947386	0.949269	0.937165	0.882881	0.671493
0.662185	0.674767	0.682261	0.682434	0.679494	0.678597	0.68295	0.701011	0.724436	0.739449	0.742288	0.729665	0.707913	0.695199	0.688231	0.679291	0.66858	0.653438	0.638191	0.625106	0.625193	0.638557	0.647764	0.645967	0.640869	0.643059	0.654805	0.662267	0.659681	0.650621	0.638091	0.632237	0.643893	0.663849	0.68213	0.707425	0.742859	0.774299	0.791698	0.806401	0.825909	0.841684	0.852718	0.861039	0.865013	0.864341	0.862134	0.864492	0.865723	0.851767
0.563734	0.580061	0.591361	0.599867	0.595166	0.586674	0.58539	0.593877	0.606492	0.622379	0.645281	0.669842	0.695259	0.728465	0.765218	0.791588	0.809294	0.826319	0.841896	0.853887	0.862801	0.869101	0.874592	0.877603	0.880208	0.886685	0.89219	0.894725	0.899565	0.903603	0.902775	0.901868	0.905817	0.911735	0.915969	0.915982	0.917358	0.926877	0.934801	0.930546	0.91227	0.881984	0.846607	0.81164	0.775084	0.73235	0.67599	0.58949	0.43168	0.154313
0.24491	0.310153	0.376909	0.444806	0.529954	0.581569	0.584589	0.586367	0.612178	0.632704	0.633316	0.618013	0.604627	0.586152	0.522241	0.422069	0.37428	0.410539	0.451184	0.446072	0.403886	0.326081	0.243406	0.20517	0.207793	0.207646	0.171126	0.10354	0.0273712	-0.0298611	-0.054261	-0.0604328	-0.0577816	-0.0563055	-0.0625369	-0.0654247	-0.0550328	-0.0415237	-0.0261617	0.0392431	0.199991	0.370891	0.47829	0.557545	0.593455	0.600597	0.623078	0.637768	0.618506	0.565038
0.275966	0.305665	0.323546	0.3368	0.345419	0.352896	0.361832	0.380037	0.403522	0.419173	0.419687	0.409988	0.406722	0.413464	0.422822	0.430188	0.445981	0.469776	0.485128	0.498229	0.523726	0.555732	0.580214	0.592514	0.59417	0.595048	0.596172	0.601836	0.62297	0.647473	0.657171	0.656354	0.660066	0.671605	0.685205	0.697797	0.71092	0.736226	0.785357	0.844072	0.890756	0.9198	0.933743	0.939359	0.940914	0.937345	0.928536	0.912426	0.879963	0.821552
0.00561376	0.00311721	0.0138971	0.00892679	-0.00838348	-0.0117057	-0.0146605	-0.0377034	-0.0545266	-0.045443	-0.00325207	0.0416365	0.045729	0.00655855	-0.0417544	-0.0629583	-0.0605239	-0.04249	-0.00819199	0.0383502	0.0733781	0.101817	0.133937	0.163714	0.199659	0.240406	0.253556	0.236361	0.225518	0.233858	0.250317	0.257505	0.237553	0.208172	0.171019	0.136121	0.15126	0.204981	0.31018	0.428159	0.500441	0.558367	0.620578	0.696328	0.775376	0.824774	0.82223	0.770991	0.701126	0.625358
0.200943	0.231518	0.266637	0.306035	0.337078	0.343679	0.349277	0.36694	0.382257	0.387344	0.390114	0.39382	0.395683	0.399761	0.398546	0.388193	0.378202	0.373402	0.376821	0.385269	0.39206	0.400305	0.408451	0.418809	0.437902	0.466006	0.500193	0.52837	0.539979	0.540494	0.538577	0.539674	0.546151	0.549359	0.552527	0.56949	0.608132	0.669153	0.735854	0.783543	0.803919	0.810828	0.816966	0.825889	0.836072	0.844261	0.850923	0.854925	0.855949	0.853659
0.318881	0.284917	0.254525	0.217466	0.166543	0.112969	0.0441179	-0.0108296	-0.0442904	-0.0554566	-0.0533118	-0.0552473	-0.0652155	-0.0657174	-0.039977	-0.0107859	-0.00634001	-0.00398957	0.00613095	0.0215551	0.054249	0.0775189	0.0615856	0.0549904	0.0790729	0.130647	0.198303	0.253625	0.284411	0.306723	0.32504	0.330319	0.322437	0.295046	0.238119	0.13981	0.0351907	0.0345963	0.104095	0.105077	0.0638857	0.0870743	0.204663	0.351802	0.489619	0.603191	0.690788	0.749809	0.777559	0.780885
0.14409	0.185751	0.199369	0.211579	0.256114	0.306471	0.342543	0.363023	0.374496	0.386544	0.385127	0.364741	0.351277	0.353538	0.354086	0.35628	0.378995	0.412397	0.432481	0.442136	0.461403	0.487472	0.505802	0.513041	0.516316	0.52369	0.531255	0.529986	0.534789	0.549916	0.559417	0.562494	0.570666	0.57676	0.573271	0.581473	0.61265	0.648666	0.663704	0.652557	0.622466	0.572985	0.511253	0.46534	0.456948	0.482911	0.527094	0.56986	0.603673	0.617699
-0.0478419	-0.0591874	-0.0620577	-0.0654248	-0.0699175	-0.0691391	-0.057408	-0.0456311	-0.0325639	-0.0161618	-0.00111716	0.01573	0.040975	0.0636674	0.0708099	0.0696296	0.0706169	0.0768308	0.0872852	0.0971527	0.0987478	0.101017	0.10782	0.116449	0.127753	0.148242	0.176845	0.199844	0.201633	0.204263	0.227626	0.267596	0.311267	0.359544	0.416829	0.480321	0.543479	0.59015	0.618432	0.624624	0.601446	0.55899	0.547389	0.56598	0.573067	0.573328	0.571435	0.564658	0.55289	0.528141
0.405428	0.405356	0.395471	0.375885	0.363658	0.348275	0.310114	0.265072	0.228755	0.17883	0.11617	0.0868785	0.0943149	0.0996027	0.0838649	0.0696133	0.0743546	0.0831143	0.0784234	0.0821202	0.103932	0.117404	0.135824	0.192623	0.264141	0.285904	0.267072	0.270036	0.291181	0.308708	0.361581	0.443497	0.511818	0.541274	0.542566	0.574066	0.631585	0.66758	0.666283	0.662457	0.662391	0.657941	0.648964	0.639671	0.634384	0.626155	0.607769	0.58471	0.563049	0.532358
0.555712	0.585958	0.55214	0.499017	0.460663	0.451926	0.471636	0.48853	0.467271	0.424195	0.372245	0.332699	0.330484	0.35847	0.408481	0.457868	0.464956	0.450309	0.46532	0.499869	0.518726	0.513715	0.469213	0.394875	0.301598	0.232308	0.21512	0.206182	0.167822	0.119601	0.104911	0.123589	0.139428	0.142866	0.160197	0.180903	0.181792	0.188986	0.224903	0.246827	0.252456	0.2824	0.35019	0.421782	0.445271	0.42262	0.382248	0.342953	0.285644	0.185484
-0.0165227	-0.0238076	-0.0393088	-0.0269825	0.0210497	0.0984685	0.20479	0.293956	0.318942	0.329483	0.367527	0.422133	0.479124	0.484394	0.429924	0.382761	0.345806	0.291917	0.241758	0.205427	0.166844	0.1179	0.0732761	0.0435006	0.0115284	-0.0155159	-0.0328805	-0.0411259	-0.0453294	-0.0472968	-0.0449694	-0.0343012	-0.0212829	-0.00917646	-0.0108568	-0.0261658	-0.0216127	0.024695	0.128457	0.2472	0.333101	0.384882	0.434505	0.485694	0.527264	0.559574	0.580426	0.592058	0.595425	0.582397
0.429811	0.433194	0.455486	0.461885	0.434388	0.417269	0.439409	0.49483	0.557244	0.605532	0.613963	0.576384	0.515506	0.486068	0.494275	0.520915	0.538713	0.542933	0.534834	0.513634	0.477923	0.426538	0.376499	0.360863	0.383434	0.431123	0.466089	0.461829	0.448687	0.463539	0.509548	0.563941	0.607745	0.634627	0.645863	0.658465	0.674458	0.698982	0.736893	0.759075	0.76477	0.760331	0.750924	0.739869	0.727809	0.710608	0.688753	0.665985	0.636894	0.581714
-0.0563124	-0.020511	0.0118191	0.0325621	0.0540868	0.0689737	0.0812589	0.0950845	0.10003	0.0897927	0.0823277	0.0847868	0.0941048	0.110736	0.135868	0.17435	0.219514	0.26308	0.314548	0.383546	0.465264	0.53284	0.583644	0.632512	0.676737	0.710182	0.737209	0.761979	0.78534	0.802294	0.813655	0.829344	0.850216	0.867259	0.877465	0.88043	0.879353	0.881468	0.886044	0.884815	0.872899	0.849887	0.80898	0.743166	0.662877	0.580468	0.512944	0.449912	0.377217	0.306421
-0.0554855	-0.0321953	0.0104693	0.0601793	0.0990915	0.132399	0.180586	0.240084	0.290192	0.293816	0.267272	0.279149	0.33302	0.395597	0.448771	0.473547	0.446073	0.377355	0.33942	0.332572	0.309552	0.28293	0.268455	0.273471	0.303352	0.346695	0.368178	0.33993	0.317945	0.348549	0.405092	0.443177	0.445863	0.420734	0.388258	0.364057	0.365917	0.4024	0.447409	0.479137	0.506414	0.537436	0.549107	0.510572	0.46617	0.464485	0.475793	0.464459	0.445532	0.442671
0.0959555	0.104352	0.0827344	0.058557	0.0586724	0.0709325	0.080885	0.0761901	0.0592268	0.0468619	0.0576681	0.10146	0.149455	0.15931	0.128922	0.0984006	0.107437	0.184477	0.279241	0.303208	0.297183	0.255988	0.176636	0.12328	0.110273	0.113499	0.0933051	0.0571554	0.0336315	0.0252596	0.0185652	0.00160439	-0.0121434	-0.0103545	0.00350551	0.0373844	0.101343	0.189283	0.275243	0.336213	0.390314	0.458933	0.51875	0.555749	0.567449	0.539305	0.479411	0.364638	0.21242	0.0544552
0.0617291	0.177758	0.269141	0.283498	0.285486	0.297081	0.298263	0.289033	0.262129	0.235406	0.228633	0.241266	0.271938	0.323224	0.378031	0.427181	0.464588	0.511572	0.578913	0.636756	0.667121	0.65808	0.639676	0.643141	0.65088	0.661844	0.68712	0.707758	0.708438	0.703436	0.702665	0.69669	0.683857	0.681842	0.700172	0.732176	0.760289	0.781997	0.80315	0.809897	0.812098	0.820713	0.807641	0.744844	0.582778	0.363008	0.522211	0.63769	0.668365	0.676008
0.658617	0.689471	0.685045	0.669772	0.649873	0.631664	0.641663	0.664857	0.663521	0.638885	0.619757	0.629695	0.654662	0.676955	0.701477	0.715188	0.712932	0.706533	0.69746	0.673851	0.642049	0.619335	0.613371	0.613259	0.607202	0.603382	0.606445	0.612514	0.626448	0.654543	0.687316	0.707024	0.713221	0.717742	0.718693	0.716976	0.713645	0.71215	0.720541	0.74308	0.770019	0.788067	0.794073	0.791911	0.787467	0.780171	0.765776	0.73696	0.680194	0.570756
0.0550862	0.079765	0.0762792	0.0791718	0.112263	0.155358	0.180244	0.168761	0.151612	0.147704	0.148954	0.163479	0.203893	0.228665	0.239062	0.262336	0.277199	0.284686	0.275106	0.261662	0.272379	0.307264	0.324219	0.313761	0.308325	0.285099	0.220027	0.152668	0.113664	0.0876249	0.0761222	0.0802119	0.0807552	0.0822508	0.107842	0.116402	0.0732941	0.0144801	-0.0269898	-0.0506641	-0.0187133	0.0827844	0.173337	0.222007	0.243553	0.274518	0.301262	0.300762	0.269821	0.257084
0.210146	0.216324	0.199801	0.213684	0.250763	0.301646	0.360316	0.400557	0.417007	0.429307	0.433422	0.435159	0.436732	0.4448	0.477045	0.540017	0.612855	0.66677	0.712767	0.762502	0.799838	0.819645	0.84106	0.849582	0.845473	0.850848	0.861077	0.867265	0.867884	0.861005	0.851956	0.849969	0.858015	0.866797	0.863181	0.859574	0.864607	0.870429	0.870851	0.860686	0.835916	0.803167	0.751568	0.677343	0.600051	0.524711	0.470406	0.434848	0.414761	0.423597
-0.00642521	0.0206322	0.0497689	0.0762867	0.0772223	0.0465066	0.0075033	-0.0154758	-0.0156218	-0.00708853	-0.0047004	0.00850898	0.0487196	0.0707763	0.0491424	0.0435104	0.0909581	0.162013	0.181447	0.154795	0.126478	0.102737	0.0710325	0.0506068	0.041416	0.030187	0.0305342	0.0368506	0.0321608	0.0269335	0.0344606	0.0618101	0.0974529	0.110351	0.111618	0.129186	0.145952	0.137285	0.112181	0.0506909	-0.0399251	-0.0601643	0.0693516	0.188353	0.24379	0.315327	0.409834	0.481339	0.53405	0.569823
0.0332433	0.0673097	0.0716068	0.0484604	0.0533604	0.0779903	0.0786463	0.0772297	0.0932187	0.112846	0.122134	0.139611	0.18842	0.232039	0.223056	0.200959	0.222674	0.264667	0.274907	0.260173	0.259769	0.233577	0.161143	0.10912	0.111475	0.140296	0.167822	0.171958	0.174591	0.184964	0.218767	0.277045	0.356633	0.434187	0.488051	0.523984	0.549698	0.554043	0.529268	0.501412	0.499678	0.518892	0.550531	0.604673	0.671114	0.735248	0.773255	0.761308	0.715131	0.65675
0.25207	0.178539	0.122161	0.105949	0.117727	0.142043	0.186047	0.237146	0.283903	0.340435	0.400851	0.459984	0.501663	0.530454	0.561647	0.591228	0.61299	0.609411	0.593432	0.588465	0.597716	0.615691	0.64677	0.673669	0.671011	0.648716	0.635478	0.652697	0.68575	0.716826	0.746561	0.771985	0.786203	0.805246	0.830248	0.841015	0.846878	0.869055	0.894865	0.899542	0.880463	0.842713	0.797856	0.759855	0.747246	0.753909	0.762053	0.766776	0.769373	0.781419
0.090629	0.104475	0.101915	0.0711378	0.0322154	-0.013145	-0.0529854	-0.0630402	-0.0625751	-0.0624682	-0.0494244	-0.00618986	0.0334711	0.0597197	0.109883	0.16036	0.169231	0.177028	0.195445	0.187038	0.158123	0.145417	0.176331	0.232486	0.271619	0.272821	0.217785	0.15222	0.120847	0.105836	0.0871653	0.0619213	0.0359688	0.0325001	0.0668422	0.12811	0.178494	0.19049	0.154681	0.105158	0.0725158	0.0666716	0.0602758	0.0238387	-0.0154749	-0.0309146	-0.0213737	0.000952454	0.0336812	0.0873644
0.889755	0.889382	0.892399	0.896504	0.90478	0.915152	0.920769	0.924161	0.928502	0.930278	0.928535	0.92538	0.92825	0.935193	0.934806	0.926921	0.919376	0.912884	0.907034	0.901351	0.893679	0.884638	0.87547	0.868523	0.860979	0.853683	0.847379	0.838239	0.825092	0.813551	0.803236	0.794257	0.789383	0.786417	0.783225	0.778915	0.768135	0.743961	0.698338	0.633769	0.570434	0.521107	0.493807	0.491342	0.511952	0.554043	0.603139	0.650598	0.699273	0.744451
0.462903	0.500144	0.519533	0.52882	0.5237	0.52673	0.557803	0.574361	0.573411	0.584946	0.578418	0.547847	0.545889	0.567488	0.566514	0.540236	0.519165	0.508867	0.505678	0.521332	0.563375	0.596546	0.600716	0.58461	0.562921	0.545438	0.545042	0.566587	0.593232	0.594822	0.57105	0.549255	0.535017	0.528497	0.534114	0.545938	0.558089	0.575439	0.598674	0.622952	0.646746	0.666287	0.675772	0.674373	0.665728	0.657195	0.650099	0.637861	0.614622	0.574551
-0.056549	-0.0498738	-0.0384683	-0.0323015	-0.0455234	-0.0610058	-0.0675466	-0.0643238	-0.045626	-0.0139057	0.0146065	0.0486997	0.103834	0.166805	0.214233	0.246313	0.270715	0.30749	0.34074	0.345956	0.335955	0.330954	0.328483	0.300729	0.268816	0.246132	0.220357	0.189444	0.174304	0.17628	0.178593	0.171415	0.175327	0.19451	0.183985	0.161642	0.188865	0.284201	0.381166	0.436247	0.473607	0.510018	0.503054	0.457173	0.414338	0.346005	0.227521	0.0658902	-0.0611987	-0.00390134
0.00830463	0.0260805	0.0369453	0.0353807	0.0369142	0.0364932	0.057378	0.10634	0.130569	0.106842	0.0839626	0.0745223	0.0543569	0.0161139	-0.0356368	-0.0726257	-0.0621115	-0.0470131	-0.0319653	-0.0110989	0.0131896	0.0387596	0.0617715	0.0746801	0.0856463	0.118262	0.168485	0.18884	0.181495	0.146722	0.0916926	0.0207863	-0.0274622	-0.0325352	-0.0174379	-0.0256768	-0.0574732	-0.0350877	0.107092	0.295974	0.431079	0.538196	0.654908	0.744411	0.777108	0.77231	0.763294	0.769417	0.792785	0.821628
0.0809241	0.0381771	0.0124956	0.0201981	0.031056	0.0309952	0.0412601	0.0609573	0.0922083	0.130062	0.168724	0.208672	0.231349	0.230724	0.224306	0.212056	0.193837	0.190168	0.200798	0.200233	0.188934	0.170719	0.15566	0.159437	0.161954	0.152569	0.168415	0.218055	0.270644	0.324295	0.388364	0.440328	0.446064	0.441849	0.457495	0.458631	0.427174	0.417295	0.518265	0.668163	0.7498	0.783625	0.795609	0.795821	0.791801	0.785731	0.77854	0.760536	0.721044	0.647595
0.54629	0.543607	0.522953	0.510518	0.518546	0.548818	0.561658	0.546375	0.518541	0.491677	0.473601	0.472135	0.499445	0.531972	0.534828	0.517869	0.525517	0.533325	0.533273	0.543208	0.552158	0.56756	0.580543	0.576446	0.580268	0.559343	0.513753	0.498242	0.479921	0.439571	0.3965	0.333602	0.263723	0.200256	0.150302	0.134102	0.131418	0.130664	0.159639	0.221181	0.292931	0.365831	0.460897	0.568949	0.670327	0.755262	0.813029	0.846518	0.865841	0.87876
0.0532762	0.0545677	0.0474756	0.0522908	0.0915488	0.166413	0.240817	0.249675	0.231598	0.243454	0.286797	0.331753	0.344548	0.364049	0.441048	0.537348	0.594489	0.630682	0.660696	0.664687	0.642884	0.615832	0.596194	0.608986	0.634143	0.655254	0.660427	0.646638	0.638183	0.644006	0.654392	0.673923	0.693175	0.693857	0.692729	0.696518	0.681238	0.642999	0.605369	0.592056	0.605963	0.632339	0.66196	0.681737	0.67857	0.655298	0.623624	0.571793	0.502346	0.428968
0.52276	0.551626	0.569373	0.57394	0.593122	0.610805	0.605718	0.585404	0.577567	0.593309	0.617644	0.62682	0.622362	0.615481	0.608581	0.604709	0.607186	0.609232	0.601924	0.600543	0.600346	0.591562	0.578247	0.553975	0.524413	0.502201	0.486468	0.486942	0.488817	0.478617	0.482557	0.514586	0.560575	0.603173	0.61143	0.575903	0.47429	0.268075	0.0336217	-0.0708711	-0.0313855	0.124576	0.358527	0.554361	0.648568	0.681651	0.701611	0.711049	0.710509	0.710296
0.492192	0.535834	0.593156	0.636015	0.632243	0.582678	0.519207	0.437722	0.361644	0.325163	0.319198	0.315591	0.29155	0.247046	0.193933	0.147591	0.118144	0.0976601	0.0663758	0.025028	-0.00695158	-0.0237326	-0.0278937	4.1045e-05	0.0689873	0.152097	0.228313	0.274957	0.293731	0.302908	0.306488	0.308296	0.313037	0.307951	0.289581	0.270116	0.257603	0.300123	0.41619	0.518313	0.583578	0.641565	0.69004	0.721117	0.730897	0.721761	0.698847	0.655484	0.575453	0.459392
Rsquare of cosine model regressed in 2nd reach Execution direction (neuron*bins)
-0.00285584	-0.0189219	-0.023744	-0.0228352	-0.0266908	-0.0377342	-0.0486572	-0.0519656	-0.0472675	-0.0356794	-0.0182944	0.00451841	0.020468	0.028477	0.0513571	0.0997516	0.15139	0.180287	0.191501	0.195929	0.195871	0.193959	0.198491	0.208854	0.202639	0.179844	0.178324	0.206721	0.237144	0.264366	0.284951	0.272035	0.245776	0.235584	0.230585	0.228757	0.229562	0.21132	0.169031	0.118922	0.0855721	0.0726267	0.028277	-0.0381491	-0.056361	-0.0399437	-0.0036058	0.0390174	0.0585877	0.0491998
0.0877111	0.151314	0.224212	0.289993	0.346983	0.361729	0.342929	0.333205	0.336444	0.340853	0.347968	0.362742	0.376052	0.386933	0.406031	0.434246	0.468389	0.509854	0.530525	0.503932	0.46832	0.467814	0.479833	0.488879	0.498793	0.50818	0.522345	0.517586	0.49653	0.499322	0.537683	0.575819	0.589655	0.588079	0.584397	0.581756	0.572008	0.56842	0.570555	0.561783	0.536923	0.486397	0.413097	0.331935	0.254915	0.178977	0.117574	0.0979815	0.121088	0.132246
0.407132	0.443819	0.467621	0.471238	0.473527	0.481997	0.474427	0.461534	0.454694	0.433019	0.401503	0.394886	0.397537	0.376829	0.342383	0.338608	0.367865	0.393031	0.39051	0.36962	0.328584	0.260209	0.197619	0.1587	0.134195	0.0917474	0.0296776	-0.0112474	-0.0271146	-0.0264332	-0.0107151	0.002471	0.0072545	0.018297	0.0471291	0.0895287	0.133873	0.186567	0.254625	0.316776	0.368381	0.42687	0.499576	0.559188	0.581133	0.586211	0.595151	0.602818	0.600902	0.59506
-0.0715699	-0.0733318	-0.0646479	-0.0401934	-0.012814	0.00740035	0.0122607	0.0107619	0.0186417	0.0283474	0.0255674	0.0127344	-0.00294914	-0.0186907	-0.0312126	-0.0362884	-0.0348339	-0.0341055	-0.0320564	-0.0363585	-0.0493948	-0.0532545	-0.0458174	-0.0403306	-0.0380996	-0.0401202	-0.0491104	-0.0594548	-0.0654145	-0.065941	-0.0694189	-0.0736327	-0.0724232	-0.0644183	-0.0515557	-0.0448332	-0.0462356	-0.0478105	-0.0472369	-0.0348748	-0.00479132	0.0244217	0.0324254	0.0185212	0.0112527	0.0421294	0.124571	0.247469	0.34881	0.396513
-0.0175167	-0.0276611	-0.0322987	-0.0296995	-0.0212301	-0.00738695	0.0116091	0.0165565	-0.00287098	-0.0228331	-0.0327371	-0.0419774	-0.0394806	-0.0259687	-0.0199675	-0.0116815	0.0108005	0.0479643	0.0851827	0.0983361	0.0868509	0.0769759	0.0695642	0.062043	0.0541573	0.041599	0.0327612	0.0319598	0.0446708	0.0750679	0.11021	0.142101	0.16479	0.154432	0.106014	0.0544582	0.0970448	0.286691	0.521209	0.675276	0.740867	0.753604	0.754187	0.752977	0.750505	0.745913	0.737952	0.727481	0.711484	0.694269
0.108431	0.138671	0.148599	0.12897	0.11981	0.13694	0.179788	0.257551	0.336998	0.383201	0.404759	0.415204	0.427286	0.4324	0.424585	0.428301	0.435021	0.410736	0.400031	0.443073	0.502662	0.544736	0.570605	0.591808	0.608641	0.597308	0.570277	0.559924	0.535732	0.48836	0.428078	0.370071	0.323843	0.286901	0.289975	0.352116	0.44231	0.538097	0.622406	0.683111	0.724577	0.749379	0.768892	0.781812	0.779037	0.767191	0.75542	0.746264	0.724608	0.651822
0.247342	0.287679	0.328006	0.363733	0.386091	0.389452	0.383735	0.377117	0.37582	0.383167	0.397171	0.406641	0.41496	0.428407	0.440658	0.447619	0.456017	0.471034	0.479782	0.468701	0.452713	0.448305	0.448791	0.446876	0.450741	0.4672	0.483624	0.490193	0.493433	0.504638	0.522143	0.54111	0.5573	0.576458	0.593208	0.605311	0.620885	0.64853	0.6892	0.728804	0.760877	0.784878	0.79822	0.804376	0.807501	0.810688	0.811061	0.801898	0.785136	0.765855
0.534823	0.560482	0.572227	0.570593	0.563578	0.555457	0.550279	0.547303	0.542131	0.532637	0.524494	0.518814	0.515589	0.516537	0.518768	0.522006	0.530278	0.540658	0.548389	0.555519	0.564784	0.574103	0.577587	0.578293	0.579832	0.578626	0.573701	0.571153	0.57297	0.576046	0.579319	0.581851	0.580012	0.5712	0.555823	0.531966	0.497033	0.447439	0.380112	0.30181	0.226741	0.165318	0.125577	0.111005	0.115236	0.127152	0.138318	0.153731	0.179167	0.214922
0.350783	0.37144	0.384225	0.380787	0.374625	0.376921	0.377548	0.37085	0.370793	0.383835	0.385431	0.37501	0.367267	0.370957	0.379582	0.381977	0.377175	0.367725	0.35708	0.354828	0.371771	0.391503	0.399509	0.401293	0.403488	0.412304	0.425336	0.438104	0.446155	0.450387	0.452601	0.453928	0.459961	0.469578	0.479111	0.493321	0.517888	0.548133	0.578907	0.608589	0.632671	0.655207	0.674245	0.68918	0.70547	0.717168	0.716992	0.70881	0.694744	0.667976
-0.0491398	-0.0233722	0.0167694	0.0521383	0.0775847	0.101407	0.12698	0.172794	0.223697	0.226628	0.195488	0.193539	0.23246	0.28147	0.303021	0.310896	0.31978	0.333249	0.349518	0.370637	0.405291	0.446435	0.46699	0.4711	0.48811	0.507257	0.5	0.483289	0.475575	0.44885	0.408067	0.385253	0.375494	0.36294	0.340465	0.322958	0.311565	0.293759	0.272248	0.240713	0.186651	0.115071	0.0524513	-0.00016889	-0.0374276	-0.0459208	-0.0254283	0.0375967	0.150434	0.299869
0.169858	0.184276	0.182828	0.193746	0.226451	0.258601	0.284452	0.314381	0.343252	0.351364	0.34423	0.342943	0.345285	0.332711	0.310832	0.292244	0.283316	0.28052	0.285326	0.300015	0.315739	0.328416	0.339142	0.351031	0.363014	0.372518	0.381862	0.385289	0.372887	0.356812	0.336543	0.303512	0.276001	0.267524	0.263012	0.247347	0.22332	0.205575	0.199207	0.198225	0.206385	0.233372	0.273118	0.299416	0.286206	0.248165	0.224681	0.230111	0.254203	0.292104
0.198712	0.154559	0.138414	0.158639	0.193178	0.261517	0.346215	0.396588	0.382145	0.350278	0.344134	0.347665	0.328291	0.281802	0.247357	0.230404	0.217081	0.223583	0.23811	0.227239	0.195629	0.174351	0.174711	0.183965	0.202886	0.235829	0.259475	0.276723	0.293547	0.316511	0.36158	0.411055	0.455588	0.461785	0.418398	0.356502	0.321259	0.31276	0.279573	0.211682	0.154562	0.132816	0.147112	0.213035	0.301179	0.342777	0.358773	0.373434	0.389997	0.41548
0.349899	0.346239	0.350108	0.325811	0.270527	0.226127	0.215336	0.203491	0.177658	0.171755	0.196497	0.223112	0.247025	0.278448	0.303785	0.298987	0.273095	0.264231	0.275285	0.282866	0.283046	0.278301	0.268885	0.274568	0.315717	0.387069	0.469974	0.531995	0.569717	0.598058	0.61434	0.618288	0.616302	0.596823	0.551401	0.501113	0.457519	0.401303	0.321487	0.247561	0.194869	0.15713	0.133829	0.116324	0.0904858	0.0625814	0.0375861	0.0115262	-0.0225974	-0.0510558
0.0616902	0.0536479	0.0452907	0.0377808	0.0429125	0.0433627	0.0316003	0.0291933	0.0562679	0.109165	0.170941	0.222711	0.257407	0.276093	0.291497	0.307485	0.331928	0.372014	0.391501	0.377667	0.362302	0.356784	0.35854	0.373356	0.395764	0.426398	0.46426	0.491225	0.514451	0.539868	0.559573	0.570739	0.584572	0.602422	0.626032	0.652405	0.67228	0.685711	0.696158	0.698546	0.694797	0.702441	0.715395	0.714734	0.708197	0.703307	0.702902	0.696313	0.668179	0.617273
-0.0734104	-0.0729779	-0.0710034	-0.0668677	-0.0634074	-0.0494852	-0.0226899	0.00531233	0.0369844	0.0797902	0.130589	0.173226	0.207321	0.242859	0.277877	0.312509	0.350894	0.38805	0.414812	0.429863	0.441489	0.455292	0.478503	0.51836	0.55468	0.567069	0.581877	0.609004	0.621775	0.631757	0.653656	0.66418	0.64384	0.613956	0.604081	0.613277	0.612046	0.597723	0.595993	0.605655	0.615993	0.633023	0.661465	0.691236	0.717715	0.74699	0.774477	0.79039	0.789706	0.782913
-0.0731534	-0.0737892	-0.0734852	-0.0710565	-0.0691247	-0.0645041	-0.0478753	-0.020003	0.00924954	0.0301501	0.032654	0.0310258	0.040488	0.0532499	0.0467429	0.0163926	-0.0150957	-0.0198379	-0.00415052	0.00158297	-0.00998094	-0.0239631	-0.0306363	-0.0269605	-0.0228009	-0.0300902	-0.0302382	-0.0136911	0.00423662	0.0248082	0.0531466	0.0943063	0.132336	0.14838	0.152588	0.143479	0.122107	0.0955416	0.0662119	0.0472745	0.0501193	0.0655587	0.0716313	0.0619657	0.0499105	0.0385154	0.0285674	0.0232699	0.0226216	0.0248537
-0.0255878	-0.053634	-0.0702766	-0.072492	-0.0680952	-0.0590484	-0.0378633	-0.00223712	0.0326299	0.0677565	0.114073	0.159043	0.197539	0.234875	0.262469	0.27547	0.276821	0.28296	0.3057	0.322347	0.314802	0.300287	0.296	0.306427	0.330644	0.358476	0.37745	0.385925	0.390383	0.402463	0.429148	0.462944	0.489784	0.513947	0.550726	0.606018	0.680091	0.757339	0.814819	0.847553	0.859404	0.855673	0.839811	0.813258	0.772613	0.716729	0.656558	0.599363	0.543001	0.503995
0.231622	0.33132	0.4071	0.45397	0.499044	0.532759	0.561933	0.596149	0.60986	0.608473	0.60539	0.584484	0.548969	0.540548	0.555129	0.565405	0.568555	0.574531	0.59985	0.632412	0.655934	0.675371	0.680611	0.668994	0.646734	0.623731	0.616327	0.624035	0.626391	0.614628	0.582825	0.557229	0.532377	0.499706	0.473633	0.465877	0.468035	0.472908	0.497979	0.545836	0.585008	0.611667	0.638736	0.670272	0.683654	0.680489	0.681192	0.68494	0.678076	0.668481
-0.0414507	-0.0457628	-0.0483466	-0.0550185	-0.0615105	-0.059609	-0.0517454	-0.0451599	-0.0450775	-0.0449236	-0.0395438	-0.0333769	-0.0348405	-0.045267	-0.0495914	-0.0557095	-0.0701187	-0.0614207	-0.0394779	-0.0315508	-0.036989	-0.0503988	-0.0652747	-0.0739088	-0.0740752	-0.0460073	-0.0191988	0.00222311	0.0243207	0.0351669	0.0183783	0.00607842	0.0100925	0.00995881	0.0153254	0.0212704	0.00788786	-0.00474935	0.00160294	0.0237194	0.0533679	0.0840913	0.0885201	0.0603496	0.0183032	-0.0124574	-0.0287594	-0.0380019	-0.0467609	-0.0556893
0.298446	0.318386	0.331899	0.338513	0.343804	0.352194	0.36371	0.376142	0.389656	0.400904	0.419589	0.453513	0.482686	0.488171	0.485503	0.498276	0.523821	0.55003	0.575193	0.60452	0.635694	0.656646	0.677959	0.715953	0.758082	0.782453	0.795608	0.810024	0.820426	0.818073	0.80952	0.804542	0.800988	0.792694	0.778687	0.759571	0.734407	0.699141	0.644619	0.56013	0.441781	0.292288	0.124562	0.0160984	0.086168	0.292247	0.483381	0.603401	0.685461	0.739671
0.41338	0.378037	0.373037	0.388714	0.392563	0.394096	0.405236	0.39948	0.371107	0.352446	0.352663	0.333835	0.283644	0.248325	0.231346	0.212517	0.190319	0.152793	0.111144	0.084793	0.0690207	0.0581428	0.0348067	0.00313074	-0.00419863	0.00993973	0.0124125	0.00282758	-0.00724281	-0.0139153	-0.000518236	0.0414191	0.0893848	0.119509	0.115282	0.085076	0.0715741	0.0852581	0.0947734	0.0816907	0.0655918	0.0796492	0.129548	0.190446	0.256256	0.337969	0.419458	0.462975	0.462851	0.452337
-0.0307008	-0.0470029	-0.0493693	-0.0460648	-0.0377723	-0.0192556	0.0109372	0.0427559	0.0640222	0.0845197	0.110132	0.123369	0.127847	0.139038	0.156905	0.166485	0.162161	0.160549	0.172327	0.180469	0.172209	0.167593	0.181227	0.198848	0.211406	0.224997	0.230549	0.222003	0.212252	0.215327	0.233743	0.244148	0.245395	0.250515	0.250835	0.257885	0.293214	0.358409	0.440066	0.525132	0.604327	0.645317	0.649931	0.649055	0.639189	0.60254	0.569635	0.566621	0.565506	0.550729
0.375664	0.341321	0.317348	0.295335	0.273379	0.257758	0.249936	0.241549	0.228177	0.21944	0.229561	0.253838	0.279142	0.31033	0.345174	0.368136	0.377026	0.38575	0.395452	0.398214	0.396124	0.395065	0.376766	0.314799	0.245886	0.216426	0.204553	0.178335	0.138875	0.122047	0.119943	0.0907458	0.0376759	0.0133965	0.00872431	-0.0133069	-0.0493313	-0.0698541	-0.0742158	-0.0504642	0.00333493	0.0710101	0.14531	0.222524	0.286205	0.35455	0.429741	0.477311	0.509134	0.523496
-0.0262789	0.0230332	0.0618658	0.0979526	0.157948	0.227026	0.255644	0.247245	0.230225	0.198829	0.140568	0.0876902	0.0708062	0.0711773	0.0557564	0.0215296	0.00745437	0.0214096	0.0646133	0.142075	0.205895	0.2449	0.25591	0.248959	0.230788	0.187301	0.109519	0.0294181	-0.0304702	-0.0699284	-0.0740725	-0.0276296	0.019517	0.0551419	0.0774111	0.092454	0.0814759	0.0617843	0.0644456	0.0591165	0.0592808	0.0978854	0.162846	0.2174	0.238233	0.212664	0.168082	0.129771	0.0979903	0.0853022
-0.0290569	-0.0227749	-0.0233041	-0.0258839	-0.02677	-0.0306319	-0.036902	-0.0318199	-0.0150349	0.00236665	0.0171168	0.0208007	0.0212776	0.0339967	0.0603437	0.0942487	0.126786	0.15375	0.1776	0.194431	0.206908	0.228989	0.252119	0.258422	0.259121	0.259813	0.259366	0.247991	0.220901	0.197436	0.193976	0.208207	0.222547	0.224825	0.223142	0.219366	0.204102	0.196531	0.206531	0.219665	0.223681	0.210337	0.184791	0.156968	0.122128	0.0907406	0.0722656	0.0673802	0.0785876	0.101537
-0.052679	-0.0487856	-0.0395488	-0.0216193	-0.0120324	-0.0186379	-0.020961	-0.0254425	-0.0303292	-0.0260017	-0.0115228	0.0213208	0.0457906	0.0452842	0.0310782	0.0377772	0.0724067	0.118528	0.16371	0.181828	0.16023	0.126544	0.117338	0.137613	0.182113	0.215148	0.218861	0.228735	0.249935	0.269999	0.304508	0.348483	0.371873	0.376416	0.381238	0.429985	0.521172	0.588494	0.586788	0.54161	0.488927	0.457084	0.449333	0.432974	0.374091	0.283906	0.242955	0.299263	0.38918	0.456006
0.189739	0.187073	0.153627	0.128659	0.133177	0.175436	0.216816	0.216351	0.197162	0.162038	0.117755	0.100235	0.109566	0.133209	0.17873	0.228353	0.24879	0.249126	0.257528	0.279579	0.298204	0.324115	0.355009	0.352222	0.310792	0.283146	0.284936	0.301323	0.290695	0.232786	0.157236	0.0725316	0.0187799	0.001799	-0.00294848	0.00244678	0.0083438	-0.0138677	-0.0407327	-0.0404592	-0.00702342	0.0426476	0.0806002	0.100453	0.108067	0.103422	0.0989925	0.10512	0.104432	0.07239
0.230643	0.245016	0.292024	0.333417	0.350046	0.35725	0.378334	0.396879	0.388975	0.378764	0.391557	0.4025	0.389602	0.35803	0.32151	0.298477	0.283864	0.268666	0.256506	0.244989	0.233124	0.218876	0.204266	0.193013	0.195634	0.204439	0.184289	0.15253	0.139414	0.13084	0.115551	0.101027	0.0935526	0.104993	0.141454	0.196323	0.268775	0.354815	0.437423	0.515059	0.585099	0.641051	0.684608	0.717269	0.738239	0.751839	0.763774	0.773994	0.781111	0.779099
0.0761441	0.0732276	0.0786074	0.104712	0.144181	0.176244	0.194964	0.232832	0.28434	0.312256	0.319856	0.298313	0.270385	0.265166	0.273616	0.295187	0.313484	0.316659	0.305312	0.282837	0.267674	0.258481	0.216835	0.155858	0.116831	0.0929302	0.061575	0.0186911	-0.0218918	-0.0489373	-0.0632744	-0.0603334	-0.0338618	-0.00239122	-0.0108852	-0.0138291	0.00367898	0.00849481	0.0312724	0.0890553	0.177291	0.301884	0.402411	0.437508	0.403953	0.354718	0.347113	0.372084	0.410078	0.433734
-0.0172369	0.0184557	0.0703453	0.144942	0.225689	0.286228	0.33282	0.3644	0.382264	0.390354	0.378619	0.361138	0.356987	0.38477	0.430707	0.436772	0.395331	0.336559	0.287247	0.27889	0.316369	0.350109	0.341043	0.31883	0.317859	0.3479	0.400052	0.438769	0.444052	0.449465	0.452704	0.429097	0.413919	0.432783	0.4454	0.429947	0.408482	0.386643	0.374262	0.395502	0.446414	0.494687	0.520821	0.530172	0.532176	0.519753	0.478267	0.443856	0.442414	0.428044
0.141746	0.140828	0.139818	0.134661	0.13433	0.149255	0.172748	0.18312	0.197602	0.230005	0.25562	0.270005	0.289867	0.329449	0.395263	0.465057	0.52989	0.587694	0.614722	0.618144	0.63233	0.667286	0.700827	0.717972	0.713407	0.69467	0.686884	0.688093	0.682318	0.67469	0.674288	0.675821	0.679096	0.685362	0.68675	0.689201	0.691878	0.696684	0.706712	0.70656	0.692761	0.689081	0.702359	0.676503	0.5826	0.445152	0.24127	0.0364102	0.0467583	0.178156
-0.00215143	0.0109547	0.0477875	0.086032	0.121719	0.16675	0.239056	0.30678	0.344251	0.360254	0.350706	0.33544	0.342041	0.358563	0.372458	0.380485	0.379073	0.375071	0.377454	0.397635	0.436683	0.470003	0.482887	0.471592	0.4528	0.440477	0.435758	0.436273	0.434069	0.410853	0.369454	0.313986	0.269842	0.276647	0.313007	0.341253	0.391685	0.466079	0.516982	0.560011	0.609493	0.651341	0.676058	0.686051	0.688928	0.690643	0.689191	0.688515	0.700819	0.72335
0.232385	0.203329	0.18917	0.195755	0.208445	0.22663	0.261146	0.306732	0.35508	0.40568	0.457514	0.497581	0.514401	0.514523	0.519415	0.527892	0.532646	0.54191	0.553486	0.554218	0.559078	0.584583	0.615812	0.651886	0.679909	0.697654	0.723982	0.75508	0.778995	0.78561	0.766379	0.739765	0.71517	0.694803	0.684592	0.677607	0.6576	0.61986	0.563936	0.506291	0.470588	0.452957	0.423133	0.377706	0.342546	0.326401	0.320656	0.314842	0.294263	0.241619
0.489799	0.468019	0.453557	0.466544	0.475162	0.472479	0.473574	0.485832	0.488826	0.473682	0.472306	0.49624	0.518653	0.532958	0.54359	0.552864	0.558833	0.551202	0.536541	0.531027	0.524609	0.51353	0.506595	0.505745	0.512055	0.533013	0.559677	0.583348	0.589347	0.588463	0.60316	0.609564	0.593669	0.572807	0.550858	0.523275	0.498385	0.479952	0.467088	0.435349	0.376148	0.318869	0.275969	0.252152	0.254703	0.271324	0.290304	0.310636	0.329588	0.350153
0.0760973	0.0484794	0.0283501	0.00837777	0.00189163	0.0162748	0.0360676	0.0586926	0.0952721	0.131713	0.14808	0.143643	0.127576	0.122705	0.131138	0.142508	0.156862	0.166122	0.160892	0.174023	0.212196	0.238412	0.257486	0.290168	0.304164	0.293642	0.288015	0.279921	0.260187	0.261257	0.273954	0.260654	0.224871	0.200764	0.193969	0.191728	0.192723	0.194852	0.178336	0.142085	0.120594	0.155285	0.242461	0.32766	0.402687	0.471874	0.517571	0.533254	0.511709	0.435251
-0.0591811	-0.0524122	-0.0398824	-0.0171157	0.020856	0.0659078	0.117329	0.176798	0.243622	0.305833	0.350871	0.381945	0.404251	0.426127	0.461612	0.496019	0.512817	0.514275	0.511155	0.512185	0.518191	0.526779	0.537149	0.546618	0.548161	0.545499	0.550354	0.563546	0.580629	0.596436	0.604105	0.605053	0.604511	0.605691	0.61067	0.622025	0.636887	0.646585	0.647427	0.644486	0.645538	0.648854	0.648017	0.636377	0.610371	0.564223	0.489811	0.385912	0.242314	0.0627779
0.218397	0.240723	0.27279	0.286137	0.303206	0.335331	0.362824	0.394545	0.433782	0.482052	0.533557	0.571446	0.59039	0.594545	0.59307	0.594593	0.60888	0.62625	0.633574	0.637107	0.646546	0.656632	0.659611	0.653707	0.635776	0.610941	0.583451	0.562615	0.555138	0.551899	0.547189	0.537253	0.524465	0.531816	0.557881	0.573731	0.57631	0.583939	0.602205	0.61846	0.630428	0.651194	0.675714	0.680788	0.663482	0.627458	0.555209	0.444398	0.29984	0.139416
0.459214	0.495356	0.531731	0.556653	0.561374	0.552527	0.536682	0.521464	0.523987	0.533829	0.534471	0.532403	0.529931	0.52329	0.521763	0.533167	0.545782	0.552566	0.553484	0.555548	0.566595	0.582329	0.597695	0.607408	0.602121	0.582737	0.562331	0.551619	0.556562	0.570662	0.578916	0.578474	0.57491	0.576705	0.588869	0.608591	0.624235	0.631543	0.632679	0.630884	0.632169	0.638101	0.644041	0.647668	0.645823	0.632867	0.604564	0.541944	0.400317	0.172284
0.0642438	0.101498	0.138421	0.16717	0.174989	0.150883	0.124657	0.107605	0.0882915	0.0630823	0.0330348	0.0136746	0.0211384	0.0559451	0.0976813	0.140746	0.196106	0.256805	0.313919	0.351474	0.362451	0.37061	0.379014	0.372306	0.382702	0.414675	0.452803	0.485606	0.508463	0.533545	0.555878	0.570656	0.567595	0.551812	0.540775	0.541768	0.542751	0.531707	0.500992	0.446895	0.388436	0.335552	0.280426	0.227143	0.191056	0.181936	0.198354	0.230306	0.270013	0.315237
0.435141	0.432343	0.415032	0.394596	0.374401	0.360143	0.363702	0.379811	0.386658	0.382592	0.380312	0.39329	0.419082	0.437464	0.439951	0.443397	0.451525	0.451388	0.44567	0.437636	0.418695	0.389919	0.370593	0.389923	0.429317	0.457371	0.475742	0.49911	0.521027	0.53056	0.533738	0.538596	0.543576	0.551497	0.567608	0.595361	0.642473	0.704162	0.751956	0.78321	0.81958	0.860204	0.890767	0.8968	0.885266	0.868319	0.848376	0.844061	0.854724	0.865159
0.568628	0.568135	0.569822	0.577389	0.592535	0.60489	0.612048	0.620577	0.632295	0.644923	0.658579	0.669809	0.675282	0.677261	0.675182	0.669965	0.66503	0.66185	0.656044	0.642302	0.625222	0.615067	0.607608	0.597845	0.590481	0.588876	0.589688	0.585848	0.579479	0.57918	0.582132	0.5759	0.563997	0.556299	0.549305	0.536954	0.51946	0.496655	0.450714	0.343327	0.108473	0.0611817	0.302559	0.378278	0.402949	0.434179	0.464451	0.472661	0.456702	0.442451
-0.072012	-0.0653197	-0.0474031	-0.0197578	0.00966208	0.0352966	0.0784183	0.142093	0.197049	0.244121	0.27081	0.270487	0.274627	0.288741	0.31585	0.349768	0.356421	0.341882	0.335158	0.343584	0.359529	0.366516	0.339512	0.303476	0.275695	0.240619	0.205547	0.168818	0.129722	0.102477	0.0895576	0.0612372	0.0227349	0.0029217	-0.0088549	-0.0148139	-0.00171367	0.0180017	0.0270104	0.0239253	0.0146184	-0.000616654	-0.0219821	-0.0450646	-0.0575781	-0.0488733	-0.0192046	0.0282259	0.0753436	0.0921701
0.117541	0.151245	0.204078	0.260917	0.292723	0.344942	0.406787	0.428958	0.435871	0.441151	0.418256	0.385912	0.370385	0.387174	0.41579	0.399478	0.343093	0.296281	0.284485	0.271449	0.232159	0.179545	0.141944	0.103638	0.0450241	0.0185	0.0280716	0.0274012	0.00837762	-0.00714354	0.000390211	0.0365318	0.0669449	0.060049	0.0428889	0.0305539	0.0251177	0.00806103	-0.0054553	0.0168485	0.0739354	0.143894	0.221328	0.279344	0.302672	0.287558	0.247309	0.210893	0.203805	0.235681
-0.0740751	0.249553	0.191262	0.150912	0.13246	0.130241	0.142098	0.162086	0.184299	0.197405	0.209116	0.22304	0.229498	0.241793	0.278538	0.314562	0.326081	0.352069	0.402233	0.428536	0.418042	0.405288	0.418039	0.429647	0.406103	0.378518	0.378809	0.389552	0.389942	0.399264	0.451741	0.529471	0.565871	0.551999	0.547851	0.556846	0.548306	0.523857	0.494241	0.465697	0.43934	0.411401	0.385707	0.352969	0.30325	0.243163	0.182757	0.117927	0.0525842	0.0207525
0.247128	0.257091	0.26426	0.313555	0.385964	0.429982	0.443174	0.457824	0.484184	0.510837	0.544998	0.596306	0.634648	0.643607	0.62103	0.594857	0.594718	0.606435	0.616099	0.622854	0.610096	0.567995	0.521612	0.501431	0.505854	0.492428	0.467392	0.449293	0.420127	0.379196	0.359482	0.369684	0.391356	0.410878	0.427028	0.449904	0.497373	0.562457	0.603382	0.608596	0.594091	0.564525	0.535766	0.514532	0.495383	0.466794	0.425095	0.380048	0.341527	0.309665
0.385637	0.396188	0.401784	0.402875	0.400042	0.386445	0.36535	0.352295	0.351792	0.36083	0.371162	0.372728	0.369985	0.368509	0.36075	0.342273	0.33224	0.345662	0.35986	0.357175	0.344958	0.337666	0.328942	0.31775	0.311455	0.312495	0.312414	0.300288	0.287029	0.274652	0.251911	0.227008	0.216239	0.207178	0.182724	0.144918	0.100261	0.0651883	0.0517142	0.0513842	0.0489347	0.0401153	0.0336682	0.0501076	0.114015	0.232795	0.377706	0.512772	0.61369	0.681051
0.433908	0.451323	0.474023	0.490903	0.500636	0.505082	0.507704	0.514372	0.524595	0.536977	0.548702	0.556091	0.559031	0.561375	0.565919	0.573048	0.58239	0.590349	0.591361	0.589953	0.592713	0.596573	0.598424	0.599192	0.599091	0.596632	0.589518	0.581799	0.577253	0.572136	0.560065	0.542982	0.528228	0.51679	0.507486	0.499383	0.488744	0.470551	0.442278	0.39155	0.295493	0.137429	-0.00750132	0.0732462	0.288206	0.484042	0.641683	0.760951	0.842166	0.892598
0.341179	0.350407	0.38297	0.423044	0.45574	0.457545	0.444083	0.442713	0.454334	0.477631	0.499044	0.504223	0.500585	0.499152	0.499341	0.505615	0.511371	0.501963	0.48258	0.461834	0.445191	0.436711	0.42249	0.401813	0.380198	0.353422	0.335774	0.337777	0.356102	0.383125	0.408217	0.433452	0.452988	0.453228	0.443749	0.448748	0.4653	0.471847	0.470103	0.494071	0.529107	0.537976	0.527387	0.501149	0.458011	0.408321	0.351795	0.26115	0.111417	0.012142
0.443616	0.454441	0.461904	0.470506	0.49494	0.52562	0.527725	0.492595	0.446121	0.415377	0.422723	0.442186	0.431182	0.405149	0.385417	0.37772	0.389733	0.41038	0.438032	0.467199	0.483024	0.494777	0.521634	0.552524	0.571191	0.569924	0.554303	0.54772	0.554811	0.559999	0.560391	0.554449	0.542844	0.536049	0.534112	0.53148	0.527411	0.519139	0.508395	0.499184	0.487499	0.484006	0.507919	0.541471	0.563629	0.585336	0.60088	0.577388	0.502603	0.389199
-0.0654998	-0.0713587	-0.0672967	-0.0510479	-0.0273399	0.00581838	0.0739081	0.181643	0.28754	0.357422	0.406776	0.44474	0.473231	0.510418	0.551668	0.557536	0.5074	0.405813	0.276824	0.167884	0.0782732	0.00370074	-0.0400118	-0.0602282	-0.0685731	-0.0722952	-0.0737186	-0.0739981	-0.0740356	-0.0741131	-0.0657366	-0.037678	0.0298976	0.174913	0.355184	0.466391	0.51035	0.529054	0.540985	0.538091	0.512604	0.46453	0.384046	0.256717	0.113004	0.116719	0.272813	0.418045	0.522809	0.579769
0.00822214	0.0162666	0.0292733	0.034473	0.0309309	0.0286047	0.0181276	0.0129012	0.0219007	0.0289189	0.026873	0.0117041	0.00357768	0.0112844	0.00735069	-0.0194603	-0.0411103	-0.0384387	-0.00953579	0.00793802	-0.00699919	-0.0364408	-0.0434229	-0.0123053	0.0231533	0.0471897	0.0856883	0.138579	0.168913	0.177993	0.191983	0.199238	0.17338	0.176125	0.303477	0.433333	0.470626	0.479241	0.491471	0.496601	0.478503	0.436678	0.376127	0.299097	0.201612	0.0908181	-0.0126282	-0.0589895	0.0450091	0.261717
0.585429	0.591868	0.597414	0.602029	0.602568	0.597188	0.594032	0.598181	0.605327	0.612048	0.617936	0.62281	0.62663	0.629967	0.635302	0.644559	0.654855	0.661197	0.664366	0.66894	0.673408	0.675938	0.678918	0.680796	0.678594	0.677232	0.677933	0.677294	0.677895	0.67569	0.66922	0.66346	0.656059	0.645939	0.641679	0.638433	0.637015	0.639931	0.639438	0.633221	0.625456	0.61962	0.613498	0.605155	0.587879	0.559531	0.513894	0.434361	0.322819	0.200241
0.555843	0.576735	0.580722	0.586437	0.61432	0.649458	0.679754	0.702118	0.714673	0.721036	0.72115	0.714442	0.701404	0.688838	0.679465	0.662097	0.632058	0.601997	0.57788	0.561219	0.564547	0.583996	0.600739	0.60571	0.602456	0.598477	0.603444	0.615629	0.613472	0.576193	0.516957	0.473318	0.465967	0.486954	0.513059	0.540747	0.56081	0.562385	0.553102	0.538938	0.522305	0.498375	0.464474	0.422904	0.375708	0.305214	0.17812	0.00323518	-0.0163047	0.227812
0.180356	0.128095	0.084958	0.0760297	0.0818542	0.0853981	0.0773136	0.0564774	0.0549637	0.0787263	0.115796	0.152643	0.15765	0.131481	0.10889	0.0874569	0.0732728	0.0647675	0.0418947	0.0118177	-0.00190943	0.00141682	0.0105963	0.0141248	0.00563246	-0.0027098	0.013061	0.0533273	0.0863617	0.104408	0.14212	0.198151	0.235551	0.252242	0.247078	0.219114	0.166076	0.0397154	-0.0312907	0.116242	0.222518	0.251956	0.218323	0.136876	0.0328635	-0.0581768	-0.0572283	0.0694491	0.251206	0.416245
0.128088	0.135786	0.142255	0.151812	0.156164	0.159353	0.168321	0.183176	0.206794	0.232685	0.24063	0.251093	0.2905	0.337169	0.365111	0.359217	0.346869	0.351933	0.353275	0.337299	0.337856	0.352358	0.356825	0.344995	0.315824	0.290386	0.27903	0.271655	0.266997	0.269749	0.272222	0.27894	0.300443	0.326081	0.317805	0.266479	0.188291	0.0815479	-0.0246675	-0.0671717	-0.0236397	0.0687618	0.154149	0.217419	0.265898	0.313646	0.37833	0.454003	0.533908	0.619909
0.200554	0.176807	0.123146	0.0918465	0.0802396	0.0737842	0.0720678	0.0595957	0.0320123	0.00855801	-0.00850399	-0.0155446	-0.0137378	-0.00698046	0.00834601	0.034753	0.0669013	0.107839	0.155499	0.177078	0.167753	0.160165	0.172932	0.180551	0.154156	0.111795	0.0724659	0.0408758	0.0269183	0.0393438	0.0677741	0.0867094	0.0887237	0.093726	0.113145	0.137651	0.152742	0.155145	0.151768	0.123541	0.076946	0.0306305	-0.0200406	-0.0604345	-0.0740093	-0.0644989	-0.0384	0.0353137	0.153051	0.260089
0.253536	0.227539	0.220387	0.232767	0.258126	0.298727	0.353112	0.43249	0.511439	0.56355	0.599811	0.641687	0.667361	0.639967	0.56487	0.468245	0.370624	0.285662	0.237317	0.218418	0.193191	0.171288	0.16768	0.181075	0.197048	0.209698	0.215945	0.211718	0.207233	0.218281	0.244989	0.258883	0.245037	0.237462	0.25483	0.278588	0.30533	0.338279	0.372753	0.388477	0.373586	0.361322	0.357087	0.334473	0.277489	0.187355	0.0587463	-0.0518586	0.040441	0.272008
0.427008	0.452065	0.466538	0.472354	0.480217	0.492263	0.507612	0.523247	0.535913	0.541223	0.536601	0.530361	0.529173	0.530061	0.522562	0.504182	0.487967	0.477783	0.47763	0.499246	0.530279	0.550687	0.558423	0.559898	0.562039	0.563475	0.565594	0.572922	0.578972	0.570109	0.549592	0.520271	0.486665	0.455782	0.435013	0.418148	0.394653	0.366828	0.333445	0.291458	0.256984	0.307874	0.43198	0.528486	0.577273	0.595587	0.608781	0.62489	0.631345	0.595671
0.185545	0.223514	0.25355	0.281646	0.311441	0.333791	0.362882	0.403216	0.435344	0.443988	0.412214	0.365232	0.3387	0.324177	0.307026	0.290453	0.277702	0.264946	0.255536	0.260119	0.279269	0.305499	0.325017	0.32582	0.323358	0.337108	0.360234	0.376617	0.387291	0.394597	0.394919	0.390481	0.388926	0.394542	0.415461	0.440366	0.437076	0.401643	0.340894	0.245123	0.106435	-0.0261062	-0.020194	0.17985	0.399764	0.549159	0.64018	0.672452	0.666158	0.654858
0.344001	0.343866	0.34617	0.347847	0.34626	0.346377	0.351676	0.359178	0.366933	0.374616	0.382569	0.392314	0.399303	0.403863	0.410512	0.414879	0.416613	0.420322	0.423558	0.423937	0.420746	0.415701	0.41174	0.409306	0.40518	0.4006	0.396294	0.390535	0.38541	0.382304	0.383052	0.386488	0.388762	0.386043	0.379143	0.368845	0.35279	0.32638	0.281303	0.207891	0.0983813	-0.0231618	-0.0533489	0.105214	0.350942	0.552118	0.685547	0.769134	0.818204	0.843155
0.0594556	0.0960057	0.117059	0.150149	0.186198	0.211265	0.244043	0.292135	0.335848	0.338939	0.302624	0.273501	0.265429	0.258103	0.25551	0.264613	0.278904	0.284006	0.2705	0.254241	0.252733	0.258837	0.266836	0.272091	0.267974	0.262451	0.259669	0.26044	0.26782	0.282369	0.301274	0.322145	0.342944	0.362811	0.376531	0.373723	0.355881	0.322775	0.279155	0.230879	0.172138	0.121968	0.0989967	0.077226	0.0159767	-0.0313409	0.0443187	0.214379	0.370309	0.478049
0.0491739	0.059708	0.0899283	0.13156	0.162771	0.179305	0.174373	0.158748	0.155125	0.146966	0.114554	0.065993	0.0229616	-0.00122905	-0.0180065	-0.0340764	-0.042858	-0.0426182	-0.0406684	-0.0391329	-0.0369443	-0.0285881	-0.0136485	-0.00115649	0.00991023	0.017662	0.0231043	0.0390499	0.0611188	0.0809125	0.0893342	0.073552	0.0470583	0.0342166	0.11489	0.35209	0.486115	0.551812	0.596185	0.632968	0.65862	0.673261	0.676788	0.671778	0.664426	0.658073	0.650281	0.63887	0.618006	0.578652
0.0739055	0.0806669	0.0963339	0.0936376	0.071466	0.0478714	0.0293559	0.0130355	0.0148626	0.0522107	0.0995221	0.122105	0.124799	0.130533	0.132172	0.126291	0.109135	0.0784314	0.0626005	0.0660599	0.070346	0.0654576	0.056292	0.0606384	0.0826872	0.113737	0.143953	0.171953	0.192832	0.208499	0.229669	0.254843	0.277958	0.29508	0.301083	0.297811	0.310029	0.335185	0.344632	0.350338	0.358965	0.36028	0.355664	0.34088	0.314718	0.287009	0.26269	0.242034	0.216606	0.184376
-0.0340403	-0.00772355	0.0292862	0.05384	0.0482735	0.0360411	0.0262849	0.0173728	-0.00422044	-0.0359413	-0.058857	-0.0695866	-0.0731747	-0.0717439	-0.0580363	-0.0315358	-0.0115589	-0.0108478	-0.0119283	0.00266397	0.0179295	0.0139909	0.000959337	-0.0122823	0.00124054	0.0167495	0.0228133	0.0309392	0.0446701	0.0517337	0.0358972	0.00862848	-0.0139791	-0.0269256	-0.0206806	0.0537873	0.228513	0.356095	0.436375	0.50385	0.560751	0.607406	0.639509	0.656859	0.665855	0.672328	0.671762	0.668816	0.662192	0.64164
-0.0610245	-0.0550547	-0.0359747	-0.0156088	-0.0157145	-0.0188154	-0.0041551	0.0160267	0.0293597	0.0506767	0.075551	0.065968	0.0259226	0.0013962	0.0149683	0.0512961	0.061911	0.0334191	-0.0028158	-0.0291262	-0.0389812	-0.0335698	-0.038973	-0.0519537	-0.0498768	-0.0266171	0.00281214	0.0107257	0.0231159	0.0484466	0.0657393	0.084256	0.120418	0.173828	0.236875	0.331798	0.457644	0.545189	0.61536	0.675823	0.706549	0.709236	0.694791	0.672005	0.648318	0.623132	0.599677	0.577836	0.537347	0.465592
0.454865	0.456328	0.450142	0.447008	0.454147	0.473612	0.496039	0.51411	0.523639	0.522209	0.514543	0.514621	0.5254	0.542356	0.561359	0.576618	0.584899	0.591745	0.608691	0.627849	0.640979	0.651835	0.668267	0.688035	0.700859	0.700949	0.689812	0.667659	0.63601	0.603375	0.579601	0.559269	0.531287	0.502543	0.482294	0.471697	0.466367	0.460234	0.454135	0.456085	0.463968	0.473233	0.479174	0.477057	0.470627	0.465213	0.455485	0.42044	0.314832	0.110086
0.664435	0.681216	0.698998	0.710628	0.711042	0.707826	0.704375	0.702076	0.706055	0.711699	0.715801	0.72342	0.733361	0.739185	0.741799	0.740788	0.742168	0.749953	0.75613	0.757535	0.754344	0.747168	0.741986	0.742109	0.74347	0.745177	0.743754	0.738428	0.732558	0.725437	0.719224	0.711408	0.696661	0.676978	0.65407	0.630341	0.610482	0.59129	0.561953	0.521041	0.47378	0.429037	0.402267	0.399456	0.391593	0.357636	0.320887	0.299545	0.292451	0.313986
0.401977	0.462318	0.491601	0.505813	0.50776	0.487738	0.473579	0.476255	0.469163	0.458854	0.471671	0.503325	0.515531	0.504629	0.496019	0.492393	0.487307	0.490869	0.529693	0.569952	0.566398	0.535697	0.512184	0.477316	0.416167	0.361218	0.310224	0.250816	0.191595	0.14171	0.120872	0.130864	0.154594	0.170738	0.189291	0.265829	0.409514	0.510438	0.533199	0.51425	0.475501	0.431415	0.390566	0.335434	0.254058	0.150804	0.0411938	-0.0274455	0.00298904	0.15077
0.444721	0.477392	0.513867	0.550263	0.579009	0.604316	0.63039	0.658924	0.679434	0.682986	0.681282	0.686128	0.691586	0.694807	0.696423	0.694985	0.697038	0.69838	0.70029	0.706251	0.706896	0.702907	0.704766	0.711507	0.717498	0.723247	0.728831	0.733729	0.734917	0.733663	0.736017	0.737553	0.733242	0.72618	0.71919	0.70944	0.696004	0.682004	0.665457	0.642896	0.607401	0.549438	0.47673	0.419316	0.398892	0.419842	0.46862	0.524633	0.576967	0.627972
0.358409	0.372733	0.369586	0.3533	0.341915	0.345763	0.369922	0.410368	0.438395	0.438952	0.421601	0.40583	0.403832	0.41458	0.428099	0.409591	0.3452	0.234595	0.129939	0.0673255	0.0243677	-0.0221637	-0.0460433	-0.00181636	0.0783185	0.144922	0.183789	0.207166	0.221913	0.242197	0.268295	0.295843	0.315647	0.344841	0.396641	0.464018	0.521163	0.560316	0.590939	0.614699	0.632634	0.650798	0.668355	0.679708	0.682705	0.680921	0.67943	0.678351	0.676345	0.674759
0.479397	0.523824	0.578281	0.625696	0.664288	0.685344	0.693388	0.711919	0.738571	0.750217	0.755888	0.746227	0.712678	0.676344	0.652468	0.629717	0.597356	0.548756	0.497062	0.462873	0.446664	0.444896	0.440678	0.431672	0.429478	0.431399	0.436034	0.438833	0.44109	0.454	0.457806	0.43313	0.403533	0.355706	0.272875	0.205687	0.195115	0.215684	0.226474	0.252788	0.308178	0.363178	0.40298	0.43491	0.467257	0.491578	0.518755	0.553648	0.574357	0.570104
0.0896086	0.0946294	0.0911589	0.100658	0.126684	0.156204	0.152634	0.129943	0.115348	0.104333	0.0871849	0.0617128	0.0234583	-0.0140117	-0.044378	-0.0537843	-0.0440359	-0.0137496	0.0410674	0.0855255	0.0997298	0.0944476	0.0859592	0.090268	0.0939913	0.105422	0.129835	0.144667	0.144932	0.147945	0.161229	0.194232	0.253486	0.306379	0.341701	0.356323	0.320058	0.223764	0.0922159	-0.0048881	-0.0270379	-0.00250956	0.040031	0.0676097	0.0698098	0.0298246	-0.0481598	-0.0697066	0.00679773	0.145023
0.167122	0.152233	0.141745	0.15011	0.157379	0.147214	0.125652	0.104193	0.111067	0.155718	0.205516	0.245198	0.271595	0.274006	0.261969	0.264447	0.279609	0.292497	0.3057	0.3208	0.337585	0.351194	0.349311	0.341011	0.342614	0.356394	0.378664	0.402502	0.417217	0.423898	0.429382	0.426578	0.42219	0.435249	0.45126	0.446613	0.410083	0.31806	0.204037	0.282962	0.407768	0.463927	0.47399	0.463827	0.447375	0.431019	0.420983	0.419056	0.42469	0.43862
0.236531	0.264004	0.289381	0.300955	0.300514	0.288657	0.26606	0.240614	0.22653	0.228224	0.23141	0.234888	0.24904	0.264512	0.261696	0.238821	0.216143	0.20156	0.182136	0.155876	0.140224	0.133806	0.130984	0.133964	0.138544	0.137152	0.129391	0.124047	0.128108	0.130197	0.118853	0.0971053	0.0732968	0.062576	0.0650586	0.0846093	0.13882	0.220113	0.292934	0.336045	0.351769	0.347293	0.325881	0.290129	0.244756	0.188875	0.113579	0.0213948	-0.0385962	0.0372636
-0.00685524	0.030441	0.0951073	0.103206	0.0612912	0.0509205	0.0697509	0.0672448	0.0527007	0.0473116	0.0439249	0.035275	0.0372841	0.0491595	0.0485998	0.0358646	0.0251627	0.0243272	0.0257356	0.0313168	0.0332822	0.0220586	0.00700377	0.00243674	0.00945815	0.0287678	0.0607926	0.0961432	0.109558	0.10098	0.100689	0.122718	0.156088	0.187678	0.211394	0.212303	0.185418	0.153289	0.14375	0.185126	0.296265	0.405018	0.434133	0.422363	0.392411	0.321808	0.221178	0.138515	0.0823483	0.0314625
0.358996	0.391352	0.422452	0.448644	0.462035	0.461028	0.453862	0.454816	0.469163	0.477414	0.477965	0.482412	0.481904	0.473248	0.46905	0.473594	0.475196	0.467352	0.459432	0.458109	0.458955	0.457079	0.452328	0.455042	0.46799	0.481487	0.490562	0.497916	0.504957	0.513244	0.52245	0.527777	0.531493	0.532026	0.527166	0.522714	0.519302	0.516615	0.512886	0.506038	0.498237	0.493903	0.492436	0.484995	0.469782	0.44297	0.389909	0.282483	0.0852225	-0.0536519
0.0486404	0.0573585	0.0788186	0.128572	0.202055	0.235736	0.212493	0.184125	0.179827	0.179602	0.176878	0.180053	0.191688	0.210795	0.236406	0.250391	0.238059	0.208582	0.185918	0.164065	0.138788	0.123494	0.103899	0.0706616	0.0497691	0.050029	0.0570204	0.0742282	0.0986852	0.123259	0.15284	0.185016	0.228483	0.275109	0.299928	0.292208	0.265365	0.237299	0.218602	0.216101	0.214946	0.195512	0.145732	0.0638365	-0.0014839	-0.0358567	-0.0296441	0.0263403	0.0866013	0.152037
0.255862	0.225805	0.153886	0.119248	0.151654	0.212855	0.279589	0.324763	0.351585	0.37504	0.387245	0.411209	0.459521	0.481233	0.455705	0.418099	0.380753	0.350685	0.327693	0.306209	0.309578	0.322313	0.321243	0.320884	0.309547	0.275005	0.231084	0.186688	0.151209	0.12798	0.0924264	0.0453233	0.00926384	-0.0109456	-0.0180896	-0.0173934	-0.0178557	-0.020813	-0.0216397	-0.00534358	0.0478876	0.120263	0.195392	0.271672	0.331038	0.357853	0.369088	0.384519	0.392849	0.366143
0.455553	0.465945	0.48966	0.497889	0.477742	0.452515	0.44052	0.432327	0.425248	0.422704	0.418961	0.422094	0.436766	0.457729	0.476024	0.48534	0.4884	0.48693	0.475776	0.462003	0.463508	0.471186	0.469754	0.470678	0.490493	0.518546	0.534057	0.531012	0.524097	0.53287	0.537523	0.54487	0.564313	0.564945	0.542321	0.524014	0.52306	0.532543	0.539957	0.539802	0.535326	0.522733	0.502854	0.483005	0.455795	0.417127	0.382378	0.363787	0.350288	0.329881
0.355995	0.35795	0.352857	0.359406	0.379882	0.401817	0.410446	0.407489	0.403656	0.392842	0.370686	0.350064	0.344437	0.347294	0.33836	0.314346	0.306531	0.323412	0.347206	0.369795	0.382752	0.381275	0.384713	0.390564	0.388471	0.378141	0.349781	0.301759	0.252949	0.220328	0.207338	0.206577	0.199693	0.1858	0.175304	0.173404	0.17097	0.157566	0.138838	0.122893	0.117081	0.128856	0.148445	0.163103	0.170922	0.167673	0.152483	0.129916	0.103944	0.0741222
0.290875	0.304778	0.316989	0.333565	0.357469	0.366913	0.375775	0.395881	0.408473	0.402381	0.393514	0.393909	0.409281	0.428016	0.435633	0.436909	0.445007	0.45314	0.463781	0.486959	0.521419	0.549113	0.563334	0.57471	0.585225	0.590004	0.591444	0.602375	0.616022	0.620204	0.612032	0.610208	0.616171	0.616662	0.626453	0.649195	0.666577	0.665833	0.644892	0.604691	0.545882	0.461695	0.360897	0.2752	0.237855	0.277084	0.375902	0.481495	0.557743	0.603981
0.385173	0.426777	0.470741	0.495489	0.489119	0.458213	0.421575	0.396531	0.384919	0.371712	0.346524	0.314074	0.291255	0.275078	0.245731	0.215009	0.190329	0.172778	0.173345	0.181267	0.188103	0.200777	0.21011	0.193169	0.170341	0.153167	0.114225	0.0540426	-0.00776509	-0.0400739	-0.0438163	-0.0406177	-0.0437558	-0.0496156	-0.0330408	0.0875554	0.330189	0.506433	0.594967	0.651871	0.686316	0.699463	0.703558	0.708605	0.710601	0.70735	0.701302	0.690236	0.672944	0.655613
0.147217	0.147218	0.136963	0.111757	0.08225	0.0750511	0.106351	0.164989	0.217788	0.236441	0.244213	0.260978	0.280549	0.314596	0.363183	0.385738	0.370739	0.353266	0.366626	0.41347	0.47357	0.524176	0.554654	0.567317	0.57947	0.603036	0.632194	0.652235	0.651693	0.627141	0.593111	0.561958	0.535158	0.52129	0.515778	0.510469	0.506854	0.515087	0.536105	0.554681	0.536281	0.309793	-0.0282083	0.0194244	0.0726077	0.0766764	0.0454375	0.000459273	-0.0186889	-0.00199581
0.1469	0.191219	0.240316	0.290038	0.330186	0.359142	0.398825	0.455642	0.497827	0.503422	0.480818	0.448697	0.409182	0.357614	0.304499	0.278239	0.274578	0.279512	0.300122	0.312278	0.299463	0.282835	0.276474	0.295983	0.308644	0.278978	0.235323	0.184693	0.135279	0.114037	0.111625	0.1085	0.0944225	0.0395197	-0.0116608	-0.00980708	0.0535011	0.161445	0.236457	0.258717	0.265921	0.262661	0.248451	0.24764	0.258704	0.249891	0.194519	0.0944577	0.0174478	0.108534
0.164864	0.176736	0.206379	0.211081	0.191744	0.189091	0.219854	0.249809	0.24133	0.228128	0.255875	0.296956	0.296401	0.286079	0.297246	0.316202	0.33886	0.365421	0.402042	0.439889	0.433763	0.407003	0.400219	0.401245	0.404401	0.412536	0.421115	0.421559	0.407916	0.397552	0.389353	0.388159	0.388803	0.388749	0.383313	0.373047	0.359876	0.34561	0.333402	0.316195	0.283339	0.241648	0.200933	0.16313	0.131003	0.0933282	0.0316173	-0.0461549	-0.01059	0.209242
0.207665	0.190811	0.132332	0.099113	0.112007	0.150001	0.154467	0.126737	0.094692	0.0701429	0.0662593	0.0919135	0.112271	0.0748764	0.00624913	-0.0297503	-0.025229	-0.01208	-0.00139497	0.0159547	0.0446513	0.0867372	0.139114	0.19197	0.258857	0.32213	0.354767	0.367571	0.384345	0.384597	0.355906	0.320562	0.29906	0.321083	0.343489	0.268873	0.101321	0.092858	0.273	0.469509	0.585636	0.620658	0.618021	0.604464	0.594878	0.58842	0.563425	0.498194	0.376832	0.176058
0.241885	0.250211	0.241258	0.227556	0.206726	0.185162	0.160299	0.12815	0.123489	0.158074	0.208407	0.261368	0.298912	0.2895	0.255314	0.224744	0.203541	0.204419	0.200633	0.167402	0.120477	0.0786763	0.047817	0.0239331	0.00485519	-0.00721527	-0.00748987	-0.00452423	-0.00751246	-0.00776587	0.0103318	0.0559114	0.111956	0.148345	0.168946	0.177151	0.161474	0.137482	0.134412	0.237118	0.338697	0.355565	0.337377	0.313904	0.301356	0.284013	0.225641	0.109003	-0.0250639	-0.0299749
-0.00619611	0.0304686	0.10275	0.151711	0.152603	0.153602	0.201334	0.2463	0.240733	0.232767	0.231671	0.195738	0.136895	0.111317	0.128761	0.134418	0.112322	0.104904	0.127088	0.17944	0.245832	0.282879	0.272131	0.26147	0.271839	0.288656	0.3116	0.325304	0.319595	0.29332	0.253593	0.212288	0.187093	0.194093	0.239077	0.334774	0.454319	0.524591	0.55175	0.549808	0.522641	0.488938	0.446928	0.349364	0.178	0.000523171	-0.0703858	-0.0262561	0.0625255	0.146772
0.151672	0.137195	0.132883	0.142728	0.154423	0.148442	0.131337	0.116329	0.0935885	0.0581374	0.0273279	0.0093753	-0.0126619	-0.040737	-0.0558501	-0.0530006	-0.0375712	-0.00813158	0.0317438	0.0816484	0.137935	0.177543	0.182412	0.159131	0.149985	0.16017	0.163558	0.16455	0.17105	0.183483	0.196244	0.211787	0.247142	0.301913	0.346827	0.380457	0.419956	0.457091	0.481886	0.491335	0.487197	0.461434	0.413144	0.350272	0.27925	0.214475	0.160052	0.100749	0.026533	-0.0436877
-0.0164847	-0.00863459	-0.00314754	0.0188707	0.0606748	0.0829773	0.0694864	0.0354077	0.0121048	0.00720833	0.0242773	0.0467648	0.0611895	0.071104	0.0582499	0.0349721	0.022782	0.0228445	0.0341132	0.0263986	-0.00985932	-0.0375584	-0.042934	-0.029828	-0.0103	-0.000989171	0.00677515	0.0285369	0.0607737	0.109953	0.177667	0.246244	0.308875	0.342619	0.344735	0.360999	0.379879	0.357878	0.335036	0.318951	0.279504	0.214097	0.114811	0.0173679	0.00799895	0.0663614	0.136415	0.205109	0.28885	0.364782
0.567845	0.534129	0.493835	0.468432	0.465481	0.470348	0.450139	0.403316	0.350299	0.309216	0.295537	0.297497	0.277224	0.226929	0.173204	0.145204	0.140139	0.134226	0.119516	0.102496	0.0885125	0.0849195	0.103245	0.135781	0.158693	0.175374	0.197763	0.228677	0.255015	0.267215	0.2735	0.281607	0.282588	0.289415	0.319057	0.352026	0.375213	0.387355	0.39399	0.398738	0.392773	0.377707	0.363147	0.349579	0.336637	0.329167	0.331154	0.338802	0.345795	0.348979
0.0968222	0.150669	0.189932	0.20162	0.210298	0.23931	0.2597	0.231989	0.188484	0.150638	0.106061	0.0642077	0.0296628	0.00609244	-0.00489403	-0.00958591	-0.0098582	-0.00634833	-0.00881591	-0.0129007	-0.0201805	-0.0365731	-0.0481041	-0.0556709	-0.0587773	-0.0513251	-0.027405	0.0242943	0.101075	0.176512	0.234816	0.267254	0.269989	0.241759	0.204481	0.185658	0.196272	0.236826	0.294995	0.346987	0.382803	0.405681	0.420948	0.427006	0.412525	0.382363	0.352972	0.322764	0.279732	0.248569
0.573284	0.581411	0.566011	0.533237	0.504537	0.488587	0.480813	0.469976	0.464933	0.466195	0.457951	0.447407	0.450021	0.456331	0.452544	0.44669	0.441792	0.435106	0.425555	0.417571	0.419609	0.426251	0.420088	0.402817	0.383847	0.372005	0.372336	0.380675	0.38331	0.378896	0.368766	0.35384	0.34385	0.334784	0.320714	0.302454	0.278725	0.267097	0.310655	0.431603	0.585235	0.687776	0.712941	0.703826	0.688125	0.664958	0.636711	0.607966	0.576607	0.53724
0.0174136	0.0421072	0.0668203	0.0721294	0.0526561	0.0304408	0.0223068	0.0329606	0.063336	0.104718	0.134148	0.142182	0.134054	0.121962	0.120746	0.137702	0.158426	0.17528	0.205158	0.236075	0.256606	0.270775	0.299776	0.355503	0.416685	0.465758	0.487	0.482465	0.471486	0.450663	0.442467	0.449591	0.449598	0.4394	0.442759	0.463498	0.477116	0.470757	0.453378	0.442391	0.427256	0.403951	0.367052	0.313725	0.250766	0.189958	0.149517	0.123565	0.100186	0.0695016
-0.0529044	-0.0676142	-0.0731543	-0.0714945	-0.063323	-0.0560696	-0.0554322	-0.0527555	-0.0419475	-0.0179847	0.012246	0.0287392	0.0365104	0.0389779	0.0400589	0.0611817	0.107437	0.157935	0.182431	0.184341	0.182094	0.178762	0.174743	0.173704	0.180306	0.194018	0.208119	0.212162	0.21264	0.204656	0.198449	0.21035	0.236095	0.260862	0.281903	0.284195	0.259251	0.254179	0.283302	0.314541	0.336046	0.327031	0.254541	0.111111	-0.0172746	-0.0644111	-0.0545588	-0.0318071	-0.0183614	-0.00146268
-0.0160495	0.0271243	0.0593998	0.078089	0.076795	0.0859777	0.11181	0.134493	0.145691	0.147262	0.15966	0.176313	0.182918	0.178946	0.146406	0.0923625	0.0592322	0.0567968	0.0575052	0.0522519	0.0559252	0.0703626	0.0781419	0.068917	0.0626371	0.0676004	0.0692072	0.0645625	0.0627694	0.0491183	0.0130345	-0.017059	-0.0285311	-0.0220759	0.0137436	0.0916171	0.179589	0.19875	0.173514	0.152772	0.150297	0.186895	0.227284	0.251718	0.307588	0.400055	0.499478	0.585851	0.650733	0.703975
0.159809	0.153872	0.157711	0.186189	0.23226	0.252244	0.24129	0.236884	0.249429	0.263346	0.280077	0.296176	0.299871	0.287716	0.277007	0.293702	0.330656	0.35466	0.37113	0.395025	0.411717	0.411098	0.417976	0.442776	0.467904	0.480653	0.482092	0.486625	0.488698	0.475057	0.459512	0.464753	0.486573	0.508257	0.530461	0.556968	0.569856	0.559508	0.536193	0.513697	0.489798	0.470137	0.460116	0.448918	0.430014	0.415353	0.424657	0.467067	0.505268	0.498747
0.0986735	0.129472	0.167062	0.19594	0.195924	0.188325	0.19408	0.203305	0.204147	0.213888	0.253145	0.305174	0.331697	0.327333	0.305048	0.294139	0.305116	0.320415	0.3414	0.361923	0.36537	0.363154	0.382026	0.419548	0.437318	0.421177	0.403898	0.397813	0.391884	0.384566	0.371556	0.343983	0.307162	0.277151	0.263203	0.259481	0.252898	0.241063	0.226035	0.210463	0.203102	0.203608	0.199659	0.185665	0.156183	0.116976	0.0780041	0.0438742	0.00488938	-0.0504532
0.484875	0.491984	0.481163	0.46688	0.46683	0.472283	0.480353	0.491281	0.501846	0.499332	0.487923	0.477434	0.471313	0.476857	0.474089	0.460789	0.450263	0.445087	0.440438	0.439396	0.44158	0.446621	0.445483	0.432191	0.426694	0.431278	0.429222	0.423819	0.433567	0.446119	0.451304	0.457414	0.462194	0.461294	0.462495	0.463807	0.458584	0.44238	0.415643	0.386999	0.362109	0.354134	0.360122	0.363078	0.362303	0.361721	0.361155	0.360412	0.357848	0.347867
0.0428986	0.0590684	0.0859407	0.114513	0.138705	0.159472	0.184167	0.205905	0.226275	0.250327	0.261761	0.258101	0.249274	0.241554	0.234505	0.228412	0.22101	0.217128	0.225549	0.24916	0.277231	0.297118	0.305427	0.310823	0.325306	0.344727	0.363531	0.386398	0.408145	0.406904	0.389356	0.374168	0.361835	0.347743	0.334859	0.340109	0.366507	0.404423	0.446351	0.480433	0.499532	0.505183	0.500103	0.483914	0.461829	0.43787	0.406725	0.362394	0.300288	0.22263
0.257232	0.249969	0.276468	0.300198	0.334	0.371555	0.377031	0.358905	0.338598	0.328533	0.348823	0.381447	0.41638	0.460652	0.494537	0.511032	0.513408	0.516665	0.52885	0.536006	0.536568	0.538074	0.550931	0.566443	0.562237	0.539062	0.524048	0.533588	0.560432	0.597542	0.622066	0.618138	0.598555	0.575661	0.556974	0.537256	0.488772	0.392008	0.314591	0.314603	0.330039	0.313452	0.298946	0.310296	0.334519	0.356558	0.365649	0.359958	0.349155	0.33376
0.2177	0.264027	0.284848	0.283619	0.281539	0.281116	0.270292	0.258409	0.257959	0.267332	0.268563	0.243678	0.218515	0.216565	0.231368	0.245939	0.249827	0.246171	0.238675	0.224481	0.204907	0.199184	0.210408	0.225634	0.23316	0.233357	0.233477	0.237948	0.249919	0.265957	0.277647	0.282343	0.282874	0.282676	0.277005	0.256134	0.202456	0.0980628	-0.0301447	-0.0615482	0.0816115	0.274056	0.405839	0.477284	0.510037	0.524273	0.532964	0.539268	0.540876	0.537578
-0.0688136	-0.0712864	-0.0659008	-0.0657549	-0.072216	-0.0735996	-0.0731572	-0.0734161	-0.073406	-0.0711149	-0.0570159	-0.0201837	0.0238337	0.0368672	0.0217238	0.0241744	0.0668785	0.135022	0.183747	0.220824	0.246294	0.242892	0.264305	0.325613	0.380945	0.413232	0.432888	0.448154	0.461099	0.476324	0.499431	0.523718	0.534854	0.532018	0.519942	0.499112	0.470089	0.435099	0.403076	0.385713	0.36934	0.336322	0.297338	0.278868	0.288189	0.314816	0.321665	0.256161	0.0978099	-0.055173
0.0697134	0.0768243	0.0863855	0.139176	0.23897	0.361568	0.450222	0.479674	0.456153	0.387171	0.322633	0.258653	0.189768	0.123525	0.0723128	0.0373146	0.0143036	0.00709076	0.0190208	0.0318983	0.0534503	0.089129	0.123859	0.149402	0.149737	0.13484	0.117177	0.089774	0.067323	0.0560117	0.0490226	0.0512298	0.0511124	0.0432322	0.0355373	0.0401497	0.0628962	0.0883928	0.0999949	0.11713	0.146932	0.185254	0.25743	0.386523	0.500939	0.565067	0.613137	0.654625	0.679484	0.702474
0.108261	0.147998	0.19338	0.247647	0.265993	0.248627	0.242419	0.258045	0.296431	0.32697	0.357182	0.416455	0.442551	0.405416	0.365818	0.343813	0.313485	0.275086	0.262355	0.269025	0.259161	0.228198	0.220705	0.272701	0.360102	0.397752	0.3855	0.360977	0.303727	0.228603	0.177545	0.142907	0.107426	0.0795013	0.0659273	0.0699606	0.0961498	0.142432	0.191295	0.24761	0.333482	0.429443	0.503914	0.541909	0.543082	0.512117	0.454885	0.385459	0.321638	0.262019
0.476717	0.484178	0.504431	0.530258	0.54001	0.542454	0.552388	0.57114	0.590531	0.599089	0.596164	0.589247	0.587025	0.585781	0.583314	0.58239	0.580512	0.566432	0.541048	0.522227	0.522163	0.52827	0.521199	0.504253	0.485436	0.468877	0.450988	0.44148	0.457687	0.489987	0.515453	0.520478	0.514513	0.518766	0.531005	0.541823	0.546515	0.536041	0.515361	0.491618	0.47356	0.474381	0.490513	0.499431	0.495564	0.471707	0.420938	0.35223	0.2472	0.0830876
0.024976	-0.00058501	-0.0179724	-0.023312	-0.0379891	-0.0435692	-0.0264743	-0.00407828	0.00274942	-0.00571662	-0.00658558	0.00167025	0.0115963	0.0407566	0.0872603	0.133747	0.157685	0.172166	0.213508	0.272629	0.287763	0.283933	0.308517	0.349405	0.384688	0.435956	0.484979	0.506478	0.505023	0.506227	0.537851	0.576378	0.58551	0.591579	0.611625	0.620041	0.61359	0.581045	0.514102	0.399161	0.200386	-0.00429521	-0.0732993	-0.0522031	-0.00978283	0.0205915	0.0396749	0.0528865	0.0588155	0.0583261
0.192688	0.160854	0.135722	0.118906	0.0979822	0.0809408	0.0739521	0.0767999	0.106516	0.146424	0.17919	0.211131	0.231356	0.253977	0.293922	0.336155	0.367796	0.389148	0.403466	0.415663	0.43445	0.451693	0.469333	0.479242	0.462654	0.430288	0.41348	0.417955	0.432415	0.434986	0.413729	0.383986	0.356659	0.333859	0.322947	0.327137	0.336444	0.350606	0.369569	0.386041	0.402359	0.425093	0.447607	0.455425	0.450053	0.421086	0.367322	0.322928	0.315907	0.343175
0.274531	0.299022	0.323631	0.330485	0.331282	0.346647	0.37849	0.418556	0.454052	0.471963	0.472474	0.463734	0.474478	0.509193	0.533439	0.534609	0.52819	0.515552	0.502313	0.49962	0.507647	0.511822	0.496769	0.465385	0.440887	0.436713	0.441588	0.452803	0.467994	0.474252	0.464832	0.451831	0.442206	0.439439	0.449483	0.45628	0.445386	0.423025	0.396993	0.370832	0.350431	0.341117	0.337343	0.324545	0.269928	0.1604	0.083802	0.17136	0.355872	0.506373
-0.0323463	-0.0284304	-0.0248596	-0.0218934	-0.00637097	0.0418664	0.122753	0.191152	0.21701	0.230498	0.23942	0.24507	0.264099	0.319447	0.355197	0.315357	0.241128	0.186256	0.144535	0.114405	0.111914	0.119572	0.109881	0.0647849	0.015178	-0.00699325	-0.00762496	0.00806985	0.0735645	0.138392	0.131555	0.0959907	0.0729985	0.0782045	0.103348	0.103229	0.0765721	0.0207676	-0.0304202	0.0973496	0.250907	0.321526	0.352834	0.362795	0.357106	0.352131	0.353388	0.341521	0.30329	0.232973
-0.023334	0.0188627	0.0892032	0.184884	0.301683	0.392628	0.440398	0.476144	0.481138	0.410193	0.287859	0.186756	0.134839	0.094653	0.0409734	-0.00960771	-0.0454699	-0.0648816	-0.0584121	-0.00777856	0.0548114	0.0815199	0.10107	0.12156	0.114864	0.0918587	0.0486013	-0.0145118	-0.053654	-0.0359447	0.0283448	0.124715	0.222602	0.275503	0.295715	0.308939	0.314348	0.320148	0.375772	0.464569	0.533621	0.570252	0.592053	0.618047	0.64746	0.678774	0.710955	0.729301	0.727733	0.714431
0.282025	0.298825	0.285355	0.251517	0.206806	0.161272	0.114329	0.0627567	0.031943	0.0231772	0.018121	0.00944309	-0.0013931	-0.0104208	-0.0137641	-0.0112311	-0.010819	-0.0190621	-0.0378285	-0.0520757	-0.0435586	-0.0167028	0.0251023	0.0688718	0.0965253	0.116167	0.147203	0.193868	0.246524	0.284957	0.309673	0.32767	0.334778	0.343087	0.357169	0.366912	0.374033	0.388877	0.408211	0.424102	0.427191	0.416698	0.399867	0.379422	0.355394	0.323363	0.273004	0.194477	0.0816586	-0.0419255
0.202267	0.253824	0.288108	0.267888	0.194697	0.119567	0.0851237	0.0764886	0.0753597	0.079604	0.0772121	0.0712874	0.0807866	0.106496	0.120607	0.127732	0.16244	0.223201	0.275533	0.318863	0.353698	0.367229	0.363631	0.359997	0.36565	0.377213	0.376033	0.370057	0.37059	0.352468	0.312423	0.291561	0.303866	0.345914	0.396564	0.417402	0.397647	0.363009	0.354826	0.377477	0.407473	0.423435	0.428276	0.431265	0.42537	0.404155	0.373831	0.347754	0.318262	0.269076
-0.0540485	-0.0466417	-0.0356251	-0.0138655	0.00886962	0.0164689	0.0166672	0.0282713	0.0496624	0.064722	0.0753877	0.0910524	0.0995227	0.0830436	0.043631	0.0192583	0.0119531	-0.00469698	-0.028776	-0.0480877	-0.061912	-0.0673513	-0.0595434	-0.042187	-0.0169894	0.0216842	0.0543284	0.0747294	0.100256	0.128714	0.159773	0.193933	0.221472	0.242085	0.270206	0.320757	0.388507	0.45365	0.503586	0.540114	0.566477	0.585329	0.596492	0.599529	0.595703	0.587293	0.581452	0.580407	0.575836	0.559813
0.372633	0.395378	0.400994	0.41428	0.425867	0.422966	0.425046	0.426896	0.425026	0.415603	0.404512	0.406623	0.410156	0.399123	0.383757	0.392435	0.420493	0.443282	0.440497	0.423715	0.422948	0.422637	0.403384	0.395763	0.403933	0.41305	0.422291	0.426582	0.411364	0.375871	0.311121	0.236103	0.188346	0.170228	0.164229	0.149466	0.156874	0.206301	0.252199	0.257285	0.2472	0.275471	0.308743	0.322819	0.326183	0.336542	0.352405	0.356305	0.338871	0.297264
0.00111992	0.00274273	0.0367089	0.0933814	0.176715	0.262251	0.328817	0.388837	0.425194	0.452924	0.490871	0.528133	0.553198	0.572501	0.574466	0.546118	0.521692	0.505335	0.476332	0.446294	0.42819	0.414049	0.391711	0.38389	0.395466	0.404535	0.39132	0.384975	0.403333	0.416146	0.413275	0.402682	0.386624	0.367566	0.349843	0.331693	0.31709	0.295108	0.270701	0.275182	0.303323	0.325591	0.333625	0.359244	0.423586	0.526203	0.616155	0.671682	0.701709	0.711346
0.189213	0.191401	0.203676	0.216659	0.239973	0.293502	0.352772	0.381067	0.384827	0.386989	0.408829	0.447991	0.477458	0.485657	0.47939	0.468212	0.458127	0.456649	0.462261	0.458834	0.43878	0.416788	0.410778	0.417544	0.420519	0.408998	0.388632	0.371617	0.359519	0.356693	0.363319	0.366893	0.369106	0.37765	0.390065	0.402811	0.41272	0.413167	0.396899	0.354859	0.292433	0.224606	0.148035	0.0652973	0.00156552	-0.0242031	-0.00963545	0.0316379	0.0770978	0.135473
0.195219	0.141935	0.119008	0.106097	0.0808116	0.0414332	-0.00185173	-0.0265421	-0.0172044	0.00462872	0.0109713	0.0111834	0.0334597	0.075803	0.118585	0.146421	0.148237	0.137341	0.145931	0.17273	0.206206	0.231042	0.242014	0.237094	0.231365	0.253435	0.287669	0.294014	0.273	0.252403	0.235039	0.213403	0.182998	0.145495	0.11658	0.0939058	0.0783707	0.0818586	0.0782915	0.0581424	0.0341746	0.0135138	0.00957273	0.0173121	0.0112397	-0.00674885	-0.0248908	-0.0425074	-0.0550215	-0.0627249
0.10963	0.117197	0.117475	0.148201	0.205293	0.260651	0.295137	0.315378	0.332754	0.331483	0.321022	0.32832	0.343235	0.340806	0.328136	0.324303	0.328018	0.334508	0.336878	0.333608	0.330061	0.313175	0.286524	0.268528	0.252044	0.231359	0.216283	0.203243	0.19285	0.185026	0.170935	0.15875	0.150186	0.140335	0.130595	0.121689	0.115167	0.101762	0.0609781	0.0009433	-0.0312601	0.000168205	0.0682159	0.138603	0.198412	0.234297	0.254473	0.277441	0.306395	0.331253
-0.0724434	-0.0715068	-0.0722499	-0.0727759	-0.0714032	-0.0701758	-0.0686048	-0.0634203	-0.0586957	-0.0540443	-0.0553126	-0.0651188	-0.0704345	-0.0664046	-0.049863	-0.0413448	-0.0473836	-0.0401454	-0.0259585	-0.00598923	0.047808	0.140363	0.220669	0.249493	0.243248	0.261184	0.304162	0.310798	0.298838	0.298263	0.300259	0.296469	0.309573	0.357916	0.416932	0.448067	0.465251	0.483638	0.490679	0.484598	0.465623	0.439451	0.405222	0.371321	0.359704	0.365188	0.363781	0.342095	0.291725	0.197266
-0.0733629	-0.0735925	-0.0725714	-0.0716214	-0.0734476	-0.0727252	-0.0634526	-0.0512319	-0.0475088	-0.0447002	-0.0432579	-0.0517884	-0.0594074	-0.050468	-0.0144523	0.0165908	0.0203769	0.0321074	0.0585815	0.0908623	0.154653	0.23891	0.281438	0.277518	0.260195	0.253825	0.266125	0.256558	0.238602	0.250169	0.265853	0.265417	0.283679	0.338517	0.398771	0.430059	0.451623	0.47684	0.493178	0.502514	0.506262	0.503656	0.484555	0.449304	0.423269	0.412987	0.400421	0.370035	0.310516	0.210179
-0.0503489	-0.0574331	-0.0669859	-0.0706529	-0.0658604	-0.0560746	-0.0411719	-0.0285382	-0.030303	-0.0332838	-0.0353674	-0.0431814	-0.0503782	-0.047041	-0.0265518	-0.0218003	-0.043465	-0.0487857	-0.0274641	0.00989114	0.0642901	0.137747	0.199183	0.248608	0.299416	0.349471	0.388371	0.368465	0.324757	0.30226	0.296291	0.294168	0.30156	0.322648	0.356761	0.385822	0.414509	0.451477	0.469896	0.460822	0.43128	0.395515	0.358895	0.328827	0.316443	0.315102	0.315975	0.305656	0.269283	0.19319
0.216939	0.250169	0.260226	0.254077	0.251197	0.251107	0.260102	0.282174	0.306242	0.324359	0.320283	0.287509	0.248483	0.228878	0.232778	0.25625	0.279451	0.277609	0.260452	0.240063	0.22551	0.23317	0.253634	0.26421	0.260766	0.254826	0.258814	0.270904	0.288204	0.313	0.336163	0.34127	0.339645	0.340249	0.329578	0.310949	0.298601	0.292419	0.276758	0.245222	0.205302	0.174001	0.162317	0.160075	0.148337	0.11617	0.064956	0.00925772	-0.0114646	0.0382253
0.498848	0.50393	0.499096	0.488973	0.492082	0.501023	0.507357	0.526161	0.548394	0.5551	0.553324	0.551252	0.54755	0.540128	0.525267	0.510637	0.501885	0.490672	0.475712	0.462787	0.46135	0.472378	0.482993	0.488666	0.497405	0.506262	0.507695	0.504842	0.50022	0.495777	0.4881	0.472963	0.456685	0.442468	0.428564	0.416828	0.406835	0.403498	0.414233	0.433696	0.447058	0.448455	0.439815	0.424867	0.411536	0.405041	0.400601	0.397358	0.397723	0.39131
0.197499	0.21222	0.227754	0.235983	0.236403	0.237518	0.237032	0.237447	0.250569	0.276023	0.299077	0.311406	0.317942	0.318506	0.322309	0.333901	0.337893	0.34009	0.344994	0.344057	0.338281	0.333048	0.341578	0.360019	0.376874	0.391788	0.412242	0.433137	0.448484	0.459352	0.464517	0.475509	0.487127	0.491127	0.502377	0.514648	0.517621	0.509374	0.49795	0.489388	0.48062	0.469659	0.458835	0.446474	0.430746	0.412187	0.38215	0.32797	0.224763	0.0307608
0.260021	0.292531	0.32446	0.356785	0.380337	0.385775	0.38657	0.393862	0.388335	0.368139	0.346933	0.319165	0.289102	0.272238	0.264828	0.257951	0.247613	0.238607	0.240489	0.247133	0.257714	0.28055	0.302557	0.302326	0.286681	0.283019	0.290896	0.287317	0.277452	0.279644	0.290341	0.304634	0.325864	0.343899	0.358541	0.380789	0.409908	0.43279	0.445392	0.455559	0.459815	0.454302	0.448497	0.447892	0.446889	0.443898	0.446098	0.456609	0.46412	0.453973
0.431107	0.44742	0.450859	0.441747	0.415393	0.400137	0.399118	0.403812	0.411248	0.418278	0.42706	0.441051	0.456061	0.470688	0.485931	0.494281	0.495156	0.492967	0.489155	0.488497	0.494941	0.503502	0.515334	0.533021	0.551873	0.563228	0.566541	0.572104	0.583414	0.594779	0.60066	0.60129	0.596389	0.586745	0.582988	0.586641	0.577937	0.545669	0.502617	0.462903	0.425582	0.387256	0.350003	0.313099	0.270951	0.221516	0.162917	0.0902728	0.00171561	-0.0397717
0.184072	0.210487	0.254425	0.308591	0.336893	0.303988	0.25678	0.240534	0.269818	0.321964	0.350809	0.343902	0.323538	0.294012	0.269235	0.257249	0.26701	0.315774	0.34709	0.308888	0.24752	0.200058	0.159742	0.132731	0.117975	0.0935934	0.0496004	-0.00606714	-0.0528678	-0.0708189	-0.0716408	-0.0649597	-0.0594046	-0.0566045	-0.049804	-0.0440731	-0.0483243	-0.0503416	-0.0413996	0.000446502	0.116736	0.247434	0.305826	0.31647	0.323935	0.37415	0.433059	0.440385	0.428874	0.431208
0.220288	0.24259	0.252812	0.257367	0.256316	0.256541	0.256945	0.263002	0.271106	0.263696	0.241138	0.221844	0.218924	0.224806	0.226572	0.220301	0.216759	0.219477	0.219909	0.221431	0.231113	0.241962	0.243676	0.238654	0.233686	0.234598	0.24047	0.247514	0.262187	0.282507	0.293856	0.292964	0.29253	0.296405	0.298182	0.301681	0.317251	0.359803	0.426412	0.480747	0.506319	0.517532	0.519833	0.512941	0.502472	0.492913	0.482828	0.461524	0.421581	0.37109
-0.000639562	0.00473275	0.0144821	-0.0139784	-0.0476806	-0.0465074	-0.026144	-0.018539	-0.0201268	-0.0482821	-0.0525048	-0.0152917	0.0241946	0.0565784	0.0628489	0.0393437	0.0218687	0.0317275	0.0553277	0.040259	-0.00727744	-0.0312812	-0.0305608	-0.0258328	-0.0161406	-0.00289783	0.00240659	0.00123552	0.00455365	0.0226506	0.0454313	0.0513397	0.0485972	0.0543248	0.0431842	0.0251503	0.0498354	0.10934	0.234468	0.367364	0.412261	0.40617	0.412465	0.449616	0.462523	0.419031	0.33827	0.246757	0.163737	0.0874862
0.0394511	0.0469495	0.0694465	0.0918052	0.101593	0.099955	0.101852	0.117417	0.135049	0.140014	0.135273	0.128917	0.124313	0.126625	0.129514	0.122486	0.107145	0.0919577	0.0826863	0.0778761	0.0773745	0.0810093	0.0850027	0.0882198	0.096984	0.113446	0.134168	0.154584	0.166848	0.167567	0.160124	0.154445	0.15544	0.159653	0.165194	0.180279	0.208856	0.244772	0.274907	0.288657	0.28869	0.282329	0.275149	0.272707	0.273002	0.275655	0.284021	0.292965	0.297482	0.294541
0.276446	0.267268	0.255705	0.229924	0.189453	0.143729	0.0793095	0.0263486	-0.00533528	-0.01139	-0.0121265	-0.0299498	-0.0565759	-0.0731604	-0.0742944	-0.0497427	-0.0367885	-0.0239308	-0.0252914	-0.0311549	-0.0209743	0.00127031	0.00871784	0.00351248	-0.000382892	0.00370319	0.0281712	0.0583265	0.0718263	0.0746132	0.0718382	0.0655095	0.0638852	0.0618274	0.0460085	0.00717072	-0.0196019	0.0196805	0.0786541	0.100053	0.0743269	0.0615899	0.0980499	0.14986	0.201875	0.244336	0.265203	0.263218	0.250822	0.235728
0.0469079	0.0551272	0.0489786	0.0327009	0.0334675	0.0508789	0.0674173	0.0706731	0.0652659	0.0660452	0.0821269	0.0965857	0.100022	0.0989084	0.10017	0.0992876	0.0989428	0.109603	0.124079	0.130426	0.1243	0.119191	0.123976	0.131432	0.128791	0.123881	0.125907	0.126592	0.133159	0.14345	0.144756	0.142009	0.147997	0.161317	0.179797	0.21106	0.251927	0.289781	0.315445	0.347371	0.397519	0.449968	0.494829	0.544292	0.600888	0.652696	0.689762	0.69459	0.674747	0.652404
-0.0413997	-0.0560683	-0.0619855	-0.0650639	-0.0675192	-0.0656968	-0.0511878	-0.0320275	-0.00958567	0.00746982	0.0150458	0.0227976	0.0345453	0.0416563	0.0343921	0.0271269	0.0298061	0.0334755	0.0402398	0.0565932	0.0645837	0.0624211	0.0609441	0.0646183	0.077476	0.0944345	0.110105	0.120705	0.116194	0.114437	0.131905	0.162151	0.194367	0.232277	0.278316	0.318929	0.354506	0.397632	0.43351	0.430626	0.399624	0.360566	0.333153	0.340068	0.354693	0.362791	0.362403	0.349211	0.315592	0.255741
0.156002	0.118408	0.1046	0.108445	0.114981	0.10975	0.0967534	0.08841	0.0832982	0.0550802	0.016486	0.0079062	0.0196654	0.0181079	-0.00361992	-0.0227167	-0.0306908	-0.0330973	-0.032814	-0.0163509	0.0194553	0.0470766	0.0653345	0.0900695	0.126066	0.165432	0.170018	0.143718	0.103404	0.0714967	0.0835521	0.132938	0.18059	0.215397	0.244288	0.269385	0.287063	0.28942	0.289114	0.296298	0.294924	0.277935	0.256317	0.232811	0.201424	0.165628	0.139155	0.138506	0.159454	0.169032
0.566714	0.605184	0.596701	0.560773	0.516088	0.477786	0.448235	0.410022	0.359149	0.312975	0.265697	0.230435	0.223436	0.239778	0.262837	0.290892	0.319051	0.343217	0.359239	0.344375	0.322007	0.310832	0.278346	0.222575	0.151898	0.0672026	0.0211996	0.00548081	-0.00559977	-0.00972428	0.00321297	0.0330948	0.063199	0.0848282	0.113029	0.150886	0.181079	0.1761	0.124385	0.0459463	-0.0116306	-0.0146016	0.0190725	0.0637665	0.0902255	0.0847173	0.0647044	0.0457099	0.0183524	-0.0146348
-0.0569525	-0.0613114	-0.0495307	-0.00675854	0.0402113	0.0688623	0.115183	0.164035	0.173797	0.170111	0.184515	0.231598	0.282806	0.282027	0.241922	0.215728	0.209727	0.193209	0.164555	0.142758	0.098837	0.0169635	-0.0204753	-0.00718495	-0.00927513	-0.0245764	-0.0272658	-0.02298	-0.0187574	-0.0139396	-0.0161167	-0.0354556	-0.063222	-0.0684777	-0.0512798	-0.0272015	0.0245328	0.100925	0.196639	0.243546	0.22328	0.179793	0.134865	0.100033	0.0849408	0.0938696	0.122926	0.158842	0.195275	0.232618
0.359097	0.382008	0.389125	0.376399	0.355109	0.355552	0.371696	0.377229	0.381279	0.399318	0.399993	0.361969	0.3128	0.303524	0.326917	0.362873	0.404488	0.437766	0.431219	0.385406	0.335321	0.289233	0.233585	0.173536	0.135227	0.128536	0.118679	0.0988514	0.0964657	0.119615	0.1461	0.177283	0.235647	0.294319	0.317612	0.318215	0.320551	0.328478	0.326004	0.312586	0.307811	0.299265	0.280025	0.262742	0.250413	0.237069	0.220806	0.202241	0.181769	0.167222
0.100465	0.123921	0.152009	0.168297	0.188312	0.200832	0.200021	0.193055	0.186532	0.17537	0.168617	0.16439	0.1541	0.132155	0.100343	0.0618661	0.0381083	0.0339823	0.049604	0.0851149	0.11589	0.132189	0.155456	0.190895	0.234311	0.27622	0.311055	0.342009	0.372227	0.401158	0.427188	0.456954	0.485518	0.501862	0.503182	0.498744	0.500741	0.512766	0.522944	0.521096	0.508282	0.474755	0.414378	0.339669	0.279063	0.234748	0.207996	0.182235	0.153434	0.140264
-0.018256	-0.0403205	-0.0584422	-0.052346	-0.0212793	0.0222021	0.0653992	0.110061	0.173956	0.220759	0.233911	0.282729	0.367164	0.419773	0.428846	0.42882	0.425647	0.418355	0.412461	0.383643	0.338915	0.319456	0.314063	0.299176	0.287156	0.276212	0.237734	0.168153	0.126044	0.128807	0.132884	0.110451	0.0833466	0.0627703	0.0423976	0.0317622	0.0430192	0.0674585	0.0928466	0.118906	0.152525	0.193695	0.214098	0.197251	0.180993	0.181073	0.182248	0.175395	0.158588	0.141431
0.0587985	0.0308985	0.0023706	-0.0156276	-0.0147439	0.000411378	0.0160155	0.0128827	-0.00422553	-0.0262292	-0.0358137	-0.0250804	-0.00651307	-0.00429678	-0.0191795	-0.0322893	-0.0318681	-0.00165033	0.0478579	0.0750036	0.0919868	0.0815875	0.0392573	0.0101329	0.00811512	0.024364	0.0282647	0.00546828	-0.0249895	-0.0479022	-0.0564013	-0.0501993	-0.0416741	-0.0342344	-0.0249011	-0.0102955	0.024163	0.0949355	0.173618	0.225623	0.247683	0.267834	0.303046	0.345697	0.39371	0.41537	0.368396	0.244319	0.0971464	-0.0328568
-0.0741749	0.0246647	0.0383556	0.0272067	0.049991	0.0919872	0.0903541	0.05698	0.01832	-0.0051908	-0.00867387	0.00675601	0.0310153	0.0483349	0.0517545	0.0735287	0.0936909	0.10848	0.152924	0.209339	0.243867	0.24588	0.247593	0.271099	0.302087	0.345945	0.415881	0.478793	0.495227	0.478867	0.474879	0.493385	0.502949	0.497338	0.494409	0.488093	0.475934	0.472346	0.479375	0.47896	0.461225	0.429266	0.390959	0.350257	0.285206	0.227558	0.242023	0.220616	0.197635	0.181189
0.128436	0.126938	0.126513	0.134218	0.140995	0.150313	0.173731	0.205149	0.220745	0.212067	0.203276	0.213596	0.228353	0.236186	0.24881	0.264976	0.277111	0.27813	0.272507	0.271735	0.269937	0.260629	0.259508	0.268456	0.268094	0.252315	0.238577	0.239016	0.250915	0.265323	0.270699	0.265084	0.251614	0.236612	0.22291	0.214107	0.205456	0.200297	0.20945	0.231129	0.25488	0.270403	0.275932	0.277303	0.278178	0.273756	0.259353	0.22602	0.164143	0.0736113
0.0285158	0.0207056	0.00701609	-0.0020862	-0.00687245	-0.0131751	-0.0136248	-0.0110417	-0.0154118	-0.017908	-0.0120987	0.0139525	0.0738061	0.138405	0.179706	0.212579	0.247751	0.29397	0.31255	0.298371	0.284982	0.292632	0.292013	0.264025	0.249927	0.253608	0.236316	0.18699	0.156277	0.158401	0.187696	0.22782	0.259002	0.278377	0.311228	0.330641	0.283723	0.194024	0.108091	0.0406486	0.0149011	0.0480256	0.119189	0.197878	0.249782	0.275508	0.289337	0.315495	0.334487	0.352427
0.0156931	0.0221319	0.024484	0.0565456	0.124126	0.21799	0.2927	0.318406	0.329259	0.346177	0.3634	0.366896	0.352742	0.326809	0.29471	0.283575	0.29983	0.322337	0.336515	0.346176	0.365795	0.3991	0.43371	0.445157	0.447808	0.461627	0.477141	0.492618	0.519747	0.551903	0.567039	0.563391	0.552841	0.553101	0.563162	0.577023	0.592953	0.599155	0.589726	0.567163	0.535433	0.497462	0.446955	0.3832	0.30875	0.221023	0.14982	0.106392	0.0914856	0.108678
-0.0404043	-0.040687	-0.0383275	-0.022046	-0.00681688	-0.0162288	-0.0354021	-0.0511118	-0.0578783	-0.0582195	-0.0623546	-0.0673627	-0.0576183	-0.0384868	-0.0334409	-0.0312047	-0.0107489	0.015173	0.00614301	-0.0206435	-0.0329521	-0.0346225	-0.0429662	-0.056416	-0.0666097	-0.0714726	-0.0692288	-0.0665945	-0.0637397	-0.062381	-0.0648634	-0.0700407	-0.0729538	-0.0704228	-0.0696785	-0.072912	-0.073539	-0.0716252	-0.0693741	-0.0732143	-0.0609825	0.0263895	0.161358	0.215856	0.238814	0.290446	0.340052	0.358863	0.363755	0.363831
-0.0597003	-0.0458285	-0.0436604	-0.059029	-0.0661796	-0.0630577	-0.0523604	-0.0267576	-0.0202275	-0.0239583	-0.0206078	-0.0107632	0.00246246	0.0116799	0.0102313	0.0186903	0.0749208	0.150615	0.160147	0.122986	0.105132	0.0766467	0.0257567	-0.00250017	0.00595524	0.0281455	0.0293638	0.0113663	0.00215855	0.0110873	0.0340387	0.0587273	0.09983	0.159829	0.207284	0.229603	0.243286	0.249808	0.243814	0.230236	0.243863	0.288555	0.33301	0.369139	0.396623	0.421123	0.45237	0.488593	0.527382	0.580662
0.0273133	-0.00990152	-0.0405539	-0.0479382	-0.0399049	-0.0337253	-0.011205	0.0296971	0.0733626	0.129317	0.201343	0.272534	0.340544	0.411016	0.4674	0.499957	0.522067	0.544821	0.565218	0.572402	0.576911	0.608578	0.646325	0.65272	0.634287	0.613418	0.603534	0.591727	0.574211	0.576439	0.595548	0.602839	0.588588	0.573631	0.57268	0.572456	0.56485	0.575069	0.607864	0.627302	0.621226	0.596899	0.564998	0.529756	0.494758	0.466161	0.442713	0.422762	0.40398	0.394767
0.0803457	0.155074	0.189468	0.161777	0.130707	0.100054	0.0282312	-0.0259629	-0.0364893	-0.0344943	-0.0249029	0.00202711	0.0308001	0.0642418	0.115315	0.147572	0.136994	0.140103	0.154097	0.144241	0.14676	0.187546	0.228526	0.239875	0.238981	0.232852	0.192578	0.144314	0.129453	0.131063	0.108692	0.0715244	0.0555581	0.0742396	0.138163	0.233785	0.310604	0.329265	0.291986	0.239873	0.209546	0.200849	0.198988	0.186159	0.181173	0.205202	0.260206	0.31768	0.363416	0.415962
0.426755	0.428495	0.43869	0.456752	0.479745	0.496404	0.504149	0.514725	0.534426	0.557319	0.57528	0.587991	0.595717	0.595616	0.588216	0.578395	0.570487	0.563205	0.552123	0.539488	0.527323	0.512902	0.502536	0.501886	0.501674	0.49123	0.470509	0.453719	0.442566	0.432323	0.42752	0.426359	0.41935	0.407809	0.398846	0.397594	0.399404	0.385189	0.34916	0.302136	0.255076	0.21815	0.202698	0.208218	0.222676	0.239343	0.25484	0.271048	0.285438	0.29377
0.265584	0.24565	0.224691	0.205925	0.174607	0.156424	0.180544	0.214861	0.224042	0.224738	0.215877	0.197536	0.189472	0.200089	0.210069	0.193573	0.167031	0.150982	0.150018	0.1672	0.204573	0.23539	0.244844	0.239137	0.225973	0.217	0.21865	0.233241	0.252388	0.254483	0.239594	0.22722	0.216008	0.205228	0.207145	0.220193	0.23425	0.249518	0.261702	0.272636	0.288543	0.303695	0.312528	0.31683	0.317109	0.315772	0.312844	0.302577	0.278705	0.231766
0.021221	0.027385	0.0550188	0.0721322	0.0776883	0.0855259	0.0924145	0.101278	0.11995	0.138733	0.140331	0.136078	0.152048	0.178227	0.199279	0.21783	0.238836	0.267358	0.286931	0.276545	0.234995	0.192341	0.185668	0.198101	0.19814	0.179221	0.154716	0.136523	0.124597	0.110132	0.108318	0.133366	0.162978	0.18828	0.213757	0.248253	0.285991	0.3052	0.292816	0.271557	0.26242	0.250909	0.212624	0.161497	0.116214	0.0652772	0.00868	-0.051288	-0.0627277	0.0521812
-0.0743668	0.0759342	0.0532512	0.0286781	-0.00200345	-0.0290982	-0.0348582	-0.00752463	0.0229798	0.0208576	0.0117831	0.0190707	0.0227468	-0.0045645	-0.0509555	-0.0657256	-0.0330107	-0.00208325	0.0339759	0.0763722	0.101376	0.0998698	0.0781536	0.0508163	0.0161875	-0.0370333	-0.0553151	-0.0451934	-0.0309167	-0.0126222	0.00163764	-0.00177401	-0.0148622	-0.0292561	-0.0456742	-0.0609645	-0.0611598	-0.0385929	0.0440072	0.176007	0.261987	0.304148	0.360607	0.404531	0.412516	0.40184	0.400238	0.418081	0.452733	0.491003
0.0402725	0.0119566	0.000816476	0.0173483	0.0534089	0.102241	0.157135	0.176574	0.158091	0.125897	0.112094	0.133929	0.1514	0.12452	0.108451	0.145431	0.209333	0.276921	0.333757	0.351767	0.332762	0.283654	0.234236	0.218498	0.205108	0.145366	0.087964	0.0717976	0.081088	0.110426	0.138888	0.150224	0.146573	0.142189	0.141708	0.126282	0.0918842	0.0709361	0.133619	0.305749	0.424765	0.456117	0.4209	0.355924	0.30154	0.268313	0.250798	0.226232	0.179583	0.115333
0.271664	0.296522	0.317439	0.320753	0.31342	0.314231	0.313837	0.296202	0.282999	0.272514	0.249468	0.2361	0.243849	0.262278	0.281761	0.284876	0.290758	0.308786	0.322224	0.342185	0.362959	0.377111	0.390183	0.394875	0.397541	0.388075	0.379699	0.382617	0.348499	0.29744	0.265113	0.2314	0.196883	0.160776	0.126991	0.112348	0.0996341	0.0909444	0.124251	0.185001	0.238598	0.299421	0.382921	0.458822	0.520544	0.567116	0.591197	0.604071	0.617929	0.630207
0.0457133	0.0344459	0.0271868	0.0423119	0.0829039	0.142924	0.216721	0.247664	0.226593	0.17872	0.135582	0.111252	0.102702	0.115495	0.158609	0.20502	0.214143	0.201634	0.195179	0.185152	0.170234	0.163142	0.149078	0.136801	0.137954	0.157008	0.186579	0.202055	0.201437	0.204652	0.216744	0.231571	0.243831	0.24428	0.237113	0.221601	0.191667	0.165768	0.157086	0.166196	0.180322	0.18963	0.195614	0.200129	0.201514	0.180768	0.13582	0.0740321	0.0132451	-0.0070116
0.348727	0.381165	0.381892	0.363717	0.351664	0.341042	0.338665	0.344867	0.352456	0.358012	0.358244	0.353114	0.348928	0.35189	0.370452	0.405125	0.423075	0.418521	0.411301	0.408579	0.413318	0.429145	0.448808	0.459545	0.451768	0.424657	0.398042	0.391181	0.395619	0.405157	0.410077	0.417931	0.439926	0.44681	0.418639	0.37184	0.285668	0.134723	-0.014071	-0.0726762	-0.0542653	0.0212047	0.143076	0.246651	0.290268	0.299339	0.298191	0.288002	0.280326	0.287677
0.267776	0.290381	0.294734	0.296276	0.29762	0.274284	0.221298	0.154972	0.105589	0.0784356	0.0619125	0.0547191	0.043774	0.0143901	-0.0190969	-0.0352387	-0.0383977	-0.0426312	-0.0463781	-0.0392094	-0.0285966	-0.0218935	-0.0231949	-0.0436649	-0.0493535	-0.0254671	0.00752921	0.0313975	0.0430224	0.0519434	0.0655223	0.0841405	0.107173	0.124102	0.1272	0.132751	0.163585	0.243566	0.336065	0.365118	0.350839	0.343412	0.338588	0.328577	0.322317	0.315641	0.299985	0.273308	0.22738	0.161906
Rsquare of cosine model regressed in 2nd reach Visual direction (neuron*bins)
0.083913	0.0649193	0.0421177	0.0246329	0.0142082	-0.00201099	-0.0229912	-0.03437	-0.0348876	-0.0278856	-0.0170717	0.00119635	0.0261314	0.0422686	0.0523825	0.0757532	0.104065	0.11585	0.108698	0.0896289	0.0646145	0.0356595	0.0124553	0.00183324	-0.00424184	-0.0120032	-0.0158129	-0.0121512	-0.00546237	0.00246996	0.0051855	-0.00718818	-0.021862	-0.0302348	-0.0365381	-0.0376013	-0.0323648	-0.0320631	-0.0424009	-0.0524076	-0.0563785	-0.0575187	-0.0597995	-0.0610683	-0.0610409	-0.0632053	-0.0583187	-0.0487371	-0.0509713	-0.0612782
-0.0636328	-0.0445002	-0.0124154	0.0152253	0.0282007	0.0281126	0.0201783	0.00772732	-0.00496608	-0.0160155	-0.0257436	-0.0304607	-0.0271672	-0.0167956	0.00393485	0.025651	0.0319268	0.0356127	0.0481844	0.058415	0.0578526	0.0537089	0.0526727	0.0535656	0.0475219	0.0423839	0.0502777	0.0470261	0.030941	0.0246116	0.031317	0.0377866	0.0400796	0.0430707	0.0472724	0.0501006	0.0459824	0.041781	0.0430137	0.0474327	0.0465149	0.0334296	0.00842792	-0.0194194	-0.0411077	-0.0571497	-0.060475	-0.0400724	0.00135481	0.0345616
0.0436725	0.0552899	0.0495037	0.0302421	0.0185746	0.00988653	0.00385538	0.0108237	0.0182949	0.00740715	-0.00600386	-0.00288282	0.00387234	-0.00189302	-0.0165486	-0.0232335	-0.0200367	-0.0152375	-0.0125232	-0.00914565	-0.0160387	-0.0367557	-0.0483552	-0.0458844	-0.0477009	-0.0560681	-0.0507631	-0.0178343	0.0247344	0.0571261	0.0678914	0.0584465	0.0475785	0.0554862	0.0852776	0.124411	0.155772	0.172213	0.177441	0.17426	0.173014	0.18094	0.190218	0.179359	0.151171	0.129093	0.119075	0.1125	0.100654	0.0866425
0.038968	0.0390292	0.0218744	-0.00717025	-0.027877	-0.0388213	-0.0427207	-0.0477975	-0.0537952	-0.0541138	-0.056616	-0.066078	-0.0710821	-0.0689102	-0.0600093	-0.0398783	-0.0167953	-0.00980183	-0.0149073	-0.0160322	-0.004835	0.00867636	0.0277473	0.0462631	0.0530428	0.0494016	0.0350281	0.0194305	0.0160175	0.0171398	-8.90424e-05	-0.0195414	-0.0256807	-0.0164776	0.00394564	0.0232259	0.0391036	0.0570207	0.0738666	0.0908887	0.111628	0.113351	0.0837069	0.0483424	0.0288212	0.0251622	0.0389537	0.0874983	0.147385	0.186067
-0.0369285	-0.0406939	-0.0386393	-0.0405428	-0.0531723	-0.0598133	-0.0617796	-0.0554004	-0.0378625	-0.0225013	-0.0160785	-0.0146278	-0.0210549	-0.0279247	-0.0274615	-0.0360661	-0.0481672	-0.0530474	-0.0527652	-0.0553263	-0.0605132	-0.0603607	-0.0549755	-0.0531345	-0.0562213	-0.0570254	-0.0560712	-0.0587321	-0.0653641	-0.0712442	-0.0731783	-0.0725173	-0.0684173	-0.0633068	-0.0609991	-0.0508514	-0.00385343	0.080916	0.154184	0.179376	0.164146	0.14004	0.124826	0.114085	0.104221	0.0951256	0.0879868	0.0842326	0.0801653	0.0733004
-0.0594372	-0.0613671	-0.0638653	-0.0698233	-0.0736966	-0.0727429	-0.0647309	-0.0486343	-0.0370461	-0.037261	-0.0410588	-0.0431808	-0.0407525	-0.0392346	-0.0403477	-0.041122	-0.0418569	-0.0438604	-0.033198	-0.00250035	0.0403555	0.0770438	0.0961386	0.109014	0.128246	0.139696	0.131753	0.126526	0.126922	0.124597	0.116127	0.0981575	0.0772578	0.0615369	0.0697273	0.108853	0.159174	0.209693	0.241544	0.244705	0.22585	0.209289	0.208467	0.20486	0.187747	0.168448	0.152019	0.137863	0.121943	0.0868243
-0.0643218	-0.0552297	-0.0422762	-0.0300716	-0.0222392	-0.0182995	-0.0116484	-0.00104904	0.0105024	0.0237704	0.0364439	0.0404966	0.0403155	0.0437793	0.0530198	0.0666163	0.0795457	0.089664	0.0915105	0.0798361	0.0684771	0.0715533	0.084858	0.0940288	0.0936915	0.0938042	0.0952946	0.0971789	0.107916	0.132572	0.156027	0.1629	0.154544	0.143415	0.136183	0.134033	0.14311	0.159626	0.168745	0.167662	0.170946	0.18168	0.190128	0.197313	0.205581	0.212818	0.215148	0.209966	0.204602	0.206878
0.127497	0.130791	0.130595	0.120966	0.104957	0.0896923	0.0758389	0.0596785	0.046882	0.0382816	0.0341305	0.0319253	0.0281562	0.0251089	0.0240708	0.0259954	0.0311695	0.0362686	0.0393519	0.0426697	0.0468691	0.0504439	0.0536021	0.0565612	0.0586674	0.0572702	0.0543392	0.0562145	0.0624581	0.0695473	0.0760463	0.0804019	0.082575	0.0834967	0.0825204	0.0777219	0.0663588	0.04576	0.0159736	-0.0175373	-0.0456922	-0.0641066	-0.071995	-0.0675825	-0.0519711	-0.0293066	-0.000232725	0.0331128	0.0648877	0.0968545
-0.00562589	-4.8456e-05	0.00250299	-0.0004341	-0.00179447	-0.00135609	0.000599331	0.00362628	0.00954119	0.0176797	0.0176361	0.0116981	0.00802663	0.00634074	0.0067382	0.00796602	0.00524939	-0.00135947	-0.00830582	-0.0125615	-0.00829361	-0.00225168	-0.00202601	-0.00345834	-0.00460478	-0.00437121	-0.00221309	-0.000752768	-0.00109317	-0.000551647	-8.62231e-06	-0.00062585	-0.00102511	-0.00102544	-0.00182691	-0.00162491	0.00415294	0.0139427	0.0263894	0.0396339	0.0506873	0.0616512	0.0734083	0.0862421	0.103967	0.123876	0.139417	0.150238	0.153841	0.146562
0.0165893	0.0187096	0.00629486	0.0128461	0.0301064	0.034697	0.0374411	0.0576168	0.085461	0.10058	0.105	0.101068	0.0866917	0.0726811	0.0589339	0.0527722	0.0560756	0.059502	0.0559168	0.0512664	0.0513275	0.0576666	0.0630462	0.0560429	0.0449706	0.0312587	0.0101074	-0.00599164	-0.012738	-0.0243886	-0.0391387	-0.0483953	-0.0527627	-0.0528576	-0.052122	-0.0518755	-0.0510503	-0.0500709	-0.0474764	-0.0476258	-0.0515872	-0.0405361	-0.000983438	0.0711159	0.160024	0.249555	0.365206	0.516901	0.658156	0.735523
-0.0731101	-0.0714291	-0.0692701	-0.0668414	-0.0634331	-0.0575641	-0.0498579	-0.0420673	-0.0362061	-0.0339654	-0.0332827	-0.02996	-0.028634	-0.0356479	-0.0459142	-0.0500376	-0.0477153	-0.0440933	-0.038751	-0.0275963	-0.0128752	-0.0036581	-0.00350612	-0.00290348	0.00611508	0.0159301	0.0188026	0.0131358	0.000284042	-0.0140591	-0.0285851	-0.0404628	-0.0452532	-0.0424595	-0.0344487	-0.0283152	-0.0273551	-0.0237601	-0.0158775	-0.0121523	-0.00966486	-0.00383974	0.00487047	-0.000815596	-0.0308145	-0.0493865	-0.0256015	0.0446657	0.145779	0.269652
-0.0304301	-0.0351378	-0.0434199	-0.0408931	-0.021674	0.0333775	0.121997	0.186429	0.181946	0.150442	0.135945	0.139463	0.132323	0.0955868	0.0560145	0.0312539	0.0219706	0.0246337	0.0277851	0.0168476	-0.00399858	-0.0174537	-0.0130404	0.0070154	0.0419756	0.0857826	0.113266	0.137542	0.1864	0.253786	0.325257	0.371329	0.35468	0.283442	0.210974	0.153719	0.119056	0.105533	0.0741924	0.0164965	-0.0276599	-0.0468375	-0.0400949	0.00527029	0.0571099	0.0718767	0.0714525	0.0697451	0.0713891	0.0831113
0.176251	0.148078	0.089728	0.0089599	-0.0445966	-0.0633181	-0.0695922	-0.073583	-0.0731679	-0.0709865	-0.0722193	-0.0738195	-0.0737404	-0.0713098	-0.0660512	-0.0647579	-0.0690628	-0.0704944	-0.0656868	-0.0566186	-0.0458179	-0.0328909	-0.0162031	0.0103086	0.0483249	0.0768683	0.0804087	0.0733411	0.0766825	0.0906858	0.108283	0.118185	0.119539	0.111812	0.0892624	0.0647001	0.0460597	0.0137869	-0.0302696	-0.0529583	-0.0547628	-0.052029	-0.0471572	-0.041429	-0.0410654	-0.0459598	-0.0491256	-0.0556089	-0.0615438	-0.0477753
-0.064411	-0.0631627	-0.053232	-0.0307372	0.00945406	0.0721618	0.14356	0.198618	0.225679	0.233999	0.237045	0.223013	0.189485	0.154517	0.139054	0.140999	0.142753	0.141474	0.139317	0.138376	0.143391	0.156745	0.176361	0.193769	0.192728	0.180734	0.183637	0.202256	0.223609	0.232748	0.230156	0.225149	0.216691	0.202694	0.196413	0.199112	0.200109	0.200166	0.20733	0.217899	0.230661	0.254186	0.283414	0.296117	0.298207	0.310732	0.341548	0.380438	0.41134	0.428171
-0.0664982	-0.0645013	-0.0588173	-0.0533535	-0.0523009	-0.045241	-0.0264591	-0.00495896	0.0261947	0.0732793	0.125312	0.163684	0.182388	0.198386	0.222153	0.249267	0.277072	0.303788	0.304189	0.269675	0.225398	0.201016	0.212404	0.232881	0.216822	0.177182	0.158166	0.160929	0.163309	0.174134	0.203484	0.215107	0.179016	0.138069	0.133014	0.150658	0.157961	0.153364	0.154243	0.166741	0.197216	0.241746	0.286446	0.319807	0.342935	0.366351	0.380179	0.377057	0.370358	0.368711
0.0776073	0.104304	0.114772	0.122961	0.123342	0.117463	0.125889	0.142062	0.14923	0.121357	0.0490318	-0.0165498	-0.0451381	-0.0431143	-0.0264559	-0.0156649	-0.00840623	0.0129764	0.0485994	0.0661357	0.0465306	0.0264952	0.0203596	0.0200753	0.033581	0.0498004	0.0422082	0.022887	0.00765346	0.0086394	0.0237773	0.0422199	0.0573183	0.065722	0.0716385	0.0688867	0.0630827	0.0649248	0.0680351	0.0776794	0.103292	0.133141	0.143452	0.134376	0.126933	0.123049	0.11261	0.102002	0.105087	0.108977
-0.0414767	-0.00609376	0.0317882	0.0679169	0.09912	0.132154	0.177887	0.223916	0.250956	0.271647	0.293908	0.302989	0.295825	0.286557	0.279862	0.270798	0.259572	0.251797	0.245383	0.23077	0.213636	0.208072	0.214309	0.226514	0.243101	0.26289	0.279305	0.296982	0.326589	0.35944	0.384355	0.402873	0.414476	0.4238	0.438142	0.453368	0.464848	0.462595	0.442496	0.422797	0.407877	0.391088	0.376186	0.366498	0.348541	0.318929	0.291816	0.277411	0.266684	0.25444
0.0302372	0.0772655	0.129216	0.164658	0.182556	0.184449	0.184988	0.187906	0.181065	0.172156	0.173699	0.168261	0.143632	0.129732	0.13393	0.140003	0.141957	0.146003	0.162898	0.180668	0.184273	0.184041	0.183975	0.181789	0.180552	0.179466	0.18395	0.193324	0.185781	0.164279	0.139959	0.121861	0.109851	0.0980711	0.0914905	0.0886785	0.0720018	0.0453625	0.0435142	0.0667051	0.083414	0.08932	0.100021	0.117646	0.126779	0.133461	0.156899	0.192407	0.22155	0.252326
-0.0543016	-0.0548877	-0.0524781	-0.0459673	-0.0387974	-0.0338247	-0.0262371	-0.0196118	-0.0118999	0.00351434	0.0219268	0.0226936	0.00503174	0.000541348	0.00900468	-0.0275514	-0.0728168	-0.0656865	-0.0609329	-0.0631875	-0.0656307	-0.0625666	-0.0369769	0.00328552	0.0388379	0.0821576	0.134306	0.17304	0.202453	0.225738	0.205592	0.161044	0.12694	0.102652	0.103057	0.110478	0.0972702	0.0856342	0.0823144	0.0704784	0.0549518	0.0596506	0.0731197	0.0775395	0.0641749	0.0462892	0.0279441	0.00555082	-0.0129154	-0.0198677
-0.0671379	-0.0596614	-0.0493576	-0.0386701	-0.0328187	-0.0351217	-0.0390551	-0.038832	-0.037911	-0.0411335	-0.0425947	-0.0378985	-0.0318513	-0.0309918	-0.0302987	-0.0223991	-0.0100876	0.000446423	0.00978768	0.0238149	0.0419116	0.0561317	0.0720545	0.102148	0.138656	0.160213	0.168945	0.17989	0.194343	0.20249	0.20423	0.205096	0.205927	0.204088	0.198468	0.187434	0.170237	0.147448	0.117402	0.0797551	0.0324606	-0.0212649	-0.0578718	-0.0327122	0.0778396	0.214461	0.3077	0.369815	0.428408	0.47875
0.00510564	-0.0228345	-0.0325211	-0.0384984	-0.0443659	-0.0444236	-0.0374255	-0.0285019	-0.029752	-0.041909	-0.0448659	-0.04149	-0.0429444	-0.0455108	-0.0472018	-0.0467221	-0.0467139	-0.0556351	-0.0652957	-0.06414	-0.0572724	-0.0519833	-0.0508826	-0.0533307	-0.0517468	-0.0488464	-0.0554455	-0.0637486	-0.0677225	-0.0689845	-0.0682705	-0.0665048	-0.0627162	-0.0554322	-0.0511212	-0.0571378	-0.0602995	-0.0578282	-0.0560875	-0.0576484	-0.0541642	-0.0267152	0.0324752	0.101237	0.160105	0.207523	0.2534	0.293886	0.332085	0.384134
-0.0632774	-0.0471478	-0.0321041	-0.0214416	-0.00675203	0.0142045	0.0350527	0.0415453	0.0361556	0.0460525	0.0677394	0.0678948	0.0480535	0.0360925	0.0364214	0.0389036	0.0461123	0.0663205	0.0857447	0.0922225	0.0997653	0.111951	0.121181	0.128128	0.140944	0.156897	0.152001	0.128531	0.114617	0.116134	0.12537	0.141946	0.161067	0.174527	0.173772	0.171744	0.18795	0.215704	0.243358	0.276573	0.312301	0.32442	0.322281	0.330588	0.341932	0.338073	0.341309	0.367499	0.383201	0.386446
-0.0352483	-0.0426935	-0.0386591	-0.0334515	-0.0327395	-0.0330197	-0.0316881	-0.0313638	-0.0332609	-0.0311803	-0.0194167	-0.00320124	0.00612316	0.00917159	0.0156752	0.0276407	0.0399923	0.0551727	0.0704088	0.0730838	0.0623236	0.0482971	0.042421	0.0482181	0.0578692	0.0517437	0.0238076	-0.00616697	-0.0243663	-0.0274514	-0.0239086	-0.0330679	-0.0570955	-0.0703009	-0.0718997	-0.069559	-0.0429109	0.00467878	0.0584258	0.112392	0.167157	0.219338	0.272504	0.322939	0.355969	0.370753	0.365159	0.357669	0.369911	0.384807
-0.0250246	0.000796728	0.00499825	0.0260022	0.0878308	0.153712	0.174088	0.162086	0.142936	0.121636	0.0919965	0.0685518	0.0666368	0.0453103	-0.00721294	-0.0461451	-0.0604799	-0.0620395	-0.0505409	-0.0187291	0.00982774	0.0273349	0.0330878	0.0259887	0.00713479	-0.0262881	-0.0573416	-0.0650713	-0.0543355	-0.00956679	0.0668327	0.126577	0.150081	0.144692	0.134852	0.108887	0.06043	0.030705	0.023064	0.00539346	-0.00311164	0.0177779	0.0751457	0.149248	0.200758	0.221079	0.227741	0.22015	0.195288	0.180132
0.0966892	0.0750444	0.0645518	0.0691251	0.0782512	0.0856684	0.0884539	0.07262	0.0455523	0.0262455	0.0168828	0.0161789	0.0148399	-0.000585148	-0.0238204	-0.0406417	-0.0479711	-0.0511974	-0.0543379	-0.0584402	-0.0627288	-0.0664574	-0.0675831	-0.0692398	-0.0702773	-0.0704781	-0.0719668	-0.073137	-0.0726402	-0.0711003	-0.0711833	-0.0722616	-0.0721441	-0.0707109	-0.0705558	-0.0715599	-0.0705254	-0.0651841	-0.0579477	-0.0562013	-0.0580508	-0.0562758	-0.0464439	-0.0355765	-0.0303409	-0.0256013	-0.0210611	-0.0203733	-0.023307	-0.0270186
-0.0534404	-0.0410344	-0.0205779	-0.00173106	0.0041153	-0.00192801	0.000199383	0.00834225	0.0187807	0.0270819	0.011983	-0.0121681	-0.0148238	-0.00725721	0.00406904	0.0375797	0.088514	0.128287	0.149591	0.151187	0.141934	0.130199	0.133358	0.160738	0.199281	0.216243	0.212869	0.225494	0.251585	0.271081	0.274753	0.264772	0.2458	0.209038	0.168844	0.180732	0.242224	0.29381	0.29168	0.253292	0.213321	0.184045	0.183845	0.21741	0.226119	0.163621	0.077108	0.0474562	0.0663687	0.096584
0.199938	0.155042	0.138564	0.139516	0.145097	0.190918	0.262552	0.257341	0.188661	0.1356	0.118714	0.120229	0.122327	0.136826	0.179381	0.211098	0.204151	0.214297	0.249708	0.260913	0.246541	0.259358	0.290392	0.282835	0.249013	0.243309	0.253257	0.246373	0.209881	0.155532	0.106618	0.0682979	0.0617115	0.0792196	0.0921595	0.0986886	0.0937849	0.071632	0.0662836	0.104561	0.160699	0.182156	0.160146	0.116179	0.0856865	0.0692478	0.0547863	0.0412129	0.0160541	-0.0131413
-0.0385413	-0.0444277	-0.0466806	-0.0416306	-0.0325136	-0.0226328	-0.010363	0.00447197	0.0119102	0.0119246	0.0133053	0.0225328	0.0322471	0.0301674	0.0167393	0.00776441	0.00195105	-0.00967516	-0.0201345	-0.0219412	-0.014871	-0.00887303	-0.011685	-0.015838	-0.0208187	-0.0313161	-0.0430763	-0.0517144	-0.0572635	-0.0617877	-0.0667278	-0.0693833	-0.0699159	-0.0705577	-0.072648	-0.0733579	-0.0676655	-0.051029	-0.0242949	0.0088809	0.0428357	0.075482	0.104978	0.126661	0.139434	0.148529	0.158044	0.165991	0.171339	0.170483
0.336835	0.305593	0.284981	0.298114	0.328247	0.331999	0.309592	0.297034	0.296038	0.289919	0.279748	0.249818	0.186484	0.118338	0.0771348	0.0586428	0.0543411	0.0664279	0.0777919	0.067553	0.0492596	0.0412641	0.0492537	0.0770661	0.0852109	0.0555505	0.0251689	0.000693047	-0.0143376	-0.015007	-0.00265227	0.00279529	-0.0212707	-0.0456737	-0.0522632	-0.036991	-0.0176226	-0.0100129	-0.0178195	-0.033149	-0.0229675	0.0340619	0.0781937	0.0763287	0.0468164	0.0235094	0.0128181	0.00810381	0.0169692	0.0263965
0.00239531	0.0293142	0.0623257	0.0744038	0.0674521	0.0625673	0.0639365	0.0470862	0.0296436	0.0249076	0.0124418	0.00363764	0.0095562	0.0305046	0.0543768	0.0630309	0.0527812	0.0254268	0.00246573	0.0080148	0.0372668	0.0577676	0.0545258	0.0480658	0.0476695	0.0558789	0.0822024	0.110915	0.113503	0.101282	0.0886671	0.0843296	0.101876	0.122232	0.12089	0.109254	0.102156	0.0968262	0.0954238	0.105953	0.129567	0.151629	0.159178	0.170443	0.189742	0.191298	0.171317	0.157381	0.153454	0.151407
-0.0166213	-0.019382	-0.0399302	-0.0550647	-0.0567032	-0.0491405	-0.0438239	-0.0418107	-0.0322836	-0.0184524	-0.011189	-0.00329098	0.0146092	0.0372399	0.0624819	0.0911494	0.140229	0.206314	0.244731	0.25483	0.279159	0.325687	0.361765	0.377098	0.381744	0.366596	0.335564	0.309469	0.295754	0.292096	0.293791	0.285403	0.271346	0.270819	0.279295	0.288361	0.283824	0.263063	0.244558	0.225483	0.194843	0.17454	0.176157	0.154295	0.0877899	0.014357	-0.0403727	-0.0610779	-0.0283548	0.0181297
-0.000555014	-0.013977	-0.0326923	-0.0482617	-0.0573897	-0.0641745	-0.0672504	-0.0617713	-0.0563717	-0.0530956	-0.0523434	-0.0485903	-0.0393306	-0.0343298	-0.0335934	-0.0282556	-0.0181129	-0.00765072	-0.00046786	0.00899001	0.0279441	0.0516573	0.0638611	0.056174	0.0436873	0.0382115	0.0382067	0.0416366	0.0472039	0.0507466	0.0462135	0.0328116	0.0240395	0.0419575	0.0854216	0.116851	0.134982	0.153881	0.157388	0.153541	0.154186	0.152163	0.149261	0.15258	0.153973	0.14896	0.143599	0.141103	0.146098	0.159141
-0.0228981	-0.0385742	-0.0438161	-0.0379246	-0.0319286	-0.0271633	-0.0169823	-0.00273654	0.007168	0.0142477	0.026014	0.0378682	0.0403794	0.0371646	0.038503	0.0405356	0.0394814	0.0459809	0.060948	0.0715091	0.0854952	0.117328	0.155721	0.191128	0.214591	0.231608	0.263163	0.29509	0.314	0.323302	0.312188	0.290484	0.27167	0.257261	0.253418	0.249966	0.225963	0.188826	0.152671	0.127315	0.11823	0.112683	0.0929522	0.0638157	0.0371261	0.0179724	0.00144606	-0.0169034	-0.0380556	-0.0593548
0.144801	0.136744	0.119177	0.109615	0.102266	0.0917737	0.0850714	0.0906755	0.0999321	0.101352	0.095079	0.0870281	0.0816331	0.0781709	0.0812223	0.0905195	0.097158	0.0932025	0.0881388	0.0919733	0.0977542	0.0980739	0.0961573	0.0991155	0.10318	0.111796	0.125727	0.146016	0.157173	0.157935	0.171685	0.183678	0.17694	0.159169	0.137968	0.120422	0.110646	0.101467	0.0980391	0.0879804	0.0582057	0.0279356	0.00610267	-0.00986788	-0.0247707	-0.0418012	-0.0542653	-0.0589133	-0.0599647	-0.0559319
-0.037306	-0.030772	-0.0285904	-0.0315379	-0.0363737	-0.0314216	-0.0187298	-0.00722412	0.0130259	0.0347822	0.038474	0.0293152	0.0175721	0.0118743	0.013723	0.0215435	0.0421125	0.0567455	0.0437749	0.0417542	0.0699754	0.0948782	0.100742	0.102537	0.0927459	0.0715448	0.0586882	0.0490498	0.03367	0.0332038	0.0387834	0.027684	0.00220259	-0.0203619	-0.0314956	-0.0321958	-0.0274399	-0.0184333	-0.0148508	-0.0278844	-0.016603	0.063394	0.161334	0.202409	0.230157	0.253346	0.247646	0.221847	0.188881	0.135034
0.0131844	-0.0213098	-0.0433327	-0.0612956	-0.0729965	-0.0702738	-0.0629292	-0.0538261	-0.0369108	-0.0118685	0.015301	0.0412789	0.0604796	0.0662291	0.0682817	0.0795635	0.0972027	0.108856	0.114132	0.118338	0.120385	0.121985	0.128366	0.139284	0.146459	0.151577	0.160593	0.173243	0.185677	0.193408	0.196742	0.199443	0.202737	0.205993	0.208533	0.206905	0.198764	0.18586	0.170663	0.153165	0.136358	0.119938	0.101121	0.0786398	0.05152	0.019248	-0.0176032	-0.0524106	-0.0736378	-0.0740769
0.131598	0.130284	0.143843	0.143518	0.124451	0.0996988	0.0751033	0.0579049	0.0452663	0.0416974	0.050989	0.0658323	0.0741687	0.0756969	0.077924	0.0859543	0.10393	0.121737	0.129129	0.135478	0.149577	0.165284	0.173869	0.173412	0.168345	0.163996	0.154174	0.140438	0.131852	0.124313	0.107451	0.0787507	0.0473175	0.0319074	0.0300283	0.0261891	0.0226289	0.0266856	0.0395015	0.0559927	0.0771999	0.108804	0.144633	0.171371	0.192331	0.21153	0.213695	0.191007	0.141859	0.0560547
0.0278073	0.0465462	0.0726087	0.0901732	0.0894366	0.08228	0.0782243	0.0765459	0.0775428	0.0757585	0.0690597	0.0609671	0.0530594	0.0473099	0.0489656	0.0577554	0.0650734	0.0675963	0.0706384	0.0764118	0.0827309	0.0897322	0.0959858	0.096259	0.0866996	0.070669	0.0572008	0.0528188	0.0532013	0.0534321	0.054817	0.0550692	0.0509725	0.0469574	0.0488005	0.0566568	0.0653438	0.0691153	0.0672122	0.0631281	0.0603716	0.0614842	0.0648193	0.0684909	0.0714912	0.0724823	0.0669196	0.0465949	0.009646	0.00724083
0.0900614	0.099426	0.119057	0.140943	0.143006	0.117466	0.112173	0.150327	0.186658	0.191621	0.203856	0.255027	0.343448	0.434701	0.48237	0.5073	0.527022	0.533983	0.532535	0.506599	0.449996	0.398181	0.363136	0.32785	0.304324	0.300886	0.296902	0.280877	0.267564	0.285197	0.32738	0.368985	0.386045	0.384332	0.398489	0.423945	0.434165	0.421714	0.389353	0.32648	0.239911	0.160239	0.0957582	0.0439875	0.0120414	0.000788015	0.00513725	0.0239619	0.0489893	0.0729401
0.0756878	0.0763668	0.0667626	0.0549445	0.0429213	0.0370063	0.044949	0.0591356	0.0645276	0.0576989	0.0449213	0.0326824	0.0267256	0.0226355	0.0148765	0.00599595	-0.00148516	-0.00956178	-0.0174918	-0.0236203	-0.0255165	-0.0217721	-0.0124581	0.0112953	0.0421532	0.058631	0.0659118	0.0797434	0.0970524	0.113333	0.121741	0.121167	0.128031	0.153715	0.187147	0.225865	0.279765	0.338908	0.383283	0.414433	0.449497	0.489185	0.50464	0.483311	0.460253	0.451432	0.443198	0.440823	0.445996	0.449271
0.124248	0.128435	0.126479	0.122782	0.122686	0.121283	0.117321	0.11673	0.122906	0.132548	0.139548	0.141698	0.143691	0.148387	0.150536	0.148348	0.145237	0.143548	0.143402	0.139712	0.132098	0.12821	0.123349	0.112188	0.101605	0.0944149	0.08657	0.0764863	0.0665347	0.0580976	0.0499488	0.0385201	0.0271869	0.0213989	0.0196204	0.0181135	0.0157354	0.0121002	0.00242267	-0.0183519	-0.0341425	0.05217	0.117654	0.162487	0.230438	0.304874	0.376023	0.443694	0.476621	0.454004
-0.0345014	-0.0318853	-0.0253797	-0.0200137	-0.0143921	-0.0155223	-0.00946999	0.00945406	0.027082	0.0443646	0.0514731	0.0490256	0.0537104	0.0605652	0.0730101	0.09062	0.0958887	0.0964627	0.107732	0.124022	0.148211	0.172286	0.184417	0.197899	0.20713	0.212219	0.215732	0.207514	0.192114	0.186563	0.196013	0.1956	0.167258	0.129957	0.0860183	0.0544079	0.0515684	0.0442266	0.0241829	0.00836425	-0.0012579	-0.00952527	-0.018431	-0.0281482	-0.0395221	-0.0528442	-0.0647335	-0.0702253	-0.0710098	-0.0696354
-0.0196097	-0.00763853	0.0303366	0.0963951	0.153353	0.205625	0.254315	0.278324	0.295963	0.308909	0.304715	0.293625	0.273279	0.253757	0.244117	0.225511	0.196979	0.176343	0.171172	0.164382	0.133491	0.0903635	0.0653275	0.0410028	0.00744072	-0.00181932	0.00925552	0.00669173	-0.0156145	-0.0364535	-0.0412944	-0.0321699	-0.0252858	-0.0358152	-0.0403805	-0.0377523	-0.0424887	-0.0534236	-0.0549254	-0.0349489	-0.00384122	0.022279	0.0413575	0.0438794	0.0325444	0.0134053	-0.00185822	-0.01458	-0.0222603	-0.0115675
0.0691775	0.0354187	0.00597096	-0.0179668	-0.0348	-0.0358244	-0.0192997	-0.00282335	0.00455458	0.00410008	-0.000964313	-0.017767	-0.036284	-0.0405731	-0.0321371	-0.0235748	-0.023506	-0.0150455	0.0137611	0.0456922	0.0575064	0.0632379	0.073169	0.0687341	0.0425093	0.0169208	0.00527628	0.000463706	-0.00631111	-0.0100464	0.00316147	0.035197	0.0717682	0.100735	0.119488	0.126698	0.116895	0.0980323	0.0799563	0.0656868	0.0529123	0.0382128	0.0251198	0.0186196	0.0290146	0.0540589	0.0784922	0.0879253	0.0773472	0.0719263
-0.0524285	-0.052229	-0.0476708	-0.0333238	-0.0113845	-0.0017271	-0.00187144	-0.000502649	-0.000269264	0.00184516	0.0153256	0.038603	0.0589468	0.0733642	0.0743686	0.0708729	0.0788879	0.0989854	0.125081	0.139609	0.124886	0.0942725	0.0688215	0.0541325	0.0467004	0.029173	0.00547351	-0.0119507	-0.0231046	-0.0255509	-0.0159009	-0.00374754	-0.00270957	-0.00880323	-0.00767782	0.00352595	0.0210999	0.037589	0.0428031	0.0317735	0.00993767	-0.00990881	-0.0222422	-0.0280236	-0.0276481	-0.0256694	-0.0215839	-0.00534087	0.0295645	0.0857444
0.0032357	-0.00207144	-0.0182211	-0.0338966	-0.0438541	-0.0513294	-0.0580807	-0.0648134	-0.0694286	-0.0687083	-0.0621079	-0.0519236	-0.0437243	-0.0378206	-0.0278989	-0.0124738	0.00460603	0.0203455	0.036603	0.0546959	0.0733821	0.0915321	0.103258	0.113406	0.121395	0.120838	0.121971	0.131284	0.137183	0.134363	0.126624	0.122466	0.126594	0.125741	0.114388	0.106722	0.104004	0.0992845	0.0992382	0.105243	0.112989	0.119634	0.131912	0.160444	0.205472	0.252881	0.289419	0.317463	0.334551	0.337761
-0.0386283	-0.0347991	-0.0294144	-0.0257444	-0.0234709	-0.0221159	-0.0213289	-0.0191595	-0.0151188	-0.0105924	-0.00748524	-0.00642982	-0.00597835	-0.00498479	-0.00293761	0.000208679	0.00412904	0.00706266	0.00653298	0.00537672	0.00699018	0.00966668	0.0112333	0.0118833	0.0111094	0.00761004	0.00231033	-0.0018187	-0.0042495	-0.00739423	-0.0132201	-0.0202566	-0.0258377	-0.0303113	-0.0341651	-0.036427	-0.0387985	-0.0440983	-0.0517972	-0.0618469	-0.0699459	-0.0465799	0.0878972	0.306311	0.439291	0.484044	0.48007	0.4627	0.450795	0.447063
-0.0197266	-0.0173042	-0.000341042	0.0178426	0.0304275	0.0328298	0.0311768	0.0329171	0.0349876	0.0409999	0.0492356	0.0520961	0.0502049	0.0474469	0.039625	0.0353504	0.0337444	0.0219102	0.00353009	-0.0137031	-0.026841	-0.0362321	-0.0429756	-0.0466359	-0.0486699	-0.0527069	-0.0561545	-0.0550922	-0.0495873	-0.0403151	-0.03046	-0.0248472	-0.0244343	-0.0256086	-0.0258752	-0.0197785	-0.00595792	0.0106931	0.0320243	0.0532453	0.0454089	0.0221709	0.00190418	-0.0160702	-0.0338994	-0.0498855	-0.0629403	-0.0719891	-0.0512718	0.0962477
0.0347517	0.0129873	-9.23816e-05	0.000161689	0.0100333	0.0228216	0.0260106	0.00756515	-0.0233115	-0.0386679	-0.0330589	-0.0204316	-0.0195602	-0.0275363	-0.0293144	-0.0180068	-0.00607096	-0.00512639	-0.00668306	-0.00311242	0.000574432	0.0030422	0.00863323	0.0158452	0.0197718	0.0183375	0.0162864	0.0203286	0.0252113	0.0212512	0.0110206	-0.00111371	-0.0107201	-0.0143611	-0.0142416	-0.0138814	-0.0135671	-0.0126562	-0.0101174	-0.00454552	0.0047319	0.0154206	0.0246745	0.0272303	0.0239071	0.0263664	0.0421611	0.062553	0.070955	0.059241
-0.0303713	-0.0338019	-0.0354063	-0.0222038	0.0154517	0.0472505	0.0516913	0.0656007	0.0938001	0.112816	0.122585	0.128966	0.134007	0.138252	0.137221	0.115124	0.0690349	0.0105348	-0.042523	-0.0678679	-0.0739038	-0.0702518	-0.0606765	-0.0500792	-0.0362799	-0.0212164	-0.0113536	-0.00997815	-0.017851	-0.0196702	-0.00994133	0.000966373	0.0135604	0.024839	0.0226091	0.0143307	0.00347702	-0.00587597	-0.00898371	-0.0114446	-0.0189989	-0.028224	-0.0342113	-0.0406577	-0.0521146	-0.0464756	-0.0181087	0.0130334	0.0450059	0.0768104
-0.0111399	0.0181583	0.0561075	0.0808518	0.0927706	0.118493	0.138226	0.138369	0.106966	0.0490978	-0.00223364	-0.0473012	-0.0632515	-0.0626356	-0.0701092	-0.0719057	-0.0687074	-0.0711816	-0.0653225	-0.0634637	-0.0716479	-0.0711674	-0.0495748	-0.0212793	-0.0216957	-0.0388913	-0.042777	-0.036548	-0.0418508	-0.0495904	-0.044546	-0.0279357	-0.0134745	0.00529113	0.0374423	0.0366149	0.0115896	-0.00463434	-0.00787919	-0.0080065	-0.0164086	-0.0320267	-0.0480066	-0.0604374	-0.0656069	-0.0566321	-0.0264577	0.0426625	0.158272	0.262788
0.164932	0.165741	0.165419	0.163363	0.159352	0.155478	0.153867	0.154539	0.156789	0.158433	0.156549	0.152904	0.150352	0.149725	0.149742	0.149473	0.147674	0.143227	0.138237	0.135007	0.133977	0.132804	0.129394	0.124352	0.117664	0.111134	0.106342	0.102812	0.100257	0.0933451	0.0814751	0.0717393	0.0630927	0.05215	0.0442285	0.0374798	0.0325139	0.0294498	0.0237627	0.0171933	0.0130681	0.011629	0.0113876	0.0118523	0.0121056	0.0164397	0.0300406	0.0511947	0.0637078	0.0521361
0.209956	0.251388	0.265034	0.263625	0.260114	0.257673	0.255934	0.254334	0.249603	0.233933	0.206893	0.178366	0.153067	0.135941	0.13629	0.147001	0.145389	0.135013	0.128712	0.133347	0.147581	0.159367	0.165718	0.167279	0.154076	0.130494	0.12195	0.129758	0.127853	0.0988707	0.0588562	0.0336433	0.0268514	0.0275066	0.0259951	0.0245379	0.019156	0.00762912	-0.0042832	-0.0148973	-0.023809	-0.0321829	-0.0407381	-0.0482076	-0.054566	-0.0637994	-0.0726516	-0.0471865	0.0503441	0.155974
0.049865	-0.00116784	-0.0261367	-0.0274717	-0.027295	-0.0224963	-0.018566	-0.0253666	-0.0300173	-0.0252775	-0.0103968	0.00997622	0.0164114	0.00885404	0.0114276	0.0183587	0.018786	0.00866664	-0.00212509	0.000788321	0.0267473	0.0557299	0.0594243	0.0447892	0.0168292	-0.00841518	-0.010982	-0.00302493	-0.0045427	-0.014299	-0.00982347	0.0146603	0.0403538	0.054718	0.0488653	0.0340237	0.0309503	0.0157305	-0.0336227	-0.0560741	-0.0582796	-0.0605598	-0.0680085	-0.073925	-0.0657653	-0.0255853	0.0555897	0.141632	0.197825	0.207907
-0.068729	-0.0699677	-0.0710535	-0.0726396	-0.0733612	-0.0724635	-0.0689788	-0.0642269	-0.0615907	-0.062118	-0.062156	-0.053607	-0.0315288	-0.00561638	0.0133216	0.0226638	0.0225706	0.0135232	-0.00395061	-0.021971	-0.0273099	-0.0233601	-0.021906	-0.0264033	-0.0333607	-0.0312313	-0.0245552	-0.0291513	-0.0402477	-0.0516449	-0.0609529	-0.065344	-0.0634244	-0.0538818	-0.0471931	-0.0516484	-0.0577246	-0.0652868	-0.0698309	-0.0629849	-0.0382576	0.00245087	0.0567836	0.122206	0.182672	0.228747	0.273315	0.305868	0.326004	0.341695
0.0397047	0.055054	0.0391268	0.0323964	0.0388466	0.0355347	0.0250171	0.0138948	-0.000708215	-0.0187167	-0.0373026	-0.0507282	-0.0588907	-0.0634971	-0.0664683	-0.0667812	-0.0636935	-0.0561337	-0.0428084	-0.0347419	-0.0334685	-0.0283372	-0.0154333	-0.00974534	-0.0205132	-0.0348151	-0.0452573	-0.0536499	-0.0579699	-0.0581253	-0.0568462	-0.0595314	-0.0650542	-0.0663014	-0.0596008	-0.0402766	-0.0103173	0.0204808	0.0423343	0.0431311	0.031252	0.0217757	0.0153353	0.0162182	0.0364362	0.0728871	0.121295	0.171379	0.184424	0.193164
0.0140924	-0.00791041	-0.0179831	-0.0169124	-0.00595749	0.0141748	0.0362595	0.0712902	0.108384	0.132701	0.153831	0.172914	0.170207	0.130445	0.0666481	0.00649166	-0.034427	-0.0568728	-0.0634664	-0.0637301	-0.0666174	-0.0687368	-0.0705332	-0.0729583	-0.0739254	-0.0737272	-0.0720865	-0.069078	-0.0663364	-0.0619299	-0.053435	-0.0461593	-0.0429113	-0.036513	-0.0255262	-0.0175772	-0.0155476	-0.0191518	-0.0211625	-0.0232614	-0.0325736	-0.0382099	-0.0392133	-0.044509	-0.0560767	-0.0687162	-0.0670695	-0.00993747	0.121176	0.241499
0.00991368	0.0264318	0.0328664	0.0453	0.06382	0.0714397	0.0672308	0.0591587	0.0510118	0.0396963	0.0272661	0.01873	0.0120716	0.0056032	-0.0059771	-0.0200644	-0.0269662	-0.0264866	-0.0216851	-0.00961649	0.0051229	0.0123619	0.0138306	0.0123608	0.0115203	0.0154484	0.023225	0.0274046	0.0270301	0.0209551	0.013976	0.0116371	0.0129971	0.0150679	0.0169104	0.014707	0.00885765	0.00701015	0.011539	0.0259556	0.0501673	0.0703611	0.0668316	0.0512168	0.0374335	0.0266291	0.0232689	0.0293869	0.0455316	0.0676264
-0.0687124	-0.0629638	-0.0593259	-0.0571	-0.05302	-0.0466825	-0.0373762	-0.0257716	-0.0144884	-0.00827512	-0.0174599	-0.0346492	-0.042415	-0.0410503	-0.0419227	-0.0487176	-0.0556022	-0.0600137	-0.0627487	-0.0613681	-0.0541337	-0.0453999	-0.0402484	-0.0409244	-0.0430859	-0.0404485	-0.0305233	-0.0164531	-0.00441346	-0.00394263	-0.0157333	-0.0231461	-0.0225926	-0.0203798	-0.0122285	-0.000587331	0.00233795	-0.00717645	-0.0246468	-0.0454093	-0.0653932	-0.0656608	-0.000400493	0.110213	0.18773	0.242346	0.285299	0.308777	0.323951	0.342499
-0.0344864	-0.0367659	-0.039744	-0.0432901	-0.0468578	-0.0491482	-0.049872	-0.0499746	-0.0501354	-0.0505588	-0.0502217	-0.0481949	-0.0465211	-0.046042	-0.0457559	-0.0460022	-0.0464257	-0.0454293	-0.0440302	-0.043569	-0.0447204	-0.0471323	-0.048809	-0.0493074	-0.0501419	-0.0513924	-0.0526649	-0.0546435	-0.0565279	-0.0573591	-0.0567323	-0.0553438	-0.0546979	-0.0556565	-0.0572196	-0.0586104	-0.0603154	-0.062723	-0.0661364	-0.0688846	-0.0629668	-0.0249395	0.0750672	0.207005	0.298258	0.34418	0.370974	0.392811	0.415272	0.443019
-0.0451667	-0.0293442	-0.00591217	0.0206296	0.0416217	0.0614872	0.0856944	0.101473	0.096313	0.0684544	0.0366266	0.01172	-0.00855607	-0.0164808	-0.00721741	0.00727877	0.0127406	0.0129761	0.014666	0.0131397	-0.00173204	-0.0204691	-0.0303822	-0.0363914	-0.0444024	-0.0522996	-0.0582032	-0.0632309	-0.0666886	-0.0677045	-0.0659208	-0.0634001	-0.0630591	-0.0633368	-0.0628967	-0.0644324	-0.0676337	-0.0697486	-0.0702972	-0.0708105	-0.07228	-0.0730396	-0.0730338	-0.0728805	-0.0730269	-0.0583024	-0.0162614	0.0298679	0.0641954	0.0951902
-0.0507789	-0.0543102	-0.0582744	-0.0557918	-0.0421218	-0.0214413	-0.00449592	0.00879063	0.030156	0.0541074	0.0645302	0.0557164	0.0416491	0.029137	0.0152363	-0.000949013	-0.0149239	-0.0234065	-0.0295068	-0.0367356	-0.0435812	-0.0506987	-0.0583702	-0.0562911	-0.0469026	-0.0473005	-0.0555486	-0.0572999	-0.052436	-0.0530924	-0.0522672	-0.0488968	-0.0453516	-0.036568	0.014535	0.0629362	0.038293	0.0192023	0.0228789	0.0393205	0.054247	0.0619299	0.061639	0.0565937	0.0507717	0.0457996	0.0406688	0.0337201	0.0213053	0.00121912
-0.0285192	-0.0204484	-0.02206	-0.0166551	0.00180287	0.0121267	-0.000409478	-0.0169604	-0.0353101	-0.0552874	-0.0649997	-0.0646548	-0.064863	-0.0674894	-0.0701848	-0.0707517	-0.0695257	-0.0689665	-0.0693639	-0.0693951	-0.0677873	-0.0633511	-0.0591571	-0.0595462	-0.0616951	-0.0631761	-0.0661872	-0.0707004	-0.0732459	-0.0740355	-0.0736252	-0.0721165	-0.0707235	-0.0688171	-0.0662829	-0.0636175	-0.0570791	-0.0518063	-0.0557697	-0.0587805	-0.0578613	-0.056731	-0.0545026	-0.0510405	-0.0459724	-0.0377695	-0.0256724	-0.00935938	0.0145621	0.066802
-0.0589631	-0.069413	-0.0738957	-0.0735837	-0.0735994	-0.07038	-0.0694685	-0.0694576	-0.0634849	-0.0505492	-0.0353239	-0.0243635	-0.0223363	-0.0308723	-0.0444861	-0.0513738	-0.0556505	-0.0635628	-0.0713138	-0.0681034	-0.06056	-0.0539086	-0.0472801	-0.0264937	0.0228082	0.0502618	0.051033	0.0557475	0.0575944	0.0384147	0.0106786	-0.0108194	-0.021174	-0.0150755	0.00635337	0.0236027	0.0139387	-1.87601e-05	-0.00340359	0.012308	0.0358828	0.0575286	0.072595	0.0823111	0.0904836	0.0984964	0.102258	0.104975	0.106811	0.0988527
-0.0503002	-0.0509958	-0.0518195	-0.0551698	-0.0610444	-0.0661575	-0.066898	-0.06221	-0.0539459	-0.0355262	-0.000152507	0.0286124	0.0208524	-0.00405514	-0.00828493	0.0254101	0.0614526	0.0476072	0.0175397	0.00183107	0.0118293	0.0387118	0.037431	0.00844484	-0.0103989	-0.0146345	-0.0199206	-0.0254391	-0.0116346	0.00628113	0.00597577	-0.00450626	0.00558702	0.0426887	0.0980686	0.156564	0.176187	0.149086	0.140255	0.156579	0.166019	0.154085	0.12423	0.0903952	0.0605771	0.0359936	0.0194375	0.00795786	-0.00993524	-0.0289617
0.0583741	0.0618049	0.0632838	0.0669513	0.0683546	0.0678357	0.069042	0.0703046	0.0668585	0.0584562	0.0489801	0.0444246	0.0449047	0.0491524	0.0555247	0.0603875	0.0620397	0.0652834	0.0752239	0.0860336	0.0928541	0.0981385	0.106845	0.117436	0.121468	0.11755	0.108941	0.0963994	0.0807389	0.0657634	0.055404	0.044814	0.0263891	0.00533798	-0.0112578	-0.023171	-0.0311591	-0.0360599	-0.0383269	-0.0378682	-0.0364765	-0.0343243	-0.030286	-0.0245617	-0.0160929	-0.00375351	0.00883761	0.0115403	-0.0135753	-0.0583101
0.150027	0.154898	0.163333	0.165332	0.161582	0.154774	0.144095	0.132195	0.124881	0.122857	0.123688	0.127367	0.13099	0.130502	0.126701	0.119845	0.116138	0.119421	0.123323	0.124216	0.120949	0.113439	0.10714	0.106281	0.107782	0.111778	0.11453	0.113249	0.111117	0.107468	0.105117	0.103694	0.0946889	0.078424	0.061025	0.0453997	0.0338054	0.0227576	0.00758069	-0.00646504	-0.0176876	-0.0276339	-0.0339985	-0.0377717	-0.0431055	-0.048821	-0.0416375	-0.0159688	0.0250043	0.0839398
0.00425668	0.013639	0.0216527	0.0290731	0.0369569	0.0433655	0.0489729	0.0578932	0.0595023	0.0530013	0.0554929	0.0616925	0.0530537	0.0398989	0.0342804	0.0341852	0.0345362	0.0335887	0.0442342	0.0641972	0.0743804	0.079804	0.0859455	0.0801395	0.0599334	0.0350405	0.0116399	-0.0123109	-0.0383968	-0.0552789	-0.0600454	-0.0605973	-0.0585526	-0.0562657	-0.0511724	-0.0217253	0.0529072	0.117532	0.119072	0.0722957	0.0218497	-0.00843697	-0.024294	-0.0373745	-0.0512845	-0.0627796	-0.0581957	-0.0185408	0.0538656	0.126071
0.0665442	0.0862633	0.0976717	0.108672	0.121915	0.135153	0.147857	0.162668	0.173825	0.173307	0.16617	0.161897	0.160124	0.156381	0.148281	0.139368	0.136554	0.131642	0.123109	0.117259	0.110053	0.104276	0.105184	0.108069	0.109781	0.110564	0.109924	0.110354	0.109895	0.10742	0.107631	0.106361	0.0986936	0.0883407	0.0787242	0.0693863	0.0590954	0.0488479	0.0381138	0.0236175	0.00199986	-0.0258638	-0.0464191	-0.0443043	-0.0216944	0.0107252	0.0460321	0.0793611	0.107626	0.131347
0.0841105	0.0826487	0.0499938	0.0202913	0.0125431	0.0138026	0.0200949	0.0354933	0.0466921	0.0429702	0.0306321	0.0277147	0.0433703	0.0678918	0.089097	0.0939596	0.0728637	0.021278	-0.026778	-0.0553085	-0.06786	-0.0714169	-0.0514301	0.0046907	0.0726786	0.106255	0.111529	0.105038	0.0854986	0.0596499	0.0410121	0.0324444	0.0272112	0.0220987	0.018226	0.0172748	0.018471	0.0232992	0.0299517	0.0353653	0.041355	0.0501912	0.0594354	0.0655453	0.0676125	0.0685791	0.0699871	0.070971	0.0733349	0.0801643
0.155639	0.168083	0.18952	0.213942	0.237596	0.248795	0.243545	0.252477	0.282291	0.300412	0.308881	0.305916	0.287953	0.273848	0.264443	0.246978	0.221179	0.187247	0.147333	0.116507	0.0927944	0.0676518	0.0439931	0.0306876	0.0290521	0.0295547	0.0279383	0.0261678	0.0247281	0.0215268	0.01405	0.00985522	0.0124125	0.00573497	-0.0141586	-0.0196627	-0.019571	-0.0434328	-0.0642072	-0.0682541	-0.0639399	-0.0570261	-0.0532225	-0.0508163	-0.0458874	-0.0380315	-0.0272413	-0.0149259	-0.00139562	0.0128105
-0.0670349	-0.0681725	-0.066936	-0.0680052	-0.069966	-0.0685508	-0.0636026	-0.0520207	-0.0293866	-0.015753	-0.0225055	-0.0438345	-0.0651156	-0.0734363	-0.0740766	-0.0449274	-0.0135611	0.0125061	0.0468566	0.0742379	0.0854463	0.0912507	0.0944936	0.086972	0.0630646	0.0452776	0.0455194	0.0387819	0.0160197	-0.00553735	-0.0141978	-0.00940682	0.00804555	0.0318208	0.0567942	0.0735868	0.0689956	0.051001	0.0217927	0.00313291	-0.000924805	-0.0132199	-0.0330183	-0.0443936	-0.0446772	-0.021184	0.0542536	0.159935	0.241404	0.306032
-0.0379403	-0.0428149	-0.0450996	-0.0570028	-0.0658647	-0.0643072	-0.059106	-0.0595608	-0.0628531	-0.0606197	-0.052257	-0.044014	-0.0401077	-0.0431359	-0.0522356	-0.0575916	-0.057683	-0.0572031	-0.054831	-0.0519789	-0.0500998	-0.0489756	-0.0531103	-0.0596892	-0.0628919	-0.0635232	-0.0627347	-0.0600715	-0.0581151	-0.058622	-0.059505	-0.0589338	-0.0561941	-0.0485636	-0.0347842	-0.0243041	-0.0235813	-0.0298745	-0.039159	-0.0227307	-0.00737681	-0.00359615	-0.00768801	-0.017177	-0.0258922	-0.0304513	-0.0312025	-0.030913	-0.0311477	-0.029285
-0.0426198	-0.0466976	-0.0485498	-0.0511921	-0.0542648	-0.0548957	-0.0543891	-0.0562582	-0.0603109	-0.0601641	-0.0578454	-0.0558988	-0.0519206	-0.0496458	-0.0539565	-0.0619728	-0.0664256	-0.0678116	-0.0697419	-0.0700929	-0.0683485	-0.0686797	-0.0692599	-0.0672756	-0.0650108	-0.0656939	-0.0682896	-0.0695949	-0.0701075	-0.0714844	-0.0729877	-0.0737251	-0.0727599	-0.0708576	-0.0700727	-0.0715794	-0.0721008	-0.0680924	-0.0629041	-0.0594848	-0.0584319	-0.0589927	-0.0605693	-0.0623329	-0.0628585	-0.0604655	-0.0494867	-0.0134391	0.0744276	0.222314
-0.0518911	-0.0483247	-0.0320359	-0.0272177	-0.0475991	-0.0700611	-0.0724423	-0.0661999	-0.0669021	-0.0692764	-0.0689433	-0.0626266	-0.0353015	0.00166338	0.0133934	0.0113791	0.0107704	0.00462361	-0.0083716	-0.0224686	-0.035438	-0.0440707	-0.0479677	-0.0500962	-0.0542542	-0.0617045	-0.0697698	-0.073732	-0.0735824	-0.0730098	-0.0714624	-0.0659537	-0.0575483	-0.0480063	-0.0320124	-0.0167597	-0.0125291	-0.0120312	-0.00104439	0.0300411	0.0797339	0.11505	0.114668	0.104344	0.101163	0.100865	0.0982506	0.0920107	0.0772139	0.0467084
-0.037305	-0.0253243	0.00020499	0.0261474	0.0287593	0.0161323	-0.00111698	-0.0148032	-0.0200408	-0.0208329	-0.0219161	-0.0233592	-0.0263732	-0.0305882	-0.0317253	-0.0292209	-0.0271846	-0.0296172	-0.0337499	-0.0356659	-0.0355494	-0.0343302	-0.0347338	-0.0345413	-0.0303699	-0.0234144	-0.0160206	-0.00873065	-0.00195537	0.00481492	0.0109332	0.0139258	0.017763	0.0233074	0.0255534	0.021721	0.0161374	0.0147106	0.014409	0.0113764	0.0083692	0.00726273	0.00715214	0.00366265	-0.00403214	-0.0156212	-0.033222	-0.0588191	-0.0693323	0.0762161
-0.00316763	0.0378656	0.0652082	0.0733921	0.0793925	0.0624842	0.0131673	-0.0451568	-0.0727837	-0.0709752	-0.0661396	-0.0642389	-0.0620654	-0.0564496	-0.0494997	-0.0466455	-0.0540158	-0.06436	-0.067209	-0.06799	-0.0700029	-0.0723106	-0.0678027	-0.0521856	-0.0414652	-0.0426093	-0.0428486	-0.0423511	-0.0510589	-0.0593982	-0.0600268	-0.0547562	-0.0443073	-0.03274	-0.0297265	-0.0365204	-0.0445784	-0.0475764	-0.0458225	-0.038844	-0.0308787	-0.0287973	-0.0347546	-0.0384191	-0.0337136	-0.0323498	-0.027549	-0.0112768	0.0124521	0.0529837
-0.0475445	-0.0497085	-0.0544558	-0.0535791	-0.0437172	-0.021033	0.0116199	0.0340143	0.0447094	0.0468485	0.0499817	0.0770888	0.122228	0.149367	0.146154	0.133082	0.125812	0.117515	0.100128	0.0806522	0.0714932	0.0621953	0.0522585	0.0559272	0.0656419	0.0550436	0.0194278	-0.0128017	-0.0257072	-0.027294	-0.0356262	-0.0531593	-0.0670106	-0.0729052	-0.0735949	-0.0718677	-0.0714879	-0.0708149	-0.0681582	-0.059995	-0.0400422	-0.0193217	-0.00437539	0.0139395	0.0366547	0.0563534	0.0680104	0.0731149	0.0754889	0.0624904
0.143515	0.143013	0.147117	0.141164	0.126063	0.113222	0.110186	0.106672	0.105144	0.111984	0.114048	0.108007	0.10286	0.0977334	0.0850044	0.0654552	0.0445425	0.0234385	-0.000251689	-0.0180954	-0.0212197	-0.0188765	-0.0228995	-0.0262087	-0.0162337	0.00483156	0.0224071	0.0270778	0.0281348	0.0398107	0.0508678	0.0579096	0.0681333	0.0708896	0.0609722	0.049139	0.0414757	0.0372859	0.0330462	0.0274719	0.0219107	0.0153075	0.0102746	0.00647365	-0.00294117	-0.0159825	-0.0249458	-0.0284828	-0.0284889	-0.0279456
0.0360055	0.0324981	0.0221353	0.0139519	0.0149419	0.0243929	0.0316496	0.0294006	0.0205648	0.00916367	-0.00187434	-0.00935356	-0.0101997	-0.00785537	-0.00937056	-0.0140475	-0.0119075	-0.00173087	0.00678387	0.0113731	0.0127513	0.00752841	-0.00255099	-0.0135903	-0.0216394	-0.0297262	-0.043199	-0.0565474	-0.0631679	-0.0627192	-0.0545575	-0.0431265	-0.0358837	-0.0340027	-0.0348832	-0.0365812	-0.0389513	-0.0395229	-0.0377047	-0.0376643	-0.040741	-0.0455751	-0.0489146	-0.0500644	-0.0511108	-0.0504631	-0.0460947	-0.0360454	-0.0170139	0.0168934
0.0189644	0.0252708	0.0334567	0.0457619	0.0573961	0.0552366	0.05158	0.0572531	0.0686502	0.0759785	0.0743538	0.0695805	0.0725693	0.0805818	0.0822913	0.0842172	0.0925176	0.0983113	0.0976538	0.095358	0.100705	0.108046	0.10873	0.106842	0.104704	0.100062	0.0939898	0.0949563	0.0997674	0.101446	0.0946629	0.0892236	0.0880878	0.0865222	0.0912283	0.0996897	0.102033	0.0935846	0.0781594	0.0567433	0.0306872	0.007217	0.00424172	0.0439021	0.140146	0.27238	0.382143	0.431919	0.434157	0.420434
-0.0133403	0.0067951	0.0416813	0.0792526	0.0971518	0.101338	0.0989846	0.0873263	0.0760176	0.0704736	0.0606773	0.0382484	0.0168831	0.00905508	0.0142894	0.00921434	-0.0138618	-0.0295727	-0.0352393	-0.0401582	-0.0396833	-0.027775	-0.0105695	-0.00659456	-0.0173632	-0.0263793	-0.0195705	0.00515273	0.0460778	0.08339	0.091954	0.0831153	0.0780861	0.0903693	0.126391	0.174807	0.191022	0.166365	0.151048	0.144999	0.13189	0.114035	0.0994825	0.0920542	0.0849542	0.0761653	0.0685795	0.0607394	0.0517367	0.0448545
0.160496	0.164962	0.170845	0.154194	0.126243	0.128477	0.166844	0.210992	0.247609	0.274655	0.270805	0.237675	0.207094	0.205789	0.211292	0.188683	0.150652	0.117703	0.101591	0.106816	0.123947	0.145151	0.163317	0.15881	0.140943	0.129174	0.119023	0.104754	0.0883494	0.0678221	0.0454144	0.0219281	-3.39049e-05	-0.00999766	-0.00800635	-0.00344015	0.00129055	0.0116626	0.0309438	0.0563661	0.093067	0.145187	0.0741043	-0.0171272	-0.0498844	-0.0586982	-0.0533806	-0.0276589	0.0215538	0.0838009
-0.0651071	-0.056906	-0.0474381	-0.0274101	0.00427683	0.0335111	0.0552911	0.0777371	0.10135	0.109925	0.0973297	0.0809525	0.0640433	0.0381493	0.00859407	-0.00725028	-0.0140798	-0.0205104	-0.0252366	-0.0312046	-0.0467298	-0.064054	-0.0683565	-0.0644403	-0.0609766	-0.0653475	-0.0712917	-0.0726321	-0.0700552	-0.0690813	-0.0690584	-0.0712472	-0.0722251	-0.0640804	-0.0402785	-0.0343722	-0.0531541	-0.0675072	-0.0721376	-0.071966	-0.070144	-0.0705093	-0.0702842	-0.0673858	-0.0614868	-0.0520557	-0.0357948	6.4505e-05	0.0849856	0.223674
-0.0539798	-0.0364322	-0.018743	-0.0156761	-0.0282482	-0.042325	-0.0518868	-0.0572349	-0.058506	-0.0599338	-0.0652619	-0.0687198	-0.0704172	-0.0704593	-0.0668731	-0.0587529	-0.0459613	-0.033683	-0.0184035	0.0070086	0.0164991	0.00435151	-0.00244206	-0.00589876	-0.0112071	-0.0147113	-0.0169665	-0.0190115	-0.0273746	-0.0406223	-0.0508605	-0.0517462	-0.041976	-0.0374225	-0.0420202	-0.0460612	-0.0506473	-0.0554728	-0.0571419	-0.0573304	-0.0582454	-0.0617678	-0.0665613	-0.0698617	-0.0712136	-0.0717747	-0.0691015	-0.0428936	0.027681	0.0925159
0.0861561	0.078817	0.0445764	0.012797	0.00684869	0.0267794	0.0481528	0.0472514	0.0349307	0.0245642	0.0192481	0.0260425	0.0298382	0.00673654	-0.0377009	-0.063445	-0.0680912	-0.067011	-0.0622397	-0.0422864	-0.0116374	0.0133508	0.0514692	0.107388	0.179118	0.233942	0.246348	0.237784	0.225822	0.183394	0.125108	0.0735465	0.0272381	0.0197161	0.0456769	0.0423978	-0.00372517	-0.0171749	0.0142198	0.0488741	0.0643592	0.0612583	0.0525727	0.0481124	0.0508852	0.0570401	0.0601964	0.0512575	0.0201912	-0.0329076
0.0379011	0.0315225	0.00853061	-0.0137984	-0.0207129	-0.00875543	0.0070123	0.000749378	-0.00666932	0.00370948	0.0219455	0.0396809	0.0620458	0.0879092	0.109477	0.112351	0.111234	0.141228	0.179406	0.180507	0.167032	0.153318	0.131774	0.117668	0.111522	0.102768	0.0929675	0.0815252	0.0609632	0.0438719	0.0410741	0.06027	0.104761	0.141217	0.147285	0.136957	0.115507	0.09496	0.0906742	0.0482435	0.00377141	-0.0180623	-0.0351275	-0.0464035	-0.050774	-0.0540798	-0.0622139	-0.0667752	-0.0362694	0.0807951
-0.0311057	-0.0198196	0.00879221	0.0374352	0.054505	0.0698772	0.0892006	0.0883312	0.0659377	0.0458579	0.0272708	0.000324225	-0.0348614	-0.0583419	-0.0640841	-0.0673249	-0.0702771	-0.0703947	-0.0671752	-0.0542556	-0.0317473	-0.0216052	-0.0298723	-0.0343646	-0.0276167	-0.0158988	-0.00546143	-0.00347996	-0.0172652	-0.0366402	-0.0438726	-0.0351269	-0.0216163	-0.00223322	0.0222288	0.0381801	0.0487705	0.060696	0.0687173	0.0580628	0.0307817	0.0104223	0.000946439	-0.0130191	-0.0369704	-0.058852	-0.0679397	-0.0676759	-0.0590238	-0.0489773
-0.0733521	-0.0730248	-0.072709	-0.0730755	-0.0709341	-0.0671605	-0.0670591	-0.0699266	-0.0699337	-0.0655866	-0.0606745	-0.0556767	-0.047629	-0.0353302	-0.0206216	-0.0177203	-0.0282315	-0.0395721	-0.0434356	-0.0344833	-0.0107205	0.0168471	0.0213561	0.0141183	0.0205727	0.0345647	0.0351894	0.0193636	0.00797053	0.0063946	0.00698604	0.00675215	0.0118608	0.0222268	0.0275729	0.0301107	0.0405109	0.0527454	0.0588615	0.0667941	0.0817361	0.094764	0.0939336	0.0828418	0.0720869	0.0666978	0.0676104	0.0788514	0.110022	0.180203
-0.039955	-0.0436903	-0.0396889	-0.0306967	-0.00690478	0.0224264	0.0266119	-0.00407984	-0.0398554	-0.0549022	-0.0502707	-0.0385626	-0.03078	-0.0361234	-0.0571522	-0.0688008	-0.0725097	-0.0734231	-0.0705672	-0.0622414	-0.0396722	-0.0173831	-0.0191439	-0.0346714	-0.0430953	-0.0441099	-0.0549679	-0.0708383	-0.0718008	-0.0478778	-0.00342185	0.0377183	0.0646546	0.0840241	0.0980545	0.110018	0.112186	0.093255	0.0761724	0.0628054	0.0441832	0.0261743	0.00408608	-0.0316854	-0.058168	-0.0681627	-0.0701956	-0.0651275	-0.0503411	-0.0318523
0.229369	0.222179	0.199025	0.173469	0.15958	0.152082	0.131053	0.0990941	0.0718302	0.0568608	0.054447	0.0606163	0.0685695	0.0574605	0.0311714	0.0205119	0.0203016	0.0165209	0.0113078	0.00603794	-0.00636069	-0.0228642	-0.0386419	-0.0441441	-0.0447756	-0.048813	-0.0535737	-0.0547444	-0.0524844	-0.0506596	-0.0511466	-0.0537127	-0.0587946	-0.0622736	-0.0624375	-0.0601685	-0.0572344	-0.0565621	-0.058094	-0.0602865	-0.0635989	-0.0668016	-0.0679038	-0.0663429	-0.0607157	-0.0492375	-0.0321945	-0.0120483	0.00848024	0.0296772
0.128732	0.164366	0.178715	0.162625	0.144982	0.159918	0.169546	0.152143	0.159032	0.18886	0.174032	0.134843	0.104751	0.0951667	0.109999	0.125288	0.144167	0.173905	0.192686	0.201063	0.207465	0.204228	0.192266	0.16132	0.11005	0.0585445	0.0113016	-0.0283287	-0.0496457	-0.0523531	-0.0473906	-0.0464981	-0.0539369	-0.0629244	-0.0669085	-0.0674107	-0.0683468	-0.0692454	-0.0662079	-0.0603206	-0.0532663	-0.0449023	-0.0342848	-0.0246485	-0.0222527	-0.0234572	-0.0234387	-0.0198965	0.000228801	0.0627296
0.156017	0.15485	0.143051	0.12062	0.0969708	0.0755127	0.062137	0.0558045	0.0593362	0.0677295	0.0639704	0.0521903	0.0460105	0.0427788	0.036156	0.0297139	0.0250715	0.0206791	0.0165633	0.0152718	0.0164671	0.0144205	0.00865884	0.00451854	0.00506822	0.0100365	0.0155608	0.0166036	0.00998079	-0.000426475	-0.0111937	-0.0196379	-0.0235326	-0.0271894	-0.0321542	-0.0374799	-0.040929	-0.0329466	-0.00216401	0.0526543	0.111392	0.138749	0.132045	0.115553	0.0979684	0.0781231	0.0585479	0.0417727	0.0278454	0.0156362
-0.0532686	-0.0413889	-0.0284477	-0.0300713	-0.0355227	-0.0399698	-0.0453891	-0.0516532	-0.0564691	-0.0582926	-0.0608911	-0.065215	-0.0674512	-0.0667425	-0.0683367	-0.0715496	-0.0723118	-0.0696936	-0.0564404	-0.0258612	0.00870228	0.040637	0.0755528	0.110924	0.142994	0.166909	0.170878	0.1543	0.119164	0.0801087	0.0631827	0.0598546	0.0531648	0.043179	0.043472	0.0576909	0.0750712	0.0776835	0.065694	0.0453905	0.022082	0.014517	0.023364	0.0281052	0.0182461	0.00575925	-0.00476173	-0.0210791	-0.0352461	-0.0358648
-0.0616724	-0.0730026	-0.0699596	-0.0580275	-0.0543411	-0.058446	-0.0637095	-0.0695031	-0.0731138	-0.0737908	-0.0719511	-0.0693058	-0.0684604	-0.0670075	-0.0629826	-0.0567266	-0.0525231	-0.0526433	-0.0526063	-0.0535186	-0.0559643	-0.0572837	-0.0575494	-0.0607704	-0.0639783	-0.0648866	-0.0670116	-0.0700971	-0.0711838	-0.0704044	-0.0663358	-0.0609986	-0.0576099	-0.054231	-0.0519107	-0.0577381	-0.067275	-0.070368	-0.0696134	-0.0700511	-0.0698409	-0.0691881	-0.0673051	-0.0554338	-0.0432613	-0.0474517	-0.0528154	-0.053177	-0.0525839	-0.0419514
0.00898007	0.0287464	0.0515949	0.0608058	0.0537941	0.0404925	0.0159376	-0.0134511	-0.0385373	-0.0534139	-0.0514596	-0.0342545	-0.0132394	-0.00197352	-0.00175014	-0.00607996	-0.00567089	0.0068025	0.0283962	0.0506116	0.0761676	0.103316	0.113141	0.104413	0.10477	0.128981	0.17359	0.219671	0.235074	0.185604	0.0939354	0.0270051	0.0129621	0.0303028	0.0486796	0.0777985	0.100568	0.0755458	0.0485699	0.0338317	0.0247291	0.0330221	0.0438978	0.0516662	0.0778092	0.117869	0.152627	0.17619	0.193169	0.218611
-0.0402212	-0.0244291	-0.0156431	-0.00669205	0.0153914	0.0312289	0.0226765	0.00283953	-0.0166249	-0.0297251	-0.0281164	-0.0242058	-0.0248226	-0.0255352	-0.0249079	-0.016947	-0.00187828	0.00294227	-0.00709255	-0.0185863	-0.0280335	-0.0365818	-0.0418904	-0.0400927	-0.0344542	-0.0328421	-0.0343349	-0.0327485	-0.0291256	-0.028017	-0.0255556	-0.0159873	-0.00100562	0.0129377	0.0196657	0.0229991	0.0256737	0.0210066	0.0150615	0.0128449	0.0091558	0.00946766	0.0178322	0.0299466	0.0463408	0.0715298	0.114902	0.182077	0.242175	0.273437
0.181641	0.190984	0.192986	0.167616	0.117442	0.0716249	0.042975	0.0201727	-0.000926038	-0.0130658	-0.0124369	0.000946663	0.014253	0.00997784	-0.0114161	-0.0290419	-0.0344409	-0.0320046	-0.030037	-0.0373699	-0.048639	-0.0532433	-0.0469376	-0.0363068	-0.0349207	-0.0422299	-0.0469545	-0.0465774	-0.0432444	-0.0350349	-0.0263167	-0.0286527	-0.039689	-0.0483551	-0.050668	-0.0491969	-0.0472029	-0.0460142	-0.0459	-0.047574	-0.048936	-0.0461785	-0.0409465	-0.0361614	-0.0315901	-0.0280875	-0.023337	-0.0122773	-0.00134837	0.018327
0.00652105	0.00805005	0.00441624	0.00358146	0.00541512	0.00513979	0.00892646	0.0140974	0.0129438	0.0102708	0.0108545	0.0100265	0.00588882	0.00453529	3.7224e-05	-0.00504905	-0.006436	-0.00715868	-0.0083404	-0.011095	-0.0146292	-0.0133087	-0.013866	-0.0201714	-0.0209226	-0.0190269	-0.0239488	-0.0280408	-0.0257398	-0.0234531	-0.0235422	-0.0243031	-0.0250565	-0.0272153	-0.0281146	-0.0267305	-0.0273948	-0.0343878	-0.0460711	-0.0581498	-0.066535	-0.0668325	-0.0625532	-0.0597187	-0.058026	-0.0567541	-0.0564734	-0.0570229	-0.0581108	-0.0600753
-0.0305097	-0.0383519	-0.0463769	-0.0490655	-0.0459941	-0.0416163	-0.036695	-0.0316991	-0.0302262	-0.0316879	-0.0347165	-0.0385387	-0.0428735	-0.0473679	-0.0510613	-0.0546653	-0.058302	-0.0602413	-0.0599018	-0.0591226	-0.0599053	-0.0606719	-0.0594751	-0.0563936	-0.0494567	-0.0388	-0.0254866	-0.00895778	0.00668677	0.0140467	0.0164717	0.0198303	0.0244264	0.0212721	0.00823128	-0.00700513	-0.0179035	-0.0250806	-0.0277793	-0.0269313	-0.0261302	-0.0273822	-0.0310333	-0.0367484	-0.0421928	-0.0461747	-0.05066	-0.0580459	-0.0679206	-0.0738908
0.264375	0.26458	0.252928	0.218074	0.199126	0.193428	0.18744	0.175344	0.156272	0.145231	0.152808	0.161835	0.166032	0.178192	0.182697	0.165887	0.140757	0.120785	0.107709	0.094964	0.0870226	0.093034	0.115414	0.130518	0.12046	0.100818	0.0881412	0.0896229	0.0972683	0.104203	0.0989323	0.0746769	0.0472806	0.030496	0.0215162	0.0129244	0.00119378	-0.0234218	-0.0485446	-0.0516512	-0.0487342	-0.0530387	-0.0574569	-0.0582684	-0.0570266	-0.0551168	-0.0552534	-0.0572378	-0.0574727	-0.0508346
-0.0525592	-0.0556889	-0.0577968	-0.0616067	-0.0640266	-0.0650589	-0.068501	-0.0715547	-0.0716571	-0.0702577	-0.0699196	-0.0719599	-0.0735232	-0.0737998	-0.0735539	-0.0729869	-0.0718067	-0.0701629	-0.0696294	-0.0709844	-0.0725494	-0.0726792	-0.0719518	-0.071726	-0.0720367	-0.0722178	-0.0721017	-0.0707611	-0.0678739	-0.0646812	-0.0621588	-0.0603839	-0.0593802	-0.0583956	-0.0583511	-0.0578868	-0.0552941	-0.0504343	-0.0313922	0.0227307	0.0834177	0.104073	0.0962969	0.0832233	0.0722587	0.0654103	0.0621406	0.061977	0.0620223	0.0633802
-0.0689529	-0.0667312	-0.0558411	-0.0507661	-0.0479662	-0.043673	-0.03855	-0.0314379	-0.0245476	-0.019369	-0.00148544	0.0426609	0.103021	0.14203	0.13747	0.118045	0.1071	0.0907564	0.0646918	0.0399285	0.0154362	-0.0100004	-0.0288517	-0.0296961	-0.0219835	-0.0129355	-0.00537243	-0.000592577	0.00415111	0.00803943	0.014547	0.0253836	0.0333103	0.0313195	0.0218889	0.00943101	-0.00473151	-0.0173741	-0.0257643	-0.0273213	-0.0287721	-0.0358259	-0.0404103	-0.0309172	-0.00179062	0.0418379	0.0801555	0.0747416	0.00954187	-0.0525575
0.00820166	-0.0025558	-0.0207347	-0.0156316	0.025654	0.0834319	0.118457	0.143668	0.1887	0.208697	0.216575	0.204268	0.161217	0.112279	0.0795814	0.0508343	0.011995	-0.0268988	-0.0469824	-0.0531867	-0.0443634	-0.0196758	0.00135728	-0.00484771	-0.033194	-0.0486944	-0.0489333	-0.0491795	-0.0464267	-0.0383421	-0.0325626	-0.0309732	-0.0350612	-0.0344699	-0.025874	-0.0251071	-0.0371331	-0.0407374	-0.0395264	-0.0404634	-0.0358594	-0.0131944	0.0451356	0.14224	0.217795	0.249032	0.248929	0.223098	0.196737	0.176946
0.148499	0.213334	0.274245	0.358336	0.408842	0.40812	0.404285	0.411789	0.424204	0.411719	0.376494	0.340279	0.283722	0.218381	0.176054	0.146112	0.114543	0.081219	0.0574326	0.0634529	0.105549	0.158538	0.205664	0.259943	0.306718	0.306301	0.275205	0.243716	0.196479	0.143144	0.0854346	0.0338577	0.0207514	0.0411545	0.0605341	0.0624516	0.0593122	0.0547446	0.0359408	0.0123915	0.00362458	0.00248702	0.00169886	0.00032991	-0.00883613	-0.0252043	-0.0439258	-0.0599871	-0.0695195	-0.0734154
0.0936787	0.0932161	0.103162	0.118045	0.127051	0.132795	0.137886	0.139997	0.139042	0.140033	0.144905	0.147806	0.149336	0.155556	0.162899	0.161386	0.158122	0.160135	0.160766	0.157434	0.155364	0.157883	0.156431	0.140151	0.115421	0.102722	0.0988812	0.0951103	0.104191	0.126415	0.143665	0.143293	0.134558	0.146503	0.183174	0.219675	0.24228	0.247348	0.230523	0.206796	0.196781	0.200036	0.199267	0.181228	0.159025	0.132915	0.0992467	0.07026	0.0413191	-0.00711055
-0.0463334	-0.0352535	-0.040845	-0.0528317	-0.0582787	-0.0537856	-0.0314518	0.00889387	0.0307568	0.022863	0.00950753	0.0123084	0.0255859	0.048036	0.0781822	0.112153	0.142523	0.146706	0.150844	0.174475	0.193633	0.200759	0.230502	0.274077	0.306659	0.337852	0.355929	0.378808	0.395116	0.402326	0.432971	0.474024	0.482544	0.471788	0.481955	0.508233	0.54	0.53533	0.516868	0.511953	0.455894	0.309875	0.169485	0.0778666	0.02601	0.00177041	-0.0110484	-0.0181417	-0.0187521	-0.013685
0.00165315	-0.0225793	-0.0302903	-0.0274939	-0.0347042	-0.0464026	-0.0543713	-0.0546707	-0.0473242	-0.0365839	-0.0289875	-0.0297029	-0.037891	-0.0335535	-0.00147785	0.0223432	0.0200123	0.0124534	0.00550253	0.00211381	0.0105725	0.0265282	0.0421137	0.0488148	0.0460173	0.0367901	0.0312296	0.032249	0.0383118	0.0424298	0.0335428	0.0183034	0.0034136	-0.0162577	-0.0337614	-0.0375207	-0.0348388	-0.0365918	-0.0402064	-0.0429358	-0.04503	-0.0447453	-0.0395175	-0.0301371	-0.0191343	-0.0138008	-0.0150272	-0.010432	0.00845447	0.0289066
-0.0640774	-0.0595565	-0.0532485	-0.0502438	-0.0492876	-0.0423335	-0.0268063	-0.0117752	-0.00522651	-0.00623252	-0.0128382	-0.0219471	-0.0209231	-0.0101196	-0.00302187	-0.00481462	-0.00953408	-0.0182164	-0.0269136	-0.0273296	-0.0215613	-0.0184142	-0.0240902	-0.0354777	-0.0431996	-0.0447975	-0.043422	-0.0378945	-0.0299327	-0.0264514	-0.0281427	-0.0293457	-0.0282212	-0.0275439	-0.0274599	-0.0292571	-0.0352797	-0.0434706	-0.0514061	-0.0574505	-0.061393	-0.0637001	-0.0655845	-0.0679302	-0.0706808	-0.0565068	0.00811203	0.113049	0.232682	0.326312
-0.0156224	-0.0258971	-0.0334146	-0.0339619	-0.0347849	-0.0357083	-0.0165751	-0.00225755	-0.0116352	-0.0141103	-0.00423124	0.00791326	0.014028	0.0107185	0.00422708	-0.0181093	-0.0454247	-0.0615383	-0.0704967	-0.0732229	-0.0641175	-0.0553635	-0.0520112	-0.0519537	-0.0571025	-0.0645619	-0.0528009	-0.0572768	-0.0661037	-0.0435963	-0.0273391	-0.0211691	-0.00645951	0.0110733	0.0119807	0.00231315	-0.0070291	-0.0342575	-0.0690368	-0.0520968	-0.0482207	-0.0525471	-0.0535956	-0.0547895	-0.0574932	-0.0576113	-0.0548655	-0.054896	-0.0597636	-0.0652026
-0.0215962	0.00239135	0.0438423	0.119461	0.202404	0.228856	0.233201	0.23759	0.195012	0.116704	0.0428385	-0.00425213	-0.0286092	-0.0446175	-0.0587609	-0.0650302	-0.0613702	-0.0492652	-0.0150881	0.0526074	0.121606	0.13679	0.137964	0.155479	0.145758	0.103471	0.0339803	-0.0363684	-0.0640526	-0.040985	0.0157368	0.0924732	0.160796	0.167413	0.122116	0.0798812	0.0606767	0.0488831	0.0482976	0.0607532	0.0698542	0.0688222	0.0661293	0.0752177	0.0964735	0.124769	0.151436	0.169746	0.179414	0.181009
0.126684	0.137819	0.133241	0.115901	0.0855489	0.0435629	0.000582668	-0.0351011	-0.0559586	-0.0639454	-0.067741	-0.0718231	-0.0735514	-0.0722926	-0.0722313	-0.0729463	-0.0714267	-0.064369	-0.0497789	-0.0368257	-0.0318845	-0.0364957	-0.0479481	-0.0579213	-0.0633891	-0.0641844	-0.0613052	-0.0540646	-0.0434332	-0.0364807	-0.0354999	-0.0367911	-0.0378369	-0.0349932	-0.0315519	-0.0327967	-0.0385873	-0.0434043	-0.0431032	-0.0401102	-0.0397251	-0.0427518	-0.0460916	-0.0490138	-0.0521306	-0.0560401	-0.0616908	-0.0653413	-0.0486747	0.0444712
-0.0383238	-0.0329447	-0.0343659	-0.0498287	-0.0656608	-0.0704814	-0.0554094	-0.0287898	-0.00684397	0.00647373	0.00452554	-0.000118071	0.00114051	-0.00393284	-0.0153394	-0.0263194	-0.0229404	-2.43912e-05	0.0061808	-6.22878e-05	0.00694481	0.0165198	0.0133004	0.000995576	-0.00959209	-0.0154494	-0.0196609	-0.0271519	-0.0339401	-0.0425977	-0.0557554	-0.0614087	-0.0545036	-0.0381594	-0.0209858	-0.0133408	-0.0185697	-0.024046	-0.0165747	-0.00343859	0.00386421	-0.00314849	-0.0161189	-0.0251713	-0.034633	-0.0464013	-0.05505	-0.0576937	-0.0590761	-0.0634896
-0.029631	-0.0177094	-0.0138646	-0.0052076	0.00592346	0.00106702	-0.00872749	-0.00652852	0.00489034	0.0167058	0.0333953	0.0577258	0.0761687	0.084416	0.0737467	0.0624525	0.058899	0.0375951	0.00190438	-0.0274675	-0.0493097	-0.0610773	-0.0664641	-0.0706294	-0.0706795	-0.0639711	-0.0578419	-0.0531645	-0.0448687	-0.038368	-0.0335379	-0.0239312	-0.010687	-0.00353463	-0.00239715	0.0123378	0.0413826	0.0570834	0.0565955	0.0518822	0.0490424	0.0489662	0.0468277	0.0405102	0.0313656	0.018764	0.00470271	-0.00433379	-0.00856281	-0.015599
0.0463233	0.0481626	0.0464221	0.0491578	0.0520423	0.0447538	0.0395125	0.0398785	0.048141	0.0607093	0.0690986	0.0632098	0.0536342	0.049796	0.0409435	0.0354493	0.0386272	0.0442965	0.0463164	0.0469602	0.0561067	0.0724408	0.0749179	0.0710513	0.0717825	0.0806888	0.101985	0.118966	0.118457	0.0962007	0.0453892	-0.0058959	-0.0321086	-0.0427133	-0.0470961	-0.0559541	-0.054322	-0.041264	-0.0317707	-0.0400907	-0.0625033	-0.073757	-0.0712203	-0.0617506	-0.052534	-0.0498996	-0.0519379	-0.0541165	-0.0588186	-0.0692117
-0.04942	-0.0487531	-0.0202975	0.037612	0.106307	0.169114	0.228906	0.27884	0.26783	0.22059	0.187515	0.16678	0.143985	0.123219	0.0975844	0.0578089	0.0236718	0.00257409	-0.011226	-0.0201129	-0.026784	-0.034534	-0.0418814	-0.0436615	-0.0398766	-0.0326402	-0.0260423	-0.0209046	-0.00914294	0.00421374	0.00728132	0.00134456	-0.00470174	-0.00954894	-0.0180529	-0.0304069	-0.0441517	-0.0562026	-0.0657441	-0.0689509	-0.067239	-0.0644133	-0.0574719	-0.0347843	0.0172733	0.116624	0.204024	0.229837	0.221486	0.200032
-0.012692	-0.0271289	-0.0390829	-0.0505658	-0.0605819	-0.0644484	-0.0595196	-0.0547781	-0.0541146	-0.0523083	-0.0422247	-0.0257383	-0.0153563	-0.0127111	-0.0115781	-0.0105041	-0.00898669	-0.00454696	-0.000753578	-0.0068582	-0.0221483	-0.0330147	-0.0325485	-0.0253525	-0.0228794	-0.0311022	-0.04219	-0.0500019	-0.0556649	-0.057457	-0.0545576	-0.051137	-0.0488088	-0.0480177	-0.048408	-0.0448397	-0.0350026	-0.0246909	-0.0183493	-0.0137345	-0.0055301	0.010833	0.0414142	0.101473	0.187949	0.265954	0.306683	0.316986	0.324302	0.363488
0.00836908	-0.0198134	-0.0231513	-0.0221847	-0.0335649	-0.0587817	-0.07396	-0.0622594	-0.0357399	-0.008232	-0.00116624	-0.0150951	-0.00964069	0.0208475	0.0550453	0.0776063	0.072795	0.0596027	0.0565299	0.0496705	0.0356196	0.0211512	0.00191931	-0.0183888	-0.022744	-0.00541607	0.0219072	0.0394666	0.0330611	0.0184086	0.0169001	0.0255557	0.0299754	0.0250806	0.0181413	0.0022597	-0.0221824	-0.0428789	-0.0608125	-0.0725055	-0.0709936	-0.0552901	-0.0453085	-0.0414851	-0.0276031	-0.0027215	0.0225353	0.0449792	0.0602558	0.0783385
-0.0666627	-0.0691708	-0.0676491	-0.0718569	-0.0728168	-0.0632349	-0.0498986	-0.0318481	-0.0148507	-0.00746653	-0.000326399	0.0181538	0.0377209	0.0402109	0.0375562	0.046087	0.0580677	0.0587208	0.059052	0.0722088	0.0847729	0.0766952	0.0602907	0.0581882	0.0616797	0.0580729	0.0561839	0.0587487	0.0548619	0.0365902	0.0114758	-0.00546658	-0.0093893	-0.00651568	-0.00980267	-0.021926	-0.0332892	-0.0370982	-0.0247213	0.0101978	0.0497764	0.0667104	0.0567634	0.0347029	0.0137084	-0.00340806	-0.0155601	-0.0230185	-0.028266	-0.0329098
-0.0727253	-0.0714141	-0.0665813	-0.0590486	-0.0469704	-0.00696812	0.0625659	0.109378	0.101078	0.0623235	0.015838	-0.0251273	-0.0397832	-0.0314738	-0.0173969	-0.0278346	-0.0550698	-0.0631921	-0.0587163	-0.0419591	0.0183988	0.103647	0.127476	0.0669966	-0.011492	-0.0388434	-0.0311143	-0.0182511	-0.0113335	-0.00750168	-0.00425726	-0.00325548	0.00958075	0.0367983	0.0602001	0.0592402	0.0381653	0.0185773	0.00716773	0.000143061	-0.0113813	-0.0277239	-0.0428622	-0.0503336	-0.0468809	-0.0376867	-0.031602	-0.0326344	-0.0392207	-0.0457916
-0.0699997	-0.0625705	-0.0493759	-0.0376315	-0.028337	0.00148731	0.0596966	0.0986699	0.0864721	0.0488846	0.0073978	-0.029896	-0.0480437	-0.0402542	-0.0108091	0.0022532	-0.0181611	-0.030297	-0.0208528	0.012624	0.0969278	0.17669	0.173354	0.115253	0.0473976	0.00573874	0.00422524	0.0128507	0.0075137	-0.00604887	-0.0136624	-0.0166009	-0.00313314	0.0295268	0.054631	0.0472522	0.0234	0.0107536	0.00936707	0.0104925	0.00535438	-0.00567146	-0.0209066	-0.0333469	-0.0333511	-0.0245675	-0.0169184	-0.0136641	-0.0132601	-0.00606923
-0.0603413	-0.0674266	-0.0645565	-0.0508551	-0.0309151	0.0118253	0.0860311	0.136335	0.113614	0.0580375	0.0148167	-0.0104143	-0.0207861	-0.0173315	0.00337834	-0.00231012	-0.0440669	-0.0687441	-0.0682756	-0.0471962	0.00465585	0.0637247	0.0765358	0.0519204	0.0207604	0.0113566	0.0270228	0.034114	0.0245473	0.012022	0.0052472	0.00470801	0.0230972	0.0473488	0.0534094	0.036765	0.0139985	0.00585844	0.0042781	-0.00184362	-0.0179992	-0.0383553	-0.0560151	-0.0658036	-0.0678269	-0.0666092	-0.0664671	-0.0685525	-0.0708917	-0.0730217
-0.0740753	-0.061423	-0.052406	-0.0468116	-0.0451007	-0.045308	-0.0486989	-0.048979	-0.0406992	-0.0305348	-0.0307544	-0.0411483	-0.0505632	-0.0531554	-0.0529387	-0.050763	-0.0465128	-0.0478798	-0.0541546	-0.0589827	-0.0583966	-0.0522781	-0.0471078	-0.0455082	-0.0455001	-0.0470548	-0.0491327	-0.0492385	-0.0455892	-0.0400793	-0.038338	-0.0416625	-0.0435566	-0.0425869	-0.0416798	-0.0401875	-0.0355863	-0.0291286	-0.028904	-0.0374697	-0.0509531	-0.0637416	-0.0713894	-0.0738407	-0.0728793	-0.065203	-0.0415715	0.00644995	0.0792924	0.166093
0.0159567	0.00847938	-0.00135349	-0.0091909	-0.0111876	-0.0113123	-0.00952201	-0.000694773	0.010263	0.0126275	0.00690199	0.000302737	-0.00486013	-0.00995138	-0.0165588	-0.0240675	-0.0312388	-0.0374466	-0.0425754	-0.0463429	-0.0467014	-0.0428626	-0.0389743	-0.0368107	-0.0330749	-0.0276997	-0.0235591	-0.022073	-0.0215969	-0.0196666	-0.017503	-0.0185637	-0.0232295	-0.0298951	-0.0377583	-0.0449007	-0.0499216	-0.0512121	-0.0492923	-0.0455549	-0.0423793	-0.0402628	-0.0357764	-0.0274542	-0.0140121	0.00654531	0.0296906	0.0509443	0.0712771	0.0831193
-0.0391274	-0.0356347	-0.0352797	-0.0374879	-0.0422051	-0.0461971	-0.0454894	-0.0435515	-0.041028	-0.0350224	-0.0289757	-0.0269129	-0.0288349	-0.0336774	-0.0358883	-0.0343431	-0.0363063	-0.0393895	-0.0418117	-0.0452135	-0.0485707	-0.0510663	-0.0490105	-0.0427428	-0.0364361	-0.0327282	-0.0291773	-0.0248707	-0.0185782	-0.0124827	-0.00962031	-0.00632084	-0.00367214	-0.004249	-0.00444232	-0.00541509	-0.00908798	-0.0158575	-0.0227616	-0.0281002	-0.0327558	-0.0373659	-0.0418764	-0.04688	-0.0525032	-0.0583146	-0.0654226	-0.0724782	-0.0685608	0.012833
-0.0649418	-0.0568464	-0.0484641	-0.038404	-0.0285212	-0.0244512	-0.0225692	-0.0203757	-0.0267542	-0.0393037	-0.0488702	-0.0558984	-0.0620353	-0.0652983	-0.0663086	-0.066314	-0.0668567	-0.0673924	-0.0662179	-0.0648754	-0.0647167	-0.0630007	-0.0588841	-0.05742	-0.0597688	-0.0612366	-0.0611477	-0.0622869	-0.0634812	-0.0599818	-0.0507861	-0.0406481	-0.0331734	-0.0302139	-0.0263525	-0.0184967	-0.0111189	-0.00810357	-0.00776834	-0.00906776	-0.0140326	-0.0202342	-0.0256937	-0.0301089	-0.0341437	-0.0372732	-0.0374989	-0.0347019	-0.0319356	-0.0316762
0.0737025	0.0757941	0.067514	0.0438469	0.0137353	-0.00312985	-0.0086162	-0.0112492	-0.0135241	-0.0172523	-0.0217454	-0.0225638	-0.020466	-0.0189453	-0.0175112	-0.0162149	-0.0157045	-0.0173214	-0.0204487	-0.0210542	-0.0179864	-0.0140103	-0.00838389	0.000955187	0.010992	0.0150255	0.0148714	0.0172189	0.0204937	0.0220898	0.0226576	0.022283	0.0189934	0.0137591	0.0138174	0.0199845	0.0191298	0.00477556	-0.013657	-0.0288892	-0.0406032	-0.0495516	-0.0562816	-0.0622961	-0.0682131	-0.0716915	-0.0686468	-0.0516612	0.000617005	0.144021
0.0359055	0.0127457	-0.00239739	0.00153295	-0.00904581	-0.0343709	-0.0490777	-0.0547317	-0.0515452	-0.0408689	-0.038809	-0.0421016	-0.035553	-0.0368721	-0.042539	-0.0332115	-0.0177928	0.00136028	0.00995826	-0.00843949	-0.0220065	-0.0128159	0.00266715	-0.000171697	-0.0220389	-0.0455622	-0.0573537	-0.0596366	-0.0540925	-0.052915	-0.0600241	-0.0542313	-0.0408205	-0.0395414	-0.0484417	-0.0611705	-0.070096	-0.0729553	-0.0734189	-0.0692983	-0.0550749	-0.0275389	-0.00626396	-0.00445355	-0.0029357	0.00331797	0.00259862	-0.011251	-0.0195409	-0.0106398
-0.0114175	0.00897397	0.0180319	0.0237983	0.0297734	0.0360789	0.0398393	0.0466455	0.0550597	0.0500869	0.0329265	0.0208743	0.0189974	0.0174591	0.00906288	-0.00310006	-0.0138084	-0.0232871	-0.0315658	-0.0362127	-0.0365255	-0.0365186	-0.0391649	-0.0422471	-0.0421513	-0.0377031	-0.0300267	-0.0233395	-0.0185759	-0.0121533	-0.00493458	-0.000168395	-0.000414939	-0.0042326	-0.00647193	-0.00548437	-0.0015378	0.00950647	0.0220482	0.0226344	0.0131209	0.00466282	0.000314951	-0.00345487	-0.0074911	-0.0091198	-0.00694589	-0.00270517	0.00377708	0.0175835
-0.026192	-0.00974877	-0.00325511	-0.0143567	-0.0190994	-0.00875552	0.0382281	0.107901	0.131819	0.0576999	-0.00527314	-0.00301233	0.0356035	0.109859	0.171584	0.160745	0.137982	0.144477	0.165653	0.161357	0.106901	0.0396534	-0.0129362	-0.0473783	-0.0630946	-0.0685881	-0.0646654	-0.0587053	-0.0624282	-0.0702259	-0.0735297	-0.0712023	-0.0681245	-0.0666237	-0.0666405	-0.0647116	-0.0562545	-0.0387573	0.00632774	0.0438829	0.0424824	0.0303972	0.0259177	0.0171876	-0.00975926	-0.0417004	-0.065026	-0.07333	-0.0641338	-0.0339336
-0.0194911	-0.0440342	-0.0588743	-0.0653152	-0.0688751	-0.0724584	-0.0738662	-0.0725389	-0.0705374	-0.0692491	-0.0693115	-0.0699264	-0.0710409	-0.0715898	-0.0706492	-0.0699893	-0.0700466	-0.0679554	-0.0641805	-0.0612092	-0.0590634	-0.0567046	-0.0517588	-0.0465379	-0.0444375	-0.0446386	-0.047034	-0.0508447	-0.0532554	-0.0545066	-0.0563899	-0.0593149	-0.0624209	-0.062857	-0.0618891	-0.0609552	-0.0584345	-0.0558397	-0.0565766	-0.0595835	-0.0616707	-0.0633696	-0.0662454	-0.0695524	-0.0720251	-0.0729867	-0.0727125	-0.072011	-0.0714837	-0.0715314
0.105584	0.115034	0.128325	0.128489	0.113861	0.0872377	0.050724	0.0314139	0.0272353	0.0274577	0.0156944	-0.0143505	-0.048698	-0.0717125	-0.0692332	-0.0570165	-0.0407135	-0.0211102	-0.0261546	-0.0405188	-0.0441349	-0.038591	-0.0263568	-0.0230854	-0.0262766	-0.0342609	-0.0442633	-0.0501549	-0.0541312	-0.0572277	-0.0606126	-0.066512	-0.0719483	-0.0724286	-0.0674106	-0.0530055	-0.0279915	-0.00464949	0.0122122	0.0271485	0.018632	-0.00525145	-0.0249194	-0.0391275	-0.0466733	-0.0508654	-0.057028	-0.0642022	-0.069249	-0.0723703
0.0387925	0.0305174	0.0234752	0.0112428	0.00110759	-0.000168759	-0.000414884	-0.00759448	-0.0201421	-0.0328651	-0.0453155	-0.0542165	-0.057307	-0.055869	-0.051184	-0.046435	-0.0411436	-0.0350938	-0.0281189	-0.0186298	-0.0161143	-0.0184032	-0.0198653	-0.0209878	-0.0224956	-0.0264302	-0.0318139	-0.0377332	-0.0449833	-0.0539541	-0.0600346	-0.0617956	-0.0621592	-0.0615962	-0.0584063	-0.0514998	-0.0441378	-0.036409	-0.026657	-0.0052668	0.0361278	0.09333	0.154032	0.207838	0.24487	0.259629	0.256478	0.23328	0.205068	0.195008
-0.0517773	-0.0515092	-0.0496206	-0.0426558	-0.0292204	-0.0179621	-0.00907348	0.0110158	0.0416847	0.0481779	0.0258839	0.00120314	-0.019971	-0.033308	-0.0401681	-0.0480052	-0.0538278	-0.0582505	-0.0584562	-0.0487845	-0.0386204	-0.0371953	-0.0395982	-0.039931	-0.0379446	-0.0382065	-0.0413685	-0.0444047	-0.0477465	-0.0493389	-0.0461969	-0.0402952	-0.0334819	-0.0228867	-0.00958345	-0.00200313	0.000805299	0.00907969	0.0152023	0.00448252	-0.00962296	-0.0163964	-0.0208861	-0.0168569	-0.00766872	-0.00121458	0.000575776	-0.00466435	-0.0207537	-0.0452936
0.0191276	-0.0184086	-0.0473369	-0.0660448	-0.0699043	-0.0648401	-0.0525606	-0.0498662	-0.0550258	-0.056022	-0.0440879	-0.0290842	-0.0294403	-0.039775	-0.0533047	-0.061435	-0.0627015	-0.0682898	-0.0722263	-0.0675541	-0.0571055	-0.0477145	-0.04052	-0.0348499	-0.0269211	-0.0104469	-0.0129651	-0.0407336	-0.0656654	-0.0724394	-0.0711311	-0.0693728	-0.0644554	-0.0556233	-0.0389071	-0.0155587	-0.00480912	-0.0162509	-0.0203632	-0.0127824	-0.010787	-0.0144738	-0.0159062	-0.0190262	-0.0271488	-0.0301794	-0.024289	-0.0163826	-0.00917426	-0.000390028
0.14221	0.175281	0.199077	0.203384	0.192878	0.169602	0.131744	0.0911858	0.0698035	0.0641617	0.051429	0.0337742	0.0271183	0.0304639	0.0207893	0.00250448	-0.00524513	-0.0030508	-0.00936739	-0.0319222	-0.0469272	-0.0477664	-0.0459555	-0.0422012	-0.0259527	-0.000345665	0.0139305	0.00958368	-0.00219828	-0.0107212	-0.0117587	-0.012251	-0.00641994	0.0121171	0.0332036	0.0500402	0.0680377	0.0719434	0.03825	-0.00780018	-0.04195	-0.0613469	-0.0693266	-0.0714972	-0.0699615	-0.0680666	-0.0640674	-0.0550167	-0.0406486	-0.0118009
-0.0740791	-0.042381	-0.0411827	-0.0288282	-0.0293069	-0.0423062	-0.0490614	-0.0455032	-0.0379122	-0.0293373	-0.0209551	-0.00218918	0.0129308	0.0126479	0.0151472	0.0251422	0.0319337	0.0344449	0.031665	0.033056	0.011371	-0.0534257	-0.066291	-0.04103	-0.025872	-0.0235556	-0.00337203	0.0340167	0.0671203	0.0919053	0.0988362	0.0734559	0.0259099	-0.0069288	-0.000559684	0.0386966	0.0837478	0.108094	0.125858	0.103068	0.0409131	-0.0120473	-0.047865	-0.0656027	-0.0667277	-0.0572999	-0.0371939	-0.011804	0.0157744	0.0442123
-0.00545788	0.000193879	-0.00632071	-0.0158259	-0.0180986	-0.0140324	-0.0166805	-0.0297682	-0.0390326	-0.0362548	-0.0284641	-0.0236247	-0.0166863	-0.00402213	0.00682493	0.00870343	0.0202966	0.0409805	0.0428848	0.018528	-0.00588297	-0.0215981	-0.0376948	-0.059505	-0.0716919	-0.0739305	-0.0725871	-0.0689218	-0.0681807	-0.0704923	-0.0727751	-0.0728457	-0.0662213	-0.0533546	-0.0464179	-0.0484699	-0.0486687	-0.0463508	-0.053775	-0.0638558	-0.0680087	-0.0687312	-0.0685014	-0.0659304	-0.0617155	-0.0569786	-0.0509325	-0.0428791	-0.0286019	0.00307898
0.255859	0.245077	0.23344	0.22834	0.256067	0.279513	0.266368	0.240631	0.235918	0.241813	0.233289	0.203244	0.165335	0.111752	0.0548268	0.0106641	-0.00667118	-0.00400533	-0.00671642	-0.018636	-0.0285073	-0.0363652	-0.0458863	-0.0532935	-0.0581228	-0.0595448	-0.0582254	-0.0558088	-0.0528999	-0.0478406	-0.040617	-0.0315961	-0.0236103	-0.020148	-0.0219206	-0.0252009	-0.0247601	-0.0197686	-0.0163291	-0.017705	-0.0219016	-0.0324227	-0.0495821	-0.0636408	-0.0662997	-0.0580997	-0.0398632	-0.0144632	0.0201245	0.0599078
0.0602802	0.0218805	0.00063714	0.0145607	0.0503495	0.0730303	0.0582693	0.0459072	0.0633742	0.0823749	0.0926895	0.124479	0.161576	0.165744	0.148279	0.14469	0.15515	0.161958	0.155167	0.130333	0.112846	0.133315	0.159353	0.154496	0.144121	0.130625	0.109374	0.0968996	0.104266	0.121017	0.105286	0.0677626	0.0503258	0.0591455	0.0736598	0.0853739	0.0982587	0.101715	0.0932086	0.0788567	0.069755	0.0602412	0.0359357	0.00533707	-0.0112319	-0.0134026	-0.0199141	-0.0322479	-0.042789	-0.0487869
-0.000844178	-0.017628	-0.0169544	-0.00971136	0.00030621	0.0203524	0.0351605	0.0311878	0.0155057	-0.00540216	-0.0196485	-0.0309802	-0.0407866	-0.0497621	-0.0553587	-0.0556768	-0.0577163	-0.0633186	-0.0667839	-0.0711355	-0.0725411	-0.0696056	-0.0634588	-0.0643032	-0.0680444	-0.0671266	-0.0668817	-0.0717541	-0.0723288	-0.057125	-0.0286596	-0.0021358	0.00365725	-0.00411788	-0.0162371	-0.0208854	-0.010665	0.00480596	0.0137111	0.0234505	0.0238082	0.0136356	0.0102751	0.0198358	0.0504483	0.0878657	0.0919072	0.0615155	0.027585	0.0279348
-0.0241998	-0.0444621	-0.0615034	-0.0577718	-0.0335747	-0.0101159	-0.0139814	-0.0389029	-0.0573709	-0.0634171	-0.0676727	-0.0707972	-0.0710312	-0.0729443	-0.0712318	-0.0442173	-0.0150384	-0.0132459	-0.0233996	-0.03259	-0.0388436	-0.0403468	-0.0353449	-0.031663	-0.0354803	-0.0338451	-0.0127806	0.0178789	0.0315776	0.0224155	0.0149935	0.0220735	0.0302665	0.0376271	0.0534546	0.0519043	0.0244594	0.00192352	-0.00502915	-0.00307142	-0.00561996	-0.0179216	-0.0292561	-0.0295749	-0.0107774	0.031572	-0.000716098	-0.0339696	-0.0441447	-0.0485621
-0.0740759	-0.0611674	-0.0645621	-0.0656912	-0.0663903	-0.0685528	-0.07027	-0.0677669	-0.0584889	-0.0480665	-0.0397155	-0.0334049	-0.0303	-0.0320524	-0.0395392	-0.047803	-0.05418	-0.0619987	-0.0663616	-0.0615815	-0.0570514	-0.0590796	-0.0610066	-0.0608673	-0.0635576	-0.0683773	-0.0705018	-0.0708339	-0.0706411	-0.0696572	-0.0694778	-0.0701403	-0.0711094	-0.071791	-0.0724285	-0.0733572	-0.0730167	-0.0720973	-0.0711811	-0.0700664	-0.0696058	-0.0696649	-0.0701368	-0.0703866	-0.0704546	-0.0710786	-0.0722957	-0.0737874	-0.0722558	-0.0579544
-0.0203817	-0.0613425	-0.0727431	-0.073892	-0.0740749	-0.0684211	-0.0633149	-0.0611958	-0.0485308	-0.031981	-0.0286919	-0.0335995	-0.0276008	-0.0097144	0.00355529	0.00827203	0.0233806	0.0531246	0.0632657	0.0508836	0.0388845	0.0478081	0.0726595	0.0716676	0.0529303	0.0458025	0.0413285	0.0256164	0.0236394	0.0471341	0.0910408	0.136912	0.177102	0.214631	0.261031	0.306971	0.304791	0.248878	0.172937	0.113512	0.0706314	0.01438	-0.0180118	-0.0143152	-0.00135899	0.00235565	0.00838152	0.035544	0.0765157	0.103936
-0.0621498	-0.0617225	-0.0601707	-0.0639854	-0.070265	-0.0607451	-0.0325592	-0.00647513	0.0113984	0.0165975	0.030112	0.0545157	0.0649113	0.0520993	0.018334	-0.0158764	-0.0397218	-0.05231	-0.0568775	-0.0574344	-0.0510066	-0.0364091	-0.0263757	-0.0267567	-0.0253047	-0.0197135	-0.0174838	-0.016328	-0.00946294	-0.000565772	0.00093961	-0.00456126	-0.00946715	-0.00468442	0.00787384	0.021202	0.0341838	0.0420627	0.0420964	0.0390695	0.0355279	0.0303594	0.0256969	0.0203895	0.00379667	-0.0233611	-0.0387207	-0.0399858	-0.0395489	-0.04336
-0.0203665	-0.00236374	0.00142436	-0.0104296	-0.0192161	-0.0185873	-0.0174655	-0.0179176	-0.016454	-0.0184747	-0.02179	-0.0275999	-0.0376494	-0.0350508	-0.0188185	-0.0247926	-0.0526222	-0.0680689	-0.0704391	-0.0720024	-0.0720005	-0.0708162	-0.0692273	-0.0708626	-0.0704405	-0.0552621	-0.0230015	0.0115862	0.0360746	0.0483613	0.0578805	0.0589924	0.0544717	0.0627805	0.0693822	0.0545145	0.0282525	-0.00192674	-0.0280014	-0.0374024	-0.0287182	-0.00197446	0.0130545	0.000995434	-0.00383811	0.00356192	0.00488223	-0.00121006	-0.00537369	-0.00530024
0.015785	-0.0267506	-0.0494057	-0.0404071	-0.0107171	-0.0034231	-0.0140023	-0.0221083	-0.0455469	-0.065431	-0.0617137	-0.0553582	-0.0587154	-0.0670182	-0.0720104	-0.0714731	-0.0621326	-0.0415263	-0.042072	-0.0512204	-0.0551034	-0.0662101	-0.068172	-0.0633608	-0.0668689	-0.0721419	-0.0704173	-0.061038	-0.0535171	-0.056376	-0.0650588	-0.0707475	-0.0738812	-0.071143	-0.062132	-0.0521423	-0.0392661	-0.0312523	-0.0221211	-0.0113711	-0.000960036	0.0124134	0.0201568	0.0139849	-0.00357287	-0.0214025	-0.017402	0.0162334	0.0635492	0.120203
-0.0476208	-0.0474217	-0.054436	-0.0591356	-0.0632765	-0.0722973	-0.0697098	-0.0491664	-0.0259345	-0.00635795	0.0198116	0.0509772	0.0821281	0.11031	0.121859	0.116074	0.104622	0.102227	0.11329	0.11899	0.112642	0.120103	0.130389	0.12969	0.134289	0.146719	0.156867	0.14438	0.117575	0.108695	0.117661	0.120893	0.108697	0.0907154	0.0796783	0.0709079	0.0558148	0.0463136	0.0472483	0.0481097	0.0462515	0.0420308	0.0389726	0.0388862	0.0328385	0.019521	0.00551324	-0.00988952	-0.0280138	-0.0412101
0.111734	0.149036	0.171637	0.171108	0.143019	0.0912498	0.0212916	-0.0368854	-0.0639332	-0.073319	-0.0599002	-0.0203424	0.0100614	0.0348925	0.0594677	0.0752538	0.0820629	0.0890182	0.0909692	0.0838487	0.0918197	0.109117	0.0932397	0.0553057	0.0317271	0.0234898	0.0120096	0.00571399	0.0191892	0.0380508	0.0369848	0.0310782	0.0339361	0.0499345	0.0845319	0.111371	0.106058	0.0796603	0.0559696	0.0476198	0.055603	0.066924	0.0960357	0.142418	0.168512	0.183472	0.216005	0.246093	0.267399	0.289827
-0.0456473	-0.0469982	-0.0477092	-0.0458587	-0.0400732	-0.0346834	-0.0315765	-0.0273528	-0.0200033	-0.0107473	-0.0021025	0.00591204	0.0116269	0.0132069	0.0121608	0.0107479	0.009511	0.00871729	0.00581689	0.00115068	-0.00262502	-0.00676855	-0.0100529	-0.0101772	-0.00961604	-0.0135175	-0.0225517	-0.0298407	-0.0333358	-0.0352622	-0.0343653	-0.0324743	-0.0345946	-0.0393118	-0.0417629	-0.0403976	-0.0376463	-0.0387953	-0.0436668	-0.0496662	-0.0566711	-0.0614345	-0.0623495	-0.0600402	-0.0570452	-0.0544086	-0.0503956	-0.0456055	-0.04405	-0.0454133
-0.00760962	-0.0363189	-0.0550742	-0.064649	-0.0696189	-0.07166	-0.0735415	-0.0735769	-0.073634	-0.0728146	-0.0676219	-0.0614442	-0.0621702	-0.0653326	-0.0652988	-0.0672221	-0.0712044	-0.0733346	-0.0729682	-0.0699947	-0.0645153	-0.0601715	-0.0577817	-0.0535391	-0.0478366	-0.0417601	-0.036489	-0.0336499	-0.0348522	-0.0400962	-0.0475704	-0.0536778	-0.0576854	-0.0608322	-0.0612556	-0.0586777	-0.0554665	-0.0529758	-0.0531182	-0.0538552	-0.052813	-0.0515364	-0.0502277	-0.0480346	-0.0460291	-0.0450251	-0.0450545	-0.0465072	-0.0503705	-0.0579916
0.160886	0.170608	0.188204	0.200033	0.232977	0.275227	0.281158	0.252014	0.210751	0.173153	0.131133	0.0767193	0.0379268	0.0228634	0.0196134	0.0206379	0.0308395	0.0426679	0.037996	0.0171058	-0.0130549	-0.0395707	-0.046297	-0.0394937	-0.0362043	-0.0402758	-0.0405063	-0.0313172	-0.0200992	-0.0155028	-0.0163298	-0.00635556	0.0100982	0.0201677	0.0510563	0.0992792	0.101039	0.0405415	-0.0207464	-0.0491868	-0.0595191	-0.0670037	-0.0694993	-0.0678885	-0.0655962	-0.0603554	-0.053338	-0.0389539	0.00103366	0.0455307
0.00434546	-0.0235913	-0.0412269	-0.0526856	-0.0601905	-0.0626089	-0.0681025	-0.0732905	-0.0726041	-0.0698351	-0.0678334	-0.0614815	-0.0493607	-0.0464444	-0.0519832	-0.0634391	-0.0683723	-0.0593792	-0.0373579	-0.00870202	0.00187618	-0.00802458	-0.0236146	-0.0359084	-0.0443872	-0.0523418	-0.0435566	-0.0266914	-0.0163239	-0.00130246	0.00732964	0.00140887	-0.0116975	-0.0324252	-0.0533799	-0.0693674	-0.0712028	-0.0628924	-0.0539581	-0.041209	-0.0401617	-0.0428771	-0.0363764	-0.03113	-0.0299629	-0.0292685	-0.0263138	-0.0207533	-0.0135606	-0.00675942
-0.0164134	-0.0309259	-0.0393374	-0.0498241	-0.058253	-0.0358852	0.0217955	0.054492	0.0440072	0.020908	-0.00390475	-0.0181145	-0.0168091	-0.034998	-0.0630895	-0.0414534	0.0307483	0.109117	0.17026	0.19813	0.184138	0.138216	0.0990227	0.0810252	0.0635303	0.0180969	-0.0293498	-0.0571971	-0.0688891	-0.0609369	-0.0519768	-0.0542063	-0.0581812	-0.0558846	-0.047182	-0.0356872	-0.0194454	-0.00786797	-0.0338975	-0.035078	-0.0125853	-0.0126915	-0.0375556	-0.0631904	-0.0726855	-0.0733607	-0.0728977	-0.0722631	-0.0680103	-0.048705
0.0715576	0.065924	0.0892911	0.102367	0.0937984	0.0838468	0.0814882	0.0769173	0.0753245	0.0768833	0.0645295	0.0537313	0.0391664	0.0121849	-0.00684177	-0.0221366	-0.0302432	-0.0270934	-0.0227251	-0.0134745	0.00172772	0.0125042	0.0225241	0.0290883	0.0314029	0.0356926	0.0471721	0.0536954	0.036869	0.0180529	0.00812623	-0.00070596	-0.00373755	-0.00358269	-0.00556055	-0.0069411	-0.0117049	-0.0115761	0.00319594	0.0159365	0.0228312	0.0392449	0.060725	0.0707429	0.0712513	0.064969	0.054528	0.0477076	0.0487399	0.0528915
0.114377	0.0680936	0.0158833	-0.0171628	-0.0231563	-0.0228153	-0.00830762	0.0118531	0.0141491	-0.0115542	-0.0405028	-0.0611074	-0.0702391	-0.0705232	-0.0670283	-0.0632892	-0.0648741	-0.069763	-0.0716758	-0.0710514	-0.0703299	-0.0691546	-0.0650813	-0.0654874	-0.0675841	-0.0690553	-0.0711387	-0.0712815	-0.0704122	-0.0686264	-0.0676801	-0.0695786	-0.0721387	-0.0736696	-0.0740706	-0.0736954	-0.0705914	-0.0644948	-0.054181	-0.0348771	-0.0147741	-0.000983164	0.00364596	0.00325783	0.00307478	-0.00619285	-0.0181712	-0.0175052	-0.00986695	0.0108119
0.0215281	0.0314589	0.0270697	0.0166305	0.00367549	-0.0100572	-0.0161192	-0.0123196	-0.00748108	-0.0122868	-0.0223143	-0.0254962	-0.0178889	-0.00277224	0.0179945	0.0441956	0.0561429	0.0541863	0.0590682	0.0705464	0.0845416	0.097865	0.105158	0.109322	0.108625	0.102883	0.0991332	0.0959577	0.0907539	0.0874857	0.0762708	0.0600841	0.0505783	0.0357551	0.0167105	-0.000394675	-0.0254483	-0.0549264	-0.0696369	-0.0701603	-0.0679722	-0.0646165	-0.05754	-0.0511896	-0.0510395	-0.0529931	-0.0549067	-0.0567741	-0.056333	-0.0517397
-0.0392635	-0.0426442	-0.0533777	-0.0594688	-0.057107	-0.0534975	-0.0555165	-0.0561351	-0.0547943	-0.0525062	-0.0469852	-0.0434844	-0.0417414	-0.0336889	-0.012351	0.0143662	0.0292159	0.0388301	0.0829912	0.173397	0.261073	0.30674	0.313252	0.261162	0.168325	0.0828976	0.0215414	-0.00765347	-0.0197806	-0.0293206	-0.0330349	-0.032924	-0.0312701	-0.0194362	0.0036165	0.0394881	0.0981239	0.153623	0.149599	0.0884187	0.0277215	-0.00820674	-0.0290011	-0.0441667	-0.0526264	-0.0557077	-0.0574864	-0.0591177	-0.0615928	-0.0650971
[truncated: 45 more columns]

## Sheet: Fig.3c
1st reach towards Right
PSTHs	0.245777	0.246955	0.24616	0.241061	0.237896	0.238421	0.238972	0.24092	0.243722	0.246201	0.250825	0.256952	0.266811	0.279714	0.289129	0.294375	0.296947	0.29795	0.298901	0.300106	0.302091	0.304175	0.303247	0.301603	0.302283	0.301494	0.301325	0.30502	0.308023	0.30753	0.303844	0.299534	0.296035	0.292819	0.289966	0.287963	0.283212	0.274547	0.26933	0.27755	0.304473	0.348404	0.407521	0.473279	0.533304	0.587623	0.641439	0.693035	0.736974
	0.232578	0.226393	0.223436	0.221029	0.22114	0.225936	0.233459	0.23885	0.238904	0.238137	0.243526	0.252669	0.258436	0.261477	0.26441	0.266183	0.267659	0.272145	0.27928	0.284199	0.285448	0.285239	0.286545	0.290871	0.29307	0.289517	0.285717	0.284035	0.281658	0.27953	0.27786	0.275518	0.273656	0.270513	0.264503	0.256788	0.244602	0.225172	0.20302	0.182263	0.162809	0.145414	0.129636	0.116499	0.107925	0.101691	0.0937627	0.0866406	0.0831476
	0.236013	0.234405	0.233762	0.233623	0.233966	0.234777	0.238028	0.24358	0.245465	0.243199	0.240708	0.239096	0.239383	0.241967	0.246571	0.247351	0.242877	0.237677	0.235872	0.240358	0.249514	0.25848	0.262295	0.261489	0.25863	0.259801	0.265231	0.268222	0.269367	0.269641	0.268043	0.264384	0.263275	0.267285	0.270645	0.26503	0.251136	0.235204	0.217617	0.197859	0.18161	0.172277	0.165608	0.158853	0.155436	0.159761	0.168687	0.179164	0.192632
	0.247184	0.245913	0.242445	0.239872	0.23969	0.240763	0.24401	0.248443	0.252763	0.257787	0.264871	0.275296	0.287073	0.295817	0.301438	0.305419	0.305834	0.305209	0.308773	0.313911	0.315284	0.31221	0.308622	0.30897	0.314645	0.31982	0.323307	0.326482	0.325947	0.32371	0.321726	0.318095	0.312228	0.30582	0.299095	0.290437	0.276094	0.257393	0.241879	0.232217	0.231877	0.24501	0.267999	0.292788	0.317209	0.346445	0.384572	0.428827	0.472802
	0.205978	0.203968	0.204217	0.206752	0.208862	0.209135	0.211776	0.216851	0.222188	0.229506	0.240208	0.249363	0.254791	0.260347	0.266205	0.271134	0.272668	0.272179	0.272927	0.272382	0.267923	0.266428	0.270536	0.272247	0.270617	0.269493	0.268503	0.265698	0.258493	0.249623	0.244925	0.24231	0.237075	0.230395	0.224776	0.21767	0.207044	0.193983	0.180429	0.167293	0.153403	0.139861	0.13066	0.1256	0.119691	0.114218	0.110155	0.107763	0.107893
Additive	0.22284	0.271917	0.274999	0.278523	0.283722	0.289539	0.294835	0.300445	0.306371	0.312303	0.318721	0.325025	0.332114	0.339829	0.345508	0.349786	0.353077	0.354763	0.356468	0.359286	0.36405	0.369334	0.373344	0.376228	0.379345	0.382461	0.386207	0.390713	0.393448	0.394258	0.392779	0.389375	0.386307	0.384835	0.38364	0.380918	0.375705	0.369869	0.367815	0.372596	0.387548	0.415843	0.456248	0.479572	0.49454	0.516809	0.547485	0.584242	0.620189
	0.384214	0.236717	0.238715	0.240731	0.242236	0.245145	0.250886	0.258223	0.265519	0.272984	0.28163	0.291872	0.301427	0.310223	0.318626	0.324657	0.328702	0.333593	0.338773	0.343021	0.345975	0.346785	0.346818	0.347266	0.346666	0.345508	0.345087	0.34394	0.341885	0.340668	0.3407	0.340963	0.340571	0.338057	0.333296	0.325264	0.312548	0.296999	0.280388	0.26295	0.244717	0.226461	0.208122	0.178154	0.14263	0.114126	0.0903007	0.0698408	0.0535874
	0.260642	0.260275	0.262957	0.265906	0.269732	0.274437	0.279779	0.285862	0.292124	0.298451	0.305506	0.313075	0.320914	0.328878	0.335459	0.340324	0.343852	0.346715	0.349705	0.353031	0.357046	0.360534	0.362932	0.364808	0.366407	0.367754	0.369732	0.371868	0.372629	0.372615	0.371748	0.369829	0.367824	0.365895	0.363214	0.358297	0.349987	0.340088	0.331812	0.326933	0.327113	0.332922	0.337942	0.326924	0.319431	0.320779	0.327499	0.337959	0.349172
	0.225549	0.26884	0.271797	0.275133	0.279898	0.285352	0.290612	0.296301	0.302262	0.308245	0.314785	0.321406	0.328663	0.336392	0.34231	0.346747	0.350095	0.352146	0.354255	0.357224	0.361719	0.36638	0.369825	0.372348	0.374929	0.377411	0.380508	0.384153	0.386184	0.386705	0.38544	0.382556	0.379852	0.378207	0.376475	0.372968	0.366648	0.359341	0.354984	0.356131	0.365403	0.384438	0.408027	0.414456	0.420792	0.435601	0.457171	0.483529	0.509445
	0.318718	0.248517	0.250848	0.253314	0.255947	0.25972	0.265238	0.271924	0.278676	0.285545	0.293371	0.302265	0.310945	0.319299	0.32679	0.332239	0.336022	0.339924	0.344039	0.347833	0.351284	0.353362	0.354511	0.355627	0.356062	0.356076	0.356767	0.357149	0.356414	0.355765	0.355372	0.354605	0.353447	0.351199	0.347409	0.340836	0.330185	0.317269	0.304508	0.292826	0.282939	0.275098	0.264772	0.240432	0.217617	0.203112	0.193215	0.186539	0.182317
Multiplicative	0.265438	0.268528	0.2722	0.275581	0.278963	0.28331	0.288668	0.294816	0.301328	0.307766	0.314382	0.321538	0.328741	0.33567	0.341686	0.346398	0.350051	0.353121	0.355778	0.35831	0.361045	0.362898	0.363904	0.364763	0.36518	0.364823	0.364687	0.365088	0.365256	0.365235	0.364426	0.362572	0.36014	0.357064	0.352822	0.346318	0.336175	0.323239	0.309409	0.296071	0.285796	0.279857	0.278056	0.338708	0.282868	0.288414	0.296061	0.303969	0.3112
	0.201448	0.197557	0.1967	0.197851	0.200486	0.20457	0.209463	0.214109	0.217921	0.222033	0.228572	0.236681	0.244414	0.252137	0.25924	0.264585	0.268037	0.270033	0.271652	0.27385	0.276758	0.279122	0.280998	0.282657	0.283493	0.283135	0.283198	0.284777	0.286248	0.286717	0.285757	0.282961	0.279061	0.273924	0.26705	0.258103	0.245482	0.229955	0.214531	0.200096	0.18878	0.183537	0.183507	0.242515	0.19287	0.204001	0.220999	0.242641	0.265867
	0.244712	0.245382	0.247342	0.24968	0.252458	0.256393	0.261323	0.266668	0.271856	0.27706	0.283238	0.290295	0.297215	0.303953	0.309958	0.314579	0.317857	0.320218	0.322222	0.324367	0.326869	0.328732	0.329961	0.331022	0.331521	0.331059	0.330874	0.331657	0.33232	0.332473	0.331582	0.329319	0.326229	0.322249	0.316888	0.309341	0.298079	0.283832	0.268913	0.254655	0.24358	0.237652	0.236438	0.156093	0.243154	0.251062	0.262611	0.276271	0.290367
	0.260165	0.262563	0.265683	0.268645	0.2717	0.275786	0.280903	0.286696	0.292656	0.29855	0.304858	0.311794	0.318707	0.325374	0.331214	0.335761	0.339171	0.341889	0.344228	0.346528	0.349066	0.350847	0.351882	0.352765	0.353177	0.352743	0.352541	0.353039	0.353367	0.353398	0.352553	0.350545	0.347859	0.34444	0.339785	0.332896	0.322317	0.308822	0.294442	0.2806	0.2699	0.263861	0.262216	0.219906	0.267718	0.274129	0.283186	0.293181	0.302962
	0.22322	0.221588	0.222093	0.223767	0.226391	0.230326	0.235174	0.240099	0.244501	0.249053	0.255315	0.262802	0.270021	0.277146	0.283614	0.288526	0.29182	0.293917	0.295657	0.297765	0.300402	0.302479	0.304015	0.30536	0.306015	0.305581	0.305493	0.306671	0.307752	0.308066	0.307134	0.304582	0.301048	0.296439	0.290265	0.281965	0.269955	0.254965	0.239664	0.225189	0.213888	0.208252	0.207629	0.164369	0.215758	0.225393	0.239849	0.257773	0.27679
Full	0.241464	0.284358	0.288676	0.292985	0.29823	0.30412	0.309414	0.314815	0.320795	0.326589	0.332158	0.337619	0.343855	0.350441	0.355247	0.359158	0.362477	0.364071	0.365122	0.367061	0.37067	0.374432	0.37704	0.378872	0.380977	0.382601	0.384406	0.387458	0.38992	0.390919	0.389496	0.386099	0.382556	0.379996	0.377399	0.373427	0.366979	0.358895	0.35217	0.34929	0.35405	0.36774	0.387585	0.41	0.433885	0.46209	0.497391	0.538327	0.578732
	0.343815	0.179059	0.177284	0.177343	0.177828	0.180206	0.185234	0.190758	0.19517	0.199972	0.20771	0.217884	0.226881	0.235112	0.243621	0.249848	0.25364	0.257327	0.260828	0.263767	0.265619	0.265756	0.265777	0.266247	0.265127	0.262513	0.260405	0.25901	0.257925	0.257289	0.257125	0.256259	0.253762	0.248095	0.239381	0.227663	0.211088	0.190451	0.167471	0.141747	0.113918	0.0867501	0.0617062	0.0389327	0.0181611	0.000694776	0	0	0
	0.268686	0.249483	0.251488	0.253949	0.257054	0.261242	0.266063	0.271126	0.276037	0.28093	0.286739	0.293336	0.299954	0.306502	0.312173	0.316553	0.319678	0.321744	0.323478	0.32551	0.328039	0.330074	0.331451	0.332559	0.333209	0.332929	0.332913	0.33394	0.334836	0.335095	0.334162	0.331788	0.328606	0.324675	0.319479	0.312207	0.301334	0.28751	0.273022	0.259275	0.248837	0.243406	0.242039	0.243055	0.245779	0.252345	0.264234	0.280535	0.298633
	0.245558	0.275118	0.278685	0.282299	0.286713	0.291901	0.29689	0.302024	0.307465	0.312752	0.318161	0.323725	0.329813	0.336117	0.340984	0.344879	0.347983	0.349599	0.350771	0.352623	0.355713	0.358772	0.360878	0.362392	0.36393	0.364816	0.365893	0.368151	0.370016	0.370726	0.369467	0.366427	0.362987	0.359903	0.35635	0.351161	0.34304	0.332696	0.322803	0.315502	0.314177	0.320191	0.331452	0.345192	0.360494	0.379924	0.405688	0.436427	0.467374
	0.30465	0.214323	0.214372	0.215533	0.217199	0.220359	0.225194	0.2304	0.234935	0.239649	0.246311	0.254596	0.262278	0.269532	0.276536	0.281769	0.285146	0.287971	0.290557	0.292986	0.295062	0.296028	0.296641	0.297368	0.297044	0.295483	0.294301	0.293992	0.293808	0.293575	0.293043	0.291464	0.288628	0.28375	0.276665	0.267004	0.253036	0.235445	0.216166	0.195677	0.175537	0.157961	0.143306	0.130956	0.120476	0.113538	0.110932	0.112422	0.117724
1st reach towards Upper-Right
PSTHs	0.222834	0.218069	0.215829	0.217111	0.218923	0.220715	0.221939	0.221894	0.220325	0.217044	0.218762	0.228015	0.23518	0.239284	0.242295	0.243732	0.246625	0.24974	0.249732	0.249983	0.250604	0.248495	0.246507	0.244245	0.242136	0.241649	0.241064	0.238329	0.237335	0.241787	0.245416	0.243895	0.240276	0.237201	0.233267	0.228061	0.225541	0.233509	0.253681	0.280278	0.314697	0.359669	0.412657	0.465768	0.510996	0.546064	0.57027	0.583191	0.58175
	0.169349	0.166691	0.167722	0.168322	0.167689	0.168359	0.17086	0.172572	0.171009	0.170583	0.172635	0.174559	0.175232	0.176373	0.176398	0.173546	0.16964	0.16873	0.170989	0.171331	0.170408	0.171915	0.174307	0.176666	0.177881	0.177341	0.178778	0.179431	0.177453	0.176921	0.176156	0.171491	0.162782	0.153557	0.148591	0.145119	0.13653	0.126593	0.121348	0.122964	0.132376	0.147952	0.17019	0.195067	0.214504	0.230047	0.246137	0.264486	0.281342
	0.229671	0.229343	0.228099	0.224031	0.219672	0.216955	0.215679	0.215543	0.216349	0.217358	0.217986	0.216551	0.216292	0.217961	0.21711	0.215374	0.216051	0.216801	0.215682	0.213371	0.212064	0.21246	0.211119	0.209917	0.21221	0.215683	0.217461	0.220614	0.22561	0.230818	0.235046	0.238501	0.243591	0.246826	0.245675	0.242149	0.240981	0.246063	0.259438	0.286206	0.328348	0.380247	0.436719	0.494689	0.549861	0.604942	0.660331	0.71006	0.748791
	0.219183	0.223006	0.22286	0.21998	0.218318	0.219498	0.223821	0.228758	0.233744	0.237491	0.238626	0.241866	0.248282	0.254727	0.258683	0.260754	0.259562	0.257455	0.258891	0.261126	0.260828	0.255359	0.247513	0.240262	0.233042	0.226908	0.224867	0.224569	0.22273	0.221455	0.221884	0.223704	0.225892	0.230704	0.238753	0.248381	0.261127	0.284376	0.321541	0.370128	0.427782	0.49108	0.553631	0.609361	0.658487	0.701513	0.734766	0.754159	0.757955
	0.194269	0.196543	0.202288	0.206789	0.206714	0.205506	0.206331	0.208677	0.209749	0.210043	0.209059	0.2058	0.199971	0.192417	0.187254	0.187241	0.189602	0.191133	0.19172	0.190492	0.18966	0.190527	0.192707	0.196622	0.199935	0.200255	0.199098	0.199693	0.203201	0.207517	0.209965	0.209942	0.209825	0.20865	0.204317	0.197763	0.189573	0.181295	0.179663	0.193539	0.221668	0.255411	0.288017	0.321249	0.357763	0.394276	0.431365	0.4678	0.493727
Additive	0.308609	0.157124	0.153773	0.150248	0.146519	0.144573	0.145033	0.146021	0.145789	0.145406	0.146866	0.149954	0.152937	0.155496	0.157313	0.158152	0.158166	0.158241	0.15911	0.16012	0.16009	0.158407	0.156142	0.154762	0.153881	0.15217	0.150633	0.149993	0.149699	0.150252	0.150694	0.149736	0.147555	0.144439	0.140522	0.135938	0.131052	0.12976	0.137006	0.155765	0.188654	0.237782	0.30921	0.37659	0.420396	0.462618	0.507236	0.550982	0.586726
	0.260642	0.157397	0.153933	0.150189	0.146036	0.143662	0.143815	0.144493	0.143902	0.14317	0.144313	0.147257	0.150024	0.152248	0.154047	0.154896	0.154868	0.155265	0.156517	0.157622	0.157154	0.154556	0.151434	0.149465	0.147747	0.145	0.142327	0.140231	0.138804	0.138914	0.13968	0.13951	0.137843	0.134395	0.129586	0.123727	0.117054	0.113285	0.116425	0.128422	0.150182	0.178399	0.202417	0.220066	0.246978	0.277212	0.304462	0.326534	0.340277
	0.22284	0.169039	0.165975	0.162806	0.160025	0.158764	0.158871	0.159076	0.158149	0.157022	0.157527	0.159207	0.161224	0.163199	0.164096	0.164358	0.164092	0.163313	0.163279	0.163877	0.164157	0.163356	0.161845	0.160885	0.160685	0.159708	0.158802	0.159076	0.159623	0.160557	0.160711	0.159056	0.156325	0.153336	0.150013	0.146349	0.142772	0.143067	0.152428	0.174085	0.210616	0.261321	0.320723	0.372713	0.422088	0.473242	0.524448	0.572817	0.611294
	0.253243	0.165804	0.162681	0.15945	0.156481	0.155102	0.155352	0.155814	0.155129	0.154255	0.155066	0.157145	0.159455	0.161638	0.162784	0.163199	0.163014	0.162415	0.162563	0.163256	0.163522	0.162626	0.161045	0.160064	0.159811	0.158797	0.157898	0.158152	0.158649	0.15955	0.159731	0.158141	0.155478	0.152506	0.149161	0.145448	0.141797	0.14205	0.151479	0.173406	0.210683	0.2642	0.334159	0.397966	0.448462	0.499078	0.551205	0.601689	0.642837
	0.225549	0.165962	0.162773	0.159416	0.156202	0.154576	0.154649	0.154932	0.154039	0.152964	0.153592	0.155588	0.157773	0.159763	0.160898	0.161319	0.16111	0.160696	0.161066	0.161814	0.161827	0.160403	0.158327	0.157005	0.156269	0.154658	0.153103	0.152516	0.152359	0.153004	0.153372	0.152237	0.14987	0.146707	0.142848	0.138399	0.133715	0.132538	0.139597	0.15762	0.188471	0.229915	0.272502	0.307597	0.348339	0.392033	0.434134	0.472104	0.50055
Multiplicative	0.176232	0.173323	0.171519	0.169531	0.167563	0.167117	0.168481	0.170484	0.172076	0.173686	0.176572	0.180924	0.185838	0.190641	0.194351	0.197057	0.199344	0.201978	0.20505	0.208263	0.21097	0.210989	0.209552	0.208956	0.20876	0.208047	0.207549	0.207186	0.206637	0.207343	0.208073	0.207842	0.207038	0.20569	0.203643	0.200916	0.198796	0.202176	0.21591	0.241195	0.278249	0.3248	0.375795	0.488978	0.471832	0.513853	0.553207	0.587421	0.60964
	0.179712	0.176296	0.173339	0.16958	0.165444	0.162931	0.162495	0.162439	0.161034	0.159241	0.158856	0.159665	0.160397	0.160689	0.160326	0.159519	0.158169	0.156623	0.155888	0.155326	0.153603	0.150844	0.147857	0.145729	0.144276	0.141691	0.138943	0.13753	0.137183	0.137726	0.137963	0.136566	0.133553	0.129484	0.12468	0.119303	0.113224	0.109326	0.111698	0.123843	0.149215	0.18716	0.234014	0.343895	0.333216	0.37985	0.424276	0.464038	0.494987
	0.219496	0.221148	0.222161	0.221359	0.219535	0.21894	0.220341	0.223043	0.226011	0.228713	0.231237	0.234539	0.238639	0.242457	0.245069	0.247051	0.249164	0.252164	0.255621	0.25878	0.261081	0.260599	0.258515	0.257321	0.256788	0.255971	0.255226	0.254066	0.252709	0.253098	0.253898	0.2542	0.254206	0.254014	0.25348	0.252154	0.251393	0.256052	0.270292	0.295754	0.333048	0.378915	0.428726	0.402556	0.522117	0.560913	0.594819	0.621052	0.63414
	0.207365	0.207873	0.20831	0.207464	0.205937	0.205701	0.207372	0.210205	0.213268	0.216203	0.21933	0.223462	0.228427	0.233206	0.236743	0.239462	0.242185	0.245733	0.249676	0.253433	0.256529	0.25661	0.25494	0.254143	0.253894	0.253395	0.253064	0.25228	0.251108	0.251608	0.252465	0.252805	0.252935	0.252855	0.252342	0.25105	0.250538	0.25598	0.271842	0.29929	0.338326	0.385708	0.436477	0.448157	0.530087	0.569034	0.603615	0.631128	0.645313
	0.209375	0.20959	0.209361	0.207493	0.204713	0.203285	0.203915	0.20556	0.206892	0.207863	0.209102	0.211188	0.213738	0.215913	0.217098	0.217789	0.218412	0.219547	0.221292	0.22287	0.223408	0.221886	0.21932	0.217639	0.216664	0.215084	0.213454	0.212064	0.211009	0.211415	0.211987	0.211653	0.210509	0.208858	0.206753	0.203931	0.201133	0.202373	0.211675	0.231536	0.263829	0.306241	0.354619	0.364394	0.450057	0.491667	0.529177	0.559893	0.579117
Full	0.299602	0.168455	0.166573	0.164531	0.162319	0.161765	0.163373	0.165759	0.167749	0.169753	0.17309	0.178058	0.183471	0.18864	0.192729	0.195673	0.198117	0.201005	0.204308	0.20767	0.210428	0.210394	0.20889	0.208271	0.208043	0.207324	0.206869	0.206536	0.206002	0.206744	0.207551	0.20745	0.206771	0.205476	0.203437	0.200755	0.198822	0.202679	0.217326	0.243972	0.2829	0.332164	0.386704	0.440448	0.489409	0.534217	0.576643	0.615278	0.643648
	0.286692	0.169567	0.166283	0.162053	0.157012	0.153713	0.153211	0.153375	0.152048	0.150391	0.150355	0.151823	0.152854	0.153143	0.153266	0.152774	0.151508	0.15067	0.150747	0.150451	0.148173	0.144283	0.140343	0.137619	0.13516	0.131383	0.127441	0.124419	0.122696	0.122616	0.123195	0.122682	0.120282	0.115867	0.110053	0.103119	0.0946966	0.0875345	0.0848932	0.0894908	0.103778	0.126547	0.155023	0.185996	0.21568	0.244036	0.27065	0.2932	0.308797
	0.269701	0.227191	0.228486	0.228037	0.226898	0.226856	0.228201	0.230577	0.233304	0.235718	0.237797	0.240419	0.24411	0.247739	0.24987	0.251532	0.253497	0.255951	0.258828	0.261761	0.264359	0.264482	0.262869	0.26197	0.261972	0.26178	0.261635	0.261306	0.260679	0.261393	0.261994	0.261801	0.261441	0.2614	0.261378	0.260847	0.261236	0.267349	0.283616	0.311975	0.353369	0.404394	0.459473	0.513343	0.562195	0.606668	0.648255	0.684507	0.708443
	0.27971	0.211281	0.211941	0.211404	0.210415	0.210661	0.212403	0.215125	0.218168	0.221039	0.223976	0.227768	0.232598	0.237395	0.240664	0.243201	0.245868	0.249015	0.252505	0.256119	0.259539	0.260217	0.25901	0.258511	0.258797	0.258937	0.259248	0.259334	0.258916	0.259765	0.260456	0.260351	0.260172	0.260277	0.260299	0.25985	0.26062	0.267833	0.286341	0.317652	0.362197	0.416849	0.475816	0.533175	0.585038	0.632146	0.676404	0.715783	0.742882
	0.272257	0.211923	0.211774	0.209973	0.207351	0.206012	0.206536	0.207975	0.209103	0.20986	0.21085	0.212621	0.214921	0.216901	0.21788	0.218434	0.218959	0.219955	0.221582	0.223084	0.223596	0.222047	0.219434	0.21772	0.216718	0.215092	0.21339	0.211924	0.210819	0.211193	0.211753	0.211411	0.210238	0.208542	0.206384	0.203479	0.200504	0.201355	0.209881	0.228462	0.258781	0.298136	0.342055	0.386267	0.427001	0.46461	0.499739	0.529831	0.549556
1st reach towards Upper-Left
PSTHs	0.227793	0.227789	0.231433	0.236589	0.243317	0.252607	0.260946	0.266486	0.270987	0.274783	0.278273	0.282972	0.289329	0.297173	0.305122	0.310492	0.313259	0.314112	0.312824	0.312001	0.310435	0.305368	0.299072	0.294294	0.289918	0.283935	0.276759	0.27207	0.273375	0.27723	0.281786	0.286371	0.286094	0.279238	0.269409	0.257831	0.243496	0.229672	0.21595	0.202475	0.19426	0.193861	0.201205	0.212535	0.223346	0.234441	0.245684	0.252563	0.255026
	0.242327	0.246442	0.248455	0.250568	0.253219	0.254665	0.254503	0.255484	0.257617	0.25883	0.259924	0.261238	0.262725	0.263076	0.263271	0.26641	0.273941	0.282695	0.290058	0.296607	0.301156	0.304317	0.308938	0.3152	0.321318	0.323997	0.320617	0.313153	0.303611	0.295971	0.292263	0.289801	0.285373	0.280071	0.273414	0.266631	0.26214	0.263394	0.276619	0.301662	0.33802	0.382916	0.429778	0.474647	0.519287	0.56495	0.615655	0.672382	0.721124
	0.263815	0.270474	0.27477	0.276648	0.276155	0.278962	0.284425	0.29134	0.301075	0.309764	0.315262	0.318204	0.320524	0.323345	0.326166	0.327705	0.327047	0.323994	0.319754	0.317652	0.316832	0.316109	0.315471	0.31204	0.305939	0.30096	0.300962	0.305273	0.308719	0.308666	0.305331	0.300517	0.294744	0.290621	0.28848	0.283913	0.275206	0.264255	0.256928	0.259057	0.275296	0.304131	0.340635	0.377918	0.410995	0.441597	0.470756	0.500773	0.52778
	0.259296	0.260834	0.263823	0.266536	0.265896	0.264059	0.266259	0.271359	0.274683	0.276409	0.279179	0.285314	0.291859	0.295647	0.298318	0.300996	0.302702	0.304803	0.307865	0.310822	0.313254	0.313233	0.31002	0.307255	0.305512	0.301704	0.296441	0.292533	0.291675	0.2914	0.289045	0.284886	0.281997	0.27844	0.27113	0.262856	0.253811	0.242857	0.229831	0.219454	0.218296	0.228356	0.246	0.267345	0.289682	0.311253	0.333643	0.356579	0.37762
	0.316723	0.316599	0.319868	0.324732	0.33148	0.339768	0.344771	0.345895	0.347715	0.353507	0.359138	0.361605	0.363146	0.363891	0.362599	0.361353	0.360912	0.360621	0.360968	0.362168	0.365009	0.365133	0.361949	0.359557	0.357787	0.353748	0.349371	0.346004	0.344308	0.344975	0.343792	0.342411	0.341299	0.340302	0.34081	0.340897	0.339134	0.336823	0.337695	0.348362	0.374116	0.414903	0.465646	0.517555	0.562829	0.605628	0.654955	0.708384	0.752928
Additive	0.432181	0.238854	0.240004	0.240248	0.238448	0.238166	0.241106	0.244942	0.24777	0.250156	0.253043	0.257154	0.259888	0.261096	0.262933	0.264106	0.264428	0.265772	0.267299	0.267471	0.265104	0.26051	0.255873	0.25267	0.249123	0.244091	0.238754	0.233711	0.230413	0.229578	0.230179	0.230697	0.229436	0.225347	0.219153	0.210859	0.199765	0.188012	0.177842	0.171425	0.170555	0.175186	0.192579	0.225106	0.244295	0.258327	0.27184	0.283877	0.291947
	0.22284	0.274327	0.276449	0.27798	0.279451	0.28165	0.283838	0.285636	0.286734	0.28724	0.287581	0.287611	0.287662	0.287455	0.286549	0.285979	0.285504	0.283965	0.282401	0.281238	0.280243	0.279209	0.277689	0.276334	0.275667	0.273875	0.271568	0.270723	0.271081	0.27183	0.271244	0.268884	0.26546	0.262082	0.258561	0.254302	0.248924	0.244408	0.244687	0.253728	0.274913	0.305184	0.333911	0.369999	0.422787	0.475603	0.526251	0.57383	0.6121
	0.308609	0.262412	0.264247	0.265422	0.265944	0.267459	0.27	0.272581	0.274375	0.275624	0.276919	0.278357	0.279375	0.279751	0.279765	0.279774	0.279578	0.278893	0.278232	0.277482	0.276175	0.274259	0.271987	0.270212	0.268864	0.266337	0.263399	0.26164	0.261157	0.261525	0.261227	0.259563	0.256689	0.253185	0.24907	0.243891	0.237204	0.231101	0.229266	0.235408	0.252951	0.281646	0.322398	0.373876	0.421096	0.464979	0.509038	0.551995	0.587532
	0.374105	0.250612	0.252113	0.25284	0.252234	0.252883	0.255647	0.25888	0.261218	0.263063	0.265179	0.267964	0.269857	0.270674	0.271602	0.272192	0.272258	0.272563	0.272966	0.27267	0.270867	0.267683	0.264294	0.261851	0.259468	0.255769	0.251719	0.248431	0.246628	0.246428	0.246555	0.245921	0.243814	0.240043	0.234957	0.228319	0.219567	0.210831	0.205146	0.205531	0.214729	0.233009	0.265749	0.311598	0.34611	0.375994	0.406124	0.435297	0.458802
	0.253243	0.271092	0.273154	0.274625	0.275906	0.277988	0.280318	0.282374	0.283715	0.284473	0.285119	0.285548	0.285893	0.285893	0.285237	0.28482	0.284427	0.283067	0.281685	0.280618	0.279607	0.278478	0.27689	0.275513	0.274793	0.272964	0.270664	0.269799	0.270107	0.270823	0.270264	0.267968	0.264612	0.261252	0.25771	0.253401	0.247949	0.243391	0.243739	0.253049	0.27498	0.308064	0.347348	0.395252	0.449162	0.501439	0.553008	0.602702	0.643643
Multiplicative	0.208948	0.203672	0.200387	0.197952	0.196038	0.195574	0.196406	0.196536	0.194079	0.191151	0.190507	0.190719	0.189674	0.18804	0.186422	0.184441	0.181211	0.176751	0.173117	0.169984	0.166035	0.162918	0.160545	0.158553	0.156885	0.153574	0.15001	0.148761	0.149131	0.149436	0.148808	0.146021	0.141056	0.134658	0.127185	0.118643	0.107402	0.0945891	0.0846146	0.0825276	0.0929135	0.117	0.151438	0.255344	0.229815	0.271672	0.31793	0.368425	0.417296
	0.269457	0.271669	0.274066	0.275633	0.276635	0.278499	0.281597	0.285289	0.288528	0.291328	0.294032	0.296836	0.299443	0.301526	0.302893	0.303792	0.3044	0.305195	0.306406	0.30738	0.307689	0.306839	0.305147	0.303887	0.303057	0.301618	0.300105	0.298728	0.297593	0.297571	0.297586	0.296908	0.295619	0.294004	0.291919	0.288471	0.283667	0.280723	0.283706	0.295855	0.318962	0.35096	0.387768	0.49662	0.45843	0.490087	0.521923	0.553136	0.577282
	0.248732	0.248523	0.249208	0.249731	0.250129	0.251582	0.254252	0.257141	0.259056	0.260623	0.262888	0.265593	0.267917	0.269808	0.271165	0.271973	0.272206	0.272292	0.27285	0.273438	0.273513	0.272673	0.271203	0.270146	0.269397	0.267854	0.266292	0.265297	0.264656	0.264808	0.264743	0.263654	0.261709	0.259189	0.255986	0.251494	0.245572	0.241316	0.243209	0.254439	0.276747	0.308756	0.34615	0.314005	0.418716	0.452735	0.488473	0.525438	0.55645
	0.228711	0.225986	0.224728	0.22384	0.223167	0.223746	0.225573	0.227172	0.227034	0.22651	0.227478	0.229114	0.22997	0.230342	0.23044	0.230055	0.228767	0.226821	0.225507	0.224462	0.2228	0.220999	0.219182	0.217762	0.216637	0.21433	0.211915	0.210871	0.210734	0.210978	0.210662	0.208792	0.205469	0.20117	0.195989	0.189625	0.181281	0.173206	0.169915	0.175374	0.192519	0.221181	0.257417	0.260961	0.332734	0.37043	0.411218	0.454792	0.494414
	0.263646	0.265244	0.267267	0.268689	0.2697	0.271623	0.274759	0.278413	0.281565	0.284348	0.287248	0.290381	0.293346	0.295863	0.297685	0.298963	0.29989	0.300978	0.302461	0.303788	0.304584	0.304092	0.302668	0.30167	0.301029	0.299804	0.298572	0.297455	0.296448	0.296504	0.296559	0.295907	0.294706	0.293168	0.291099	0.287674	0.283048	0.28067	0.28486	0.298538	0.323029	0.356258	0.393862	0.400262	0.464724	0.496532	0.528994	0.561435	0.586782
Full	0.378181	0.180824	0.176828	0.173409	0.169329	0.167159	0.168402	0.16985	0.168481	0.166793	0.167888	0.170619	0.171141	0.170301	0.170433	0.16962	0.16697	0.164357	0.16265	0.160286	0.155497	0.150424	0.146443	0.143508	0.140116	0.134797	0.129312	0.125404	0.123438	0.122717	0.122743	0.121563	0.117787	0.110899	0.101746	0.0906107	0.0756522	0.0581654	0.0416807	0.0301319	0.0268144	0.0332158	0.0484397	0.0688196	0.0904088	0.112999	0.136599	0.16086	0.183844
	0.220008	0.285462	0.288395	0.290546	0.292813	0.295614	0.298409	0.301302	0.30389	0.305969	0.307624	0.308836	0.31039	0.311902	0.3122	0.312408	0.312673	0.312379	0.312447	0.312931	0.313706	0.313958	0.313168	0.312451	0.312581	0.312237	0.311739	0.311781	0.311892	0.312399	0.312005	0.310362	0.308348	0.306972	0.305802	0.303738	0.300865	0.300274	0.306484	0.32338	0.353561	0.394865	0.44229	0.49033	0.535243	0.577782	0.619644	0.658645	0.687413
	0.281596	0.250361	0.251264	0.252002	0.252749	0.254492	0.257225	0.260108	0.26209	0.263711	0.265929	0.26843	0.27066	0.272575	0.273787	0.274513	0.274746	0.27458	0.274832	0.275313	0.275623	0.275227	0.274121	0.273305	0.272947	0.271859	0.270747	0.270357	0.270232	0.270614	0.270404	0.268955	0.266759	0.26437	0.261554	0.257654	0.252622	0.249628	0.2535	0.267753	0.294602	0.33301	0.3786	0.425389	0.469446	0.511434	0.553227	0.593596	0.62576
	0.331946	0.215541	0.214059	0.212822	0.211294	0.211219	0.213313	0.215588	0.21606	0.216212	0.218041	0.220839	0.222453	0.223265	0.224162	0.224318	0.223327	0.222147	0.221599	0.220878	0.21896	0.216487	0.214117	0.21239	0.210675	0.207684	0.204628	0.202685	0.201745	0.201641	0.201559	0.200254	0.197362	0.192915	0.187166	0.179924	0.170363	0.160872	0.155778	0.158717	0.1723	0.196733	0.229205	0.264639	0.299068	0.332771	0.366864	0.400637	0.429447
	0.240624	0.275954	0.278473	0.280451	0.282587	0.285383	0.288373	0.291482	0.294238	0.296565	0.298718	0.300639	0.302848	0.305019	0.306011	0.306756	0.307449	0.307608	0.308084	0.309007	0.310302	0.310904	0.310376	0.30993	0.310247	0.310128	0.309952	0.310289	0.310548	0.311154	0.31083	0.309257	0.307383	0.306118	0.304978	0.302973	0.300389	0.300653	0.308662	0.328024	0.360948	0.405531	0.456595	0.507998	0.555893	0.601114	0.64575	0.688033	0.720182
1st reach towards Left
PSTHs	0.363894	0.369971	0.372705	0.373597	0.374096	0.375073	0.378606	0.383798	0.391692	0.403573	0.414399	0.421624	0.425938	0.429481	0.434815	0.439757	0.442021	0.441335	0.437462	0.432722	0.430082	0.43183	0.43309	0.429411	0.422857	0.417841	0.415655	0.416767	0.418636	0.416737	0.411319	0.404986	0.400163	0.396518	0.3905	0.377964	0.358591	0.331447	0.297168	0.259896	0.222328	0.184328	0.147243	0.112163	0.0805343	0.0574213	0.0442502	0.0393719	0.0420065
	0.384633	0.39588	0.406646	0.416766	0.428096	0.441476	0.454326	0.464136	0.469556	0.473552	0.477414	0.480179	0.482526	0.486575	0.492394	0.496337	0.494335	0.488176	0.48444	0.483367	0.483099	0.482854	0.484097	0.487628	0.490321	0.49282	0.498642	0.508223	0.51667	0.520653	0.521521	0.520418	0.51584	0.506907	0.496661	0.486208	0.472286	0.451707	0.424795	0.395772	0.374399	0.368439	0.375218	0.392609	0.424705	0.469521	0.522492	0.5819	0.64168
	0.385446	0.390785	0.395846	0.395508	0.392914	0.392724	0.393757	0.395991	0.39998	0.404733	0.409851	0.415679	0.420183	0.42285	0.424963	0.426777	0.429044	0.432271	0.432512	0.428936	0.426591	0.424865	0.423183	0.425873	0.430597	0.431327	0.427916	0.422753	0.419795	0.419432	0.419562	0.418846	0.414517	0.403939	0.389517	0.373044	0.351627	0.323485	0.289316	0.251467	0.210628	0.169613	0.134105	0.10775	0.0900931	0.0807428	0.0811025	0.091836	0.108781
	0.358908	0.362555	0.366773	0.370932	0.373694	0.375425	0.380677	0.392764	0.406026	0.417163	0.426007	0.431545	0.433787	0.435632	0.437271	0.437181	0.435639	0.432566	0.43052	0.427722	0.421447	0.415704	0.411343	0.405878	0.400689	0.396741	0.39286	0.388495	0.383561	0.381575	0.382905	0.383982	0.385557	0.387206	0.386143	0.379599	0.364428	0.340788	0.310286	0.273048	0.233211	0.194644	0.156296	0.119644	0.0881079	0.0646203	0.0518157	0.0496476	0.0557675
	0.395802	0.400893	0.406942	0.415687	0.424116	0.431571	0.438629	0.444333	0.448389	0.449056	0.448216	0.450904	0.455034	0.456124	0.457333	0.461103	0.467451	0.475363	0.482038	0.486485	0.48886	0.488508	0.486042	0.484896	0.485585	0.481743	0.473667	0.466848	0.464005	0.462677	0.460979	0.460204	0.458771	0.45647	0.451896	0.444257	0.427998	0.397629	0.356789	0.313368	0.273076	0.239649	0.218103	0.208603	0.210647	0.229249	0.265924	0.31716	0.377114
Additive	0.469983	0.435378	0.447461	0.458522	0.467581	0.476726	0.486981	0.498288	0.510332	0.521804	0.531076	0.539426	0.546016	0.551029	0.556748	0.561694	0.565601	0.569825	0.572847	0.573988	0.574078	0.573541	0.572804	0.572043	0.569827	0.566304	0.56245	0.55815	0.554877	0.552909	0.551749	0.551298	0.55007	0.546651	0.540902	0.53076	0.513133	0.486374	0.449486	0.403916	0.351349	0.290651	0.222987	0.176603	0.142339	0.108225	0.0766933	0.0500315	0.0306317
	0.308609	0.470578	0.483745	0.496314	0.509066	0.521121	0.53093	0.54051	0.551184	0.561123	0.568167	0.572579	0.576703	0.580635	0.58363	0.586823	0.589976	0.590995	0.590542	0.590253	0.592153	0.59609	0.59933	0.601005	0.602506	0.603258	0.603569	0.604924	0.606439	0.606499	0.603828	0.59971	0.595806	0.59343	0.591246	0.586414	0.576289	0.559244	0.536913	0.513563	0.49418	0.480032	0.471112	0.478021	0.494248	0.510908	0.533878	0.564433	0.597233
	0.432181	0.447021	0.459502	0.471139	0.48157	0.491828	0.502037	0.512871	0.524578	0.535655	0.54429	0.551375	0.557216	0.56198	0.566797	0.571155	0.574825	0.577874	0.57961	0.580242	0.581082	0.582341	0.583215	0.583463	0.582765	0.581012	0.578925	0.576995	0.575696	0.574552	0.57278	0.570844	0.568552	0.565592	0.561329	0.553381	0.538851	0.516155	0.485489	0.449579	0.411784	0.373572	0.341293	0.32925	0.317448	0.304255	0.29668	0.296315	0.301648
	0.467274	0.438456	0.450662	0.461912	0.471404	0.480914	0.491203	0.502432	0.514441	0.525861	0.535012	0.543045	0.549468	0.554466	0.559946	0.564732	0.568583	0.572442	0.57506	0.57605	0.576409	0.576495	0.576322	0.575923	0.574243	0.571354	0.568149	0.56471	0.562141	0.560462	0.559088	0.558117	0.556525	0.55328	0.548067	0.53871	0.522189	0.496902	0.462317	0.420381	0.373494	0.322056	0.271208	0.241719	0.216087	0.189434	0.167008	0.150745	0.141376
	0.374105	0.458778	0.471611	0.483731	0.495356	0.506545	0.516577	0.526809	0.538027	0.548562	0.556426	0.562186	0.567185	0.571559	0.575466	0.579241	0.582655	0.584665	0.585276	0.585441	0.586845	0.589513	0.591637	0.592644	0.59311	0.592689	0.591889	0.591715	0.59191	0.591403	0.589156	0.586068	0.58293	0.580288	0.577134	0.570842	0.558653	0.538974	0.512793	0.483686	0.455958	0.431396	0.414463	0.415743	0.419262	0.421923	0.430963	0.447735	0.468504
Multiplicative	0.451889	0.465219	0.477295	0.487786	0.497107	0.506074	0.5149	0.524426	0.534232	0.54305	0.549303	0.553362	0.55595	0.55744	0.55877	0.559869	0.560165	0.559555	0.558489	0.556544	0.554483	0.554598	0.555093	0.554626	0.553775	0.551965	0.549799	0.548173	0.547167	0.545692	0.543453	0.540704	0.537303	0.533693	0.529375	0.521428	0.505917	0.480332	0.445001	0.40539	0.367223	0.332176	0.302001	0.353992	0.256063	0.240883	0.233492	0.235399	0.246483
	0.387899	0.394249	0.401795	0.410056	0.418629	0.427334	0.435695	0.443719	0.450825	0.457318	0.463493	0.468504	0.471623	0.473907	0.476324	0.478056	0.478151	0.476466	0.474363	0.472085	0.470196	0.470822	0.472187	0.472519	0.472087	0.470277	0.46831	0.467862	0.468159	0.467174	0.464784	0.461093	0.456225	0.450553	0.443604	0.433214	0.415224	0.387049	0.350122	0.309416	0.270208	0.235857	0.207452	0.257799	0.166065	0.15647	0.15843	0.174071	0.201151
	0.431164	0.442074	0.452437	0.461885	0.470601	0.479157	0.487555	0.496278	0.50476	0.512344	0.518158	0.522119	0.524424	0.525723	0.527042	0.528049	0.527971	0.526652	0.524933	0.522602	0.520307	0.520431	0.52115	0.520885	0.520115	0.518201	0.515986	0.514742	0.514231	0.512929	0.51061	0.50745	0.503392	0.498878	0.493441	0.484451	0.467821	0.440926	0.404505	0.363975	0.325008	0.289971	0.260383	0.171377	0.216349	0.203531	0.200042	0.207701	0.225651
	0.446616	0.459255	0.470777	0.48085	0.489844	0.498551	0.507136	0.516306	0.52556	0.533835	0.539778	0.543618	0.545917	0.547144	0.548298	0.549231	0.549285	0.548322	0.546939	0.544762	0.542504	0.542546	0.543071	0.542627	0.541771	0.539885	0.537652	0.536124	0.535278	0.533855	0.53158	0.528677	0.525022	0.521068	0.516339	0.508006	0.492059	0.465916	0.430033	0.38992	0.351328	0.316181	0.286161	0.235189	0.240913	0.226598	0.220617	0.224611	0.238246
	0.409672	0.41828	0.427187	0.435972	0.444535	0.45309	0.461407	0.46971	0.477405	0.484337	0.490236	0.494625	0.497231	0.498916	0.500697	0.501997	0.501934	0.500351	0.498369	0.496	0.49384	0.494178	0.495204	0.495223	0.494609	0.492722	0.490605	0.489756	0.489663	0.488522	0.486161	0.482713	0.478211	0.473067	0.466818	0.457075	0.439698	0.412058	0.375255	0.334508	0.295316	0.260571	0.231574	0.179652	0.188953	0.177862	0.17728	0.189203	0.212073
Full	0.491108	0.447344	0.458806	0.468382	0.475789	0.48317	0.492154	0.502574	0.51304	0.522674	0.530184	0.536131	0.539774	0.541668	0.544367	0.546401	0.547124	0.548107	0.548734	0.547401	0.544485	0.542687	0.541601	0.540216	0.537669	0.533846	0.529698	0.525363	0.521988	0.51944	0.517764	0.51647	0.51411	0.509927	0.50388	0.493224	0.473679	0.442713	0.399577	0.348505	0.293683	0.236499	0.18079	0.130423	0.0857991	0.0476128	0.0157773	0	0
	0.253359	0.412623	0.421043	0.430358	0.441042	0.451415	0.459642	0.466832	0.473369	0.479207	0.484225	0.487193	0.489062	0.49086	0.491886	0.492739	0.492495	0.489132	0.485164	0.482156	0.481272	0.484137	0.487417	0.488941	0.490471	0.490928	0.491146	0.493688	0.496552	0.496676	0.493497	0.48789	0.481639	0.476525	0.471456	0.463902	0.449978	0.427121	0.398116	0.369339	0.347747	0.33711	0.336588	0.342706	0.354448	0.374619	0.406341	0.449354	0.497544
	0.427874	0.435844	0.446199	0.455546	0.463906	0.472182	0.480804	0.489987	0.498906	0.506999	0.51341	0.518031	0.520741	0.522311	0.524115	0.525485	0.525642	0.524722	0.523351	0.521155	0.518832	0.518789	0.5194	0.519131	0.518208	0.516094	0.513689	0.512166	0.511373	0.50993	0.50762	0.504515	0.500508	0.495917	0.490273	0.480908	0.463699	0.436105	0.398951	0.357541	0.317371	0.281018	0.250373	0.225931	0.207357	0.196266	0.194145	0.201554	0.217082
	0.481597	0.444297	0.455419	0.464868	0.472465	0.480039	0.488875	0.498889	0.50883	0.517924	0.525015	0.530452	0.533686	0.535358	0.537661	0.539391	0.539849	0.540112	0.539987	0.538281	0.535485	0.53425	0.533731	0.532713	0.530724	0.52749	0.523942	0.520602	0.518152	0.516	0.514092	0.51214	0.509176	0.504838	0.498935	0.488744	0.47004	0.440288	0.399344	0.351897	0.30266	0.253524	0.207626	0.167499	0.133225	0.105846	0.0859314	0.0742303	0.0716937
	0.344333	0.424251	0.433617	0.442915	0.452404	0.461705	0.470104	0.478253	0.485926	0.492828	0.49848	0.502198	0.504408	0.506024	0.507361	0.508409	0.508309	0.506062	0.503285	0.500612	0.498989	0.500446	0.502448	0.50311	0.503474	0.502711	0.501684	0.502314	0.503467	0.502857	0.500082	0.49564	0.490429	0.485554	0.480215	0.471815	0.456356	0.431286	0.398501	0.363926	0.333874	0.311612	0.297576	0.290061	0.28833	0.294643	0.311423	0.338859	0.372954
1st reach towards Lower-Left
PSTHs	0.517504	0.540832	0.563899	0.588281	0.613937	0.637154	0.656646	0.675645	0.696058	0.715246	0.735346	0.758348	0.782802	0.807133	0.830276	0.851865	0.873113	0.891317	0.903698	0.912959	0.923186	0.934716	0.94453	0.949441	0.950329	0.948872	0.94592	0.944625	0.944467	0.943103	0.93582	0.925927	0.920581	0.922248	0.925244	0.920987	0.903524	0.870225	0.824269	0.766074	0.698641	0.623567	0.540893	0.454455	0.371771	0.30138	0.246134	0.203651	0.172052
	0.738424	0.766783	0.791608	0.817336	0.847062	0.8728	0.887661	0.899222	0.912201	0.922244	0.925235	0.921564	0.915053	0.905858	0.890878	0.878269	0.872749	0.868094	0.864993	0.864259	0.865923	0.872966	0.878913	0.881602	0.884829	0.88881	0.894011	0.897424	0.895743	0.889196	0.881287	0.874333	0.870947	0.872831	0.875999	0.874748	0.86633	0.84517	0.804042	0.746841	0.680461	0.609133	0.536211	0.461655	0.390789	0.331223	0.285269	0.255599	0.244406
	0.486458	0.50814	0.534446	0.562585	0.592731	0.625445	0.65675	0.684981	0.714691	0.745985	0.77607	0.803945	0.824704	0.838311	0.850359	0.859402	0.866676	0.880632	0.894875	0.901671	0.905083	0.909338	0.917368	0.92924	0.93862	0.942735	0.945671	0.944976	0.93998	0.93796	0.939869	0.9393	0.934781	0.929856	0.925044	0.917129	0.899674	0.866398	0.819371	0.761096	0.691833	0.614719	0.535071	0.457347	0.387019	0.324933	0.27108	0.23268	0.213314
	0.59301	0.618932	0.64296	0.662775	0.677145	0.69144	0.705317	0.723009	0.745836	0.765117	0.775807	0.784794	0.796881	0.812368	0.830771	0.847419	0.860497	0.869516	0.87446	0.87915	0.886849	0.894609	0.898872	0.89878	0.895907	0.895857	0.89785	0.894924	0.889353	0.884738	0.880097	0.877785	0.879437	0.883422	0.886023	0.87912	0.862143	0.841953	0.811588	0.763745	0.700364	0.625148	0.543121	0.462198	0.388734	0.32478	0.269621	0.221247	0.184221
	0.701598	0.733216	0.759048	0.78	0.795673	0.806084	0.819694	0.838506	0.85599	0.87162	0.881888	0.885705	0.888743	0.893318	0.898066	0.899345	0.894322	0.887388	0.884034	0.882866	0.885005	0.892101	0.899399	0.899852	0.896959	0.898449	0.902914	0.906377	0.908862	0.907606	0.904919	0.905791	0.907812	0.91089	0.917551	0.92093	0.912925	0.887721	0.84384	0.791411	0.731551	0.658137	0.578538	0.502885	0.429885	0.362185	0.306566	0.264407	0.235854
Additive	0.384214	0.550171	0.568686	0.586797	0.604784	0.621692	0.636783	0.652712	0.670913	0.688701	0.702931	0.714497	0.725193	0.735362	0.744943	0.753327	0.760512	0.766347	0.770205	0.773154	0.778038	0.784468	0.790005	0.793509	0.795291	0.796596	0.798024	0.798871	0.798625	0.796915	0.793833	0.790937	0.788822	0.787048	0.784021	0.77574	0.757786	0.726483	0.680295	0.620747	0.550243	0.468712	0.370025	0.279585	0.216483	0.162416	0.116943	0.0832917	0.0640951
	0.432181	0.549899	0.568526	0.586856	0.605267	0.622604	0.638	0.65424	0.672801	0.690936	0.705484	0.717194	0.728106	0.738609	0.748209	0.756583	0.76381	0.769324	0.772798	0.775652	0.780975	0.788319	0.794714	0.798806	0.801425	0.803765	0.806329	0.808632	0.809521	0.808253	0.804848	0.801163	0.798534	0.797091	0.794957	0.787951	0.771784	0.742958	0.700876	0.64809	0.588716	0.528095	0.476818	0.436109	0.3899	0.347823	0.319717	0.30774	0.310543
	0.469983	0.538256	0.556484	0.574239	0.591277	0.607502	0.622945	0.639657	0.658554	0.677085	0.692269	0.705244	0.716906	0.727658	0.73816	0.747121	0.754585	0.761275	0.766036	0.769397	0.773971	0.779519	0.784303	0.787386	0.788487	0.789058	0.789854	0.789787	0.788701	0.786611	0.783816	0.781617	0.780052	0.778151	0.77453	0.765329	0.746066	0.713176	0.664873	0.602427	0.528281	0.445173	0.358512	0.283462	0.214791	0.151793	0.0997306	0.0614565	0.0395267
	0.439581	0.541491	0.559779	0.577594	0.594822	0.611163	0.626464	0.642919	0.661574	0.679851	0.694731	0.707306	0.718675	0.72922	0.739472	0.748281	0.755663	0.762174	0.766752	0.770017	0.774606	0.78025	0.785102	0.788207	0.789361	0.789968	0.790758	0.790711	0.789675	0.787618	0.784797	0.782532	0.780899	0.778981	0.775381	0.76623	0.74704	0.714193	0.665822	0.603106	0.528214	0.442294	0.345076	0.258209	0.188417	0.125957	0.0729734	0.032585	0.00798409
	0.467274	0.541334	0.559686	0.577629	0.5951	0.611689	0.627167	0.643801	0.662663	0.681142	0.696205	0.708863	0.720358	0.731095	0.741358	0.75016	0.757567	0.763892	0.768249	0.77146	0.776302	0.782473	0.787821	0.791266	0.792903	0.794108	0.795553	0.796347	0.795966	0.794164	0.791156	0.788436	0.786506	0.784779	0.781695	0.773279	0.755122	0.723705	0.677704	0.618893	0.550426	0.476579	0.406733	0.348578	0.288539	0.233001	0.190045	0.16217	0.150271
Multiplicative	0.534135	0.554478	0.574335	0.593738	0.612745	0.630638	0.64706	0.664849	0.685569	0.706021	0.722544	0.736494	0.749736	0.762374	0.774154	0.784286	0.793223	0.801409	0.807542	0.812465	0.819292	0.826796	0.832836	0.836888	0.839163	0.841453	0.844149	0.845386	0.844693	0.842819	0.840025	0.837986	0.837376	0.837478	0.836479	0.830056	0.81444	0.787096	0.746925	0.694971	0.632838	0.562513	0.487825	0.493888	0.344331	0.28345	0.234208	0.198713	0.17735
	0.537615	0.557451	0.576155	0.593788	0.610626	0.626453	0.641074	0.656804	0.674526	0.691575	0.704828	0.715235	0.724294	0.732421	0.740129	0.746748	0.752048	0.756053	0.758379	0.759528	0.761925	0.766652	0.771141	0.77366	0.774679	0.775097	0.775543	0.775731	0.77524	0.773202	0.769916	0.76671	0.763891	0.761273	0.757517	0.748443	0.728868	0.694246	0.642713	0.577618	0.503804	0.424873	0.346043	0.348805	0.205714	0.149447	0.105277	0.0753304	0.0626961
	0.5774	0.602303	0.624977	0.645567	0.664717	0.682461	0.69892	0.717409	0.739504	0.761047	0.777209	0.790109	0.802537	0.81419	0.824872	0.83428	0.843043	0.851594	0.858112	0.862982	0.869404	0.876406	0.881799	0.885253	0.887191	0.889377	0.891826	0.892267	0.890765	0.888574	0.88585	0.884344	0.884544	0.885803	0.886317	0.881294	0.867037	0.840972	0.801308	0.74953	0.687638	0.616628	0.540756	0.407466	0.394615	0.33051	0.27582	0.232344	0.20185
	0.565268	0.589028	0.611126	0.631672	0.651119	0.669223	0.68595	0.70457	0.72676	0.748538	0.765302	0.779032	0.792325	0.804939	0.816546	0.826691	0.836064	0.845164	0.852167	0.857635	0.864851	0.872417	0.878224	0.882075	0.884298	0.886801	0.889664	0.890481	0.889164	0.887084	0.884418	0.882949	0.883273	0.884644	0.885179	0.88019	0.866182	0.8409	0.802858	0.753066	0.692916	0.623421	0.548507	0.453067	0.402586	0.338631	0.284616	0.24242	0.213022
	0.567278	0.590745	0.612177	0.6317	0.649895	0.666806	0.682494	0.699925	0.720385	0.740198	0.755074	0.766758	0.777636	0.787646	0.796902	0.805018	0.812291	0.818978	0.823783	0.827072	0.83173	0.837693	0.842604	0.845571	0.847068	0.84849	0.850054	0.850265	0.849065	0.846891	0.84394	0.841798	0.840847	0.840646	0.83959	0.833071	0.816777	0.787293	0.742691	0.685312	0.618418	0.543954	0.466649	0.369303	0.322556	0.261264	0.210178	0.171185	0.146827
Full	0.390058	0.561474	0.581374	0.600809	0.62009	0.638119	0.654183	0.671409	0.691571	0.711431	0.727274	0.740408	0.753049	0.765239	0.776489	0.786262	0.794959	0.802787	0.808611	0.813362	0.82014	0.827693	0.833759	0.837789	0.8401	0.842415	0.845089	0.84633	0.84567	0.843795	0.840957	0.838845	0.838151	0.838228	0.837264	0.830895	0.815284	0.787738	0.746958	0.69401	0.630569	0.558351	0.481324	0.40487	0.333115	0.269056	0.215031	0.172724	0.143639
	0.44588	0.562136	0.581199	0.599314	0.617007	0.633577	0.648358	0.664014	0.681788	0.698873	0.711987	0.721927	0.730775	0.738966	0.746349	0.752785	0.758093	0.761508	0.763109	0.764011	0.766983	0.772836	0.778297	0.78147	0.783486	0.785064	0.786663	0.788401	0.789212	0.787743	0.784065	0.779886	0.776384	0.774056	0.771226	0.763532	0.745961	0.714074	0.666854	0.608305	0.543955	0.477692	0.413352	0.354427	0.304004	0.265667	0.242518	0.236131	0.245682
	0.519345	0.596384	0.61882	0.639098	0.6576	0.67483	0.691346	0.710115	0.73242	0.754216	0.770783	0.784339	0.797163	0.808981	0.82013	0.829853	0.838765	0.847848	0.854929	0.860015	0.86619	0.872575	0.877435	0.880593	0.881991	0.883541	0.885373	0.884968	0.882726	0.880207	0.877674	0.876649	0.877195	0.878277	0.878237	0.872354	0.856837	0.829111	0.787054	0.731738	0.664644	0.586685	0.502673	0.419321	0.340855	0.269902	0.208598	0.159096	0.123894
	0.476067	0.586928	0.608814	0.629069	0.648026	0.665696	0.68229	0.700888	0.722988	0.744694	0.76149	0.775427	0.788788	0.801324	0.813099	0.823352	0.83273	0.842159	0.849558	0.855149	0.862075	0.869036	0.874313	0.877836	0.879524	0.881393	0.883618	0.883577	0.881531	0.879121	0.876637	0.87564	0.876289	0.877473	0.877475	0.871666	0.856427	0.829421	0.788702	0.734887	0.668913	0.591571	0.507468	0.423253	0.343285	0.270199	0.206069	0.152938	0.113398
	0.508296	0.58731	0.608713	0.628207	0.646247	0.663074	0.678926	0.696618	0.71734	0.737444	0.752664	0.764757	0.775928	0.786156	0.795698	0.804024	0.811445	0.818327	0.823287	0.826656	0.831384	0.837363	0.842291	0.84532	0.846838	0.848281	0.849885	0.850131	0.848934	0.84676	0.843791	0.8416	0.840627	0.840423	0.839348	0.832774	0.816403	0.786891	0.742454	0.685405	0.618906	0.545002	0.468224	0.394129	0.326477	0.268243	0.221939	0.189546	0.172313
1st reach towards Lower-Right
PSTHs	0.437077	0.441426	0.449162	0.459231	0.470721	0.480132	0.487772	0.498848	0.515763	0.535359	0.555045	0.5721	0.58611	0.599481	0.609747	0.620147	0.631561	0.635924	0.632906	0.629882	0.633638	0.644312	0.656607	0.662507	0.664788	0.667223	0.670563	0.676738	0.683147	0.686344	0.683259	0.675493	0.669062	0.66767	0.666949	0.659582	0.641493	0.614907	0.582662	0.542394	0.492893	0.435307	0.371655	0.306806	0.245643	0.19307	0.156789	0.141738	0.145845
	0.393119	0.408122	0.422073	0.432339	0.439759	0.451811	0.470328	0.49001	0.510015	0.529284	0.544921	0.562581	0.586245	0.610556	0.631059	0.645394	0.656662	0.670062	0.68389	0.697817	0.709761	0.710213	0.704419	0.703395	0.706986	0.71284	0.716598	0.716998	0.718058	0.719839	0.72123	0.727544	0.734512	0.736127	0.73327	0.723688	0.705876	0.680296	0.642409	0.591315	0.532038	0.464304	0.391259	0.31884	0.249328	0.18554	0.130585	0.0841651	0.0487635
	0.345993	0.357262	0.370358	0.383325	0.398854	0.413523	0.424572	0.438951	0.459974	0.482625	0.500677	0.514186	0.525282	0.539178	0.554432	0.56851	0.581753	0.59177	0.5961	0.596623	0.600198	0.606578	0.612816	0.616053	0.615075	0.614053	0.613687	0.610998	0.608478	0.609794	0.611164	0.609805	0.607458	0.60243	0.593827	0.582872	0.56853	0.547439	0.516779	0.476268	0.427542	0.373444	0.316557	0.261935	0.211523	0.163455	0.119982	0.0864522	0.0667225
	0.344337	0.356597	0.373413	0.392794	0.412051	0.433464	0.456092	0.475196	0.492619	0.511896	0.527745	0.537935	0.547155	0.558573	0.572582	0.582855	0.589135	0.596565	0.601529	0.604375	0.613524	0.628214	0.641249	0.650028	0.654797	0.659148	0.663507	0.668368	0.673759	0.677658	0.677936	0.674148	0.670724	0.666363	0.65823	0.64692	0.632762	0.611456	0.579846	0.536396	0.483906	0.427173	0.366546	0.305096	0.246582	0.193362	0.149124	0.11635	0.0961083
	0.433354	0.444611	0.45584	0.470871	0.485752	0.495731	0.500632	0.508953	0.525452	0.543505	0.55935	0.576173	0.592472	0.604208	0.613923	0.625767	0.639878	0.652603	0.662035	0.673765	0.688171	0.696871	0.70144	0.708242	0.714321	0.716717	0.720889	0.727309	0.728848	0.723427	0.718971	0.720175	0.721348	0.716985	0.708452	0.696634	0.674751	0.637888	0.591386	0.537288	0.47156	0.400315	0.331799	0.267483	0.206503	0.149588	0.0997712	0.0620922	0.0381825
Additive	0.260642	0.468441	0.482455	0.496797	0.512854	0.528099	0.54071	0.55379	0.568933	0.58395	0.596754	0.607297	0.618242	0.629762	0.639323	0.647374	0.654249	0.658817	0.662016	0.665803	0.673024	0.682365	0.690275	0.695601	0.700049	0.704674	0.709903	0.715152	0.717911	0.71759	0.714349	0.709976	0.706941	0.70614	0.70539	0.700819	0.689072	0.668231	0.639459	0.605087	0.568342	0.531308	0.486655	0.431069	0.392583	0.366708	0.352339	0.350397	0.358874
	0.469983	0.432968	0.446011	0.459064	0.471852	0.484615	0.497978	0.513097	0.529968	0.546867	0.562216	0.57684	0.590468	0.603403	0.615707	0.6255	0.633173	0.640623	0.646914	0.652036	0.657886	0.663666	0.668458	0.671937	0.673505	0.67489	0.677088	0.67814	0.677244	0.675337	0.673283	0.671789	0.670917	0.669405	0.665982	0.657376	0.639913	0.611835	0.572614	0.522784	0.463984	0.401309	0.345323	0.286176	0.214091	0.149432	0.0979281	0.0604436	0.0387203
	0.384214	0.444883	0.458212	0.471622	0.485358	0.498806	0.511816	0.526152	0.542327	0.558483	0.572877	0.586094	0.598755	0.611107	0.62249	0.631706	0.639099	0.645695	0.651083	0.655792	0.661953	0.668616	0.674161	0.678059	0.680308	0.682428	0.685258	0.687224	0.687168	0.685642	0.683301	0.68111	0.679688	0.678302	0.675472	0.667787	0.651634	0.625142	0.588035	0.541104	0.485946	0.424848	0.356836	0.282299	0.215783	0.160055	0.11514	0.0822788	0.0632887
	0.318718	0.456683	0.470346	0.484205	0.499069	0.513382	0.526169	0.539853	0.555484	0.571043	0.584618	0.596487	0.608273	0.620183	0.630654	0.639288	0.646419	0.652026	0.656349	0.660604	0.667262	0.675192	0.681854	0.68642	0.689704	0.692997	0.696938	0.700433	0.701697	0.700739	0.697973	0.694752	0.692563	0.691444	0.689585	0.683359	0.66927	0.645412	0.612155	0.570981	0.524168	0.473485	0.413485	0.344577	0.290769	0.24904	0.218055	0.198977	0.192018
	0.439581	0.436203	0.449305	0.46242	0.475396	0.488277	0.501498	0.516359	0.532988	0.549633	0.564678	0.578902	0.592237	0.604965	0.617019	0.626659	0.634251	0.641522	0.64763	0.652656	0.658521	0.664397	0.669258	0.672758	0.674379	0.675801	0.677992	0.679064	0.678217	0.676345	0.674264	0.672705	0.671765	0.670235	0.666833	0.658277	0.640888	0.612852	0.573562	0.523463	0.463917	0.39843	0.331887	0.260923	0.187717	0.123596	0.0711709	0.0315721	0.00717774
Multiplicative	0.3804	0.388135	0.398108	0.409955	0.423077	0.436331	0.448753	0.461291	0.474667	0.488201	0.501558	0.514465	0.526362	0.538003	0.549142	0.5582	0.564976	0.569748	0.572897	0.575951	0.580919	0.587026	0.59264	0.596623	0.598695	0.599838	0.601498	0.603877	0.605276	0.604455	0.601733	0.598033	0.59423	0.589819	0.583468	0.572674	0.553304	0.522415	0.480038	0.426984	0.366075	0.302394	0.239522	0.24497	0.129119	0.0887998	0.061499	0.0482869	0.0497222
	0.440909	0.456132	0.471788	0.487636	0.503673	0.519256	0.533944	0.550044	0.569117	0.588378	0.605083	0.620583	0.636131	0.651489	0.665612	0.677551	0.688166	0.698192	0.706186	0.713348	0.722573	0.730947	0.737242	0.741957	0.744866	0.747882	0.751593	0.753844	0.753738	0.75259	0.750512	0.74892	0.748794	0.749164	0.748203	0.742501	0.729569	0.708549	0.67913	0.640311	0.592124	0.536354	0.475852	0.486246	0.357733	0.307215	0.265492	0.232998	0.209708
	0.420184	0.432986	0.44693	0.461734	0.477168	0.492339	0.506599	0.521896	0.539645	0.557673	0.573939	0.58934	0.604605	0.619772	0.633884	0.645731	0.655972	0.665289	0.672631	0.679405	0.688397	0.69678	0.703298	0.708215	0.711207	0.714118	0.717781	0.720413	0.720801	0.719828	0.717668	0.715667	0.714884	0.714349	0.712269	0.705524	0.691473	0.669142	0.638633	0.598896	0.549909	0.494149	0.434234	0.303631	0.31802	0.269863	0.232042	0.2053	0.188876
	0.400163	0.410449	0.42245	0.435843	0.450206	0.464503	0.47792	0.491927	0.507623	0.52356	0.538529	0.552861	0.566659	0.580306	0.593159	0.603814	0.612532	0.619819	0.625287	0.630429	0.637684	0.645107	0.651277	0.655831	0.658446	0.660594	0.663403	0.665987	0.666879	0.665997	0.663587	0.660805	0.658644	0.656331	0.652272	0.643655	0.627183	0.601032	0.565338	0.51983	0.465681	0.406575	0.345501	0.250587	0.232037	0.187558	0.154787	0.134654	0.12684
	0.435098	0.449707	0.464989	0.480692	0.496738	0.51238	0.527105	0.543169	0.562153	0.581398	0.5983	0.614128	0.630034	0.645827	0.660404	0.672721	0.683656	0.693976	0.702242	0.709755	0.719468	0.7282	0.734763	0.739739	0.742839	0.746068	0.750061	0.752571	0.752594	0.751523	0.749485	0.74792	0.747881	0.748329	0.747382	0.741704	0.728949	0.708496	0.680284	0.642995	0.59619	0.541652	0.481946	0.389888	0.364028	0.31366	0.272563	0.241297	0.219208
Full	0.218993	0.410858	0.4215	0.434291	0.449541	0.464462	0.476473	0.48774	0.500059	0.512386	0.524046	0.534458	0.544801	0.555672	0.565074	0.572967	0.579165	0.582103	0.583342	0.585637	0.591394	0.599469	0.606751	0.611681	0.615481	0.618643	0.622239	0.627294	0.631039	0.631248	0.62788	0.622587	0.617614	0.613721	0.609092	0.600954	0.585414	0.559406	0.523906	0.480955	0.43485	0.390644	0.349855	0.312819	0.2822	0.262315	0.256601	0.265629	0.286821
	0.469652	0.444467	0.459552	0.474793	0.489596	0.504269	0.519147	0.535867	0.555431	0.575216	0.592741	0.609631	0.62613	0.641977	0.657018	0.669527	0.680403	0.691413	0.700473	0.708102	0.716863	0.724129	0.729481	0.733609	0.735562	0.737502	0.74022	0.741085	0.73978	0.73814	0.736503	0.735934	0.736574	0.736732	0.734899	0.727912	0.71324	0.690143	0.6578	0.614602	0.559908	0.49565	0.425738	0.354988	0.28728	0.22549	0.172029	0.129357	0.0998746
	0.372052	0.433193	0.446888	0.461466	0.4766	0.491526	0.505629	0.520785	0.538338	0.556139	0.572243	0.587655	0.602926	0.618008	0.632105	0.643901	0.65405	0.663499	0.67106	0.677922	0.686661	0.694605	0.700738	0.705357	0.707967	0.710455	0.713709	0.715794	0.715742	0.714592	0.712627	0.711075	0.710612	0.710004	0.707619	0.700461	0.685858	0.662795	0.631009	0.58925	0.537342	0.47769	0.413466	0.348491	0.286529	0.230747	0.183658	0.147165	0.122763
	0.292263	0.422009	0.434198	0.447919	0.463153	0.478116	0.491215	0.504485	0.519515	0.534696	0.548702	0.561772	0.57477	0.587953	0.59992	0.609956	0.618323	0.624779	0.629436	0.634249	0.641724	0.649828	0.656568	0.661394	0.664609	0.667467	0.670948	0.674477	0.676223	0.675724	0.673115	0.66983	0.66729	0.665175	0.661756	0.654157	0.639169	0.614867	0.581597	0.539557	0.490533	0.438122	0.384683	0.332409	0.284583	0.244902	0.216286	0.199989	0.195643
	0.436981	0.441413	0.456168	0.471303	0.486279	0.501099	0.515853	0.532272	0.551484	0.57097	0.588363	0.605173	0.621725	0.637782	0.653005	0.665705	0.676772	0.687889	0.697062	0.704954	0.714163	0.721801	0.727426	0.731789	0.733937	0.73609	0.739064	0.740174	0.739005	0.737438	0.735828	0.735271	0.735971	0.736196	0.734391	0.727457	0.71297	0.690348	0.658901	0.616718	0.562735	0.498746	0.428494	0.356755	0.287516	0.223641	0.167459	0.121312	0.0877091
[truncated: 46 more columns]
