# Supplementary material for: Multiplicative joint coding in preparatory activity for reaching sequence in macaque motor cortex
Source: Nat Commun. 2024 Apr 11;15:3153. doi: 10.1038/s41467-024-47511-1 (PMC11009282; doi:10.1038/s41467-024-47511-1)
Supplement: Supplementary file 4 — Source Data [file 41467_2024_47511_MOESM4_ESM.zip › Source Data Fig. 4.xlsx]

## Sheet: Fig.4a
Multiplicative tuning curve, Peri-MO
0.454442	0.452601	0.450726	0.448817	0.446875	0.4449	0.442893	0.440855	0.438785	0.436686	0.434557	0.432399	0.430213	0.427999	0.425758	0.423491	0.421199	0.418881	0.41654	0.414175	0.411787	0.409377	0.406946	0.404495	0.402024	0.399534	0.397025	0.394499	0.391957	0.389398	0.386824	0.384236	0.381634	0.37902	0.376393	0.373756	0.371108	0.36845	0.365783	0.363109	0.360427	0.357739	0.355046	0.352348	0.349646	0.34694	0.344233	0.341524	0.338815	0.336106
0.206702	0.205323	0.203985	0.202687	0.201432	0.200218	0.199047	0.197919	0.196834	0.195793	0.194795	0.193842	0.192933	0.192068	0.191249	0.190474	0.189745	0.189062	0.188425	0.187833	0.187288	0.18679	0.186338	0.185932	0.185573	0.185262	0.184997	0.184779	0.184609	0.184486	0.18441	0.184381	0.1844	0.184466	0.184579	0.184739	0.184947	0.185201	0.185503	0.185852	0.186247	0.18669	0.187178	0.187714	0.188295	0.188923	0.189596	0.190315	0.19108	0.19189
0.337578	0.337215	0.336853	0.336491	0.336131	0.335771	0.335413	0.335056	0.334701	0.334346	0.333994	0.333643	0.333294	0.332947	0.332602	0.332259	0.331919	0.331581	0.331245	0.330912	0.330581	0.330253	0.329928	0.329606	0.329287	0.328971	0.328659	0.328349	0.328043	0.327741	0.327442	0.327147	0.326856	0.326569	0.326286	0.326006	0.325731	0.32546	0.325194	0.324931	0.324674	0.324421	0.324172	0.323928	0.323689	0.323455	0.323226	0.323001	0.322782	0.322568
0.407217	0.406387	0.405536	0.404665	0.403775	0.402865	0.401935	0.400987	0.40002	0.399035	0.398031	0.39701	0.395971	0.394915	0.393842	0.392753	0.391647	0.390526	0.389389	0.388237	0.38707	0.385889	0.384693	0.383484	0.382262	0.381026	0.379778	0.378518	0.377246	0.375962	0.374667	0.373362	0.372046	0.370721	0.369386	0.368042	0.366689	0.365328	0.363959	0.362583	0.3612	0.35981	0.358414	0.357012	0.355605	0.354193	0.352777	0.351357	0.349933	0.348506
0.264185	0.263621	0.26308	0.262562	0.262068	0.261598	0.261151	0.260728	0.260329	0.259955	0.259605	0.259279	0.258977	0.2587	0.258448	0.25822	0.258018	0.25784	0.257687	0.257559	0.257456	0.257378	0.257325	0.257297	0.257294	0.257316	0.257364	0.257436	0.257533	0.257656	0.257803	0.257976	0.258173	0.258395	0.258642	0.258913	0.259209	0.259529	0.259874	0.260243	0.260637	0.261054	0.261496	0.261961	0.262449	0.262962	0.263497	0.264056	0.264638	0.265243
Additive tuning curve, Peri-MO
0.281821	0.285603	0.289398	0.293198	0.296999	0.300796	0.304582	0.308352	0.312101	0.315823	0.319513	0.323165	0.326775	0.330336	0.333844	0.337294	0.34068	0.343998	0.347242	0.350409	0.353493	0.356489	0.359394	0.362203	0.364911	0.367515	0.370011	0.372395	0.374664	0.376813	0.37884	0.380741	0.382514	0.384156	0.385663	0.387033	0.388265	0.389356	0.390304	0.391107	0.391764	0.392273	0.392634	0.392844	0.392904	0.392813	0.39257	0.392175	0.391629	0.39093
0.179711	0.176057	0.172548	0.169188	0.165979	0.162925	0.160029	0.157294	0.15472	0.152312	0.150071	0.147999	0.146097	0.144368	0.142811	0.141429	0.140222	0.139191	0.138336	0.137658	0.137156	0.136831	0.136681	0.136706	0.136907	0.13728	0.137826	0.138543	0.139429	0.140483	0.141702	0.143085	0.144628	0.14633	0.148188	0.150198	0.152358	0.154664	0.157114	0.159703	0.162427	0.165283	0.168267	0.171374	0.174601	0.177943	0.181394	0.184951	0.188609	0.192362
0.237414	0.238544	0.239828	0.241261	0.242843	0.244569	0.246437	0.248444	0.250586	0.25286	0.255262	0.257789	0.260436	0.263199	0.266074	0.269058	0.272144	0.27533	0.278609	0.281978	0.285431	0.288963	0.29257	0.296245	0.299985	0.303783	0.307634	0.311533	0.315474	0.319451	0.32346	0.327494	0.331549	0.335617	0.339695	0.343775	0.347853	0.351923	0.355979	0.360016	0.364028	0.368011	0.371957	0.375862	0.379722	0.383529	0.387281	0.39097	0.394593	0.398144
0.265109	0.268101	0.271187	0.274362	0.277623	0.280964	0.284379	0.287865	0.291416	0.295026	0.298691	0.302405	0.306162	0.309958	0.313786	0.317642	0.321519	0.325413	0.329317	0.333227	0.337135	0.341038	0.344929	0.348803	0.352654	0.356477	0.360267	0.364018	0.367724	0.371382	0.374984	0.378527	0.382006	0.385415	0.388749	0.392005	0.395177	0.39826	0.401251	0.404145	0.406939	0.409627	0.412207	0.414674	0.417025	0.419257	0.421367	0.423351	0.425206	0.42693
0.206156	0.204854	0.203723	0.202765	0.201978	0.201364	0.200922	0.200651	0.200552	0.200623	0.200864	0.201272	0.201848	0.202589	0.203493	0.204559	0.205785	0.207168	0.208705	0.210395	0.212233	0.214218	0.216346	0.218613	0.221016	0.223551	0.226215	0.229003	0.231912	0.234936	0.238073	0.241316	0.244662	0.248106	0.251643	0.255268	0.258975	0.262761	0.266619	0.270544	0.274531	0.278574	0.282669	0.286809	0.290988	0.295202	0.299444	0.30371	0.307992	0.312286
Neuron data tuning curve fitted by fourier, peri-MO
0.466889	0.467151	0.467402	0.467642	0.467871	0.468089	0.468296	0.468492	0.468677	0.46885	0.469012	0.469164	0.469303	0.469432	0.46955	0.469656	0.469751	0.469835	0.469907	0.469968	0.470018	0.470057	0.470084	0.4701	0.470105	0.470099	0.470081	0.470052	0.470012	0.46996	0.469898	0.469824	0.469738	0.469642	0.469534	0.469415	0.469285	0.469143	0.46899	0.468827	0.468652	0.468465	0.468268	0.46806	0.46784	0.467609	0.467368	0.467115	0.466851	0.466576
0.107569	0.10765	0.107737	0.107832	0.107933	0.108041	0.108155	0.108277	0.108405	0.10854	0.108682	0.108831	0.108986	0.109148	0.109317	0.109492	0.109675	0.109864	0.110059	0.110262	0.110471	0.110687	0.110909	0.111138	0.111374	0.111616	0.111866	0.112121	0.112384	0.112653	0.112929	0.113211	0.1135	0.113795	0.114097	0.114406	0.114721	0.115043	0.115371	0.115706	0.116047	0.116395	0.116749	0.11711	0.117477	0.117851	0.118231	0.118618	0.119011	0.11941
0.135837	0.136467	0.137138	0.137849	0.138599	0.139389	0.140217	0.141085	0.141992	0.142938	0.143922	0.144944	0.146005	0.147103	0.148239	0.149412	0.150623	0.151871	0.153155	0.154475	0.155832	0.157224	0.158652	0.160116	0.161614	0.163147	0.164714	0.166315	0.167949	0.169617	0.171318	0.173051	0.174817	0.176614	0.178443	0.180303	0.182194	0.184115	0.186066	0.188046	0.190056	0.192094	0.19416	0.196254	0.198375	0.200524	0.202698	0.204899	0.207126	0.209377
0.263395	0.265658	0.267938	0.270233	0.272545	0.274873	0.277215	0.279572	0.281943	0.284329	0.286727	0.289139	0.291563	0.293999	0.296447	0.298906	0.301375	0.303856	0.306345	0.308845	0.311353	0.31387	0.316395	0.318928	0.321467	0.324014	0.326566	0.329125	0.331688	0.334257	0.33683	0.339407	0.341987	0.34457	0.347156	0.349744	0.352334	0.354924	0.357516	0.360107	0.362699	0.365289	0.367878	0.370466	0.373052	0.375634	0.378214	0.380791	0.383363	0.385931
0.168123	0.165907	0.163733	0.161601	0.159513	0.157468	0.155468	0.153512	0.151602	0.149736	0.147917	0.146145	0.144419	0.142741	0.141111	0.139528	0.137995	0.13651	0.135074	0.133688	0.132352	0.131066	0.129831	0.128647	0.127514	0.126432	0.125403	0.124425	0.123499	0.122626	0.121805	0.121038	0.120323	0.119662	0.119054	0.118499	0.117998	0.117551	0.117158	0.116819	0.116534	0.116303	0.116126	0.116004	0.115935	0.115921	0.115962	0.116056	0.116205	0.116408
[truncated: 951 more columns]

## Sheet: Fig.4b
Multiplicative tuning curve, Peri-MO
0.282121	0.286111	0.29012	0.294147	0.298189	0.302246	0.306313	0.310389	0.314472	0.31856	0.32265	0.32674	0.330828	0.334912	0.338988	0.343056	0.347112	0.351155	0.355181	0.35919	0.363178	0.367143	0.371084	0.374997	0.378881	0.382733	0.386552	0.390335	0.394079	0.397784	0.401446	0.405064	0.408636	0.41216	0.415633	0.419054	0.422422	0.425733	0.428987	0.432181	0.435315	0.438385	0.441392	0.444332	0.447205	0.450009	0.452742	0.455404	0.457993	0.460507
0.284065	0.286072	0.288099	0.290147	0.292214	0.294303	0.296412	0.298543	0.300695	0.302868	0.305063	0.307279	0.309516	0.311775	0.314056	0.316358	0.318681	0.321025	0.323389	0.325775	0.32818	0.330606	0.333051	0.335515	0.337998	0.340499	0.343018	0.345555	0.348107	0.350676	0.353259	0.355858	0.35847	0.361094	0.363731	0.366379	0.369037	0.371704	0.37438	0.377063	0.379751	0.382445	0.385142	0.387842	0.390544	0.393245	0.395945	0.398643	0.401337	0.404025
0.283103	0.286091	0.28912	0.292187	0.295293	0.298435	0.301614	0.304827	0.308073	0.311352	0.314662	0.318002	0.32137	0.324766	0.328186	0.331631	0.335099	0.338587	0.342095	0.34562	0.349162	0.352718	0.356286	0.359865	0.363454	0.367049	0.37065	0.374255	0.377861	0.381466	0.38507	0.388668	0.392261	0.395845	0.399419	0.402981	0.406528	0.410059	0.413571	0.417062	0.420531	0.423975	0.427392	0.43078	0.434137	0.437462	0.440751	0.444003	0.447215	0.450387
0.282539	0.286103	0.2897	0.293331	0.296993	0.300685	0.304404	0.30815	0.311919	0.315711	0.319524	0.323354	0.327202	0.331063	0.334938	0.338823	0.342716	0.346616	0.35052	0.354426	0.358332	0.362235	0.366135	0.370028	0.373912	0.377786	0.381646	0.385491	0.389318	0.393126	0.396912	0.400674	0.40441	0.408117	0.411793	0.415437	0.419045	0.422617	0.426149	0.42964	0.433088	0.43649	0.439845	0.44315	0.446404	0.449605	0.45275	0.455838	0.458868	0.461836
0.283661	0.28608	0.288534	0.291022	0.293544	0.296099	0.298688	0.30131	0.303965	0.306651	0.309369	0.312118	0.314897	0.317706	0.320543	0.323408	0.326301	0.32922	0.332164	0.335133	0.338126	0.34114	0.344177	0.347233	0.350308	0.353402	0.356512	0.359637	0.362776	0.365928	0.369092	0.372265	0.375446	0.378634	0.381827	0.385024	0.388224	0.391423	0.394622	0.397817	0.401008	0.404193	0.407369	0.410536	0.413691	0.416833	0.419959	0.423068	0.426158	0.429227
Additive tuning curve, Peri-MO
0.610306	0.611406	0.612414	0.61333	0.614154	0.614886	0.615525	0.616071	0.616524	0.616884	0.61715	0.617323	0.617403	0.617389	0.617281	0.617081	0.616786	0.616399	0.615918	0.615344	0.614678	0.613918	0.613067	0.612123	0.611087	0.60996	0.608741	0.607432	0.606032	0.604543	0.602963	0.601295	0.599538	0.597693	0.59576	0.593741	0.591635	0.589444	0.587167	0.584807	0.582363	0.579836	0.577227	0.574536	0.571766	0.568916	0.565987	0.56298	0.559896	0.556736
0.022764	0.0246704	0.0266639	0.0287438	0.0309095	0.0331605	0.0354959	0.0379151	0.0404173	0.0430018	0.0456678	0.0484144	0.0512409	0.0541464	0.0571299	0.0601907	0.0633276	0.0665399	0.0698265	0.0731864	0.0766186	0.0801221	0.0836957	0.0873384	0.0910491	0.0948267	0.0986699	0.102578	0.106549	0.110582	0.114676	0.11883	0.123042	0.127311	0.131636	0.136016	0.140449	0.144933	0.149468	0.154052	0.158684	0.163362	0.168085	0.172851	0.177659	0.182507	0.187395	0.19232	0.197281	0.202276
0.328393	0.332854	0.337309	0.341756	0.346193	0.350619	0.355033	0.359433	0.363818	0.368188	0.372539	0.376872	0.381184	0.385475	0.389744	0.393988	0.398206	0.402398	0.406562	0.410697	0.414801	0.418873	0.422912	0.426918	0.430887	0.43482	0.438715	0.442571	0.446387	0.450162	0.453893	0.457582	0.461225	0.464823	0.468373	0.471876	0.475329	0.478732	0.482084	0.485383	0.488629	0.491821	0.494958	0.498039	0.501062	0.504028	0.506934	0.509781	0.512567	0.515291
0.494824	0.49826	0.501639	0.50496	0.508221	0.511422	0.514562	0.51764	0.520655	0.523605	0.526491	0.529311	0.532065	0.53475	0.537368	0.539916	0.542395	0.544803	0.547139	0.549404	0.551596	0.553714	0.555758	0.557728	0.559622	0.56144	0.563182	0.564847	0.566434	0.567944	0.569375	0.570727	0.572	0.573193	0.574306	0.575339	0.576292	0.577163	0.577953	0.578662	0.579288	0.579834	0.580297	0.580677	0.580976	0.581192	0.581326	0.581377	0.581346	0.581232
0.155607	0.159509	0.163456	0.167448	0.171484	0.175563	0.179682	0.183841	0.188039	0.192274	0.196546	0.200852	0.205191	0.209562	0.213964	0.218396	0.222855	0.227342	0.231853	0.236389	0.240947	0.245526	0.250126	0.254743	0.259378	0.264028	0.268692	0.273369	0.278057	0.282756	0.287462	0.292176	0.296895	0.301619	0.306345	0.311072	0.315799	0.320525	0.325247	0.329965	0.334678	0.339382	0.344078	0.348764	0.353438	0.358099	0.362746	0.367376	0.37199	0.376584
Neuron data tuning curve fitted by fourier, peri-MO
0.712438	0.710229	0.708022	0.705815	0.70361	0.701407	0.699204	0.697003	0.694803	0.692604	0.690407	0.688211	0.686017	0.683824	0.681632	0.679442	0.677254	0.675067	0.672881	0.670697	0.668514	0.666334	0.664154	0.661977	0.6598	0.657626	0.655453	0.653282	0.651113	0.648945	0.646779	0.644615	0.642453	0.640292	0.638134	0.635977	0.633822	0.631669	0.629517	0.627368	0.625221	0.623075	0.620932	0.61879	0.616651	0.614513	0.612378	0.610245	0.608113	0.605984
0.00688456	0.00732536	0.00778673	0.00826865	0.00877108	0.00929401	0.0098374	0.0104012	0.0109854	0.01159	0.0122149	0.0128601	0.0135255	0.0142112	0.014917	0.015643	0.0163891	0.0171552	0.0179413	0.0187474	0.0195734	0.0204193	0.0212849	0.0221704	0.0230755	0.0240004	0.0249448	0.0259088	0.0268923	0.0278952	0.0289175	0.0299592	0.0310201	0.0321002	0.0331995	0.0343178	0.0354551	0.0366114	0.0377866	0.0389806	0.0401933	0.0414248	0.0426748	0.0439433	0.0452303	0.0465357	0.0478594	0.0492013	0.0505614	0.0519396
0.311616	0.313073	0.314528	0.315982	0.317434	0.318885	0.320334	0.321782	0.323228	0.324673	0.326115	0.327556	0.328995	0.330432	0.331867	0.3333	0.33473	0.336159	0.337585	0.339009	0.34043	0.341849	0.343266	0.34468	0.346091	0.3475	0.348906	0.350309	0.351709	0.353106	0.3545	0.355892	0.35728	0.358665	0.360046	0.361424	0.362799	0.364171	0.365539	0.366904	0.368265	0.369622	0.370976	0.372325	0.373671	0.375014	0.376352	0.377686	0.379016	0.380342
0.528576	0.529404	0.530224	0.531035	0.531836	0.532628	0.533411	0.534185	0.53495	0.535705	0.536451	0.537188	0.537915	0.538633	0.539341	0.54004	0.54073	0.54141	0.54208	0.542741	0.543392	0.544034	0.544666	0.545288	0.545901	0.546503	0.547096	0.54768	0.548253	0.548817	0.549371	0.549915	0.550449	0.550973	0.551487	0.551991	0.552485	0.552969	0.553444	0.553908	0.554362	0.554806	0.55524	0.555663	0.556077	0.55648	0.556874	0.557257	0.55763	0.557992
0.10463	0.106258	0.107897	0.109546	0.111206	0.112876	0.114556	0.116246	0.117946	0.119656	0.121376	0.123106	0.124845	0.126594	0.128352	0.13012	0.131897	0.133684	0.135479	0.137284	0.139097	0.14092	0.142751	0.144591	0.14644	0.148297	0.150163	0.152037	0.153919	0.15581	0.157708	0.159615	0.161529	0.163451	0.165381	0.167319	0.169264	0.171217	0.173177	0.175144	0.177118	0.179099	0.181088	0.183083	0.185085	0.187093	0.189108	0.19113	0.193158	0.195192
[truncated: 951 more columns]
