# Supplementary material for: Multiplicative joint coding in preparatory activity for reaching sequence in macaque motor cortex
Source: Nat Commun. 2024 Apr 11;15:3153. doi: 10.1038/s41467-024-47511-1 (PMC11009282; doi:10.1038/s41467-024-47511-1)
Supplement: Supplementary file 4 — Source Data [file 41467_2024_47511_MOESM4_ESM.zip › Source Data Fig. 5.xlsx]

## Sheet: Fig.5a
Monkey C Array Adjusted Rsquare of single cosine model (neuron*bins)
0.709522	0.702995	0.704273	0.713657	0.725334	0.73397	0.739056	0.74094	0.737082	0.731783	0.735936	0.744993	0.745629	0.737094	0.730011	0.730695	0.735597	0.740389	0.742604	0.74203	0.740072	0.739879	0.747747	0.765636	0.782811	0.796234	0.812901	0.829705	0.840827	0.852105	0.866357	0.877234	0.881463	0.88164	0.880428	0.878955	0.876871	0.869824	0.842747	0.739583	0.383455	-0.0118998	0.201569	0.269813	0.222676	0.168881	0.128091	0.0874067	0.0756573	0.12442
-0.034044	-0.0480685	-0.0409834	-0.0245817	-0.00858217	0.00477766	0.0281189	0.0685921	0.107399	0.144635	0.175857	0.183565	0.191517	0.212493	0.236725	0.262576	0.271207	0.253853	0.229095	0.208533	0.190102	0.179777	0.149389	0.107824	0.0872559	0.05954	0.0232913	-0.0060954	-0.0278052	-0.0406434	-0.0510728	-0.0671023	-0.0740691	-0.0727114	-0.072667	-0.0738215	-0.0715043	-0.0534565	-0.026509	-0.0103131	-0.00396887	-0.00442206	-0.0100706	-0.0100348	0.0185548	0.0829943	0.172485	0.2883	0.40922	0.481641
0.209246	0.247958	0.262165	0.235413	0.198005	0.199293	0.21786	0.221049	0.220268	0.222923	0.209268	0.183856	0.175254	0.203194	0.239146	0.229743	0.188361	0.164965	0.171763	0.170247	0.149997	0.126592	0.100828	0.0632541	0.0207732	0.00208057	0.0039031	-0.00106832	-0.0185728	-0.0283269	-0.0188664	0.0127045	0.0523889	0.051709	0.00579195	-0.0290304	-0.0362293	-0.0407718	-0.0435745	-0.0179545	0.0429689	0.122758	0.223635	0.314898	0.361474	0.348056	0.296134	0.248242	0.230156	0.259547
0.437999	0.47767	0.467243	0.452627	0.462592	0.483622	0.489801	0.492243	0.492857	0.494271	0.514174	0.556487	0.591039	0.612477	0.639441	0.656862	0.65742	0.665912	0.665463	0.614553	0.548142	0.50475	0.498166	0.512268	0.521676	0.534935	0.566832	0.620668	0.674213	0.709952	0.747665	0.773128	0.741293	0.663673	0.619185	0.61801	0.630108	0.628737	0.611364	0.593346	0.580356	0.568766	0.55426	0.513749	0.429857	0.322506	0.204905	0.0896377	-0.00671086	-0.0646234
0.467395	0.497455	0.507153	0.537545	0.577025	0.612536	0.636923	0.665124	0.708653	0.743082	0.764901	0.787011	0.793616	0.783811	0.771675	0.757417	0.746896	0.73353	0.71574	0.719229	0.74305	0.744589	0.706345	0.669852	0.66253	0.660845	0.66462	0.677782	0.674984	0.628074	0.572093	0.555652	0.587703	0.634763	0.667119	0.692877	0.735226	0.793471	0.834463	0.86068	0.891958	0.913035	0.928618	0.938886	0.93285	0.913619	0.880592	0.82211	0.733924	0.601607
0.668796	0.700594	0.73748	0.769949	0.795481	0.812802	0.830109	0.847591	0.856491	0.857404	0.851796	0.834574	0.821133	0.814596	0.790704	0.7456	0.70822	0.688064	0.657081	0.606658	0.544491	0.48923	0.447718	0.404314	0.365088	0.341496	0.312506	0.263186	0.222494	0.200397	0.171311	0.134619	0.105962	0.0814988	0.0508868	0.0105602	-0.0286306	-0.0466491	-0.0394019	-0.0100548	0.0311697	0.0623894	0.0586663	0.017191	-0.0257347	-0.0189273	0.0503024	0.145986	0.231574	0.303382
0.883178	0.89295	0.905824	0.914938	0.920684	0.925246	0.928855	0.933398	0.938333	0.943872	0.949699	0.954587	0.956597	0.957331	0.9567	0.954695	0.953977	0.954752	0.954755	0.95264	0.949783	0.946856	0.944008	0.943	0.944604	0.947613	0.948672	0.946945	0.944192	0.942497	0.940007	0.935384	0.930947	0.925788	0.919078	0.913767	0.911017	0.906903	0.899842	0.880378	0.81957	0.648849	0.292959	-0.0202329	-0.062417	0.0456267	0.206731	0.3555	0.461155	0.522916
0.500765	0.512382	0.518416	0.548943	0.602701	0.633219	0.633373	0.626637	0.637944	0.664246	0.680417	0.683612	0.687521	0.690793	0.692369	0.695618	0.697978	0.699486	0.703017	0.713797	0.727901	0.73808	0.732941	0.716743	0.695603	0.665386	0.644023	0.638908	0.644325	0.658522	0.674527	0.69631	0.723644	0.737317	0.737818	0.739358	0.728938	0.679451	0.600175	0.580375	0.679027	0.780177	0.831807	0.849784	0.849383	0.838634	0.810573	0.738193	0.561321	0.22556
-0.0740747	0.618867	0.664703	0.689329	0.714841	0.735243	0.733154	0.729492	0.744543	0.749923	0.74463	0.736299	0.723921	0.720712	0.726713	0.72259	0.722243	0.731681	0.752638	0.780728	0.804592	0.825082	0.85512	0.884823	0.904678	0.911061	0.902268	0.89609	0.902315	0.914868	0.927472	0.935487	0.941767	0.951765	0.95601	0.948505	0.93365	0.913535	0.887975	0.848965	0.783045	0.718243	0.698183	0.718205	0.742466	0.752465	0.738137	0.68441	0.592843	0.486776
-0.0626709	-0.0426278	-0.0155452	0.00583807	0.0339979	0.09384	0.190345	0.298678	0.389132	0.44485	0.478885	0.495618	0.511857	0.539384	0.569793	0.580692	0.554084	0.483498	0.387284	0.290256	0.195148	0.109869	0.0443942	0.00145751	-0.0193793	-0.0291452	-0.0322267	-0.0313789	-0.0343158	-0.048017	-0.0657874	-0.0683109	-0.0220906	0.149112	0.442466	0.671342	0.788182	0.847078	0.872351	0.869732	0.84617	0.792124	0.680933	0.501974	0.312929	0.334761	0.534192	0.678394	0.735443	0.714588
-0.0157558	-0.0142142	-0.0130341	-0.0105535	-0.0157068	-0.0335521	-0.0475423	-0.0535862	-0.0649295	-0.0739789	-0.0662045	-0.0475451	-0.028891	-0.00327202	0.0236775	0.0285119	0.0336392	0.0501848	0.0579499	0.0548403	0.0552388	0.0531632	0.0625014	0.0965523	0.139273	0.180131	0.228888	0.281534	0.330664	0.370636	0.393073	0.38062	0.323509	0.303153	0.469014	0.698319	0.822485	0.871614	0.882829	0.877755	0.86404	0.836507	0.788105	0.716418	0.610961	0.455398	0.249562	0.0370971	-0.066767	-0.000268392
0.626892	0.629894	0.635045	0.641353	0.644944	0.644281	0.645736	0.650653	0.654334	0.658161	0.666771	0.675923	0.67996	0.679648	0.680626	0.686666	0.69549	0.705178	0.715618	0.725419	0.731468	0.735062	0.741601	0.752773	0.76738	0.784666	0.801784	0.813157	0.820763	0.829454	0.839872	0.85096	0.864959	0.878639	0.889321	0.898476	0.906584	0.915818	0.925827	0.931672	0.930125	0.920498	0.903138	0.878048	0.842104	0.791464	0.714297	0.59042	0.438584	0.305439
0.380904	0.388466	0.398371	0.41474	0.458178	0.50951	0.548102	0.572509	0.590797	0.616989	0.651692	0.685616	0.714354	0.739009	0.749018	0.73585	0.720035	0.709485	0.695057	0.667418	0.638878	0.624306	0.62086	0.616998	0.621324	0.647923	0.670198	0.671518	0.668401	0.674258	0.68739	0.692325	0.696975	0.720966	0.763455	0.813978	0.86435	0.901225	0.917783	0.919467	0.91047	0.893349	0.872408	0.84413	0.795854	0.710731	0.550427	0.254504	-0.00698789	0.0596058
0.115943	0.110533	0.0863927	0.0715204	0.084729	0.100176	0.104553	0.0974109	0.0943794	0.103433	0.117481	0.128264	0.11075	0.0724306	0.0395253	0.0174334	0.0137511	0.0161236	-0.00347122	-0.0339001	-0.049313	-0.0483895	-0.0371413	-0.0275649	-0.0196745	-0.0131154	0.00487783	0.0415676	0.0723076	0.0945704	0.122991	0.146232	0.16317	0.184383	0.190601	0.153878	0.0656009	-0.0569495	0.0471751	0.395436	0.553985	0.58538	0.549942	0.458019	0.311877	0.118733	-0.0401285	-0.0608838	0.0406353	0.196724
0.498199	0.498703	0.489188	0.49126	0.494107	0.498678	0.512948	0.536463	0.569996	0.595189	0.594975	0.593919	0.612431	0.638092	0.641741	0.594016	0.540021	0.536406	0.570472	0.598798	0.621381	0.640245	0.640716	0.623049	0.606039	0.611505	0.621204	0.621969	0.611709	0.60112	0.60685	0.619716	0.629781	0.631964	0.582406	0.475349	0.333775	0.166429	0.00591485	-0.0701029	-0.0444042	0.0332479	0.0886353	0.0890404	0.0597341	0.0477451	0.0852099	0.160048	0.241046	0.326771
0.179913	0.141266	0.0971317	0.0772839	0.0736253	0.0685187	0.054154	0.0352946	0.0129057	-0.00757335	-0.0258407	-0.0314547	-0.0216176	-0.00604633	0.0228708	0.06883	0.114838	0.160355	0.200443	0.208676	0.180905	0.142097	0.121696	0.11744	0.101824	0.0714454	0.0394368	0.0162735	0.0125281	0.0364918	0.0818447	0.12844	0.154388	0.164262	0.169505	0.167378	0.149428	0.127177	0.132828	0.159667	0.182639	0.19506	0.183536	0.15236	0.135628	0.117898	0.0454542	-0.0528397	-0.0573615	0.00427312
0.303651	0.28605	0.274824	0.275154	0.269483	0.268843	0.309145	0.388899	0.460095	0.49771	0.517959	0.54676	0.584134	0.624039	0.65777	0.673261	0.661285	0.619687	0.583108	0.571819	0.555129	0.536485	0.535566	0.556155	0.580117	0.595758	0.59615	0.588794	0.599045	0.628127	0.653913	0.663123	0.635581	0.593243	0.570903	0.568491	0.57468	0.590554	0.613781	0.626346	0.623552	0.622722	0.632788	0.6353	0.59631	0.499637	0.318186	0.053334	-0.0733714	0.0301581
0.722679	0.760121	0.790822	0.79662	0.788549	0.78035	0.769503	0.760699	0.763955	0.777169	0.79351	0.809556	0.826809	0.835944	0.840353	0.840384	0.83162	0.820275	0.817511	0.823186	0.822179	0.813107	0.805316	0.802305	0.802721	0.800451	0.800224	0.813332	0.82616	0.823424	0.807912	0.783733	0.752105	0.721666	0.705638	0.700335	0.687646	0.648678	0.573739	0.451511	0.304505	0.272375	0.414178	0.590512	0.719982	0.790949	0.821305	0.827939	0.801923	0.702721
0.550931	0.578252	0.603289	0.6401	0.683789	0.71164	0.7338	0.757003	0.759464	0.741183	0.705645	0.679428	0.666657	0.638376	0.606277	0.599326	0.610539	0.617301	0.61864	0.626805	0.638709	0.65291	0.665108	0.670999	0.676641	0.679961	0.670063	0.654962	0.656863	0.67702	0.705659	0.719617	0.722071	0.730696	0.749869	0.774873	0.77873	0.749412	0.681813	0.552706	0.337377	0.090761	-0.0640285	-0.0132823	0.137905	0.246503	0.295579	0.298957	0.278968	0.25471
-0.0740742	0.762972	0.768003	0.77351	0.778115	0.783192	0.789663	0.797332	0.806471	0.816012	0.82509	0.83327	0.839408	0.844784	0.851119	0.855794	0.857736	0.857481	0.85556	0.852753	0.850545	0.850976	0.852171	0.852597	0.852353	0.852083	0.851809	0.851918	0.851697	0.850091	0.848745	0.847545	0.845754	0.84206	0.835459	0.826071	0.810793	0.781961	0.730427	0.64139	0.490309	0.262174	0.0184637	-0.071409	0.0248213	0.173997	0.29426	0.369303	0.40385	0.404585
0.266902	0.327376	0.355457	0.392971	0.433204	0.447172	0.457958	0.499806	0.565562	0.606688	0.601667	0.595155	0.60734	0.616775	0.622436	0.630997	0.648897	0.660855	0.652725	0.644709	0.668972	0.708969	0.740009	0.760023	0.774629	0.788463	0.803987	0.818253	0.829169	0.84011	0.852699	0.867866	0.884096	0.895065	0.887997	0.857248	0.808431	0.722423	0.607207	0.501466	0.399194	0.301712	0.238751	0.188423	0.103916	0.0182326	0.0547932	0.226796	0.400866	0.509754
0.144292	0.146696	0.164232	0.183757	0.183725	0.174418	0.161153	0.152828	0.155262	0.148721	0.109468	0.0564941	0.0160861	-0.00167294	-0.00830605	-0.00972531	-0.00333574	0.00846503	0.0206538	0.0339585	0.0510589	0.0849129	0.132075	0.158186	0.165347	0.179981	0.199606	0.209764	0.205464	0.192017	0.161355	0.113967	0.0642579	0.0321098	0.0741003	0.403741	0.678473	0.82285	0.887797	0.909768	0.914409	0.917109	0.92364	0.933223	0.941958	0.948422	0.954439	0.960107	0.964701	0.96552
0.286135	0.321496	0.36355	0.35701	0.310856	0.282968	0.295762	0.316649	0.34553	0.399841	0.430762	0.415353	0.399527	0.405941	0.414458	0.409608	0.378868	0.324121	0.304876	0.335181	0.373865	0.390975	0.389603	0.398566	0.433337	0.485637	0.538508	0.584552	0.612724	0.632158	0.65425	0.675624	0.695981	0.713371	0.717395	0.711398	0.722408	0.758194	0.791635	0.81617	0.836681	0.846448	0.844307	0.826903	0.789648	0.734396	0.67146	0.611439	0.547244	0.454434
0.0496446	0.0819059	0.112618	0.124346	0.121404	0.133346	0.145338	0.154906	0.148019	0.106924	0.0545004	0.0113946	-0.0208884	-0.041251	-0.0454317	-0.0303644	-0.00768223	0.00246567	0.00373478	0.0110069	0.0342593	0.0536447	0.0558285	0.0198833	-0.0346444	-0.0478118	-0.01274	0.0226472	0.0456355	0.0618807	0.0581996	0.0445309	0.0293467	0.0237117	0.0366966	0.064173	0.243588	0.520779	0.71225	0.79164	0.809491	0.81525	0.824488	0.834815	0.843842	0.846805	0.843545	0.841169	0.841745	0.845616
-0.0376007	-0.0193301	-0.000275499	0.0150538	-0.00194826	-0.0228316	-0.0231334	-0.018079	-0.0110579	0.0114914	0.0349167	0.0201966	-0.014472	-0.0286293	-0.017894	-0.0059519	-0.0143542	-0.0294673	-0.04833	-0.0677533	-0.0720565	-0.0643903	-0.0615124	-0.0565625	-0.0455804	-0.0359103	-0.033293	-0.040644	-0.0520922	-0.0582228	-0.0473246	-0.0205141	0.00768525	0.0405259	0.0766	0.15311	0.291498	0.42636	0.532746	0.608942	0.667784	0.722302	0.77789	0.825645	0.85431	0.865011	0.872396	0.882454	0.891396	0.871552
0.648548	0.653688	0.652485	0.654898	0.670602	0.696991	0.717032	0.727249	0.734332	0.736075	0.732516	0.734648	0.746378	0.762377	0.779058	0.791055	0.796748	0.79706	0.793942	0.791632	0.794363	0.796187	0.792715	0.792131	0.8011	0.808802	0.80446	0.789754	0.773444	0.759161	0.750447	0.74903	0.753624	0.763859	0.780643	0.806858	0.838306	0.863264	0.87666	0.883408	0.885243	0.880912	0.868454	0.842294	0.799314	0.746039	0.689041	0.619187	0.503795	0.300374
0.697854	0.711835	0.716624	0.718919	0.717281	0.719637	0.726913	0.740351	0.758442	0.769321	0.773199	0.781737	0.800081	0.819534	0.833024	0.840775	0.846675	0.850432	0.851696	0.852733	0.854705	0.85695	0.856912	0.856724	0.860026	0.863239	0.864577	0.865106	0.865368	0.868619	0.871972	0.87096	0.870731	0.873828	0.878733	0.881455	0.878999	0.87477	0.864234	0.834247	0.790764	0.749425	0.728503	0.743499	0.760176	0.744602	0.690018	0.612487	0.525049	0.442312
0.618345	0.68551	0.709849	0.723768	0.725683	0.686835	0.639348	0.609897	0.587617	0.573537	0.564054	0.569916	0.581158	0.562064	0.52761	0.503287	0.481971	0.468952	0.486707	0.504549	0.505745	0.490402	0.473096	0.45444	0.419667	0.392114	0.37166	0.339183	0.302351	0.271928	0.27017	0.294447	0.314474	0.329626	0.367927	0.453849	0.550525	0.570033	0.5681	0.631525	0.713037	0.752767	0.751324	0.709816	0.622418	0.492891	0.321515	0.137313	0.000619891	-0.00769991
0.592583	0.609198	0.640064	0.669865	0.688265	0.701559	0.714627	0.725622	0.733896	0.741416	0.748354	0.754956	0.760718	0.769204	0.780068	0.787733	0.793068	0.804438	0.819169	0.830264	0.839053	0.84353	0.844723	0.846813	0.853038	0.863865	0.873931	0.876719	0.876137	0.877756	0.882824	0.889491	0.896084	0.90255	0.908724	0.915069	0.922788	0.932576	0.942998	0.953737	0.963512	0.965745	0.936722	0.864988	0.784655	0.731645	0.705903	0.694655	0.690464	0.694506
0.382983	0.412046	0.471159	0.519473	0.529969	0.534992	0.553376	0.567495	0.566585	0.563212	0.565838	0.568512	0.562935	0.547407	0.521608	0.466134	0.383835	0.27852	0.189894	0.148219	0.103413	0.0371051	-0.00608786	0.0180333	0.0636017	0.100482	0.129102	0.151617	0.193191	0.276325	0.360393	0.418582	0.461144	0.519233	0.617556	0.742266	0.837614	0.890475	0.921958	0.943974	0.955133	0.95726	0.95497	0.952262	0.949507	0.94405	0.934318	0.918443	0.896127	0.867268
0.343476	0.393733	0.438719	0.461677	0.46841	0.473661	0.479168	0.484519	0.495748	0.509657	0.517464	0.516643	0.502305	0.480883	0.481074	0.499958	0.514569	0.511816	0.496966	0.479265	0.472485	0.490757	0.513783	0.515015	0.497982	0.479746	0.470765	0.467012	0.476396	0.511735	0.539616	0.522604	0.491745	0.463236	0.419608	0.362613	0.329455	0.377159	0.476181	0.556886	0.609677	0.650842	0.697667	0.739753	0.76946	0.782077	0.788966	0.7987	0.794922	0.763842
0.318947	0.333097	0.327342	0.327432	0.340481	0.343329	0.281859	0.195366	0.130716	0.111386	0.110687	0.087121	0.0582846	0.0378688	0.0237249	0.0241263	0.032193	0.0570438	0.0973802	0.112954	0.110867	0.124111	0.15665	0.191827	0.219818	0.252742	0.292379	0.320237	0.335353	0.353334	0.371582	0.400617	0.442411	0.465389	0.468697	0.459184	0.418944	0.327389	0.232612	0.201593	0.24972	0.341049	0.434847	0.494089	0.517575	0.468163	0.290984	0.099466	0.0467514	0.082045
0.410306	0.425243	0.430097	0.44106	0.432608	0.388914	0.343309	0.314839	0.325089	0.387029	0.452573	0.50157	0.54942	0.576543	0.582191	0.604735	0.644991	0.681981	0.701509	0.716949	0.741137	0.765274	0.782388	0.801619	0.826726	0.854071	0.874477	0.87736	0.875581	0.882334	0.893075	0.884231	0.851457	0.817287	0.789654	0.758138	0.690653	0.524704	0.333357	0.467673	0.682118	0.779318	0.796196	0.792032	0.788453	0.781503	0.773309	0.775289	0.795503	0.824703
0.636259	0.661383	0.690097	0.713741	0.716812	0.692347	0.656527	0.629383	0.632457	0.654216	0.669727	0.678751	0.692019	0.706743	0.707998	0.688445	0.659632	0.631489	0.593074	0.546943	0.526317	0.529294	0.531496	0.531857	0.532075	0.534104	0.537873	0.545568	0.565378	0.583225	0.578244	0.557583	0.537397	0.535178	0.550813	0.584415	0.654478	0.749072	0.823804	0.859154	0.864403	0.847271	0.815728	0.776929	0.733758	0.681195	0.598487	0.451742	0.235535	0.0366584
0.00520229	0.0842698	0.20256	0.237056	0.218744	0.243107	0.269121	0.231537	0.169903	0.127338	0.108493	0.0949937	0.0776485	0.0701197	0.0809621	0.0949604	0.102143	0.114064	0.137507	0.181227	0.234261	0.27834	0.299223	0.298895	0.300063	0.322938	0.368943	0.41831	0.431541	0.397648	0.359221	0.351091	0.371803	0.407983	0.431957	0.409697	0.331903	0.233723	0.163217	0.173404	0.306323	0.48231	0.587355	0.619244	0.602205	0.542187	0.461298	0.395086	0.367188	0.373822
0.703712	0.728338	0.725477	0.721914	0.740006	0.756949	0.770663	0.787234	0.800797	0.800944	0.798827	0.800863	0.80119	0.800113	0.798581	0.796303	0.790901	0.787246	0.790319	0.796578	0.800111	0.799636	0.79885	0.8009	0.808524	0.817743	0.822774	0.824806	0.826768	0.825935	0.819276	0.8112	0.804701	0.793524	0.780174	0.776519	0.778284	0.776386	0.77148	0.768953	0.766752	0.766045	0.76752	0.767807	0.767626	0.763973	0.742537	0.672451	0.475252	0.0880764
0.110517	0.114485	0.160887	0.237568	0.327612	0.411797	0.479868	0.540376	0.590537	0.625043	0.647648	0.65593	0.647766	0.633442	0.634109	0.627838	0.609157	0.596253	0.581147	0.540873	0.486008	0.459831	0.447429	0.404119	0.361412	0.351075	0.351734	0.364557	0.392389	0.425075	0.456504	0.47579	0.497565	0.523078	0.546276	0.558948	0.546037	0.509112	0.488916	0.483225	0.463356	0.432706	0.397197	0.323441	0.229219	0.150503	0.128522	0.1559	0.159367	0.156724
0.447917	0.42081	0.338733	0.282668	0.297133	0.337407	0.372069	0.39627	0.413281	0.433325	0.445203	0.443059	0.434044	0.405066	0.360296	0.31255	0.25738	0.223013	0.21602	0.210197	0.213863	0.226829	0.231845	0.229313	0.218529	0.213137	0.222432	0.217983	0.194494	0.173319	0.148969	0.125548	0.111439	0.102358	0.101752	0.110365	0.112627	0.108787	0.111144	0.128734	0.173462	0.239134	0.324504	0.424882	0.519379	0.574409	0.586913	0.576153	0.546863	0.507018
0.456453	0.475352	0.503105	0.520893	0.510032	0.486809	0.467849	0.442927	0.411164	0.392728	0.389659	0.402225	0.428839	0.463686	0.505234	0.545831	0.580418	0.615864	0.650921	0.674366	0.687452	0.695064	0.698916	0.699971	0.693681	0.681426	0.674727	0.679704	0.693298	0.709478	0.717705	0.726503	0.741816	0.753478	0.761051	0.769949	0.787704	0.804881	0.808132	0.800776	0.793974	0.792088	0.794311	0.798224	0.800688	0.791299	0.768757	0.749652	0.734448	0.714324
0.560016	0.570045	0.572666	0.584855	0.600645	0.60924	0.606731	0.605503	0.615714	0.620596	0.61431	0.607666	0.60147	0.599178	0.5901	0.564588	0.545969	0.544429	0.55549	0.578073	0.594393	0.59927	0.622046	0.655614	0.678292	0.692499	0.69946	0.679328	0.633374	0.597712	0.584106	0.584235	0.581401	0.57667	0.58777	0.622294	0.665689	0.693914	0.699292	0.695339	0.699033	0.714151	0.73025	0.737407	0.732818	0.713999	0.679304	0.630974	0.573006	0.499493
0.526231	0.535279	0.547941	0.55891	0.567189	0.56811	0.571516	0.570069	0.552683	0.52717	0.51091	0.509477	0.508113	0.505659	0.510417	0.514738	0.520605	0.531898	0.55008	0.580857	0.616132	0.637986	0.652215	0.667183	0.682267	0.692975	0.701837	0.714011	0.72532	0.727409	0.726226	0.732349	0.745882	0.75666	0.767761	0.787272	0.807799	0.821279	0.823807	0.819997	0.808856	0.775325	0.703191	0.591542	0.448381	0.311756	0.234669	0.235407	0.28058	0.327718
0.468653	0.503816	0.51223	0.487103	0.449252	0.404973	0.374253	0.370157	0.371054	0.358648	0.333193	0.314572	0.316871	0.332025	0.337135	0.328265	0.301004	0.260101	0.252998	0.289834	0.342954	0.385008	0.404909	0.397587	0.386863	0.395908	0.39636	0.373688	0.327687	0.285666	0.291709	0.315676	0.314682	0.265861	0.147898	0.0447483	0.181695	0.423831	0.581276	0.686963	0.76876	0.825747	0.861273	0.879237	0.888791	0.892539	0.887945	0.877372	0.859549	0.836445
-0.00702535	-0.00786162	-0.0108034	-0.0160404	-0.0247682	-0.0313989	-0.0287146	-0.00823129	0.0167657	0.0200954	0.0272684	0.0570276	0.0948777	0.129488	0.173723	0.22466	0.267436	0.3068	0.35708	0.421398	0.488106	0.537863	0.55747	0.58151	0.624784	0.669675	0.719077	0.766623	0.801527	0.827372	0.847102	0.864395	0.889736	0.921981	0.941108	0.943656	0.933691	0.917652	0.893596	0.849792	0.73199	0.280683	-0.0578565	0.229491	0.410078	0.480599	0.484663	0.44581	0.397509	0.359413
0.273397	0.325296	0.389491	0.43117	0.429914	0.419772	0.445167	0.501483	0.539857	0.536837	0.502365	0.449307	0.381464	0.312291	0.269559	0.262995	0.280046	0.306305	0.351687	0.404233	0.468035	0.557387	0.605066	0.61359	0.605221	0.582181	0.55759	0.517924	0.46951	0.449115	0.440779	0.418668	0.38242	0.316621	0.263181	0.295162	0.415492	0.557886	0.643525	0.670933	0.685798	0.692833	0.687819	0.68215	0.663021	0.612705	0.508821	0.341153	0.143642	0.0476097
0.547547	0.532737	0.52727	0.535157	0.544828	0.557687	0.59793	0.624902	0.600705	0.576333	0.595719	0.620361	0.603163	0.579026	0.584544	0.594435	0.602235	0.619161	0.646242	0.656303	0.635598	0.625897	0.633243	0.644457	0.673276	0.71167	0.719931	0.685172	0.640906	0.628147	0.633748	0.639168	0.6307	0.617329	0.608059	0.615721	0.646831	0.673198	0.681967	0.670034	0.622545	0.55642	0.498428	0.452016	0.404696	0.3329	0.235712	0.110499	0.0259063	0.161386
0.131857	0.110118	0.0633978	0.0367056	0.043739	0.0614172	0.0470084	0.0206102	0.00460369	-0.000726368	0.00267351	0.00587581	0.0124809	0.00678081	-0.0115988	-0.0152602	0.00989109	0.0435415	0.0732932	0.098074	0.124409	0.170386	0.208875	0.232815	0.254984	0.255552	0.249964	0.249998	0.261685	0.300491	0.340599	0.357951	0.373926	0.385885	0.351236	0.23282	0.0675413	0.138217	0.420491	0.681137	0.829976	0.891489	0.907122	0.89633	0.875332	0.850269	0.807207	0.73029	0.607899	0.387979
0.241424	0.288424	0.337372	0.362148	0.329869	0.28483	0.261713	0.243552	0.244698	0.265292	0.288597	0.318519	0.329233	0.281902	0.214899	0.168364	0.12256	0.07308	0.0287464	-0.00355181	-0.0302318	-0.0513901	-0.0634291	-0.069748	-0.0722962	-0.0708792	-0.0644413	-0.0557877	-0.0437608	-0.0286395	-0.00660409	0.033584	0.0796446	0.10587	0.123983	0.144093	0.145555	0.106378	0.0143016	0.231568	0.524376	0.604315	0.623562	0.628921	0.63125	0.619394	0.558111	0.408058	0.17214	-0.0411633
0.0351754	0.0869722	0.173571	0.200969	0.16645	0.144794	0.182257	0.230437	0.256028	0.293712	0.313724	0.266608	0.209504	0.20493	0.252413	0.289415	0.287864	0.29515	0.322313	0.375273	0.454194	0.520486	0.532282	0.518427	0.508198	0.507411	0.515473	0.5174	0.525979	0.523324	0.485698	0.433097	0.399071	0.40043	0.435934	0.524651	0.651478	0.729867	0.760019	0.78487	0.80332	0.784391	0.713775	0.563305	0.31498	0.0488049	-0.0543365	0.0174402	0.146702	0.280536
0.590782	0.589982	0.593171	0.590238	0.570617	0.534012	0.501447	0.480777	0.456965	0.409714	0.34532	0.288987	0.24086	0.190176	0.154479	0.144422	0.153037	0.187094	0.235149	0.284517	0.318962	0.32636	0.319171	0.287494	0.251263	0.220744	0.193933	0.184556	0.186208	0.197114	0.215403	0.236419	0.27282	0.327741	0.387381	0.455763	0.531002	0.599469	0.653154	0.679383	0.678192	0.657292	0.630092	0.603303	0.572907	0.537134	0.500303	0.455282	0.381039	0.267487
-0.0522875	-0.0525293	-0.0506432	-0.0227746	0.0343474	0.0682536	0.074603	0.0777986	0.0900565	0.095032	0.109483	0.133632	0.157416	0.199325	0.239565	0.244964	0.258129	0.297159	0.341893	0.346819	0.285656	0.219229	0.192972	0.214823	0.260528	0.287151	0.271789	0.238115	0.205635	0.192681	0.209995	0.24153	0.272503	0.274185	0.251675	0.261053	0.292024	0.299058	0.29447	0.276874	0.231258	0.16049	0.0654778	0.0156173	0.0963592	0.259396	0.408714	0.513607	0.597186	0.653156
0.604574	0.584349	0.567413	0.559515	0.562487	0.573669	0.578888	0.562529	0.531442	0.507765	0.501011	0.490447	0.449926	0.402463	0.368002	0.346255	0.329811	0.318147	0.320119	0.323497	0.31654	0.322197	0.361613	0.415578	0.45979	0.494178	0.531187	0.572471	0.59278	0.596707	0.614374	0.641846	0.664931	0.690335	0.735609	0.787553	0.832473	0.865496	0.892512	0.915317	0.929012	0.934794	0.934357	0.927085	0.911484	0.889215	0.863858	0.837001	0.806958	0.76685
-0.0740774	-0.0547845	-0.0448926	-0.0351438	-0.0238242	-0.0151918	-0.00899223	-0.0159056	-0.040554	-0.0637651	-0.0726189	-0.0738205	-0.07226	-0.0677384	-0.0603129	-0.0544624	-0.0507424	-0.0495284	-0.0475766	-0.0418038	-0.026195	0.00107642	0.0232441	0.0462722	0.0869847	0.142881	0.204781	0.291851	0.400449	0.494421	0.569657	0.622658	0.660643	0.662347	0.622052	0.576197	0.581006	0.650102	0.737553	0.806758	0.84292	0.847803	0.834645	0.818186	0.803709	0.790726	0.783572	0.770438	0.719979	0.622531
0.548906	0.576707	0.598658	0.607947	0.615152	0.632853	0.643568	0.636055	0.623021	0.612887	0.603981	0.59663	0.598809	0.603746	0.5989	0.59391	0.592343	0.589841	0.586164	0.5851	0.592118	0.604131	0.607241	0.607511	0.603094	0.587068	0.576053	0.579386	0.584773	0.586773	0.585548	0.580589	0.572981	0.55635	0.543903	0.543528	0.531626	0.512438	0.523446	0.59303	0.706682	0.801973	0.844805	0.860461	0.873794	0.883045	0.882142	0.870436	0.842322	0.791821
0.0242026	0.0111766	0.00869981	0.0257488	0.0525978	0.074123	0.097083	0.13643	0.202683	0.296015	0.384029	0.444527	0.475814	0.474404	0.470508	0.496618	0.53176	0.536009	0.513793	0.483107	0.462333	0.437893	0.417797	0.420891	0.435933	0.459188	0.491576	0.518555	0.548874	0.567848	0.574369	0.583254	0.594645	0.605361	0.617709	0.622883	0.609469	0.607546	0.631917	0.671003	0.698014	0.692791	0.651211	0.585127	0.524539	0.498288	0.502249	0.496993	0.461309	0.386775
-0.00199884	-0.0158193	-0.0154822	-0.0111897	-0.00837383	-0.00376222	-0.000335956	-0.00739227	-0.010572	0.0190457	0.066011	0.0980202	0.1239	0.144859	0.157242	0.185537	0.251014	0.330765	0.368999	0.367123	0.365241	0.39201	0.431759	0.461008	0.484448	0.523483	0.578697	0.605722	0.597453	0.571592	0.550409	0.546116	0.549841	0.541403	0.535735	0.53139	0.503967	0.48539	0.518911	0.579195	0.626212	0.636176	0.563423	0.349097	0.0899898	-0.0541827	-0.0685418	-0.0316974	0.0052851	0.0387952
-0.0678229	-0.0647885	-0.0615721	-0.0542791	-0.0436261	-0.0200117	0.0160322	0.065769	0.130338	0.185646	0.225442	0.232686	0.204049	0.161566	0.102028	0.0366854	0.00316465	-0.00672757	-0.0243493	-0.043988	-0.0516	-0.0487555	-0.0416115	-0.04043	-0.0433726	-0.0469565	-0.0600538	-0.0711182	-0.0739727	-0.0740368	-0.056568	-0.0328209	-0.0184262	-0.0143901	-0.00348093	0.029569	0.0968709	0.162212	0.173929	0.153709	0.153501	0.192972	0.233365	0.25279	0.285647	0.343226	0.415644	0.487681	0.544315	0.58206
0.324302	0.325676	0.342319	0.381828	0.417468	0.422544	0.42068	0.44596	0.492361	0.530113	0.548931	0.56148	0.56645	0.557863	0.562886	0.600231	0.649244	0.683315	0.712222	0.746524	0.778767	0.804297	0.838574	0.87187	0.885126	0.890369	0.893302	0.891583	0.87781	0.849938	0.826636	0.819513	0.818882	0.826019	0.842055	0.853486	0.852327	0.853165	0.84746	0.82739	0.808996	0.801772	0.793086	0.756969	0.688255	0.608297	0.531928	0.452302	0.371314	0.285459
-0.0629861	-0.0575739	-0.035851	0.0195805	0.0933898	0.167436	0.236276	0.3053	0.359234	0.397153	0.458213	0.532052	0.566132	0.572622	0.577125	0.590987	0.614731	0.624938	0.630803	0.655338	0.680446	0.679566	0.667931	0.6736	0.685521	0.68432	0.679194	0.673741	0.66568	0.645703	0.614627	0.593185	0.582327	0.567126	0.54382	0.517135	0.492472	0.47823	0.479283	0.495684	0.523943	0.553464	0.576377	0.592255	0.588231	0.552985	0.48738	0.403555	0.294586	0.131568
0.823265	0.83593	0.840782	0.837279	0.840969	0.846986	0.840447	0.837401	0.844602	0.83901	0.818245	0.81102	0.821883	0.834271	0.83246	0.817141	0.804583	0.805544	0.811677	0.820577	0.828266	0.826793	0.823186	0.820072	0.817647	0.822435	0.835074	0.842124	0.846877	0.854658	0.864531	0.877097	0.882259	0.88036	0.880875	0.881635	0.878661	0.875966	0.885774	0.903142	0.903629	0.889028	0.872597	0.857945	0.845504	0.835193	0.82838	0.826894	0.828123	0.825536
0.435943	0.452539	0.487804	0.535646	0.58711	0.629088	0.656579	0.663667	0.665808	0.677575	0.688219	0.689346	0.67869	0.662697	0.648769	0.642565	0.644961	0.652753	0.662205	0.680867	0.701469	0.708567	0.703386	0.703824	0.716728	0.724344	0.717528	0.708925	0.706589	0.697442	0.682353	0.667383	0.644472	0.620654	0.615883	0.646277	0.708863	0.788415	0.861807	0.909732	0.933631	0.94286	0.941757	0.929224	0.906416	0.875917	0.839751	0.800531	0.754841	0.692832
0.0613769	0.0645863	0.114694	0.179576	0.231928	0.271332	0.276455	0.266431	0.269524	0.26917	0.262795	0.252923	0.252125	0.269028	0.294075	0.339416	0.395679	0.447752	0.490074	0.519317	0.536736	0.537591	0.528637	0.538895	0.576087	0.606135	0.62379	0.644914	0.679286	0.726769	0.769258	0.80249	0.824479	0.823739	0.802414	0.763551	0.691945	0.62124	0.635793	0.719441	0.785305	0.800973	0.801225	0.813162	0.830991	0.840884	0.840471	0.831789	0.810613	0.763411
-0.0740988	0.653839	0.669712	0.691268	0.711654	0.713877	0.702956	0.696469	0.695081	0.693099	0.696855	0.696604	0.695351	0.708773	0.730718	0.74167	0.734877	0.721395	0.70696	0.685282	0.65446	0.632553	0.628675	0.638128	0.65198	0.663747	0.670068	0.672274	0.676001	0.680638	0.681508	0.681438	0.682285	0.681964	0.677908	0.657783	0.587433	0.42846	0.204393	0.0555573	0.130734	0.346652	0.535406	0.653946	0.721667	0.756937	0.77441	0.77964	0.774209	0.758748
-0.0368097	-0.0531315	-0.0622389	-0.0592953	-0.0494989	-0.0417611	-0.0391732	-0.0338666	-0.0226352	-0.00283918	0.0153777	0.0293748	0.0479248	0.0610107	0.0659699	0.0830677	0.141475	0.221328	0.273355	0.33141	0.395308	0.43973	0.513198	0.606068	0.669463	0.695494	0.709663	0.725239	0.735474	0.744722	0.756497	0.765098	0.771972	0.781945	0.794749	0.802232	0.797577	0.779605	0.756963	0.734467	0.707796	0.658246	0.579182	0.49631	0.425771	0.37276	0.320339	0.244587	0.126534	-0.0215828
-0.00288191	0.00466197	0.0239062	0.0641733	0.126849	0.200077	0.261218	0.299157	0.288359	0.240327	0.195708	0.155945	0.125547	0.0983269	0.069886	0.0521962	0.0493565	0.0598532	0.080538	0.0899575	0.0860177	0.0919881	0.119514	0.161407	0.189325	0.194199	0.175179	0.136178	0.115724	0.119935	0.142162	0.176917	0.186048	0.166468	0.136242	0.126464	0.149756	0.164752	0.161351	0.17211	0.193372	0.206739	0.230412	0.284284	0.331962	0.356324	0.403895	0.478344	0.541427	0.595534
0.00193942	0.00958089	0.0390247	0.0783074	0.0940006	0.0916657	0.0888447	0.08333	0.0869923	0.101304	0.134792	0.195008	0.233464	0.215919	0.183188	0.158093	0.129421	0.110876	0.122407	0.13532	0.110651	0.0786506	0.0798072	0.112533	0.164921	0.207997	0.217184	0.189956	0.14217	0.0993581	0.093889	0.116871	0.110518	0.0761484	0.053779	0.061622	0.107078	0.194255	0.303751	0.433117	0.592325	0.742864	0.842112	0.889781	0.905641	0.896538	0.875263	0.855486	0.840097	0.816502
0.502221	0.521651	0.527059	0.526253	0.52711	0.531713	0.535298	0.547659	0.570451	0.578786	0.56063	0.537859	0.528718	0.518087	0.499088	0.490829	0.491962	0.478019	0.450833	0.431483	0.430106	0.434305	0.428266	0.422215	0.420816	0.411355	0.392905	0.378868	0.369722	0.368242	0.375706	0.37784	0.37504	0.370511	0.356057	0.335562	0.317768	0.300108	0.290532	0.283034	0.265989	0.258161	0.276601	0.308308	0.33024	0.341283	0.342676	0.317695	0.226458	0.0602725
0.270618	0.167041	0.0795619	0.0393868	-0.00708094	-0.041148	-0.0630621	-0.0720519	-0.070345	-0.0653572	-0.0645784	-0.0686255	-0.0714235	-0.069957	-0.043568	-0.00321759	0.0184899	0.0390619	0.0796247	0.117007	0.125588	0.131425	0.13775	0.12348	0.100894	0.102313	0.110723	0.0971598	0.0733738	0.0663857	0.0840061	0.105744	0.115833	0.133182	0.152098	0.148487	0.134844	0.127749	0.100885	0.018609	-0.0644642	0.0180796	0.236925	0.445322	0.581036	0.646512	0.671672	0.675703	0.667542	0.649148
0.3055	0.321197	0.330855	0.312075	0.27977	0.26337	0.27097	0.272433	0.276824	0.289651	0.315444	0.36532	0.420699	0.470998	0.490134	0.502364	0.530695	0.560609	0.584262	0.597997	0.613924	0.627407	0.63344	0.625457	0.602656	0.584415	0.579507	0.589361	0.610606	0.621898	0.610029	0.594964	0.603588	0.645129	0.700783	0.729716	0.737527	0.75518	0.779263	0.796759	0.8089	0.814598	0.805552	0.77409	0.728736	0.681936	0.621448	0.550936	0.515573	0.541836
0.74569	0.761614	0.773194	0.778426	0.779473	0.775524	0.778269	0.803584	0.839398	0.859239	0.870425	0.88039	0.885791	0.892543	0.905882	0.918551	0.923357	0.926555	0.929747	0.926962	0.91886	0.911855	0.906773	0.898493	0.887199	0.885126	0.893009	0.900179	0.908863	0.917799	0.920001	0.915173	0.905215	0.902584	0.913754	0.921586	0.920876	0.916099	0.906678	0.890763	0.873368	0.86314	0.85297	0.828678	0.762746	0.591699	0.329929	0.21598	0.227167	0.245051
0.0418735	0.0568362	0.0808886	0.0965799	0.114189	0.153304	0.205512	0.253102	0.303876	0.350671	0.368501	0.380596	0.403734	0.452729	0.497076	0.50732	0.493904	0.475623	0.443764	0.3972	0.337295	0.283624	0.265871	0.242972	0.207596	0.184519	0.165831	0.176088	0.217937	0.234165	0.202481	0.138676	0.0735057	0.061688	0.106782	0.137042	0.131678	0.14158	0.212799	0.412469	0.597286	0.679479	0.709653	0.727388	0.74821	0.76444	0.763844	0.741647	0.692288	0.587182
0.146279	0.158227	0.178511	0.194686	0.220649	0.263653	0.284893	0.286253	0.304248	0.310173	0.273923	0.226842	0.206468	0.181797	0.13331	0.0715541	0.0195304	-0.00550147	0.000380046	0.0318351	0.0501994	0.0414472	0.0355823	0.0283193	0.00474269	-0.0202134	-0.0420631	-0.0612139	-0.0570752	-0.0195965	0.0309058	0.0926549	0.150774	0.196503	0.254766	0.32734	0.39459	0.47887	0.594734	0.697545	0.762448	0.80241	0.822802	0.822628	0.806777	0.784272	0.770445	0.758288	0.737274	0.714029
0.327572	0.357348	0.360752	0.332507	0.30699	0.306809	0.295582	0.259934	0.241309	0.237283	0.220548	0.202442	0.192569	0.182851	0.167066	0.155569	0.157413	0.161881	0.147959	0.132648	0.1567	0.211215	0.272091	0.327293	0.364676	0.395602	0.432707	0.474681	0.526571	0.57865	0.617151	0.646099	0.66287	0.668688	0.679547	0.695946	0.721801	0.76459	0.808547	0.833771	0.839905	0.837024	0.829038	0.814873	0.79441	0.764118	0.717963	0.647653	0.526252	0.293741
0.252717	0.331832	0.416613	0.470661	0.4514	0.388246	0.351288	0.341047	0.321522	0.288127	0.260856	0.25703	0.264991	0.268977	0.275469	0.298595	0.340063	0.388372	0.455919	0.527783	0.552174	0.539162	0.551844	0.61315	0.668743	0.682082	0.66546	0.670649	0.704403	0.726464	0.736638	0.75241	0.76292	0.778423	0.807001	0.811821	0.78855	0.747631	0.704581	0.691519	0.713555	0.758581	0.813499	0.855385	0.87374	0.873734	0.855058	0.823847	0.781147	0.718482
-0.0591484	-0.055973	-0.0455145	-0.0190148	0.0090919	0.0225945	0.0253645	0.0395953	0.06831	0.0863722	0.0881009	0.0859553	0.0695092	0.0373346	0.0044114	-0.0166303	-0.0293107	-0.0400855	-0.0474484	-0.0505066	-0.0477766	-0.0395353	-0.0220536	0.0101886	0.0609633	0.120314	0.161497	0.185841	0.214312	0.246977	0.281251	0.30857	0.317523	0.318983	0.326188	0.352059	0.411895	0.498109	0.588827	0.669566	0.733104	0.779121	0.812485	0.839746	0.866638	0.897347	0.928722	0.945867	0.942123	0.929015
0.379939	0.412449	0.426362	0.444473	0.464696	0.488011	0.524758	0.562351	0.576504	0.563908	0.541694	0.550182	0.567284	0.558817	0.54866	0.558244	0.574058	0.571718	0.546932	0.519816	0.51199	0.491718	0.461377	0.455499	0.465866	0.464212	0.442578	0.427931	0.409681	0.386039	0.355971	0.313888	0.276013	0.265742	0.276497	0.289791	0.325619	0.402777	0.48875	0.556654	0.630579	0.733418	0.801073	0.80882	0.7954	0.796188	0.811826	0.822013	0.814291	0.785349
-0.0158717	-0.0335358	-0.0290099	-0.0109846	0.028464	0.0737441	0.105832	0.14339	0.202219	0.301852	0.421386	0.515437	0.574759	0.626498	0.677209	0.715007	0.745434	0.767443	0.760312	0.730556	0.717505	0.736221	0.742792	0.734909	0.721711	0.697344	0.666233	0.655356	0.660542	0.65095	0.641516	0.638015	0.633832	0.636991	0.657063	0.685714	0.713029	0.710746	0.700027	0.714924	0.743461	0.773189	0.794852	0.79467	0.757051	0.656478	0.570034	0.574598	0.618766	0.663113
0.358498	0.400483	0.472962	0.538232	0.592447	0.657737	0.711584	0.740633	0.75343	0.761394	0.775539	0.79382	0.8048	0.798102	0.775876	0.75701	0.748619	0.748616	0.757583	0.772854	0.790329	0.800409	0.802529	0.806916	0.822679	0.842078	0.847873	0.845369	0.848836	0.855199	0.852703	0.843287	0.837131	0.840217	0.846457	0.848545	0.845324	0.832366	0.805584	0.766839	0.716056	0.64076	0.52344	0.355944	0.177821	0.0538089	0.0146639	0.0337222	0.054397	0.036127
0.176896	0.169038	0.166039	0.149811	0.113606	0.072219	0.0401547	0.0217357	0.026393	0.051492	0.0729997	0.0843432	0.0959361	0.103116	0.103959	0.109021	0.122868	0.134877	0.157355	0.198342	0.253326	0.30376	0.349962	0.390845	0.41351	0.40751	0.366481	0.311483	0.27848	0.26457	0.238475	0.203728	0.162008	0.117199	0.096534	0.112113	0.173191	0.260564	0.301015	0.311416	0.349319	0.392923	0.418141	0.433934	0.429126	0.413496	0.398151	0.373369	0.330435	0.259625
0.386557	0.413143	0.438675	0.476139	0.515771	0.550578	0.597009	0.649543	0.673909	0.654665	0.6131	0.590798	0.599329	0.614344	0.621882	0.627161	0.621723	0.611581	0.594025	0.569112	0.556409	0.559882	0.566029	0.561929	0.554246	0.548723	0.545568	0.542852	0.54088	0.54057	0.541966	0.545831	0.547589	0.550814	0.553279	0.545884	0.544444	0.549324	0.533282	0.482058	0.423291	0.405141	0.41826	0.445768	0.477991	0.498846	0.512642	0.537682	0.57501	0.605265
-0.063547	-0.066349	-0.0667033	-0.0648228	-0.0496968	-0.0116274	0.0118055	0.0062074	-0.0224036	-0.055305	-0.070506	-0.0710113	-0.0657152	-0.0623459	-0.0536689	-0.0366619	-0.0227034	-0.00225678	0.0254086	0.0408929	0.0507534	0.0802388	0.136823	0.21813	0.319074	0.412505	0.451235	0.401104	0.345255	0.342804	0.356594	0.350134	0.34647	0.379437	0.440631	0.509503	0.59562	0.676903	0.72581	0.758309	0.786928	0.805688	0.811448	0.79889	0.771981	0.745867	0.72257	0.691872	0.625705	0.498872
-0.0597278	-0.0660581	-0.0645254	-0.0620726	-0.0546182	-0.0294578	-0.0118667	-0.0172182	-0.0345293	-0.0559372	-0.0664109	-0.0627542	-0.0546621	-0.0479923	-0.0297331	-0.00219712	0.0176663	0.0430772	0.0748248	0.0866806	0.0814964	0.0914753	0.115658	0.145629	0.195086	0.257934	0.292577	0.263653	0.235384	0.26732	0.315975	0.338476	0.362152	0.405909	0.460795	0.5248	0.606971	0.673643	0.707269	0.73944	0.777907	0.803904	0.816045	0.805825	0.772283	0.734545	0.70234	0.669446	0.606133	0.472545
-0.0690598	-0.0682834	-0.0700411	-0.0710895	-0.0616594	-0.0356512	-0.0314671	-0.0430432	-0.0529227	-0.0647762	-0.0715682	-0.0725426	-0.0684775	-0.0631288	-0.0590836	-0.0510574	-0.0422948	-0.0293688	-0.00445327	0.0167279	0.029867	0.0581058	0.113115	0.205702	0.334905	0.444864	0.477282	0.411938	0.34041	0.328902	0.340617	0.332923	0.312967	0.320926	0.377951	0.464402	0.560814	0.641118	0.686802	0.714872	0.738629	0.751351	0.7559	0.750807	0.729854	0.703345	0.683481	0.653211	0.583303	0.457113
0.593689	0.636413	0.63692	0.623846	0.633351	0.658258	0.673131	0.667142	0.641747	0.623412	0.618747	0.60263	0.574856	0.563108	0.574366	0.595942	0.615126	0.627795	0.639421	0.638163	0.617679	0.598047	0.588674	0.578038	0.564041	0.561594	0.573964	0.587208	0.597598	0.618136	0.649332	0.671151	0.681242	0.683533	0.670026	0.649285	0.63599	0.631155	0.624897	0.613458	0.603215	0.610268	0.635919	0.662735	0.671403	0.643879	0.557997	0.400996	0.207784	0.0623726
0.819777	0.838186	0.847547	0.842423	0.842085	0.851881	0.857713	0.857874	0.856374	0.858476	0.867963	0.88184	0.898318	0.913924	0.923456	0.930311	0.935453	0.936663	0.935493	0.932778	0.929658	0.928227	0.92762	0.927807	0.928947	0.928187	0.925327	0.923564	0.920249	0.911962	0.901392	0.893105	0.889976	0.889613	0.890633	0.89321	0.895053	0.895889	0.902735	0.913229	0.914632	0.900656	0.865321	0.813659	0.761545	0.716373	0.673682	0.640183	0.619702	0.603749
0.593289	0.606461	0.631633	0.650262	0.657809	0.658356	0.647756	0.63564	0.632423	0.634031	0.635706	0.629163	0.611472	0.593045	0.589037	0.599761	0.608467	0.614812	0.630497	0.647655	0.653971	0.657243	0.672495	0.688348	0.698778	0.713389	0.735115	0.757824	0.772315	0.779702	0.784187	0.795372	0.813688	0.828326	0.843562	0.861474	0.881842	0.901827	0.918356	0.929831	0.934906	0.934447	0.933425	0.935922	0.941373	0.947386	0.949269	0.937165	0.882881	0.671493
0.662185	0.674767	0.682261	0.682434	0.679494	0.678597	0.68295	0.701011	0.724436	0.739449	0.742288	0.729665	0.707913	0.695199	0.688231	0.679291	0.66858	0.653438	0.638191	0.625106	0.625193	0.638557	0.647764	0.645967	0.640869	0.643059	0.654805	0.662267	0.659681	0.650621	0.638091	0.632237	0.643893	0.663849	0.68213	0.707425	0.742859	0.774299	0.791698	0.806401	0.825909	0.841684	0.852718	0.861039	0.865013	0.864341	0.862134	0.864492	0.865723	0.851767
0.563734	0.580061	0.591361	0.599867	0.595166	0.586674	0.58539	0.593877	0.606492	0.622379	0.645281	0.669842	0.695259	0.728465	0.765218	0.791588	0.809294	0.826319	0.841896	0.853887	0.862801	0.869101	0.874592	0.877603	0.880208	0.886685	0.89219	0.894725	0.899565	0.903603	0.902775	0.901868	0.905817	0.911735	0.915969	0.915982	0.917358	0.926877	0.934801	0.930546	0.91227	0.881984	0.846607	0.81164	0.775084	0.73235	0.67599	0.58949	0.43168	0.154313
0.24491	0.310153	0.376909	0.444806	0.529954	0.581569	0.584589	0.586367	0.612178	0.632704	0.633316	0.618013	0.604627	0.586152	0.522241	0.422069	0.37428	0.410539	0.451184	0.446072	0.403886	0.326081	0.243406	0.20517	0.207793	0.207646	0.171126	0.10354	0.0273712	-0.0298611	-0.054261	-0.0604328	-0.0577816	-0.0563055	-0.0625369	-0.0654247	-0.0550328	-0.0415237	-0.0261617	0.0392431	0.199991	0.370891	0.47829	0.557545	0.593455	0.600597	0.623078	0.637768	0.618506	0.565038
0.275966	0.305665	0.323546	0.3368	0.345419	0.352896	0.361832	0.380037	0.403522	0.419173	0.419687	0.409988	0.406722	0.413464	0.422822	0.430188	0.445981	0.469776	0.485128	0.498229	0.523726	0.555732	0.580214	0.592514	0.59417	0.595048	0.596172	0.601836	0.62297	0.647473	0.657171	0.656354	0.660066	0.671605	0.685205	0.697797	0.71092	0.736226	0.785357	0.844072	0.890756	0.9198	0.933743	0.939359	0.940914	0.937345	0.928536	0.912426	0.879963	0.821552
0.00561376	0.00311721	0.0138971	0.00892679	-0.00838348	-0.0117057	-0.0146605	-0.0377034	-0.0545266	-0.045443	-0.00325207	0.0416365	0.045729	0.00655855	-0.0417544	-0.0629583	-0.0605239	-0.04249	-0.00819199	0.0383502	0.0733781	0.101817	0.133937	0.163714	0.199659	0.240406	0.253556	0.236361	0.225518	0.233858	0.250317	0.257505	0.237553	0.208172	0.171019	0.136121	0.15126	0.204981	0.31018	0.428159	0.500441	0.558367	0.620578	0.696328	0.775376	0.824774	0.82223	0.770991	0.701126	0.625358
0.200943	0.231518	0.266637	0.306035	0.337078	0.343679	0.349277	0.36694	0.382257	0.387344	0.390114	0.39382	0.395683	0.399761	0.398546	0.388193	0.378202	0.373402	0.376821	0.385269	0.39206	0.400305	0.408451	0.418809	0.437902	0.466006	0.500193	0.52837	0.539979	0.540494	0.538577	0.539674	0.546151	0.549359	0.552527	0.56949	0.608132	0.669153	0.735854	0.783543	0.803919	0.810828	0.816966	0.825889	0.836072	0.844261	0.850923	0.854925	0.855949	0.853659
0.318881	0.284917	0.254525	0.217466	0.166543	0.112969	0.0441179	-0.0108296	-0.0442904	-0.0554566	-0.0533118	-0.0552473	-0.0652155	-0.0657174	-0.039977	-0.0107859	-0.00634001	-0.00398957	0.00613095	0.0215551	0.054249	0.0775189	0.0615856	0.0549904	0.0790729	0.130647	0.198303	0.253625	0.284411	0.306723	0.32504	0.330319	0.322437	0.295046	0.238119	0.13981	0.0351907	0.0345963	0.104095	0.105077	0.0638857	0.0870743	0.204663	0.351802	0.489619	0.603191	0.690788	0.749809	0.777559	0.780885
0.14409	0.185751	0.199369	0.211579	0.256114	0.306471	0.342543	0.363023	0.374496	0.386544	0.385127	0.364741	0.351277	0.353538	0.354086	0.35628	0.378995	0.412397	0.432481	0.442136	0.461403	0.487472	0.505802	0.513041	0.516316	0.52369	0.531255	0.529986	0.534789	0.549916	0.559417	0.562494	0.570666	0.57676	0.573271	0.581473	0.61265	0.648666	0.663704	0.652557	0.622466	0.572985	0.511253	0.46534	0.456948	0.482911	0.527094	0.56986	0.603673	0.617699
-0.0478419	-0.0591874	-0.0620577	-0.0654248	-0.0699175	-0.0691391	-0.057408	-0.0456311	-0.0325639	-0.0161618	-0.00111716	0.01573	0.040975	0.0636674	0.0708099	0.0696296	0.0706169	0.0768308	0.0872852	0.0971527	0.0987478	0.101017	0.10782	0.116449	0.127753	0.148242	0.176845	0.199844	0.201633	0.204263	0.227626	0.267596	0.311267	0.359544	0.416829	0.480321	0.543479	0.59015	0.618432	0.624624	0.601446	0.55899	0.547389	0.56598	0.573067	0.573328	0.571435	0.564658	0.55289	0.528141
0.405428	0.405356	0.395471	0.375885	0.363658	0.348275	0.310114	0.265072	0.228755	0.17883	0.11617	0.0868785	0.0943149	0.0996027	0.0838649	0.0696133	0.0743546	0.0831143	0.0784234	0.0821202	0.103932	0.117404	0.135824	0.192623	0.264141	0.285904	0.267072	0.270036	0.291181	0.308708	0.361581	0.443497	0.511818	0.541274	0.542566	0.574066	0.631585	0.66758	0.666283	0.662457	0.662391	0.657941	0.648964	0.639671	0.634384	0.626155	0.607769	0.58471	0.563049	0.532358
0.555712	0.585958	0.55214	0.499017	0.460663	0.451926	0.471636	0.48853	0.467271	0.424195	0.372245	0.332699	0.330484	0.35847	0.408481	0.457868	0.464956	0.450309	0.46532	0.499869	0.518726	0.513715	0.469213	0.394875	0.301598	0.232308	0.21512	0.206182	0.167822	0.119601	0.104911	0.123589	0.139428	0.142866	0.160197	0.180903	0.181792	0.188986	0.224903	0.246827	0.252456	0.2824	0.35019	0.421782	0.445271	0.42262	0.382248	0.342953	0.285644	0.185484
-0.0165227	-0.0238076	-0.0393088	-0.0269825	0.0210497	0.0984685	0.20479	0.293956	0.318942	0.329483	0.367527	0.422133	0.479124	0.484394	0.429924	0.382761	0.345806	0.291917	0.241758	0.205427	0.166844	0.1179	0.0732761	0.0435006	0.0115284	-0.0155159	-0.0328805	-0.0411259	-0.0453294	-0.0472968	-0.0449694	-0.0343012	-0.0212829	-0.00917646	-0.0108568	-0.0261658	-0.0216127	0.024695	0.128457	0.2472	0.333101	0.384882	0.434505	0.485694	0.527264	0.559574	0.580426	0.592058	0.595425	0.582397
0.429811	0.433194	0.455486	0.461885	0.434388	0.417269	0.439409	0.49483	0.557244	0.605532	0.613963	0.576384	0.515506	0.486068	0.494275	0.520915	0.538713	0.542933	0.534834	0.513634	0.477923	0.426538	0.376499	0.360863	0.383434	0.431123	0.466089	0.461829	0.448687	0.463539	0.509548	0.563941	0.607745	0.634627	0.645863	0.658465	0.674458	0.698982	0.736893	0.759075	0.76477	0.760331	0.750924	0.739869	0.727809	0.710608	0.688753	0.665985	0.636894	0.581714
-0.0563124	-0.020511	0.0118191	0.0325621	0.0540868	0.0689737	0.0812589	0.0950845	0.10003	0.0897927	0.0823277	0.0847868	0.0941048	0.110736	0.135868	0.17435	0.219514	0.26308	0.314548	0.383546	0.465264	0.53284	0.583644	0.632512	0.676737	0.710182	0.737209	0.761979	0.78534	0.802294	0.813655	0.829344	0.850216	0.867259	0.877465	0.88043	0.879353	0.881468	0.886044	0.884815	0.872899	0.849887	0.80898	0.743166	0.662877	0.580468	0.512944	0.449912	0.377217	0.306421
-0.0554855	-0.0321953	0.0104693	0.0601793	0.0990915	0.132399	0.180586	0.240084	0.290192	0.293816	0.267272	0.279149	0.33302	0.395597	0.448771	0.473547	0.446073	0.377355	0.33942	0.332572	0.309552	0.28293	0.268455	0.273471	0.303352	0.346695	0.368178	0.33993	0.317945	0.348549	0.405092	0.443177	0.445863	0.420734	0.388258	0.364057	0.365917	0.4024	0.447409	0.479137	0.506414	0.537436	0.549107	0.510572	0.46617	0.464485	0.475793	0.464459	0.445532	0.442671
0.0959555	0.104352	0.0827344	0.058557	0.0586724	0.0709325	0.080885	0.0761901	0.0592268	0.0468619	0.0576681	0.10146	0.149455	0.15931	0.128922	0.0984006	0.107437	0.184477	0.279241	0.303208	0.297183	0.255988	0.176636	0.12328	0.110273	0.113499	0.0933051	0.0571554	0.0336315	0.0252596	0.0185652	0.00160439	-0.0121434	-0.0103545	0.00350551	0.0373844	0.101343	0.189283	0.275243	0.336213	0.390314	0.458933	0.51875	0.555749	0.567449	0.539305	0.479411	0.364638	0.21242	0.0544552
0.0617291	0.177758	0.269141	0.283498	0.285486	0.297081	0.298263	0.289033	0.262129	0.235406	0.228633	0.241266	0.271938	0.323224	0.378031	0.427181	0.464588	0.511572	0.578913	0.636756	0.667121	0.65808	0.639676	0.643141	0.65088	0.661844	0.68712	0.707758	0.708438	0.703436	0.702665	0.69669	0.683857	0.681842	0.700172	0.732176	0.760289	0.781997	0.80315	0.809897	0.812098	0.820713	0.807641	0.744844	0.582778	0.363008	0.522211	0.63769	0.668365	0.676008
0.658617	0.689471	0.685045	0.669772	0.649873	0.631664	0.641663	0.664857	0.663521	0.638885	0.619757	0.629695	0.654662	0.676955	0.701477	0.715188	0.712932	0.706533	0.69746	0.673851	0.642049	0.619335	0.613371	0.613259	0.607202	0.603382	0.606445	0.612514	0.626448	0.654543	0.687316	0.707024	0.713221	0.717742	0.718693	0.716976	0.713645	0.71215	0.720541	0.74308	0.770019	0.788067	0.794073	0.791911	0.787467	0.780171	0.765776	0.73696	0.680194	0.570756
0.0550862	0.079765	0.0762792	0.0791718	0.112263	0.155358	0.180244	0.168761	0.151612	0.147704	0.148954	0.163479	0.203893	0.228665	0.239062	0.262336	0.277199	0.284686	0.275106	0.261662	0.272379	0.307264	0.324219	0.313761	0.308325	0.285099	0.220027	0.152668	0.113664	0.0876249	0.0761222	0.0802119	0.0807552	0.0822508	0.107842	0.116402	0.0732941	0.0144801	-0.0269898	-0.0506641	-0.0187133	0.0827844	0.173337	0.222007	0.243553	0.274518	0.301262	0.300762	0.269821	0.257084
0.210146	0.216324	0.199801	0.213684	0.250763	0.301646	0.360316	0.400557	0.417007	0.429307	0.433422	0.435159	0.436732	0.4448	0.477045	0.540017	0.612855	0.66677	0.712767	0.762502	0.799838	0.819645	0.84106	0.849582	0.845473	0.850848	0.861077	0.867265	0.867884	0.861005	0.851956	0.849969	0.858015	0.866797	0.863181	0.859574	0.864607	0.870429	0.870851	0.860686	0.835916	0.803167	0.751568	0.677343	0.600051	0.524711	0.470406	0.434848	0.414761	0.423597
-0.00642521	0.0206322	0.0497689	0.0762867	0.0772223	0.0465066	0.0075033	-0.0154758	-0.0156218	-0.00708853	-0.0047004	0.00850898	0.0487196	0.0707763	0.0491424	0.0435104	0.0909581	0.162013	0.181447	0.154795	0.126478	0.102737	0.0710325	0.0506068	0.041416	0.030187	0.0305342	0.0368506	0.0321608	0.0269335	0.0344606	0.0618101	0.0974529	0.110351	0.111618	0.129186	0.145952	0.137285	0.112181	0.0506909	-0.0399251	-0.0601643	0.0693516	0.188353	0.24379	0.315327	0.409834	0.481339	0.53405	0.569823
0.0332433	0.0673097	0.0716068	0.0484604	0.0533604	0.0779903	0.0786463	0.0772297	0.0932187	0.112846	0.122134	0.139611	0.18842	0.232039	0.223056	0.200959	0.222674	0.264667	0.274907	0.260173	0.259769	0.233577	0.161143	0.10912	0.111475	0.140296	0.167822	0.171958	0.174591	0.184964	0.218767	0.277045	0.356633	0.434187	0.488051	0.523984	0.549698	0.554043	0.529268	0.501412	0.499678	0.518892	0.550531	0.604673	0.671114	0.735248	0.773255	0.761308	0.715131	0.65675
0.25207	0.178539	0.122161	0.105949	0.117727	0.142043	0.186047	0.237146	0.283903	0.340435	0.400851	0.459984	0.501663	0.530454	0.561647	0.591228	0.61299	0.609411	0.593432	0.588465	0.597716	0.615691	0.64677	0.673669	0.671011	0.648716	0.635478	0.652697	0.68575	0.716826	0.746561	0.771985	0.786203	0.805246	0.830248	0.841015	0.846878	0.869055	0.894865	0.899542	0.880463	0.842713	0.797856	0.759855	0.747246	0.753909	0.762053	0.766776	0.769373	0.781419
0.090629	0.104475	0.101915	0.0711378	0.0322154	-0.013145	-0.0529854	-0.0630402	-0.0625751	-0.0624682	-0.0494244	-0.00618986	0.0334711	0.0597197	0.109883	0.16036	0.169231	0.177028	0.195445	0.187038	0.158123	0.145417	0.176331	0.232486	0.271619	0.272821	0.217785	0.15222	0.120847	0.105836	0.0871653	0.0619213	0.0359688	0.0325001	0.0668422	0.12811	0.178494	0.19049	0.154681	0.105158	0.0725158	0.0666716	0.0602758	0.0238387	-0.0154749	-0.0309146	-0.0213737	0.000952454	0.0336812	0.0873644
0.889755	0.889382	0.892399	0.896504	0.90478	0.915152	0.920769	0.924161	0.928502	0.930278	0.928535	0.92538	0.92825	0.935193	0.934806	0.926921	0.919376	0.912884	0.907034	0.901351	0.893679	0.884638	0.87547	0.868523	0.860979	0.853683	0.847379	0.838239	0.825092	0.813551	0.803236	0.794257	0.789383	0.786417	0.783225	0.778915	0.768135	0.743961	0.698338	0.633769	0.570434	0.521107	0.493807	0.491342	0.511952	0.554043	0.603139	0.650598	0.699273	0.744451
0.462903	0.500144	0.519533	0.52882	0.5237	0.52673	0.557803	0.574361	0.573411	0.584946	0.578418	0.547847	0.545889	0.567488	0.566514	0.540236	0.519165	0.508867	0.505678	0.521332	0.563375	0.596546	0.600716	0.58461	0.562921	0.545438	0.545042	0.566587	0.593232	0.594822	0.57105	0.549255	0.535017	0.528497	0.534114	0.545938	0.558089	0.575439	0.598674	0.622952	0.646746	0.666287	0.675772	0.674373	0.665728	0.657195	0.650099	0.637861	0.614622	0.574551
-0.056549	-0.0498738	-0.0384683	-0.0323015	-0.0455234	-0.0610058	-0.0675466	-0.0643238	-0.045626	-0.0139057	0.0146065	0.0486997	0.103834	0.166805	0.214233	0.246313	0.270715	0.30749	0.34074	0.345956	0.335955	0.330954	0.328483	0.300729	0.268816	0.246132	0.220357	0.189444	0.174304	0.17628	0.178593	0.171415	0.175327	0.19451	0.183985	0.161642	0.188865	0.284201	0.381166	0.436247	0.473607	0.510018	0.503054	0.457173	0.414338	0.346005	0.227521	0.0658902	-0.0611987	-0.00390134
0.00830463	0.0260805	0.0369453	0.0353807	0.0369142	0.0364932	0.057378	0.10634	0.130569	0.106842	0.0839626	0.0745223	0.0543569	0.0161139	-0.0356368	-0.0726257	-0.0621115	-0.0470131	-0.0319653	-0.0110989	0.0131896	0.0387596	0.0617715	0.0746801	0.0856463	0.118262	0.168485	0.18884	0.181495	0.146722	0.0916926	0.0207863	-0.0274622	-0.0325352	-0.0174379	-0.0256768	-0.0574732	-0.0350877	0.107092	0.295974	0.431079	0.538196	0.654908	0.744411	0.777108	0.77231	0.763294	0.769417	0.792785	0.821628
0.0809241	0.0381771	0.0124956	0.0201981	0.031056	0.0309952	0.0412601	0.0609573	0.0922083	0.130062	0.168724	0.208672	0.231349	0.230724	0.224306	0.212056	0.193837	0.190168	0.200798	0.200233	0.188934	0.170719	0.15566	0.159437	0.161954	0.152569	0.168415	0.218055	0.270644	0.324295	0.388364	0.440328	0.446064	0.441849	0.457495	0.458631	0.427174	0.417295	0.518265	0.668163	0.7498	0.783625	0.795609	0.795821	0.791801	0.785731	0.77854	0.760536	0.721044	0.647595
0.54629	0.543607	0.522953	0.510518	0.518546	0.548818	0.561658	0.546375	0.518541	0.491677	0.473601	0.472135	0.499445	0.531972	0.534828	0.517869	0.525517	0.533325	0.533273	0.543208	0.552158	0.56756	0.580543	0.576446	0.580268	0.559343	0.513753	0.498242	0.479921	0.439571	0.3965	0.333602	0.263723	0.200256	0.150302	0.134102	0.131418	0.130664	0.159639	0.221181	0.292931	0.365831	0.460897	0.568949	0.670327	0.755262	0.813029	0.846518	0.865841	0.87876
0.0532762	0.0545677	0.0474756	0.0522908	0.0915488	0.166413	0.240817	0.249675	0.231598	0.243454	0.286797	0.331753	0.344548	0.364049	0.441048	0.537348	0.594489	0.630682	0.660696	0.664687	0.642884	0.615832	0.596194	0.608986	0.634143	0.655254	0.660427	0.646638	0.638183	0.644006	0.654392	0.673923	0.693175	0.693857	0.692729	0.696518	0.681238	0.642999	0.605369	0.592056	0.605963	0.632339	0.66196	0.681737	0.67857	0.655298	0.623624	0.571793	0.502346	0.428968
0.52276	0.551626	0.569373	0.57394	0.593122	0.610805	0.605718	0.585404	0.577567	0.593309	0.617644	0.62682	0.622362	0.615481	0.608581	0.604709	0.607186	0.609232	0.601924	0.600543	0.600346	0.591562	0.578247	0.553975	0.524413	0.502201	0.486468	0.486942	0.488817	0.478617	0.482557	0.514586	0.560575	0.603173	0.61143	0.575903	0.47429	0.268075	0.0336217	-0.0708711	-0.0313855	0.124576	0.358527	0.554361	0.648568	0.681651	0.701611	0.711049	0.710509	0.710296
0.492192	0.535834	0.593156	0.636015	0.632243	0.582678	0.519207	0.437722	0.361644	0.325163	0.319198	0.315591	0.29155	0.247046	0.193933	0.147591	0.118144	0.0976601	0.0663758	0.025028	-0.00695158	-0.0237326	-0.0278937	4.1045e-05	0.0689873	0.152097	0.228313	0.274957	0.293731	0.302908	0.306488	0.308296	0.313037	0.307951	0.289581	0.270116	0.257603	0.300123	0.41619	0.518313	0.583578	0.641565	0.69004	0.721117	0.730897	0.721761	0.698847	0.655484	0.575453	0.459392
Monkey C Array Adjusted Rsquare of additive model (neuron*bins)
0.740858	0.73603	0.738035	0.748483	0.763859	0.775983	0.783304	0.788728	0.791435	0.793785	0.803338	0.815166	0.818546	0.814065	0.808393	0.806016	0.80645	0.807712	0.805883	0.798193	0.788229	0.783103	0.785518	0.795236	0.805988	0.816129	0.830159	0.843265	0.851319	0.86158	0.875412	0.884138	0.885809	0.884631	0.882247	0.878833	0.874513	0.865527	0.836815	0.735988	0.401443	0.0583021	0.282344	0.366099	0.380586	0.417161	0.466486	0.509624	0.528502	0.509457
0.014676	-0.00509023	-0.0137496	-0.0159375	-0.0128899	-0.000301389	0.0429758	0.109661	0.167736	0.218418	0.249879	0.251953	0.258091	0.277105	0.307778	0.344349	0.352778	0.334675	0.321	0.323158	0.335559	0.342172	0.314373	0.279447	0.251913	0.218542	0.191683	0.164203	0.131083	0.108285	0.108496	0.113807	0.108266	0.0864648	0.0568668	0.0318416	0.0194829	0.010304	-0.00120864	-0.0121887	-0.0232757	-0.0387756	-0.0362113	-0.0108404	0.0345699	0.100639	0.185512	0.300262	0.427625	0.513899
0.182616	0.225048	0.253517	0.26539	0.273721	0.322135	0.384969	0.407445	0.414376	0.419842	0.396012	0.362298	0.346188	0.364256	0.396412	0.379639	0.31996	0.272005	0.262324	0.250013	0.20982	0.157239	0.116484	0.072344	0.00940134	-0.0192257	-0.00900904	-0.00975525	-0.0295614	-0.0458771	-0.0374539	0.00190679	0.0401629	0.0362217	0.00720982	-0.00397777	-0.00718286	-0.0272265	-0.0431041	-0.020831	0.0438012	0.129572	0.234149	0.324293	0.368759	0.353754	0.29881	0.247716	0.231781	0.267944
0.42056	0.458247	0.457795	0.452834	0.471487	0.50068	0.507225	0.504454	0.495576	0.491294	0.510148	0.553282	0.589223	0.609577	0.631511	0.645263	0.644739	0.653091	0.6566	0.61615	0.558411	0.520222	0.521059	0.536472	0.533665	0.534943	0.562505	0.613362	0.664208	0.700313	0.743264	0.782974	0.768016	0.703142	0.669878	0.673741	0.677817	0.665482	0.639711	0.614285	0.593974	0.574637	0.554109	0.509429	0.421589	0.309375	0.19072	0.0852138	0.0413624	0.0449609
0.447621	0.478385	0.48841	0.522726	0.573475	0.616349	0.64092	0.669263	0.714242	0.751559	0.780271	0.81565	0.835472	0.831367	0.812503	0.791754	0.784106	0.778381	0.76877	0.773763	0.784966	0.769236	0.722237	0.686103	0.682324	0.676926	0.67256	0.678636	0.668724	0.616906	0.560068	0.54662	0.580675	0.628489	0.662036	0.690414	0.739663	0.808872	0.856865	0.880902	0.904258	0.917452	0.928503	0.937123	0.930322	0.910475	0.877894	0.820054	0.730134	0.591387
0.656503	0.689205	0.727384	0.761284	0.788369	0.808169	0.830504	0.852618	0.86204	0.86062	0.852411	0.833283	0.819058	0.812121	0.786973	0.740544	0.70205	0.678633	0.644197	0.591564	0.527579	0.472194	0.431737	0.390625	0.357452	0.344063	0.32925	0.297638	0.272716	0.256265	0.2291	0.199209	0.186177	0.177035	0.153438	0.120462	0.0886096	0.068955	0.069332	0.0900323	0.139594	0.211793	0.26364	0.278573	0.291138	0.337022	0.419727	0.521678	0.609505	0.671545
0.879511	0.889073	0.902203	0.911847	0.91804	0.922863	0.926642	0.931571	0.937152	0.943606	0.950431	0.955987	0.958278	0.959264	0.959199	0.95821	0.958897	0.960908	0.96108	0.958857	0.956649	0.954602	0.952306	0.951534	0.953004	0.955331	0.955051	0.952142	0.948822	0.946441	0.942373	0.935868	0.930102	0.924101	0.916789	0.911004	0.907798	0.903327	0.896773	0.88113	0.836839	0.723711	0.527106	0.464281	0.539004	0.609408	0.676366	0.759568	0.836121	0.889915
0.495278	0.508044	0.523287	0.562013	0.616419	0.641673	0.638001	0.632432	0.645829	0.675263	0.695582	0.699555	0.700745	0.702347	0.703908	0.709057	0.712952	0.711237	0.708886	0.713576	0.723527	0.732078	0.7254	0.707371	0.684641	0.652739	0.630365	0.625102	0.631304	0.647525	0.665897	0.690281	0.719207	0.732024	0.730974	0.732875	0.725451	0.682481	0.617426	0.615653	0.705634	0.79166	0.835105	0.847806	0.843882	0.833347	0.809377	0.750249	0.622361	0.41315
0.575106	0.629399	0.669827	0.693645	0.723121	0.749893	0.748567	0.735163	0.739516	0.741419	0.736844	0.731116	0.717273	0.710911	0.716223	0.712438	0.711794	0.721391	0.744025	0.774722	0.800153	0.821937	0.854861	0.888109	0.910163	0.916145	0.905371	0.898341	0.905023	0.917525	0.929604	0.936529	0.941391	0.950811	0.954968	0.94728	0.932203	0.911657	0.885474	0.846219	0.781364	0.72135	0.711359	0.740035	0.768087	0.78448	0.780021	0.730044	0.629515	0.501287
-0.0347377	-0.0116714	0.0125334	0.0328806	0.0829816	0.151552	0.197848	0.272886	0.371416	0.441069	0.487831	0.51789	0.543814	0.58366	0.629186	0.642327	0.599921	0.502631	0.378735	0.266283	0.164193	0.0801498	0.0205923	-0.0188058	-0.0348579	-0.0365811	-0.0297132	-0.02138	-0.0264017	-0.0424531	-0.0576107	-0.0604397	-0.00703712	0.166063	0.452701	0.676626	0.791022	0.849143	0.874975	0.872063	0.845821	0.787565	0.67046	0.482987	0.288893	0.314166	0.516287	0.671032	0.745621	0.747118
-0.0249731	-0.00892817	0.0147553	0.0451315	0.0941101	0.166725	0.223152	0.2528	0.224121	0.129527	0.0447432	-0.0177241	-0.0346988	-0.0213403	-0.0077699	-0.00822744	0.00933882	0.0270968	0.0242834	0.0185639	0.0199503	0.0316691	0.0510972	0.0742399	0.109754	0.150488	0.19954	0.254428	0.305457	0.346431	0.369742	0.357623	0.299175	0.280425	0.458243	0.693714	0.81755	0.86726	0.879374	0.87479	0.859751	0.830223	0.781311	0.712879	0.618935	0.487016	0.321497	0.186366	0.185721	0.319823
0.693807	0.699224	0.705523	0.712047	0.714737	0.711502	0.71078	0.716169	0.72233	0.728432	0.73729	0.745967	0.750729	0.752351	0.755876	0.764849	0.77622	0.785981	0.794518	0.803432	0.809804	0.813502	0.819419	0.827914	0.836781	0.848213	0.860798	0.868785	0.87462	0.880125	0.885388	0.891754	0.900083	0.907643	0.915065	0.921755	0.928248	0.937005	0.945483	0.948862	0.945364	0.935102	0.917922	0.893594	0.857482	0.805111	0.724032	0.592055	0.426621	0.279067
0.554229	0.574328	0.580556	0.590382	0.627888	0.674993	0.71387	0.740979	0.758179	0.774532	0.791436	0.805119	0.813795	0.821949	0.823076	0.804283	0.777626	0.755684	0.734236	0.70691	0.689387	0.691177	0.699244	0.699805	0.700444	0.71517	0.732566	0.739629	0.735992	0.720833	0.706478	0.69756	0.70007	0.726576	0.770572	0.822098	0.871845	0.905963	0.920061	0.91986	0.909331	0.890398	0.867623	0.83842	0.789633	0.704513	0.55124	0.286406	0.0702534	0.21331
0.151002	0.108691	0.0695308	0.0576113	0.0708313	0.0835496	0.0827237	0.0688135	0.0658598	0.0825642	0.111397	0.140722	0.136739	0.102548	0.0753174	0.0523736	0.0378194	0.0298373	0.00528738	-0.0252912	-0.0360656	-0.0317405	-0.0255221	-0.0236513	-0.0314892	-0.0359978	-0.0162858	0.0295741	0.0675354	0.0912445	0.131126	0.182207	0.217308	0.236751	0.234367	0.198533	0.134122	0.0413918	0.061734	0.39017	0.542847	0.572516	0.538387	0.454652	0.330764	0.182946	0.0850568	0.113789	0.243021	0.393839
0.512029	0.507281	0.491042	0.489059	0.490725	0.495148	0.509614	0.533254	0.565827	0.588189	0.586271	0.583374	0.5988	0.624176	0.628933	0.581575	0.528856	0.527248	0.559532	0.584968	0.607645	0.627555	0.628303	0.609723	0.590973	0.59753	0.610332	0.612644	0.600974	0.587934	0.593591	0.606896	0.616036	0.617855	0.567279	0.457302	0.31102	0.13578	-0.0322548	-0.0809625	-0.0523591	0.0329453	0.121616	0.192409	0.259357	0.319774	0.382014	0.446823	0.520113	0.605393
0.19853	0.162675	0.102899	0.0691788	0.0560898	0.0471034	0.0398875	0.0247716	-0.00414041	-0.028643	-0.0467286	-0.0533095	-0.0478329	-0.0352488	-0.00834083	0.0374117	0.0858096	0.13688	0.186864	0.203183	0.180231	0.153049	0.152943	0.15763	0.130785	0.085795	0.0422613	0.00757241	-0.00562151	0.0149713	0.0597888	0.103157	0.126182	0.136357	0.146127	0.15267	0.146533	0.133872	0.1275	0.127449	0.190362	0.265672	0.323497	0.341538	0.362997	0.374806	0.329507	0.263563	0.245948	0.285582
0.304679	0.280294	0.269629	0.276444	0.286447	0.311249	0.367907	0.460921	0.549801	0.604847	0.640678	0.684351	0.720752	0.724378	0.705225	0.680163	0.649905	0.606278	0.572912	0.565307	0.554002	0.539831	0.539705	0.558504	0.580901	0.595105	0.593716	0.587145	0.602341	0.634821	0.657447	0.665175	0.63828	0.591455	0.561321	0.554487	0.558568	0.575396	0.602064	0.616768	0.612596	0.610785	0.620433	0.621505	0.581568	0.487312	0.319625	0.1096	0.123642	0.288375
0.715188	0.753652	0.784659	0.790479	0.783022	0.776787	0.769995	0.766586	0.77387	0.78804	0.801917	0.81501	0.830613	0.83942	0.842266	0.839333	0.828718	0.81653	0.813868	0.822261	0.826925	0.823588	0.818895	0.81675	0.817761	0.816134	0.816236	0.829238	0.841739	0.83677	0.817702	0.788729	0.752351	0.717963	0.699023	0.691427	0.676653	0.635708	0.55825	0.434168	0.298423	0.31301	0.474216	0.64026	0.756285	0.818806	0.847563	0.857478	0.83677	0.74114
0.54947	0.570005	0.592378	0.629265	0.673843	0.702052	0.723909	0.747828	0.752395	0.735743	0.697451	0.667557	0.653836	0.62447	0.59114	0.584095	0.596977	0.606104	0.609243	0.617592	0.62781	0.640529	0.652464	0.658688	0.664848	0.667765	0.657884	0.644162	0.647104	0.667391	0.69557	0.70924	0.711604	0.720553	0.740894	0.767698	0.771416	0.740014	0.669648	0.537082	0.319478	0.0899968	0.0382968	0.190903	0.385702	0.533784	0.627909	0.662864	0.658987	0.651411
0.757707	0.759502	0.764491	0.770117	0.775392	0.780984	0.787219	0.794431	0.803283	0.812612	0.821461	0.829239	0.835196	0.840575	0.846798	0.851441	0.853357	0.852802	0.850555	0.847546	0.845345	0.84607	0.847596	0.848226	0.848305	0.848446	0.848605	0.849414	0.849862	0.848527	0.846932	0.845154	0.842906	0.839176	0.832781	0.823839	0.809384	0.781873	0.73346	0.652742	0.524481	0.353721	0.219496	0.24705	0.395931	0.555295	0.677958	0.761149	0.811675	0.838477
0.263284	0.330203	0.36675	0.402206	0.433616	0.439886	0.442549	0.481093	0.548858	0.591635	0.587892	0.583567	0.597879	0.610444	0.619792	0.630133	0.649072	0.663414	0.65989	0.65643	0.683473	0.726105	0.758514	0.778898	0.796433	0.814232	0.83364	0.850136	0.859658	0.866385	0.874068	0.884787	0.897121	0.904136	0.89262	0.858134	0.806153	0.715083	0.59341	0.482844	0.376848	0.275407	0.209481	0.157303	0.0699771	-0.0167986	0.0277654	0.230768	0.426751	0.554806
0.111402	0.114066	0.134964	0.163728	0.176805	0.178542	0.16615	0.149809	0.146728	0.135935	0.0931166	0.0349024	-0.0124919	-0.0361672	-0.0467029	-0.0476361	-0.0377941	-0.0237149	-0.0094719	0.00664555	0.0273739	0.0664187	0.120081	0.151325	0.158883	0.173238	0.190821	0.191253	0.177892	0.160945	0.132632	0.0884259	0.0398111	0.0121129	0.0880886	0.417174	0.686014	0.83102	0.900348	0.929679	0.94141	0.948397	0.95495	0.96133	0.966513	0.970279	0.973451	0.975632	0.975197	0.969271
0.284076	0.327096	0.370055	0.36351	0.321457	0.304058	0.331317	0.368258	0.4012	0.436184	0.439573	0.407757	0.387308	0.393111	0.403054	0.399632	0.368601	0.314098	0.298424	0.336549	0.385618	0.41315	0.419609	0.428106	0.457669	0.505629	0.555188	0.597538	0.622256	0.639505	0.658386	0.675689	0.693222	0.709397	0.712875	0.707004	0.717649	0.7536	0.789168	0.815642	0.837349	0.848388	0.847308	0.831447	0.796227	0.741112	0.676346	0.614626	0.552655	0.472468
0.0222885	0.0499551	0.0784929	0.092151	0.0884027	0.100645	0.117435	0.133255	0.139775	0.116112	0.0753572	0.0333255	-0.00907629	-0.0423633	-0.0683786	-0.0675908	-0.0401738	-0.0314152	-0.030717	-0.019322	0.00414193	0.0183792	0.0200605	-0.0140622	-0.0253645	-0.0117084	-0.0126931	-0.00557682	0.00962757	0.0274334	0.0222105	0.0091724	-0.000982327	0.00718872	0.0417303	0.029497	0.252472	0.517199	0.707326	0.793343	0.822886	0.842329	0.861315	0.875946	0.88635	0.891217	0.888636	0.885655	0.883238	0.878058
0.0170369	0.0131182	0.00226761	-0.0052326	-0.0316461	-0.0565889	-0.0424117	-0.0209201	-0.00616091	0.0146627	0.0399956	0.030598	-0.00740391	-0.0350076	-0.0228895	0.0148543	0.02836	0.00302746	-0.0209944	-0.0236127	-0.000231419	0.0360509	0.0384292	0.00941952	-0.00464309	-0.00401804	0.00442789	0.0120446	0.0322797	0.0597336	0.0636248	0.0608461	0.0909939	0.145242	0.209681	0.306101	0.445276	0.561412	0.659834	0.738952	0.790016	0.822747	0.850504	0.874515	0.887917	0.888382	0.887821	0.891275	0.892117	0.86663
0.653837	0.658478	0.65549	0.656405	0.671756	0.69981	0.723171	0.737107	0.746067	0.747156	0.741759	0.743384	0.756428	0.775129	0.795229	0.810364	0.818059	0.820867	0.824559	0.830262	0.837903	0.844229	0.849355	0.858439	0.871023	0.876522	0.868204	0.847427	0.821436	0.796982	0.780841	0.772303	0.767081	0.768346	0.779517	0.802845	0.833235	0.858163	0.87192	0.878941	0.880838	0.876559	0.864216	0.838018	0.79542	0.74425	0.690454	0.620145	0.492114	0.275578
0.782878	0.800994	0.814023	0.822253	0.821674	0.821358	0.823844	0.830921	0.844755	0.854949	0.859727	0.869451	0.886839	0.902875	0.913368	0.918195	0.922924	0.929239	0.933068	0.934494	0.934347	0.932463	0.929956	0.929823	0.932738	0.935823	0.93613	0.93402	0.931466	0.930521	0.930095	0.925877	0.919693	0.914577	0.910324	0.904842	0.896909	0.88816	0.871889	0.836245	0.787645	0.742163	0.719117	0.733992	0.750957	0.736062	0.681347	0.600502	0.50784	0.421848
0.613854	0.686857	0.715333	0.731151	0.732817	0.692618	0.647473	0.624949	0.605885	0.59232	0.592145	0.611787	0.62556	0.607543	0.581426	0.564857	0.54855	0.542994	0.57797	0.614441	0.612707	0.584248	0.559624	0.527009	0.469638	0.421548	0.3815	0.331461	0.281375	0.244094	0.243274	0.26902	0.288332	0.303848	0.34383	0.433019	0.546675	0.605651	0.624792	0.663285	0.716326	0.745348	0.741761	0.700067	0.615391	0.497071	0.355129	0.223542	0.141152	0.178781
0.604042	0.62931	0.667873	0.705614	0.731562	0.752704	0.774366	0.796107	0.812281	0.818899	0.82224	0.8287	0.835082	0.842709	0.851473	0.856421	0.861379	0.870293	0.882109	0.89336	0.900498	0.902298	0.904136	0.908722	0.915959	0.926433	0.936281	0.940472	0.940563	0.941222	0.946006	0.951571	0.954588	0.956502	0.958435	0.959624	0.960862	0.964108	0.967754	0.970961	0.972077	0.966331	0.934474	0.861249	0.776827	0.722098	0.703661	0.709404	0.727467	0.756133
0.411222	0.439628	0.481646	0.515507	0.521736	0.527102	0.549255	0.572995	0.581769	0.578625	0.573679	0.570185	0.564494	0.55517	0.539533	0.488864	0.39795	0.269582	0.162235	0.115473	0.0691551	0.00137801	-0.0426233	-0.0170267	0.056572	0.122915	0.164418	0.191278	0.220822	0.28199	0.355066	0.412408	0.454674	0.512995	0.61278	0.740289	0.839236	0.895527	0.930518	0.9556	0.969723	0.976058	0.978822	0.979852	0.978445	0.973287	0.96465	0.951156	0.932314	0.908818
0.478046	0.531279	0.590576	0.637278	0.672408	0.692079	0.700535	0.71804	0.744278	0.758016	0.764746	0.755613	0.722224	0.684744	0.664409	0.652029	0.63287	0.597108	0.555936	0.525395	0.513679	0.527466	0.542957	0.53985	0.525852	0.513404	0.509499	0.508287	0.515241	0.545529	0.567108	0.543229	0.506955	0.466013	0.403999	0.338968	0.305913	0.355805	0.456111	0.540897	0.594666	0.638845	0.688693	0.73336	0.766497	0.782489	0.794461	0.812105	0.81489	0.787402
0.30889	0.324027	0.31836	0.312368	0.318912	0.318248	0.255768	0.172255	0.114862	0.0950159	0.0880019	0.0623927	0.0259582	0.000918219	-0.00462982	0.0191209	0.0484508	0.0783883	0.108789	0.108441	0.10016	0.132107	0.194267	0.224588	0.224184	0.239885	0.272606	0.298227	0.312831	0.330465	0.348218	0.377564	0.423348	0.454358	0.466179	0.461749	0.414569	0.305765	0.214763	0.24965	0.335799	0.424264	0.502025	0.556002	0.588609	0.571684	0.468559	0.363123	0.313254	0.292238
0.389584	0.40946	0.418304	0.428652	0.417027	0.369135	0.321267	0.293141	0.303533	0.365701	0.432179	0.482452	0.532121	0.560653	0.567671	0.592299	0.635043	0.674448	0.69415	0.709125	0.733737	0.758758	0.778006	0.801059	0.829414	0.857783	0.876515	0.87598	0.872437	0.879192	0.890374	0.881051	0.846196	0.810439	0.783773	0.752568	0.682983	0.511906	0.313793	0.45263	0.674655	0.775359	0.792883	0.787527	0.782241	0.774036	0.765204	0.767105	0.787869	0.818121
0.640441	0.659785	0.686353	0.710702	0.713535	0.687292	0.650812	0.625618	0.633436	0.658826	0.676473	0.686174	0.697079	0.709614	0.712025	0.696558	0.670419	0.641897	0.603159	0.559153	0.542739	0.550564	0.55502	0.553987	0.551477	0.554845	0.564876	0.578924	0.602189	0.623874	0.625542	0.616404	0.613209	0.623814	0.644371	0.669239	0.714034	0.782641	0.841432	0.869048	0.870849	0.852054	0.820828	0.785808	0.751293	0.71543	0.666229	0.583656	0.473386	0.400091
-0.0298224	0.0496058	0.17202	0.207983	0.194846	0.225648	0.248907	0.20517	0.13836	0.0940794	0.0752366	0.0613494	0.0463718	0.0434694	0.0506568	0.060265	0.069565	0.0857031	0.114919	0.167888	0.236249	0.304582	0.346816	0.349086	0.339873	0.349487	0.384402	0.426531	0.436868	0.399129	0.351078	0.332525	0.349204	0.385681	0.410163	0.387156	0.30799	0.212463	0.155698	0.185665	0.326516	0.495411	0.586495	0.610271	0.588102	0.526233	0.465617	0.441561	0.460663	0.516765
0.692318	0.718251	0.717724	0.717846	0.737306	0.753331	0.765474	0.781675	0.796605	0.797913	0.795945	0.798519	0.79875	0.796511	0.794506	0.792926	0.788004	0.783396	0.785357	0.791313	0.794839	0.794131	0.792891	0.795184	0.803982	0.814514	0.820548	0.823534	0.826463	0.827086	0.822756	0.816605	0.811626	0.801838	0.788809	0.784458	0.785201	0.782874	0.777615	0.773725	0.769963	0.768372	0.769396	0.768137	0.765183	0.757875	0.732736	0.66525	0.512612	0.323806
0.0776092	0.0820366	0.128803	0.208559	0.30398	0.389465	0.464635	0.540744	0.600836	0.644753	0.675963	0.6849	0.667853	0.641322	0.633474	0.622227	0.602852	0.595619	0.585911	0.545427	0.488721	0.464511	0.463796	0.437892	0.404117	0.391164	0.387834	0.390996	0.403364	0.426553	0.451243	0.462811	0.479249	0.504983	0.529868	0.542177	0.528695	0.490636	0.470206	0.464298	0.44305	0.411457	0.379539	0.323619	0.250779	0.181239	0.147642	0.138791	0.127232	0.14744
0.42956	0.399683	0.313333	0.255229	0.271022	0.319498	0.36959	0.406509	0.430681	0.45585	0.469885	0.48033	0.503045	0.502972	0.464671	0.417264	0.368547	0.33317	0.311059	0.29073	0.294558	0.30948	0.310747	0.310083	0.297331	0.26795	0.241983	0.21447	0.181342	0.155694	0.123141	0.0920817	0.0805941	0.0785993	0.0845427	0.0970151	0.0985581	0.0942901	0.0988858	0.114546	0.148246	0.20993	0.300057	0.406725	0.504905	0.560729	0.573947	0.566687	0.543934	0.503972
0.509262	0.52641	0.55796	0.574993	0.557698	0.529318	0.510376	0.49008	0.467413	0.455257	0.450328	0.459197	0.484302	0.518741	0.555891	0.588001	0.614038	0.640013	0.663823	0.679347	0.69109	0.699767	0.702793	0.703945	0.703913	0.702624	0.702366	0.704255	0.711847	0.727534	0.735609	0.745194	0.764236	0.773634	0.772773	0.775978	0.791977	0.809785	0.814564	0.808121	0.8011	0.796382	0.794008	0.794246	0.793904	0.783321	0.760878	0.741654	0.726339	0.70665
0.551425	0.561058	0.562474	0.575049	0.593707	0.606529	0.606608	0.604761	0.612775	0.614724	0.604753	0.595434	0.588762	0.586917	0.577031	0.549516	0.530501	0.531328	0.545953	0.571281	0.588886	0.592907	0.614478	0.646912	0.668388	0.68147	0.688002	0.670246	0.627789	0.596327	0.587727	0.591783	0.592796	0.593674	0.613423	0.659407	0.718801	0.769074	0.796478	0.808074	0.817496	0.824829	0.827866	0.824216	0.810127	0.786933	0.754109	0.71268	0.668259	0.620499
0.508112	0.517866	0.531243	0.543328	0.554408	0.557456	0.562609	0.566114	0.555184	0.532637	0.517117	0.516955	0.522825	0.529914	0.537074	0.54051	0.548153	0.559741	0.577447	0.610183	0.651369	0.679987	0.696978	0.713116	0.728967	0.739051	0.746478	0.760769	0.775592	0.779276	0.774817	0.778485	0.790917	0.798874	0.81118	0.83559	0.858427	0.867999	0.861011	0.84299	0.816111	0.769282	0.692516	0.583733	0.436955	0.287663	0.355349	0.46687	0.541885	0.588766
0.48397	0.527746	0.554634	0.552989	0.529144	0.486307	0.445076	0.425633	0.419433	0.404867	0.375016	0.344454	0.332343	0.33269	0.32172	0.304517	0.275166	0.234251	0.228227	0.264132	0.317684	0.361907	0.383202	0.37698	0.367485	0.382344	0.405492	0.439631	0.483477	0.50061	0.509125	0.52132	0.518649	0.4755	0.344123	0.145191	0.305148	0.531378	0.671695	0.768442	0.840729	0.887451	0.91563	0.931397	0.939592	0.941243	0.935313	0.922734	0.902011	0.877128
0.148146	0.151446	0.135521	0.100067	0.0643498	0.059465	0.0990962	0.160459	0.212126	0.235303	0.239987	0.244048	0.255558	0.288802	0.338702	0.365671	0.363657	0.366941	0.402798	0.469167	0.544703	0.604179	0.633584	0.655693	0.690055	0.732222	0.780603	0.823673	0.848999	0.859213	0.864331	0.871791	0.890654	0.920508	0.93929	0.941655	0.931326	0.915284	0.892954	0.853786	0.74413	0.31355	0.0279239	0.247488	0.438467	0.530572	0.572226	0.590554	0.594319	0.586821
0.245856	0.301877	0.370605	0.419975	0.433793	0.439276	0.475476	0.541194	0.586769	0.585676	0.550896	0.501212	0.439816	0.371181	0.314638	0.2946	0.302538	0.32165	0.362641	0.406522	0.455625	0.540374	0.591165	0.599006	0.590042	0.566769	0.545163	0.5114	0.471471	0.455361	0.445148	0.418567	0.379762	0.329764	0.319655	0.373256	0.463525	0.569498	0.643021	0.669271	0.685059	0.694161	0.692891	0.687008	0.661659	0.60628	0.501955	0.345279	0.177445	0.122356
0.55649	0.534976	0.519129	0.527773	0.545725	0.560395	0.596003	0.618658	0.592834	0.568014	0.583961	0.606215	0.587984	0.562867	0.568582	0.579259	0.588734	0.608419	0.640118	0.657633	0.637874	0.622659	0.62784	0.63831	0.665755	0.703609	0.71265	0.679807	0.636434	0.622646	0.626172	0.630756	0.622326	0.609591	0.59979	0.604765	0.633872	0.660677	0.670425	0.65878	0.610054	0.542025	0.483267	0.43811	0.391527	0.317992	0.22564	0.136142	0.0750814	0.180473
0.184708	0.164346	0.100763	0.0650784	0.0783982	0.117492	0.122665	0.0966552	0.0640279	0.037817	0.0340015	0.0641593	0.0841759	0.0403655	-0.0301353	-0.0528128	-0.0281562	0.00688585	0.0384253	0.0639165	0.0907336	0.139327	0.18474	0.221413	0.268066	0.312343	0.339218	0.351432	0.369203	0.381901	0.382462	0.375253	0.378053	0.397242	0.385871	0.27256	0.0748656	0.111473	0.406016	0.685985	0.847382	0.91041	0.92338	0.910545	0.889744	0.866249	0.822167	0.737656	0.599934	0.364573
0.258072	0.290441	0.322591	0.341331	0.30732	0.259697	0.233422	0.215131	0.216133	0.237689	0.269438	0.31434	0.340888	0.304854	0.246082	0.204527	0.174942	0.17645	0.19217	0.175857	0.139639	0.109071	0.079888	0.0536577	0.0354883	0.0217309	0.0111177	0.00110415	-0.0142579	-0.0255421	-0.023111	0.0196219	0.0778068	0.116562	0.137342	0.146062	0.131882	0.104333	0.111395	0.24846	0.515491	0.592893	0.609819	0.614675	0.617575	0.606107	0.546442	0.406472	0.20872	0.101352
0.00134314	0.0532953	0.141986	0.176302	0.149948	0.136381	0.18657	0.240997	0.252098	0.276501	0.29455	0.246398	0.183679	0.176293	0.224752	0.262135	0.261472	0.27073	0.297655	0.351247	0.434027	0.50282	0.514315	0.499905	0.489723	0.49037	0.501272	0.505437	0.512522	0.50662	0.466124	0.411448	0.377365	0.379692	0.415003	0.507879	0.649025	0.73781	0.772035	0.793396	0.80468	0.78191	0.709273	0.552157	0.290749	0.0122379	-0.0899806	-0.0201924	0.114718	0.254379
0.617486	0.626338	0.633742	0.622269	0.588647	0.544746	0.512312	0.494369	0.478489	0.443768	0.383963	0.323126	0.282366	0.25524	0.238363	0.221717	0.208399	0.220166	0.247886	0.279817	0.301805	0.303543	0.295406	0.264354	0.225908	0.190773	0.167778	0.164786	0.171054	0.185548	0.205234	0.229365	0.274057	0.340364	0.403245	0.465959	0.537318	0.604252	0.656446	0.680639	0.676503	0.649498	0.616143	0.591954	0.580778	0.578143	0.584188	0.608067	0.653063	0.71066
-0.0525446	-0.0426641	-0.0367231	-0.0185687	0.0264565	0.0503951	0.0417699	0.043437	0.0585706	0.0630998	0.0758686	0.100343	0.125051	0.169409	0.217892	0.235584	0.263339	0.318391	0.371443	0.387349	0.346976	0.297022	0.266235	0.270786	0.30755	0.334378	0.300358	0.231655	0.177039	0.165968	0.204707	0.262163	0.319039	0.343975	0.336991	0.353656	0.380226	0.36674	0.34857	0.329027	0.279447	0.199735	0.08518	-0.0129014	0.0654967	0.239666	0.394545	0.499405	0.581906	0.641293
0.656961	0.623212	0.590877	0.574259	0.57601	0.586755	0.583509	0.556292	0.517314	0.489512	0.481927	0.471126	0.428929	0.380181	0.35003	0.333568	0.316717	0.305103	0.315262	0.329634	0.325126	0.32785	0.360965	0.409934	0.453401	0.486898	0.522595	0.562387	0.580363	0.583055	0.601751	0.631119	0.656854	0.684371	0.730182	0.783152	0.829894	0.865026	0.894268	0.919145	0.935976	0.946449	0.950453	0.946871	0.934023	0.91221	0.883893	0.852158	0.817262	0.772267
0.194785	0.234665	0.265988	0.260596	0.253307	0.283429	0.304004	0.273677	0.255456	0.270214	0.254828	0.215076	0.17924	0.163691	0.171543	0.183729	0.207157	0.229489	0.229708	0.227668	0.244487	0.276655	0.293683	0.289801	0.278352	0.275621	0.280514	0.321476	0.403902	0.486875	0.559731	0.613765	0.656524	0.666791	0.632767	0.585144	0.586446	0.653848	0.738573	0.805805	0.840415	0.843347	0.82849	0.811193	0.796238	0.784089	0.780295	0.772703	0.730016	0.635828
0.638782	0.659114	0.663063	0.651819	0.643834	0.651178	0.657405	0.647717	0.63476	0.626394	0.616291	0.606815	0.609503	0.615836	0.61098	0.604984	0.601716	0.597173	0.590787	0.5869	0.593133	0.605528	0.606621	0.602048	0.593246	0.575547	0.565137	0.570042	0.576084	0.577647	0.574822	0.567657	0.55892	0.541785	0.528214	0.526409	0.513624	0.493875	0.505685	0.591812	0.74097	0.860498	0.905647	0.914575	0.918957	0.917824	0.907636	0.889038	0.855971	0.801296
-0.00542786	0.00620217	0.0330012	0.0390674	0.0170987	0.0619954	0.0944096	0.127186	0.187647	0.283173	0.377638	0.445835	0.485979	0.489439	0.483588	0.505058	0.537274	0.534577	0.500113	0.463385	0.442095	0.418737	0.405283	0.42817	0.47198	0.517776	0.552294	0.568236	0.583772	0.588661	0.590434	0.600013	0.608848	0.614064	0.625508	0.636642	0.631048	0.627254	0.640765	0.671219	0.692575	0.683779	0.638726	0.569177	0.508124	0.493022	0.517692	0.524392	0.489238	0.411232
-0.0324028	-0.0303405	0.00332653	0.0313117	0.0231462	0.00127047	-0.0118494	-0.0346745	-0.0486863	-0.018557	0.0305231	0.0635989	0.0902039	0.112593	0.126657	0.155	0.22222	0.305116	0.344945	0.343143	0.341129	0.368764	0.41259	0.446158	0.471849	0.514004	0.575101	0.605948	0.595702	0.567224	0.543933	0.535673	0.535027	0.523876	0.518323	0.514106	0.485114	0.466076	0.501644	0.563957	0.61242	0.622224	0.547843	0.331212	0.0649645	-0.089311	-0.0823431	-0.0552169	-0.0108875	0.0373125
-0.0271473	0.0364002	0.0887484	0.100551	0.0749462	0.0622744	0.0788544	0.10377	0.136946	0.171688	0.205261	0.214188	0.194708	0.168982	0.120635	0.0576303	0.0238376	0.0227069	0.0299427	0.0387835	0.0559243	0.0774998	0.0840133	0.0719273	0.0683044	0.0837322	0.122189	0.178306	0.203304	0.158021	0.0796101	0.0219446	0.0140036	0.0314133	0.0353642	0.06635	0.148357	0.186626	0.177724	0.154326	0.153325	0.198639	0.246647	0.272683	0.325973	0.417682	0.522459	0.617913	0.690694	0.7463
0.298319	0.300187	0.318293	0.358709	0.395157	0.401143	0.398542	0.424723	0.472989	0.51209	0.531635	0.545021	0.550244	0.54099	0.546154	0.585192	0.635883	0.671182	0.701157	0.736856	0.770367	0.796796	0.832687	0.867058	0.880769	0.886461	0.889487	0.88792	0.874126	0.845228	0.820715	0.813759	0.815099	0.824764	0.843668	0.859881	0.862169	0.860575	0.850404	0.827548	0.806311	0.796457	0.786196	0.748538	0.677943	0.59782	0.531065	0.496779	0.496003	0.479492
0.270301	0.263988	0.239588	0.200997	0.165918	0.174237	0.222346	0.28331	0.335269	0.374329	0.438422	0.516173	0.552263	0.558129	0.561163	0.575266	0.599951	0.610522	0.6171	0.643028	0.668531	0.667545	0.657319	0.668361	0.683133	0.678932	0.671171	0.66503	0.656539	0.636508	0.605152	0.580652	0.566615	0.550543	0.526359	0.498594	0.473186	0.458261	0.459421	0.478804	0.512934	0.548445	0.578888	0.607201	0.623117	0.609325	0.558377	0.484294	0.38139	0.239327
0.819345	0.832444	0.83619	0.831693	0.835427	0.841879	0.836021	0.834083	0.842378	0.836822	0.815389	0.806988	0.816918	0.82967	0.827715	0.811486	0.798171	0.798795	0.804785	0.813825	0.821753	0.820392	0.816687	0.813178	0.810634	0.815615	0.828767	0.836304	0.841051	0.849069	0.859323	0.872371	0.87774	0.87577	0.876313	0.877106	0.873995	0.871445	0.883965	0.907809	0.914057	0.899293	0.878963	0.861586	0.84762	0.836077	0.828506	0.826988	0.828921	0.828189
0.499878	0.504831	0.528192	0.570789	0.623739	0.667256	0.689274	0.686419	0.678231	0.681889	0.690155	0.692287	0.682043	0.664976	0.650295	0.644701	0.650232	0.661356	0.66954	0.683606	0.69992	0.704055	0.697444	0.698071	0.711035	0.716992	0.70772	0.69774	0.695715	0.686253	0.670189	0.654598	0.63081	0.606071	0.601222	0.633006	0.698106	0.780708	0.856658	0.90626	0.93114	0.940763	0.939559	0.926508	0.902961	0.871524	0.834607	0.796264	0.756326	0.708886
0.238215	0.22781	0.248786	0.278102	0.321328	0.364944	0.370341	0.350466	0.332457	0.321207	0.334001	0.361713	0.396052	0.441584	0.477577	0.501141	0.519719	0.543997	0.574594	0.59666	0.608387	0.610695	0.613933	0.629677	0.648873	0.656118	0.661868	0.681649	0.718677	0.769962	0.812252	0.836409	0.84744	0.839853	0.81624	0.777241	0.701214	0.613208	0.622237	0.713309	0.784653	0.80685	0.811694	0.822347	0.836478	0.842792	0.840543	0.83176	0.810028	0.760363
0.599675	0.64822	0.661956	0.686627	0.710586	0.713272	0.70343	0.699366	0.697858	0.692722	0.696872	0.704782	0.714099	0.732135	0.752465	0.75934	0.749252	0.734261	0.719671	0.698837	0.669277	0.644741	0.635267	0.640828	0.654639	0.668676	0.676185	0.67711	0.677631	0.678582	0.676857	0.675927	0.676926	0.676645	0.673233	0.655352	0.58987	0.444515	0.266829	0.172021	0.139976	0.326312	0.529633	0.654479	0.723767	0.759333	0.777496	0.783886	0.779494	0.764826
-0.064622	-0.071126	-0.0648481	-0.0617612	-0.0564435	-0.0526587	-0.0505713	-0.0371808	-0.0134867	0.0173024	0.043633	0.0652462	0.11032	0.171831	0.199925	0.185272	0.171054	0.198198	0.245645	0.307913	0.373902	0.418353	0.494475	0.591344	0.658766	0.687828	0.704088	0.720976	0.732573	0.744154	0.760102	0.773782	0.782751	0.790946	0.799745	0.802536	0.793677	0.772464	0.747863	0.724362	0.69663	0.645108	0.563085	0.4791	0.416574	0.385002	0.354411	0.270647	0.107895	-0.0435688
0.0507592	0.0497736	0.0517574	0.106328	0.210422	0.338135	0.431802	0.466528	0.44326	0.370178	0.301676	0.235107	0.167475	0.105434	0.0560683	0.0252659	0.0149759	0.0239741	0.0454717	0.0560784	0.0587843	0.0802038	0.115485	0.153816	0.173168	0.171157	0.148678	0.106364	0.0820677	0.0875514	0.117763	0.157721	0.163887	0.141017	0.107351	0.0940992	0.117091	0.1354	0.135947	0.150521	0.178253	0.204603	0.260415	0.380311	0.492464	0.555859	0.609638	0.666247	0.709407	0.75062
0.0783039	0.124797	0.170399	0.225863	0.24702	0.231494	0.227042	0.247084	0.28991	0.318805	0.340911	0.394934	0.421296	0.382948	0.341459	0.318682	0.287767	0.24756	0.234228	0.241441	0.23204	0.214686	0.220127	0.265755	0.343373	0.375536	0.361865	0.33672	0.278142	0.199273	0.148127	0.128218	0.100975	0.0608652	0.037467	0.0432368	0.0854011	0.170427	0.280534	0.41304	0.578133	0.735597	0.840915	0.891894	0.907145	0.894699	0.870465	0.854181	0.85118	0.846301
0.555275	0.571759	0.586372	0.600852	0.607058	0.611271	0.619651	0.638356	0.663322	0.673349	0.661371	0.644648	0.638341	0.632075	0.621181	0.61663	0.615563	0.598649	0.56749	0.544676	0.543684	0.54951	0.540929	0.525358	0.510839	0.493509	0.470352	0.456139	0.464363	0.489596	0.513251	0.51862	0.512873	0.514223	0.520579	0.526922	0.529683	0.5183	0.497093	0.47323	0.454279	0.45486	0.472885	0.486684	0.48848	0.471679	0.432463	0.37175	0.254197	0.059142
0.296537	0.188542	0.091492	0.0431221	0.0099809	0.0141825	0.0405233	0.0913211	0.110547	0.0855762	0.0693823	0.0738987	0.0774692	0.0875697	0.101965	0.126992	0.146079	0.154213	0.188227	0.24716	0.262586	0.257662	0.285013	0.336431	0.387366	0.452259	0.510008	0.546302	0.565612	0.575353	0.60188	0.634792	0.638009	0.632956	0.648485	0.662539	0.663732	0.627375	0.563845	0.504424	0.475542	0.531446	0.658959	0.781347	0.853947	0.883908	0.885281	0.869948	0.851329	0.830071
0.28565	0.295563	0.306036	0.288144	0.25568	0.24061	0.252369	0.253805	0.250671	0.262883	0.291965	0.344017	0.399919	0.451745	0.475259	0.495329	0.528854	0.560991	0.585285	0.600192	0.619024	0.635437	0.645901	0.642048	0.615991	0.589115	0.580233	0.590472	0.612739	0.622755	0.606917	0.586913	0.590732	0.631506	0.691958	0.723495	0.730989	0.748588	0.772628	0.789969	0.801913	0.807481	0.799206	0.769143	0.725326	0.67656	0.610935	0.537412	0.503076	0.532468
0.753113	0.764569	0.772046	0.776637	0.77769	0.770655	0.770458	0.796032	0.83354	0.854501	0.865873	0.875826	0.881588	0.890439	0.906	0.918369	0.922374	0.924636	0.927292	0.924358	0.916434	0.909677	0.903725	0.894602	0.883351	0.881334	0.889494	0.896627	0.905394	0.914659	0.917169	0.912617	0.902553	0.89992	0.911258	0.919261	0.919249	0.916305	0.909753	0.896996	0.881969	0.872616	0.861688	0.836564	0.775366	0.615166	0.341268	0.186201	0.331383	0.495103
0.0432041	0.0502591	0.0735456	0.0887545	0.095657	0.12214	0.179181	0.239483	0.288507	0.331836	0.34868	0.359474	0.384175	0.442183	0.49165	0.492402	0.47474	0.46118	0.434856	0.388464	0.317537	0.25633	0.237821	0.219525	0.1994	0.19303	0.186165	0.17697	0.189216	0.20972	0.180439	0.116309	0.059779	0.0565407	0.0960401	0.113884	0.0988089	0.129206	0.267939	0.437121	0.589471	0.668439	0.698681	0.717066	0.739579	0.757744	0.75693	0.73385	0.684174	0.578107
0.174221	0.156492	0.150838	0.176861	0.278353	0.374238	0.425182	0.45962	0.467715	0.408025	0.302713	0.218164	0.183612	0.152252	0.100292	0.0448915	0.012313	-0.00571636	-0.0235957	-0.00490469	0.0346137	0.0498512	0.0667072	0.0885406	0.0861904	0.0704177	0.0295579	-0.039212	-0.093622	-0.0578461	0.00776378	0.103962	0.203257	0.262081	0.301168	0.347539	0.392339	0.462836	0.581245	0.693489	0.769453	0.815611	0.839929	0.848327	0.846963	0.844526	0.852391	0.85599	0.842997	0.821625
0.323588	0.347928	0.34359	0.309388	0.280352	0.284635	0.281424	0.257462	0.248606	0.244163	0.219765	0.199085	0.194687	0.190008	0.169832	0.150493	0.153427	0.170388	0.178745	0.185099	0.216039	0.26202	0.300123	0.335727	0.365297	0.394428	0.427371	0.462539	0.511211	0.563873	0.603244	0.632878	0.650219	0.656049	0.667223	0.684281	0.711102	0.755575	0.801293	0.827447	0.833825	0.831098	0.823495	0.809911	0.790306	0.761675	0.720699	0.667172	0.595145	0.505927
0.246947	0.328088	0.408656	0.452988	0.431511	0.376508	0.353375	0.359172	0.347157	0.306324	0.267898	0.26156	0.263256	0.250679	0.251183	0.274521	0.315007	0.366741	0.439518	0.514752	0.544312	0.536288	0.546276	0.601881	0.656878	0.671063	0.654554	0.659139	0.693194	0.716459	0.732463	0.755805	0.765345	0.774533	0.8002	0.804589	0.780516	0.738487	0.693255	0.680483	0.704865	0.750664	0.806388	0.850032	0.869847	0.871772	0.855398	0.824987	0.782524	0.722393
-0.094109	-0.0866787	-0.0742726	-0.0471452	-0.0179088	-0.00545271	-0.00314562	0.0127873	0.0434566	0.063654	0.0703701	0.077559	0.0749831	0.0505592	0.00778231	-0.0182721	-0.0259025	-0.0429588	-0.0683438	-0.0866031	-0.0871775	-0.0719678	-0.0542144	-0.0238879	0.027784	0.0874428	0.129303	0.154563	0.18462	0.219604	0.256909	0.288955	0.304505	0.313409	0.331023	0.373278	0.447653	0.538061	0.625265	0.70116	0.760918	0.804356	0.835061	0.858518	0.88046	0.905968	0.934137	0.950438	0.946362	0.931645
0.420248	0.453328	0.465212	0.483926	0.503221	0.517502	0.544897	0.574402	0.584511	0.569693	0.547003	0.555363	0.571907	0.561935	0.548787	0.559738	0.582115	0.5887	0.568447	0.54043	0.533981	0.51956	0.489312	0.481623	0.492896	0.496439	0.487321	0.480714	0.460335	0.42518	0.371266	0.307335	0.259861	0.245559	0.253428	0.263456	0.299711	0.379879	0.469089	0.541158	0.625564	0.737987	0.808905	0.815335	0.799579	0.797793	0.811735	0.82223	0.816971	0.793711
-0.0341771	-0.035538	0.00281057	0.0657676	0.152361	0.239995	0.309582	0.370155	0.403118	0.443743	0.519125	0.593224	0.643492	0.687233	0.723317	0.740121	0.757052	0.771958	0.759411	0.726475	0.711305	0.727755	0.733044	0.724776	0.711873	0.688771	0.656963	0.645518	0.653126	0.646749	0.637715	0.632353	0.625489	0.62576	0.644246	0.674064	0.70523	0.706457	0.699835	0.716144	0.742194	0.771671	0.79601	0.793394	0.747783	0.669287	0.665761	0.713761	0.759287	0.79011
0.333995	0.379436	0.459382	0.531357	0.586804	0.648898	0.701112	0.730766	0.744145	0.752476	0.766908	0.786763	0.800387	0.795311	0.773424	0.753786	0.744295	0.744263	0.753834	0.768013	0.783238	0.792739	0.794959	0.799491	0.81592	0.837022	0.845301	0.845024	0.851387	0.859606	0.85559	0.844501	0.837451	0.839425	0.844312	0.845099	0.840919	0.82713	0.79971	0.762928	0.72148	0.662699	0.574808	0.480476	0.45409	0.478458	0.481697	0.466487	0.459467	0.464109
0.194149	0.158148	0.145468	0.127928	0.090614	0.0434514	0.00341508	-0.00933627	0.0100392	0.0530624	0.0867673	0.0855312	0.0702774	0.0706294	0.0961744	0.120819	0.127243	0.125546	0.144735	0.186837	0.242222	0.290851	0.333429	0.3702	0.391571	0.388276	0.364069	0.330559	0.299144	0.279401	0.254045	0.220889	0.178607	0.130616	0.100405	0.0959495	0.142166	0.235522	0.284615	0.308714	0.384671	0.481135	0.527254	0.537878	0.54214	0.557293	0.583918	0.605823	0.593315	0.541457
0.37741	0.407001	0.439196	0.472031	0.501856	0.533612	0.581628	0.636966	0.662238	0.641724	0.598237	0.575286	0.584244	0.599538	0.608605	0.615945	0.610466	0.598419	0.579158	0.553225	0.540715	0.547231	0.559191	0.558848	0.55525	0.555313	0.556005	0.558911	0.561054	0.559235	0.562163	0.570772	0.579376	0.594056	0.605931	0.599745	0.599393	0.616072	0.638406	0.65699	0.649133	0.601981	0.531749	0.481655	0.474157	0.48358	0.494841	0.519975	0.558758	0.590735
-0.0897449	-0.100143	-0.103776	-0.101824	-0.0786651	-0.00111393	0.0980968	0.147143	0.105575	0.0235882	-0.0381193	-0.070579	-0.0758225	-0.077417	-0.0841431	-0.075807	-0.0618431	-0.0399634	-0.0108164	0.00407972	0.0310952	0.112234	0.196963	0.251493	0.313832	0.397667	0.442845	0.404343	0.357985	0.356105	0.366581	0.360217	0.364286	0.411604	0.483094	0.544968	0.615864	0.687724	0.731017	0.758083	0.781853	0.798515	0.804701	0.793987	0.765871	0.737058	0.712281	0.680655	0.613088	0.486472
-0.0898313	-0.100553	-0.09701	-0.0875212	-0.0631223	0.0125927	0.124123	0.187175	0.153057	0.0688442	0.000331593	-0.0369906	-0.0491718	-0.0561175	-0.0506356	-0.0204056	-0.00670479	0.0178395	0.052632	0.0781657	0.125334	0.209987	0.254115	0.251296	0.249551	0.276971	0.305673	0.281365	0.253313	0.280387	0.321681	0.338015	0.36339	0.419618	0.487171	0.547597	0.619737	0.682786	0.715597	0.74526	0.780164	0.803797	0.812628	0.799242	0.763962	0.725287	0.692071	0.657021	0.59129	0.456983
-0.0578401	-0.0847125	-0.101899	-0.107559	-0.098896	-0.039806	0.0626261	0.141893	0.126482	0.052334	0.000114028	-0.0163557	-0.00766648	0.0164903	0.0377776	0.0207893	-0.0405781	-0.0671993	-0.0425027	-0.0114048	0.0329979	0.105456	0.172214	0.244643	0.350201	0.452038	0.492879	0.438031	0.368406	0.348611	0.353148	0.347029	0.338263	0.355089	0.409864	0.483626	0.569088	0.646865	0.690503	0.713004	0.730935	0.741801	0.747949	0.745883	0.72429	0.694865	0.672872	0.640854	0.568142	0.437959
0.589718	0.630926	0.629737	0.616758	0.629244	0.65953	0.674461	0.661341	0.629242	0.608929	0.604092	0.587942	0.561624	0.552046	0.564023	0.583796	0.601942	0.61609	0.632106	0.635834	0.616243	0.591082	0.576087	0.562982	0.548101	0.545952	0.559024	0.572341	0.582429	0.603449	0.635903	0.658503	0.669054	0.671459	0.657555	0.636429	0.623124	0.618735	0.614507	0.608834	0.609581	0.631475	0.670185	0.707449	0.729511	0.723831	0.669507	0.55284	0.400342	0.294338
0.818991	0.837215	0.845524	0.83934	0.839344	0.849872	0.85626	0.85916	0.861911	0.865239	0.873448	0.885724	0.900471	0.914372	0.922222	0.928193	0.933139	0.934228	0.933189	0.930826	0.927566	0.92562	0.924837	0.92505	0.926371	0.925888	0.923029	0.921086	0.917525	0.908926	0.897856	0.889006	0.885899	0.886078	0.888123	0.892108	0.89554	0.897265	0.903633	0.912916	0.913118	0.89791	0.860709	0.806715	0.752415	0.705475	0.661322	0.626824	0.605754	0.588853
0.609501	0.618572	0.641745	0.65975	0.667372	0.666224	0.653209	0.638319	0.629666	0.625194	0.623575	0.615422	0.59653	0.577595	0.573779	0.585344	0.594434	0.601034	0.617062	0.634334	0.64068	0.644074	0.65991	0.676427	0.687639	0.703202	0.726397	0.750756	0.7666	0.775106	0.780097	0.79231	0.811433	0.825996	0.842132	0.860956	0.880892	0.899603	0.915541	0.92714	0.932484	0.932328	0.931809	0.935495	0.943325	0.953134	0.962288	0.966605	0.957375	0.90036
0.658791	0.666362	0.670872	0.670319	0.668704	0.668358	0.672716	0.691177	0.714228	0.729587	0.733943	0.723546	0.704504	0.693769	0.687589	0.679023	0.66947	0.654293	0.635598	0.618523	0.616281	0.62748	0.635205	0.633288	0.629259	0.63213	0.644104	0.652943	0.65174	0.641226	0.626002	0.618544	0.630202	0.650961	0.670038	0.696596	0.733909	0.766913	0.785195	0.80062	0.820346	0.83593	0.84708	0.855695	0.859838	0.859171	0.856844	0.859322	0.860745	0.846186
0.568904	0.588804	0.60037	0.606398	0.596186	0.585685	0.584891	0.593714	0.606686	0.622365	0.644717	0.669931	0.696163	0.729308	0.765944	0.791852	0.80853	0.824335	0.838874	0.850523	0.8599	0.866937	0.873622	0.878917	0.884487	0.892635	0.8984	0.901849	0.908623	0.914814	0.915464	0.914786	0.917092	0.920171	0.922981	0.923203	0.922272	0.926624	0.932302	0.929013	0.912641	0.88467	0.85209	0.821212	0.791941	0.761641	0.726114	0.67659	0.590522	0.452351
0.22322	0.288571	0.361142	0.436341	0.51921	0.56557	0.571308	0.576028	0.600052	0.618577	0.620378	0.60439	0.589507	0.570528	0.503866	0.403776	0.363261	0.40928	0.453206	0.436631	0.38466	0.303537	0.220084	0.1803	0.180341	0.177533	0.140068	0.0777223	0.0202092	-0.0217171	-0.040235	-0.0230011	0.00978754	0.0237945	0.018718	0.0011887	-0.0193872	-0.0364237	-0.0577767	0.00255442	0.174179	0.356762	0.464022	0.540852	0.577946	0.58687	0.618515	0.635123	0.617083	0.574972
0.265531	0.296033	0.313675	0.326221	0.33298	0.338757	0.345559	0.361703	0.383443	0.397386	0.397406	0.387798	0.384441	0.391308	0.401229	0.409658	0.427023	0.452259	0.468447	0.482229	0.509018	0.543212	0.570974	0.586856	0.590849	0.592665	0.59365	0.599307	0.620365	0.64403	0.653096	0.652682	0.656523	0.66789	0.682468	0.695762	0.706981	0.728418	0.777102	0.838824	0.887465	0.917432	0.931623	0.937112	0.938654	0.935115	0.926309	0.910843	0.881321	0.828873
-0.0270366	-0.0283033	-0.0169275	-0.0285421	-0.0328695	-0.0444593	-0.0536678	-0.0422535	-0.0107888	-0.0231377	-0.0198902	0.00720634	0.0116552	0.0246939	0.0941945	0.113585	0.113255	0.131329	0.184953	0.259183	0.277054	0.227687	0.192777	0.197844	0.227185	0.265679	0.279815	0.260803	0.240855	0.23288	0.237524	0.242532	0.218678	0.181307	0.140966	0.105123	0.118945	0.175301	0.298384	0.444219	0.518788	0.562647	0.618072	0.695037	0.771265	0.818111	0.8252	0.795982	0.757823	0.728636
0.192968	0.219355	0.249138	0.287507	0.320712	0.328617	0.334532	0.350568	0.363707	0.368421	0.372794	0.379004	0.38273	0.386829	0.384408	0.374308	0.367928	0.369137	0.379254	0.39419	0.404279	0.413488	0.42308	0.436418	0.456602	0.482911	0.51447	0.53879	0.546946	0.546981	0.54766	0.550991	0.557767	0.559359	0.560648	0.574949	0.610977	0.672143	0.742239	0.795031	0.81992	0.831047	0.841572	0.853413	0.865647	0.874424	0.878708	0.879623	0.878931	0.877346
0.328372	0.300998	0.275616	0.238229	0.184874	0.12739	0.049945	-0.0107988	-0.0420373	-0.0441873	-0.0469559	-0.0686636	-0.0969041	-0.0926997	-0.056125	-0.0324756	-0.0279707	-0.0180713	-0.007853	0.00776731	0.0436509	0.0626232	0.051537	0.0743085	0.128565	0.181055	0.221684	0.257427	0.282954	0.305557	0.326404	0.332549	0.319885	0.284833	0.220551	0.116543	0.00109537	0.00428886	0.0828684	0.0946344	0.0544335	0.0607393	0.174411	0.327825	0.473723	0.594743	0.691501	0.7631	0.802782	0.814539
0.130471	0.181914	0.205281	0.229542	0.285901	0.341484	0.379158	0.402201	0.417006	0.426322	0.40429	0.363841	0.343524	0.347284	0.348276	0.352132	0.383277	0.422902	0.442702	0.455037	0.486926	0.526213	0.54792	0.551836	0.558032	0.570914	0.576695	0.570696	0.567954	0.576582	0.585655	0.590714	0.5971	0.596664	0.582715	0.580414	0.605479	0.639263	0.652975	0.639282	0.611702	0.579797	0.555718	0.565764	0.610051	0.664251	0.711606	0.733406	0.735283	0.727154
-0.080593	-0.0965252	-0.102628	-0.0997158	-0.0873192	-0.0706119	-0.0579662	-0.0422541	-0.0222047	-0.016491	-0.02184	-0.0120767	0.0114579	0.0324155	0.0367039	0.0348359	0.0369591	0.0438799	0.0551911	0.0685304	0.0724038	0.0731073	0.0780541	0.086229	0.0994221	0.122091	0.151416	0.174464	0.175001	0.177135	0.202355	0.245216	0.291639	0.343525	0.405541	0.471567	0.53622	0.588386	0.623041	0.6276	0.59923	0.551755	0.534944	0.553238	0.561967	0.563303	0.561225	0.552648	0.537207	0.51025
0.407729	0.414555	0.396821	0.365239	0.347728	0.332397	0.293242	0.242221	0.201016	0.150002	0.0901029	0.0630692	0.0691476	0.076018	0.062223	0.0474288	0.0559722	0.0715417	0.0684594	0.0611726	0.0715929	0.083489	0.102987	0.16157	0.23584	0.261372	0.246226	0.243891	0.266071	0.298199	0.36093	0.441416	0.507942	0.532915	0.528565	0.560608	0.622225	0.66081	0.658132	0.652574	0.652917	0.651376	0.647181	0.644847	0.65274	0.66389	0.659582	0.62935	0.586188	0.541551
0.640167	0.681234	0.657171	0.60563	0.555671	0.525581	0.51959	0.51201	0.474612	0.422784	0.363759	0.319486	0.315312	0.343162	0.392103	0.442719	0.456006	0.452144	0.470878	0.495121	0.506776	0.499866	0.451943	0.372332	0.275429	0.224249	0.233174	0.229374	0.18054	0.117596	0.0953232	0.105098	0.110467	0.11003	0.128776	0.15511	0.165235	0.160492	0.220722	0.295918	0.333558	0.354068	0.401999	0.45553	0.465417	0.439449	0.402133	0.368912	0.325455	0.249865
-0.0111655	-0.0315943	-0.0736455	-0.044822	0.0105633	0.0737021	0.177579	0.269258	0.294402	0.304275	0.343359	0.401286	0.463046	0.468103	0.410331	0.361192	0.325193	0.2729	0.221162	0.183334	0.137577	0.0907521	0.0840965	0.0933373	0.113598	0.124744	0.153883	0.192453	0.216602	0.228251	0.223204	0.180368	0.0909457	0.00926497	-0.0338737	-0.0650525	-0.00704798	0.0681544	0.170073	0.257424	0.314632	0.361664	0.428797	0.513564	0.585903	0.632799	0.650954	0.653249	0.646276	0.617192
0.446476	0.45982	0.478484	0.476805	0.446864	0.435008	0.459028	0.503151	0.555755	0.602451	0.60963	0.566879	0.501021	0.471822	0.484445	0.518241	0.547731	0.564434	0.555586	0.521008	0.474563	0.416811	0.358435	0.336292	0.36531	0.424464	0.473966	0.482663	0.467237	0.471434	0.51548	0.56869	0.601258	0.621721	0.632398	0.645725	0.662666	0.688531	0.730484	0.758111	0.766032	0.763531	0.759014	0.753127	0.744839	0.730838	0.712896	0.696779	0.678658	0.633892
0.195952	0.167677	0.166907	0.180271	0.208694	0.224643	0.213035	0.188804	0.175381	0.171186	0.165675	0.148715	0.126464	0.099948	0.10305	0.151523	0.216917	0.2777	0.335205	0.398533	0.483688	0.560477	0.610082	0.651346	0.68575	0.711258	0.733951	0.756423	0.778554	0.794931	0.806529	0.823629	0.846628	0.864975	0.875089	0.877592	0.876665	0.879865	0.88542	0.883959	0.870871	0.845187	0.801676	0.735948	0.655938	0.572091	0.502754	0.440359	0.37256	0.30649
0.161923	0.129812	0.143209	0.168114	0.156326	0.1315	0.153849	0.210968	0.266915	0.285125	0.271722	0.30601	0.38926	0.456486	0.490861	0.503974	0.484402	0.443135	0.423089	0.399136	0.353876	0.322696	0.309866	0.301272	0.31	0.334446	0.344212	0.324144	0.327354	0.37419	0.436167	0.489208	0.510174	0.501545	0.495411	0.499242	0.51005	0.534091	0.559723	0.567366	0.569069	0.573487	0.566718	0.518496	0.46671	0.463718	0.473991	0.458966	0.439692	0.441743
0.0636702	0.0930605	0.111661	0.118249	0.118661	0.1258	0.129351	0.125071	0.116704	0.108872	0.114949	0.14521	0.175686	0.171836	0.130865	0.0948877	0.105225	0.182005	0.272469	0.288692	0.275396	0.230262	0.149759	0.0967024	0.080188	0.0798394	0.0587803	0.021177	-0.00224879	0.000436334	0.00840757	-0.0121166	-0.0465042	-0.0491949	-0.0344	0.000380954	0.0669333	0.158569	0.25293	0.320661	0.374061	0.44137	0.503396	0.544758	0.565163	0.547534	0.483106	0.348488	0.182219	0.0531095
0.0279193	0.155317	0.265738	0.29441	0.284382	0.281831	0.283704	0.285986	0.279065	0.269446	0.262121	0.259198	0.27928	0.333594	0.405693	0.474676	0.527748	0.56997	0.614616	0.652125	0.673342	0.661566	0.639697	0.637377	0.639906	0.648842	0.679534	0.710524	0.714223	0.705264	0.704039	0.70436	0.697365	0.6938	0.707127	0.733219	0.757333	0.77786	0.799368	0.805816	0.806137	0.813835	0.801644	0.736939	0.566962	0.345725	0.504729	0.64374	0.692966	0.712556
0.730149	0.774994	0.771665	0.747512	0.715956	0.682169	0.675343	0.683543	0.67318	0.646489	0.627014	0.635557	0.661361	0.68679	0.711652	0.721428	0.714317	0.705869	0.696325	0.669242	0.633387	0.609333	0.60277	0.601268	0.594527	0.59255	0.598874	0.605792	0.619085	0.648327	0.685147	0.70996	0.72197	0.733722	0.741487	0.743943	0.744801	0.746311	0.752229	0.769516	0.791653	0.806862	0.811709	0.808372	0.80251	0.795251	0.783423	0.763127	0.728052	0.66273
0.0213004	0.0446904	0.0408044	0.0451448	0.0885637	0.154564	0.192582	0.171824	0.149191	0.145764	0.141957	0.14248	0.173548	0.204425	0.225234	0.254493	0.279667	0.310019	0.318443	0.303031	0.299599	0.322051	0.327525	0.30471	0.296532	0.283785	0.237773	0.173913	0.135885	0.130012	0.156528	0.19883	0.233972	0.258042	0.29253	0.313351	0.268853	0.182777	0.0987278	0.035259	-0.0054748	0.0480456	0.147801	0.217751	0.261836	0.297898	0.323265	0.338856	0.336648	0.34568
0.206932	0.207455	0.185622	0.190458	0.222104	0.290016	0.365974	0.405964	0.422316	0.438804	0.448607	0.449024	0.441873	0.437874	0.459851	0.522327	0.598637	0.654912	0.703554	0.75721	0.795634	0.813616	0.834959	0.843812	0.839611	0.845523	0.856676	0.864043	0.867795	0.866952	0.862154	0.859474	0.864267	0.872128	0.870713	0.870566	0.878914	0.88559	0.883683	0.869537	0.840462	0.803145	0.746434	0.666545	0.584682	0.511496	0.469856	0.449231	0.433153	0.432209
0.0267242	0.0764331	0.102714	0.0923721	0.0682391	0.0408618	0.0171991	0.0103159	0.0229608	0.0304738	0.0225276	0.0252877	0.053921	0.0637011	0.0363383	0.0292445	0.0739785	0.147522	0.176799	0.162322	0.133842	0.0995036	0.0635369	0.0541926	0.0739991	0.111532	0.170497	0.214489	0.223463	0.223236	0.238438	0.278546	0.336643	0.380185	0.39344	0.389767	0.368518	0.310738	0.238054	0.156052	0.0602031	0.0313211	0.129684	0.214169	0.259368	0.333351	0.423319	0.485647	0.530904	0.562143
0.104977	0.0959207	0.0785675	0.063176	0.0911355	0.125135	0.116689	0.0843123	0.08204	0.10175	0.118387	0.145275	0.203554	0.250212	0.231974	0.191301	0.195023	0.238446	0.250173	0.231954	0.23147	0.205743	0.134131	0.0815628	0.0810113	0.109011	0.141536	0.15704	0.169063	0.176836	0.204803	0.264376	0.344403	0.417952	0.470429	0.507564	0.534661	0.538774	0.512237	0.483218	0.480561	0.501734	0.538439	0.595502	0.6625	0.727153	0.76683	0.759415	0.726213	0.700366
0.263825	0.198888	0.148404	0.12799	0.132827	0.159167	0.199545	0.238513	0.275364	0.322001	0.377856	0.44202	0.494641	0.542345	0.590053	0.626449	0.65236	0.661384	0.662194	0.663016	0.671091	0.700406	0.741529	0.76167	0.749617	0.723969	0.710063	0.714917	0.7296	0.753691	0.784188	0.806693	0.812723	0.823524	0.844319	0.853359	0.856825	0.879202	0.910177	0.919519	0.901432	0.862006	0.813995	0.770277	0.749148	0.749403	0.754378	0.758012	0.760517	0.773277
0.0574973	0.122903	0.160016	0.148524	0.140068	0.111887	0.0429779	-0.0203303	-0.0462136	-0.0596786	-0.064047	-0.0302685	0.00696433	0.0384429	0.0938696	0.141178	0.143063	0.150867	0.17074	0.159758	0.137606	0.162388	0.210298	0.247839	0.273103	0.270725	0.213186	0.145969	0.119721	0.11372	0.0896424	0.0522532	0.028521	0.0420857	0.107207	0.207221	0.287767	0.307238	0.266416	0.21069	0.180357	0.176828	0.197217	0.24728	0.290736	0.310413	0.345893	0.389799	0.419746	0.445821
0.887075	0.886474	0.889001	0.892631	0.901194	0.91228	0.918316	0.922336	0.928259	0.932681	0.933794	0.933183	0.937353	0.943689	0.941924	0.932828	0.92439	0.917037	0.909731	0.902497	0.893545	0.883109	0.87308	0.866217	0.858839	0.850566	0.842554	0.832427	0.818633	0.806534	0.79585	0.786653	0.781455	0.778209	0.774915	0.770427	0.759238	0.734125	0.68682	0.620236	0.555503	0.505649	0.477497	0.473934	0.49485	0.539317	0.592311	0.643994	0.697715	0.74921
0.442731	0.481537	0.504839	0.518971	0.523432	0.535645	0.562078	0.568938	0.565224	0.579269	0.576699	0.5491	0.548948	0.568082	0.561699	0.534596	0.517845	0.511459	0.507808	0.519788	0.557454	0.588124	0.591092	0.574694	0.554006	0.5373	0.537467	0.559339	0.585405	0.586156	0.561336	0.53799	0.523142	0.517435	0.523099	0.533652	0.544715	0.561696	0.585768	0.611219	0.635515	0.655268	0.664757	0.662897	0.653586	0.644536	0.637113	0.624607	0.601411	0.563806
0.0885099	0.0811259	0.0869834	0.0968573	0.12519	0.168403	0.185599	0.174476	0.156521	0.142899	0.12298	0.10414	0.124618	0.172008	0.213065	0.244457	0.271897	0.311449	0.345192	0.345614	0.323241	0.308518	0.305064	0.282827	0.257014	0.232262	0.202867	0.171718	0.15511	0.150932	0.151875	0.154841	0.172411	0.198277	0.20665	0.224025	0.264364	0.320051	0.381152	0.421556	0.455045	0.491174	0.486296	0.444608	0.409312	0.349632	0.232854	0.0689541	-0.05256	0.0158039
0.0680536	0.0419128	0.025423	0.00659238	0.000538572	0.0131314	0.0401274	0.0814206	0.0988924	0.0727199	0.0487672	0.0396165	0.022397	-0.0181548	-0.0754648	-0.0953614	-0.0685596	-0.0373811	0.0023281	0.048093	0.071106	0.0657314	0.0443751	0.0399951	0.0800835	0.172088	0.26128	0.288826	0.264198	0.194554	0.105497	0.0222358	-0.00344968	-0.0166102	-0.026883	-0.0540511	-0.0974319	-0.0736988	0.0728169	0.271757	0.413702	0.522016	0.642295	0.734949	0.768607	0.763554	0.754196	0.760912	0.786677	0.819204
0.0483823	0.00491249	-0.019027	-0.00514217	0.0247107	0.0677158	0.131714	0.152292	0.125832	0.107397	0.137135	0.179911	0.205507	0.201844	0.19513	0.192615	0.209876	0.258429	0.312085	0.329389	0.309911	0.261228	0.214083	0.202317	0.192561	0.147753	0.138614	0.189113	0.247844	0.306322	0.377573	0.437104	0.44369	0.440624	0.465177	0.481325	0.471909	0.478822	0.544068	0.65832	0.74122	0.777296	0.78775	0.792376	0.799641	0.804326	0.803403	0.793667	0.773558	0.736901
0.533662	0.52639	0.50493	0.492115	0.50006	0.53151	0.544942	0.529688	0.500995	0.47296	0.455373	0.455902	0.484835	0.516104	0.516973	0.499767	0.508131	0.517793	0.519899	0.532937	0.545598	0.562847	0.577843	0.575638	0.579712	0.55899	0.518379	0.507509	0.480665	0.430704	0.384268	0.320895	0.25245	0.189466	0.137986	0.118984	0.109936	0.104105	0.137844	0.209604	0.286416	0.367341	0.475557	0.590649	0.694572	0.779798	0.835429	0.867561	0.888124	0.902775
0.0313548	0.0184105	0.0143555	0.0292706	0.0751926	0.154509	0.241256	0.262204	0.235112	0.220587	0.260419	0.314803	0.330043	0.347988	0.426279	0.526738	0.591654	0.640905	0.682175	0.693061	0.673634	0.642838	0.626657	0.652685	0.686158	0.69995	0.686627	0.660492	0.650157	0.656128	0.663834	0.68176	0.700486	0.701062	0.702418	0.713991	0.710671	0.677916	0.636718	0.618583	0.63287	0.664275	0.700102	0.723663	0.719484	0.700896	0.689263	0.676831	0.657005	0.607895
0.515733	0.548868	0.564048	0.563832	0.579924	0.596459	0.591291	0.571823	0.565118	0.580967	0.604892	0.613643	0.608805	0.601953	0.596955	0.599183	0.605017	0.605087	0.596681	0.594668	0.594869	0.590474	0.585589	0.571127	0.545955	0.517082	0.49374	0.491551	0.494998	0.492148	0.499181	0.528726	0.574463	0.612066	0.61121	0.568749	0.458895	0.240892	-0.00353556	-0.10853	-0.0697956	0.0929437	0.335911	0.539416	0.638221	0.673969	0.697046	0.710816	0.713071	0.711663
0.472949	0.518298	0.577701	0.623601	0.619483	0.568006	0.505462	0.428707	0.356258	0.326294	0.33364	0.337614	0.318042	0.294636	0.282214	0.270985	0.250492	0.235431	0.24865	0.283794	0.304237	0.293642	0.269431	0.244004	0.23735	0.251859	0.280876	0.306348	0.316638	0.318926	0.312469	0.302126	0.297009	0.287143	0.267561	0.246575	0.229908	0.277483	0.405176	0.50512	0.567901	0.628179	0.680517	0.715522	0.726643	0.716963	0.693671	0.649594	0.567898	0.449505
Monkey C Array Adjusted Rsquare of multiplicative model (neuron*bins)
0.698658	0.693301	0.696043	0.706079	0.717723	0.726177	0.730951	0.732605	0.728255	0.72198	0.72578	0.735752	0.737656	0.729068	0.720841	0.720696	0.725431	0.731079	0.73533	0.738472	0.742571	0.749786	0.764893	0.78774	0.806846	0.819849	0.833929	0.847964	0.858357	0.868436	0.880374	0.891096	0.895721	0.894229	0.89121	0.889317	0.887894	0.88095	0.852052	0.744185	0.369682	-0.00425556	0.260705	0.41876	0.437263	0.390287	0.376731	0.370987	0.325346	0.282875
0.138086	0.105968	0.101075	0.121075	0.304275	0.382402	0.429783	0.471741	0.508918	0.534511	0.542214	0.535985	0.533203	0.521699	0.497312	0.485829	0.480014	0.464998	0.452424	0.451122	0.460904	0.46564	0.432798	0.406445	0.420648	0.427637	0.422534	0.413069	0.387802	0.373961	0.38648	0.39332	0.393141	0.283925	0.345884	0.414716	0.601808	0.609806	0.60859	0.595108	0.555155	0.510353	0.455831	0.454077	0.450097	0.451014	0.414266	0.354853	0.458266	0.516306
0.274868	0.335478	0.342997	0.284766	0.242855	0.266968	0.301842	0.300139	0.295146	0.311692	0.323465	0.321482	0.330472	0.372881	0.411894	0.399795	0.365071	0.354551	0.365312	0.34246	0.283483	0.237889	0.220065	0.212893	0.199278	0.189647	0.188095	0.164651	0.121695	0.0913046	0.0948144	0.103633	0.159798	0.123483	0.0473762	-0.00834431	-0.014491	-0.00410579	-0.000692897	0.0486725	0.094891	0.136598	0.19826	0.288549	0.336939	0.323876	0.284117	0.262943	0.258544	0.267758
0.510374	0.553455	0.563275	0.576612	0.598119	0.615019	0.612877	0.592381	0.565154	0.551749	0.575963	0.618793	0.633141	0.633667	0.645666	0.650097	0.644501	0.653831	0.65585	0.61027	0.557518	0.521565	0.516077	0.532793	0.543797	0.554567	0.581305	0.630054	0.682675	0.720005	0.75556	0.776555	0.741526	0.662129	0.615934	0.611009	0.621189	0.619676	0.603036	0.5873	0.576495	0.563796	0.552673	0.534336	0.504583	0.480615	0.443993	0.38699	0.316957	0.244947
0.472825	0.509522	0.516937	0.543584	0.589354	0.628256	0.642454	0.656227	0.697504	0.734248	0.756065	0.78016	0.794924	0.79301	0.780196	0.760481	0.749421	0.74147	0.726066	0.725794	0.745544	0.743056	0.699797	0.660068	0.652484	0.65209	0.658102	0.671629	0.668583	0.622992	0.571844	0.565254	0.606848	0.659727	0.69514	0.714229	0.741675	0.791079	0.829653	0.856715	0.890976	0.916084	0.934574	0.946454	0.941969	0.925387	0.899354	0.852686	0.775003	0.652086
0.676546	0.717666	0.758757	0.7888	0.81063	0.822007	0.832522	0.846231	0.854022	0.854586	0.847614	0.828308	0.814992	0.811014	0.789645	0.744475	0.703926	0.680372	0.648027	0.598868	0.538356	0.47939	0.429108	0.382808	0.347425	0.327329	0.313568	0.301605	0.306729	0.321096	0.333383	0.354272	0.381843	0.400442	0.407529	0.403562	0.384074	0.452808	0.450018	0.440402	0.408101	0.357013	0.303933	0.26292	0.238473	0.219601	0.338392	0.389183	0.426329	0.455118
0.898421	0.909452	0.921036	0.927467	0.930951	0.934523	0.937458	0.941372	0.944984	0.948377	0.952365	0.956179	0.957537	0.957804	0.956661	0.954066	0.952796	0.953157	0.953016	0.950846	0.94793	0.944918	0.941977	0.940913	0.9425	0.9456	0.946698	0.94494	0.942343	0.941062	0.93878	0.933882	0.929051	0.923736	0.917162	0.912526	0.911209	0.908064	0.900266	0.878688	0.814045	0.635406	0.26898	0.078477	0.0176907	0.0952997	0.200055	0.334804	0.442204	0.504973
0.481566	0.49363	0.501577	0.53336	0.587435	0.622128	0.635698	0.649091	0.672533	0.697338	0.708422	0.712186	0.716426	0.718788	0.721865	0.725721	0.724411	0.721153	0.724453	0.740063	0.760993	0.778974	0.780071	0.764277	0.741971	0.713791	0.695776	0.691641	0.694136	0.703916	0.714263	0.728934	0.752577	0.768006	0.770666	0.77147	0.765851	0.725994	0.615411	0.589237	0.732525	0.824903	0.868157	0.883197	0.879978	0.866172	0.83837	0.773923	0.608636	0.27222
0.537633	0.605539	0.656173	0.682321	0.707103	0.726236	0.722931	0.719153	0.735098	0.743904	0.747863	0.749834	0.746681	0.747943	0.75062	0.73912	0.729856	0.73524	0.757308	0.784331	0.803277	0.820578	0.850656	0.881415	0.902287	0.908862	0.89928	0.892422	0.898601	0.911617	0.924709	0.933082	0.939921	0.950121	0.954318	0.94659	0.93114	0.910299	0.884091	0.846001	0.791744	0.737606	0.698968	0.708305	0.732593	0.743824	0.729113	0.672382	0.578279	0.472539
0.0873041	0.103161	0.111759	0.133115	0.172671	0.227098	0.290769	0.364853	0.429935	0.470305	0.498581	0.514218	0.527256	0.548932	0.577407	0.594281	0.577758	0.515087	0.427083	0.342767	0.262943	0.188945	0.134522	0.106963	0.0948565	0.0806508	0.0731878	0.0792344	0.0992622	0.111827	0.0884752	0.054084	0.055699	0.174503	0.452623	0.680546	0.793094	0.846546	0.868146	0.86507	0.843717	0.794902	0.692364	0.51845	0.345444	0.479633	0.567306	0.671124	0.726503	0.708117
0.217311	0.195876	0.178076	0.108211	0.144158	0.14225	0.123729	0.105952	0.101561	0.0948892	0.0699955	0.0917449	0.10794	0.19356	0.203578	0.196336	0.193965	0.185839	0.166533	0.158005	0.152251	0.127489	0.10484	0.132819	0.210046	0.26951	0.316471	0.345896	0.363873	0.378954	0.385873	0.363321	0.299057	0.277529	0.45705	0.696599	0.819828	0.866749	0.88044	0.880988	0.87511	0.860035	0.833923	0.795046	0.732731	0.640699	0.531386	0.41379	0.279306	0.0877535
0.741906	0.748506	0.756582	0.763968	0.768844	0.772117	0.776572	0.780779	0.783894	0.78765	0.793454	0.800888	0.80731	0.810325	0.812359	0.816306	0.821777	0.828651	0.835266	0.840184	0.842936	0.842759	0.840726	0.840509	0.845797	0.853759	0.858471	0.857275	0.85272	0.850448	0.853795	0.860949	0.871859	0.882874	0.89197	0.90136	0.910679	0.91987	0.929327	0.935649	0.93468	0.92553	0.910483	0.890622	0.860686	0.813614	0.739644	0.626791	0.489958	0.434325
0.495811	0.503929	0.521417	0.540684	0.581301	0.631164	0.674291	0.703539	0.719372	0.738568	0.76603	0.790586	0.80627	0.822246	0.832122	0.819587	0.800974	0.785044	0.766362	0.737765	0.705322	0.678602	0.65988	0.642469	0.633835	0.650469	0.667127	0.664546	0.658361	0.662271	0.675381	0.680597	0.685367	0.71124	0.756759	0.809047	0.85946	0.898167	0.918989	0.924708	0.919661	0.907448	0.892773	0.872221	0.835338	0.76405	0.60367	0.256799	-0.0457025	0.0290845
0.118636	0.158673	0.190807	0.231384	0.278333	0.290973	0.279029	0.26348	0.278843	0.302236	0.324456	0.364193	0.388254	0.375518	0.355219	0.333009	0.294865	0.243437	0.182233	0.130456	0.0953549	0.0626975	0.0522931	0.0629902	0.0803572	0.276819	0.308569	0.320513	0.320289	0.326361	0.338983	0.330561	0.297517	0.273937	0.244723	0.12789	0.0833547	0.00132845	0.154321	0.550937	0.726666	0.770342	0.741683	0.662932	0.5607	0.474911	0.414742	0.260946	0.269036	0.361197
0.626425	0.635136	0.626388	0.612292	0.581898	0.545636	0.533959	0.545679	0.571158	0.590219	0.585862	0.58232	0.600263	0.626317	0.63004	0.580755	0.523527	0.518576	0.55514	0.584102	0.60694	0.626642	0.626951	0.608804	0.592378	0.602319	0.622031	0.641236	0.648256	0.635683	0.622728	0.624181	0.636295	0.64249	0.592605	0.487352	0.351435	0.18979	0.0616338	0.202132	0.293856	0.485115	0.563483	0.570059	0.5287	0.453434	0.30498	0.340702	0.383642	0.428786
0.148452	0.108402	0.065367	0.0583519	0.0841851	0.110324	0.131492	0.181653	0.261218	0.31863	0.33833	0.353953	0.45728	0.430899	0.44023	0.471309	0.496062	0.513988	0.534781	0.54361	0.53447	0.510822	0.482668	0.454769	0.420267	0.381482	0.349092	0.333529	0.313307	0.350478	0.37668	0.385113	0.393702	0.415313	0.43101	0.415346	0.365926	0.316991	0.294869	0.272926	0.220064	0.182832	0.198269	0.173657	0.152281	0.125048	0.0686328	0.0290288	0.000131345	0.0430651
0.386043	0.36096	0.306048	0.261237	0.243068	0.260538	0.319868	0.405641	0.469845	0.491344	0.502135	0.529588	0.572053	0.640501	0.708334	0.745514	0.746532	0.709091	0.668831	0.658989	0.651828	0.63946	0.640214	0.656226	0.671282	0.679182	0.670411	0.648147	0.641118	0.65042	0.658249	0.664259	0.640966	0.602694	0.579839	0.570962	0.562597	0.582136	0.631972	0.663971	0.683148	0.710115	0.739381	0.750588	0.723879	0.651509	0.52859	0.358654	0.243079	0.268865
0.724576	0.756792	0.783425	0.789001	0.783551	0.781677	0.778248	0.777632	0.79149	0.816477	0.845165	0.869509	0.889033	0.899077	0.903257	0.901742	0.890365	0.875606	0.871503	0.877234	0.871414	0.855277	0.847119	0.848392	0.850995	0.847342	0.841823	0.844694	0.848847	0.844093	0.829998	0.804392	0.765465	0.72628	0.704248	0.695933	0.684975	0.658002	0.605911	0.49174	0.299246	0.261678	0.394794	0.592447	0.744881	0.819272	0.846926	0.846813	0.818162	0.728571
0.554257	0.585271	0.62523	0.674554	0.724779	0.762857	0.799656	0.832917	0.843815	0.841226	0.821979	0.797199	0.779192	0.748319	0.714683	0.702464	0.701182	0.690899	0.680729	0.68339	0.691208	0.7029	0.711868	0.713184	0.71417	0.708665	0.686093	0.664065	0.671353	0.70851	0.756203	0.781683	0.786272	0.787703	0.796192	0.818667	0.833891	0.826316	0.788628	0.710956	0.585976	0.432011	0.378995	0.295027	0.355862	0.397493	0.389728	0.344643	0.293656	0.251632
0.802822	0.809649	0.816903	0.82165	0.823912	0.826887	0.832438	0.840724	0.851956	0.86351	0.872999	0.881356	0.888675	0.895215	0.902204	0.907551	0.910958	0.913546	0.914751	0.914572	0.914564	0.915228	0.91539	0.91535	0.9153	0.91617	0.91717	0.916825	0.915118	0.913433	0.913227	0.914233	0.915699	0.916047	0.91407	0.909968	0.903593	0.892593	0.874212	0.842322	0.781936	0.674652	0.529813	0.460309	0.415357	0.442979	0.468133	0.476461	0.465551	0.435132
0.239391	0.310548	0.353363	0.396504	0.438702	0.451879	0.459272	0.495284	0.556207	0.595204	0.588685	0.581199	0.59355	0.603678	0.610187	0.619796	0.638595	0.650967	0.643609	0.635236	0.657725	0.697885	0.730026	0.750981	0.766232	0.780363	0.79645	0.811274	0.822603	0.833964	0.847194	0.863689	0.880791	0.891672	0.884516	0.853852	0.804034	0.714364	0.593591	0.482813	0.376309	0.276332	0.219395	0.185872	0.155102	0.132195	0.0700314	0.261424	0.416851	0.50254
0.190323	0.191846	0.204247	0.2117	0.203868	0.188038	0.171451	0.166184	0.179901	0.191818	0.175836	0.146937	0.121699	0.0953924	0.0729139	0.0707449	0.0858229	0.106868	0.124209	0.137669	0.147745	0.165263	0.203243	0.248086	0.287908	0.311984	0.309119	0.264366	0.200294	0.196922	0.144621	0.0848285	0.0323768	-0.0024427	0.0605473	0.469206	0.761703	0.87755	0.921572	0.933335	0.931435	0.928461	0.92922	0.93361	0.939897	0.946884	0.954765	0.962643	0.969983	0.974733
0.309914	0.337517	0.366228	0.348043	0.293999	0.258962	0.268675	0.291064	0.320375	0.378746	0.414426	0.401102	0.390655	0.411475	0.433874	0.424649	0.369659	0.298329	0.278466	0.310005	0.355433	0.380305	0.378632	0.383222	0.418254	0.475539	0.534071	0.583596	0.613113	0.633666	0.658718	0.684244	0.709612	0.737387	0.758581	0.761983	0.761097	0.784647	0.831202	0.87937	0.906608	0.91075	0.898854	0.871217	0.822703	0.751163	0.666317	0.601953	0.585419	0.547592
0.122163	0.121516	0.127292	0.130661	0.11994	0.294083	0.388585	0.420395	0.379106	0.305777	0.230078	0.166396	0.108823	0.0459546	0.00156303	-0.0218526	-0.00885752	-0.0108827	-0.0170852	-0.016929	0.000358838	0.0176994	0.0200101	-0.0159075	-0.0509269	-0.0659494	-0.0100335	0.0616596	0.0819707	0.0856358	0.0895026	0.106305	0.12856	0.126767	0.090777	0.0342353	0.217223	0.514352	0.725925	0.808484	0.825862	0.830623	0.837056	0.841759	0.844798	0.843918	0.838821	0.835701	0.835824	0.839753
-0.0398758	-0.0229314	0.00770277	0.0229224	-0.00235718	-0.0362872	0.0439047	0.0421869	0.0533028	0.0866447	0.0187748	-0.00402226	-0.0445823	-0.0583115	-0.0463039	0.0902197	0.1696	0.209691	0.204535	0.193179	0.0413751	0.0751809	0.0989385	0.113644	0.137592	0.211805	0.167663	0.12179	0.107573	0.127435	0.0528161	0.00676244	0.0144688	0.0245195	0.106883	0.22376	0.38321	0.484386	0.559702	0.62371	0.677474	0.728132	0.778316	0.820219	0.849937	0.867428	0.87906	0.887432	0.892196	0.868183
0.772116	0.774721	0.773505	0.769847	0.77375	0.78289	0.785367	0.780951	0.775375	0.767292	0.755856	0.750793	0.757194	0.769593	0.783984	0.795219	0.800804	0.801023	0.797329	0.794518	0.797577	0.799602	0.793984	0.789611	0.795637	0.801749	0.797046	0.783391	0.770932	0.762939	0.760734	0.764024	0.769015	0.773849	0.783101	0.805331	0.837246	0.866103	0.884908	0.8962	0.903307	0.907118	0.905354	0.891659	0.864108	0.824961	0.772728	0.696753	0.584252	0.422331
0.81141	0.810946	0.806122	0.803084	0.799444	0.800992	0.805894	0.813387	0.822485	0.826441	0.826284	0.83085	0.842843	0.854597	0.861525	0.864938	0.866145	0.865155	0.863415	0.86226	0.862561	0.864411	0.864737	0.864144	0.865685	0.867292	0.869877	0.873078	0.873609	0.875304	0.877291	0.876158	0.876355	0.87857	0.880869	0.879966	0.874446	0.872	0.866458	0.840999	0.808432	0.798871	0.83452	0.875969	0.863461	0.825476	0.764621	0.683261	0.584077	0.478729
0.605447	0.679226	0.716028	0.743925	0.752963	0.719637	0.687207	0.681393	0.680767	0.669082	0.642257	0.62555	0.621516	0.602088	0.583908	0.574727	0.545777	0.513803	0.52036	0.539311	0.544265	0.516307	0.473262	0.436391	0.40083	0.403355	0.434808	0.439191	0.400609	0.357117	0.346986	0.363984	0.373444	0.388718	0.424962	0.469415	0.534607	0.573347	0.581517	0.647218	0.741053	0.799639	0.821195	0.813312	0.776278	0.713166	0.619412	0.496073	0.35655	0.36127
0.726553	0.72067	0.72863	0.74657	0.76003	0.770587	0.782891	0.792444	0.797643	0.802484	0.806625	0.810057	0.81391	0.821815	0.831679	0.83762	0.840434	0.84783	0.859101	0.8687	0.87658	0.880439	0.879925	0.876956	0.876374	0.880438	0.88396	0.881689	0.877522	0.876545	0.879849	0.885554	0.892088	0.898985	0.905762	0.91305	0.922387	0.934707	0.947814	0.960154	0.968437	0.967327	0.936636	0.872961	0.825942	0.796887	0.761238	0.72246	0.690666	0.682762
0.429383	0.432094	0.473978	0.510617	0.515226	0.520131	0.540888	0.558733	0.56316	0.565746	0.57889	0.59842	0.604163	0.585822	0.555006	0.510104	0.47147	0.418512	0.347143	0.303441	0.240142	0.143177	0.00490147	0.0361675	0.173538	0.188637	0.187697	0.197312	0.22198	0.274404	0.339177	0.402013	0.494924	0.606911	0.728405	0.845085	0.917248	0.947549	0.957361	0.960306	0.960216	0.957933	0.954009	0.950514	0.947765	0.943812	0.937598	0.926374	0.908119	0.883515
0.457081	0.520172	0.55855	0.573936	0.578652	0.564443	0.542216	0.532538	0.533177	0.534535	0.535989	0.536214	0.520909	0.495774	0.494721	0.514762	0.531702	0.529339	0.512708	0.498263	0.493782	0.503664	0.519712	0.522605	0.504906	0.483847	0.476786	0.473999	0.474819	0.499358	0.527594	0.517697	0.490028	0.45352	0.4014	0.341623	0.361504	0.428157	0.500326	0.55896	0.599834	0.637413	0.687922	0.731993	0.761859	0.773901	0.781123	0.793745	0.795366	0.774597
0.297183	0.309639	0.338145	0.424145	0.517069	0.573985	0.551389	0.502929	0.497097	0.542781	0.572581	0.541921	0.494184	0.448235	0.385268	0.27376	0.182714	0.148593	0.17417	0.184515	0.170943	0.172311	0.188003	0.19503	0.202753	0.232804	0.279912	0.30779	0.315598	0.329723	0.347412	0.378047	0.421905	0.44519	0.448284	0.438412	0.396653	0.302742	0.224394	0.19936	0.222825	0.322747	0.43039	0.488308	0.500608	0.452655	0.290942	0.0953781	0.0967961	0.113799
0.389825	0.407847	0.415984	0.424995	0.41175	0.36575	0.320999	0.293163	0.303737	0.370179	0.442397	0.496974	0.551102	0.582171	0.586588	0.608031	0.649037	0.68861	0.712256	0.727154	0.748497	0.772356	0.788868	0.807906	0.835357	0.864512	0.883939	0.883642	0.877672	0.881181	0.889343	0.881555	0.852272	0.816731	0.787146	0.756489	0.693402	0.506973	0.534594	0.452492	0.748253	0.841896	0.855785	0.832139	0.784234	0.796996	0.825577	0.830529	0.830251	0.832877
0.622273	0.650812	0.684984	0.713085	0.714646	0.685233	0.645566	0.616588	0.619412	0.641779	0.657763	0.667144	0.680728	0.69556	0.696768	0.676496	0.646652	0.617334	0.577493	0.529733	0.508107	0.512782	0.519613	0.527371	0.536071	0.543403	0.550856	0.564091	0.591006	0.613326	0.607207	0.583564	0.563422	0.56276	0.576506	0.602472	0.660492	0.747267	0.822212	0.862862	0.880426	0.883162	0.874741	0.857076	0.833431	0.802882	0.753351	0.660905	0.502331	0.3035
0.0659724	0.122443	0.213278	0.229049	0.231537	0.288909	0.326144	0.290069	0.222403	0.173941	0.154074	0.126082	0.0875653	0.0676153	0.0719054	0.0786023	0.0812568	0.0930434	0.11494	0.160365	0.218091	0.265179	0.288146	0.293276	0.304061	0.338715	0.390005	0.441446	0.46507	0.447066	0.418882	0.410833	0.423915	0.445808	0.452025	0.409779	0.330779	0.446095	0.499724	0.537868	0.511494	0.465549	0.574021	0.6046	0.595771	0.570583	0.540314	0.506127	0.482363	0.465916
0.734029	0.755636	0.755394	0.758546	0.787096	0.815798	0.833653	0.847091	0.862305	0.872945	0.881002	0.888229	0.890793	0.88808	0.882916	0.878213	0.871788	0.866636	0.870139	0.875841	0.872212	0.861211	0.851699	0.84981	0.856611	0.866375	0.874777	0.881811	0.882231	0.874922	0.867837	0.86253	0.853535	0.836554	0.822116	0.823795	0.83111	0.834589	0.835608	0.836447	0.837035	0.843349	0.855008	0.863274	0.864302	0.857193	0.837868	0.784622	0.629968	0.278995
0.233407	0.217458	0.229102	0.261983	0.322194	0.39922	0.469856	0.530599	0.578155	0.612266	0.635525	0.645586	0.642136	0.632601	0.635117	0.630171	0.618659	0.623935	0.630386	0.606345	0.560251	0.535838	0.512232	0.445239	0.387984	0.387607	0.418287	0.452087	0.479547	0.505465	0.533051	0.540615	0.543499	0.555061	0.566301	0.565175	0.544725	0.511891	0.502263	0.504958	0.480019	0.440743	0.410247	0.362331	0.320081	0.279141	0.190655	0.133	0.130977	0.137723
0.500241	0.533673	0.544725	0.543065	0.558297	0.578037	0.566462	0.537028	0.519153	0.532451	0.570382	0.607305	0.616887	0.598349	0.576716	0.564223	0.564954	0.585102	0.609318	0.612965	0.599034	0.584809	0.57867	0.571993	0.554554	0.516057	0.466124	0.422883	0.399594	0.402655	0.387979	0.329898	0.282968	0.273526	0.279219	0.284872	0.274788	0.260007	0.263795	0.295229	0.322879	0.322621	0.332739	0.403396	0.503563	0.569166	0.595371	0.595906	0.571235	0.532254
0.617817	0.616494	0.645645	0.68155	0.697072	0.697432	0.690306	0.67417	0.659318	0.661345	0.666365	0.662971	0.653939	0.646315	0.644266	0.650147	0.656749	0.662253	0.671737	0.678326	0.682711	0.685375	0.687353	0.689932	0.683885	0.669986	0.662632	0.669644	0.689767	0.714226	0.732041	0.744185	0.751634	0.754115	0.756426	0.762096	0.779638	0.79873	0.803514	0.798315	0.793378	0.789554	0.788102	0.79048	0.797264	0.800919	0.79587	0.790648	0.785326	0.770291
0.578733	0.589695	0.594337	0.609217	0.623579	0.624928	0.616829	0.616296	0.628096	0.632056	0.624007	0.617087	0.612025	0.609004	0.599611	0.578384	0.562488	0.555654	0.560136	0.5787	0.590719	0.59058	0.60997	0.643194	0.666304	0.680675	0.688253	0.667379	0.619928	0.583433	0.569411	0.57038	0.568381	0.563997	0.577403	0.615707	0.664129	0.700035	0.712443	0.713573	0.722242	0.739229	0.756817	0.770081	0.771982	0.753266	0.714627	0.66171	0.594975	0.50854
0.680256	0.692076	0.706754	0.710888	0.699604	0.688079	0.684969	0.675201	0.656729	0.635898	0.619063	0.613139	0.608438	0.605884	0.615686	0.624294	0.627836	0.635433	0.651027	0.678211	0.705943	0.719871	0.731291	0.743037	0.753333	0.763225	0.774254	0.78625	0.793998	0.794854	0.796977	0.802389	0.809183	0.81233	0.815537	0.824154	0.836495	0.85131	0.861177	0.864665	0.861253	0.842028	0.787509	0.6677	0.458162	0.339196	0.322062	0.305781	0.298284	0.323285
0.462037	0.50443	0.528866	0.512589	0.476983	0.441534	0.43345	0.453278	0.457779	0.443931	0.421226	0.400101	0.396419	0.395219	0.380178	0.362332	0.326226	0.278004	0.273354	0.303131	0.336093	0.367083	0.388131	0.393128	0.385365	0.379128	0.373384	0.349739	0.302199	0.258595	0.264475	0.291408	0.294644	0.270566	0.296261	0.371591	0.397912	0.616232	0.714282	0.765726	0.811333	0.848952	0.873736	0.884175	0.888272	0.889209	0.883659	0.87279	0.854853	0.831384
0.233776	0.248136	0.234993	0.228855	0.26572	0.29875	0.288225	0.271237	0.265531	0.245616	0.25405	0.306078	0.359552	0.381179	0.393474	0.426104	0.489625	0.552784	0.603581	0.660287	0.698802	0.69654	0.670521	0.669801	0.69799	0.725295	0.75489	0.78993	0.821251	0.845551	0.862825	0.877033	0.89909	0.928367	0.945538	0.947246	0.936018	0.918083	0.892886	0.852514	0.770106	0.527138	0.428772	0.611805	0.710933	0.743768	0.725324	0.668073	0.592459	0.506219
0.252772	0.309031	0.382241	0.426811	0.420793	0.406045	0.431706	0.4928	0.535917	0.528167	0.485478	0.428127	0.36033	0.294422	0.251733	0.241836	0.255335	0.279748	0.328267	0.389415	0.462283	0.55258	0.597067	0.604988	0.596062	0.569844	0.540912	0.506104	0.482309	0.4817	0.493664	0.505849	0.483368	0.411419	0.342752	0.354455	0.451611	0.560838	0.63217	0.658293	0.675596	0.687973	0.688731	0.686125	0.667316	0.617651	0.520319	0.364378	0.178771	0.15942
0.638932	0.65124	0.659028	0.651587	0.622281	0.605382	0.628699	0.649733	0.637021	0.629399	0.647574	0.657745	0.630876	0.620217	0.663234	0.711096	0.744176	0.777236	0.810427	0.815895	0.789768	0.783089	0.788054	0.779604	0.780889	0.791995	0.781779	0.741208	0.682018	0.645011	0.634821	0.638397	0.639672	0.633461	0.61366	0.607889	0.633311	0.669367	0.71155	0.738947	0.730643	0.711372	0.697817	0.685057	0.662766	0.622256	0.544103	0.426452	0.326719	0.410173
0.275658	0.276207	0.235083	0.211423	0.234062	0.251028	0.219151	0.175631	0.141462	0.120434	0.108144	0.0887076	0.0666181	0.0548995	0.0513618	0.0547481	0.0772228	0.115412	0.137923	0.140989	0.15597	0.196684	0.226154	0.240738	0.247931	0.231566	0.221582	0.223892	0.233588	0.274112	0.315827	0.333279	0.350091	0.366169	0.335293	0.231434	0.229055	0.320851	0.55607	0.742597	0.849805	0.892814	0.903668	0.899639	0.888812	0.872642	0.84176	0.787366	0.709365	0.566366
0.345119	0.393918	0.48371	0.568896	0.597659	0.586975	0.560994	0.543346	0.554318	0.578545	0.58947	0.586933	0.540502	0.434225	0.337089	0.311244	0.304127	0.264897	0.222403	0.21538	0.24077	0.290161	0.363014	0.210294	0.275646	0.52528	0.484876	0.446001	0.424205	0.400675	0.385769	0.392605	0.398861	0.384054	0.373224	0.373875	0.366906	0.330087	0.304092	0.401215	0.7137	0.799723	0.8229	0.831655	0.836173	0.841054	0.83966	0.815582	0.753313	0.649676
-0.00152889	0.0537785	0.152134	0.18972	0.157472	0.131613	0.166458	0.213201	0.234089	0.267661	0.287713	0.243928	0.194447	0.195099	0.243382	0.276663	0.271538	0.275114	0.296635	0.358788	0.46504	0.550218	0.563651	0.544481	0.526325	0.510404	0.50365	0.499938	0.507755	0.505024	0.466424	0.413939	0.380126	0.381068	0.414835	0.512718	0.679275	0.786619	0.816188	0.832066	0.84284	0.823377	0.767247	0.655825	0.487013	0.319658	0.246068	0.294824	0.373178	0.456921
0.582165	0.578277	0.579949	0.576251	0.555277	0.516123	0.499673	0.499474	0.502081	0.506612	0.502444	0.517635	0.548751	0.552192	0.530588	0.508611	0.491678	0.496624	0.50617	0.514143	0.506844	0.481248	0.449152	0.401168	0.362445	0.340415	0.326709	0.324674	0.452555	0.49237	0.526373	0.558948	0.592581	0.623273	0.63066	0.630864	0.633695	0.641141	0.653557	0.667089	0.679454	0.690085	0.698162	0.68835	0.649098	0.591019	0.528361	0.454959	0.358159	0.255433
0.0678671	0.0866923	0.078837	0.0794938	0.139587	0.18844	0.180894	0.14575	0.115104	0.121272	0.189172	0.25927	0.286561	0.2825	0.250547	0.230644	0.244463	0.292152	0.349438	0.355946	0.287982	0.224041	0.209744	0.245388	0.302801	0.341373	0.341534	0.320545	0.265969	0.410429	0.387031	0.364128	0.350456	0.339407	0.320375	0.322481	0.336416	0.327899	0.322811	0.316186	0.295827	0.27357	0.371542	0.42933	0.438065	0.430971	0.573631	0.670684	0.751257	0.79235
0.616961	0.600247	0.586073	0.578117	0.577365	0.58196	0.576534	0.550064	0.514291	0.509147	0.522674	0.5282	0.515099	0.507973	0.510896	0.506051	0.500756	0.511767	0.52884	0.526498	0.519236	0.537241	0.58912	0.646118	0.682444	0.699506	0.708313	0.720941	0.727921	0.724383	0.723293	0.731608	0.736766	0.746533	0.78354	0.834498	0.876435	0.897011	0.907278	0.91664	0.926298	0.93404	0.936757	0.932	0.918333	0.895192	0.864892	0.83215	0.80004	0.767833
0.116652	0.140348	0.160427	0.179362	0.177347	0.169449	0.194935	0.221633	0.201326	0.18468	0.199745	0.257084	0.212047	0.19818	0.188669	0.195836	0.203528	0.20745	0.222201	0.234653	0.2479	0.279066	0.316081	0.341357	0.351857	0.362891	0.393678	0.449241	0.525509	0.589487	0.634995	0.661983	0.681525	0.673864	0.628811	0.575805	0.567853	0.636716	0.728033	0.801882	0.843437	0.855267	0.848958	0.833189	0.815258	0.799498	0.790607	0.778086	0.729477	0.621459
0.579331	0.612379	0.642014	0.666797	0.697163	0.745407	0.775502	0.770652	0.755382	0.748468	0.748689	0.750786	0.754666	0.757902	0.755993	0.747287	0.737443	0.733835	0.739853	0.749083	0.757922	0.767248	0.768782	0.763674	0.758243	0.756739	0.76618	0.782947	0.794492	0.796914	0.79291	0.780238	0.761436	0.737054	0.71528	0.711026	0.707792	0.705227	0.696067	0.652681	0.695701	0.801648	0.840709	0.855433	0.875398	0.895713	0.904339	0.897455	0.869251	0.816453
0.10935	0.108585	0.0900914	0.0750822	0.0815484	0.0871265	0.114392	0.140644	0.18665	0.272313	0.368616	0.444948	0.492339	0.50588	0.515484	0.541438	0.566971	0.564692	0.547041	0.530306	0.517606	0.480318	0.441738	0.430655	0.436531	0.456	0.485452	0.505605	0.531568	0.562801	0.593278	0.616864	0.619982	0.61393	0.612777	0.609954	0.595269	0.601322	0.644812	0.718752	0.776941	0.790266	0.760084	0.709762	0.672073	0.661256	0.67878	0.702629	0.70427	0.663931
0.0330894	-0.024233	-0.0043166	0.0314503	0.0707209	0.102408	0.140717	0.184131	0.215599	0.25398	0.322921	0.366335	0.40039	0.420113	0.423334	0.413632	0.406024	0.407105	0.385443	0.349494	0.341715	0.37601	0.433564	0.477163	0.505021	0.548542	0.61085	0.652037	0.668718	0.668561	0.664746	0.654008	0.637513	0.625319	0.633342	0.646013	0.616203	0.547609	0.520605	0.565479	0.612769	0.622914	0.546656	0.328284	0.15537	0.149441	0.208254	0.274083	0.342036	0.402613
-0.00193067	-0.00592422	0.0466675	0.0111158	0.0223947	0.0686795	0.102434	0.124254	0.159295	0.200717	0.255175	0.282247	0.277627	0.276992	0.244117	0.188042	0.141638	0.097664	0.0552886	0.0237486	0.00679926	0.00489995	0.120471	0.179726	0.21523	0.220304	0.189592	0.132863	0.0796957	0.0664785	0.0906363	0.0459278	0.0425337	0.0389085	0.0203854	0.0562619	0.122183	0.198539	0.232157	0.197373	0.160035	0.183236	0.227238	0.234739	0.313405	0.36961	0.425261	0.485385	0.534708	0.569055
0.325087	0.363494	0.406535	0.459895	0.506488	0.516739	0.513659	0.519967	0.538646	0.557256	0.560768	0.556523	0.550669	0.542074	0.549862	0.587196	0.635885	0.671913	0.703302	0.738972	0.77249	0.800761	0.840612	0.880658	0.898486	0.903744	0.903175	0.897927	0.883222	0.857097	0.835375	0.827022	0.825547	0.834131	0.85186	0.8637	0.860118	0.85844	0.852012	0.831659	0.812159	0.805895	0.79813	0.757739	0.683877	0.600619	0.517202	0.431635	0.356318	0.272101
0.0284679	-0.0103743	-0.0604095	-0.00995809	0.0668559	0.147069	0.223546	0.296435	0.349212	0.387584	0.458666	0.553714	0.618394	0.667665	0.719832	0.766092	0.807738	0.835211	0.849817	0.85357	0.842119	0.821685	0.816996	0.82471	0.814597	0.791705	0.777345	0.77054	0.771062	0.76933	0.759305	0.754487	0.751167	0.744765	0.737687	0.72307	0.703987	0.685763	0.669287	0.657455	0.65753	0.660941	0.655207	0.649585	0.634506	0.597806	0.528071	0.436033	0.330751	0.186197
0.863685	0.879876	0.891889	0.891031	0.89373	0.895319	0.882938	0.876387	0.877039	0.865542	0.840608	0.821675	0.820995	0.829401	0.826343	0.81021	0.79726	0.798317	0.804492	0.813806	0.822574	0.821771	0.817498	0.813595	0.811001	0.815898	0.828902	0.836454	0.841614	0.849374	0.859342	0.872408	0.877768	0.875758	0.876294	0.877168	0.875032	0.874109	0.885708	0.905864	0.911311	0.901192	0.888523	0.876707	0.863649	0.848567	0.835814	0.829199	0.826397	0.820698
0.463739	0.465941	0.492441	0.534629	0.584557	0.626613	0.653508	0.660253	0.665012	0.682978	0.698162	0.700791	0.69222	0.676613	0.658807	0.648673	0.648926	0.655703	0.664241	0.682334	0.701217	0.704623	0.695002	0.69328	0.706017	0.713992	0.709555	0.70442	0.705633	0.698693	0.6818	0.663974	0.639585	0.618325	0.620843	0.655678	0.714718	0.788912	0.860093	0.90706	0.93111	0.942277	0.94542	0.939878	0.92791	0.913101	0.895522	0.877727	0.86167	0.836735
0.0484583	0.0588406	0.146073	0.239468	0.291376	0.313091	0.306398	0.295305	0.310287	0.323931	0.32253	0.308396	0.292636	0.29382	0.317773	0.370735	0.434085	0.489843	0.531494	0.565306	0.592047	0.59676	0.587004	0.593462	0.629181	0.665844	0.687408	0.695128	0.706564	0.732872	0.7637	0.794898	0.818816	0.820242	0.803604	0.780144	0.741081	0.668147	0.628874	0.710484	0.786825	0.819193	0.836713	0.857605	0.878626	0.894787	0.90372	0.899359	0.87449	0.813732
0.5904	0.650028	0.671678	0.703699	0.740809	0.757965	0.75633	0.758388	0.771118	0.785917	0.79978	0.800507	0.796945	0.805271	0.817083	0.821738	0.814274	0.802896	0.791747	0.772023	0.746312	0.73968	0.754807	0.777406	0.801831	0.819895	0.828079	0.832989	0.836038	0.833963	0.829034	0.825653	0.823808	0.821978	0.818797	0.808851	0.779238	0.70722	0.585756	0.482034	0.470057	0.466127	0.539882	0.644458	0.713308	0.749721	0.767981	0.773674	0.767809	0.751055
-0.030705	-0.0389471	-0.066435	-0.0886229	-0.0396564	-0.00510617	0.0336645	0.0738125	0.129335	0.193561	0.214502	0.2044	0.205181	0.213526	0.215212	0.209867	0.159402	0.211238	0.260315	0.342093	0.441854	0.506779	0.580892	0.66563	0.721807	0.745637	0.761008	0.776679	0.785368	0.794567	0.807585	0.814373	0.820929	0.837079	0.857325	0.876469	0.893796	0.905806	0.914029	0.911997	0.902615	0.888898	0.856269	0.788208	0.680339	0.553415	0.434632	0.325457	0.220737	0.086749
-0.0165515	-0.00506782	0.0285717	0.081397	0.130254	0.195358	0.255226	0.28784	0.274127	0.221839	0.168958	0.124642	0.092569	0.065049	0.0414139	0.0318628	0.0250251	0.0239418	0.070673	0.118229	0.145675	0.164215	0.189477	0.231876	0.266492	0.287505	0.299356	0.267057	0.219799	0.205693	0.235015	0.294276	0.352406	0.373911	0.322911	0.268644	0.275975	0.297553	0.296707	0.328401	0.390228	0.41925	0.394966	0.366473	0.357754	0.358172	0.389426	0.458716	0.523963	0.581223
-0.0296946	-0.0179239	0.0192388	0.0521283	0.0596738	0.0724363	0.0867083	0.103477	0.128543	0.155556	0.18294	0.214685	0.227214	0.200598	0.171761	0.156629	0.139014	0.128314	0.135692	0.135364	0.0956351	0.049968	0.0748973	0.0845449	0.14228	0.202459	0.234118	0.226625	0.178552	0.123309	0.107037	0.126924	0.116509	0.0738421	0.0459633	0.0575881	0.103658	0.188784	0.29386	0.415106	0.576817	0.739819	0.85587	0.91269	0.9285	0.920772	0.903745	0.880288	0.852724	0.820927
0.606492	0.610271	0.610778	0.61544	0.618396	0.616419	0.611584	0.613705	0.620586	0.619749	0.605803	0.582787	0.55204	0.514878	0.502236	0.498587	0.510344	0.516122	0.515598	0.519284	0.536428	0.557488	0.567635	0.57952	0.59802	0.610224	0.612558	0.610864	0.589167	0.565624	0.561323	0.564381	0.570716	0.572863	0.557366	0.526332	0.495877	0.47366	0.465773	0.455742	0.424769	0.409624	0.463153	0.519344	0.55178	0.577389	0.599313	0.581084	0.492219	0.335277
0.302386	0.213402	0.152061	0.0659224	0.057236	0.0514942	-0.00011071	-0.0345986	-0.00253393	-0.0119097	-0.0159504	-0.00774121	0.0105671	0.0116838	0.0225405	0.0627345	0.104615	0.130149	0.167408	0.214347	0.241403	0.24892	0.228018	0.192204	0.155062	0.127412	0.114463	0.0949005	0.0748736	0.0702537	0.0735577	0.0892739	0.116131	0.150868	0.19298	0.212265	0.207629	0.204419	0.18371	0.1295	0.0672661	0.169045	0.267122	0.433371	0.576248	0.653162	0.689376	0.696558	0.681937	0.655768
0.338062	0.377113	0.421381	0.46274	0.472605	0.44907	0.420693	0.389236	0.365105	0.345801	0.347867	0.386456	0.439632	0.494769	0.515583	0.529397	0.566171	0.608185	0.633487	0.635374	0.638528	0.64749	0.653414	0.639424	0.604092	0.577338	0.571329	0.581745	0.60484	0.622053	0.616403	0.60297	0.609634	0.64861	0.702781	0.73181	0.73758	0.750639	0.771993	0.789002	0.80196	0.811396	0.808964	0.787224	0.755008	0.714304	0.650758	0.570705	0.51154	0.524754
0.767645	0.774685	0.776697	0.776783	0.776432	0.772516	0.77545	0.801024	0.836469	0.855977	0.86704	0.876864	0.882511	0.889897	0.903656	0.916922	0.923072	0.927877	0.93347	0.932288	0.923451	0.916139	0.910018	0.899748	0.88859	0.887569	0.895399	0.901645	0.909326	0.917983	0.920666	0.917727	0.911032	0.911106	0.92179	0.928372	0.928935	0.928166	0.922406	0.909132	0.894984	0.883815	0.869456	0.845092	0.788754	0.632113	0.345581	0.190578	0.234057	0.258981
0.0290805	0.0421366	0.0728627	0.0957609	0.121992	0.185301	0.282842	0.374435	0.446135	0.483115	0.475308	0.487483	0.514552	0.530006	0.52231	0.502305	0.478607	0.457678	0.42368	0.376588	0.323779	0.277339	0.256266	0.221812	0.177292	0.155808	0.140489	0.151703	0.190433	0.205455	0.172008	0.105574	0.0379432	0.0256605	0.0724726	0.103903	0.0982849	0.116588	0.203668	0.393938	0.584916	0.705115	0.785401	0.822936	0.831824	0.819489	0.788968	0.747904	0.691117	0.582245
0.113492	0.138932	0.160004	0.170846	0.19867	0.249789	0.266118	0.259221	0.280228	0.297173	0.273518	0.243407	0.239819	0.226382	0.18348	0.116138	0.0391538	-0.000724151	0.0241117	0.062363	0.089614	0.0902758	0.0805412	0.0589152	0.0181423	-0.0110639	-0.0118029	0.0157614	0.141914	0.23386	0.312505	0.352091	0.366143	0.390232	0.422308	0.423913	0.400146	0.460318	0.585779	0.691091	0.753965	0.796478	0.824836	0.830142	0.815848	0.794733	0.782497	0.770184	0.746482	0.721226
0.317857	0.355823	0.386601	0.399284	0.419473	0.471858	0.516659	0.536526	0.564078	0.600005	0.62074	0.630873	0.621751	0.59271	0.564877	0.553749	0.550441	0.532956	0.45921	0.335434	0.239955	0.315214	0.381078	0.445034	0.47374	0.483183	0.508617	0.551187	0.60471	0.65566	0.690751	0.71435	0.727301	0.731638	0.743474	0.761984	0.783416	0.812474	0.84603	0.874456	0.893195	0.901796	0.902191	0.898614	0.890611	0.875731	0.853339	0.816152	0.736418	0.543066
0.333106	0.420195	0.496572	0.544209	0.52543	0.469108	0.432088	0.412745	0.395292	0.378426	0.363746	0.359334	0.368084	0.369439	0.355474	0.351306	0.385975	0.444991	0.509121	0.560692	0.564647	0.539575	0.54597	0.605932	0.66158	0.674802	0.658069	0.663666	0.696301	0.716474	0.726796	0.747162	0.76785	0.790114	0.814893	0.810225	0.780425	0.742051	0.703177	0.69095	0.713272	0.757379	0.808049	0.849905	0.870606	0.873809	0.860586	0.835424	0.800803	0.754717
0.259635	0.250853	0.139467	0.17365	0.209428	0.242647	0.27547	0.305622	0.329908	0.361571	0.391522	0.390816	0.371455	0.339943	0.30388	0.276862	0.268206	0.269302	0.33787	0.386021	0.400154	0.41171	0.424793	0.463269	0.489651	0.519085	0.538105	0.534365	0.52035	0.51097	0.523408	0.531515	0.507717	0.490375	0.508738	0.554439	0.622421	0.701563	0.771127	0.823736	0.858476	0.877276	0.883666	0.884958	0.890942	0.906567	0.928944	0.943806	0.940559	0.927691
0.532746	0.552533	0.565683	0.572676	0.566461	0.566503	0.576742	0.588886	0.586484	0.56162	0.532329	0.538265	0.553332	0.542892	0.532659	0.544881	0.568507	0.577667	0.562959	0.544747	0.547952	0.538617	0.524305	0.540411	0.565949	0.564597	0.542139	0.535813	0.518974	0.484484	0.437148	0.370146	0.306474	0.27814	0.277784	0.273167	0.335434	0.439218	0.51492	0.557155	0.616603	0.730295	0.809994	0.823236	0.812977	0.815752	0.83411	0.850096	0.850887	0.82755
-0.00182443	-0.0651458	-0.0454894	0.0945418	0.125818	0.137345	0.140351	0.164561	0.221859	0.321449	0.445612	0.560883	0.647455	0.708841	0.757376	0.802067	0.845233	0.87269	0.859479	0.821112	0.799934	0.807613	0.800719	0.78563	0.777472	0.760442	0.727164	0.701421	0.693774	0.676988	0.658792	0.650784	0.649655	0.660083	0.689913	0.738541	0.79886	0.834888	0.842879	0.835088	0.824551	0.821367	0.815562	0.796153	0.749327	0.654233	0.642811	0.682125	0.711776	0.734309
0.333825	0.379139	0.460905	0.535193	0.596775	0.671467	0.737853	0.777084	0.792785	0.800295	0.814148	0.828611	0.834078	0.826591	0.80798	0.786512	0.766159	0.75504	0.759753	0.773627	0.789748	0.800969	0.806501	0.812519	0.8288	0.851713	0.864608	0.868592	0.873065	0.877505	0.874654	0.864061	0.85478	0.855323	0.860295	0.861418	0.856021	0.839944	0.811468	0.7749	0.725887	0.649532	0.541338	0.432846	0.361298	0.312351	0.246523	0.158279	0.162253	0.124559
0.252554	0.259129	0.27648	0.27863	0.237135	0.193876	0.175469	0.16903	0.169823	0.213781	0.214108	0.18678	0.273679	0.302079	0.271092	0.22494	0.224083	0.236478	0.247371	0.281064	0.325317	0.351235	0.379719	0.418199	0.45098	0.458758	0.421832	0.355919	0.31197	0.285099	0.243578	0.19944	0.152693	0.0986949	0.0655498	0.0782275	0.141679	0.233462	0.276873	0.295209	0.352857	0.412608	0.446565	0.467011	0.461589	0.448248	0.444824	0.43947	0.412923	0.346826
0.418648	0.431403	0.449542	0.503144	0.585967	0.653404	0.688429	0.714032	0.74145	0.741979	0.706207	0.672592	0.656404	0.651911	0.651159	0.647344	0.63426	0.620619	0.598868	0.571128	0.559288	0.565969	0.574762	0.566537	0.549593	0.540296	0.538648	0.53876	0.538043	0.537235	0.537232	0.539148	0.536957	0.536775	0.541023	0.537423	0.532557	0.5325	0.516946	0.469129	0.401115	0.415065	0.447476	0.448606	0.464488	0.545555	0.60697	0.658254	0.705646	0.738353
-0.0874041	-0.0838078	-0.064115	-0.00574799	0.0793257	0.0853406	-0.0113631	-0.00455024	-0.0219748	-0.0552342	-0.0841324	-0.0769688	-0.0872138	-0.0827074	-0.0846189	-0.0760781	-0.0602624	-0.0287972	0.0087694	0.040129	0.0768786	0.112547	0.180586	0.27545	0.362573	0.440435	0.465679	0.413717	0.355982	0.337276	0.337406	0.326469	0.323321	0.359018	0.422071	0.493165	0.582801	0.670243	0.731651	0.781122	0.820635	0.842355	0.84468	0.824812	0.79002	0.758221	0.73546	0.704425	0.630556	0.498406
-0.0578905	-0.0693555	-0.0147901	0.0325477	0.0915296	0.0955667	0.0526422	0.0343476	0.0381734	0.0262032	-0.00689531	-0.0399591	-0.0582456	-0.0612769	-0.0517412	-0.0136843	0.00873259	0.0561585	0.109631	0.106941	0.0791915	0.0923366	0.136481	0.178894	0.198245	0.250169	0.284279	0.259816	0.237982	0.261875	0.297716	0.316295	0.34449	0.393777	0.445518	0.508683	0.593039	0.663004	0.703526	0.748171	0.793455	0.818	0.826059	0.812655	0.776683	0.736375	0.703829	0.670653	0.602478	0.461523
-0.0757053	-0.0858921	-0.0900703	-0.0697987	-0.0908511	-0.0616946	-0.0580098	-0.0675216	-0.0376014	-0.0643566	-0.106895	-0.0927988	-0.0944097	-0.091109	-0.0924751	-0.0911528	-0.07757	-0.0514543	0.00638073	0.0575841	0.0843235	0.115017	0.179576	0.286981	0.413702	0.507511	0.523941	0.459054	0.391668	0.359446	0.339572	0.317312	0.29793	0.310739	0.369537	0.458811	0.558091	0.643285	0.702472	0.749955	0.785201	0.798608	0.79419	0.776931	0.747005	0.716013	0.697211	0.666835	0.588254	0.451873
0.603307	0.649934	0.652507	0.632173	0.63447	0.663851	0.69277	0.701059	0.678958	0.653226	0.635451	0.606289	0.569747	0.554191	0.564665	0.582803	0.601587	0.626028	0.64736	0.651637	0.633295	0.614162	0.608555	0.606382	0.605717	0.618607	0.642242	0.663608	0.675124	0.691538	0.718379	0.737598	0.743139	0.734497	0.707496	0.672982	0.641006	0.618153	0.620983	0.645736	0.676165	0.708874	0.745081	0.775626	0.786851	0.762545	0.679371	0.525177	0.348783	0.174757
0.85398	0.867899	0.875967	0.873644	0.877914	0.892142	0.902113	0.906901	0.911585	0.918747	0.929937	0.940797	0.949232	0.954015	0.95396	0.953455	0.955186	0.956582	0.954465	0.948847	0.94456	0.944278	0.943782	0.942933	0.943788	0.942834	0.938449	0.934031	0.928159	0.918604	0.90739	0.897434	0.892534	0.890866	0.890387	0.891221	0.891654	0.891982	0.899	0.910042	0.914079	0.910574	0.89666	0.871436	0.837863	0.794371	0.743732	0.700857	0.670549	0.646123
0.694081	0.704302	0.72102	0.732486	0.740891	0.745025	0.736729	0.72781	0.730206	0.736711	0.740389	0.737077	0.726973	0.717988	0.716372	0.718307	0.722122	0.725712	0.734298	0.749059	0.760512	0.76825	0.780384	0.788762	0.793011	0.805493	0.823698	0.840642	0.854752	0.865049	0.874897	0.887523	0.901694	0.910129	0.91549	0.92408	0.934267	0.941932	0.946965	0.948846	0.945524	0.93893	0.934167	0.934621	0.939262	0.945418	0.947887	0.936456	0.88321	0.676627
0.831744	0.857601	0.878987	0.893182	0.896162	0.888138	0.879939	0.884504	0.895401	0.899497	0.893091	0.871093	0.841771	0.822691	0.817018	0.817943	0.814782	0.806855	0.806013	0.810488	0.816245	0.822687	0.825154	0.815327	0.793294	0.778392	0.778974	0.781302	0.779746	0.777123	0.778925	0.784978	0.795436	0.809256	0.818087	0.824176	0.83697	0.844091	0.83641	0.832086	0.83965	0.846861	0.851444	0.856438	0.859957	0.861802	0.86446	0.871339	0.875941	0.867252
0.55592	0.580876	0.607399	0.631587	0.6356	0.629275	0.62695	0.633072	0.644266	0.659827	0.678784	0.695558	0.715727	0.74617	0.779808	0.803811	0.820705	0.83713	0.850111	0.858487	0.865054	0.869827	0.873619	0.875203	0.876625	0.882369	0.888539	0.892577	0.898626	0.903219	0.902938	0.902943	0.908223	0.916233	0.922133	0.919727	0.915681	0.924488	0.935752	0.931809	0.910633	0.877464	0.842797	0.815633	0.79544	0.775031	0.743703	0.683263	0.550463	0.27611
0.360683	0.421177	0.486056	0.557613	0.629431	0.65747	0.632214	0.598426	0.601495	0.618758	0.622701	0.613392	0.615105	0.623321	0.585422	0.489472	0.427991	0.444661	0.463547	0.446575	0.400212	0.318804	0.245593	0.237255	0.247701	0.214883	0.142562	0.0691845	-0.00994767	-0.0645183	-0.0752314	-0.0570764	-0.0277184	-0.000349251	0.0144064	0.0190972	0.0212885	0.0364141	0.053376	0.113889	0.269335	0.433516	0.52704	0.583764	0.601857	0.604921	0.632754	0.655594	0.640256	0.583597
0.347199	0.368335	0.385915	0.405822	0.423548	0.436455	0.448819	0.471574	0.504979	0.539529	0.56018	0.56111	0.554149	0.551494	0.554655	0.559221	0.568321	0.581177	0.586969	0.58752	0.598107	0.619257	0.639739	0.650391	0.645515	0.63406	0.622172	0.618047	0.63083	0.648505	0.654542	0.650756	0.651779	0.661277	0.673595	0.686181	0.701175	0.735752	0.795261	0.850658	0.8906	0.917224	0.931212	0.937554	0.939783	0.935921	0.926066	0.909102	0.877017	0.823176
0.0543538	0.0629067	0.0797949	0.0644841	0.0419319	0.0299936	0.0212899	0.0224687	0.0864686	0.179059	0.233005	0.250157	0.247188	0.193572	0.0808012	0.0149579	0.00592423	-0.0383106	0.000871674	0.0394051	0.0540681	0.0774183	0.129695	0.197301	0.258443	0.308713	0.331018	0.331419	0.338391	0.34594	0.352971	0.353097	0.324066	0.290751	0.262887	0.281018	0.441104	0.529236	0.45142	0.597894	0.687967	0.70673	0.693028	0.702644	0.766765	0.822609	0.83345	0.795166	0.722285	0.635479
0.179844	0.209175	0.238627	0.287445	0.334314	0.355496	0.371724	0.395379	0.42074	0.433433	0.434248	0.435965	0.441716	0.455669	0.466711	0.468124	0.472385	0.478328	0.487837	0.498402	0.505663	0.514945	0.518836	0.518018	0.527162	0.547842	0.575639	0.599323	0.603581	0.596637	0.591706	0.594168	0.605866	0.619531	0.634569	0.661892	0.702751	0.748137	0.790943	0.824645	0.841263	0.848269	0.854479	0.862801	0.872466	0.878999	0.880715	0.878253	0.873694	0.86599
0.294175	0.262411	0.241815	0.226287	0.19246	0.167028	0.164184	0.176549	0.154074	-0.0158291	0.0465444	0.126771	0.164412	0.167782	0.140314	0.125662	0.111878	0.119825	0.147545	0.169426	0.184795	0.195921	0.156305	0.136771	0.166406	0.22458	0.290307	0.334492	0.349553	0.356352	0.369918	0.380289	0.384199	0.37453	0.339102	0.276987	0.194216	0.26552	0.291757	0.295569	0.285729	0.342474	0.494183	0.603348	0.680976	0.739544	0.781105	0.801997	0.801377	0.784261
0.474282	0.471965	0.455291	0.462956	0.499846	0.538588	0.571267	0.594419	0.605465	0.602552	0.611738	0.627913	0.640597	0.637163	0.629061	0.62093	0.606046	0.595766	0.588649	0.585763	0.584397	0.582464	0.589747	0.61422	0.632795	0.642039	0.655176	0.663849	0.664566	0.662536	0.662217	0.666565	0.669214	0.671177	0.680267	0.700696	0.729035	0.756787	0.77233	0.777758	0.76823	0.719834	0.620188	0.483511	0.45783	0.517963	0.56052	0.585848	0.596749	0.603792
0.1181	0.138816	0.189873	0.0506049	0.0714487	0.0857912	0.254381	0.293607	0.316567	0.351763	0.404344	0.450946	0.479639	0.487303	0.487258	0.498433	0.531518	0.570813	0.579089	0.565761	0.551048	0.426346	0.463096	0.50758	0.534795	0.551622	0.575035	0.608159	0.623798	0.62725	0.639699	0.659472	0.683744	0.70909	0.725933	0.736316	0.737868	0.720482	0.691358	0.646694	0.587283	0.555108	0.564348	0.597551	0.611801	0.614415	0.612072	0.600287	0.580892	0.552335
0.393448	0.398244	0.396687	0.403751	0.413487	0.406648	0.378367	0.343362	0.30487	0.233686	0.139503	0.0847097	0.075553	0.0776158	0.0671833	0.0502763	0.0757443	0.0891607	0.0564424	0.0488736	0.0695755	0.0834674	0.102589	0.161923	0.237365	0.263869	0.252431	0.258897	0.277058	0.296371	0.36372	0.462819	0.54275	0.584571	0.592249	0.612383	0.650612	0.676342	0.674899	0.67367	0.677712	0.681274	0.675943	0.660061	0.642396	0.623633	0.599381	0.576277	0.562754	0.542586
0.584932	0.615957	0.569966	0.496288	0.446486	0.438254	0.466861	0.491592	0.472329	0.436618	0.386254	0.328896	0.319844	0.361715	0.438959	0.500259	0.497634	0.475089	0.48624	0.505944	0.510457	0.507747	0.480833	0.421016	0.33291	0.249874	0.209355	0.192354	0.162073	0.131521	0.123319	0.13257	0.146075	0.164772	0.206662	0.243236	0.248453	0.239955	0.22259	0.243041	0.257678	0.256862	0.350737	0.469149	0.520718	0.515243	0.489378	0.466693	0.428399	0.342743
0.00694047	0.0748488	0.0869553	0.0680461	0.0613969	0.142649	0.242227	0.32228	0.349284	0.337637	0.343538	0.401162	0.460005	0.473988	0.440708	0.40695	0.372074	0.311193	0.247735	0.197847	0.149266	0.108234	0.0659143	0.0160796	-0.0255165	-0.053755	-0.0637947	-0.0680026	-0.073049	-0.0724288	-0.0591728	-0.0373185	-0.012736	0.0109857	0.0767381	0.113201	0.109695	0.0772613	0.0950331	0.246332	0.351424	0.384542	0.412956	0.479664	0.537193	0.580113	0.611045	0.625271	0.618142	0.587919
0.409128	0.411471	0.434654	0.441793	0.41341	0.395143	0.417849	0.475682	0.541188	0.590917	0.599116	0.560177	0.503518	0.488254	0.500693	0.517705	0.526464	0.526565	0.516966	0.495498	0.460148	0.407942	0.358263	0.350981	0.389298	0.442679	0.472471	0.465493	0.456126	0.473095	0.520924	0.580583	0.627172	0.647969	0.652931	0.670187	0.702152	0.743748	0.794245	0.831082	0.8508	0.851044	0.840187	0.82775	0.811384	0.783881	0.742148	0.685199	0.624533	0.57348
-0.0884475	-0.0297872	0.0260715	0.0521595	0.0633293	0.0637606	0.0693356	0.0843227	0.0964134	0.0955506	0.0943103	0.0958427	0.0978712	0.106153	0.121098	0.144917	0.215749	0.269053	0.317456	0.386755	0.477393	0.54975	0.604609	0.662629	0.709349	0.73162	0.748165	0.769293	0.791243	0.805664	0.813569	0.826688	0.846846	0.863946	0.874609	0.878189	0.877563	0.880172	0.884985	0.884091	0.873777	0.855403	0.824097	0.773433	0.705803	0.625203	0.513661	0.582925	0.617761	0.612969
0.118293	0.211367	0.310123	0.323385	0.247786	0.170826	0.177738	0.226756	0.263071	0.276019	0.246424	0.251437	0.313072	0.3858	0.438218	0.453518	0.428804	0.356257	0.314179	0.307022	0.288072	0.274375	0.267872	0.274125	0.291801	0.321613	0.355974	0.351696	0.341798	0.369594	0.428989	0.478419	0.469264	0.428854	0.399065	0.381461	0.379418	0.406353	0.447362	0.482895	0.510659	0.534202	0.542072	0.500945	0.448332	0.445039	0.467204	0.467971	0.458218	0.464644
0.0890742	0.0756821	0.0503395	0.0389183	0.0288048	0.080989	0.0840062	0.0686186	0.0404632	0.0223671	0.0416949	0.103718	0.150485	0.140329	0.0961254	0.0656572	0.0792259	0.156751	0.251525	0.281588	0.29538	0.290013	0.259855	0.270487	0.311544	0.334131	0.315421	0.291971	0.274522	0.23849	0.178211	0.090609	0.00488834	-0.0379171	-0.0347373	0.00169818	0.0719439	0.16705	0.253529	0.311771	0.367849	0.444752	0.508808	0.546623	0.558099	0.529128	0.468292	0.345439	0.182456	0.0333071
0.0262385	0.146184	0.241075	0.256194	0.27743	0.34807	0.38922	0.37491	0.315213	0.255645	0.226458	0.229904	0.258167	0.307913	0.359076	0.406302	0.444955	0.501817	0.591136	0.667928	0.702104	0.680651	0.651182	0.654689	0.668391	0.682849	0.700467	0.708337	0.700752	0.692102	0.691825	0.685529	0.672071	0.670069	0.688859	0.722112	0.751217	0.773714	0.797338	0.807721	0.812799	0.821928	0.807753	0.742431	0.569262	0.340284	0.532597	0.623779	0.662536	0.677069
0.649019	0.686603	0.687343	0.668653	0.642301	0.622876	0.635336	0.658575	0.655477	0.629843	0.608858	0.616431	0.641415	0.664778	0.690516	0.704307	0.704353	0.703666	0.705622	0.700081	0.689614	0.681999	0.681823	0.683279	0.678411	0.674928	0.682161	0.694028	0.706687	0.725	0.746257	0.760565	0.764345	0.764778	0.762708	0.765702	0.775915	0.785555	0.795295	0.812963	0.836306	0.855828	0.866586	0.869616	0.868795	0.863661	0.853208	0.832726	0.789081	0.704836
0.142651	0.195858	0.194832	0.161495	0.13348	0.148978	0.174216	0.162671	0.136904	0.121998	0.117121	0.132589	0.190526	0.231033	0.235896	0.246477	0.253792	0.259847	0.252183	0.237194	0.245268	0.280644	0.300687	0.297122	0.283775	0.377554	0.417107	0.415302	0.405036	0.392034	0.383791	0.371634	0.315838	0.231598	0.175356	0.131798	0.0579486	-0.0177216	-0.0664883	-0.082449	0.0327324	0.158129	0.22739	0.228439	0.224295	0.251336	0.280139	0.28051	0.24573	0.228653
0.260821	0.268932	0.252245	0.262406	0.295087	0.354498	0.425889	0.465971	0.481739	0.501403	0.499376	0.473733	0.451862	0.443088	0.462355	0.522369	0.59971	0.657721	0.70576	0.755735	0.792141	0.816432	0.844717	0.857215	0.853382	0.859657	0.873302	0.882779	0.887368	0.886059	0.882269	0.884098	0.893993	0.904457	0.904944	0.90737	0.91621	0.923842	0.926524	0.921839	0.9083	0.893082	0.869064	0.819139	0.743041	0.648541	0.568353	0.515943	0.49846	0.528879
0.0426389	0.0254609	0.014931	0.0825229	0.136482	0.13968	0.108851	0.0783296	-0.00522336	-0.00768219	-0.0192472	-0.021754	0.0127934	0.0354408	0.0127184	0.0189	0.0659761	0.136712	0.158274	0.133408	0.106211	0.0948663	0.0940975	0.096237	0.10908	0.133518	0.145064	0.119432	0.0777781	0.058299	0.067183	0.0911924	0.119795	0.134609	0.143142	0.160835	0.180022	0.180446	0.17415	0.168111	0.0657907	0.0825572	0.079438	0.228387	0.31393	0.391777	0.467558	0.516465	0.556646	0.588815
-0.00137308	0.061823	0.138308	0.182667	0.220442	0.247663	0.223443	0.180553	0.177084	0.181255	0.139148	0.111592	0.157501	0.212555	0.229504	0.24174	0.270228	0.278667	0.271987	0.276836	0.292563	0.238672	0.151825	0.110288	0.117183	0.128851	0.146038	0.165962	0.175437	0.187834	0.220853	0.276364	0.366035	0.479793	0.575491	0.624447	0.638485	0.631993	0.59822	0.573336	0.598389	0.654002	0.696828	0.725286	0.753086	0.780351	0.78821	0.759969	0.70964	0.653524
0.224696	0.150971	0.109031	0.0980347	0.0988351	0.115176	0.156996	0.20917	0.257344	0.315143	0.378762	0.443054	0.488339	0.519025	0.554067	0.587118	0.609461	0.606114	0.593138	0.594899	0.608637	0.622657	0.649753	0.676099	0.673535	0.649931	0.634503	0.648504	0.679074	0.710264	0.741446	0.767439	0.78073	0.799608	0.825775	0.837415	0.843452	0.866295	0.893012	0.896638	0.876005	0.841125	0.803318	0.77076	0.756595	0.757296	0.758241	0.758086	0.766087	0.800056
0.107445	0.106712	0.100339	0.0703121	0.0209581	-0.0437079	-0.0683599	-0.062214	-0.0691119	-0.0729753	-0.0511476	0.0331662	0.140489	0.197728	0.223148	0.206261	0.162109	0.149406	0.164511	0.156335	0.125846	0.112797	0.144829	0.203073	0.243622	0.247131	0.191258	0.12255	0.0997193	0.138367	0.229265	0.343425	0.417473	0.386111	0.2486	0.134279	0.14735	0.160173	0.123952	0.0723743	0.0385821	0.0329364	0.0241341	0.000398294	-0.000502066	0.0112388	0.118279	0.120825	0.131684	0.159766
0.886046	0.885293	0.88835	0.892711	0.901543	0.91271	0.918948	0.922601	0.927363	0.930039	0.92942	0.927498	0.932165	0.941108	0.942614	0.93633	0.929326	0.923035	0.917861	0.912793	0.905708	0.897792	0.890687	0.887701	0.885879	0.884336	0.884497	0.884518	0.880038	0.87718	0.877551	0.877225	0.876949	0.879357	0.881208	0.878251	0.869965	0.85315	0.81604	0.756385	0.695549	0.650275	0.622372	0.609833	0.615373	0.641995	0.673888	0.699685	0.726593	0.754416
0.531947	0.545582	0.540839	0.537966	0.522699	0.518879	0.548984	0.565054	0.564509	0.581015	0.580932	0.55557	0.557098	0.580185	0.576567	0.545033	0.525287	0.526393	0.537418	0.563333	0.610779	0.645822	0.651298	0.643556	0.640241	0.639702	0.644931	0.666906	0.695294	0.702568	0.692122	0.688606	0.693266	0.695609	0.685659	0.668604	0.661884	0.674111	0.693473	0.714405	0.740153	0.766993	0.787251	0.798236	0.801525	0.802305	0.803234	0.801619	0.796646	0.784295
-0.0350067	0.00649651	0.0648155	0.110325	0.118621	0.0979703	0.0684615	0.0368721	-0.0113415	0.020792	0.0553723	0.0812602	0.12673	0.198054	0.264826	0.317501	0.367431	0.433027	0.49615	0.505137	0.478679	0.478483	0.474823	0.42069	0.360495	0.304686	0.238732	0.177621	0.147783	0.146019	0.147417	0.139569	0.143773	0.163593	0.15275	0.129591	0.159559	0.261589	0.364836	0.417185	0.453555	0.49554	0.489577	0.437736	0.39739	0.355805	0.288356	0.183108	0.30065	0.128587
-0.016928	-0.00872438	0.000436176	0.00043467	0.0071774	0.0090211	0.021751	0.0839073	0.112491	0.0853502	0.0542802	0.0397901	0.0182557	-0.0192166	-0.0699871	-0.106743	-0.0439879	-0.043752	-0.0509254	-0.048905	-0.0247643	0.00322285	0.0383955	0.0685202	0.105512	0.173379	0.234353	0.25348	0.232805	0.181562	0.103292	0.000139545	0.0432893	0.0341574	-0.00166367	-0.0566257	-0.0446621	-0.0624784	0.137318	0.275813	0.41482	0.570099	0.73965	0.845286	0.8881	0.894827	0.881186	0.855405	0.834829	0.834508
0.0874523	0.0140402	-0.00726986	0.033817	0.061814	0.0607916	0.0594603	0.074422	0.110651	0.150853	0.181869	0.191527	0.212889	0.249798	0.280601	0.284444	0.25447	0.229868	0.230638	0.229792	0.212578	0.181514	0.156497	0.143181	0.1309	0.164926	0.217279	0.258783	0.276815	0.305116	0.367956	0.427734	0.445544	0.444751	0.454636	0.450771	0.415228	0.400408	0.500066	0.658484	0.751423	0.792697	0.809403	0.810252	0.803568	0.794247	0.784416	0.762017	0.715803	0.635008
0.561518	0.574019	0.55208	0.526953	0.534092	0.568606	0.587083	0.588271	0.586811	0.585975	0.585071	0.595248	0.642015	0.694337	0.710943	0.705177	0.708769	0.70244	0.685926	0.67417	0.663573	0.661965	0.666301	0.662178	0.6591	0.625149	0.566608	0.538442	0.512875	0.476943	0.441757	0.383549	0.332411	0.306983	0.282404	0.279708	0.30062	0.328253	0.367756	0.423334	0.488485	0.558193	0.618085	0.657963	0.692737	0.747981	0.807853	0.850203	0.878897	0.899777
0.130829	0.116412	0.0855319	0.0685384	0.0990031	0.178562	0.259627	0.262792	0.215754	0.214436	0.259442	0.307097	0.323757	0.348376	0.433756	0.533881	0.587245	0.617689	0.648358	0.65699	0.63858	0.619957	0.621392	0.654126	0.692373	0.726152	0.735903	0.717751	0.701452	0.704492	0.721391	0.741742	0.756476	0.756412	0.750214	0.743014	0.720105	0.677793	0.640907	0.629977	0.644302	0.668537	0.695762	0.71645	0.721368	0.711153	0.689227	0.641302	0.567801	0.4758
0.534275	0.565659	0.590483	0.605996	0.627339	0.63774	0.624707	0.59706	0.581084	0.588879	0.609573	0.618751	0.615553	0.610371	0.604292	0.598042	0.597195	0.596711	0.587722	0.585592	0.584999	0.576	0.563777	0.544356	0.521408	0.502872	0.489054	0.488408	0.490146	0.485426	0.503058	0.550954	0.596854	0.630937	0.637842	0.613486	0.547396	0.427461	0.322425	0.252037	0.368115	0.409268	0.478334	0.599584	0.685808	0.721311	0.742664	0.751975	0.749139	0.744051
0.473484	0.517985	0.57841	0.625657	0.630367	0.590596	0.53323	0.461243	0.396403	0.363894	0.363649	0.36804	0.351679	0.307413	0.243707	0.192024	0.172704	0.167609	0.146315	0.096172	0.0382902	-0.0104225	-0.0387963	-0.0168897	0.0597516	0.153614	0.243602	0.30231	0.330214	0.349263	0.35625	0.35214	0.35206	0.350261	0.350302	0.36314	0.361916	0.370928	0.457656	0.562702	0.628257	0.684215	0.735563	0.776923	0.796049	0.796523	0.78697	0.762762	0.721883	0.673899
Monkey C Array Adjusted Rsquare of Full model (neuron*bins)
0.730665	0.726775	0.730007	0.74102	0.756497	0.76862	0.775796	0.78117	0.783683	0.785631	0.795646	0.809168	0.814432	0.810195	0.803159	0.799379	0.798881	0.800138	0.799432	0.79443	0.789593	0.791375	0.801002	0.815939	0.828772	0.838501	0.849995	0.860436	0.867852	0.87703	0.888676	0.897334	0.899478	0.896697	0.892575	0.888848	0.885389	0.876736	0.846289	0.740496	0.385663	0.0446038	0.360253	0.522389	0.56783	0.491801	0.630534	0.710627	0.723692	0.679184
0.183086	0.143713	0.129645	0.213005	0.314878	0.3976	0.46045	0.527816	0.58538	0.626216	0.634633	0.622376	0.616494	0.600651	0.58147	0.581432	0.575868	0.558678	0.554965	0.574728	0.614075	0.632945	0.595572	0.571184	0.578639	0.577045	0.574843	0.564448	0.530204	0.514974	0.549131	0.584537	0.58663	0.590265	0.630202	0.675031	0.487905	0.515581	0.508709	0.61886	0.567994	0.515164	0.481318	0.482268	0.476122	0.466328	0.417212	0.363254	0.476423	0.549136
0.24899	0.31597	0.340604	0.32512	0.332918	0.403347	0.479845	0.497018	0.500217	0.51861	0.515634	0.495152	0.485692	0.518034	0.556893	0.536236	0.482485	0.45642	0.462968	0.43757	0.364638	0.297262	0.268678	0.253442	0.216958	0.19048	0.189009	0.168747	0.121083	0.0820425	0.0874486	0.111245	0.0969594	0.0391249	0.0183802	-0.0135028	-0.0113744	-0.0176414	-0.00553449	0.0494736	0.10858	0.16039	0.219947	0.298169	0.343559	0.328919	0.286277	0.262894	0.260174	0.274694
0.497294	0.53564	0.553293	0.577251	0.608641	0.633343	0.631804	0.606912	0.570257	0.55093	0.575159	0.619822	0.634692	0.63311	0.639147	0.638447	0.630872	0.640045	0.647055	0.615497	0.57538	0.545272	0.546677	0.563535	0.560176	0.557211	0.578666	0.623517	0.672805	0.71042	0.751287	0.786949	0.769551	0.703488	0.668658	0.668662	0.670391	0.657511	0.632201	0.60882	0.590546	0.569691	0.552366	0.530903	0.501821	0.48274	0.453214	0.395408	0.50731	0.534356
0.452641	0.489948	0.497661	0.52636	0.581789	0.628061	0.643091	0.658711	0.703058	0.743059	0.771834	0.809384	0.837747	0.841619	0.821858	0.795808	0.788222	0.788997	0.783009	0.784251	0.790211	0.769299	0.716721	0.677131	0.672999	0.668537	0.666088	0.672348	0.661893	0.611212	0.559378	0.556132	0.599893	0.653482	0.689708	0.710645	0.744743	0.806152	0.852584	0.877561	0.903728	0.920803	0.934698	0.944933	0.939716	0.922544	0.896997	0.851053	0.772028	0.643985
0.663705	0.706392	0.749116	0.780539	0.803803	0.817503	0.833003	0.851427	0.859712	0.85782	0.848075	0.82671	0.812601	0.808338	0.785894	0.739751	0.698387	0.671167	0.634825	0.583184	0.520451	0.45883	0.411653	0.38803	0.367507	0.361383	0.366845	0.375954	0.392896	0.407708	0.419093	0.444668	0.483895	0.513316	0.524355	0.526037	0.515628	0.502847	0.511943	0.532315	0.540972	0.545239	0.574456	0.625977	0.673943	0.710525	0.751637	0.797696	0.829583	0.844295
0.895378	0.906157	0.917878	0.924714	0.928561	0.932369	0.935463	0.939755	0.943984	0.948241	0.953195	0.957669	0.959301	0.959818	0.959249	0.957689	0.957863	0.959494	0.959524	0.957239	0.954992	0.952888	0.950514	0.949695	0.951147	0.953544	0.953253	0.950268	0.947096	0.945122	0.941204	0.934331	0.9281	0.921902	0.914709	0.909611	0.907877	0.904389	0.897064	0.879279	0.831379	0.713125	0.540819	0.541986	0.646352	0.716712	0.747499	0.789972	0.845957	0.890808
0.475329	0.488607	0.507878	0.54841	0.601508	0.629206	0.638541	0.654245	0.680911	0.709134	0.724186	0.728444	0.729708	0.730108	0.733074	0.738967	0.739289	0.732895	0.730487	0.740327	0.757471	0.774217	0.774145	0.756614	0.732598	0.702684	0.683716	0.679565	0.68316	0.695496	0.708657	0.725994	0.750972	0.76537	0.766362	0.767555	0.765284	0.730518	0.62739	0.63133	0.762409	0.83856	0.873017	0.882432	0.875451	0.861881	0.838745	0.7903	0.689554	0.552663
0.558176	0.615826	0.661104	0.686666	0.715485	0.741111	0.738559	0.724619	0.729468	0.734799	0.739892	0.745178	0.741176	0.739311	0.740686	0.728773	0.719075	0.724779	0.748697	0.778294	0.798589	0.817095	0.850184	0.884672	0.907851	0.914006	0.902348	0.894593	0.901263	0.914252	0.926818	0.934068	0.939455	0.949062	0.953167	0.945239	0.929535	0.908219	0.881351	0.843124	0.790652	0.740869	0.711157	0.730317	0.758878	0.776831	0.772317	0.719365	0.615825	0.487406
0.121887	0.136726	0.137131	0.150505	0.197313	0.250972	0.286107	0.340507	0.412725	0.467828	0.508848	0.536688	0.557978	0.59191	0.637156	0.657418	0.624596	0.533827	0.417763	0.319096	0.233494	0.161927	0.114157	0.0902789	0.0833416	0.0773935	0.0800306	0.0939218	0.112796	0.123205	0.100365	0.0648101	0.0713207	0.196932	0.466079	0.687067	0.796351	0.848665	0.870695	0.867318	0.843259	0.790222	0.681796	0.499298	0.320906	0.464737	0.551011	0.662137	0.736267	0.741777
0.205039	0.199691	0.209529	0.2285	0.254052	0.26124	0.304985	0.308913	0.351804	0.280569	0.191281	0.129752	0.100799	0.0991239	0.1724	0.171806	0.181701	0.160485	0.133377	0.126862	0.118363	0.101619	0.093405	0.100255	0.179265	0.241772	0.289588	0.320103	0.33882	0.35412	0.361319	0.338701	0.272773	0.252903	0.44513	0.691447	0.814551	0.862028	0.876721	0.878027	0.87121	0.854483	0.828081	0.791896	0.737388	0.656736	0.558321	0.46424	0.390686	0.345076
0.815607	0.824686	0.83418	0.841999	0.845931	0.846552	0.848701	0.85322	0.858824	0.864966	0.871035	0.878036	0.885326	0.89044	0.895164	0.902144	0.910302	0.917321	0.921916	0.925803	0.9289	0.928892	0.926031	0.922563	0.921473	0.922952	0.922417	0.917258	0.910529	0.904585	0.902124	0.903984	0.908844	0.913475	0.919151	0.925972	0.93363	0.942279	0.95009	0.95388	0.950959	0.94125	0.926633	0.90809	0.87886	0.831591	0.75735	0.646467	0.517008	0.444612
0.676002	0.697471	0.713092	0.727011	0.762248	0.808094	0.851753	0.884064	0.898985	0.908455	0.917863	0.921364	0.915928	0.914456	0.915204	0.897457	0.867785	0.838926	0.811593	0.782534	0.76096	0.750445	0.742977	0.729514	0.716162	0.719988	0.731378	0.734466	0.727489	0.709865	0.694853	0.685645	0.688111	0.716683	0.763895	0.817302	0.867069	0.90296	0.921385	0.925309	0.918836	0.904944	0.888614	0.867394	0.830379	0.759547	0.606948	0.295048	0.0336455	0.20967
0.137025	0.129827	0.1597	0.203582	0.255705	0.273564	0.262754	0.242887	0.258543	0.285792	0.312761	0.363135	0.399548	0.391589	0.378879	0.364511	0.32455	0.265243	0.198765	0.146827	0.114122	0.0819803	0.0641724	0.0637531	0.0635788	0.0793445	0.296436	0.318575	0.325669	0.332122	0.353404	0.372297	0.366415	0.353548	0.319553	0.251531	0.181149	0.105934	0.19254	0.555732	0.722985	0.764879	0.738083	0.669517	0.592741	0.547261	0.304761	0.323235	0.399014	0.540397
0.649368	0.651822	0.634837	0.615065	0.581738	0.543201	0.530361	0.54174	0.565974	0.582014	0.575793	0.570387	0.585383	0.6114	0.616584	0.568116	0.512243	0.508496	0.5427	0.569001	0.592091	0.612894	0.613482	0.594354	0.57615	0.587552	0.611617	0.63416	0.640176	0.62416	0.609878	0.611147	0.62235	0.628194	0.576907	0.468776	0.329014	0.159929	0.0245884	0.202522	0.274664	0.450608	0.616634	0.673073	0.675908	0.438217	0.479041	0.536684	0.600739	0.667402
0.166478	0.129256	0.0686453	0.0433735	0.0593267	0.0824959	0.101967	0.351106	0.233757	0.294201	0.315034	0.493385	0.443892	0.327856	0.41884	0.45047	0.476319	0.496491	0.523096	0.538799	0.536334	0.527643	0.522513	0.503988	0.458596	0.407133	0.369368	0.352353	0.362672	0.391545	0.352046	0.360947	0.36955	0.392027	0.409292	0.394382	0.344584	0.297081	0.27503	0.246856	0.188993	0.299979	0.360461	0.370197	0.386711	0.401581	0.376009	0.339835	0.319525	0.336744
0.384748	0.34993	0.2923	0.25517	0.260654	0.300895	0.37306	0.469211	0.549912	0.593379	0.626402	0.672003	0.715833	0.746187	0.759738	0.755692	0.738085	0.69892	0.66285	0.657899	0.657054	0.65036	0.65209	0.66493	0.677221	0.683184	0.67251	0.651423	0.650253	0.663461	0.666662	0.670356	0.648679	0.607341	0.576818	0.561929	0.546909	0.568064	0.624405	0.658591	0.675467	0.701459	0.73064	0.740774	0.71373	0.644021	0.53154	0.393645	0.404068	0.461842
0.717314	0.750235	0.776788	0.782281	0.777464	0.777702	0.778739	0.784245	0.802741	0.829146	0.855931	0.877662	0.895528	0.905211	0.907763	0.903093	0.88967	0.873887	0.869848	0.878514	0.87864	0.868341	0.863491	0.865866	0.869109	0.866188	0.86111	0.863616	0.867127	0.860133	0.842626	0.81227	0.768171	0.724309	0.698637	0.687343	0.674011	0.645508	0.591811	0.474557	0.282612	0.305987	0.454118	0.64613	0.784204	0.849653	0.875359	0.878079	0.854334	0.766462
0.552723	0.576942	0.614726	0.664613	0.716001	0.75484	0.791953	0.826433	0.839832	0.839391	0.817808	0.789453	0.770361	0.738255	0.70328	0.690744	0.690754	0.682314	0.673534	0.676099	0.681963	0.692022	0.700604	0.702113	0.7035	0.697141	0.674227	0.653968	0.66325	0.701336	0.748674	0.773979	0.778524	0.78008	0.789697	0.814065	0.82928	0.819956	0.780183	0.701046	0.579993	0.457929	0.374954	0.499115	0.60933	0.691997	0.729329	0.71608	0.681965	0.657528
0.800758	0.807996	0.815396	0.820332	0.823267	0.826765	0.832047	0.839849	0.85086	0.862252	0.871474	0.87939	0.886564	0.89315	0.900016	0.905331	0.908756	0.911113	0.91207	0.911779	0.911881	0.912859	0.913295	0.913426	0.913721	0.915072	0.916579	0.916957	0.915908	0.914523	0.914121	0.914644	0.915786	0.916269	0.914701	0.911315	0.906258	0.89755	0.884092	0.863721	0.83172	0.790062	0.757902	0.764709	0.802391	0.840071	0.867938	0.885917	0.892953	0.890741
0.237545	0.32286	0.380942	0.423367	0.454892	0.458363	0.453378	0.479023	0.538699	0.579274	0.574209	0.568995	0.583475	0.596857	0.607188	0.618651	0.638648	0.653627	0.651293	0.647678	0.672751	0.715401	0.748962	0.77048	0.78878	0.806891	0.826994	0.844161	0.854051	0.861045	0.869202	0.8811	0.894169	0.900952	0.889176	0.854643	0.801532	0.706496	0.578766	0.462724	0.352165	0.247976	0.188194	0.153337	0.121591	0.100202	0.0593115	0.269059	0.438165	0.543119
0.159172	0.159735	0.173354	0.187795	0.19	0.180627	0.162038	0.14855	0.156123	0.163341	0.143918	0.204268	0.186528	0.149327	0.041912	0.0422626	0.0592722	0.0815751	0.100781	0.116618	0.128744	0.147966	0.188711	0.237017	0.278586	0.302653	0.295194	0.239234	0.178593	0.165471	0.113033	0.0568327	0.00612025	-0.0258284	0.0841643	0.475288	0.771507	0.888143	0.936059	0.955112	0.960323	0.961582	0.962138	0.962949	0.965372	0.969535	0.974539	0.978897	0.981123	0.978995
0.304591	0.33888	0.369121	0.350819	0.299428	0.276626	0.304963	0.343663	0.377252	0.415365	0.42244	0.392267	0.377261	0.397969	0.422069	0.413438	0.35712	0.286698	0.271043	0.310203	0.366171	0.402121	0.408861	0.413106	0.44279	0.495573	0.550882	0.596942	0.623029	0.641366	0.663183	0.684639	0.70728	0.734237	0.755721	0.760383	0.75984	0.78288	0.831283	0.881436	0.909954	0.915332	0.904466	0.87869	0.833331	0.763756	0.677763	0.599449	0.573656	0.536431
0.0967091	0.0902126	0.0924226	0.0973107	0.0867349	0.0779827	0.380854	0.420113	0.390926	0.330192	0.261071	0.195078	0.125577	0.0474262	-0.015561	-0.0471389	-0.0377414	-0.0459912	-0.0537009	-0.0491827	-0.0320649	-0.0204177	-0.0183384	-0.0275349	-0.0300848	-0.0293167	-0.0102105	0.0376598	0.0773595	0.0564009	0.0584358	0.0794779	0.106665	0.110086	0.0846272	0.00294045	0.224477	0.509882	0.721159	0.810964	0.840615	0.859512	0.875818	0.88466	0.888907	0.889944	0.885543	0.881784	0.878769	0.873228
0.00987435	0.00194148	0.00955037	0.0167092	-0.0120039	0.0293569	0.0386697	0.0512509	0.0777038	0.126558	0.15722	0.111757	0.0373781	-0.000316955	0.0177605	0.107018	0.0200174	0.0721769	0.0769757	0.0768135	0.120732	0.185573	0.199986	0.184582	0.196121	0.219549	0.219349	0.225824	0.266835	0.259176	0.174523	0.0877886	0.0586947	0.16751	0.247413	0.382446	0.545386	0.626704	0.692258	0.758297	0.803436	0.831145	0.85239	0.870345	0.885078	0.892286	0.89561	0.896828	0.892925	0.862924
0.788466	0.790929	0.788208	0.783038	0.786071	0.796196	0.801478	0.800228	0.795681	0.786073	0.772117	0.766064	0.773421	0.788122	0.805376	0.819263	0.826412	0.828882	0.832185	0.837694	0.845728	0.851993	0.854449	0.859259	0.868506	0.872014	0.862988	0.842847	0.820413	0.802579	0.793447	0.789504	0.783997	0.779026	0.782003	0.801044	0.831895	0.860896	0.880312	0.892074	0.899443	0.903615	0.902381	0.889136	0.862603	0.826198	0.777433	0.700646	0.57522	0.40127
0.902398	0.905359	0.908075	0.910748	0.908471	0.907772	0.907902	0.90871	0.913443	0.916859	0.91777	0.923691	0.934668	0.942652	0.946231	0.946458	0.946301	0.947815	0.948604	0.947741	0.945767	0.943309	0.941086	0.940537	0.941597	0.942971	0.944489	0.945	0.942554	0.939748	0.937634	0.933035	0.92703	0.920775	0.913537	0.904024	0.892854	0.885977	0.874739	0.843588	0.806111	0.793458	0.829103	0.871303	0.858107	0.821193	0.763035	0.683727	0.588284	0.485643
0.600299	0.680634	0.722871	0.754171	0.764369	0.731411	0.703696	0.707088	0.711475	0.701617	0.684484	0.681348	0.679078	0.65963	0.646825	0.639084	0.610859	0.586241	0.612252	0.652006	0.65487	0.613245	0.561924	0.510633	0.452354	0.433305	0.442045	0.426593	0.376825	0.337748	0.340801	0.361233	0.363968	0.375796	0.414585	0.454719	0.538875	0.622529	0.64445	0.681038	0.745262	0.793563	0.814051	0.807928	0.777657	0.733274	0.680488	0.623063	0.556912	0.36904
0.751916	0.754533	0.768657	0.793949	0.815364	0.833749	0.854438	0.874724	0.887768	0.891741	0.8925	0.896111	0.900658	0.906962	0.913559	0.91583	0.917668	0.921822	0.929081	0.93787	0.943233	0.943717	0.943416	0.942602	0.94271	0.946101	0.949098	0.948054	0.944447	0.942433	0.945442	0.949979	0.952772	0.954928	0.957314	0.95929	0.961966	0.967593	0.973758	0.978323	0.977543	0.968	0.934289	0.869178	0.819212	0.789387	0.757657	0.730546	0.721624	0.748145
0.46587	0.464485	0.485636	0.506053	0.506004	0.511268	0.536048	0.564096	0.578934	0.582465	0.588818	0.603247	0.610247	0.599138	0.579966	0.542136	0.494793	0.416403	0.326067	0.276184	0.209813	0.10909	-0.034201	-0.00235653	0.178348	0.215596	0.226927	0.241107	0.249313	0.275203	0.330882	0.39666	0.490383	0.603928	0.727358	0.846835	0.922106	0.955193	0.967804	0.973123	0.975605	0.977504	0.978774	0.979138	0.977791	0.974202	0.969229	0.96057	0.945985	0.927148
0.597787	0.668127	0.723544	0.762884	0.796151	0.794846	0.774573	0.777159	0.793176	0.794204	0.793716	0.783539	0.746584	0.703339	0.679164	0.665459	0.647613	0.61189	0.569237	0.541878	0.531075	0.536294	0.546175	0.545291	0.530518	0.51511	0.512877	0.511105	0.507386	0.52924	0.55203	0.533848	0.499362	0.450823	0.382145	0.319884	0.343965	0.408588	0.480424	0.542418	0.583829	0.624399	0.678197	0.725034	0.758471	0.774005	0.786523	0.80749	0.816126	0.799421
0.287469	0.297956	0.320787	0.40434	0.498306	0.557369	0.538203	0.497472	0.505902	0.552948	0.574966	0.537331	0.47774	0.426311	0.275419	0.251297	0.157854	0.121489	0.146021	0.155923	0.147072	0.168102	0.21629	0.234262	0.216724	0.223289	0.262376	0.28796	0.293508	0.305639	0.32216	0.353174	0.401685	0.433626	0.445175	0.440953	0.393003	0.278121	0.213205	0.244351	0.309751	0.409267	0.500122	0.552429	0.573835	0.558957	0.467271	0.348242	0.287971	0.313622
0.367547	0.390888	0.403437	0.411347	0.394527	0.344371	0.297421	0.270027	0.280842	0.347753	0.421106	0.477048	0.533285	0.566054	0.571941	0.595651	0.639348	0.6815	0.70539	0.719656	0.741244	0.765997	0.784723	0.807724	0.838591	0.868827	0.886444	0.882459	0.874487	0.877866	0.886383	0.878151	0.846849	0.809578	0.780879	0.750465	0.685115	0.493307	0.522326	0.435889	0.742957	0.840307	0.854804	0.829262	0.777713	0.789704	0.819177	0.824258	0.823758	0.82639
0.626076	0.648377	0.680502	0.709545	0.710924	0.679598	0.639148	0.61214	0.619882	0.646055	0.664288	0.674387	0.685534	0.698098	0.700506	0.684456	0.657359	0.627602	0.587316	0.541574	0.524688	0.535489	0.545611	0.552793	0.558897	0.567516	0.58147	0.601315	0.631679	0.657745	0.658099	0.646027	0.643333	0.655712	0.674076	0.691052	0.723371	0.782758	0.840807	0.873475	0.887753	0.889246	0.881607	0.867925	0.852885	0.838987	0.823516	0.798654	0.759499	0.717524
0.0308912	0.0889718	0.183727	0.200154	0.216784	0.275094	0.307407	0.264919	0.191737	0.141055	0.121066	0.0924782	0.0549451	0.0373414	0.0386013	0.0418151	0.0465527	0.0632435	0.0907847	0.144498	0.216637	0.288178	0.334601	0.343714	0.344265	0.366203	0.407609	0.452903	0.474981	0.454959	0.418144	0.398394	0.405402	0.426379	0.431623	0.386665	0.304223	0.23238	0.506906	0.564483	0.561889	0.495224	0.571635	0.594714	0.580006	0.558697	0.546535	0.531382	0.530366	0.550662
0.723401	0.746432	0.749198	0.756868	0.786977	0.814871	0.83111	0.843948	0.860546	0.872675	0.881189	0.889123	0.891649	0.887663	0.881878	0.877803	0.871831	0.865644	0.868053	0.873507	0.869732	0.858208	0.847885	0.846051	0.854048	0.865249	0.874881	0.883185	0.884632	0.878594	0.873734	0.870186	0.862526	0.847009	0.833158	0.834314	0.840562	0.843664	0.844506	0.844034	0.843116	0.848845	0.860475	0.867398	0.86553	0.854508	0.831481	0.781644	0.674751	0.529137
0.203161	0.186707	0.198269	0.232467	0.296013	0.375221	0.454143	0.529947	0.588093	0.632355	0.664599	0.675406	0.66295	0.641075	0.635044	0.625007	0.612866	0.624425	0.637374	0.613624	0.565154	0.541816	0.528729	0.476847	0.425308	0.419313	0.443223	0.467807	0.48469	0.503995	0.525541	0.526049	0.525306	0.538505	0.551031	0.548264	0.526554	0.492641	0.483047	0.485798	0.459428	0.418896	0.392407	0.364066	0.346548	0.319354	0.227493	0.13916	0.0989337	0.135906
0.483112	0.516073	0.526569	0.524898	0.541739	0.569097	0.571356	0.55403	0.543019	0.561107	0.602232	0.653358	0.695085	0.704488	0.688035	0.676012	0.685386	0.709601	0.72381	0.715399	0.702084	0.689724	0.679194	0.672659	0.650767	0.587341	0.499582	0.429511	0.395091	0.394218	0.372179	0.30447	0.254724	0.247922	0.255776	0.262171	0.251989	0.238326	0.245216	0.278403	0.305026	0.301258	0.307038	0.383008	0.490328	0.557519	0.585084	0.589447	0.57046	0.529398
0.699635	0.696084	0.725376	0.756047	0.762827	0.757978	0.752594	0.744041	0.741202	0.753372	0.759869	0.751749	0.737205	0.722555	0.709239	0.702503	0.697027	0.689659	0.6855	0.682945	0.685717	0.689612	0.69093	0.69354	0.693702	0.691102	0.690518	0.693497	0.70591	0.728525	0.745408	0.758308	0.770124	0.771562	0.766367	0.767297	0.784205	0.804577	0.811304	0.807512	0.802536	0.7953	0.788253	0.78602	0.789728	0.793285	0.789846	0.785504	0.780744	0.76689
0.572082	0.582404	0.585697	0.600847	0.617966	0.623295	0.617546	0.61635	0.625886	0.626672	0.6146	0.604787	0.599244	0.596651	0.586397	0.563253	0.547047	0.542441	0.550348	0.571616	0.584869	0.583685	0.601635	0.633643	0.655521	0.668732	0.675891	0.657489	0.613708	0.581753	0.573282	0.579031	0.581706	0.584126	0.60853	0.659991	0.725185	0.784292	0.819527	0.836293	0.850703	0.85981	0.864267	0.867169	0.86037	0.838749	0.804842	0.763946	0.719347	0.673611
0.668542	0.680118	0.695213	0.69933	0.688155	0.677657	0.676413	0.671099	0.658963	0.641966	0.627086	0.623768	0.626952	0.634442	0.647443	0.655618	0.66048	0.667129	0.681344	0.710552	0.744028	0.764017	0.77801	0.790912	0.801722	0.810835	0.82064	0.835258	0.846674	0.848966	0.847799	0.850652	0.855932	0.855677	0.859551	0.872862	0.887802	0.899422	0.900796	0.890852	0.871719	0.838802	0.779921	0.668962	0.478788	0.34873	0.339328	0.478896	0.577891	0.642211
0.475952	0.528359	0.572703	0.579706	0.557662	0.524373	0.507199	0.512995	0.509053	0.490459	0.460886	0.426956	0.409167	0.392935	0.36231	0.338109	0.300734	0.254782	0.256032	0.284692	0.311946	0.341819	0.363658	0.368856	0.360939	0.359888	0.383533	0.425135	0.473973	0.490414	0.494273	0.502891	0.499426	0.455205	0.358484	0.388014	0.566817	0.73553	0.812946	0.854537	0.889003	0.914847	0.931265	0.938921	0.94121	0.93975	0.932751	0.91979	0.898848	0.873516
0.40341	0.418143	0.39968	0.367612	0.376469	0.41125	0.436169	0.457643	0.478892	0.478949	0.484547	0.510431	0.53786	0.559648	0.577868	0.584135	0.600902	0.626927	0.662225	0.71973	0.76614	0.771938	0.754332	0.750509	0.768789	0.792595	0.82037	0.850247	0.871383	0.8794	0.881522	0.885323	0.900443	0.927107	0.943838	0.945313	0.933652	0.915647	0.892237	0.85691	0.784893	0.566736	0.533794	0.651633	0.75775	0.810377	0.827867	0.825911	0.806709	0.769201
0.223031	0.28349	0.361391	0.41378	0.424001	0.42579	0.462259	0.532583	0.582632	0.576739	0.534328	0.481437	0.422216	0.357796	0.299063	0.273927	0.277747	0.29471	0.338354	0.390249	0.448398	0.534684	0.582332	0.589496	0.579905	0.553531	0.52759	0.497093	0.480151	0.484296	0.496084	0.504051	0.479469	0.427671	0.409346	0.444197	0.508523	0.574784	0.631203	0.656085	0.674688	0.689644	0.694891	0.692934	0.668449	0.614618	0.521505	0.394336	0.284908	0.278388
0.642659	0.647226	0.647933	0.640293	0.61426	0.599007	0.622182	0.641512	0.627598	0.619919	0.636134	0.644363	0.616166	0.605037	0.649814	0.700074	0.735988	0.772738	0.810742	0.822882	0.797335	0.78562	0.7885	0.778488	0.777337	0.786825	0.776688	0.737863	0.678945	0.639904	0.627111	0.630018	0.632336	0.627727	0.607143	0.597523	0.619374	0.656624	0.702638	0.732319	0.723986	0.703986	0.690619	0.679826	0.658736	0.617238	0.544372	0.463922	0.410386	0.408664
0.338917	0.335909	0.280161	0.253826	0.28731	0.327555	0.315975	0.267139	0.211366	0.168934	0.144615	0.127985	0.0988208	0.0517357	0.0200303	0.0173708	0.0403251	0.0801765	0.104455	0.108126	0.123373	0.164719	0.197066	0.220378	0.2473	0.287022	0.328914	0.342704	0.350351	0.357229	0.35831	0.350424	0.353229	0.376317	0.369632	0.258657	0.238985	0.293822	0.543931	0.750193	0.869231	0.912804	0.920405	0.914314	0.904095	0.889961	0.858401	0.796831	0.704952	0.549092
0.349745	0.386161	0.467313	0.552816	0.582467	0.570624	0.544071	0.528254	0.539533	0.562035	0.574103	0.577636	0.538091	0.430872	0.329257	0.163475	0.152465	0.17017	0.201944	0.218393	0.228401	0.24957	0.287471	0.337503	0.387625	0.417696	0.399575	0.384074	0.388874	0.383801	0.364687	0.351347	0.360288	0.371419	0.358317	0.348553	0.36285	0.375304	0.44186	0.446758	0.708715	0.795129	0.816476	0.824963	0.830181	0.83611	0.838772	0.830448	0.816287	0.819213
-0.0385825	0.0182151	0.118351	0.164444	0.142253	0.126212	0.173829	0.224088	0.229448	0.249181	0.266564	0.222187	0.16945	0.167274	0.215006	0.247878	0.243233	0.248702	0.269921	0.33316	0.444176	0.532789	0.546207	0.52626	0.507845	0.492691	0.488303	0.486841	0.493052	0.486899	0.445247	0.390849	0.357612	0.360464	0.393051	0.498159	0.684797	0.801462	0.833255	0.844173	0.84669	0.823073	0.765818	0.650332	0.472601	0.296039	0.219872	0.266671	0.348952	0.436865
0.608504	0.614904	0.621346	0.608818	0.573127	0.526752	0.510032	0.510596	0.519445	0.536033	0.539499	0.558734	0.604044	0.632198	0.627555	0.6001	0.565636	0.554283	0.546593	0.535951	0.5155	0.48602	0.455841	0.415906	0.386325	0.36211	0.337218	0.329347	0.315793	0.531307	0.555846	0.581509	0.616556	0.65664	0.66883	0.665668	0.666127	0.669993	0.672078	0.669667	0.671665	0.678373	0.686321	0.679028	0.646807	0.603199	0.571852	0.607441	0.676769	0.742377
0.0745661	0.102318	0.0936239	0.0813197	0.135643	0.184871	0.173232	0.123756	0.0814851	0.0862027	0.156938	0.229815	0.258172	0.257078	0.230968	0.21862	0.246161	0.312846	0.380804	0.397439	0.348148	0.299063	0.2794	0.298242	0.347341	0.384019	0.361075	0.306071	0.236711	0.388376	0.378747	0.372406	0.378185	0.390978	0.391124	0.406844	0.420822	0.391554	0.371534	0.363243	0.343007	0.319169	0.35617	0.411815	0.417097	0.423681	0.566711	0.661647	0.741363	0.786177
0.677803	0.651087	0.62386	0.60649	0.603608	0.608587	0.594044	0.552762	0.498256	0.491401	0.507948	0.513183	0.500839	0.499158	0.511316	0.513802	0.508688	0.518761	0.541029	0.544623	0.536053	0.549184	0.594859	0.646742	0.681346	0.696729	0.70361	0.714451	0.719283	0.714498	0.713637	0.723016	0.730059	0.741622	0.779406	0.831753	0.875559	0.897712	0.909554	0.920615	0.933432	0.946091	0.953466	0.952586	0.941931	0.919685	0.886726	0.848622	0.810032	0.770603
0.343323	0.397942	0.450658	0.465595	0.45278	0.467835	0.508716	0.517804	0.511019	0.538786	0.549821	0.523846	0.483646	0.448378	0.44034	0.453143	0.476538	0.499041	0.509657	0.512302	0.526601	0.56364	0.60307	0.612545	0.577306	0.526388	0.491648	0.493897	0.539004	0.588526	0.629594	0.656449	0.680377	0.682034	0.645223	0.593002	0.579298	0.641188	0.729211	0.800912	0.840859	0.850854	0.843089	0.826517	0.80795	0.792984	0.78761	0.781144	0.742212	0.64324
0.659971	0.68337	0.693404	0.696917	0.713471	0.755315	0.783863	0.77691	0.759518	0.752642	0.75242	0.753954	0.758893	0.763829	0.763076	0.754065	0.742868	0.738501	0.743622	0.751421	0.760548	0.771214	0.771666	0.762503	0.753518	0.751664	0.763093	0.782373	0.795423	0.797932	0.792509	0.777603	0.757937	0.734273	0.711611	0.703953	0.697956	0.694056	0.684282	0.643442	0.734036	0.864157	0.903705	0.91161	0.922602	0.932414	0.931758	0.918057	0.885049	0.82849
0.0798138	0.102976	0.115094	0.106453	0.0898583	0.13811	0.172231	0.184582	0.210004	0.280299	0.374467	0.455311	0.508978	0.525774	0.53117	0.550287	0.572438	0.564296	0.535562	0.512778	0.498561	0.459531	0.420957	0.421643	0.456317	0.501826	0.537976	0.552822	0.567448	0.584041	0.609048	0.632494	0.631888	0.62076	0.619624	0.623228	0.617622	0.621854	0.653817	0.720082	0.773999	0.784684	0.751705	0.698346	0.659559	0.656588	0.692884	0.730883	0.735552	0.692971
0.00481379	0.0184464	-0.0138865	0.0469191	0.0876035	0.108548	0.137636	0.16898	0.189367	0.22022	0.271625	0.314799	0.338717	0.39989	0.407076	0.394594	0.383197	0.383391	0.361164	0.323983	0.315672	0.351318	0.414412	0.463419	0.493923	0.540846	0.609328	0.654725	0.670101	0.66798	0.662335	0.647131	0.625596	0.610461	0.619134	0.632637	0.601055	0.529834	0.502625	0.549088	0.597886	0.607874	0.529782	0.308797	0.127739	0.115441	0.399031	0.271151	0.364505	0.456708
0.06707	0.0949016	0.122824	0.0749264	0.129087	0.160416	0.172534	0.165488	0.170098	0.196178	0.253406	0.293429	0.307066	0.324569	0.30096	0.246437	0.195961	0.153335	0.125419	0.113336	0.115478	0.129695	0.148895	0.176808	0.21074	0.244444	0.276335	0.271421	0.241339	0.211317	0.178838	0.130278	0.0621213	0.0689102	0.0735036	0.0971513	0.15309	0.201542	0.218634	0.180255	0.146489	0.181944	0.23646	0.249623	0.343636	0.435408	0.528886	0.617967	0.68651	0.740162
0.30095	0.34225	0.387819	0.445178	0.500955	0.518951	0.513174	0.512224	0.524577	0.540393	0.543617	0.539373	0.533183	0.52392	0.531901	0.570974	0.621448	0.65885	0.691443	0.728603	0.763497	0.792819	0.834573	0.876005	0.894489	0.900209	0.899596	0.894372	0.879639	0.852591	0.829742	0.821597	0.822314	0.833724	0.854501	0.871336	0.871217	0.866789	0.85553	0.832062	0.8094	0.800401	0.791033	0.748913	0.67299	0.589353	0.514688	0.47979	0.492445	0.475744
0.314488	0.268562	0.214047	0.169039	0.133906	0.151117	0.207264	0.272697	0.323893	0.363561	0.438434	0.538983	0.607873	0.658086	0.709397	0.756736	0.800153	0.828656	0.844075	0.848686	0.836317	0.815051	0.812499	0.826115	0.817633	0.790193	0.772364	0.764575	0.765022	0.764091	0.754729	0.747557	0.741476	0.73466	0.727289	0.712027	0.692382	0.673284	0.656239	0.646283	0.651219	0.659843	0.660502	0.666126	0.670623	0.656454	0.603803	0.525916	0.431198	0.307354
0.860634	0.877495	0.88883	0.887131	0.889819	0.891598	0.879412	0.873479	0.874876	0.863258	0.837353	0.816877	0.815304	0.824199	0.821074	0.804008	0.790241	0.790959	0.797023	0.806529	0.815607	0.814982	0.810568	0.806177	0.803443	0.808549	0.82209	0.830153	0.835333	0.843352	0.853719	0.867305	0.872888	0.870801	0.871366	0.872281	0.870035	0.869277	0.883602	0.910525	0.922358	0.912752	0.896617	0.882354	0.867893	0.851425	0.837571	0.830525	0.828059	0.82394
0.530909	0.519583	0.533297	0.569972	0.621585	0.665292	0.68634	0.682771	0.677078	0.687151	0.700353	0.704296	0.696321	0.679594	0.660769	0.651073	0.654513	0.664722	0.671924	0.685256	0.699669	0.699942	0.688727	0.687109	0.699824	0.705809	0.698735	0.69264	0.695214	0.688621	0.670237	0.65119	0.625914	0.604075	0.606404	0.642116	0.703307	0.780596	0.854589	0.903343	0.928417	0.940059	0.943268	0.937489	0.925229	0.91011	0.892533	0.876542	0.867555	0.859042
0.207901	0.219786	0.271622	0.329309	0.372253	0.399189	0.394661	0.375893	0.37294	0.376382	0.38646	0.397235	0.40895	0.440785	0.47839	0.512722	0.542195	0.572285	0.60299	0.63113	0.655284	0.663566	0.667287	0.681574	0.701271	0.716545	0.728015	0.735449	0.749121	0.778301	0.808232	0.829869	0.842494	0.836878	0.818022	0.794707	0.75209	0.66379	0.614239	0.703601	0.786047	0.825821	0.848731	0.8687	0.886079	0.898843	0.90639	0.902339	0.877384	0.815395
0.588203	0.644092	0.663767	0.699514	0.740957	0.759037	0.758784	0.763602	0.776739	0.788842	0.8033	0.812379	0.819831	0.832812	0.842648	0.842922	0.831879	0.818733	0.80734	0.78858	0.764274	0.755152	0.765352	0.785052	0.810259	0.831046	0.840608	0.844444	0.844178	0.837935	0.830053	0.825656	0.823929	0.822136	0.819565	0.811853	0.786642	0.723567	0.62753	0.535854	0.508072	0.467789	0.521481	0.64095	0.713376	0.75074	0.770034	0.777157	0.772599	0.756825
-0.0609529	-0.0543609	-0.0652572	-0.0870533	-0.0611325	-0.017956	0.0247165	0.0746223	0.143974	0.217411	0.241455	0.0610027	0.130538	0.184736	0.357894	0.357222	0.316343	0.197334	0.248101	0.332032	0.430405	0.491379	0.565581	0.653904	0.713999	0.7413	0.759483	0.77704	0.787358	0.798737	0.815773	0.827606	0.835918	0.849747	0.865464	0.879872	0.893611	0.903421	0.910835	0.908572	0.898777	0.884458	0.850611	0.781967	0.68101	0.573337	0.471936	0.34751	0.196362	0.147589
0.0264114	0.0207595	0.0457143	0.124989	0.223118	0.343194	0.434897	0.463418	0.43453	0.353552	0.275717	0.204795	0.13461	0.0713162	0.0270279	0.00555389	-0.00969223	-0.0148694	0.0339649	0.084548	0.119871	0.155684	0.194381	0.23875	0.266261	0.280954	0.291852	0.259267	0.210532	0.0728219	0.118726	0.15925	0.327415	0.349917	0.297507	0.24137	0.249357	0.274153	0.27646	0.313085	0.385333	0.433836	0.443445	0.471913	0.524056	0.565001	0.603537	0.653908	0.697784	0.741391
0.0484683	0.0983684	0.14395	0.19556	0.249326	0.265743	0.261128	0.279719	0.327361	0.3593	0.366155	0.391808	0.402663	0.359383	0.317714	0.296076	0.265853	0.239792	0.246396	0.25682	0.251209	0.254296	0.27302	0.292182	0.338386	0.363147	0.360144	0.350901	0.295262	0.211015	0.155559	0.1342	0.0991969	0.0473856	0.0212991	0.037081	0.0829109	0.166967	0.271663	0.393902	0.561424	0.732187	0.855251	0.915809	0.930984	0.919862	0.899895	0.879757	0.864524	0.852013
0.66211	0.664414	0.672974	0.693376	0.704685	0.700472	0.694151	0.69965	0.709648	0.710924	0.701416	0.68319	0.657051	0.633065	0.618011	0.613321	0.60913	0.604566	0.593739	0.591175	0.608038	0.628113	0.630687	0.633109	0.644131	0.651557	0.648511	0.645797	0.635452	0.62927	0.638888	0.650648	0.660735	0.667014	0.659294	0.637604	0.615343	0.589048	0.559569	0.550043	0.591139	0.63032	0.673174	0.705321	0.715527	0.712334	0.692766	0.637069	0.517401	0.281043
0.290285	0.188924	0.118145	0.101942	0.0832712	0.0789507	0.0965877	0.120718	0.110369	0.050057	0.0580257	0.112949	0.163288	0.200842	0.21184	0.229325	0.272372	0.296969	0.314003	0.329037	0.278223	0.277099	0.319894	0.38157	0.434478	0.487454	0.524888	0.544847	0.561647	0.575769	0.596663	0.62107	0.624833	0.623587	0.647144	0.669963	0.673253	0.627256	0.546398	0.522619	0.538568	0.585642	0.666287	0.779284	0.858435	0.899062	0.91157	0.900309	0.876408	0.848727
0.320559	0.353241	0.398323	0.441383	0.45212	0.429631	0.403669	0.370566	0.340169	0.320982	0.325619	0.365499	0.418696	0.47564	0.50165	0.524213	0.566249	0.610545	0.636593	0.639557	0.645655	0.658085	0.669437	0.661057	0.623751	0.587486	0.57652	0.586977	0.611345	0.627615	0.616992	0.597397	0.598083	0.634606	0.692849	0.724505	0.729963	0.74311	0.764636	0.78161	0.794441	0.803859	0.802419	0.782387	0.752096	0.70968	0.64096	0.557448	0.49815	0.514453
0.776464	0.778483	0.775803	0.774989	0.774569	0.767421	0.767258	0.793065	0.83024	0.850905	0.862164	0.871974	0.878007	0.887596	0.903672	0.916636	0.921997	0.925906	0.931053	0.929782	0.921108	0.914056	0.906984	0.895751	0.884646	0.883724	0.891834	0.898004	0.905735	0.914724	0.917746	0.915167	0.908486	0.908666	0.919513	0.926232	0.927594	0.928929	0.926314	0.916413	0.904809	0.89448	0.879179	0.85398	0.802931	0.658309	0.368213	0.175335	0.350016	0.502939
0.0492542	0.0513705	0.0744508	0.0911771	0.10356	0.153953	0.259131	0.365129	0.434024	0.466193	0.456527	0.46894	0.499212	0.52329	0.518096	0.4864	0.458133	0.442089	0.413667	0.366695	0.30252	0.248628	0.226691	0.196699	0.167577	0.164561	0.163163	0.154149	0.159578	0.178892	0.147888	0.0810013	0.0222487	0.0188681	0.0599043	0.0785834	0.0628015	0.106153	0.260358	0.424529	0.575142	0.694014	0.776881	0.815933	0.825964	0.814386	0.78254	0.739901	0.682483	0.572418
0.159843	0.137043	0.126924	0.176437	0.285673	0.378084	0.415078	0.439217	0.447759	0.395426	0.300628	0.232918	0.216703	0.19754	0.150896	0.0855405	0.0124131	0.00470115	-0.000173001	0.0253773	0.0757419	0.0966135	0.0950204	0.0929331	0.0735316	0.0434547	0.0141409	0.0191907	0.0272554	0.204072	0.29969	0.375333	0.430702	0.467387	0.483633	0.466865	0.423526	0.441461	0.569969	0.684849	0.760381	0.810969	0.844461	0.859413	0.860757	0.86077	0.870521	0.873555	0.857296	0.833601
0.29779	0.330701	0.363931	0.384686	0.416081	0.477741	0.528484	0.555051	0.587686	0.623203	0.637538	0.646327	0.643355	0.618351	0.584359	0.564654	0.561232	0.553446	0.495812	0.388511	0.3059	0.275608	0.379619	0.438729	0.466181	0.476422	0.500155	0.538704	0.59085	0.642969	0.679065	0.70329	0.716723	0.721026	0.733213	0.75249	0.774755	0.805004	0.839984	0.869504	0.888997	0.898206	0.899329	0.896787	0.890203	0.877685	0.861532	0.842572	0.813315	0.758183
0.330022	0.417721	0.490375	0.528703	0.50774	0.461091	0.443822	0.450338	0.448722	0.425829	0.394756	0.384614	0.3878	0.372606	0.349286	0.339279	0.364859	0.423045	0.491773	0.546922	0.555949	0.535324	0.538801	0.593508	0.648859	0.663034	0.646509	0.651473	0.684317	0.705679	0.722069	0.750243	0.769658	0.785811	0.808028	0.80264	0.771745	0.732319	0.691343	0.679445	0.704224	0.749094	0.800436	0.84412	0.866438	0.871773	0.861159	0.837009	0.802775	0.759689
0.0888198	0.0973612	0.113743	0.150257	0.189961	0.223692	0.256707	0.289409	0.316181	0.350489	0.383615	0.385522	0.264377	0.262915	0.234399	0.202821	0.209268	0.282957	0.315616	0.327984	0.376283	0.393063	0.403373	0.392457	0.471576	0.501513	0.520169	0.515928	0.501164	0.491816	0.505952	0.516984	0.497646	0.487876	0.5204	0.587122	0.670226	0.752765	0.817832	0.864319	0.894333	0.910204	0.913656	0.910027	0.909084	0.917321	0.934955	0.948493	0.944883	0.930384
0.580861	0.600664	0.61155	0.618031	0.608896	0.598184	0.597741	0.601248	0.594549	0.566893	0.53663	0.542606	0.557376	0.545384	0.531972	0.545593	0.576176	0.595243	0.587095	0.570853	0.577421	0.574165	0.559566	0.573915	0.600402	0.603216	0.592312	0.59175	0.570343	0.524658	0.454795	0.365534	0.290754	0.256538	0.252074	0.244183	0.310365	0.418701	0.496464	0.540015	0.610678	0.734894	0.817754	0.829404	0.816704	0.817156	0.834219	0.850865	0.854503	0.837334
-0.0307111	-0.00256069	0.0601059	0.140298	0.216477	0.279665	0.336177	0.396941	0.432557	0.470144	0.547928	0.64273	0.720409	0.773555	0.807043	0.830638	0.860679	0.881236	0.862294	0.820407	0.796816	0.801678	0.792881	0.777092	0.769355	0.754204	0.720917	0.69457	0.689578	0.676377	0.657839	0.647145	0.643101	0.650349	0.678091	0.728613	0.79469	0.835888	0.848438	0.841213	0.826462	0.821196	0.816666	0.79433	0.739333	0.677568	0.764224	0.830385	0.854672	0.862593
0.307355	0.356489	0.446244	0.527272	0.590555	0.662842	0.728166	0.768368	0.784772	0.792615	0.806718	0.822663	0.830615	0.824683	0.806577	0.784381	0.762578	0.750926	0.755968	0.768589	0.782323	0.793011	0.798793	0.805022	0.822036	0.846944	0.862811	0.869462	0.877111	0.883543	0.879215	0.866983	0.856794	0.856029	0.85935	0.85895	0.852439	0.835443	0.806674	0.774336	0.741114	0.696069	0.653726	0.662344	0.728161	0.777672	0.745526	0.657313	0.573833	0.520628
0.274498	0.254355	0.263539	0.265231	0.22099	0.167222	0.14347	0.159272	0.147215	0.194871	0.193557	0.167525	0.298139	0.292373	0.233683	0.193562	0.134117	0.214203	0.233516	0.273137	0.317819	0.339924	0.363115	0.397262	0.429371	0.439945	0.419614	0.375908	0.3343	0.30199	0.260545	0.217086	0.168991	0.111324	0.0681127	0.0599964	0.108145	0.206332	0.258831	0.292024	0.390466	0.505618	0.56176	0.577308	0.581857	0.601546	0.642995	0.687156	0.693895	0.651438
0.410462	0.425715	0.4503	0.49945	0.574164	0.639881	0.67601	0.703001	0.731405	0.731665	0.694808	0.661881	0.646133	0.639135	0.637207	0.633967	0.62056	0.605589	0.582867	0.554066	0.541679	0.550049	0.562781	0.556591	0.543414	0.539938	0.5408	0.544209	0.546072	0.543796	0.545953	0.553779	0.563995	0.583272	0.59414	0.584848	0.584123	0.602246	0.628826	0.651039	0.635178	0.61006	0.576306	0.514144	0.454775	0.52749	0.591799	0.645352	0.694868	0.729264
-0.129707	-0.126325	-0.104332	-0.0414605	0.0523013	0.0828182	0.076681	0.122894	0.091171	0.00812895	-0.0690493	-0.0903529	-0.105017	-0.109516	-0.124146	-0.117619	-0.102399	-0.0696041	-0.0308602	0.00211509	0.051313	0.135271	0.228487	0.297987	0.354324	0.424838	0.456822	0.417555	0.370255	0.350693	0.346714	0.335928	0.340907	0.391691	0.465429	0.529335	0.603341	0.681185	0.737042	0.781435	0.81652	0.836285	0.839175	0.821294	0.785065	0.750102	0.725744	0.693901	0.618651	0.488296
-0.0890061	-0.0707101	-0.0452237	0.0114722	0.0845703	0.133625	0.176373	0.202528	0.168567	0.103854	0.0400323	-0.0115604	-0.0456528	-0.0638807	-0.0654955	-0.0263385	-0.0156648	0.0299664	0.0895597	0.098176	0.097332	0.180336	0.235539	0.254171	0.24616	0.269147	0.298425	0.282209	0.262975	0.277771	0.303005	0.314985	0.345217	0.407496	0.472318	0.531804	0.605721	0.671864	0.711214	0.753077	0.795109	0.817514	0.822372	0.805849	0.768017	0.726429	0.692599	0.657486	0.588031	0.452251
-0.0884182	-0.11983	-0.133655	-0.109668	-0.0297504	0.0481467	0.08771	0.126129	0.105225	0.0349542	-0.0148523	-0.0351975	-0.0321253	-0.0150042	-7.12074e-05	-0.0183215	-0.0782036	-0.0816438	-0.0305381	0.0312381	0.0878014	0.160974	0.236544	0.324654	0.430483	0.517492	0.542741	0.488635	0.42287	0.380589	0.35186	0.331138	0.323656	0.346121	0.402657	0.478646	0.566392	0.648583	0.705379	0.747846	0.778365	0.790562	0.787883	0.773355	0.742352	0.708094	0.686986	0.65462	0.572682	0.431883
0.599025	0.643781	0.643818	0.622354	0.627001	0.6615	0.690746	0.69323	0.6663	0.63982	0.621171	0.590764	0.554943	0.541259	0.552578	0.569326	0.587462	0.614101	0.640437	0.650244	0.633199	0.608272	0.596638	0.592055	0.590958	0.604748	0.629548	0.651329	0.662516	0.679201	0.707177	0.727102	0.732937	0.723965	0.695968	0.660327	0.627302	0.604354	0.612884	0.648691	0.691838	0.737862	0.785696	0.826569	0.851985	0.851904	0.807754	0.714385	0.616809	0.583238
0.854596	0.868115	0.875036	0.871721	0.876516	0.891671	0.9024	0.910246	0.919606	0.928255	0.938221	0.947338	0.953663	0.956231	0.954008	0.95223	0.953584	0.954848	0.95282	0.94745	0.942976	0.942207	0.941534	0.940673	0.941709	0.941046	0.936609	0.931897	0.92566	0.91573	0.903974	0.89335	0.888381	0.887213	0.887739	0.889973	0.892007	0.893247	0.899782	0.909596	0.912515	0.908173	0.893145	0.866471	0.831378	0.786464	0.734774	0.691175	0.660103	0.634189
0.70515	0.713046	0.728669	0.740105	0.749552	0.752915	0.742733	0.731884	0.730151	0.731602	0.732433	0.727647	0.71632	0.706735	0.70503	0.707107	0.711135	0.714959	0.72381	0.739022	0.751026	0.759247	0.771813	0.780315	0.78489	0.798171	0.817679	0.836149	0.851804	0.863569	0.874342	0.888184	0.903034	0.911085	0.916902	0.925996	0.935351	0.941272	0.94523	0.946818	0.943406	0.936859	0.932463	0.934079	0.941187	0.951331	0.961406	0.967066	0.960659	0.914956
0.834928	0.856041	0.874936	0.889039	0.893704	0.885999	0.877298	0.881716	0.891649	0.895643	0.890452	0.870394	0.843625	0.82635	0.821542	0.823291	0.821682	0.814038	0.810221	0.811243	0.814727	0.81855	0.819176	0.808866	0.787183	0.772333	0.77288	0.776661	0.776826	0.773206	0.772799	0.777291	0.787346	0.801627	0.810863	0.817425	0.831204	0.838939	0.831147	0.82684	0.834257	0.841021	0.845518	0.850697	0.854371	0.856313	0.859043	0.866257	0.871214	0.862094
0.561534	0.591037	0.618123	0.639234	0.637369	0.629101	0.627574	0.634274	0.645841	0.661074	0.679259	0.696495	0.717394	0.747705	0.781123	0.80457	0.820369	0.835498	0.847295	0.855169	0.862123	0.867599	0.87256	0.87645	0.8809	0.888378	0.894866	0.899919	0.908026	0.914874	0.916138	0.916393	0.919973	0.925085	0.929631	0.927494	0.92082	0.924117	0.933197	0.93012	0.910702	0.880058	0.849231	0.828202	0.817701	0.811969	0.80443	0.786626	0.737444	0.625447
0.339205	0.402951	0.473984	0.552052	0.620762	0.643771	0.621123	0.588928	0.588594	0.603509	0.608834	0.599106	0.599856	0.608524	0.568841	0.4728	0.418911	0.4471	0.469354	0.438651	0.380638	0.294485	0.217585	0.207171	0.217699	0.183504	0.108908	0.0412458	-0.0189727	-0.0588603	-0.0629669	-0.018389	0.0439528	0.0855772	0.10308	0.094215	0.0966631	-0.00197699	0.016767	0.0811998	0.245458	0.416482	0.509473	0.567446	0.587446	0.589478	0.624548	0.648719	0.632672	0.58085
0.327458	0.34948	0.368609	0.389579	0.406767	0.418697	0.429928	0.451942	0.485412	0.521336	0.544379	0.547141	0.540585	0.537736	0.541575	0.548518	0.560716	0.575037	0.580842	0.581103	0.592151	0.61523	0.639882	0.655918	0.655415	0.646428	0.635008	0.630358	0.640863	0.654844	0.658632	0.654164	0.653199	0.660141	0.671693	0.68382	0.695853	0.726508	0.787197	0.845794	0.887292	0.91468	0.928905	0.935145	0.937387	0.933549	0.923661	0.907309	0.878042	0.82946
0.0166716	0.0118341	0.0778421	0.0361765	0.0207265	0.0543542	0.0482819	0.0917088	0.16126	0.155509	0.213211	0.220266	0.22633	0.213659	0.158756	0.125664	0.142449	0.193755	0.261582	0.318315	0.30727	0.247852	0.197526	0.213523	0.282193	0.335841	0.363356	0.365321	0.361548	0.349871	0.343574	0.34108	0.308223	0.266788	0.236109	0.252375	0.419085	0.510416	0.429732	0.641118	0.719329	0.715683	0.690511	0.700104	0.76213	0.815583	0.836893	0.82204	0.78222	0.743502
0.171545	0.193931	0.219111	0.268915	0.318617	0.341071	0.356829	0.378415	0.402197	0.415022	0.417436	0.421614	0.429577	0.444245	0.454638	0.456798	0.465317	0.477542	0.49364	0.5103	0.520262	0.529933	0.534009	0.534632	0.543961	0.562369	0.587452	0.607639	0.608736	0.601519	0.599704	0.605335	0.618403	0.631188	0.644934	0.670228	0.708729	0.753748	0.799254	0.837977	0.859421	0.87101	0.881819	0.89306	0.90471	0.911705	0.910736	0.90481	0.898251	0.891067
0.303243	0.279027	0.265382	0.252514	0.215612	0.182127	0.168527	0.175667	0.144996	-0.0168522	0.0464092	0.116466	0.143019	0.147777	0.135939	0.0916242	0.0780056	0.0886541	0.118118	0.167247	0.199425	0.196012	0.146104	0.134653	0.186057	0.252226	0.303081	0.334869	0.347424	0.356424	0.374462	0.386438	0.385074	0.367147	0.325176	0.261654	0.164816	0.240641	0.272233	0.288615	0.28739	0.24335	0.473997	0.588385	0.670995	0.734352	0.783032	0.815286	0.826414	0.818305
0.464831	0.463363	0.44779	0.459079	0.501908	0.541934	0.5722	0.595186	0.609912	0.609698	0.610188	0.617635	0.628158	0.624135	0.615189	0.607181	0.594118	0.584849	0.576034	0.572132	0.573925	0.577778	0.587549	0.612902	0.635793	0.650398	0.664162	0.67106	0.668783	0.665885	0.668425	0.676536	0.679495	0.677327	0.679288	0.693827	0.720092	0.747725	0.763298	0.769811	0.767598	0.732977	0.648005	0.549832	0.645722	0.71507	0.750578	0.751799	0.730568	0.718542
0.0855935	0.107167	0.159663	0.202305	0.197685	0.0895535	0.149159	0.212089	0.244943	0.264459	0.291704	0.310123	0.465559	0.47408	0.472289	0.483098	0.518315	0.559048	0.567924	0.363027	0.380942	0.403433	0.441679	0.487931	0.51631	0.535259	0.561505	0.596674	0.612473	0.616118	0.630186	0.651608	0.677066	0.704257	0.723263	0.733647	0.734463	0.72006	0.69564	0.648549	0.584364	0.546268	0.550887	0.584819	0.601174	0.604803	0.601706	0.587426	0.564587	0.535671
0.394016	0.405323	0.397359	0.393549	0.398277	0.389807	0.358175	0.318535	0.277307	0.204412	0.113807	0.064848	0.0550741	0.0588763	0.0513666	0.033531	0.0429162	0.0608283	0.0469067	0.0331494	0.0353678	0.0468511	0.0671111	0.128404	0.206869	0.237236	0.229834	0.23122	0.250346	0.284945	0.363735	0.462963	0.541872	0.579305	0.580471	0.599909	0.640947	0.668933	0.666205	0.663187	0.667319	0.673101	0.671699	0.661952	0.657021	0.658135	0.648739	0.617011	0.577963	0.542442
0.672794	0.716049	0.679962	0.606585	0.544055	0.513792	0.516449	0.516376	0.47982	0.433762	0.375062	0.312589	0.301634	0.342676	0.419288	0.482646	0.485116	0.47275	0.489514	0.5005	0.497476	0.492562	0.461883	0.397862	0.310027	0.24289	0.224122	0.212797	0.171099	0.122582	0.102713	0.104625	0.112871	0.131627	0.177276	0.220952	0.236839	0.228085	0.232408	0.318522	0.337236	0.328889	0.403769	0.505697	0.544868	0.537391	0.517036	0.505592	0.491845	0.448878
-0.0121223	0.0528594	0.0538407	0.0324013	0.0390079	0.114093	0.214251	0.297759	0.32604	0.31325	0.317566	0.378389	0.44231	0.456423	0.421435	0.387706	0.356363	0.298953	0.23261	0.179207	0.120976	0.0765068	0.0740476	0.0654867	0.0804034	0.095563	0.130087	0.166747	0.188058	0.199309	0.194261	0.147654	0.0723447	0.0361212	0.0435958	0.100507	0.134925	0.146787	0.152853	0.251925	0.33501	0.359928	0.405975	0.510127	0.595118	0.648189	0.674047	0.680091	0.666137	0.623426
0.42556	0.43831	0.457915	0.457119	0.426293	0.413048	0.437402	0.483582	0.539025	0.587098	0.594018	0.549572	0.486995	0.471662	0.488132	0.51254	0.534457	0.548166	0.537842	0.502369	0.455703	0.39662	0.338058	0.325041	0.371681	0.436515	0.478959	0.48247	0.469533	0.477025	0.524756	0.584706	0.620598	0.634927	0.639167	0.657346	0.690973	0.734715	0.789954	0.832912	0.855475	0.858237	0.85308	0.847155	0.836424	0.81445	0.77926	0.730881	0.676455	0.619296
0.174859	0.14494	0.144252	0.164732	0.199508	0.214299	0.192533	0.159088	0.142392	0.148892	0.147643	0.11412	0.127722	0.11604	0.104959	0.136032	0.225872	0.294664	0.348679	0.410175	0.502417	0.582837	0.635462	0.685486	0.721735	0.734708	0.74577	0.764021	0.784473	0.798146	0.806156	0.820644	0.842983	0.861433	0.872011	0.875125	0.874651	0.878365	0.884177	0.883052	0.871588	0.850667	0.817119	0.767334	0.701402	0.62304	0.518908	0.566493	0.602482	0.597692
0.239288	0.320859	0.429824	0.429689	0.31239	0.183279	0.153906	0.196857	0.237595	0.268921	0.25244	0.278842	0.367887	0.444216	0.476294	0.484348	0.470327	0.424749	0.40003	0.375134	0.337584	0.321352	0.316309	0.311697	0.308701	0.309771	0.330425	0.3476	0.375926	0.424867	0.479962	0.53284	0.534999	0.510197	0.507708	0.51939	0.527088	0.541148	0.560384	0.56792	0.566929	0.564485	0.554914	0.503793	0.4456	0.447972	0.472362	0.468292	0.456458	0.466716
0.0580664	0.0629412	0.10673	0.127992	0.126395	0.119864	0.110001	0.100103	0.0911471	0.0791321	0.079772	0.121468	0.160254	0.1455	0.0961172	0.0623171	0.0774247	0.153378	0.243376	0.265649	0.272615	0.264722	0.234656	0.245642	0.285538	0.307502	0.289437	0.264377	0.246698	0.217503	0.158948	0.0625467	-0.049402	-0.0793061	-0.0756794	-0.0382186	0.0353395	0.133734	0.227727	0.294045	0.350507	0.426496	0.492993	0.535624	0.557118	0.541516	0.477789	0.331931	0.150021	0.0339348
-0.0104425	0.121543	0.236379	0.26644	0.270263	0.327449	0.371485	0.369095	0.329571	0.28765	0.259591	0.247261	0.263869	0.316823	0.387521	0.455159	0.508955	0.557932	0.625984	0.685236	0.711448	0.687232	0.653666	0.650999	0.65905	0.670271	0.691846	0.709569	0.705333	0.693475	0.693287	0.693618	0.686282	0.682699	0.696058	0.723091	0.747938	0.769018	0.792981	0.803212	0.806545	0.814834	0.801628	0.734281	0.552333	0.321452	0.514313	0.629581	0.690767	0.718599
0.722874	0.775421	0.778739	0.75289	0.715311	0.680539	0.675152	0.67999	0.665418	0.636704	0.61498	0.621448	0.647869	0.674262	0.700186	0.710644	0.706137	0.703488	0.704774	0.695377	0.681158	0.672643	0.672033	0.672281	0.667016	0.665557	0.676267	0.689406	0.702159	0.721968	0.747253	0.766472	0.775896	0.783578	0.788364	0.795527	0.810264	0.823442	0.830964	0.843303	0.861621	0.878261	0.888004	0.890018	0.887858	0.882802	0.875092	0.863752	0.84312	0.805376
0.108573	0.163714	0.162697	0.129313	0.10814	0.146198	0.186817	0.167318	0.134516	0.118529	0.108181	0.10895	0.158262	0.206336	0.221012	0.236752	0.254918	0.284801	0.294014	0.275305	0.274816	0.304009	0.327974	0.336996	0.370389	0.435714	0.48277	0.468484	0.449059	0.446283	0.466447	0.483855	0.453569	0.391784	0.355498	0.329466	0.256528	0.155929	0.0628539	0.00848627	-0.00878734	0.129058	0.211287	0.234629	0.247994	0.276518	0.302828	0.319438	0.313792	0.319638
0.261873	0.262698	0.24101	0.24287	0.266956	0.341346	0.43467	0.477104	0.493458	0.519053	0.526683	0.503993	0.473031	0.44762	0.446943	0.503264	0.584574	0.645159	0.695977	0.74994	0.787465	0.810102	0.838532	0.851509	0.847572	0.854403	0.869135	0.879983	0.888022	0.893262	0.894088	0.895289	0.901792	0.911231	0.914024	0.92018	0.932564	0.941139	0.941547	0.933124	0.915737	0.896568	0.868549	0.814199	0.732959	0.636252	0.561055	0.51484	0.497461	0.523832
0.0492293	0.0400329	0.0774187	0.0979758	0.120611	0.115288	0.0482084	0.0431093	0.0511312	0.0481928	0.0209583	-0.00177549	0.0166692	0.0262593	0.00740523	0.0103921	0.0465396	0.118587	0.150556	0.139446	0.113291	0.0898681	0.0838776	0.099588	0.146377	0.224395	0.295743	0.302317	0.268466	0.249904	0.264924	0.301547	0.350309	0.38841	0.393876	0.381204	0.36243	0.317395	0.258734	0.213292	0.153492	0.0841205	0.142422	0.257457	0.332371	0.411429	0.48286	0.522261	0.554708	0.582333
0.0734421	0.0888189	0.146431	0.20166	0.265054	0.300266	0.261598	0.189273	0.167513	0.171833	0.140863	0.120982	0.171801	0.232143	0.242903	0.237271	0.246235	0.250088	0.2447	0.24807	0.264357	0.209198	0.12073	0.0777841	0.0833385	0.0944272	0.121612	0.155915	0.175564	0.185269	0.210819	0.265204	0.354059	0.464331	0.560102	0.610316	0.624518	0.617332	0.582239	0.55653	0.583325	0.644041	0.691407	0.720752	0.747207	0.773495	0.781942	0.758012	0.721795	0.701806
0.244288	0.182405	0.141426	0.120056	0.113915	0.131849	0.169818	0.209983	0.248328	0.295178	0.353943	0.423695	0.480132	0.530354	0.58268	0.622691	0.6489	0.65834	0.66372	0.673744	0.687772	0.713	0.749043	0.767099	0.753993	0.727344	0.712287	0.713566	0.724616	0.748406	0.780367	0.803309	0.808069	0.818409	0.84027	0.85013	0.853648	0.876733	0.908877	0.917322	0.897617	0.860938	0.81987	0.781741	0.759355	0.753428	0.750524	0.748671	0.756833	0.792613
0.00127994	0.128124	0.137436	0.124863	0.11887	0.0770034	0.0198907	-0.0413537	-0.0880884	-0.0831246	-0.0660611	0.00724314	0.114967	0.181974	0.217122	0.195726	0.138641	0.12215	0.13757	0.126576	0.10321	0.131909	0.18018	0.217768	0.24417	0.243799	0.183402	0.11184	0.117786	0.120567	0.216583	0.337836	0.421977	0.399144	0.265074	0.185791	0.259325	0.279782	0.238462	0.181221	0.150606	0.15173	0.198152	0.311786	0.428103	0.489567	0.516931	0.538658	0.554362	0.557721
0.883102	0.882104	0.884654	0.888531	0.897685	0.909625	0.916323	0.920639	0.927064	0.932532	0.93493	0.935702	0.941777	0.950142	0.950287	0.942848	0.93501	0.927916	0.921289	0.914608	0.906188	0.896824	0.888855	0.886066	0.884559	0.882143	0.880821	0.88024	0.875453	0.872383	0.87279	0.872563	0.872158	0.874534	0.876489	0.873401	0.864773	0.847276	0.808883	0.747599	0.685631	0.639889	0.611146	0.597035	0.601819	0.629735	0.664606	0.694085	0.7258	0.759872
0.515153	0.52753	0.525425	0.52706	0.521035	0.526612	0.552301	0.558641	0.555384	0.574613	0.57866	0.556736	0.56078	0.581639	0.572584	0.540324	0.525217	0.53019	0.540763	0.563503	0.606568	0.639149	0.643806	0.63661	0.635511	0.636484	0.642464	0.664963	0.693281	0.700607	0.690106	0.685562	0.689957	0.69302	0.681936	0.661956	0.652928	0.664171	0.683965	0.705789	0.732082	0.759456	0.78015	0.791145	0.794236	0.794874	0.795799	0.794336	0.790133	0.781443
0.253319	0.0490769	0.128017	0.19327	0.235321	0.249727	0.227482	0.186266	0.161368	0.147101	0.108663	0.129855	0.16117	0.219104	0.276767	0.32691	0.380345	0.450049	0.516001	0.520918	0.477827	0.464088	0.458272	0.408936	0.353779	0.294095	0.222171	0.158397	0.125393	0.117487	0.117955	0.122725	0.142982	0.168931	0.17912	0.199599	0.239896	0.299481	0.364892	0.401055	0.433499	0.475362	0.471734	0.424572	0.3894	0.355566	0.291397	0.184409	0.0879655	0.151709
0.038774	0.00378158	-0.0135599	-0.0314516	-0.032302	-0.0223353	0.0073565	0.0588325	0.0791438	0.0490749	0.0165051	0.00207606	-0.0164112	-0.0563544	-0.112135	-0.0949262	-0.0534796	-0.0386374	-0.0110132	0.0264961	0.0363863	0.0284124	0.00686716	0.0397184	0.0988258	0.21067	0.321031	0.369416	0.343841	0.261301	0.144959	0.0221725	0.049248	0.0253328	-0.0644053	-0.0920648	-0.086015	-0.0966178	0.107105	0.249228	0.396702	0.555884	0.730651	0.839776	0.883771	0.890621	0.87645	0.849683	0.829334	0.831754
0.0576348	-0.018607	-0.0426076	0.00790932	0.0561476	0.0989648	0.151478	0.167571	0.152061	0.147374	0.164731	0.174797	0.18146	0.219925	0.251981	0.268774	0.278541	0.304655	0.347313	0.363012	0.335053	0.27144	0.214947	0.189018	0.160268	0.155361	0.188627	0.230031	0.254988	0.288737	0.358443	0.427315	0.446962	0.446483	0.463499	0.473193	0.4596	0.462616	0.526092	0.647883	0.742565	0.786575	0.801796	0.806985	0.812013	0.813892	0.810605	0.796861	0.770917	0.728342
0.544612	0.557441	0.537388	0.51135	0.51739	0.552346	0.571309	0.572097	0.570652	0.569936	0.568541	0.579116	0.627879	0.682113	0.699949	0.69483	0.698749	0.693927	0.679329	0.670413	0.663212	0.662716	0.668678	0.666909	0.664069	0.630386	0.577693	0.552695	0.516703	0.472376	0.436195	0.378163	0.328322	0.304413	0.280079	0.279502	0.300434	0.327078	0.372103	0.432956	0.496511	0.567781	0.632953	0.675602	0.713755	0.77247	0.83129	0.872571	0.902777	0.925324
0.0292087	-0.0364504	0.0516692	0.0450328	0.0825325	0.167538	0.264504	0.285317	0.228881	0.189606	0.23086	0.289314	0.308669	0.331408	0.418169	0.52271	0.584078	0.627857	0.670162	0.686115	0.670375	0.648483	0.654666	0.70155	0.748746	0.775335	0.765995	0.734922	0.716222	0.719083	0.733486	0.752274	0.766457	0.76643	0.762566	0.762945	0.752485	0.716844	0.678582	0.665343	0.681112	0.710463	0.743145	0.766252	0.769068	0.76274	0.759725	0.749866	0.727946	0.676178
0.525607	0.561118	0.583906	0.595778	0.614802	0.623957	0.610641	0.58394	0.569203	0.57664	0.596373	0.604976	0.601457	0.596502	0.592901	0.593696	0.596275	0.59311	0.582439	0.579277	0.578839	0.574095	0.569785	0.559029	0.539231	0.512847	0.490636	0.487185	0.489386	0.489064	0.508633	0.557216	0.605813	0.636811	0.63572	0.605151	0.532455	0.405309	0.188779	0.226046	0.346663	0.25037	0.464898	0.589785	0.679464	0.71739	0.741818	0.755625	0.755682	0.749055
0.452705	0.499033	0.561766	0.612464	0.617228	0.575858	0.519817	0.453853	0.394564	0.369477	0.383228	0.395797	0.383058	0.358119	0.334539	0.31737	0.301384	0.294381	0.312038	0.337767	0.333183	0.286529	0.241481	0.214424	0.207092	0.230309	0.283463	0.326963	0.34931	0.364069	0.363231	0.349472	0.341228	0.336623	0.339338	0.354039	0.352135	0.353505	0.435992	0.546093	0.613387	0.672442	0.728259	0.774776	0.796217	0.796865	0.787916	0.764551	0.724695	0.677874
Monkey C Array Coefficient for 1st reach (neuron*bins)
0.0711454	0.0729343	0.0753828	0.0779037	0.0795052	0.080752	0.0823018	0.083376	0.0825054	0.0805892	0.0801864	0.0810674	0.0811059	0.0797876	0.0791579	0.0807745	0.0833502	0.0854888	0.0877554	0.0911388	0.0947997	0.0971661	0.0996737	0.103714	0.10745	0.109956	0.112471	0.115322	0.117173	0.117676	0.117572	0.118213	0.119194	0.119354	0.118554	0.115834	0.109439	0.097542	0.0806739	0.0593603	0.0351995	0.0110906	-0.00510769	-0.0113671	-0.00812855	0.0157715	0.0199304	0.0303367	0.0432124	0.0514102
0.0238092	0.0229536	0.0236343	0.00383962	0.000492335	-0.00251214	-0.00380587	-0.00478168	-0.0061671	-0.00784723	-0.0105905	-0.0122952	-0.0136733	-0.0156964	-0.0158979	-0.0158851	-0.016545	-0.0154521	-0.0122405	-0.00797868	-0.00370645	-0.00184813	-0.000120672	0.00284258	0.0036596	0.00494884	0.00802729	0.0108233	0.0127687	0.0142566	0.0166682	0.020843	0.023846	0.023858	0.022821	0.0207602	0.0122223	0.0167047	0.0218061	-0.00173995	-0.00485137	-0.00546946	0.0424287	0.048628	0.0555103	0.0612087	0.0639847	0.0799887	0.096787	0.10687
0.028795	0.0291041	0.0251498	-0.016206	-0.00822869	-0.00465808	-0.00314378	-0.00211774	-0.00142223	-0.00148047	-0.00171881	-0.00136549	-0.00231967	-0.00573256	-0.00832984	-0.00763221	-0.00538623	-0.00459864	-0.00552896	-0.00544751	-0.00474328	-0.00444843	-0.00354066	-0.00203174	-0.00140286	-0.00254224	-0.00315218	-0.00207278	-0.000907357	-0.00127262	-0.00181235	-0.00172204	-0.00260653	-0.00329889	-0.00643785	0.000947729	0.0030348	0.00127492	0.00288738	-0.00144548	-0.00576934	-0.0116231	0.0227001	0.0348351	0.0380171	0.0352638	0.0318922	0.0299597	0.0285258	0.0290265
0.0700313	0.086094	0.0964562	0.102528	0.107669	0.113727	0.121484	0.129124	0.130303	0.127738	0.127801	0.134471	0.144678	0.150549	0.148871	0.143283	0.136528	0.12753	0.116713	0.1032	0.0922875	0.0870301	0.085002	0.0875805	0.0947287	0.102281	0.110947	0.126261	0.14276	0.149034	0.143414	0.129606	0.11304	0.100005	0.0954734	0.0984798	0.105599	0.10886	0.107743	0.107739	0.109018	0.11093	0.109547	0.0992148	0.0800889	0.0579084	0.0371024	-0.0211529	0.0444046	0.0399525
0.039204	0.04191	0.0429727	0.0424934	0.0422458	0.0441574	0.0467217	0.048923	0.0515634	0.0536671	0.0536983	0.0524497	0.0511185	0.0497399	0.0495054	0.0495078	0.0486737	0.0471569	0.0452306	0.0448233	0.0474311	0.05058	0.0513284	0.0508758	0.0513245	0.0537505	0.0568537	0.0585513	0.0592672	0.058575	0.0568968	0.0571316	0.0607368	0.065263	0.0688459	0.071725	0.0746719	0.0813782	0.095106	0.117006	0.148482	0.186717	0.222576	0.247748	0.258406	0.25806	0.251448	0.237906	0.215806	0.185096
0.037052	0.0393799	0.0417134	0.0440285	0.0465776	0.0491397	0.0515423	0.0533536	0.0539012	0.0524689	0.0502872	0.0490004	0.0490023	0.0486591	0.0470687	0.0453986	0.0440162	0.0422048	0.0403494	0.0393439	0.0384465	0.0364305	0.0250031	0.0200005	0.0173126	0.0159649	0.0139275	-0.0102732	-0.00792347	-0.00745333	-0.0065037	-0.00434284	-0.00175422	0.000808261	0.00369363	0.008419	0.0149201	0.0212375	0.0275654	0.0361185	0.047601	0.060736	0.0724411	0.0785482	0.0775519	0.0696202	0.056284	0.0418942	0.0293896	0.016544
0.160015	0.16565	0.171125	0.178195	0.186049	0.192534	0.197072	0.201027	0.204768	0.207023	0.208224	0.209826	0.211468	0.212083	0.211051	0.209117	0.206861	0.204691	0.203813	0.202652	0.200323	0.197932	0.195483	0.192852	0.190828	0.189734	0.189345	0.188197	0.185132	0.18207	0.180594	0.180102	0.180068	0.180251	0.1796	0.177388	0.173854	0.16925	0.162397	0.151956	0.137001	0.118531	0.101038	0.0875227	0.0811437	0.0742257	0.0583982	0.0322809	0.005589	-0.0130511
0.0405213	0.042743	0.0415212	0.0428239	0.0479516	0.0545316	0.059897	0.0632927	0.0674433	0.0707528	0.0713077	0.0722384	0.0752356	0.0777325	0.0792069	0.0797884	0.0794348	0.0800197	0.0815973	0.0840282	0.0873363	0.0899304	0.0905596	0.089713	0.0879286	0.0859466	0.085435	0.0850314	0.0836527	0.0828772	0.08211	0.0810447	0.0823778	0.0857499	0.0881209	0.0868079	0.0794779	0.0673749	0.0541725	0.0451959	0.0613065	0.0875263	0.114515	0.137992	0.15576	0.166822	0.168886	0.160527	0.142801	0.112924
-0.054721	0.0632788	0.0698501	0.0731128	0.0742044	0.0737846	0.07358	0.0771969	0.0848781	0.0918261	0.0940377	0.0928942	0.0934847	0.0979271	0.106432	0.117229	0.127206	0.134556	0.1395	0.142875	0.146335	0.149974	0.153838	0.158047	0.162067	0.165476	0.167315	0.168179	0.169311	0.172571	0.177272	0.182691	0.189193	0.195463	0.198777	0.198183	0.193321	0.182184	0.164521	0.141685	0.11965	0.106887	0.102481	0.104374	0.107818	0.105558	0.0987406	0.0890822	0.0788097	0.0717066
0.0129983	0.0151791	0.0176706	0.0194954	0.0220907	0.0251792	0.0267917	0.0266092	0.0259847	0.0261711	0.0268584	0.0268411	0.0266917	0.0260741	0.0251495	0.0250251	0.0254035	0.0254371	0.0255236	0.0249371	0.0238781	0.0237335	0.0230313	0.0215345	0.0211167	0.0216905	0.0228535	0.0236629	0.0219915	0.0184655	0.0138773	0.00791485	0.00126333	-0.00982505	0.0294053	0.0546967	0.0821258	0.105016	0.117166	0.118673	0.112139	0.0981359	0.0789332	0.0591584	0.0427182	0.0507391	0.0674932	0.0788968	0.0798597	0.0722716
-0.00171305	-0.000135095	0.00183729	0.00327787	0.00465738	0.00662217	0.0119061	0.0108831	0.0108793	0.00862797	0.00549327	0.00235775	-5.04606e-05	-0.00151965	0.00330652	0.00575164	0.00715851	0.00671572	0.00533246	0.00511805	0.00659204	0.00844271	0.00976269	0.00894071	0.0107968	0.0129316	0.0144198	0.0151597	0.0163542	0.0172926	0.0167542	0.0152003	0.0137761	0.0142535	0.0219539	0.0410233	0.0681494	0.0958318	0.117811	0.133883	0.145907	0.15394	0.157164	0.154222	0.143715	0.12305	0.0935336	0.0659588	0.0520867	0.0520441
0.0935967	0.0999561	0.107299	0.115133	0.12232	0.12882	0.135857	0.141992	0.144977	0.147044	0.151019	0.15524	0.157219	0.156879	0.156028	0.155231	0.153759	0.152627	0.152104	0.150793	0.14883	0.146992	0.145443	0.145255	0.146947	0.149301	0.151264	0.152754	0.154735	0.158213	0.162276	0.165673	0.170995	0.180078	0.192045	0.208654	0.22867	0.248659	0.266034	0.275983	0.273529	0.258693	0.235564	0.207028	0.175912	0.144236	0.113128	0.081731	0.0504244	0.0848167
-0.011376	-0.011697	-0.0135375	-0.0161082	-0.0201808	-0.0244849	-0.0273453	-0.0289304	-0.0307826	-0.0341745	-0.0387937	-0.0433038	0.0471605	0.0501545	0.0507167	0.0496236	0.050745	0.0537862	0.0559989	0.0547915	0.0504338	0.0464467	0.0448651	0.0447057	0.0464016	0.0504606	0.0522366	0.0501918	0.048537	0.051448	0.0591703	0.0672086	0.0737841	0.0824189	0.0956915	0.11251	0.132852	0.155367	0.174882	0.188072	0.193058	0.190919	0.184182	0.171721	0.15027	0.121902	0.0918214	0.0632042	0.0388112	0.0145323
0.00233492	-0.0168958	0.0169778	-0.0140009	0.0127119	0.01266	0.0127401	0.0131948	0.0134105	0.0128406	0.012802	-0.0121299	-0.00946275	-0.00660347	-0.00323996	-5.79496e-05	0.000244612	-0.00122316	-8.56946e-05	0.00283333	0.00523992	0.00655483	0.00502657	0.00248471	-0.000528914	-0.00284512	-0.00775635	-0.0101043	-0.0117882	-0.0135965	-0.0138204	-0.0105287	-0.00687597	-0.00549185	-0.00547466	-0.00269296	0.00406526	0.0122176	0.0269718	0.0530348	0.0816966	0.105032	0.116838	0.114955	0.102184	0.0810501	0.0332305	0.021918	0.0119166	-0.00180128
0.079198	0.0804713	0.0797093	0.0790787	0.0795694	0.0808863	0.0822957	0.0811383	0.0760293	0.0698059	0.0664499	0.0656727	0.064988	0.0636959	0.0619254	0.0596187	0.0571481	0.0562352	0.0584499	0.0624593	0.0666115	0.0694855	0.0699318	0.0691258	0.0700072	0.0737474	0.0784681	0.0817443	0.0816056	0.079648	0.0791437	0.077702	0.0728165	0.0684704	0.0640915	0.0551175	0.0422496	0.0290976	0.0159219	0.0148443	0.00414282	0.0257448	-0.00862355	-0.00140204	0.0102762	0.0336833	0.0221652	0.0105076	0.000131505	-0.012132
-0.0203266	-0.0182394	-0.0181618	-0.0211331	-0.0257373	-0.028526	-0.0289185	0.0229409	-0.0251397	-0.0211274	-0.0165124	-0.00118881	0.0104806	0.00766479	0.031814	0.0448991	0.0548083	0.0622219	0.0639876	0.0583431	0.0472103	-0.0319491	-0.0202429	-0.0185544	-0.0202648	-0.0172584	-0.00848341	9.62607e-05	0.000784977	-0.00635925	0.0504777	0.0570588	0.0603629	0.0610208	0.0598156	0.0568981	-0.0503402	-0.0430756	-0.0420941	0.0462448	0.0488377	0.0923779	0.0998541	0.104625	0.10706	0.10336	0.089111	0.0690524	0.0498074	0.0356578
0.0139187	0.0142917	0.013676	0.0129427	0.0111204	-0.00944998	-0.00979265	-0.0114072	-0.0123435	-0.0119953	-0.0113639	-0.0113919	-0.0123547	-0.0149388	0.0189215	0.0235609	0.02793	0.0307933	0.0323386	0.034449	0.0381381	0.0414933	0.0427248	0.0419053	0.0407792	0.040593	0.0415499	0.0442728	0.047775	0.049736	0.0496968	0.0497906	0.0505113	0.0501098	0.0482706	0.0461337	0.0429937	0.0375969	0.0374198	0.03975	0.0432952	0.04577	0.0470788	0.0476245	0.0461229	0.0417744	0.0346299	0.0254206	0.0166144	0.0112422
0.0694996	0.074006	0.0803353	0.086066	0.0900926	0.0921162	0.0920039	0.0908923	0.0899695	0.0908645	0.0947281	0.100508	0.106186	0.110461	0.116066	0.123169	0.127995	0.130663	0.132472	0.131698	0.128914	0.126977	0.128279	0.13142	0.131421	0.1283	0.125786	0.124808	0.123821	0.123342	0.124351	0.126934	0.129542	0.131718	0.134703	0.137868	0.136727	0.12562	0.105507	0.0800588	0.0508947	-0.026839	-0.0383675	0.0604397	0.0876067	0.110688	0.122677	0.121117	0.107051	0.084698
0.0810611	0.0847779	0.091304	0.100808	0.110984	0.118759	0.122411	0.12105	0.115755	0.11076	0.112098	0.121414	0.129928	0.132523	0.136958	0.148786	0.162233	0.172012	0.17804	0.181943	0.180135	0.170302	0.160887	0.157997	0.154336	0.144896	0.133082	0.124588	0.12091	0.120879	0.125095	0.129145	0.131284	0.13361	0.134817	0.133924	0.132282	0.127952	0.117426	0.100443	0.0796988	0.0615735	0.0089316	0.0280656	0.0136001	0.00660165	0.00712569	0.0117953	0.0175929	0.023549
-0.195396	0.208222	0.21971	0.231263	0.243608	0.254281	0.261653	0.268732	0.277768	0.286628	0.292513	0.295762	0.29925	0.30325	0.306603	0.310042	0.313565	0.315425	0.315843	0.316631	0.320263	0.326437	0.332177	0.335855	0.339013	0.342759	0.34663	0.350308	0.352567	0.352291	0.349908	0.347487	0.346611	0.347969	0.350143	0.350707	0.347454	0.336715	0.316479	0.287193	0.250415	0.208566	0.164329	0.12084	0.081948	0.0499626	0.0268198	0.0139055	0.0116024	0.0203637
0.0448809	0.0548244	0.0646402	0.0730473	0.0785858	0.0810704	0.0808105	0.0797412	0.081607	0.0876763	0.0941883	0.099062	0.102367	0.104592	0.107347	0.112591	0.120826	0.130952	0.141951	0.153117	0.165385	0.178838	0.191257	0.202707	0.214901	0.226386	0.2355	0.242057	0.245191	0.246048	0.245167	0.241489	0.235528	0.227966	0.217683	0.203427	0.184683	0.158993	0.128992	0.102835	0.0836216	0.0693325	0.0602361	0.0533622	0.0435767	0.0365264	0.0143585	0.041469	0.0684828	0.0859966
0.0286605	0.0266237	0.0239647	0.021052	0.0179155	-0.0153172	-0.0139558	-0.0142581	0.0150144	0.0153741	-0.0146617	0.00796697	0.00679722	0.00484512	0.0121303	0.0122205	0.012846	0.0134523	0.0136761	0.0135014	0.0130142	0.0126008	0.0122186	0.0111133	0.00974995	0.00854264	0.00713106	0.00556469	0.00519221	0.00444964	0.00345744	0.00273646	0.00220041	-0.00177574	-0.00108438	0.0105017	0.0293339	0.0582692	0.0923181	0.125468	0.157313	0.189377	0.222545	0.255688	0.285128	0.308609	0.325789	0.334499	0.335112	0.330048
0.0161505	0.0172305	0.0174019	0.0166413	0.015744	0.0154557	0.0154301	0.0152348	0.014647	0.0137246	0.0125681	0.0113366	0.0105694	0.0103331	0.0103028	0.0101593	0.0100685	0.0106326	0.0119923	0.0138287	0.0153526	0.0168426	0.0189838	0.0213385	0.0236713	0.0263871	0.0296634	0.0332396	0.0367923	0.0403172	0.0437896	0.0466205	0.0486222	0.0507022	0.0530021	0.0553552	0.0591742	0.0670542	0.0805216	0.0997429	0.12368	0.148728	0.17076	0.186921	0.196491	0.201079	0.202424	0.194179	0.16599	0.145985
0.0344037	0.0322224	0.028076	0.0237085	0.0203783	0.0176046	0.0267818	0.0297502	0.0344606	0.037799	0.0384915	0.0360612	0.0308507	0.0250784	0.0190054	0.00149514	0.00643723	0.00913683	0.00852424	0.00696895	0.00824642	0.0110417	0.0125701	0.0117858	0.00721717	0.00393913	0.00442838	0.00634047	0.00661041	0.0183135	0.0191617	0.020263	0.0204515	0.0210767	0.0229787	0.0193686	0.0162467	0.0395372	0.0655406	0.0868927	0.10438	0.120236	0.136875	0.15494	0.171462	0.181855	0.186519	0.186086	0.181764	0.176221
0.0329699	0.0361662	0.0374697	0.037981	0.0335516	0.0022893	0.000650078	0.00234717	0.00473011	0.00531677	0.00561003	0.00856927	0.0124308	0.0116562	0.0052979	0.00218446	0.00606632	0.0128591	0.0177111	0.0214067	0.0260586	0.0295864	0.0291967	0.0275415	0.0269068	0.0257287	0.0237747	0.0229872	0.0222911	0.0202446	0.0166788	0.011315	0.00505278	0.00756557	0.00576318	-9.05555e-05	-0.0112415	-0.0278225	-0.0447858	-0.0600827	-0.0787157	0.102985	0.130907	0.15631	0.175999	0.192525	0.205348	0.213533	0.220709	0.221865
0.118659	0.124102	0.127372	0.13057	0.136553	0.144118	0.150006	0.153884	0.156943	0.159125	0.161383	0.165061	0.169827	0.173431	0.174251	0.172057	0.169153	0.165844	0.160231	0.154676	0.15134	0.148368	0.143731	0.139698	0.13923	0.140921	0.142173	0.143601	0.146165	0.149054	0.151781	0.155995	0.165223	0.181106	0.204255	0.2327	0.260989	0.284682	0.302257	0.311153	0.310526	0.301027	0.283628	0.257601	0.22196	0.181962	0.144847	0.112907	0.087228	0.0706458
0.0861851	0.0901823	0.0912713	0.0929528	0.0961079	0.100449	0.105744	0.112698	0.120018	0.124809	0.127096	0.129829	0.135346	0.141834	0.146536	0.150308	0.153162	0.153528	0.152543	0.151812	0.152649	0.153523	0.151648	0.148876	0.147592	0.145928	0.143467	0.140751	0.138291	0.13747	0.136157	0.134407	0.134864	0.136208	0.13667	0.134637	0.128269	0.1182	0.105923	0.091935	0.0791725	0.0699767	0.0659272	0.0707574	0.0846183	0.101794	0.113926	0.117714	0.115884	0.110593
0.0187987	0.0203183	0.0211914	0.0222092	0.0231625	0.0233435	0.023001	0.0223176	0.0212239	0.0197195	0.0173248	0.0155113	0.0153688	0.0151141	0.0143759	0.0141691	-0.0140717	-0.0135471	-0.0127214	-0.0116387	-0.0110784	-0.0105879	-0.00980992	-0.00956872	0.0100219	0.0109821	0.0122571	0.0134273	0.0149287	0.0170953	0.0189117	0.0193306	0.0185269	0.0183898	0.0202464	0.0232071	0.0200867	0.021718	0.0274655	0.0429432	0.0671109	0.0910827	0.108145	0.118301	0.123083	0.122811	0.11735	0.106557	0.0873309	-0.00495893
0.031841	0.0329995	0.0355909	0.0382146	0.0401937	0.0418102	0.0430269	0.0436886	0.0448343	0.0471086	0.0493106	0.0506212	0.0516573	0.053321	0.0555248	0.0574689	0.0588006	0.0608902	0.0630398	0.064394	0.0662062	0.0679616	0.0686626	0.0688693	0.0695052	0.0707168	0.0718462	0.0720183	0.0720469	0.0724866	0.0731124	0.0743199	0.0763847	0.0787498	0.0813663	0.084928	0.08943	0.0945667	0.100391	0.106338	0.111445	0.116556	0.122064	0.127411	0.133015	0.139069	0.141625	0.138576	0.130548	0.120864
0.0134976	0.0153347	0.0195039	0.0233168	0.0248621	0.0259033	0.0266554	0.0252963	0.0228512	0.0212729	0.0206027	0.0197484	0.0179181	0.0155402	0.0127902	0.00993145	0.00798954	0.00723445	0.00705669	0.00689319	0.0059085	0.00421959	0.00317853	0.00310256	-0.0015655	-0.00209148	-0.00251935	-0.00308552	-0.00482927	0.00835417	0.0117283	0.0137575	0.0163683	0.0215737	0.0324583	0.0532599	0.0841083	0.120272	0.156107	0.187773	0.212081	0.225816	0.229119	0.226299	0.220263	0.208976	0.190762	0.166982	0.139607	0.110632
-0.0305767	-0.0338175	-0.0348862	-0.0338922	-0.0305325	-0.0287952	-0.028944	-0.0280298	-0.0273002	-0.0290041	-0.0298999	-0.0309009	-0.0324944	-0.0330962	-0.0367809	-0.0444337	-0.0523436	-0.05883	-0.0624988	0.0627747	0.0636116	0.066369	0.0682775	0.0663555	0.0617997	0.0581379	0.0554103	0.0530685	0.0531655	0.0545537	0.0557829	0.0548117	0.0523184	0.0519949	0.0543184	0.0462508	0.0400535	0.0459639	0.0609873	0.0752352	0.0820117	0.0882829	0.0998692	0.115116	0.129307	0.137514	0.135949	0.127415	0.116423	0.103732
0.061861	0.0646152	0.0603195	0.0536094	0.0509375	0.0476304	0.0410533	0.0313671	0.0211332	0.0192127	0.0213563	0.0209713	0.0230866	0.0267943	0.0217166	0.029903	0.0349781	0.0429153	0.0508663	0.0542439	0.0593397	0.0706726	0.0825891	0.0876609	0.0873331	0.0863065	0.087864	0.090584	0.0917076	0.0908483	0.0891927	0.088659	0.0878549	0.0841471	0.0768379	0.0674277	0.0595304	0.0572226	0.066745	0.0747707	0.0865259	0.100389	0.113824	0.123359	0.125298	0.12038	0.111506	0.103605	0.101631	0.0847272
0.0246689	0.0275739	0.0300806	0.0311387	0.0307752	0.0292852	0.028714	0.0294177	0.0302218	0.0318237	0.0337025	0.0352302	0.0379137	0.0411671	0.0445205	0.0490029	0.0537051	0.0581282	0.061447	0.0631393	0.0645971	0.0665937	0.069277	0.0725889	0.0747794	0.0743079	0.071514	0.0675802	0.0645099	0.0625851	0.0605633	0.0583248	0.0558521	0.052965	0.0508214	0.0485398	0.0432358	0.0335674	0.0273394	0.0401345	0.0744443	0.10732	0.130555	0.14472	0.1563	0.169226	0.181751	0.191401	0.201693	0.216153
0.0322114	0.0334766	0.035355	0.0373941	0.0386065	0.0389965	0.0391259	0.0395205	0.0409068	0.042918	0.0444455	0.045015	0.0444701	0.0436585	0.0434922	0.0442348	0.0449738	0.045183	0.0446688	0.0436496	0.0432543	0.0438121	0.0446067	0.0451447	0.046001	0.0474599	0.0494099	0.0521117	0.0555328	0.0586649	0.0601316	0.0605334	0.061335	0.0629406	0.0651664	0.068514	0.0752476	0.0885407	0.109454	0.137711	0.171312	0.204627	0.231359	0.246815	0.249347	0.240958	0.224404	0.201795	0.17634	0.148481
0.00903463	0.0130624	0.0172742	0.0185691	0.0264417	0.0290228	0.0300606	0.0287327	0.0256519	0.0224039	0.0206288	0.0194227	0.0172187	0.0159099	0.0184978	0.0231612	0.0274445	0.0313112	0.0357493	0.0413743	0.0480043	0.0546462	0.0599517	0.0625917	0.0628468	0.0620453	0.0617122	0.0621851	0.062734	0.0615454	0.0577145	0.0532095	0.0508735	0.0510698	0.0507616	0.0476054	0.0406535	0.0295987	0.0188609	-0.019298	0.022689	0.0404175	0.0737623	0.0943064	0.108081	0.118834	0.125045	0.129814	0.138903	0.155241
0.0828168	0.0874327	0.0863545	0.0871586	0.0959784	0.107701	0.118612	0.127919	0.134253	0.14071	0.148091	0.154426	0.161641	0.169014	0.173503	0.175854	0.179885	0.187155	0.193413	0.196082	0.197502	0.199978	0.204527	0.208904	0.210121	0.20856	0.205909	0.203483	0.20277	0.201725	0.200885	0.202332	0.202705	0.199778	0.198331	0.203787	0.216347	0.231442	0.244596	0.255422	0.261676	0.261617	0.255951	0.246845	0.234514	0.21741	0.19395	0.164091	0.131077	0.100093
0.0478238	0.0506035	0.0630797	0.076978	0.0863834	0.101459	0.120736	0.133448	0.14398	0.157633	0.16654	0.163674	0.153175	0.144596	0.141362	0.137048	0.129989	0.123163	0.116499	0.11046	0.106811	0.106188	0.10896	0.112178	0.112179	0.10889	0.106128	0.104355	0.102046	0.100124	0.0978001	0.0944429	0.0894018	0.0844482	0.0817496	0.0814528	0.0813253	0.079057	0.0758114	0.0697383	0.0630283	0.0578329	0.0546166	0.0524733	0.0461925	0.0366503	0.0299151	0.0289987	0.0217487	0.0156689
0.0597473	0.0597684	0.0594904	0.0587112	0.0577202	0.0569679	0.0556732	0.0555081	0.0561937	0.0575429	0.0579814	0.0534236	-0.0450318	-0.0373929	-0.0327674	-0.028471	-0.0215779	-0.0177633	-0.0196305	-0.0216314	-0.0216709	-0.0223759	-0.0230871	-0.0214093	-0.0194955	-0.022331	-0.0311832	0.0379924	0.037876	0.0339265	0.0312772	0.0325413	0.0365481	0.0404369	0.0427874	0.0438352	0.0430895	0.0423464	0.0445313	0.0494817	0.0558838	0.0634575	0.0728731	0.0778452	0.0876175	0.097087	0.100398	0.0967331	0.0888778	0.0825367
0.0400618	0.0433668	0.0471092	0.0513085	0.053976	0.0542211	0.0517425	0.0465034	-0.0398672	-0.035559	-0.0354775	-0.039309	-0.0442386	0.0486471	0.0539111	0.0596545	0.0647579	0.0715642	0.0809181	0.0882351	0.0894201	0.0872713	0.0870366	0.0881444	0.0858875	0.0801973	0.0758053	0.0754319	0.0781136	0.0806714	0.0839578	0.0866408	0.0871637	0.0918894	0.104269	0.120816	0.137875	0.15142	0.160069	0.166628	0.172364	0.178548	0.185629	0.190924	0.195246	0.197843	0.196065	0.190393	0.182822	0.173544
0.0383126	0.0413512	0.0442279	0.0468165	0.0481513	0.0486653	0.0492304	0.0498422	0.0506671	0.0517028	0.0535696	0.0554987	0.0559886	0.0557961	0.0556728	0.0553597	0.0543029	0.0528072	0.0519661	0.0517319	0.0510912	0.0506015	0.0513579	0.0526765	0.0535855	0.0547227	0.0570399	0.0588577	0.0590635	0.0600089	0.0616311	0.0625798	0.0632893	0.065638	0.0696407	0.0743146	0.0806327	0.0901319	0.102757	0.117338	0.134252	0.15467	0.179521	0.205301	0.228158	0.245893	0.25524	0.255233	0.248096	0.235832
0.0208212	0.0214497	0.0223315	0.0231427	0.0235126	0.0238401	0.0243687	0.0242464	0.0237189	0.0236355	0.0239846	0.0247174	0.024812	0.0244824	0.0250301	0.0257985	0.0262515	0.0271295	0.0281531	0.0290383	0.0296446	0.0300098	0.030703	0.0316464	0.0327777	0.0340033	0.0352241	0.036261	0.0373139	0.0382986	0.0395408	0.0405531	0.0416464	0.0432063	0.0444612	0.0459426	0.0477713	0.0492302	0.0504156	0.0524011	0.0552351	0.0585203	0.0614789	0.0636063	0.0652762	0.0253395	0.046324	0.0318283	0.0201374	0.00985932
0.0163007	0.0171082	0.0162718	-0.0143275	-0.0128326	-0.0117213	-0.0116924	-0.0131258	-0.0142066	-0.0140196	-0.0133546	0.0135097	0.0145443	0.0160605	0.0179371	0.0193496	0.0187457	0.0161387	0.0142652	0.0152388	0.0180516	0.0201612	0.0200136	0.0190217	0.0193321	0.0223432	0.0267363	0.0314339	0.0356392	0.0387401	0.0405668	0.0417812	0.0431937	0.0433313	0.0323414	0.0213257	0.000929179	-0.0216614	-0.0421028	0.0611665	0.082266	0.106288	0.130777	0.152409	0.170835	0.183462	0.187167	0.184661	0.177981	0.167157
0.0115604	0.0114483	0.0114016	0.0109024	0.0101977	0.0112529	0.0134525	0.0136013	0.0127926	0.013829	0.0131754	0.00915763	0.00466619	0.00239896	3.70983e-05	-0.00484896	-0.0110864	-0.0168638	-0.0211906	0.0248207	0.0274624	0.0288871	0.0298838	0.0330806	0.0378885	0.0418635	0.0459464	0.0511265	0.0569634	0.062864	0.068644	0.0752586	0.0840722	0.0941679	0.102952	0.108425	0.10875	0.103437	0.0927434	0.0763037	0.0519848	-0.01754	0.015978	0.0661308	0.101778	0.126227	0.139382	0.147123	0.154077	0.157802
0.0369489	0.0368049	0.0387659	0.0392493	0.0369475	0.0350353	0.035939	0.0388248	0.040391	0.040367	0.0399625	0.0374327	-0.031864	-0.0267122	-0.0264605	-0.0292254	0.0326178	0.036005	0.0408892	0.0472744	0.0562782	0.0679521	0.0750058	0.0756456	0.0747846	0.0764933	0.0791041	0.0795772	0.0791805	0.0796975	0.0783641	0.0727276	0.066948	0.0678402	0.0762984	0.0852726	0.0909363	0.0977759	0.110153	0.127032	0.14462	0.162127	0.177436	0.18333	0.175089	0.156102	0.131993	0.106288	0.0782838	0.0477915
0.0848601	0.0863868	0.0876372	0.0922668	0.0961118	0.0968065	0.0982396	0.097705	0.0950886	0.0935143	0.0923403	0.0907326	0.0901984	0.0901756	0.0910126	0.090826	0.0882337	0.0851852	0.083027	0.0806723	0.0791957	0.0783115	0.0775403	0.0796991	0.0835882	0.0856306	0.0817723	0.0748193	0.0716287	0.0728908	0.076586	0.0797489	0.0802265	0.0798097	0.0805057	0.0855275	0.0986029	0.110024	0.111634	0.108079	0.101302	0.094358	0.0892406	0.0843962	0.0763711	0.062964	0.0490205	0.0409117	0.0373698	-0.0232896
-0.00328228	-0.0029459	-0.00208245	-0.000890499	-0.000280704	0.000291233	0.00177097	0.00277283	0.00271201	0.00198464	0.00108322	0.000898171	0.000321119	-0.00183672	-0.00433705	0.00652511	0.00902742	0.0114935	0.0134674	0.0143329	0.0146478	0.0152831	0.015031	0.0145016	-0.0129756	-0.00709913	-0.00455437	-0.00456661	-0.00515887	-0.00889069	-0.0139613	0.0174433	0.019937	0.0195357	0.0152957	-0.0102541	-0.00593329	0.0182538	0.033943	0.0536266	0.0786824	0.106746	0.131061	0.147111	0.151623	0.143842	0.127749	0.108987	0.0906746	0.0713119
-0.0108834	0.0142651	0.0191877	0.0226196	0.0227013	0.0223311	0.023752	0.025541	0.0260424	0.0246538	0.0227011	0.0210331	0.019093	-0.0167778	-0.0148364	0.00231192	0.00497037	0.00849377	0.0129544	0.015544	0.016384	0.0167556	0.0157763	0.0142447	0.0130115	0.0120878	0.0120529	0.0124699	0.0126929	0.0131711	0.0132676	0.0134153	0.0158111	0.0182528	0.0185694	0.0181872	0.0171791	0.013146	0.00528469	-0.00437699	0.0362643	0.0654489	0.0936686	0.115284	0.128143	0.133928	0.133165	0.124448	0.107916	0.0846264
0.0106983	0.0131502	0.014629	0.0133468	0.010117	-0.00733981	-0.00706845	-0.0085549	0.0113974	0.0151099	0.016488	0.0148758	0.0132984	0.0137475	0.016416	0.0196432	0.022087	0.0233962	0.0237033	0.0237947	0.0244927	0.0262506	0.0284243	0.0291359	0.02823	0.0271711	0.026395	0.0258633	0.0266927	0.0283937	0.0298	0.0312909	0.0325065	0.0338149	0.0354399	0.0351132	0.042771	0.0574031	0.074376	0.093148	0.111842	0.122204	0.118691	0.102894	0.0742141	0.0328411	0.0297104	0.0490916	0.0778039	0.105332
0.0685165	0.0732096	0.0757225	0.0759975	0.0742359	0.0714178	0.0667434	0.0628578	0.059479	0.0563075	0.0517838	0.04757	0.0455162	0.0437318	0.0410271	0.0381	0.0366342	0.0369229	0.0373591	0.036852	0.0358688	0.0352641	0.036037	0.0374369	0.0380022	0.0368596	0.0339666	0.0312285	0.0297653	0.0113502	0.0150296	0.0187531	0.0223316	0.0256695	0.030239	0.0376433	0.0473679	0.0601089	0.0772359	0.0981243	0.117823	0.13399	0.149119	0.162542	0.178259	0.196344	0.219111	0.235049	0.23327	0.228029
0.006083	0.00725325	0.00645341	-0.000782188	-0.00913886	-0.0122656	0.0124203	0.0154173	0.0218405	0.0268818	0.0311448	0.0353273	0.0385285	0.0423498	0.0486558	0.0560911	0.0632918	0.0705022	0.075996	0.0803757	0.0830615	0.0828699	0.0829266	0.084412	0.086848	0.0883973	0.0818728	0.0656665	0.0467343	0.0408491	0.0353188	-0.0333519	-0.0316483	-0.0273422	-0.0220227	-0.0208314	-0.0241529	-0.0295213	-0.0330907	-0.0315646	-0.0245225	-0.0135442	-0.0175424	-0.0197612	0.0275112	0.0690468	0.0973642	0.119206	0.132446	0.140115
0.0143841	0.0150177	0.0162862	0.0176552	0.0184027	0.0187147	0.0198185	0.0211901	0.0242289	0.0283715	0.0288754	0.0280513	0.0270353	0.0272345	0.0285927	0.0300872	0.0306153	0.0307754	0.0315373	0.0325204	0.0323919	0.0317945	0.0317483	0.0316951	0.0315	0.0311581	0.0306017	0.0299231	0.0292269	0.0287332	0.0292483	0.0303968	0.031918	0.0339643	0.0374385	0.0437554	0.0536725	0.0673223	0.0850437	0.107938	0.136863	0.170831	0.204941	0.234581	0.256841	0.269395	0.271491	0.262255	0.241252	0.210336
0.0313959	0.0294148	0.0284399	0.0273965	0.0266693	0.0274886	0.02705	0.026383	0.0315207	0.040443	0.0448449	0.0460383	0.0466325	0.0471543	0.0495439	0.0529925	0.0581578	0.063454	0.0652452	0.0640208	0.0640797	0.0677987	0.0716496	0.074984	0.0761997	0.0749519	0.0719948	0.0701101	0.070849	0.0733007	0.0775459	0.0815571	0.0865981	0.0905881	0.0905008	0.0900933	0.0960204	0.110757	0.133792	0.162121	0.187573	0.202928	0.208481	0.210491	0.214995	0.221296	0.223747	0.216271	0.198645	0.1745
-0.0304646	-0.0346733	0.0398329	0.0458657	0.0523348	0.0598769	0.0659508	0.069696	0.0725593	0.0749981	0.0775916	0.0800638	0.082493	0.0842363	0.0848908	0.0850409	0.0852636	0.0852967	0.0855914	0.086194	0.0859965	0.085881	0.0867979	0.089802	0.0924902	0.0910473	0.0883494	0.0870958	0.085868	0.0841487	0.0826112	0.0806913	0.0766653	0.0698755	0.0646414	0.0633632	0.0621992	0.0606563	0.0604991	0.0602401	0.056972	0.0714083	0.0948241	0.123777	0.15665	0.189748	0.216771	0.232515	0.233694	0.221936
0.0154851	-0.00689312	0.000299924	0.00199163	-0.00224417	0.0562832	0.0643274	0.0694739	0.0758098	0.0853829	0.0939014	0.100151	0.105673	0.107762	0.104328	0.0993137	0.0970138	0.0949946	0.0887266	0.0806194	0.0754694	0.0724301	0.0673428	0.0587143	0.0498733	-0.0471731	0.0514228	0.0584579	0.0671441	0.0754665	0.079726	0.0823268	0.0874704	0.0927094	0.094289	0.0914753	0.0854946	0.0844271	0.0903933	0.100528	0.114165	0.125716	0.131377	0.134251	0.141015	0.157343	0.176508	0.183711	0.174856	0.153003
0.0177923	0.019229	0.0214334	0.0282224	0.0302084	0.0291955	0.0274475	0.0232848	0.0169958	0.0134344	0.0146304	0.0165556	0.0156081	0.0292787	0.028996	0.0279898	0.0301555	0.0342243	0.0372339	0.0401938	0.043839	0.0498428	0.0572028	0.0625947	0.0666728	0.0715302	0.0768522	0.0798537	0.0791107	0.0766905	0.0738269	0.0709125	0.0689418	0.0671596	0.0656144	0.0652755	0.0640303	0.0616573	0.0638999	0.0709177	0.0756562	0.0757873	0.0710957	0.0604864	0.0384142	0.0121651	-0.0130271	0.0379545	0.0546679	0.0665112
0.00266321	0.00719978	0.0096315	0.00680159	0.00611437	0.00402247	0.00145434	-0.00219985	-0.00652692	0.00885991	0.00862919	0.00768432	0.00613722	-0.0041296	-0.00116372	0.00269838	0.00467858	0.00508543	0.00698984	0.00982161	0.0117199	0.0129229	0.0131512	0.0126698	0.0123044	0.0122451	0.0137157	0.0161433	0.0164482	0.0138049	0.0105746	0.00808351	0.0161097	0.0162773	0.00613104	0.0018163	-0.00349203	-0.00965073	0.0135258	0.013791	0.0139032	0.0168609	0.0206526	0.0241284	-0.0289143	-0.0364017	-0.0486021	-0.0644681	-0.0790174	-0.0879956
0.0471463	0.0469279	0.0496498	0.0537773	0.0541925	0.0516998	0.0522073	0.0568402	0.0653353	0.0753311	0.0812173	0.0837915	0.0866474	0.09053	0.0982667	0.107758	0.115052	0.120509	0.124198	0.125793	0.127734	0.13251	0.139288	0.144117	0.144173	0.142536	0.141317	0.141165	0.14257	0.144253	0.145556	0.144295	0.139555	0.136894	0.138167	0.13866	0.137044	0.135702	0.133704	0.130141	0.129181	0.13157	0.133276	0.12929	0.118129	0.102242	0.0805089	-0.0467083	-0.0191271	0.000601201
0.0440425	0.0389918	0.0304477	0.0191204	0.00215298	-0.0175477	0.0317265	0.0448622	0.0557805	0.0591541	0.0600747	0.063398	0.0669659	0.0696471	0.0731015	0.0766083	0.0794428	0.0818489	0.0841656	0.0900166	0.0977967	0.10098	0.0979992	0.0949381	0.0971624	0.103898	0.109069	0.110082	0.111815	0.112954	0.112739	0.116067	0.122173	0.125464	0.123024	0.117097	0.113876	0.114529	0.114856	0.115576	0.118034	0.121344	0.127005	0.132871	0.136438	0.136234	0.129215	0.114871	0.0971421	0.0794415
0.0340896	0.0354259	0.0370531	0.0386311	0.0395498	0.0404498	0.0410737	0.0417359	0.0422575	0.0424693	0.0428365	0.0443877	0.0466274	0.0481291	0.049194	0.0499684	0.0505522	0.0511216	0.0517105	0.051999	0.0520326	0.0516418	0.0519747	0.0534277	0.0547371	0.0557312	0.0576961	0.0601788	0.0617344	0.0635054	0.0660949	0.0686802	0.0702719	0.0710319	0.0711312	0.0709243	0.070332	0.070154	0.0742813	0.0846768	0.101258	0.123966	0.152268	0.184368	0.216829	0.245734	0.268843	0.285291	0.294113	0.292606
0.0894395	0.0890228	0.0889033	0.0907871	0.0957987	0.101497	0.105515	0.107817	0.108532	0.109344	0.112611	0.116401	0.117869	0.117148	0.114963	0.112568	0.111099	0.10965	0.106093	0.100684	0.0961757	0.0931029	0.0907741	0.0886087	0.0859004	0.0815158	0.0756061	0.0692509	0.0639463	0.0604636	0.057525	0.0548162	0.0537104	0.0557375	0.0625653	0.0768034	0.0997643	0.129457	0.161678	0.1927	0.219773	0.242081	0.259957	0.273176	0.280473	0.281816	0.279187	0.274394	0.268067	0.259844
0.00781381	0.00731307	0.000516697	-0.00756093	-0.0119654	-0.0138428	-0.0136465	-0.0131742	-0.0144621	-0.015051	-0.0132837	-0.0104497	-0.00801309	-0.0064056	-0.0068958	-0.0111122	-0.0174857	-0.0236036	-0.0283163	-0.0320096	0.0345514	-0.0349766	-0.0333232	-0.034183	0.0401375	0.0460298	0.0487023	0.0496027	0.050541	0.0515359	0.0526979	0.0563315	0.0617049	0.0643538	0.062506	0.0573475	0.0503078	0.0475064	0.0580033	0.0751706	0.0935897	0.110265	0.123816	0.137638	0.154349	0.170279	0.181436	0.184595	0.177598	0.163818
-0.0295461	0.0335542	0.0364119	0.0388992	0.0412667	0.043819	0.0463041	0.0482663	0.0499975	0.0510502	0.0519585	0.0538658	0.0564472	0.0583937	0.0585039	0.0572482	0.0566197	0.0571775	0.0578798	0.0584728	0.0595435	0.0602229	0.0600026	0.0600348	0.0615181	0.064639	0.067887	0.0699721	0.0709696	0.0713996	0.0713389	0.0711217	0.070882	0.0711396	0.0721723	0.0727762	0.0712649	0.0658389	0.0564217	0.0498042	0.0640137	0.0864154	0.113787	0.136565	0.174393	0.205176	0.22484	0.232536	0.229769	0.218344
0.0098765	0.0110523	0.0124631	0.0134801	0.013765	0.0157617	0.0164317	0.0179842	0.020284	0.0229208	0.0247924	0.0120984	0.0128035	0.0124224	0.0283828	0.0280865	0.0272979	0.0104758	0.014626	0.0195607	0.025392	0.0312615	0.0378562	0.0444583	0.0496873	0.053166	0.056028	0.0588617	0.0614059	0.0635047	0.0649294	0.0672917	0.0720836	0.0782415	0.0850162	0.0916219	0.0967438	0.0992669	0.0980649	0.093067	0.0867064	0.0797758	0.07149	0.0617969	0.0505139	0.0392994	-0.0303599	-0.0254025	0.0243103	0.028085
0.0110009	0.0054838	-0.0022833	-0.00376043	-0.00316776	-0.00349339	-0.00515063	-0.00813513	-0.00971148	-0.0100233	-0.00938882	-0.00956139	-0.0131845	-0.0176747	-0.019453	0.0208323	0.0243692	0.0319577	0.0326334	0.0306331	0.0254529	0.0203211	-0.019203	0.0222234	0.0260605	0.0273695	0.0256512	0.021816	0.0183126	0.0499005	0.051034	0.048498	0.0299092	0.0282219	0.0266547	0.0276806	0.0306774	0.0315113	0.0306018	0.0308875	0.0313689	0.0281933	-0.0231677	-0.0190017	-0.0160573	-0.0145996	-0.0196759	-0.0322856	-0.0465686	-0.0599635
0.0042536	0.0058419	0.00477839	0.00532039	0.00791298	0.00920538	0.0092172	0.00940491	0.00962741	0.00809729	0.00430821	0.000451143	-0.00173733	-0.00183137	-0.00102404	-0.000166563	0.000716623	0.000371218	-0.000778617	-0.000514002	0.00458679	0.012394	0.0158681	0.0126434	0.00616207	0.00104676	-0.00227209	-0.00172191	-0.000341815	-0.000659384	-0.00398901	-0.00959486	0.0132711	-0.0133918	-0.0110503	-0.0108309	0.0147015	0.0212859	0.0293095	0.0400435	0.0526578	0.0660938	0.0806259	0.0970838	0.115766	0.134808	0.153064	0.170452	0.185347	0.194522
0.0489642	0.0545566	0.0571214	-0.056623	-0.0569187	-0.0601802	-0.0634316	-0.066472	-0.0699204	-0.0703526	-0.0666654	-0.0622936	-0.0595638	-0.0570317	-0.0529032	-0.0504155	-0.0606522	-0.0617051	-0.0613029	-0.0614646	-0.0618501	-0.0622732	-0.0635682	-0.0661606	-0.0689113	-0.0698172	-0.0696413	-0.0678158	-0.0612884	-0.0537019	-0.0495405	-0.0474426	-0.0464859	-0.0448139	-0.0403706	-0.0345786	-0.0295775	-0.0276333	-0.0308432	0.0162292	0.01158	0.00616141	-0.00399023	-0.0155972	-0.0224211	-0.0271874	-0.0319853	-0.0319466	-0.0242912	-0.00304437
0.0109402	0.00850033	0.00503038	0.00963512	0.00887331	0.00821802	0.00688231	0.00913259	0.0106197	0.010663	0.00959354	0.00969596	0.00986599	0.0102512	0.00989241	0.00930177	0.00970883	0.00975592	0.00897271	0.00844232	-0.00434173	-0.00529142	0.0084421	0.00958395	0.0107501	0.011786	0.0122861	0.0136882	0.0157026	0.0165834	0.0166429	0.0163157	0.0155499	0.0140747	0.0130833	0.013434	0.0143611	0.0138987	0.0160736	0.0235571	0.0336722	0.0512589	0.076423	0.10417	0.132447	0.158958	0.182152	0.202545	0.221294	0.236481
0.0555592	0.0616931	0.0635515	0.0616646	0.0613232	0.0619136	0.0624758	0.0599812	0.0543332	0.051364	0.0532673	0.0566298	0.060428	0.0650992	0.0675608	0.0689146	0.0727828	0.0788188	0.0852603	0.0906981	0.0956921	0.100801	0.102019	0.0994399	0.0989199	0.1036	0.107562	0.107171	0.105255	0.105511	0.108821	0.113389	0.121709	0.13602	0.15097	0.16019	0.169336	0.186093	0.204747	0.21623	0.216427	0.206192	0.187874	0.163825	0.138829	0.121609	0.108331	0.0899521	0.0730648	0.0663861
0.110726	0.112916	0.11506	0.120006	0.124157	0.123819	0.122225	0.124178	0.129894	0.135692	0.141686	0.147143	0.147624	0.14534	0.146947	0.15136	0.153276	0.154059	0.155389	0.156034	0.154633	0.154205	0.157951	0.163135	0.165509	0.166874	0.169789	0.172552	0.174705	0.177311	0.180794	0.182823	0.182512	0.182738	0.183429	0.183887	0.185907	0.186375	0.182026	0.173967	0.162387	0.145897	0.125283	0.102944	0.0817299	0.0623927	0.0470407	0.0172177	-0.00148296	0.0100985
0.0335687	0.0346689	0.0367398	0.0364959	0.0335817	0.0293122	0.0246255	0.0230144	0.0270419	0.0319595	0.0343317	0.0353203	0.0353906	0.0352291	0.0368719	0.0413916	0.0466765	0.0487411	0.0464401	0.0421485	0.037257	0.0327884	0.0316209	0.0316881	0.0305144	0.0297519	0.0302256	0.028121	0.0231515	0.0200297	0.0188039	0.0160349	0.0107693	-0.00927725	0.0143894	0.019968	0.0242053	0.033858	0.0421189	0.0540849	0.0716981	0.0955329	0.120458	0.143062	0.161133	0.167425	0.159583	0.146018	0.129045	0.105956
0.0385083	0.0381449	0.0248527	0.0105673	-0.00333985	-0.00494644	-0.00633524	-0.00507313	-0.00720902	-0.0135405	-0.020942	0.0270715	0.0307647	0.0316482	0.0310079	0.0297536	0.0274286	0.0292239	0.0257525	-0.0185605	-0.0111492	-0.00672271	-0.0046651	-0.000870444	0.00401204	0.00700616	0.00686518	0.00632981	0.00421232	0.0124515	0.012387	-0.0109129	-0.00985148	-0.0115594	-0.0164367	0.021837	0.028229	0.0539485	0.0727916	0.0850856	0.0969344	0.11348	0.131805	0.143005	0.143334	0.136052	0.128996	0.124155	0.118256	-0.111839
0.0217318	0.0279845	0.0331267	0.0359363	0.0386285	0.0409364	0.0413552	0.0414226	0.0422954	0.0426138	0.040798	0.0387041	0.0378673	0.0366836	0.0341053	0.0317233	0.0311077	0.0315305	0.032131	0.0329874	0.0352459	0.0385576	0.0383314	0.0418993	0.0451422	0.0488681	0.0520737	0.0538604	0.0554558	0.0580661	0.0609531	0.0640297	0.0671158	0.0690994	0.0711484	0.0747226	0.0808274	0.0910257	0.108067	0.132673	0.164287	0.199558	0.230588	0.251919	0.26258	0.263344	0.256607	0.244299	0.224476	0.197043
0.0286307	0.0346513	0.0432592	0.0526574	0.0599664	0.0649765	0.0708196	0.077232	0.0780275	0.0733347	0.0700196	0.0706507	0.0700426	0.0659437	0.0630274	0.0612785	0.0562378	0.0512603	0.0532238	0.0568831	0.0549411	0.0515304	0.0553313	0.0676095	0.0795174	0.0862112	0.0908218	0.0947406	0.0962664	0.0977632	0.102949	0.107682	0.10589	0.0979118	0.0897104	0.0841615	0.0835463	0.0874685	0.0903401	0.0923078	0.0997919	0.116962	0.144713	0.178325	0.209087	0.231248	0.240572	0.235861	0.221734	0.200037
0.0025712	0.00112861	-0.00529157	-0.0126471	0.0168037	0.0200373	0.0219385	0.0237209	0.0268005	0.0282763	0.0276744	-0.0260814	0.00101622	0.00509445	0.0072121	0.00637599	0.00405443	-0.00433785	-0.00640226	-0.00807621	0.0173881	0.0230803	-0.0231871	0.0215274	0.0397771	0.0465703	0.0492048	0.0505558	0.0521577	0.0536932	0.0538697	0.0519754	0.0490205	0.0461279	0.043651	0.0449949	0.0565001	0.0794782	0.108982	0.138174	0.163318	0.183317	0.198553	0.210637	0.220001	0.224579	0.217857	0.196937	0.170301	0.147294
0.0229225	0.0259473	0.0277057	0.0289562	0.0302656	0.0325899	0.0355279	0.0383177	0.0391031	0.0381023	0.036246	0.0358003	0.0358149	0.0349148	0.0350912	0.0360148	0.0360191	0.0342633	0.0317467	0.0293884	0.0275476	0.0253219	0.0236655	0.0231165	0.0226153	0.021042	0.0181279	0.0161481	-0.0153509	0.0156378	0.0170404	0.0184732	0.0195782	0.0220291	0.0258036	0.0313508	0.0346467	0.0425064	0.0506407	0.0587595	0.0683598	0.0812393	0.0972199	0.110101	0.117955	0.122323	0.124914	0.124999	0.120288	0.109413
-0.00222457	1.19964e-05	0.00181106	0.0030848	0.00330379	0.00352298	0.00431188	0.00408204	0.000382818	-0.00771358	-0.0165482	-0.0229762	0.0270725	0.0304625	0.0345123	0.0398598	0.0455775	0.050558	0.0531441	0.0528231	0.052372	0.0540374	0.0567994	0.0583681	0.0577717	0.0560319	0.0547802	0.0537988	0.0524711	0.0518742	0.0539884	0.05703	0.0591051	0.0613495	0.0645587	0.0677861	0.070218	0.0714618	0.0726709	0.0739121	0.0738769	0.0747004	0.077697	0.0791157	0.0739613	0.0545306	-0.041268	-0.0522654	-0.0747769	-0.101801
0.0473351	0.0544277	0.0646942	0.0749724	0.0812792	0.0833486	0.0856095	0.0915217	0.0994167	0.105457	0.10766	0.106652	0.104722	0.103015	0.101779	0.101091	0.10113	0.102542	0.105213	0.110052	0.117556	0.124306	0.128596	0.132936	0.140081	0.15018	0.160479	0.168651	0.175652	0.181634	0.184176	0.184252	0.18342	0.181879	0.180195	0.178462	0.176467	0.173685	0.171528	0.173986	0.179921	0.18289	0.179028	0.17161	0.165079	0.158562	0.151142	0.144258	0.13676	0.122817
-0.0268666	0.0349324	0.0368872	0.0325008	0.0262572	0.0240776	0.0288386	0.0362333	0.00978004	0.0126062	0.0150486	0.0135201	0.0525578	0.0462118	0.00416244	0.00578281	0.00706477	-0.0336508	0.0341622	0.0375831	0.0447573	0.0533747	0.0623735	0.0709977	0.076091	0.0706205	0.0551042	0.0411563	0.0361469	0.0356158	0.0324218	-0.027922	-0.0237509	-0.0197686	-0.0196281	0.02711	0.0428867	0.0601547	0.0716425	0.0818961	0.101159	0.12998	0.157225	0.178638	0.197843	0.216058	0.232151	0.24114	0.234333	0.21333
0.0327517	0.0354805	0.0381669	0.0391677	0.0385092	0.0380742	0.0399807	0.0437855	0.0461863	0.0468775	0.0459801	0.0449029	0.046809	0.0516458	0.0560367	0.05782	0.0567193	0.0543415	0.0522307	0.0508565	0.0511981	0.0530977	0.0539583	0.05389	0.0568403	0.0610784	0.0628675	0.0640993	0.0656152	0.0664207	0.0683224	0.0706401	0.0718065	0.071465	0.0710613	0.0702034	0.0692105	0.0684875	0.0684843	0.0696329	0.0729674	0.0771566	0.0804983	0.0845715	0.0910975	0.0855101	0.0989309	0.111937	0.122182	0.126215
0.0173437	0.00855186	0.0101565	0.0111236	0.0134963	0.0209249	0.0329044	0.0482778	0.0456871	0.0362144	0.0249692	0.0188761	0.0203901	0.019512	0.0085598	-0.0101279	0.0189589	0.0218049	0.022019	0.021709	0.0140655	-0.0072544	-0.0079032	-0.0152625	0.0274888	0.040867	0.047642	0.0450125	0.0401081	0.0414626	0.04516	0.0462411	0.0460062	0.0479114	0.0540974	0.0664489	0.085561	0.106742	0.124747	0.14168	0.162258	0.184121	0.202857	0.212821	0.209024	0.194937	0.176765	0.158051	0.139272	0.118326
0.0190065	0.00822263	0.0147274	0.018102	0.0213233	0.0293963	0.0398204	0.0453451	0.0420025	0.0341085	0.0276168	0.0246412	0.0233472	0.0216587	0.00223638	-0.0037669	-0.0110502	0.015256	0.0151526	-0.011005	-0.00583739	0.000641495	-0.000227203	-0.00462473	-0.01236	0.0244796	0.0310722	0.0287758	-0.0264755	0.0320798	0.039498	0.0434168	0.0458749	0.0488877	0.0547279	0.067207	0.0864661	0.106445	0.121919	0.136536	0.153455	0.168745	0.181892	0.190762	0.188973	0.176858	0.16023	0.143304	0.126238	0.105978
0.0210146	0.0150483	0.00409819	0.00695575	0.00905465	0.0143113	0.0245035	0.036519	0.0395736	0.0344405	0.0295758	0.0296697	0.032205	0.0347746	0.0362329	0.0351143	0.0310477	0.0232296	0.0129711	0.0129596	-0.00741506	-0.00374003	-0.00736434	-0.0170196	0.0292132	0.0398792	0.0438027	0.0399725	0.0351599	0.0363054	0.0398156	0.0397876	0.0368193	-0.0376822	0.0466452	0.063003	0.0834491	0.103087	0.120291	0.139074	0.162213	0.184299	0.20154	0.210775	0.206811	0.192002	0.171718	0.149162	0.125886	0.100601
0.030282	0.0298444	0.0294059	0.0299091	0.0316128	0.0332269	0.0332097	0.0315069	0.0290464	0.0275888	0.0284342	0.0302841	0.0316266	0.0322189	0.0321666	0.0317033	0.0314871	0.0325364	0.0350533	0.0375031	0.0383236	0.037796	0.0371521	0.0369348	0.0371623	0.0380493	0.0391238	0.0401399	0.0409405	0.0416653	0.0430942	0.0449259	0.0457758	0.045513	0.0453163	0.0460675	0.0479034	0.0518866	0.0583856	0.0657831	0.0745821	0.0861125	0.100193	0.114427	0.125343	0.12934	0.124441	0.111479	0.0938009	0.077063
0.0932005	0.10139	0.109519	0.115312	0.119596	0.124497	0.128011	0.127953	0.128441	0.133585	0.140885	0.146508	0.150873	0.155972	0.161568	0.166735	0.172736	0.180496	0.187833	0.192233	0.193093	0.192262	0.191951	0.191844	0.190256	0.188522	0.188231	0.188349	0.187929	0.186531	0.186141	0.188511	0.191821	0.194619	0.196986	0.198262	0.200081	0.202493	0.20324	0.200945	0.194873	0.18587	0.176788	0.170813	0.169207	0.17131	0.174408	0.178916	0.185776	0.194439
0.0771562	0.0819499	0.08672	0.0908623	0.0944486	0.0962674	0.0960262	0.0944448	0.091385	0.0872851	0.0840509	0.0805148	0.0752346	0.0711926	0.0692426	0.0687551	0.0693586	0.0704093	0.07266	0.0755065	0.0771102	0.0782963	0.0801766	0.0809502	0.0802919	0.0797529	0.0796398	0.0803424	0.0813527	0.0822435	0.0839298	0.0865872	0.090863	0.0977114	0.108031	0.124261	0.148805	0.182652	0.224284	0.270585	0.318804	0.365163	0.405597	0.43696	0.452189	0.441331	0.403648	0.345446	0.27525	0.202996
0.177273	0.177404	0.175188	0.172448	0.171675	0.174389	0.177858	0.181662	0.18878	0.19517	0.196873	0.197882	0.200558	0.202727	0.202481	0.201634	0.200485	0.195089	0.184711	0.175508	0.169615	0.163353	0.156042	0.151776	0.152231	0.151958	0.14961	0.150909	0.156284	0.159323	0.157972	0.155464	0.155871	0.160831	0.169306	0.182239	0.200983	0.223167	0.244518	0.265713	0.291768	0.321392	0.346756	0.361691	0.363308	0.3509	0.326955	0.29853	0.269724	0.238156
0.0261929	0.0276542	0.0295754	0.0322293	0.0352668	0.0371836	0.0387314	0.0410259	0.04378	0.0466476	0.0495685	0.0524837	0.0557004	0.0597185	0.0642913	0.0688187	0.0731964	0.0770483	0.0798216	0.0817519	0.0834798	0.0853217	0.0867039	0.0868838	0.0864771	0.0876038	0.0899557	0.0920098	0.0940209	0.0961986	0.0983757	0.100586	0.10338	0.10734	0.111933	0.117257	0.128706	0.151826	0.184176	0.218265	0.248777	0.273417	0.291643	0.300737	0.296866	0.277908	0.24479	0.201391	0.152627	0.105528
0.0410978	0.0452653	0.0471277	0.0491518	0.056773	0.066549	0.0696899	0.0678914	0.0663102	0.0655237	0.0670739	0.0714281	0.0769113	0.0793594	0.071503	0.0576805	0.0489042	0.0470628	0.049342	0.0546715	0.0575172	0.0532999	0.0475436	0.0455254	0.0444188	0.0416795	0.0388955	0.0361326	0.0347002	0.0322371	0.0305972	0.0351112	0.0420265	0.0431646	0.0386903	0.0329417	0.0309034	0.0107401	0.0122971	0.0191266	0.0293688	0.0413312	0.0563421	0.0722582	0.0827071	0.0816768	0.0791516	0.0855365	0.088935	0.0798635
0.0148242	0.0168905	0.0186657	0.0204535	0.0224988	0.0246806	0.0270059	0.0295155	0.0323047	0.0352597	0.0377762	0.0394558	0.040578	0.0421381	0.0444412	0.0470746	0.0497562	0.0523191	0.0548366	0.0575469	0.060614	0.064337	0.0686677	0.0723667	0.0749229	0.0768399	0.0787286	0.0812899	0.0838205	0.0854873	0.0871359	0.0893228	0.0907468	0.0916194	0.0931516	0.0943532	0.0927345	0.0890128	0.0900524	0.0995085	0.11435	0.129315	0.142535	0.154058	0.163051	0.168981	0.171581	0.169584	0.160921	0.144847
0.0088231	0.00282993	0.00315803	0.0144015	0.0153585	0.00635167	0.00809387	0.00900907	0.00984075	0.00957331	0.0142042	0.0134938	0.00912684	-0.000499819	0.00970326	0.0172088	0.0208231	0.0241635	0.0290775	0.037253	0.0450935	0.046996	0.0450179	0.048066	0.0533005	0.0557129	0.0562542	0.0565543	0.0553837	0.051716	0.0482669	0.0464002	0.0423756	0.0363353	0.0313824	0.019669	0.0262197	0.0317122	0.035278	0.0307633	0.0464222	0.0623805	0.0740731	0.0838618	0.101623	0.125033	0.143911	0.153347	0.155485	0.155161
0.0147762	0.0143087	0.0141234	0.0146473	0.0160365	0.0176318	0.0195217	0.0215932	0.0236776	0.025981	0.0280255	0.0295584	0.0311332	0.0326313	0.0335883	0.0345017	0.0365335	0.0398642	0.04342	0.0466117	0.0491994	0.0514339	0.0539915	0.0571766	0.0605694	0.063523	0.0656758	0.0667804	0.0673176	0.0685931	0.0708381	0.0726149	0.0732102	0.0731448	0.0736043	0.0757022	0.0810178	0.0921902	0.112166	0.139414	0.167682	0.193335	0.21784	0.243776	0.272866	0.302982	0.328227	0.342068	0.340145	0.324378
0.0129778	0.0102274	-0.00792703	-0.00632619	-0.00505818	-0.00391066	-0.00254769	-0.0010754	0.00013951	0.0022238	0.00158603	0.000802939	0.000697311	0.00359927	0.00560726	0.00236366	0.00274778	0.00249811	0.0025573	0.00905366	0.0109654	0.0121665	0.0123922	0.0138775	0.0172672	0.0208498	0.0232997	0.025413	0.0272452	0.0281359	0.0287183	0.029789	0.0305606	0.0293545	0.0258754	0.0209322	0.00707337	0.00977912	0.012995	0.0134257	-0.0115151	0.008309	0.0558236	0.094648	0.138153	0.179439	0.21789	0.253486	0.278993	0.289649
0.0339555	0.0376024	0.0402301	0.0429645	0.0474741	0.0507708	0.0518751	0.0521121	0.0530728	0.0550105	0.0536126	0.0494298	0.0471507	0.0460921	0.0450526	0.0473569	0.0538391	0.0604289	0.0639748	0.0664938	0.0733176	0.0816275	0.0869375	0.0910173	0.0966232	0.10139	0.102117	0.100979	0.101459	0.104697	0.108605	0.112952	0.115027	0.11256	0.107743	0.104057	0.10487	0.109189	0.111165	0.105502	0.0930262	0.0773721	0.0625919	-0.0414372	-0.0236	-0.0308701	-0.041833	-0.0564119	-0.0726916	-0.0826127
-0.00189856	-0.00125019	-0.00101094	-0.000421604	0.00084819	0.00610941	0.00721485	0.00856472	0.00989312	0.0103427	0.00993649	0.00935986	0.00868778	0.00992126	0.0109032	0.0113854	0.0115917	0.0121377	0.0123465	0.00935131	0.0111863	0.0132772	0.0154042	0.0173093	0.0183659	0.019174	0.0203403	0.0217253	0.0227911	0.0234889	0.0242344	0.0255492	0.0271027	0.0284086	0.0296573	0.0320444	0.0349556	0.0351952	0.033388	0.0322111	0.030987	0.0306214	0.0355017	0.045938	0.060244	0.0772898	0.0941021	0.106762	0.114678	0.117876
0.05189	0.049692	0.0463083	0.0448621	0.0470788	0.0491408	0.0465422	0.0404612	0.0357736	0.033813	0.0331186	0.033267	0.0346099	0.0356774	0.0329515	0.0281596	0.0195073	0.0218522	0.028918	0.0291199	0.0269289	0.0242259	0.0245572	0.0295538	0.0339557	0.0324657	0.0303875	0.033775	0.0411394	0.0474833	0.0521089	0.0554634	0.0562614	0.0538067	0.0512778	0.0550161	0.0647324	0.0758722	0.0856897	0.0946779	0.104884	0.120437	0.140112	0.160599	0.183388	0.203684	0.212175	0.204934	0.184926	0.161708
-0.0248229	-0.0280269	-0.0278868	-0.026651	-0.0273636	-0.0306901	0.0362567	0.0424464	0.045967	0.0459531	0.0430934	0.0388007	0.0364902	0.0368365	0.0394751	0.0411591	0.0384332	0.0331792	0.030844	0.0328229	0.0348609	0.0341822	0.0327434	0.0311455	0.029681	0.0331899	0.0391765	0.0419789	0.0398031	0.0345173	0.0305329	0.0289406	0.0270958	0.025608	0.0261816	0.0252495	0.0211415	0.0200767	0.0542513	0.0654861	0.077055	0.0897603	0.10227	0.118162	0.133622	0.143216	0.145805	0.14223	0.133452	0.117417
0.0220952	0.0191029	0.0132265	-0.00656397	-0.00230878	0.0167184	0.0242858	0.0296309	0.0327045	0.0356755	0.0425687	0.0445734	0.0441532	0.0438601	0.0417683	0.0388183	0.0344105	0.0287878	0.0249842	0.0215625	0.0196863	0.0238723	0.0313015	0.0372267	0.0402318	0.0417297	0.0449366	0.0494506	0.0521329	0.0532768	0.0524612	0.0475231	0.0377328	0.0291188	-0.00397006	0.000438462	0.00341969	0.00430369	-0.00216853	0.0241406	0.0459937	0.0718452	0.104963	0.136363	0.167454	0.197875	0.220352	0.232209	0.237866	0.236696
0.0390165	0.0396757	0.0443504	0.0486664	0.0489988	0.046704	0.046694	0.0507606	0.0545274	0.0553657	0.0561277	0.0573879	0.0575694	0.0556328	0.0531124	0.0507581	0.0472792	0.0445119	0.0457346	0.0499419	0.0527869	0.0523072	0.0522224	0.0575023	0.0657042	0.0730964	0.0819342	0.0918078	0.0965276	0.0961582	0.0964958	0.0984745	0.0992619	0.100153	0.103035	0.107454	0.112478	0.119763	0.13637	0.163346	0.195836	0.231758	0.26922	0.301361	0.324136	0.336005	0.337249	0.33107	0.318394	0.292464
0.0213042	0.0192246	0.0181639	0.0203152	0.0246382	0.0278625	0.0288464	0.0267398	0.027175	0.0334502	0.0336249	0.0299982	-0.000730945	-0.0062927	0.0141248	0.0399104	0.0456731	0.0518576	0.0572394	0.0614145	0.0686185	0.078779	0.0877339	0.0953425	0.101219	0.106258	0.111561	0.117079	0.121993	0.124988	0.126962	0.129373	0.13381	0.138797	0.143865	0.148089	0.149477	0.147907	0.145126	0.140904	0.131729	0.117915	0.101922	0.087032	0.0742876	0.0671009	0.0693492	0.0584232	0.0665276	0.0715421
0.0539378	0.053333	0.0565895	0.0590639	0.0596748	0.0575084	0.0545038	0.0547114	0.048809	0.0411658	0.0375456	-0.0345059	-0.0325596	-0.0352617	0.0425845	0.0472698	0.0444214	-0.0334804	-0.0267134	-0.028816	-0.0303652	-0.0283301	-0.0264748	-0.028811	0.0334863	0.0443484	0.0644679	0.0812535	0.0950418	0.10342	0.106011	0.108867	0.11471	0.125405	0.138176	0.14648	0.150286	0.154507	0.156882	0.152927	0.144454	0.135265	0.128809	0.123296	0.116934	0.113316	0.107897	0.100422	0.0938148	0.088416
0.024056	0.0601347	0.0671417	0.0713682	0.0722933	0.0714737	0.0703811	0.0680451	0.0644871	0.0623596	0.0626826	0.0625263	0.0667578	0.0709688	0.069533	0.0658163	0.0659396	0.0708834	0.0766472	0.0765634	0.0705856	0.0628527	0.0562683	0.0520518	0.0496836	0.046733	0.0406173	0.0347747	0.033477	0.0355599	0.0357788	0.0307226	0.0193534	0.0190185	0.0190545	0.0235241	0.0350375	0.0487135	0.057014	0.0625618	0.0706156	0.0809584	0.0853241	0.0818903	0.0729083	0.0605363	0.0505129	0.0432165	0.0406091	0.0384214
0.00585628	0.00840086	0.0104807	0.0114627	0.0114277	0.0115323	0.0128052	0.0141864	0.0149319	0.0148739	0.014217	0.0133654	0.0131136	0.0134393	0.0138846	0.0147839	0.0168434	0.0196063	0.0223134	0.0237565	0.024065	0.024557	0.0254888	0.0255915	0.0243125	0.0223657	0.020486	0.019244	0.0190068	0.0197041	0.0204269	0.0201354	0.0196062	0.0201319	0.0218623	0.0251402	0.0298285	0.0348537	0.0398168	0.0452324	0.0509452	0.0566026	0.0592814	0.0546026	0.0404578	0.0243612	0.0475368	0.0921772	0.132417	0.162468
0.0518792	0.0563834	0.0589239	0.0593957	0.0585346	0.0566545	0.0547603	0.053279	0.0529839	0.0534606	0.0533189	0.0529472	0.0536581	0.0558126	0.0588895	0.0610311	0.061601	0.062858	0.064985	0.0660844	0.0663243	0.0666855	0.0665813	0.0659781	0.0664263	0.0690822	0.0718916	0.0734769	0.0748507	0.0772813	0.0805653	0.0834437	0.08606	0.0889402	0.0927084	0.0987447	0.109714	0.124871	0.142944	0.166976	0.198043	0.232846	0.268462	0.301373	0.327914	0.344411	0.345265	0.332003	0.309808	0.278132
0.0165043	0.0193812	0.0213833	0.023734	0.0289276	0.0349276	0.0364863	0.035421	0.0359116	0.0376386	0.0367991	0.0317123	0.0255855	0.0219255	0.0205764	0.0209484	0.0203463	-0.0182344	-0.0166844	-0.0169539	-0.0181836	0.0212214	0.0195567	0.015141	0.0126811	0.0111683	-0.00914871	-0.00836952	-0.00751022	-0.00448586	-0.0005422	0.00209614	0.00401942	0.00536256	0.0059446	0.00751833	0.0106366	0.0140474	0.0157095	0.017166	0.0210527	0.0219817	0.0270386	0.0265716	-0.02714	-0.0319029	0.0361208	-0.0336206	-0.0261254	-0.0220715
0.0313776	0.0333159	0.0351286	0.035928	0.0328619	0.028252	0.0285902	0.0330514	0.035796	0.0358692	0.0350245	0.036683	0.0412181	0.0482455	0.0633284	0.0799184	0.0900977	0.0974565	0.108071	0.121323	0.12958	0.132523	0.137322	0.14545	0.151791	0.153927	0.152789	0.150927	0.147109	0.141471	0.14136	0.147333	0.15356	0.15542	0.15399	0.151783	0.148799	0.144598	0.137526	0.127218	0.114202	0.100768	0.0890509	0.0781372	0.0681495	0.0622163	0.0593846	0.0555563	0.0494543	0.0418271
0.023972	0.0280565	0.0290365	0.0270768	0.023382	0.0203186	0.0204973	0.0223048	0.0240456	0.0238474	0.0216516	0.0195512	0.0183702	0.0170775	0.0160434	0.0153503	0.0155056	0.0173397	0.0196073	0.0212205	0.0212084	0.0195384	0.0179207	0.0192018	0.0229945	0.0273035	0.0312455	0.0346723	0.0375767	0.0396131	0.0418417	0.0461966	0.0528289	0.0575793	0.0578448	0.0559034	0.0517011	0.045176	0.0377841	0.0293497	0.0189972	0.00657631	-0.00149958	-0.0197465	0.031935	0.0453052	0.0658803	0.0894061	0.11022	0.122922
0.0487205	0.0445291	0.0415842	0.0435132	0.0512771	0.0577915	0.0577561	0.0536699	0.0501467	0.0501834	0.0529316	0.0577703	0.0632948	0.0654681	0.0608521	0.0541736	0.0487026	0.0439543	0.0406461	0.0391083	0.0384113	0.0376503	0.0347737	0.0312518	0.0302411	0.0318205	0.041155	0.0517925	0.0612904	0.06519	0.0658511	0.0680841	0.071021	0.0719942	0.0724567	0.0734035	0.0734204	0.071955	0.0694575	0.069098	0.0719422	0.0774362	0.087208	0.102074	0.119187	0.130936	0.131454	0.122053	0.107299	0.0878469
0.0171206	0.0163794	0.0153893	0.0151276	0.0157136	0.0171218	0.0188206	0.0200279	0.0208973	0.0213237	0.0211647	0.0213057	0.020888	0.0199943	0.0201019	0.021251	0.0222982	0.0217109	0.0204306	0.0200861	0.0204263	0.0202486	0.0210188	0.0231047	0.0243535	0.0239994	0.0234275	0.025371	0.0294191	0.0324893	0.0343955	0.036584	0.0390707	0.0419041	0.0453717	0.0497762	0.0564613	0.0656236	0.0764616	0.0899613	0.10359	0.112528	0.115302	0.118096	0.131339	0.153889	0.17771	0.19486	0.204524	0.214313
0.0360674	-0.00608757	-0.000592532	0.0228135	0.0260801	0.0198617	0.020697	0.0211293	0.00770005	0.00748734	0.0014341	-0.0082831	0.0132358	-0.0122119	-0.0123565	0.016113	0.0214279	0.0244219	0.0262496	0.0282487	0.0215028	-0.00950009	-0.0128775	-0.0230861	0.0285445	0.0274298	0.0230926	0.0177554	-0.00769718	-0.0143401	-0.0119977	-0.0100388	-0.00749177	-0.00547908	-0.00533921	-0.00530071	-0.00555179	-0.00578963	-0.00394857	-0.00067951	0.00382234	0.0102398	0.0250642	0.0419225	0.0512043	0.053377	0.0521431	0.0506046	0.0471178	0.0383253
0.149695	0.156885	0.161981	0.165467	0.169775	0.175805	0.18047	0.182029	0.181958	0.180593	0.177682	0.175433	0.17666	0.17976	0.181528	0.181549	0.180944	0.181012	0.182149	0.183383	0.184637	0.186011	0.18547	0.182597	0.179901	0.180601	0.185042	0.188252	0.188799	0.189549	0.189515	0.188692	0.189753	0.192963	0.196141	0.195735	0.191009	0.185311	0.178098	0.169244	0.16375	0.162186	0.163469	0.169219	0.181653	0.203202	0.232449	0.263363	0.292719	0.315065
0.0284609	0.032685	0.0378362	0.0432867	0.0479419	0.049706	0.0474469	0.044768	0.0459863	0.0501339	0.0535013	0.0551755	0.0568574	0.0580328	0.058427	0.060596	0.0647516	0.067609	0.0673516	0.0663738	0.067509	0.0702641	0.0723581	0.073999	0.0766032	0.0790709	0.0811335	0.0832519	0.0856031	0.0881117	0.0899848	0.0911995	0.0926338	0.0951524	0.0985722	0.102796	0.109774	0.1224	0.142282	0.166892	0.193977	0.223196	0.251188	0.272404	0.286084	0.293214	0.291854	0.280052	0.258694	0.231219
0.0376988	0.0174948	0.0158166	0.0165575	0.0231016	0.0306066	0.0330658	0.0320519	0.029716	0.0268949	0.0244909	-0.000488315	-0.0085387	-0.0174944	0.0245449	0.0284016	0.0303807	0.0332444	0.0351982	0.0367917	0.0425102	0.0496358	0.0502501	0.0431103	0.0367861	0.0353219	0.0349598	0.0330294	0.0329681	0.0356031	0.0352357	0.0273943	0.0222321	0.0215107	-0.0155173	-0.00650961	-0.0079945	-0.022438	0.0418532	0.0587144	0.0694725	0.0774347	0.0836382	0.0881743	0.0907275	0.0862192	0.0704226	0.046468	0.0216541	-0.000269735
-0.000874465	-0.000991493	-0.0024337	0.00386999	0.00662092	0.00882303	0.0106692	0.0110931	0.0107014	0.00983562	0.00894911	0.00735651	0.00533274	0.00393003	0.00314624	0.00231088	0.00143406	0.0015283	0.00246999	0.00326624	0.0024792	0.000820402	-0.00259407	0.0101116	0.0111328	0.0128387	0.015329	0.0171662	0.0172892	0.0155776	0.012698	0.00996571	0.00225979	0.00172053	0.00881264	0.00649061	0.00174281	0.00138574	0.0111547	0.0172742	0.0278018	0.0469075	0.0771651	0.111872	0.13863	0.150252	0.149554	0.145822	0.144472	0.1436
0.0132446	0.0103373	0.0098196	0.00851024	-0.00595691	-0.000675407	0.00404488	0.00384226	-0.00198941	0.0094656	0.0132837	0.0141934	0.0212522	0.0213989	0.020965	0.0176107	-0.0121059	-0.00752022	-0.00524192	-0.00436468	-0.00450981	-0.00581341	-0.00759643	-0.00855236	-0.00947199	0.0134986	0.0184147	0.0233654	0.0277254	0.0317989	0.0360225	0.0393295	0.0395064	0.0390356	0.0407582	0.0426649	0.0433173	0.0433041	0.0449495	0.0525809	0.0660321	0.0834009	0.105486	0.130271	0.152165	0.168344	0.178287	0.182832	0.18189	0.174105
0.0758803	0.0720222	0.0676184	0.069784	0.0758404	0.0812547	0.0831031	0.0829314	0.0804277	0.0777679	0.0757765	0.0739397	0.073965	0.0736642	0.071419	0.0702909	0.0720816	0.0710568	0.066651	0.061518	0.0591042	0.0603717	0.0609577	0.0586681	0.0563546	0.0525559	0.0461937	0.0441337	0.0472243	0.0479477	0.0439321	0.0376744	0.0298918	0.0232901	0.0189995	0.0175099	0.019162	0.0224436	0.0287016	0.0405874	0.0586621	0.0790086	0.103662	0.136301	0.174062	0.212253	0.246256	0.270194	0.279761	0.280522
0.027273	0.0234306	0.0199011	0.0165556	0.0190806	0.0249021	0.0274991	0.0242118	0.0225914	0.0356293	0.0482169	0.0568512	0.0604165	0.0607552	0.0622267	0.0676672	0.0783139	0.0930304	0.107476	0.118599	0.124845	0.126312	0.128771	0.135252	0.140376	0.139469	0.13399	0.129912	0.129949	0.132953	0.138314	0.146022	0.151752	0.153818	0.15622	0.162204	0.16955	0.175416	0.180489	0.185669	0.191302	0.19707	0.203907	0.209651	0.209569	0.208371	0.208648	0.203328	0.191349	0.176339
0.038107	0.0386182	0.0405835	0.0434096	0.0468756	0.0497011	0.0492774	0.0467833	0.0457468	0.046815	0.0491088	0.0508985	0.0508052	0.0494886	0.0473351	0.0445448	0.0436978	0.0439029	0.0432413	0.0432443	0.0428038	0.040434	0.0374927	0.0344261	0.0321154	0.0315533	0.0315925	0.0318575	0.0314631	0.0294673	0.0288568	0.0298642	0.0308836	0.0327657	0.0343023	0.0338501	0.0314028	0.0247041	0.0114004	0.00646426	0.0150422	0.0158979	0.0522367	0.080238	0.109123	0.136712	0.162451	0.184041	0.19633	0.197339
0.0355759	0.0352126	0.036949	0.0389369	0.0394835	0.0389147	0.0381919	0.0367936	0.0354232	0.036274	0.038397	0.0388661	0.0379831	0.037303	0.0365218	0.0349401	0.0320012	0.028395	0.0261888	0.025832	0.0261291	0.0268412	0.0282278	0.0307459	0.0351936	0.0387957	0.0415004	0.0444454	0.0464291	0.0466977	0.0453371	0.043116	0.0407796	0.0380673	0.0355613	0.0341717	0.0340685	0.0362304	0.0430739	0.0607515	0.0887571	0.120081	0.150561	0.179307	0.201078	0.211908	0.215303	0.212027	0.199348	0.174947
Monkey C Array Coefficient for multiplicative term (neuron*bins)
0.00266229	0.0076294	0.0108877	0.011597	0.0106934	0.00961499	0.00845089	0.00765264	0.00637948	0.00260045	-0.00353916	-0.0100852	-0.0152905	-0.0165079	-0.0137788	-0.00945907	-0.00373795	0.00310992	0.0104163	0.0189281	0.0286694	0.0375307	0.0442005	0.0476714	0.0485408	0.0477303	0.0450557	0.0420235	0.0408201	0.0390932	0.0360058	0.0351567	0.0352559	0.0334176	0.0311415	0.0296252	0.0280936	0.0247573	0.0194279	0.0135641	0.00653469	-0.00941659	-0.0269345	-0.0473106	-0.0676646	0.0913305	0.103781	0.111212	0.115962	0.120831
0.042632	0.0416348	0.0433429	-0.0598303	-0.0716265	-0.0787562	-0.0799232	-0.0830661	-0.0888556	-0.092079	-0.0922841	-0.0933347	-0.0939635	-0.0883449	-0.0780397	-0.0719374	-0.0708981	-0.070309	-0.0691077	-0.0667194	-0.0644646	-0.0624406	-0.0602282	-0.0602114	-0.0618455	-0.063049	-0.0647032	-0.0663775	-0.0657178	-0.0649384	-0.0650243	-0.0642962	-0.0636762	-0.0664316	-0.0728249	-0.0794175	0.0789802	0.0927494	0.110039	-0.131174	-0.137779	-0.141421	0.141465	0.138555	0.132052	0.126453	0.116538	-0.0819057	-0.0621458	-0.0499648
-0.0388176	-0.0418953	-0.0399485	-0.0347033	-0.0353103	-0.039803	-0.0421558	-0.0419877	-0.0415423	-0.0439509	-0.0499847	-0.0577199	-0.0648249	-0.0703871	-0.0728392	-0.07275	-0.0725595	-0.0726886	-0.0717463	-0.0668258	-0.0583614	-0.0511756	-0.0479426	-0.0484724	-0.0510966	-0.0522953	-0.0508285	-0.0480767	-0.0450264	-0.0423744	-0.039856	-0.0346574	-0.0276931	-0.0219829	0.0306945	0.0257095	0.0276506	0.0346573	-0.0373294	-0.0436142	-0.0475384	-0.0458566	-0.0291532	-0.00581545	-0.00112602	-0.00457452	-0.0175822	-0.0308297	-0.0380546	-0.039955
-0.0660524	-0.0677614	-0.0745994	-0.0841701	-0.08779	-0.0876247	-0.0899125	-0.0883016	-0.0805898	-0.0741075	-0.0755558	-0.0773788	-0.0700077	-0.058107	-0.0454127	-0.0274352	-0.00595316	0.00887574	0.0203986	0.0419917	0.0677335	0.0766247	0.0742658	0.0712712	0.0682599	0.0632623	0.0577446	0.0518417	0.0488126	0.0486336	0.0433592	0.0349728	0.0315128	0.0339314	0.0351103	0.0300949	0.0256056	0.0252162	0.0276264	0.0328057	0.03689	0.0353558	0.0395686	0.0587491	0.0851327	0.107772	0.118273	0.121222	-0.142895	-0.14036
-0.0244292	-0.0259774	-0.0263177	-0.0246177	-0.0256683	-0.0261197	-0.0210696	-0.00848153	0.00233422	0.00538172	0.00264721	-0.00470268	-0.0132998	-0.0182979	-0.0178536	-0.01508	-0.0153098	-0.0191765	-0.0213804	-0.0193897	-0.0160222	-0.0130345	-0.0103134	-0.00853104	-0.00846706	-0.0100069	-0.0122043	-0.0118646	-0.0112978	-0.0137136	-0.0187888	-0.0253827	-0.0300567	-0.0323591	-0.0340976	-0.0321095	-0.0236075	-0.0144472	-0.00887337	-0.0103416	-0.0187169	-0.0314058	-0.0415078	-0.0476561	-0.0533399	-0.059939	-0.0714491	-0.0851664	-0.0930696	-0.0986619
-0.012076	-0.0144464	-0.0154113	-0.01478	-0.0138213	-0.0118676	-0.00879047	-0.00628392	-0.00520558	-0.00478297	-0.00350507	-0.00085857	0.00247244	0.00539219	0.00749669	0.00846655	0.00787574	0.00646092	0.00652259	0.00944525	0.0134988	0.0144137	-0.0112705	-0.018905	-0.0216686	-0.0238487	-0.0289601	-0.0360014	-0.0416717	-0.0462718	-0.052781	-0.0622576	-0.0716622	-0.0781043	-0.082105	-0.0843691	-0.0848792	-0.0852343	-0.0871393	-0.0910383	-0.0945649	-0.0972412	-0.103825	-0.117264	-0.132857	-0.146842	-0.159176	-0.167825	-0.170872	-0.169189
0.0437418	0.0464327	0.0461815	0.0444035	0.0427311	0.0421465	0.0415124	0.0407973	0.0385862	0.0336546	0.0282141	0.024254	0.0216242	0.0195342	0.0171283	0.0141841	0.0103323	0.0051239	0.000375653	-0.00217794	-0.0036275	-0.0041537	-0.00441075	-0.00405451	-0.00191848	-0.000331333	0.000150594	0.00246927	0.00682377	0.0107077	0.0123683	0.011605	0.0100973	0.010343	0.0126026	0.0163775	0.0209075	0.0228213	0.0202343	0.0148851	0.0078529	-0.00442032	-0.0309093	-0.0516143	-0.0684384	-0.0825776	-0.0863126	-0.074704	-0.0562021	-0.0356273
0.00268495	0.00301268	0.0122396	0.0117942	0.00365785	-0.00751281	-0.0216093	-0.0345452	-0.0419669	-0.0425271	-0.0401887	-0.0403004	-0.0408431	-0.0410148	-0.0425736	-0.0435723	-0.041525	-0.0383899	-0.0377418	-0.0395562	-0.0424909	-0.0462731	-0.0493302	-0.0493654	-0.0480378	-0.0482152	-0.0497635	-0.0508498	-0.0505548	-0.0498809	-0.0479506	-0.0439439	-0.0413624	-0.042498	-0.0439885	-0.0428937	-0.0424	-0.0420104	-0.0283275	0.0320597	0.0462862	0.0494285	0.0529345	0.0575796	0.0594825	0.0589428	0.0600519	0.066546	0.0773649	0.0882043
-0.00141549	0.00632684	0.0121589	0.0134276	0.0109689	0.00656182	0.00133503	-0.00133982	-0.00368979	-0.0119936	-0.0239159	-0.0333897	-0.0402029	-0.0434681	-0.0434039	-0.0418115	-0.0370337	-0.0343062	-0.0361828	-0.0341111	-0.0247666	-0.0150106	-0.0108119	-0.0106713	-0.0121499	-0.0120283	-0.00958708	-0.00620272	-0.0021868	0.00177664	0.00193348	-0.0031693	-0.007351	-0.00545122	0.000350788	0.0030889	0.00244582	0.00346599	0.00698339	0.0162282	0.0357812	0.0456592	0.0296434	0.00750582	-0.00237689	-0.00892	-0.00928144	-0.00295737	0.00866605	0.0192069
-0.0272692	-0.026645	-0.026461	-0.0277203	-0.0286196	-0.0277567	-0.0257718	-0.0235284	-0.0209941	-0.0192932	-0.0188892	-0.0189811	-0.0178493	-0.0155437	-0.0145369	-0.0161318	-0.0185537	-0.0201805	-0.0219629	-0.0245004	-0.027248	-0.0300477	-0.03314	-0.0364593	-0.0386205	-0.03859	-0.038087	-0.0383004	-0.0392415	-0.039615	-0.0382173	-0.0347041	-0.0296455	-0.0238837	-0.0205969	-0.0218489	-0.0218735	-0.0167866	-0.00663078	0.00482379	0.0141822	0.0221402	0.0282505	0.0317316	-0.0438947	-0.054911	-0.0426406	-0.0138257	-0.00587884	-0.0141864
-0.0218556	-0.0215017	-0.0206867	-0.019644	-0.0186911	-0.0168336	0.0140234	-0.0125713	-0.0129157	-0.0129135	-0.0124919	-0.0126544	-0.0129207	-0.0132491	0.016318	0.0160522	0.0155947	0.0144711	0.0133722	0.0132547	0.0130728	0.0124213	0.0124586	-0.0131583	-0.0153094	-0.016688	-0.0167984	-0.0152904	-0.0122479	-0.00878649	-0.00589836	-0.0035965	-0.00177718	-0.0018203	-0.00626617	-0.00978267	-0.00919608	-0.00165595	0.0109684	0.025233	0.0403907	0.0578384	0.0793638	0.100383	0.11763	0.131981	0.140317	0.135437	0.118605	0.0887147
-0.120993	-0.131487	-0.142335	-0.152244	-0.16109	-0.17048	-0.179766	-0.18638	-0.190627	-0.193879	-0.19512	-0.196675	-0.200349	-0.203693	-0.20486	-0.202773	-0.197955	-0.192198	-0.185182	-0.177424	-0.171802	-0.166679	-0.157642	-0.145971	-0.135647	-0.1255	-0.112812	-0.100259	-0.0883166	-0.0757474	-0.0649523	-0.0568757	-0.0497732	-0.0437165	-0.0403471	-0.0424727	-0.0484217	-0.0504102	-0.0493702	-0.0513057	-0.0528842	-0.0532133	-0.0576343	-0.0652005	-0.0694832	-0.068566	-0.0691041	-0.0801203	-0.0973899	0.11736
-0.0419507	-0.0454761	-0.0509806	-0.0555186	-0.0577822	-0.0593278	-0.0614353	-0.0633836	-0.0645011	-0.064748	-0.0638056	-0.0610344	-0.0565539	-0.0528433	-0.0511911	-0.0504844	-0.0502601	-0.0498275	-0.0495072	-0.0495759	-0.0481166	-0.0441403	-0.0393059	-0.0346054	-0.0288206	-0.0223203	-0.0170299	-0.012554	-0.00773935	-0.00236992	0.00182942	0.00239834	-0.00117158	-0.00666026	-0.0115618	-0.0125401	-0.00546045	0.00893867	0.0237759	0.0347073	0.043503	0.0512751	0.0574322	0.0611862	0.0631974	0.0610571	0.050158	0.0280428	0.00292626	-0.0215997
-0.0193288	0.0309888	0.0391254	0.0447183	0.0489112	0.0503682	0.051466	0.055953	0.062751	0.065608	0.0643264	0.0634956	0.0649462	0.0671088	0.0679809	0.0679518	0.0657927	0.0597193	0.0522872	0.0469477	0.0441456	0.0410228	0.0380589	0.0377506	0.0412061	0.047228	-0.0639341	-0.0637189	-0.0634166	-0.0635839	-0.0627946	-0.0607272	-0.0575517	-0.0547684	-0.0495754	-0.0393307	-0.0293346	-0.0253636	-0.0334549	-0.0511537	-0.0766792	-0.102725	-0.119003	-0.125786	-0.130617	-0.135849	0.117931	0.107379	0.0939757	0.0865313
-0.0622878	-0.065909	-0.0677419	-0.064661	-0.0571403	-0.0456465	-0.0351814	-0.0279293	-0.0209351	-0.0150885	-0.0113423	-0.00877747	-0.00749364	-0.00712178	-0.00782057	-0.00966571	-0.00843016	-0.00222542	0.00480598	0.00422881	-0.00195541	-0.00255149	-0.00113133	-0.00254803	-0.00630857	-0.0125096	-0.021373	-0.0327112	-0.040475	-0.0402985	-0.0321871	-0.0247746	-0.0247214	-0.02659	-0.0281786	-0.0305703	-0.0316914	-0.0314542	-0.037453	0.0655869	-0.0746449	0.0985481	-0.118983	-0.140544	-0.159272	0.150869	0.149251	0.146479	0.14621	0.140603
-0.000417367	0.00146927	0.00777471	0.021859	0.0396852	0.0539788	0.0673955	-0.125729	0.107795	0.124847	0.138934	-0.176316	-0.175604	0.162751	-0.177144	-0.1798	-0.185402	-0.193987	-0.198452	-0.200104	-0.205125	-0.212334	-0.214438	-0.209338	-0.202209	-0.19673	-0.194079	-0.195557	-0.201006	-0.206391	0.200214	0.193904	0.182764	0.173987	0.167035	0.155223	0.137336	0.118477	0.100611	0.082503	0.0642639	-0.0499697	-0.0481169	-0.0458469	-0.044622	-0.04552	-0.0501182	-0.054949	-0.0565597	-0.05442
0.0195754	0.0194952	0.0161025	0.00898949	-0.00490598	-0.00971207	-0.0119318	-0.011975	-0.0099376	-0.00518846	-0.000766754	0.00126682	0.00575366	0.0119674	0.0159424	0.018317	0.0202857	0.0216742	0.0223091	0.0234504	0.0264534	0.0296085	0.0308725	0.0293707	0.0272253	0.0262635	0.0260251	0.0256534	0.0243973	0.0211942	0.0159461	0.0139992	0.0160392	0.0189195	0.0202651	0.0190012	0.0110852	-0.0130087	-0.0215237	-0.0254785	-0.0301945	-0.0355794	-0.0387507	-0.0394499	-0.0397081	-0.0403176	-0.0420983	-0.045037	0.0525444	-0.052203
0.0185535	0.0130813	0.00463431	-0.00243504	-0.0107044	-0.0200068	-0.0281347	-0.0355697	-0.0424991	-0.0486569	-0.0551129	-0.06031	-0.0628152	-0.0648829	-0.0669917	-0.0686627	-0.0694918	-0.0694935	-0.0701822	-0.0714426	-0.0704196	-0.0681167	-0.0706236	-0.0761427	-0.0776607	-0.0753243	-0.0707405	-0.0618086	-0.0533115	-0.0515291	-0.0542622	-0.0557141	-0.0517497	-0.0441646	-0.0365159	-0.0305238	-0.0327698	-0.0463904	-0.0588271	-0.0563236	-0.0267102	0.0257074	0.00653339	-0.0327038	-0.0491858	-0.0555719	-0.0560028	-0.0490942	-0.0435332	-0.0472586
-0.023555	-0.0268591	-0.0370346	-0.0461011	-0.0523027	-0.0602203	-0.0693759	-0.0743229	-0.0774271	-0.0833686	-0.0918112	-0.09813	-0.101628	-0.105514	-0.111673	-0.116635	-0.114985	-0.107766	-0.102142	-0.0998773	-0.0968868	-0.0914032	-0.0851895	-0.0802309	-0.0749685	-0.0669535	-0.0569228	-0.0522421	-0.0586024	-0.0696413	-0.0775581	-0.0823169	-0.0838956	-0.0816003	-0.076431	-0.0729671	-0.076987	-0.0846209	-0.0912942	-0.0998794	-0.111287	-0.117039	0.125296	-0.111885	-0.109415	-0.105736	-0.0954089	-0.0782415	-0.0607724	-0.0453837
-0.0830796	-0.0927631	-0.0995955	-0.103798	-0.106347	-0.108235	-0.110196	-0.113719	-0.119623	-0.125419	-0.128204	-0.129984	-0.133031	-0.136101	-0.138558	-0.141168	-0.14504	-0.150605	-0.155802	-0.160165	-0.164718	-0.167093	-0.167678	-0.168377	-0.169263	-0.171347	-0.173629	-0.173426	-0.171682	-0.171307	-0.172055	-0.174507	-0.178749	-0.184258	-0.190476	-0.196372	-0.203832	-0.215261	-0.230348	-0.247106	-0.262194	-0.271725	-0.274611	-0.272095	-0.264903	-0.252691	-0.236032	-0.215072	-0.189418	-0.1597
-0.00762839	-0.0185624	-0.027914	-0.0326202	-0.0352657	-0.03654	-0.0352948	-0.0283592	-0.0181687	-0.0127102	-0.0109345	-0.0096717	-0.00870936	-0.00932626	-0.0105777	-0.0123111	-0.0136129	-0.0146401	-0.0182154	-0.01936	-0.0128261	-0.0048999	-0.00338331	-0.00714029	-0.0079845	-0.00352434	-0.00112729	-0.0016767	-0.00103352	-0.000910155	-0.00518391	-0.0119455	-0.0132158	-0.00968554	-0.010813	-0.0166718	-0.0188291	-0.016573	-0.0114828	-0.00598234	-0.00343042	-0.00800822	-0.0210457	-0.0408947	-0.0645842	-0.0743337	0.057805	0.0605686	0.0540614	0.0285856
0.0361375	0.0328289	0.0288449	0.0246283	0.0219112	0.0191589	0.0171773	0.0171947	0.0186043	0.020774	0.0237299	-0.0357963	-0.0367022	-0.035793	0.0267238	0.0257259	0.0255291	0.025394	0.0245607	0.0227636	0.0202122	0.016784	0.0134906	0.0118602	0.0113014	0.0100191	0.00802086	0.00613383	-0.00491361	-0.00357954	-0.00200142	-0.00112311	-0.00128419	0.0010829	0.00441089	-0.011573	-0.0238199	-0.0335211	-0.0405982	-0.0473758	-0.0529714	-0.0550188	-0.0497102	-0.0334197	-0.00913713	0.014499	0.0328667	0.0462381	0.0572993	0.0677905
-0.00873872	-0.00784495	-0.0060367	-0.00423295	-0.00269615	-0.000750864	0.000653616	0.000782704	6.20495e-05	-0.00116584	-0.0019944	-0.00243999	-0.00307419	-0.00417539	-0.00498966	-0.00476987	-0.00320915	-0.000191725	0.000839839	-0.000455153	-0.00238416	-0.0038419	-0.00421284	-0.00372718	-0.00380692	-0.00498063	-0.00647084	-0.00766203	-0.00855907	-0.00948479	-0.0110038	-0.0128915	-0.0148491	-0.018269	-0.023527	-0.0278122	-0.0289564	-0.0292154	-0.0372838	-0.0506688	-0.0620034	-0.0702228	-0.0747613	-0.0759411	-0.0749566	-0.0709158	-0.056388	0.0108773	0.102259	0.121329
0.0469228	0.0368721	0.0281283	0.0246277	0.0253754	0.0268432	-0.0552558	-0.0573055	-0.0560592	-0.0543128	-0.0538881	-0.0531684	-0.0499891	-0.0425604	-0.0343333	0.0267177	0.0209952	0.0143829	0.010136	0.00709052	0.00396885	0.0013855	0.00187406	0.0109108	0.0101152	0.00775022	0.0121973	0.0184316	0.0233142	-0.0214734	-0.0237558	-0.0287831	-0.0331133	-0.0322951	-0.024238	-0.0125406	0.00392768	-0.0130237	-0.024248	-0.031438	-0.0389562	-0.0460914	-0.0498815	-0.0469659	-0.0373626	-0.0261823	-0.0179539	-0.0128816	-0.00667958	0.00302568
0.0222785	0.0237243	0.031777	0.0367552	0.0363358	-0.0519894	-0.0504463	-0.0479037	-0.0480006	-0.0494783	-0.0479543	-0.0413608	-0.0346113	-0.0341631	-0.0380449	-0.0457435	0.0363254	0.0437975	0.0448437	0.0451553	0.0466644	0.0479415	0.0485757	0.0498468	0.0522427	0.0538379	0.0541594	0.0566218	0.0599998	0.0554106	0.0431017	0.0328017	0.0263359	-0.0355938	-0.0357506	-0.0427472	-0.0531058	-0.0545647	-0.0494483	-0.0473492	-0.047541	-0.0457786	-0.0361294	-0.0127362	0.018368	0.0423606	0.0518011	0.0461637	0.0322625	0.0171736
-0.139069	-0.144409	-0.147876	-0.146704	-0.143356	-0.137868	-0.130817	-0.123265	-0.114237	-0.105389	-0.0978743	-0.0906607	-0.0846278	-0.0785671	-0.07133	-0.0655642	-0.0615506	-0.0591205	-0.0574677	-0.0563126	-0.055842	-0.0544844	-0.0480188	-0.0364434	-0.0232349	-0.00944318	0.00347192	0.0187998	0.0389104	0.0585317	0.07168	0.0774093	0.0765019	0.0684951	0.0547532	0.0427025	0.0415171	0.0531612	0.0683116	0.0795041	0.0904719	0.103956	0.116795	0.125703	0.130161	0.126545	0.113104	0.0930542	0.0784442	0.0777309
0.106644	0.104337	0.102904	0.103772	0.107143	0.110562	0.111928	0.110597	0.107012	0.104106	0.102449	0.100474	0.0960561	0.0891708	0.0821771	0.0772903	0.0715271	0.0647636	0.0597197	0.055472	0.0520579	0.0506975	0.0504147	0.048776	0.0445026	0.0402132	0.0417125	0.0453386	0.0445219	0.0406373	0.0368779	0.0357966	0.0360695	0.0338163	0.0275995	0.0175165	0.00248934	-0.013097	-0.0215356	-0.0246932	-0.0299491	-0.0395064	-0.049916	-0.0570559	-0.0603184	-0.0652573	-0.0745424	-0.0852675	-0.0949054	-0.10263
-0.00209843	-0.00403468	-0.00736467	-0.0104117	-0.0123546	-0.0144242	-0.0178716	-0.021746	-0.0242297	-0.0240512	-0.0217847	-0.0189121	-0.0169372	-0.0170496	-0.0187806	-0.0196621	-0.0184935	-0.0162359	-0.0143959	-0.0138874	-0.0135097	-0.0112085	-0.00695638	-0.00238461	0.00298772	0.00930922	0.0152564	0.0193928	0.0216482	0.023207	0.0240674	0.0237619	0.022675	0.0216412	0.0207564	0.0172698	-0.00947302	-0.0156859	-0.0195716	-0.0233415	-0.033043	-0.0474758	-0.0636666	-0.0825544	-0.104463	-0.125501	-0.142428	-0.152308	-0.153951	0.152158
0.0444374	0.0433956	0.0416104	0.0410903	0.0418664	0.0426761	0.043331	0.0438281	0.0444368	0.0454226	0.0460875	0.0461516	0.0462237	0.04634	0.0461832	0.0457541	0.0451556	0.0438595	0.0420863	0.0409603	0.0404107	0.0402167	0.0395228	0.037111	0.033415	0.0290974	0.0241031	0.0194864	0.0155166	0.011744	0.00789643	0.0037068	1.25715e-05	-0.00263664	-0.00481804	-0.00754632	-0.0111309	-0.0154335	-0.0191942	-0.0210419	-0.0183805	-0.0121649	-0.010953	-0.0277202	-0.0597171	-0.0827821	-0.0878238	-0.0730934	-0.0336022	0.0204619
0.0175037	0.0144151	0.0109148	0.00706119	0.00417531	0.0040324	0.00514135	0.00663704	0.00826117	0.00949578	0.0110857	0.0128803	0.0133508	0.0122188	0.0108221	0.0105765	0.0118012	0.0131117	0.0133802	0.012841	0.0116272	0.00991496	-0.00532889	-0.00545183	0.00904203	0.0089462	0.00927994	0.0100298	0.00969311	0.00705972	0.00237298	-0.00558051	-0.0142358	-0.0216728	-0.0303889	-0.041805	-0.0541606	-0.0641789	-0.0658601	-0.0550114	-0.0378773	-0.023867	-0.014273	-0.00485751	0.00717099	0.0211262	0.0339587	0.0420039	0.0436753	0.0417011
0.102062	0.102589	0.0995131	0.0982943	0.098023	0.0893491	0.077283	0.0711396	0.0664921	0.0591428	0.0540744	0.0535289	0.0522287	0.0494648	0.0474457	0.0468466	0.0479841	0.0482429	0.0468264	0.0485588	0.0496243	0.043853	0.0379771	0.037431	0.0353616	0.0330962	0.0341332	0.0335543	0.0255261	0.0108095	0.0106827	0.019513	0.0223345	0.0167937	0.010696	-0.0255584	-0.0418257	-0.0394738	-0.0321889	-0.0236189	-0.0134636	5.34937e-05	0.00992956	0.0123028	0.0103878	0.00455405	-0.00528087	-0.0163742	-0.0267129	-0.0383443
0.012096	-0.00530895	-0.0331106	-0.0590656	-0.072771	-0.0807763	-0.0882914	-0.0957699	-0.101878	-0.106709	-0.107731	-0.105555	-0.104741	-0.106018	0.0971677	0.0907676	0.0768756	0.0672797	0.0645438	0.0641259	0.0628039	0.0593005	0.0505371	0.0405353	0.0313133	0.0255726	0.0313844	0.0328832	0.0241475	0.0125944	0.00113795	-0.00705812	-0.0119273	-0.0106225	-0.00576255	-0.0076816	-0.0111624	0.00291396	0.0309807	0.0266738	0.00418308	-0.0169525	-0.0272207	-0.0254378	-0.00863967	0.0134282	0.0300589	0.0323821	0.0348607	0.0738002
-0.00326813	-0.00510931	-0.00706136	-0.00594863	-0.00229497	0.00172999	0.00464822	0.00601726	0.00615512	0.00745209	0.00954981	0.0113443	0.0135499	0.0152343	0.0154644	0.0155958	0.0160009	0.0171418	0.0192967	0.0190095	0.0171619	0.0166834	0.0162426	0.0159514	0.0167191	0.0166958	0.0151532	0.0128535	0.00988804	0.00672208	0.00217475	-0.00459518	-0.00872486	-0.00871687	-0.00822958	-0.00967124	-0.0134014	0.00713303	0.0444552	0.0332909	-0.0542078	-0.0645599	-0.0753148	-0.072649	-0.024789	0.0601944	0.0954408	0.101877	0.0889098	0.0581661
0.000253741	-0.00302053	-0.00555188	-0.00720877	-0.00685066	-0.00519426	-0.00365688	-0.00296985	-0.00258133	-0.00235724	-0.00224128	-0.00226658	-0.00193578	-0.000792799	-6.57898e-05	-0.000471717	-0.000899224	-0.00045054	0.000482332	0.000659109	-0.00141015	-0.00494746	-0.00839336	-0.0116235	-0.0142391	-0.0157677	-0.0169055	-0.0186628	-0.0208836	-0.0224699	-0.0224366	-0.0216706	-0.0216884	-0.0222221	-0.0221066	-0.0210415	-0.0183947	-0.0144419	-0.0146093	-0.0243773	-0.0465232	-0.0784249	-0.111437	-0.135971	-0.149222	-0.153799	-0.155055	-0.157877	-0.161429	-0.162077
-0.0233783	-0.0194482	-0.0165504	-0.0182905	0.0224861	0.0235445	0.0244075	0.0262029	0.0273832	0.0278124	0.0278028	0.0253886	0.0218192	0.0191691	0.0173504	0.0147526	0.0127969	0.0130407	0.0120504	0.0117104	0.0128417	0.0134841	0.0150406	0.0187336	0.0234489	0.0277364	0.0291635	0.0295902	0.0331352	0.0386641	0.0422452	0.0431118	0.0422823	0.0391836	0.0340334	0.0296683	0.0398239	0.0549133	-0.0843387	-0.085365	-0.0775778	-0.0348814	0.00855776	0.00134377	-0.0242886	-0.0588325	-0.0807452	-0.0916324	-0.0940057	-0.0861169
-0.0398353	-0.0389893	-0.0413117	-0.0465088	-0.0549144	-0.0650992	-0.0713401	-0.0731112	-0.0770418	-0.0873102	-0.0979287	-0.105423	-0.111702	-0.115109	-0.116128	-0.117576	-0.120698	-0.123675	-0.126236	-0.126612	-0.122454	-0.116121	-0.110941	-0.109656	-0.11001	-0.110436	-0.113305	-0.117656	-0.116666	-0.111237	-0.112125	-0.116971	-0.116255	-0.111654	-0.112423	-0.120882	-0.13216	-0.146876	-0.162524	-0.172371	-0.178177	-0.18458	-0.18921	-0.186794	-0.17413	-0.15361	-0.132963	-0.115549	-0.10271	-0.0925201
0.089575	0.0873086	0.0784258	0.0613782	0.0397729	0.0287867	0.0283205	0.0233006	0.0158959	0.0123981	0.0116806	0.0157232	0.0246981	0.0316814	0.0345947	0.0363934	0.0418301	0.0506325	0.0581099	0.0639897	0.0686904	0.0697301	0.0646713	0.0554505	0.0490048	0.0535928	0.0663813	0.074555	0.0745785	0.0715621	0.0699753	0.0685137	0.0650521	0.0591864	0.0481338	0.0342545	0.0264409	0.0299417	0.0359247	0.0367188	0.031282	0.0255812	0.0254695	0.0311119	0.0377747	0.0377434	0.0301425	0.0226847	-0.0113255	-0.0177214
0.0466181	0.0624759	0.0829324	0.0976133	0.102413	0.103038	0.0992913	0.0902402	0.0816068	0.0799158	0.0875695	0.0966689	0.100578	0.104398	0.111811	0.12201	0.136293	0.151135	0.163076	0.169075	0.16557	0.158108	0.151471	0.143503	0.136324	0.126662	0.112637	0.101318	0.0956502	0.0909158	0.0856913	0.0811239	0.080841	0.0857956	0.0888879	0.0893752	0.0889077	0.0857054	0.0801456	0.0762766	0.0751846	0.072529	0.055454	-0.00160621	-0.0227766	-0.0348343	-0.046282	-0.0527841	-0.0541744	-0.0522745
-0.0968834	-0.0958193	-0.095705	-0.098877	-0.105721	-0.112677	-0.115616	-0.117205	-0.120527	-0.125107	-0.130022	-0.133275	-0.130528	-0.119753	-0.105706	-0.095353	-0.0870075	-0.074172	-0.056863	-0.0393097	-0.0251019	-0.0125319	0.00140513	0.0103152	0.0106196	0.00484601	0.00181595	0.00773092	0.0179589	0.0268095	0.0357439	0.0388319	0.0317397	0.0221726	0.0151475	0.00566569	-0.00886376	-0.0196442	-0.027097	-0.0368847	-0.0436156	-0.0383296	-0.0229142	-0.000922171	0.0281356	0.0567868	0.0781766	0.089881	0.0948041	0.0942782
0.0222035	0.0235147	0.0250035	0.0262948	0.0262727	0.0244927	0.0230207	0.0235251	0.0235622	0.0225004	0.0216996	0.0216832	0.0223182	0.0220937	0.0220692	0.024229	0.025633	0.0237932	0.0208288	0.0181717	0.0150152	0.0110889	0.00654415	0.00366428	0.00243037	-0.000211191	-0.00227477	-0.00245781	-0.00335182	-0.00472537	-0.00547612	-0.00727517	-0.00880013	-0.0104373	-0.0139807	-0.0166262	-0.0185718	-0.0225878	-0.0275332	-0.0327948	-0.0394707	-0.0465478	-0.0554956	-0.0690862	-0.0843036	-0.0953807	-0.102649	-0.108573	-0.111134	-0.112462
-0.0215803	-0.0224076	-0.0232464	-0.0236562	-0.0232422	-0.0230261	-0.0230808	-0.0230247	-0.0238879	-0.0256438	-0.0268652	-0.0277013	-0.0287212	-0.0298983	-0.0314566	-0.0327087	-0.0328696	-0.0326848	-0.032426	-0.0318057	-0.0306213	-0.0296205	-0.0295714	-0.0294785	-0.0291646	-0.0296074	-0.0305957	-0.0312838	-0.0314741	-0.0321727	-0.0336165	-0.0337814	-0.0324836	-0.0310887	-0.0296417	-0.0272349	-0.0249941	-0.0254151	-0.0277341	-0.0299927	-0.0320407	-0.0353153	-0.0392014	-0.0407425	-0.0401596	0.0460303	-0.0590245	-0.0645686	-0.0779251	-0.0900637
0.00654853	0.00836767	0.0116516	0.0132513	0.0139681	0.0156757	0.019131	0.0228715	0.0238261	0.0234092	0.0232814	0.0227245	0.0215465	0.0189938	0.0161273	0.015037	0.0142786	0.0141675	0.0157147	0.015362	0.0111611	0.0060366	0.00571595	0.00956957	0.0104692	0.0040484	-0.00310911	-0.0060188	-0.00718327	-0.00712272	-0.00524629	-0.00217937	-0.000513302	-0.0034495	0.0311778	-0.0420995	-0.0534637	-0.0627387	-0.0678518	-0.0655631	-0.059316	-0.0537345	-0.0483964	-0.0405436	-0.0280753	-0.0137263	-0.00237643	0.00568916	0.012478	0.0155892
-0.0473397	-0.0475688	-0.0470752	-0.049822	-0.0564758	-0.0617198	-0.0617325	-0.0589418	-0.0559036	-0.053929	-0.054843	-0.0581972	-0.0616905	-0.0614238	-0.0567884	-0.0533912	-0.0553648	-0.0579035	-0.0579364	-0.0581604	-0.0557344	-0.0494048	-0.0443463	-0.0420714	-0.0402238	-0.0367927	-0.0314966	-0.0273284	-0.0261911	-0.0254463	-0.0241137	-0.022507	-0.0204843	-0.0180234	-0.0161559	-0.0155933	-0.0144683	-0.0121363	-0.0111547	-0.0157326	-0.0299161	-0.0531879	0.0835696	-0.100492	-0.116148	-0.124062	-0.122653	-0.117254	-0.112981	-0.106722
-0.0106098	-0.0116996	-0.0152242	-0.0161731	-0.01463	-0.0128157	-0.0125046	-0.0145878	-0.0167933	-0.0134637	-0.00605247	0.00226227	0.0121837	0.0191902	0.0190069	0.0151152	0.00966674	0.00241094	-0.00611627	-0.0151374	-0.0202036	-0.0181677	-0.0141063	-0.0136178	-0.0137917	-0.0114616	-0.00474124	0.0148697	0.0347206	0.0465936	0.0576466	0.0657062	0.0645886	0.0595807	0.0558848	0.0518431	0.0456542	0.0302598	0.011351	-0.00167044	-0.0134648	-0.0278962	-0.0413379	-0.0496927	-0.0532636	-0.0553977	-0.0628102	-0.0728549	-0.0790834	-0.0764541
0.0647097	0.0775136	0.0876821	0.0867889	0.0760563	0.0662912	0.0545095	0.0464713	0.0507792	0.0568288	0.0546781	0.0475376	0.0435141	0.0511208	0.0664439	0.0788782	0.0855061	0.0884917	0.0892448	0.0887234	0.0878194	0.0854317	0.0819448	0.07727	0.0694377	0.0590786	0.0503035	0.0471291	0.0433327	0.0342076	0.0249331	0.0239572	0.0327748	0.0391731	0.0340252	0.0223607	0.00345207	-0.0307156	-0.0605515	-0.0740843	-0.0820089	-0.0897475	-0.0955189	-0.0979669	-0.0963316	-0.0906699	-0.0779289	-0.0655891	-0.0669005	0.0738038
0.0221157	0.0235142	0.0249821	0.02692	0.0284983	0.0281447	0.0271801	0.0270694	0.026811	0.0251372	0.0217754	0.017859	0.0149524	0.0154253	0.0178279	0.0191994	0.0194013	0.0200501	0.0194249	0.0174107	0.0166491	0.015859	0.0139424	0.0122006	0.00775639	-0.00440324	-0.0113069	-0.0113232	-0.00652297	-0.000549227	0.00174978	0.000971799	-0.000606979	-0.00518675	-0.00953307	0.0158505	0.0316255	-0.0413893	-0.0414722	-0.0379254	-0.0314549	-0.019022	0.00280134	0.0286725	0.0481979	0.0583746	0.0653449	0.073332	0.0825197	0.0897073
-0.0223193	-0.0225899	-0.0272213	-0.033465	-0.0389484	-0.0418246	-0.04265	-0.0446397	-0.0464163	-0.0461032	-0.0448834	-0.0426886	-0.0382419	-0.0334755	-0.0317311	0.0208608	0.0236928	0.0224388	0.021998	0.0254598	0.0295645	0.0332031	0.0372799	0.0406724	0.041827	0.0410725	0.0410375	0.043266	0.0456757	0.0469279	0.0468162	0.0450565	0.0427041	0.0410891	0.0398945	0.038685	0.0367812	0.0325901	0.0289244	0.0331326	-0.0490418	-0.0760189	-0.101868	-0.120006	-0.130639	-0.140407	-0.15655	-0.179795	-0.202721	-0.217165
0.000257957	-0.00291547	-0.00579176	-0.00862429	-0.00979374	-0.0092069	-0.00798542	-0.00658667	-0.00498209	-0.00239736	0.000907488	0.0044956	0.00809903	0.0102137	0.00977934	0.00815452	0.0070531	0.00561131	0.00127386	-0.00597635	-0.0119969	-0.0147218	-0.0153646	-0.0150699	-0.0138406	-0.0105878	-0.005876	-0.00242934	-0.000390259	0.00029897	0.0018709	0.00476012	0.00633434	0.00700124	0.00430619	-0.0121481	-0.0272607	-0.0405591	-0.0495777	-0.0541656	-0.0560618	-0.0606025	-0.0731996	-0.0960303	-0.128381	-0.155165	0.161205	-0.169903	-0.170993	-0.167962
-0.0110321	-0.00883305	-0.00737117	-0.00694759	-0.00640369	0.00490371	0.0344169	0.0416737	0.0462622	0.0523103	0.0570133	0.0610459	0.064128	0.0634484	0.0590854	0.0545793	0.0523739	0.0515185	0.0496507	0.0462211	0.0426799	0.0404999	0.0398551	0.0410472	0.0442203	0.0485978	0.0526613	0.05659	0.0591406	-0.0659991	-0.0664461	-0.0678132	-0.0701075	-0.0721519	-0.0728004	-0.0724178	-0.0707831	-0.0663503	-0.0518711	-0.0160179	0.0328098	0.0698494	0.0961908	0.108712	0.107723	0.0929578	0.0444914	-0.0652649	-0.076947	-0.0712896
0.0535579	0.0549579	0.0527362	0.0484554	0.0511491	0.0568199	0.0558117	0.0498451	0.0422823	0.0436958	0.0545564	0.0615096	0.05911	0.049798	0.0357831	0.0245765	0.0234131	0.028157	0.0335934	0.0345692	0.0322823	0.0345419	0.0418349	0.0498212	0.056535	0.0640431	0.0748976	0.0845635	0.0848969	-0.110568	-0.0982781	-0.0849022	-0.0710177	-0.0640425	-0.063232	-0.0592074	-0.0527845	-0.0487427	-0.0525651	-0.0626437	-0.0757012	-0.0871346	0.111706	0.113747	0.116937	-0.106456	-0.119234	-0.130301	-0.13717	-0.135881
-0.00996466	-0.0117274	-0.0134766	-0.0141842	-0.0138972	-0.0133753	-0.0124296	-0.0109187	-0.00253537	0.015243	0.0187513	0.0199926	0.0224179	0.0258725	0.0292558	0.0314963	0.0333108	0.035421	0.0359572	0.0351416	0.0350681	0.0357367	0.0364111	0.036064	0.0346717	0.0329572	0.0305092	0.0276979	0.0264523	0.0261004	0.0248132	0.0231971	0.021284	0.0193044	0.0184362	0.0198231	0.0222888	0.0232842	0.0208904	0.0129347	0.000940509	-0.0119433	-0.0234102	-0.0330504	-0.0416398	-0.0447992	-0.0382155	-0.021725	0.00385507	0.0343737
0.051498	0.0540275	0.0560412	0.059882	0.0618362	0.0615913	0.0643091	0.0684188	0.0695901	0.0715957	0.0749827	0.0779021	0.0786749	0.0756871	0.0740339	0.0770191	0.0816773	0.0865447	0.0909992	0.091537	0.0895558	0.0887872	0.090612	0.0927879	0.0896285	0.081083	0.0735163	0.0667593	0.060558	0.0547001	0.0481192	0.0406742	0.0339215	0.0306825	0.0317763	0.0353069	0.0292817	0.0111016	0.00998215	0.017272	0.0294453	0.045218	0.0589383	0.0624221	0.0591133	0.0556826	0.0521627	0.0510374	0.0531067	0.0488713
-0.0293866	-0.0324277	-0.0365958	-0.0446212	-0.055523	-0.0673292	-0.0767308	-0.0829425	-0.0873237	-0.0918056	-0.0973707	-0.102362	-0.105	-0.10632	-0.108424	-0.107101	-0.102925	-0.100242	-0.101115	-0.102296	-0.100764	-0.0987316	-0.097876	-0.0965182	-0.0964068	-0.100174	-0.105406	-0.108813	-0.109428	-0.10755	-0.104536	-0.10022	-0.0949798	-0.0904926	-0.0857774	-0.0812347	-0.0783092	-0.0746871	-0.0662655	-0.0456858	0.0117415	0.0200096	0.0111741	-0.00702131	-0.0332488	-0.0617389	-0.0848628	-0.0986184	-0.103439	-0.105395
-0.0448826	-0.0488031	-0.0480357	-0.0471278	-0.0521865	0.0587217	0.065116	0.0668088	0.0618122	0.0486927	0.0398384	0.0413278	0.0452334	0.0502961	0.0534716	0.0507796	0.0465456	0.0456687	0.0497802	0.0561302	0.0589439	0.0557349	0.0486427	0.0363832	0.0223834	0.017877	0.0195964	0.0150803	-0.00641607	-0.0353711	-0.0564144	-0.0661735	-0.063	-0.0516719	-0.034479	-0.0117656	0.0119358	0.0296412	0.0466819	0.0657953	0.0821065	0.0956608	0.106655	0.120062	0.136793	0.148715	0.157184	0.168761	0.177375	0.175789
-0.0310752	-0.0327029	0.0265985	0.0312355	0.0376462	0.0429762	0.0483124	0.0555245	0.0620216	0.0655973	0.0696972	0.0761548	0.0788954	-0.0687641	-0.0615599	-0.0544756	-0.047733	-0.0397652	-0.0305959	-0.0182141	-0.0064166	-0.0145201	-0.0242307	-0.0303889	-0.0325721	-0.0340245	-0.0356937	-0.040114	-0.0470889	-0.0530493	-0.0564279	-0.0548583	-0.0506659	-0.051067	-0.0557258	-0.0603491	-0.0600769	-0.0488074	-0.025769	-0.00895818	-0.00541476	-0.00462133	-0.000803614	0.0132162	0.0570686	0.0858793	-0.135559	0.124001	0.13729	0.144715
0.0179056	-0.0136351	-0.0133049	0.0132076	0.014814	0.0169965	0.0179563	0.0172875	0.0163012	0.0168777	0.0194867	0.0217546	0.0252649	0.0303519	0.0343403	0.0363586	0.0353729	0.0315261	0.0283791	0.0262811	0.0244782	0.0241095	0.0258456	0.02867	0.0306392	0.0312467	0.0309679	0.0275554	0.022463	0.0226098	0.0258869	0.0270829	-0.019724	-0.0179427	0.0192036	0.0159251	0.0135831	0.0185661	0.0279968	0.0338059	0.0346848	0.0322934	0.0335756	0.0337107	-0.0550725	-0.0599008	-0.0569742	-0.0517357	-0.0426378	-0.0323794
-0.044117	-0.0644156	-0.0806985	-0.0900365	-0.0956886	-0.0996422	-0.100588	-0.0937791	-0.0786006	-0.0633443	-0.050867	-0.0325069	-0.00816725	0.00882954	0.0149806	0.0118571	0.0028319	-0.0073168	-0.0123263	-0.0124739	-0.0125023	-0.0167398	-0.024442	-0.0322947	-0.0373001	-0.0369924	-0.0326251	-0.0284643	-0.0288474	-0.0339434	-0.038024	-0.0371361	-0.0361122	-0.0376354	-0.0394334	-0.0403463	-0.0376558	-0.0330323	-0.0306631	-0.0299576	-0.0287596	-0.0303085	-0.0318626	-0.0278024	-0.0235655	-0.0221778	-0.0119509	0.0132899	0.0293553	0.0293055
-0.03343	-0.0234546	-0.00925217	0.000186604	-0.00539487	-0.0135634	-0.0181684	-0.0207364	-0.0202339	-0.0197566	-0.0245449	-0.0349886	-0.049407	-0.0635189	-0.0738371	-0.0800954	-0.0841993	-0.0891178	-0.0938219	-0.0950523	-0.0913816	-0.089529	-0.0938032	-0.0959333	-0.0916287	-0.0881191	-0.0876249	-0.0886033	-0.0944033	-0.104267	-0.114854	-0.122951	-0.126496	-0.129855	-0.134976	-0.137896	-0.140594	-0.140609	-0.130743	-0.114503	-0.0999758	-0.088305	-0.0769826	-0.0667836	-0.0597451	-0.0579714	-0.0552775	-0.0502863	-0.0497855	-0.0529393
0.0157582	0.0167188	0.0182836	0.019285	0.0195393	0.0193672	0.0192919	0.0195532	0.0185608	0.0175601	0.0174377	0.014437	0.00856184	0.00419651	0.00185347	0.000961517	0.00147166	0.00174053	0.000799902	-0.00144056	-0.00360878	-0.00480643	-0.0040057	-0.00253874	-0.00234404	-0.00213234	-0.00160759	-0.00250144	-0.00328723	-0.00241763	-0.000674161	0.000899989	0.000916185	1.93644e-05	-7.42804e-05	-0.00143721	-0.00490188	-0.00795378	-0.00951539	-0.0122701	-0.0190321	-0.0285541	-0.0409141	-0.0551391	-0.0668913	-0.071483	-0.0685924	-0.059719	-0.046505	-0.0304829
0.0381549	0.0321817	0.0265278	0.0215116	0.0191785	0.0184974	0.017622	0.0178324	0.0211912	0.0270175	0.0312179	0.0332397	0.0355496	0.036413	0.0337117	0.0303206	0.0278274	0.0260328	0.0242304	0.0222343	0.0195115	0.0156207	0.0102931	0.00582894	0.00317309	-0.00193351	-0.00837126	-0.0132513	-0.0170808	-0.0194047	-0.0182727	-0.0163955	-0.0165644	-0.0203345	-0.0272327	-0.0329283	-0.032811	-0.02658	-0.0196533	-0.0107059	0.00231947	0.0186727	0.0383899	0.0608471	0.0857676	0.111529	0.133649	0.151345	0.16792	0.182757
0.00222692	0.0203111	0.029284	0.0359447	0.0358923	0.0311989	0.0273017	0.0264152	0.0289999	0.0316572	0.0319717	0.0303816	0.025891	0.0206757	0.0204433	0.0235866	0.0266307	0.0288485	0.0303373	0.0337332	0.0380756	0.0405127	0.0413965	0.041405	0.0417819	0.044043	0.0450677	0.0406106	0.0314584	0.0198639	0.0086245	0.000288496	-0.00517919	-0.00910666	-0.01458	-0.0234354	-0.0326039	-0.0318899	-0.0116296	-0.00621207	-0.0172314	-0.0318894	-0.0451604	-0.0546447	-0.0632268	-0.0745096	-0.0863436	-0.0919018	-0.0899913	-0.0838859
-0.00388464	-0.00650795	-0.00887263	-0.0119002	-0.0158611	-0.0196402	-0.0224166	-0.0246416	-0.0279083	-0.0317374	-0.0338699	-0.0341067	-0.034168	-0.0338691	-0.032068	-0.0304895	-0.0304298	-0.0314751	-0.032744	-0.0338106	-0.0358717	-0.0395678	-0.0430513	-0.0451695	-0.0473227	-0.0498325	-0.0521965	-0.0544138	-0.0557022	-0.0558431	-0.0556543	-0.0552229	-0.0544657	-0.0543818	-0.055208	-0.0574593	-0.0648017	-0.0787695	-0.0945985	0.103028	0.108381	0.107246	0.0701822	0.00897477	0.012728	0.0167874	0.0206325	0.0241313	0.0239042	0.0197238
0.0138296	0.0163056	0.0150059	0.0112069	-0.0190518	-0.0237428	-0.0280664	-0.0317866	-0.0361485	-0.0401441	-0.0402576	0.0288945	0.027758	0.0282231	-0.0296997	-0.0294147	-0.027454	0.0200664	0.0182039	0.021745	0.0276748	0.0325851	0.0351137	0.0353632	0.0351479	0.0366037	0.0389906	0.0403588	0.040988	0.0415778	0.0422887	0.0429902	0.0449482	0.0490684	0.0533424	0.0591266	0.0679862	0.0776424	0.0843946	0.0858309	0.0848513	0.0869923	0.0913899	0.0927559	0.0897987	0.0818752	0.0713453	0.0659895	0.0715093	0.0793958
0.0229447	0.0201584	0.0291863	0.0349047	0.0300933	0.0236547	0.0201208	0.0171319	0.0163893	0.0146165	0.00742709	0.00289911	0.00363927	0.00719122	0.0164967	0.0246646	0.0242357	-0.00405029	-0.0297323	-0.0413841	-0.0490856	-0.0537025	-0.0556118	-0.0581352	-0.0619024	-0.0661096	-0.0710359	-0.0744049	-0.0736768	0.0415586	0.0428932	0.0441702	-0.0700096	-0.0744688	-0.0717294	-0.0649026	-0.0607349	-0.0607156	-0.0615339	-0.0674933	-0.0809426	-0.0907427	-0.0811171	-0.0597746	-0.042801	-0.0339698	-0.0224694	-0.00819609	0.000252881	0.00855244
-0.00678275	-0.00714852	-0.00639935	0.00217032	0.0142752	0.020685	0.023061	0.0252989	0.0271729	0.0272249	0.0232496	0.0152754	0.00741435	0.0037699	0.00575108	0.00836889	0.0114422	0.017585	0.0200039	0.0196689	0.0203333	0.0232125	0.0239353	0.0188228	0.0114239	0.00958445	0.0142851	0.0188961	0.0198311	0.0186435	0.0176246	0.0183213	0.0190537	0.0172194	0.0155137	0.0176618	0.0182416	0.0175035	0.0154584	0.00776076	-0.00162376	-0.0122307	-0.0245578	-0.0341169	-0.039472	-0.0461735	-0.0544757	-0.054455	-0.0435096	-0.0339145
-0.0871949	-0.0886627	-0.0932652	-0.1017	-0.111444	-0.116683	-0.11711	-0.115506	-0.110184	-0.108848	-0.118088	-0.12438	-0.113723	-0.0996711	-0.0996332	-0.10304	0.0837993	0.103174	0.122097	0.133961	0.140344	0.144246	0.150575	0.15825	0.162117	0.163441	0.165982	0.166838	0.160377	0.149757	0.141857	0.140181	0.141395	0.141218	0.139888	0.136835	0.132225	0.132651	0.141608	-0.149029	-0.162431	-0.164538	-0.160196	-0.152705	-0.141199	-0.129792	-0.11806	-0.101812	-0.0856823	0.0755428
0.0102356	0.0105091	0.0123282	-0.00976816	-0.0108476	-0.0119913	0.0125244	0.0114386	0.0107887	-0.00555258	-0.0106321	-0.0156132	-0.0187624	-0.0200388	-0.0207444	-0.0219095	-0.0249176	-0.027736	-0.0290172	-0.0282108	0.0247981	0.025312	-0.0230311	-0.0223906	-0.0218107	-0.0192736	-0.0153997	-0.0115043	-0.0101977	-0.0110559	-0.00906723	-0.00285387	0.00360446	0.00729148	0.011332	0.0150208	0.0163789	0.014919	0.000985522	-0.0254478	-0.0318631	-0.0330664	-0.0222271	-0.0132774	-0.0187851	-0.0300466	-0.0427137	-0.0516304	-0.0537267	-0.0531036
-0.0534314	-0.0624471	-0.0729512	-0.0875357	-0.0942391	-0.088278	-0.0756624	-0.0657708	-0.058812	-0.0522318	-0.0454791	-0.0384551	-0.0349273	-0.0372004	-0.0416156	-0.0455251	-0.0505799	-0.0579053	-0.0615039	-0.0588888	-0.054545	-0.0551868	-0.0582163	-0.0567847	-0.0509181	-0.0446213	-0.0433209	-0.0423292	-0.0424127	-0.0472231	-0.0512508	-0.0521043	-0.0502001	-0.0446436	-0.0382714	-0.0371703	-0.035398	-0.0265303	-0.0141895	-0.00294263	0.00972078	0.0280879	0.0433061	0.0556498	0.0640231	0.0626735	0.0559337	0.0455253	0.0256646	-0.00506764
0.0360311	0.0312704	0.0243217	0.0192251	0.0176014	0.0181285	0.0185687	0.0178338	0.0149449	0.0126665	0.0112893	0.00939752	0.00962592	0.0112962	0.0111668	0.011759	0.0156572	0.0193306	0.0238703	0.0269378	0.0264328	0.0266874	0.0255029	0.0222883	0.0234898	0.0258886	0.0255971	0.0236308	0.0208324	0.0193204	0.020549	0.0256633	0.0326721	0.0372319	0.0358974	0.0334187	0.0356382	0.0412549	0.0443787	0.0450723	0.045213	0.0401574	0.0320662	0.027181	0.0268064	0.026942	0.0235909	-0.0228126	-0.0317618	-0.0336078
-0.0238006	-0.024011	-0.0233826	-0.0221758	-0.0226454	-0.0272217	-0.0338895	-0.03866	-0.0414511	-0.0411794	-0.0385119	-0.0384925	-0.0394727	-0.0347742	-0.0238016	-0.0132339	-0.00744273	-0.00544623	-0.00383304	-0.00493839	-0.0106015	-0.0147553	-0.0136127	-0.00833052	-0.00119166	0.00476813	0.00730208	0.00747376	0.00393368	0.00217061	0.00126708	0.000544564	0.000797698	0.000799763	0.000506185	-0.00131351	-0.000708908	0.0107	0.0136116	0.0115207	-0.00764345	-0.0419806	-0.0774815	-0.0990207	-0.10073	-0.0846645	-0.0591804	-0.0376188	-0.0271847	-0.0233014
-0.0195561	-0.0229595	0.0168745	0.0188188	0.0176438	0.0159559	0.0113249	0.00366568	-0.0040141	-0.0120085	-0.0194272	-0.0276367	-0.0335207	-0.0360938	-0.0365764	-0.0349838	-0.0300566	0.031268	0.0308376	0.0302699	0.0308495	0.0325186	0.0321587	0.028162	0.0225071	0.0194828	0.0255586	0.0352574	0.0436981	-0.0630932	-0.0682376	-0.0667525	-0.0629056	-0.0609508	-0.0584834	-0.0527805	-0.0411086	0.00257134	0.0151967	0.0134498	0.00308696	-0.0149986	-0.0343741	-0.0482682	-0.0558892	-0.0613618	-0.064632	-0.0643491	-0.0599057	-0.0562813
0.00780104	0.0165213	0.0266734	0.0353378	0.0425404	0.0481512	0.0523663	0.0564309	0.0609258	0.0652956	0.0687484	0.0697724	0.0681039	0.0643637	0.0608375	0.0592623	0.0575528	0.0542092	0.0496198	0.0436467	0.0372982	0.0331059	-0.0411672	-0.0425851	-0.0418734	-0.038941	-0.0375917	-0.0386063	-0.039428	-0.0395602	-0.0396609	-0.0396756	-0.0400396	-0.0409789	-0.0426428	-0.0450066	-0.0460063	-0.0444514	-0.0453451	-0.0564026	-0.0783205	-0.103072	-0.124809	-0.14429	-0.15982	-0.171451	-0.18153	-0.187243	-0.184173	-0.170852
-0.0465463	-0.0481719	-0.0468953	-0.0450361	-0.045768	-0.0497754	-0.0536197	-0.0558835	-0.0580574	-0.0602367	-0.0625368	-0.0634665	-0.0643876	-0.0664843	-0.064643	-0.0551568	-0.0460421	-0.0450226	-0.0449338	-0.0403083	-0.0322875	-0.025611	-0.02032	-0.0166459	-0.014763	-0.0153114	-0.0182682	-0.0190697	-0.0134731	-0.00514086	-0.00374186	-0.0138556	-0.0243556	-0.0276332	-0.0222032	-0.0126886	-0.000474115	0.0113613	0.0191257	0.0219227	0.0233397	0.0227221	0.0121236	-0.0031263	-0.0162818	-0.0296478	-0.0455389	-0.0577017	-0.0682754	-0.0817098
-0.0816608	-0.0857193	-0.0888974	-0.0899229	-0.0922397	-0.0993989	-0.108501	-0.112413	-0.111074	-0.114402	-0.122317	-0.126216	0.125571	0.123271	0.120123	0.116284	0.115675	-0.123739	-0.13094	-0.133177	0.136121	0.137092	-0.135168	0.135284	-0.134441	-0.133413	-0.131773	-0.127236	-0.119785	-0.112154	-0.105466	-0.0974672	-0.0889138	-0.0854827	-0.0899023	-0.101437	-0.12197	-0.146874	-0.164809	-0.171239	-0.169622	-0.163393	-0.150853	-0.128705	-0.0987449	-0.063748	-0.0275161	-0.00244871	0.00885521	0.0113429
-0.0461335	-0.0469378	-0.0480868	-0.0469029	-0.0426855	-0.0381134	-0.0318946	-0.0245446	-0.0186402	-0.0134154	-0.00964861	-0.00758254	-0.00529215	-0.00316878	-0.00360906	-0.00628612	-0.011483	-0.0172278	-0.0219627	-0.0253667	-0.0276155	-0.0296135	-0.0325203	-0.0347478	-0.0338004	-0.0307391	-0.0284624	-0.0274621	-0.0264044	-0.0254002	-0.0239802	-0.0213775	-0.0190537	-0.0183771	-0.0198263	-0.0214519	0.0321965	0.0383354	0.0343266	0.0209358	0.00151885	-0.0136724	-0.0226432	-0.0289871	-0.0339467	-0.0369912	-0.0394191	-0.0426845	-0.0453401	-0.0436423
-0.0153872	-0.0191575	-0.0230372	-0.0259987	-0.0260984	-0.0229806	-0.0192065	-0.0179615	-0.0190849	-0.0196625	-0.0208208	-0.025681	-0.0313825	-0.0333387	-0.0330666	-0.0347402	-0.0382304	-0.0407456	-0.0405471	-0.0391575	-0.0373166	-0.0346536	-0.0323456	-0.0315865	-0.033898	-0.0375866	-0.0394241	-0.0370031	-0.0342649	-0.0342924	-0.0328497	-0.0309537	-0.032736	-0.0360547	-0.0382253	-0.0420092	-0.0473811	-0.0526969	-0.0543392	-0.0499878	-0.0426186	-0.0344036	-0.0242709	-0.0139192	-0.00618039	-0.0268553	-0.0693444	-0.0957364	-0.112782	-0.122322
-0.000110867	-0.0058728	-0.0132055	-0.0187599	-0.0231561	-0.0277189	-0.0341719	-0.040691	-0.044716	-0.0467124	-0.0477172	-0.0462023	-0.0431695	-0.043077	-0.0462446	-0.0455494	-0.0383308	-0.0298959	-0.0256579	-0.0237065	-0.0213845	-0.0228742	-0.0278269	-0.0306265	-0.0317301	-0.0363541	-0.045572	-0.0537485	-0.0556793	-0.0547796	-0.055892	-0.0560667	-0.0536397	-0.0509075	-0.0491668	-0.0478967	-0.0452815	-0.0421578	-0.0432122	-0.0534298	-0.0675853	-0.0879952	-0.120794	-0.14684	-0.155284	-0.15132	-0.13867	-0.118963	-0.0937425	-0.068112
-0.0657892	-0.0748577	-0.0799307	-0.0789722	-0.0724204	-0.0689359	-0.0701724	-0.0738552	0.0784401	0.0834427	0.0816398	0.0768612	-0.0875598	-0.0933676	0.0804934	0.0683716	0.0586648	-0.0673841	-0.066531	-0.0668804	-0.0649362	-0.0574252	-0.0498727	-0.0479292	-0.0519698	-0.0570003	-0.0578309	-0.0530475	-0.047972	-0.0426668	-0.0354575	-0.0300614	-0.0280496	-0.0241746	-0.0121744	-0.00264472	-0.0029155	-0.00644211	-0.00976415	-0.020265	-0.0354137	-0.0485596	-0.061012	-0.0722839	-0.0798228	-0.0877285	-0.10023	-0.114216	-0.122195	-0.122656
0.0179535	0.0161042	0.0147956	0.0184971	0.0259395	0.0306805	0.0300175	0.0268909	0.0284604	0.0336665	0.0370977	0.038156	0.0359317	0.0318973	0.0287423	0.024371	0.0208931	0.0200933	0.0195133	0.0186074	0.0181069	0.0180306	0.0178067	0.015644	0.0105828	0.00732184	0.00807545	0.00923924	0.00935544	0.00957414	0.00849119	0.00361719	-0.00997046	-0.0161244	-0.0137727	-0.00824951	-0.00597589	-0.00623357	-0.00841797	-0.00921992	-0.000999326	0.0189869	0.0332584	0.0386772	0.0192212	-0.0720172	-0.098008	-0.113694	-0.120147	-0.119762
-0.00871851	0.0228351	0.0290151	0.0401649	0.0492156	0.0468621	0.0354862	-0.0152465	-0.0221999	-0.024776	-0.0204121	0.0254685	0.0183069	0.0183763	-0.0107777	-0.00546807	-0.006462	-0.0176607	-0.0251303	0.033883	0.0343804	0.03016	0.0295484	0.0330051	0.03263	0.030673	0.0290536	0.0323736	0.0347748	0.0265344	0.0139418	0.00696981	0.00919557	0.0129757	0.0125477	0.0122841	0.0138095	0.0217859	0.0395768	0.0589884	0.0720624	0.0792737	0.0802696	0.0758604	0.0686836	0.0612503	0.0591827	0.0550308	0.0455598	0.0434508
-0.031679	0.0445457	0.0464903	0.0513484	0.05377	0.0474604	0.0378545	0.0331418	0.0367474	0.0408735	0.038777	0.0324804	0.0252753	0.0219287	-0.0204201	-0.0230792	-0.0222961	-0.0287271	-0.0350044	-0.0342942	0.0257536	0.0149328	0.0251527	0.0374571	0.0346287	0.0283283	0.0273341	0.032889	0.0381284	0.0319765	0.0176709	0.0104864	0.0150604	0.0197305	0.015526	0.0109574	0.00884334	0.0122338	0.0270593	0.046133	0.0555932	0.0559689	0.051937	0.048674	0.0471145	0.0442495	0.043379	0.0421109	0.0381101	0.044366
-0.0151793	-0.0131865	0.0195075	0.0245615	0.0347836	0.0386455	0.034634	0.0244379	0.0201227	0.0226622	0.0231376	0.0212498	0.0176014	0.012335	0.00358357	0.00107764	-0.0113579	-0.0273086	0.0395907	0.043346	0.043887	0.0415094	0.0414552	0.0432689	0.0421366	0.0408553	0.04041	0.044217	0.0470984	0.0404725	0.0269931	0.0178165	0.0199355	0.0253325	0.0269402	0.028376	0.0299491	0.035135	0.0511227	0.0717979	0.0861459	0.092799	0.0894979	0.0794868	0.070291	0.0640259	0.0612796	0.056402	0.0459128	0.0378434
0.0127192	0.0120264	0.0123094	0.0116287	0.00951566	0.00982952	0.0126528	0.0153759	0.0164062	0.0156549	0.0135733	0.0109954	0.00859671	0.00696164	0.00628528	0.00378523	-0.0029694	-0.00842929	-0.010979	-0.0126677	-0.0136637	-0.0141708	-0.0154052	-0.0176634	-0.0205714	-0.023386	-0.0253831	-0.0271627	-0.028059	-0.0279639	-0.027696	-0.0275715	-0.0267533	-0.0245167	-0.0219958	-0.0199148	-0.0161074	-0.00438235	0.0189328	0.0351503	0.0461202	0.0542439	0.0614915	0.0681528	0.0730902	0.0753203	0.0760277	0.0789443	0.0870099	0.0955033
-0.0421612	-0.0419079	-0.0431564	-0.0468726	-0.051637	-0.0561551	-0.0601663	-0.0643763	-0.070324	-0.0765244	-0.0803167	-0.0795816	-0.0742084	-0.06642	-0.0588083	-0.0520905	-0.0492153	-0.0508142	-0.0509838	-0.0480393	-0.0469218	-0.0489733	-0.0497337	-0.0486584	-0.0482319	-0.0480895	-0.0462427	-0.0422819	-0.0380884	-0.0363041	-0.0359229	-0.0334254	-0.0299514	-0.0268849	-0.0226875	-0.0164031	-0.00888039	-0.00335879	-0.000728149	0.00450288	0.0185386	0.0401723	0.0638943	0.0857112	0.102475	0.112212	0.117705	0.120587	0.120412	0.119444
-0.0507842	-0.0530243	-0.0533011	-0.0532765	-0.055102	-0.0574198	-0.0587132	-0.0594228	-0.0603277	-0.0609369	-0.0611562	-0.0614163	-0.0621885	-0.0639996	-0.0647052	-0.0634554	-0.0631475	-0.0635446	-0.0628262	-0.0623881	-0.0632604	-0.0643534	-0.0639858	-0.0622806	-0.0603729	-0.059141	-0.0579822	-0.0564944	-0.0563426	-0.0574871	-0.0602437	-0.0621724	-0.0626287	-0.063629	-0.0652013	-0.0688012	-0.0733679	-0.0765096	-0.077824	-0.076441	-0.0694387	-0.0577792	-0.043656	-0.0272009	-0.0091408	0.00643051	0.0166481	0.0227799	0.028019	0.0364442
-0.147725	-0.158031	-0.167791	-0.179136	-0.188236	-0.190307	-0.187596	-0.181903	-0.174435	-0.165675	-0.156951	-0.149939	-0.146588	-0.144223	-0.144739	-0.149528	-0.152282	-0.152701	-0.154578	-0.158542	-0.157931	-0.15169	-0.145333	-0.139245	-0.131901	-0.12465	-0.118506	-0.116794	-0.121091	-0.128153	-0.136358	-0.142013	-0.143204	-0.143782	-0.144999	-0.144072	-0.141943	-0.136007	-0.122916	-0.106497	-0.0904206	-0.0718961	-0.0471981	-0.0199493	0.00841799	0.0360643	0.0569584	0.0658353	0.0672921	0.069318
-0.00773228	-0.0112551	-0.0158654	-0.0200299	-0.0230938	-0.0249	-0.0259992	-0.0268025	-0.0277796	-0.0288035	-0.0283839	-0.0265413	-0.0251805	-0.0243292	-0.0230892	-0.0222297	-0.0221963	-0.0219736	-0.0200677	-0.0170985	-0.0149305	-0.0133752	-0.0111895	-0.00881741	-0.00591913	-0.00115518	0.00441862	0.00877529	0.0111664	0.0122726	0.0137013	0.0156303	0.0176719	0.0205174	0.0230913	0.0211166	0.0108487	-0.00614761	-0.0204982	-0.0250904	-0.0183443	0.000644308	0.0333816	0.0754752	0.112924	0.134587	0.139148	0.129078	0.108826	0.084684
0.0598775	0.0584823	0.0568595	0.0564748	0.0534209	0.0481576	0.0393397	0.0250554	0.00946764	-0.00198263	-0.00931369	-0.0170883	-0.0287676	-0.0414629	-0.0497434	-0.051006	-0.0476775	-0.0416347	-0.0336389	-0.0275578	-0.0248921	-0.023816	-0.0334664	-0.0520083	-0.0554925	-0.0404737	-0.0107086	0.00287954	0.00040595	-0.00841113	-0.0201397	-0.0327531	-0.0431664	-0.0496763	-0.0517124	-0.0509355	-0.0555079	0.0527499	0.0524657	0.048001	0.0443809	0.0446095	0.0453677	0.0403761	0.0322947	0.0284548	0.0310429	0.0393411	0.0484752	0.0557198
-0.0187088	-0.0191022	-0.0202131	-0.0223037	-0.0249251	-0.0272033	-0.0290622	-0.0305722	-0.0325731	-0.0357791	-0.0393239	-0.0419685	-0.0429052	-0.0433044	-0.0442105	-0.0456508	-0.046697	-0.0470686	-0.0478513	-0.0481755	-0.0470567	-0.0459177	-0.046458	-0.0481081	-0.0491982	-0.0482652	-0.0458168	-0.0432527	-0.0392529	-0.033957	-0.0306512	-0.0279269	-0.0231567	-0.0167152	-0.00961711	-0.00321186	0.00507482	0.0187308	0.0265323	0.0236722	0.0148656	0.00583017	-0.00108912	-0.00668912	-0.0102565	-0.00980889	-0.00535191	0.00173182	0.0108441	0.0218326
0.0203383	-0.0208452	-0.0273867	0.0236635	0.0221821	-0.0311567	-0.028366	-0.0278593	-0.0305139	-0.033082	0.0374565	0.0374116	0.0376813	0.0363383	0.030523	0.0255836	0.0269485	0.0291767	0.0294168	0.0281179	0.0267871	0.0295842	0.0362978	-0.0330414	-0.0394461	-0.0409375	-0.0429329	-0.0474985	-0.050741	-0.0494512	-0.0465206	-0.0439015	-0.0410859	-0.0400105	-0.0424373	0.0580709	0.0663579	0.0690735	0.0643671	-0.0697952	-0.0769527	-0.074751	-0.0588273	-0.0299368	-0.000938467	0.0172467	0.0348282	0.0467602	0.0453953	0.0378629
0.00405166	0.00301655	0.000115126	-0.00420076	-0.0068589	-0.00950131	-0.012185	-0.0145288	-0.0171517	-0.0191714	-0.0194927	-0.0195137	-0.020717	-0.0229556	-0.0254211	-0.0276771	-0.0303587	-0.0333378	-0.0358929	-0.0376894	-0.0392975	-0.0408968	-0.0419028	-0.0418216	-0.0417344	-0.0417305	-0.0412232	-0.0407012	-0.0394494	-0.0381811	-0.0380004	-0.0387639	-0.040062	-0.0426226	-0.045708	-0.049089	-0.052145	-0.0527583	-0.0519031	-0.0539559	-0.0604903	-0.0686792	-0.0761718	-0.0833465	-0.0913734	-0.0986219	-0.100266	-0.0950779	-0.0854467	-0.0716818
-0.00241383	-0.00416125	-0.0068464	-0.0100477	-0.0112655	-0.0125478	-0.0153923	-0.0177747	-0.0182313	0.0111571	0.014176	0.0169888	0.0175148	-0.0164249	-0.0144571	0.0136474	0.0127614	0.0129921	0.0145371	-0.0154667	-0.0160784	-0.016209	-0.0157854	-0.0155712	-0.0167235	-0.0185776	-0.0200631	-0.0206956	-0.0200964	-0.0183774	-0.0177378	-0.0190349	-0.021779	-0.0247732	-0.0268997	-0.0301172	0.0334977	0.037446	0.0413382	0.048359	0.0620432	0.0810149	-0.114686	-0.136815	-0.149712	-0.150557	-0.139683	-0.11885	-0.0920575	-0.0583549
0.0655866	0.0629524	0.0623772	0.065066	0.0670979	0.0674958	0.0688761	0.0707477	0.0713812	0.0703044	0.073869	0.0818907	0.0884047	0.0897549	0.0892084	0.0894815	0.0879178	0.0860873	0.0865563	0.0891094	0.0890386	0.0853919	0.0840215	0.0893551	0.0937417	0.0945382	0.0971277	0.102357	0.106379	0.106864	0.106146	0.106381	0.103654	0.100118	0.101799	0.102552	0.0988925	0.094862	0.0946142	0.098415	0.100164	0.0938824	0.0785475	0.0176241	-0.0576709	-0.063162	-0.0628427	-0.0547394	-0.0279782	0.0182803
-0.0161533	-0.0181089	-0.0205315	-0.0226502	-0.0235658	0.0191842	0.0227205	0.0263119	0.0287479	0.0314857	0.0355577	0.0394612	-0.0453477	-0.0461911	-0.0478271	-0.0506666	-0.0540881	-0.0568383	-0.0578773	0.0536516	0.0534899	0.0535954	0.0551817	0.0581008	0.060456	0.060383	0.0593077	0.0603989	0.0630106	0.0646534	0.064399	0.0628239	0.061222	0.0591721	0.055774	0.0519162	0.0472289	0.0401211	0.031019	0.0205882	0.0040326	-0.0109823	-0.0179278	-0.0259963	-0.0366156	-0.0483886	-0.0587187	-0.0640027	-0.0648554	-0.0666628
-0.0109802	-0.0124342	-0.0157185	-0.0241271	-0.0321673	-0.0375216	-0.041427	-0.0429363	-0.0407218	-0.0348009	-0.0278078	-0.0225519	-0.0179212	-0.0168448	-0.0186737	-0.0178383	0.0280798	0.0274095	-0.0172809	-0.013275	-0.00437074	0.00059827	0.00025147	-0.00211185	-0.00435358	-0.00823424	-0.0135205	-0.0154416	-0.0135687	-0.0140709	-0.0195281	-0.0246938	-0.0267861	-0.0284169	-0.0294373	-0.0279759	-0.0242347	-0.0222039	-0.0256165	-0.0314239	-0.0390644	-0.0504872	-0.0588894	-0.0586347	-0.0492956	-0.0347847	-0.022167	-0.0223251	-0.0428206	-0.060383
-0.0230503	-0.0256173	-0.0245009	-0.0177403	-0.0113424	-0.0125349	-0.0188597	-0.0233644	-0.0254993	-0.0300842	-0.0308424	-0.0218168	-0.0166634	-0.0218423	-0.0294179	-0.031138	-0.0274985	-0.0237855	-0.0209584	-0.0156282	-0.00973312	-0.0106848	-0.0170306	-0.0208237	-0.0213368	-0.0188766	-0.0139823	-0.0120857	-0.0160518	-0.0217559	-0.0229251	-0.020244	-0.0204124	-0.0257789	-0.0329684	-0.037345	-0.0385306	-0.0378024	0.032574	0.030957	0.0270918	0.00540943	-0.0346916	-0.0612411	-0.0829808	-0.100034	-0.111738	-0.11998	-0.126675	-0.127574
0.0247412	0.0377474	0.0406535	0.0389687	0.0379921	-0.0290107	-0.025928	-0.0238475	-0.0275396	-0.0274378	-0.00445322	0.00520799	0.00404191	0.0141403	0.0262728	0.0330101	0.0358748	0.0333929	0.0259416	0.0186277	0.0134418	0.0136981	0.0152761	0.00951312	0.00520085	0.00862292	0.0117808	0.0102607	0.00708326	0.00608961	0.00656105	0.00128114	-0.0180021	-0.0289753	0.0438385	0.0442073	0.0393711	0.0319542	0.0171476	-0.020583	-0.0356216	-0.0341998	0.00159151	0.0398626	0.0534896	0.0633519	0.0749723	0.0806378	0.0742439	0.0595223
-0.00534893	-0.00162969	-0.0030939	-0.00679919	-0.0077889	-0.0048578	-0.000648927	0.00292199	0.00495726	0.00341767	-0.000263761	0.000676372	0.0131736	0.0241182	0.0255252	0.0192661	0.0113647	0.00540887	0.00091707	-0.00369679	-0.00777297	-0.00962084	-0.0128218	-0.0223063	-0.0319351	-0.0339508	-0.0320115	-0.0329381	-0.038656	-0.0403338	-0.0381842	-0.0381696	-0.0392296	-0.03677	-0.0333878	-0.0373028	-0.0481967	-0.0590012	-0.0695151	-0.0869672	-0.110719	-0.133291	-0.152061	-0.168661	-0.180108	-0.183518	-0.17447	-0.141612	-0.0722276	0.00462693
0.00767582	0.00880068	0.0108224	0.014131	0.0163597	0.0167419	0.0145379	0.010757	0.0113298	0.02089	0.0226466	0.0185334	-0.0249143	-0.0265455	-0.0265636	0.0203084	0.0247434	0.0262264	0.0256631	0.0252753	0.0272838	0.0292095	0.0320542	0.0376894	0.0410556	0.0376944	0.0320555	0.0294389	0.0283443	0.0258808	0.021526	0.0166265	0.0136005	0.0121983	0.0127485	0.0147233	0.0164418	0.0175492	0.0174075	0.0177674	0.0206616	0.0255685	0.0304487	0.0343895	0.0361296	0.0396808	0.0461837	-0.0838545	-0.110113	-0.132251
0.0767995	0.0843812	0.0866067	0.0791757	0.0648872	0.0459242	0.0313245	0.02518	-0.000455603	-0.0254493	-0.0229583	-0.00563844	0.0115978	0.0188149	0.0150071	-0.00293238	-0.0156987	-0.011819	0.000766845	-0.0010674	-0.0191853	-0.0320922	-0.0375388	-0.039019	-0.0304648	-0.00869629	0.0223936	0.0439204	0.0556865	0.0568535	0.0521181	0.0498284	0.0427575	0.0371192	0.042711	0.0492895	0.0475886	0.0404917	0.0347102	0.0345103	0.0314521	0.0225814	0.0188536	0.0179809	0.00425395	-0.0203564	-0.0336115	-0.0388877	-0.0402224	-0.0403072
-0.0357982	0.0167813	0.0317331	0.0393812	0.039764	0.0339317	0.0257609	0.0206284	0.0189757	0.014852	0.0035218	-0.0234186	-0.0272729	-0.0172132	-0.000897341	0.0132174	0.0193212	0.0128411	-0.000572849	-0.0146682	-0.0311238	-0.0468062	-0.0627149	-0.0820331	-0.100741	-0.111505	-0.115197	-0.114416	-0.106169	-0.0929458	-0.0763451	-0.0572775	0.0425063	-0.0162487	-0.00140768	0.00509487	0.0124871	0.0209643	0.01683	0.00591731	-0.00970333	-0.0217267	-0.0236538	-0.0217329	-0.0210696	-0.0235289	-0.0256352	-0.0197554	0.00413085	0.0169161
-0.000587185	-9.89018e-05	9.27942e-05	-0.000477596	-0.00410475	-0.00924982	-0.0121667	-0.0121229	-0.0100476	-0.00744422	-0.00528715	-0.00413598	-0.00361729	-0.00306975	-0.00214099	-0.00105223	-0.000297144	-0.00255842	-0.00647525	-0.00919997	-0.00993545	-0.0091179	-0.00827715	-0.00859341	-0.00949877	-0.00968092	-0.00801831	-0.00515525	-0.00253548	2.93374e-05	0.0017399	0.00180811	0.00183329	0.0019771	0.00150034	0.00146382	0.00124962	-0.000528809	-0.00354262	-0.00691332	-0.00944877	-0.0101272	-0.00998447	-0.00949679	-0.00484123	-0.00350435	-0.0204563	0.00207651	0.0290034	0.0453853
0.00485287	0.00837908	0.0116462	0.0121188	0.0108757	0.011915	0.0134079	0.0117105	0.00923716	0.00850949	0.00687397	0.00270175	-0.000904004	-0.000127608	0.00106637	-0.00245916	-0.00737726	-0.0126523	-0.0195185	-0.0285951	-0.0379248	-0.0442034	-0.0470641	-0.0486712	-0.0498479	-0.0503257	-0.0514669	-0.0528993	-0.0522286	-0.0489394	-0.044561	-0.0418231	-0.040354	-0.0386425	-0.0380954	-0.0416742	-0.0506607	-0.0611607	-0.0703821	-0.0797479	-0.0920978	-0.109062	-0.129701	-0.151123	-0.169285	-0.180981	-0.185605	-0.184793	-0.179893	-0.175622
0.0327164	0.0378887	0.04026	0.0356504	0.0243147	0.0157444	0.0149281	0.0160801	0.0145002	0.00939812	0.00289134	0.00355856	0.0127958	0.01608	0.0147678	0.0102345	0.00619141	0.00504713	0.00601127	0.0017622	-0.0120169	-0.0186388	-0.0306292	-0.0455321	-0.0571666	-0.06453	-0.0704691	-0.0776955	-0.0836231	-0.082377	-0.0778888	-0.0740363	-0.0644432	-0.0499355	-0.0361781	-0.02511	-0.0159763	-0.00953676	-0.00168826	0.013113	0.023702	-0.0457433	-0.0471166	-0.0365446	-0.0225191	-0.0151028	-0.0150331	-0.015785	-0.011988	0.00245324
-0.0238608	-0.0259579	-0.0288458	-0.0305226	-0.0302385	-0.0318209	-0.0363323	-0.0393464	-0.0414956	-0.0450217	-0.0480306	-0.0475281	-0.0443727	-0.0385922	-0.0225888	-0.00150013	0.00920256	0.0130074	0.0140115	0.0112645	-0.000547621	-0.0160637	-0.0275179	-0.034452	-0.0368216	-0.0382772	-0.041561	-0.0447001	-0.0489218	-0.0547697	-0.0613502	-0.0671577	-0.0695737	-0.0705952	-0.074446	-0.0797004	-0.0816991	-0.0804308	-0.0771063	-0.073873	-0.0718792	-0.0705254	-0.0720513	-0.0720865	-0.0656104	-0.0575425	-0.0509597	-0.0465467	-0.0442704	-0.0404386
0.0252946	0.00562581	-0.00814641	-0.0162277	-0.0245912	-0.0299731	0.0272208	0.0264599	0.0247593	0.0216054	0.016743	0.00896283	0.00149627	-0.000189637	0.00690048	0.00783022	0.00508294	0.00387418	0.00457767	0.00590226	0.00697799	0.0103786	0.0154224	0.0189487	0.0230611	0.0285163	0.0309539	0.0295787	0.0273338	0.0263601	0.0266428	0.0257412	0.0234527	0.0223604	0.0218088	0.021253	0.0248017	0.0312177	0.0380907	0.0455269	0.0486506	0.0445263	-0.0293566	-0.0409345	-0.0569922	-0.0698341	-0.0741203	-0.0712073	-0.067475	-0.0654575
-0.00867029	-0.0213903	-0.0411072	-0.0567375	-0.0669082	-0.0708177	-0.0677509	-0.0613096	-0.056343	-0.0511363	-0.0379489	-0.0162644	0.00159028	0.0165801	0.0306889	0.0421815	0.0449673	0.034165	0.0236653	0.0279023	0.031564	0.0288396	0.03007	0.0358521	0.0374387	0.0311028	-0.0308964	-0.0354527	-0.0377248	-0.0395363	-0.0390283	-0.034485	-0.0365022	-0.0494346	-0.0610802	-0.0649384	-0.0642805	-0.0669702	-0.0726548	-0.0789226	-0.0862918	-0.095017	-0.10064	-0.0983312	-0.0877061	-0.0683703	-0.0437877	-0.0250278	-0.0226174	-0.0336167
0.00530463	0.00636851	0.00741336	0.0068613	0.00534424	0.00354977	0.00223677	0.00216111	0.00230925	0.000954138	-0.00178317	-0.00370623	-0.0046057	-0.00505017	-0.0063162	-0.00741679	-0.0075957	-0.00814316	-0.0104883	-0.0139799	-0.0156235	-0.013861	-0.0117194	-0.0110912	-0.0113854	-0.0115754	-0.0111251	-0.00927629	-0.0070459	-0.00634702	-0.00667826	-0.00651389	-0.005358	-0.00449882	-0.00494115	-0.00585502	-0.00641525	-0.00705314	-0.00814273	-0.00653572	0.00273315	0.01798	0.0324833	0.0413922	0.0441486	0.0415263	0.0306696	0.00799536	-0.0344162	-0.0736114
0.0209016	-0.025877	-0.0159344	0.0144577	0.0140082	-0.00312221	-0.0134932	-0.0164014	0.0195821	0.0197333	0.0231164	0.0317642	0.0422425	0.0440838	0.0383668	0.0296427	0.0193089	0.00854077	0.000104779	-0.00257731	0.00133989	0.0075038	0.00541297	0.000551222	0.00163573	0.00597451	0.00528104	-0.00117771	-0.0344122	0.0368408	0.0494645	0.0581333	0.0652451	0.0659266	0.0542511	0.0276624	-0.00117729	-0.00215539	-0.00480406	-0.00586836	-0.0071679	-0.0118718	-0.0257089	-0.045116	-0.0643832	-0.0794796	-0.0844764	-0.0830124	-0.0802586	-0.0744006
-0.00631529	-0.00371587	-0.00285269	-0.00428001	-0.00673275	-0.00975691	-0.0122653	-0.0131235	-0.0145753	-0.0183224	-0.022541	-0.0265643	-0.0311188	-0.0352886	-0.0393204	-0.0430175	-0.0447554	-0.0460507	-0.0479649	-0.0496055	-0.0516456	-0.0543582	-0.0575735	-0.0623013	-0.0685469	-0.0745322	-0.0811213	-0.0897656	-0.0974638	-0.104765	-0.112976	-0.119296	-0.122855	-0.127665	-0.132593	-0.134033	-0.134806	-0.137714	-0.141291	-0.145326	-0.15203	-0.160478	-0.165712	-0.165906	-0.162212	-0.156085	-0.147501	-0.132483	-0.109659	-0.080524
-0.0242628	-0.0207389	-0.0172743	-0.015463	-0.0127758	-0.00963874	-0.00825953	-0.00761848	-0.00823434	-0.0111295	-0.0145072	-0.0173785	-0.0191397	-0.0198519	-0.0198013	-0.0197664	-0.0226076	-0.0286225	-0.0337337	-0.0361184	-0.0371667	-0.0382655	-0.0395913	-0.0431497	-0.049727	-0.0557495	-0.0583224	-0.0590442	-0.0605821	-0.0645715	-0.0712795	-0.0790773	-0.086579	-0.0912723	-0.0906574	-0.0871176	-0.0872284	-0.0942309	-0.104411	-0.116791	-0.134263	-0.157655	-0.184872	-0.211803	-0.234824	-0.250567	-0.257179	-0.255376	-0.247626	-0.233363
-0.0656505	0.0418129	0.05413	0.0629562	0.0661975	0.0629604	0.055271	0.0468277	0.0436344	0.0453038	0.0458121	-0.037415	-0.0389805	-0.0436309	-0.0480966	-0.051839	-0.0578436	-0.0646792	-0.0709234	-0.0752156	-0.0775167	-0.0784473	-0.0737134	-0.0647752	-0.0571994	-0.0505566	-0.0411873	-0.0288019	-0.0146424	-0.00528765	-0.000535109	0.0093352	0.0133689	0.0115353	0.0116884	0.0116218	0.00916142	0.0110846	0.0146379	0.00968438	-0.00339783	-0.0156488	-0.0207608	-0.0176919	0.0243755	0.0527427	0.0695634	0.0721752	0.0665644	0.0655103
0.00324886	0.00057567	1.19449e-05	0.00138302	0.0030173	0.0031472	-0.00419443	-0.00514147	-0.00530184	-0.00497624	-0.0032734	-0.00116019	0.000597548	0.00157209	0.00283854	0.0055423	0.00694898	0.0067368	0.00610683	0.00548938	0.00210148	0.000278231	0.0012285	0.00746004	0.00820657	0.00940831	0.0117249	0.0135118	0.0130812	0.0117686	0.00954826	0.00678248	-0.0129666	-0.0133049	0.00222053	-0.00254166	-0.00851863	0.0056576	-0.0140272	-0.0048329	-0.00685776	-0.0299506	-0.0580162	-0.08116	-0.0997352	-0.11128	-0.110523	-0.0977735	-0.0742246	-0.0468218
-0.0194964	-0.0137407	0.0122461	0.0196324	0.0222691	0.0216587	0.0196382	0.0192919	0.0214908	0.0234378	0.0229585	0.0178677	-0.0113209	-0.0178911	-0.0231647	-0.0272178	-0.0275513	-0.0252945	-0.0242584	-0.0245399	-0.0226858	-0.0194531	-0.0172025	-0.0125988	0.00020655	0.0175362	0.022734	0.0214392	0.0164886	0.00943673	0.00688005	0.00992928	0.0137905	0.0139581	0.0114571	0.00917822	0.00755545	0.00532253	0.00133568	-0.00598701	-0.0151331	-0.0237609	-0.0316978	-0.0366122	-0.0378537	-0.0373674	-0.0365599	-0.0325579	-0.023751	-0.0122336
0.0351896	0.043521	0.0437554	0.0398103	0.0413781	0.0441514	0.047289	0.054698	0.0645633	0.0724155	0.0748979	0.0743866	0.0763384	0.0794557	0.0815538	0.08409	0.0844757	0.0817605	0.075831	0.0674452	0.0617931	0.0583945	0.0566818	0.0567199	0.0537505	0.0497162	0.0477227	0.0472226	0.0491989	0.0558507	0.0627222	0.0668686	0.0722757	0.0754556	0.0778842	0.0830898	0.0915889	0.102075	0.110074	0.11769	0.128653	0.144151	0.152718	0.143939	0.103327	0.0261132	-0.0344425	-0.0715014	-0.0968328	-0.111359
-0.0288613	-0.0207025	0.0353842	0.0313345	0.0294235	0.0307491	0.0338907	0.0349652	0.0243659	0.00202182	-0.000708413	0.0067329	0.0115604	0.0149543	0.0174312	0.0174464	0.0144463	0.00621186	-0.00498094	-0.0148376	-0.0212488	-0.0314579	-0.046988	-0.0572609	-0.0632169	-0.0680968	-0.0699238	-0.0695656	-0.0674919	-0.0671613	-0.0727256	-0.0766152	-0.0763253	-0.0768551	-0.074934	-0.0695401	-0.0669237	-0.0693321	-0.0772477	-0.0845135	-0.0860738	-0.0836792	-0.0805162	-0.0797144	-0.0846306	-0.0927105	-0.0966327	-0.0937564	-0.0871161	-0.0830939
0.0191122	0.0194419	0.0214764	0.0248843	0.0258096	0.0240297	0.0218191	0.0198641	0.0173563	0.0133764	0.0102834	0.0100496	0.011096	0.0122833	0.0132327	0.0125941	0.0103912	0.00753982	0.00516626	0.00334924	0.00153109	-0.00012782	-0.00317308	-0.00807245	-0.0120094	-0.0135313	-0.0142166	-0.013723	-0.0133878	-0.0149198	-0.0190083	-0.0225394	-0.0218528	-0.019586	-0.0192619	-0.0219677	-0.0294208	-0.0421034	0.050586	0.0610213	-0.0743788	0.0689491	-0.0712057	-0.0617131	-0.0618796	-0.0698029	-0.0773025	-0.0827071	-0.0844454	-0.0808064
0.00259935	-0.000148768	-0.00256043	-0.00514529	-0.00948838	-0.013379	-0.015353	-0.0176429	-0.0202229	-0.0216079	-0.0228315	-0.0238736	-0.0246071	-0.0239912	-0.021596	-0.0199407	-0.0197223	-0.0192987	-0.0182761	-0.0166661	-0.0142657	-0.0101301	-0.00314472	0.00293209	0.00290021	-0.0105706	-0.0177421	-0.0223564	-0.0255419	-0.0280483	-0.0287879	-0.0278451	-0.0273243	-0.0278286	-0.0298548	-0.0335578	-0.0366171	-0.0369411	-0.0342249	-0.0405861	-0.0516164	-0.0617519	-0.0733716	-0.0907054	-0.108451	-0.124098	-0.138843	-0.154322	-0.175417	-0.196417
Monkey C Array Coefficient for additive term (neuron*bins)
-0.0336881	-0.0355484	-0.0368278	-0.0380209	-0.0402296	-0.0423001	-0.044032	-0.0464954	-0.0499961	-0.0536175	-0.0563921	-0.0581919	-0.0598668	-0.0617993	-0.0625163	-0.0618207	-0.0606122	-0.0594417	-0.0581109	-0.0556148	-0.0523421	-0.0499611	-0.0467527	-0.0415861	-0.0371635	-0.0346435	-0.0323768	-0.0290922	-0.0260485	-0.0245931	-0.0234991	-0.020767	-0.017738	-0.0161754	-0.0147482	-0.0118361	-0.0077602	-0.00357328	0.00153805	0.00727471	0.0123029	0.0194462	0.0235218	0.0313462	0.0428197	0.0580229	0.0772771	0.0977783	0.119003	0.139148
0.0199125	0.0198884	0.0198663	0.0162317	0.01808	0.0188057	0.0215723	0.0269325	0.0322314	0.0362715	0.0374719	0.037554	0.0378371	0.0365934	0.0360459	0.0375273	0.0381079	0.037445	0.0374248	0.0377144	0.0380787	0.0374276	0.0357877	0.0350241	0.0334649	0.031769	0.0316983	0.0317206	0.0307104	0.0302127	0.0312958	0.0324594	0.0321441	0.0310459	0.0296507	0.0274687	0.0160044	0.0206152	0.0236697	0.0251287	0.0239107	0.0226203	0.0323507	0.0333546	0.0326188	0.0292177	0.0250984	0.0288762	0.0312345	0.0357622
-0.0050629	-0.00757732	-0.0139143	0.0239571	0.0326917	0.0388941	0.0434352	0.0462866	0.0475289	0.0475726	0.0476869	0.0492896	0.0503606	0.0503164	0.0502687	0.04811	0.0435717	0.0394167	0.0375797	0.0361294	0.0324792	0.0270028	0.0237087	0.0216747	0.0180951	0.015186	0.0151454	0.0158058	0.0151051	0.0133589	0.0130782	0.0145371	0.0143976	0.0136671	0.00741258	0.0163748	0.0196655	0.0160508	0.0183575	0.0202585	0.0250966	0.0293037	-0.029749	-0.0253902	-0.0223392	-0.0202616	-0.0193317	-0.019436	-0.0205435	-0.0230383
-0.0136687	0.00118115	0.0150642	0.0231057	0.02832	0.0323732	0.0349198	0.0358158	0.0320746	0.0281259	0.026974	0.0273888	0.0285274	0.0275004	0.0204655	0.0113137	0.00555142	-0.00172032	-0.0155411	-0.0329919	-0.0446601	-0.050318	-0.0549472	-0.05477	-0.045379	-0.0342167	-0.0286419	-0.0227621	-0.0136616	-0.0103185	-0.0186557	-0.0339044	-0.0464472	-0.0560616	-0.0654547	-0.0713869	-0.0685281	-0.0614755	-0.0552181	-0.0500922	-0.0448434	-0.0385395	-0.0324721	-0.0281346	-0.0271862	-0.0287173	-0.0310117	0.0300056	0.0569972	0.0602034
-0.00248223	-0.000555992	0.000569319	-0.00274186	-0.00842582	-0.01139	-0.0118656	-0.0126593	-0.0134835	-0.014442	-0.0167511	-0.020676	-0.0243721	-0.0258189	-0.0239274	-0.0222794	-0.0232973	-0.025769	-0.0283725	-0.0286105	-0.0250762	-0.0203597	-0.018355	-0.019407	-0.0211512	-0.0203388	-0.0172718	-0.0135071	-0.00905159	-0.00644816	-0.00800339	-0.0112723	-0.011967	-0.0110828	-0.0108077	-0.0120117	-0.0164267	-0.0237373	-0.0310084	-0.0348889	-0.0333703	-0.0270616	-0.0178335	-0.00911592	-0.00310946	0.00443227	0.0146663	0.0224407	0.0254634	0.0241668
-0.00064974	-0.000298074	0.000209968	0.000952018	0.00194508	0.00369172	0.00611933	0.00768788	0.00775721	0.00675914	0.00561656	0.00501042	0.00494285	0.00487247	0.00468584	0.00504664	0.0054101	0.00411381	0.00210039	0.00143241	0.00193413	0.00150758	-0.0110063	-0.0150961	-0.0180683	-0.0208251	-0.024127	0.0271367	0.0285733	0.0289828	0.029809	0.0318587	0.0349913	0.0373157	0.037813	0.0378326	0.0382028	0.0391336	0.0417289	0.047502	0.0560117	0.0662317	0.0776083	0.0900326	0.104294	0.120724	0.138805	0.159149	0.179788	0.196763
0.00731453	0.00432947	0.000183367	-0.00320661	-0.00532403	-0.00615629	-0.00656573	-0.00805344	-0.0105974	-0.0136784	-0.0164904	-0.01814	-0.0189095	-0.0196454	-0.0212456	-0.0239113	-0.026999	-0.0292632	-0.029483	-0.029294	-0.0304876	-0.0320281	-0.0328659	-0.0329196	-0.0322152	-0.0305965	-0.0280237	-0.0257636	-0.0244954	-0.0228827	-0.019567	-0.0153337	-0.0118347	-0.00944717	-0.0078947	-0.00640415	-0.00381331	0.000454112	0.00648265	0.0153656	0.0280964	0.0449834	0.0701817	0.097023	0.123385	0.149467	0.17452	0.197961	0.220197	0.241895
-0.0114073	-0.0122187	-0.0166594	-0.0196065	-0.0194521	-0.0175588	-0.0165668	-0.0185812	-0.0209438	-0.0229328	-0.0248522	-0.0253483	-0.024511	-0.0240299	-0.0242766	-0.0255744	-0.0264821	-0.0246714	-0.0209497	-0.0162384	-0.0121251	-0.00999647	-0.00835567	-0.00647459	-0.0046545	-0.00274223	-0.00154816	-0.00241375	-0.00537335	-0.00899023	-0.011803	-0.0136094	-0.0139232	-0.0126887	-0.01101	-0.0112863	-0.0139032	-0.0169203	-0.0208981	-0.0295336	-0.0275016	-0.0236668	-0.0197943	-0.0139743	-0.00396035	0.00795544	0.0196694	0.0347303	0.058128	0.0876396
0.027119	-0.0226152	-0.0195684	-0.018982	-0.0207387	-0.0236101	-0.0241215	-0.0191074	-0.0104543	-0.00514695	-0.00731166	-0.0119844	-0.0112922	-0.00642925	-0.00113628	0.00183586	0.00107642	-0.00261307	-0.00792835	-0.0124432	-0.0139299	-0.0151737	-0.0188652	-0.0233332	-0.0259365	-0.0252504	-0.0227725	-0.0218703	-0.0224515	-0.0217226	-0.0200173	-0.0171596	-0.0126557	-0.00891644	-0.00765089	-0.00827322	-0.00988405	-0.0108218	-0.0111659	-0.0131672	-0.0178581	-0.0240993	-0.0329642	-0.040366	-0.0432337	-0.0464275	-0.0510373	-0.0521008	-0.0471681	-0.0362827
0.0127675	0.0125506	0.0124684	0.0123537	0.0134727	0.0135611	0.0095311	0.00216882	-0.0052967	-0.0102326	-0.0137398	-0.0167904	-0.0184701	-0.0200793	-0.0216846	-0.0213081	-0.0185045	-0.0137691	-0.00791175	-0.00339863	0.00038006	0.00500453	0.00846038	0.0101612	0.0118927	0.0140281	0.0160815	0.0172097	0.0161059	0.0147078	0.0145055	0.0145339	0.0152673	0.0162828	-0.0157442	-0.0155612	-0.0158088	-0.016088	-0.0171355	-0.0171561	-0.0141075	-0.00973784	-0.00578503	-0.00120971	0.00403735	0.00785507	0.00393886	-0.00948226	-0.0229229	-0.035214
0.00455217	0.0063718	0.00837521	0.00926631	0.00965985	0.010532	0.0123272	0.0127163	0.0129508	0.0115273	0.00903561	0.0061505	0.003888	0.00278311	-0.000634495	0.00215442	0.00348781	0.00209275	-0.000339878	-0.00132365	0.000127692	0.00262922	0.00448469	0.00145407	0.000956806	0.0013499	0.000786142	-0.000737922	-0.000767164	0.00010911	-0.000121999	-0.000996681	-0.00142517	-0.00247931	-0.00499556	-0.00631521	-0.00484132	-0.00363241	-0.00589698	-0.00883693	-0.00749946	-0.00160838	0.00676775	0.0166709	0.0275282	0.035602	0.0391953	0.0447811	0.0594012	0.0851525
-0.0751396	-0.0816584	-0.0880403	-0.0939292	-0.0983131	-0.100903	-0.103749	-0.108031	-0.112394	-0.115913	-0.117934	-0.119202	-0.120842	-0.122785	-0.124856	-0.126533	-0.126762	-0.124382	-0.12026	-0.1168	-0.114813	-0.113188	-0.110604	-0.106283	-0.100016	-0.0938545	-0.0887619	-0.0852424	-0.0840169	-0.0819617	-0.0776305	-0.0730391	-0.0679303	-0.0633104	-0.0624688	-0.0635115	-0.0661928	-0.0700603	-0.0709023	-0.0680414	-0.0638398	-0.0604685	-0.0575482	-0.0546448	-0.0500852	-0.0446676	-0.0403332	-0.0391368	-0.0412706	0.032444
0.0389692	0.0436125	0.0472752	0.0502111	0.052047	0.0532015	0.0543174	0.0555121	0.0566709	0.0565446	0.0541489	0.0501449	-0.0454319	-0.04103	-0.0380177	-0.036304	-0.0343033	-0.0322016	-0.0308593	-0.0312184	-0.0340162	-0.0377082	-0.0405384	-0.0422069	-0.042037	-0.0392739	-0.0374932	-0.0380735	-0.0368777	-0.0310775	-0.022945	-0.0178066	-0.0177513	-0.0206878	-0.0231864	-0.025436	-0.026168	-0.023893	-0.0207695	-0.0175539	-0.0145306	-0.0101054	-0.00317245	0.00429228	0.0089903	0.0128884	0.0195899	0.0282417	0.0374758	0.0486735
0.0265065	0.00562061	-0.00273118	0.00399347	-0.00573577	-0.00779087	-0.00868042	-0.00785081	-0.00826851	-0.00969035	-0.0109294	0.0133314	0.0158474	0.0172102	0.0190267	0.0206229	0.0208387	0.0196351	0.0183056	0.0179006	0.0184722	0.0189201	0.0172076	0.0147141	0.010984	0.00665867	0.0103674	0.013826	0.016473	0.0169469	0.0190639	0.0248671	0.0299088	0.0317926	0.0304336	0.0281148	0.0267537	0.0235004	0.0173646	0.0138145	0.0114307	0.0106012	0.0159238	0.0272358	0.0397073	0.049104	0.0331636	0.0437439	0.0581811	0.0687011
0.0232818	0.0218969	0.0194071	0.0173352	0.0166769	0.016511	0.0163007	0.0154517	0.01314	0.0100379	0.00863204	0.00745043	0.00368496	-0.000621675	-0.00419176	-0.0077062	-0.0110855	-0.0119252	-0.00872814	-0.00458963	-0.00355457	-0.00428475	-0.00480237	-0.00435757	-0.00109525	0.00421194	0.00874103	0.0111026	0.0101582	0.00727536	0.00620709	0.00571298	0.00299681	-0.000269238	-0.00291577	-0.00509076	-0.00638148	-0.00496881	-0.00205607	0.0161186	-0.00899682	0.0292831	0.0343643	0.0531102	0.0725188	0.0870207	0.107824	0.129401	0.154281	0.182393
0.0268458	0.0320641	0.029971	0.0231682	0.0169302	0.014165	0.0117443	0.0448127	0.00717957	0.0085086	0.00945127	-0.0235544	-0.0167764	-0.0176653	-0.00622121	-0.00356154	-0.00433849	-0.0101002	-0.0198684	-0.0276489	-0.0338927	0.045908	0.0609064	0.0671879	0.0624123	0.0554794	0.0519495	0.050996	0.0486082	0.045374	0.00420228	0.00496792	0.00231138	-0.0022507	-0.00703304	-0.0104548	0.0129297	0.0167909	0.0172147	-0.0100185	-0.00214658	0.0607005	0.0672417	0.0736189	0.0790482	0.0815902	0.08094	0.0809275	0.0823987	0.086851
-0.0069896	-0.00551392	-0.00538253	-0.00716357	-0.0101739	0.0123645	0.0132594	0.0140721	0.0154501	0.0168184	0.0179006	0.0190203	0.0191291	0.0163589	-0.0118036	-0.00684724	-0.00204363	0.00195446	0.0044452	0.00609185	0.00816871	0.0101121	0.010578	0.00956917	0.00855062	0.00799292	0.00785739	0.00890563	0.0108859	0.0118503	0.0107747	0.0102304	0.0111524	0.0111149	0.00930379	0.00718683	0.00345361	-0.00398849	-0.00648107	-0.00717742	-0.00591664	-0.00464915	-0.00351612	-0.00106224	0.00235551	0.00580477	0.00958044	0.0147861	0.0232455	0.0386333
-0.0075375	-0.00722133	-0.00610211	-0.00601604	-0.0078667	-0.0112434	-0.0163634	-0.0215919	-0.0243056	-0.0244176	-0.0226896	-0.0206987	-0.0192492	-0.0190827	-0.0179137	-0.0147455	-0.0126939	-0.0122016	-0.0128454	-0.0173847	-0.0251186	-0.0318281	-0.0359332	-0.0379275	-0.0384292	-0.0384259	-0.0383581	-0.0373463	-0.0360513	-0.0341495	-0.0320916	-0.0294672	-0.0265213	-0.0233663	-0.0197974	-0.0150664	-0.00994347	-0.00794781	-0.00848772	-0.0103321	-0.0188497	0.0398448	0.0427867	-0.043988	-0.0434003	-0.0431246	-0.0443856	-0.0461366	-0.0464792	-0.0447439
0.0161482	0.0123173	0.00989284	0.00895224	0.00824541	0.00711616	0.0034129	-0.00276644	-0.00926756	-0.0130021	-0.0107118	-0.00397364	0.000268959	-0.000406067	-0.000763506	0.00347066	0.0105445	0.0170447	0.0210715	0.0210513	0.0160547	0.00880931	0.00429301	0.00518636	0.00689113	0.00272412	-0.00609164	-0.0132814	-0.0161959	-0.0149775	-0.0103801	-0.00707673	-0.00631812	-0.00667739	-0.00933928	-0.0116733	-0.00996101	-0.00512848	0.00061491	0.00714302	0.0161368	0.0316438	0.0205833	0.0710459	0.0900852	0.110325	0.130443	0.146202	0.155359	0.158286
-0.0219848	0.0236318	0.0245512	0.0257248	0.0282076	0.0301773	0.0298878	0.0286693	0.0277463	0.0266844	0.0250423	0.0224497	0.0208748	0.0201446	0.0183576	0.0171947	0.0166833	0.0146473	0.0124493	0.0115944	0.0127022	0.0151832	0.0172626	0.0185279	0.0207111	0.023252	0.025707	0.0290765	0.0319973	0.0332774	0.03244	0.0303787	0.0288817	0.0295202	0.0316395	0.0348794	0.0395577	0.0456336	0.0544901	0.0676383	0.0868507	0.112319	0.14142	0.17092	0.200216	0.230404	0.263041	0.297221	0.328189	0.351012
0.0151939	0.0201072	0.0260282	0.0284284	0.0268994	0.0246028	0.0194625	0.0101378	0.00252883	0.00261908	0.00732895	0.0112482	0.013126	0.0157726	0.0188209	0.0208333	0.0225804	0.0258915	0.0318122	0.0374961	0.0404873	0.0428447	0.0448623	0.046647	0.0504344	0.0547668	0.0585196	0.0607067	0.0599474	0.0566533	0.0520589	0.0466682	0.0408763	0.0346755	0.0279808	0.0227882	0.019189	0.0143658	0.00817629	0.00464707	0.00477656	0.00381761	0.000740832	-0.000850066	0.00256235	0.00770665	-0.0254834	-0.0355925	-0.0477008	-0.0654374
0.00305396	0.00121467	-0.00240695	-0.00662506	-0.00997985	0.0115183	0.0108262	0.00850184	-0.00617495	-0.00383461	0.00195197	0.0172488	0.0150983	0.0127855	0.00447499	0.00510222	0.00528836	0.0052248	0.00522988	0.00519089	0.00496021	0.00449419	0.00400685	0.00357293	0.00310458	0.00260764	0.00190469	0.000927617	0.00132229	0.00032057	-0.000608985	-0.00110513	-0.00142667	0.00183429	0.00418959	-0.00517357	-0.0083919	-0.0130241	-0.0212513	-0.0345164	-0.0504592	-0.0657114	-0.0765874	-0.0816175	-0.0831858	-0.0835016	-0.0808891	-0.0737969	-0.0598656	-0.0368436
0.00479213	0.00537531	0.00522764	0.00509511	0.00543923	0.00623113	0.00665446	0.00677861	0.00639371	0.00515102	0.00357796	0.00242575	0.00200212	0.00187234	0.00191796	0.00197603	0.00207853	0.00257438	0.00330098	0.00409003	0.0048683	0.00576794	0.00691816	0.00769493	0.00792438	0.00803343	0.0082234	0.0083495	0.00847221	0.00870135	0.008537	0.00778226	0.00690187	0.00641656	0.00646324	0.00729024	0.00797035	0.00812183	0.00951952	0.0116277	0.0144102	0.0183863	0.0228537	0.0285362	0.0356636	0.0420721	0.0466435	0.0392399	0.0215207	0.0242582
0.0106956	0.00629552	0.000587293	-0.00326394	-0.00361654	-0.00299612	0.00939572	0.0112044	0.0149957	0.0191041	0.0222142	0.0231603	0.0213874	0.0182858	0.0132992	-0.0102706	-0.00815848	-0.00496573	-0.00375439	-0.00492466	-0.0045642	-0.00180427	0.00151201	0.00786679	0.0108558	0.0112874	0.0124411	0.0150959	0.0169655	0.00570048	0.00511206	0.00664795	0.00790224	0.00922468	0.0116513	0.00760306	-0.0134314	-0.0109709	-0.00933541	-0.0154456	-0.028572	-0.0445397	-0.0588112	-0.0698977	-0.0780304	-0.084718	-0.0880379	-0.0873985	-0.0819884	-0.0689876
0.0283942	0.0272895	0.0239556	0.0222912	0.0213699	0.0200933	0.0210392	0.0248493	0.0272159	0.0279221	0.0284252	0.0286181	0.0269209	0.0227634	0.0194004	0.0206586	0.0205454	0.0255114	0.0278818	0.028937	0.0312381	0.0330944	0.0309727	0.0272418	0.0254346	0.0257505	0.0274402	0.030666	0.0342102	0.0362315	0.0349419	0.0311193	0.0287431	0.0365794	0.0407049	0.0438855	0.051182	0.0598454	0.0697295	0.0825705	0.0930175	-0.0960493	-0.0899908	-0.0790449	-0.0696965	-0.0621137	-0.0535044	-0.0429931	-0.0251617	-0.00125344
-0.041653	-0.0431926	-0.0428337	-0.042261	-0.0423518	-0.0444862	-0.0488981	-0.0537736	-0.0559763	-0.0551743	-0.0535581	-0.0537481	-0.0557675	-0.0585707	-0.0608506	-0.0620174	-0.0620837	-0.0632441	-0.0688078	-0.0749277	-0.0776863	-0.0796859	-0.0845058	-0.0899448	-0.0913382	-0.0893847	-0.0869602	-0.0837326	-0.0778153	-0.0712764	-0.0662546	-0.0601683	-0.0504114	-0.0398524	-0.0310131	-0.0227762	-0.0139997	-0.00526305	0.0012517	0.00235015	-0.000954271	-0.00661129	-0.012445	-0.0173999	-0.0232192	-0.0295774	-0.0329571	-0.0297162	-0.0165281	0.00700925
-0.0727434	-0.0771911	-0.0826658	-0.0877643	-0.0918607	-0.0940777	-0.0946325	-0.0942167	-0.0948548	-0.096998	-0.0992177	-0.101437	-0.102719	-0.102238	-0.101328	-0.100399	-0.100601	-0.102812	-0.104357	-0.104053	-0.102438	-0.0990057	-0.0955986	-0.093952	-0.0924774	-0.0909604	-0.088373	-0.0844314	-0.0806193	-0.07644	-0.0723668	-0.0689099	-0.0642888	-0.0578848	-0.0498998	-0.0417118	-0.0350661	-0.028675	-0.0212416	-0.0148011	-0.00985375	-0.00611421	-0.00385719	-0.0019892	0.00138219	0.00806942	0.0154694	0.0217319	0.0291398	0.0363082
-0.00392299	-0.0048062	-0.00570371	-0.00635347	-0.0068004	-0.00747957	-0.0089363	-0.010698	-0.0112702	-0.0110148	-0.0114305	-0.0120872	-0.0120458	-0.0122008	-0.0128796	-0.0132497	0.0137892	0.01475	0.015941	0.0166034	0.0154573	0.0136846	0.0123436	0.0110311	-0.00981965	-0.00857432	-0.00652273	-0.00379864	-0.000548078	0.00330253	0.00596613	0.00626588	0.00507732	0.00431986	0.00464867	0.0037606	-0.00886759	-0.0172328	-0.0232455	-0.0225323	-0.0155149	-0.00675974	0.000515594	0.0084086	0.0193631	0.0339493	0.0516747	0.0699471	0.0843185	0.0360678
-0.0149911	-0.0176319	-0.0199308	-0.0225568	-0.0254077	-0.0281986	-0.0309029	-0.0340516	-0.0369386	-0.0382272	-0.0386738	-0.0395617	-0.0403845	-0.0406027	-0.040414	-0.0400335	-0.0403085	-0.0399452	-0.039049	-0.0389451	-0.0385575	-0.037982	-0.0383976	-0.0393392	-0.0397874	-0.0398057	-0.0398644	-0.0404124	-0.0407409	-0.040527	-0.0405436	-0.0404409	-0.0396803	-0.0385346	-0.0375262	-0.0363211	-0.0344525	-0.0322052	-0.0293592	-0.0250731	-0.0180574	-0.00771704	0.00237047	0.00663115	0.00315971	-0.00590914	-0.0205427	-0.0403417	-0.0648658	-0.0899719
-0.0118689	-0.011908	-0.00942367	-0.00647886	-0.00542648	-0.00567915	-0.00673419	-0.00873912	-0.0100577	-0.00960452	-0.00795264	-0.00651895	-0.0061466	-0.0066257	-0.00722935	-0.0070443	-0.00579647	-0.00370157	-0.00173409	-0.000566425	-0.000172454	0.000259956	0.000449316	-8.90499e-05	0.00331248	0.00477925	0.00617517	0.00723758	0.00686405	-0.00530277	-0.00456474	-0.00496302	-0.00506885	-0.00548805	-0.00643884	-0.00852164	-0.0128422	-0.0196271	-0.0283263	-0.0370682	-0.0457305	-0.0554685	-0.0644569	-0.0694471	-0.0697507	-0.0670711	-0.0633395	-0.0590666	-0.0538209	-0.0479845
0.0856101	0.0834988	0.0865322	0.0936106	0.10038	0.102372	0.103103	0.107521	0.112701	0.113952	0.113763	0.111313	0.107136	0.103848	0.0986257	0.0900475	0.0798424	0.0686291	0.0580433	-0.0516547	-0.0482397	-0.0449468	-0.040041	-0.0363804	-0.0368998	-0.0394918	-0.0410789	-0.0403801	-0.037986	-0.0355299	-0.0314219	-0.0273619	-0.0242339	-0.0189052	-0.00922443	-0.00917564	-0.0103031	-0.00632515	0.00108449	0.00434573	-0.000190462	-0.00609744	-0.00925612	-0.0122339	-0.0175675	-0.0231472	-0.0292397	-0.0352949	-0.0383137	-0.0386613
0.0161828	0.0157837	0.0118581	0.00667768	0.00272075	-0.00238351	-0.00822728	-0.0147843	-0.0207829	-0.0201766	-0.0162916	-0.0134561	-0.0071471	0.00144726	0.00513733	0.0101595	0.0118852	0.0126363	0.0118541	0.0115486	0.018311	0.0325224	0.0458589	0.0492466	0.0409276	0.0283807	0.0206672	0.0174044	0.0143037	0.01002	0.00549329	-0.000425499	-0.010578	-0.0207134	-0.0273687	-0.0299577	-0.0254289	-0.0102373	0.0213239	0.0376369	0.0461286	0.0486011	0.0480646	0.0485927	0.0503664	0.0555978	0.0671515	0.0830986	0.102294	0.122154
0.00221094	0.0041188	0.00551426	0.00530364	0.00444544	0.00359349	0.00351237	0.00436489	0.00436995	0.0033194	0.0020623	0.00092726	0.000812788	0.00175486	0.00327935	0.00461395	0.00559636	0.00650224	0.00636275	0.00561365	0.00516286	0.00519787	0.00660638	0.00884236	0.0101507	0.00991047	0.00820788	0.00554142	0.00378285	0.00336859	0.00327277	0.00302481	0.0018076	-0.00109733	-0.00396987	-0.00506574	-0.00490867	-0.00551759	-0.00570501	-0.00690625	-0.00944939	-0.0125876	-0.0152353	-0.0150509	-0.0118275	-0.00790406	-0.00706313	-0.00695649	-0.00551325	-0.00472222
0.00660457	0.0054257	0.0048069	0.0049528	0.00501206	0.00488904	0.0052601	0.00628366	0.00760544	0.00846164	0.00899477	0.00912851	0.00837147	0.00754808	0.00776456	0.00898561	0.00998632	0.0103234	0.0106477	0.0113666	0.012249	0.0131347	0.0137074	0.0137767	0.0136627	0.0141929	0.0155231	0.0170264	0.0181985	0.0193534	0.0206793	0.022425	0.0247408	0.0265567	0.027609	0.0276256	0.0261575	0.0240658	0.0226672	0.0229252	0.0251037	0.0287137	0.0345065	0.0434988	0.0546069	0.0671167	0.0820496	0.0996922	0.120648	0.144548
-0.00277671	-0.00221763	-0.00241243	-0.00261714	0.00763964	0.00743752	0.00577333	0.00385684	0.00150561	-0.00093775	-0.0021846	-0.00279298	-0.00484563	-0.00689287	-0.00529818	-0.000728299	0.00411838	0.00756554	0.0102231	0.012921	0.0167218	0.0218903	0.0263275	0.0278556	0.0265902	0.0237061	0.0206892	0.0184747	0.0179555	0.0178784	0.0155622	0.0108788	0.00690989	0.00534087	0.00394854	0.00224246	0.00146134	-0.000975948	-0.016724	0.0221374	-0.02993	-0.0326212	-0.0208688	-0.0155705	-0.00450295	0.0164843	0.0347359	0.0473105	0.0598893	0.0764345
-0.000467826	-0.00348878	-0.0090821	-0.0142871	-0.0159419	-0.0152071	-0.0129767	-0.0116325	-0.0136895	-0.0164074	-0.0175586	-0.0191201	-0.0197257	-0.0180075	-0.017465	-0.0197721	-0.0219878	-0.020848	-0.017964	-0.0166036	-0.0166919	-0.0166324	-0.0154374	-0.0162449	-0.0195306	-0.0224747	-0.0245627	-0.0267145	-0.0289356	-0.0321566	-0.0370796	-0.0411691	-0.0444262	-0.0477381	-0.0497646	-0.0502636	-0.0507923	-0.0533807	-0.0561544	-0.0557053	-0.0534802	-0.0514155	-0.049011	-0.0431107	-0.0333849	-0.0202175	-0.00312115	0.0188525	0.0460994	0.0793091
-0.00353335	-0.00428891	-0.000314293	-0.000438586	-0.00678988	-0.0012761	0.0163629	0.0283446	0.0344038	0.041373	0.0468239	0.0459556	0.0395094	0.0317519	0.0255112	0.0207595	0.0197002	0.0232902	0.0256661	0.025595	0.025512	0.0268598	0.0325295	0.0405712	0.0444422	0.042217	0.0390024	0.0346489	0.0284655	0.0234397	0.0181028	0.0106822	0.00142431	-0.00601329	-0.00742842	-0.00338531	0.000944086	0.00243443	0.00373232	0.00332539	0.00176499	0.0026137	0.00784704	0.0155665	0.0193771	0.0185637	0.0165287	0.0138444	-0.00475317	-0.017581
-0.00696767	-0.00420601	0.000982853	0.00146587	-0.00486661	-0.0135452	-0.0239253	-0.0316466	-0.035827	-0.0381334	-0.0387615	-0.0428498	0.0524671	0.0607688	0.0631974	0.0642701	0.0673064	0.0698801	0.0695066	0.0676776	0.0679171	0.067647	0.0644638	0.0613046	0.0574837	0.0495343	0.037769	-0.027245	-0.0209893	-0.0169082	-0.0115975	-0.00455435	0.00267282	0.00789736	0.010119	0.0106499	0.0108972	0.0120233	0.0136004	0.0138371	0.0131829	0.0115801	0.00550723	-0.0125606	-0.0167768	-0.0157242	-0.0163984	-0.020943	-0.0266806	-0.0249713
-0.0499527	-0.0512872	-0.0517919	-0.0504356	-0.0484378	-0.0474032	-0.0478553	-0.0495871	0.0522885	0.0546484	0.0562151	0.0577332	0.0582149	-0.0557262	-0.0510148	-0.0461634	-0.041204	-0.0356745	-0.0291093	-0.023597	-0.0220742	-0.0222443	-0.0215016	-0.0217156	-0.0261227	-0.0323593	-0.0350842	-0.0325247	-0.0283165	-0.0271601	-0.0269798	-0.027835	-0.03048	-0.0310843	-0.0287443	-0.0277805	-0.0294834	-0.0325861	-0.0367488	-0.0406686	-0.0424381	-0.0389998	-0.030629	-0.0204746	-0.0076313	0.00559119	0.01383	0.0164606	0.0176101	0.0200407
-0.00823376	-0.00824487	-0.00791366	-0.00806971	-0.0094905	-0.0116414	-0.0131447	-0.0129994	-0.0116634	-0.00992616	-0.00777533	-0.0057544	-0.00553567	-0.00609786	-0.00562327	-0.00442	-0.00482718	-0.00722898	-0.00951354	-0.0105512	-0.0107218	-0.0099643	-0.00852966	-0.00670939	-0.00483019	-0.00270288	0.000962368	0.00536235	0.00863643	0.0112918	0.0136715	0.015253	0.0166004	0.0187314	0.0216848	0.02454	0.0281229	0.033915	0.0414614	0.0494134	0.05709	0.0639217	0.0709456	0.0782052	0.0844786	0.0912302	0.0988316	0.106595	0.115161	0.126209
0.00126391	0.000759517	0.000570585	0.000115011	-0.001085	-0.00214824	-0.0031389	-0.0048528	-0.0068013	-0.00812343	-0.0090156	-0.00998328	-0.0119619	-0.0141433	-0.0150057	-0.0152169	-0.0156786	-0.0157034	-0.0154869	-0.0156759	-0.0165231	-0.0176262	-0.0182503	-0.0186817	-0.0190822	-0.0192997	-0.0193846	-0.0202209	-0.0214061	-0.0222713	-0.0221114	-0.0218021	-0.0216577	-0.0212963	-0.0219011	-0.0235508	-0.0247003	-0.0240483	-0.0218279	-0.0181237	-0.0127898	-0.00556321	0.00300634	0.0122946	0.0238903	-0.0267124	0.0810642	0.101749	0.118336	0.130217
-0.00850448	-0.00991734	-0.0122221	0.014584	0.0159979	0.0164104	0.0161119	0.015548	0.0150831	0.0144505	0.0134508	-0.0118672	-0.00990617	-0.00747278	-0.00418968	-0.00184378	-0.00200195	-0.00397291	-0.00562526	-0.00492394	-0.00248604	-0.000375143	6.63848e-05	-8.73138e-05	0.000571148	0.00354149	0.00888633	0.0151331	0.0213553	0.0253897	0.026292	0.0260326	0.0267269	0.0283346	0.0193918	0.0310681	0.0331509	0.0376385	0.0448788	-0.0521888	-0.0578889	-0.0627401	-0.0679838	-0.0753677	-0.0819461	-0.0851974	-0.0858725	-0.0835949	-0.0792343	-0.0747973
0.0307565	0.0301992	0.0297818	0.0292047	0.0280238	0.0290492	0.0332269	0.0372206	0.0394742	0.0413897	0.0417746	0.0402741	0.0389789	0.0395431	0.0393041	0.0359187	0.0306598	0.0257447	0.0232239	-0.0235666	-0.025108	-0.0267188	-0.0294172	-0.0306553	-0.0300363	-0.0302237	-0.0306701	-0.0305757	-0.0291196	-0.0248406	-0.0195525	-0.0148446	-0.00990556	-0.00572441	-0.00331964	-0.00211116	-0.00222348	-0.00454213	-0.00896015	-0.0134965	-0.016517	0.019398	0.0236198	0.0282847	0.0374814	0.0488015	0.0613616	0.0754348	0.0892473	0.100856
-0.0011965	-0.00434607	-0.00584204	-0.00955964	-0.0163166	-0.0221372	-0.0257006	-0.0284467	-0.0304874	-0.0320109	-0.0342921	-0.0374146	0.0405436	0.0413115	0.0378502	0.0340958	-0.0309213	-0.0279639	-0.0257275	-0.0210922	-0.0111852	-0.000137322	0.00466953	0.00226595	-1.9931e-05	0.0039781	0.00946425	0.0137392	0.0179332	0.0202333	0.0200165	0.017327	0.0159618	0.0238627	0.0374516	0.04345	0.0372045	0.0255799	0.0191851	0.0201256	0.0232687	0.0278466	0.0344281	0.0364103	0.0311804	0.0269619	0.0308856	0.0430323	0.0567722	0.0675678
0.0182168	0.0145878	0.00804329	0.00857606	0.0139809	0.0157979	0.0145307	0.0119021	0.0111006	0.0113451	0.0079566	0.00271419	0.00116505	0.000543515	-0.00116394	-0.00383649	-0.00747336	-0.0107825	-0.0142292	-0.0193563	-0.0205863	-0.0166369	-0.014359	-0.0134432	-0.011097	-0.00841454	-0.00863571	-0.0115954	-0.0137701	-0.0136974	-0.0122514	-0.0118786	-0.0131834	-0.0151823	-0.0155031	-0.0123397	-0.00484976	0.00404109	0.00919617	0.0106411	0.0106	0.0103137	0.0108834	0.0128121	0.0135155	0.0123413	0.0138499	0.020945	0.0325787	0.0170787
0.012049	0.012011	0.0116194	0.0120619	0.0128922	0.0142604	0.0158637	0.0165133	0.0158205	0.0139008	0.011909	0.0115549	0.0113671	0.00815969	0.00350855	-0.000922083	-0.000167924	0.00056781	0.00149106	0.00179681	0.00157849	0.000597615	-0.00206897	-0.00519157	0.0102768	0.0193552	0.0236488	0.0243333	0.0236298	0.0203205	0.0159498	-0.0126144	-0.0102569	-0.0112664	-0.014389	0.0135954	0.011134	0.000742571	-0.00600624	-0.0144229	-0.0234027	-0.0296003	-0.0325946	-0.0347619	-0.0374654	-0.0389743	-0.036179	-0.0281841	-0.0152623	0.00127063
0.0079545	-0.00603449	-0.00329575	-0.0018349	-0.0016725	-0.00074354	0.0014791	0.00343225	0.00341712	0.00113986	-0.00196116	-0.00509877	-0.00749044	0.00833166	0.00868164	0.0222852	0.0231156	0.0261992	0.0300693	0.0308519	0.0293742	0.0275581	0.0249351	0.02204	0.0194187	0.0176114	0.0176305	0.0180215	0.017217	0.0164918	0.0163232	0.0171773	0.0206713	0.0243509	0.0253355	0.0243687	0.0220306	0.0186473	0.0149826	0.0117204	-0.00630337	-0.00731729	-0.0043168	0.00128801	0.00507177	0.008345	0.0163668	0.0314262	0.053689	0.0835655
0.00277827	0.00253173	-0.00059669	-0.00456372	-0.0075334	0.00946254	0.0106123	0.0106633	-0.00870292	-0.00570332	-0.00455527	-0.00469991	-0.00407594	-0.00302418	-0.00200477	-0.000592553	0.00146927	0.00261456	0.00194129	0.000236726	-0.00117972	-0.00121801	-0.000170708	-3.66887e-05	-0.00120454	-0.00240095	-0.00373239	-0.00464429	-0.00395212	-0.00232572	-0.000766864	0.00119729	0.00320433	0.00455291	0.00322365	-0.00602393	-0.0127915	-0.0181227	-0.0234222	-0.0245258	-0.0201671	-0.0176662	-0.0195191	-0.0196581	-0.0162953	-0.0122349	0.0133155	0.00170169	-0.00748806	-0.0114196
0.0198264	0.0230326	0.0245361	0.0231887	0.0201524	0.018527	0.018362	0.0179719	0.0187346	0.0205034	0.0210037	0.0206245	0.0217652	0.023754	0.0240398	0.022231	0.0202594	0.0186874	0.0166533	0.0137793	0.0114653	0.011025	0.0120572	0.0146148	0.0172078	0.0176901	0.0159756	0.0147636	0.0159443	-0.0203876	-0.0186454	-0.0174169	-0.0183235	-0.0214998	-0.0245664	-0.0266912	-0.030148	-0.0342073	-0.0353423	-0.0295411	-0.017771	-0.00691632	0.00425337	0.0163978	0.0335393	0.0561611	0.0923413	0.145997	0.163716	0.178447
0.0213719	0.0226275	0.0223668	0.0197231	0.0185938	0.019139	-0.0177593	-0.0119391	-0.00448366	-0.000989557	-0.00163965	-0.00155883	0.00138848	0.00617541	0.0110639	0.015846	0.02153	0.026876	0.0294149	0.0327398	0.0391294	0.0440775	0.0448209	0.0420062	0.0396565	0.0391386	0.0327043	0.0174004	0.00153868	-0.00582884	-0.0189647	0.0276446	0.0352322	0.0424434	0.0470672	0.0493011	0.0493094	0.046408	0.0443528	0.0448801	0.0441551	0.0409582	0.0137365	0.0095819	-0.00531375	0.0193108	0.018596	0.013724	0.00176014	-0.0117886
-0.0121459	-0.0120195	-0.0114942	-0.0109683	-0.0109522	-0.0110963	-0.0101791	-0.00830333	-0.00431287	0.00251185	0.00368749	0.00339451	0.00384079	0.00551381	0.00755911	0.0091607	0.00952754	0.00945774	0.0101906	0.0111347	0.0109841	0.00999299	0.00843898	0.00677905	0.00585503	0.00510398	0.00430838	0.00341676	0.00234139	0.00166749	0.00186	0.00231035	0.00312324	0.00376228	0.00375935	0.00396091	0.0048491	0.00647701	0.00892647	0.0122799	0.0179029	0.0263773	0.0356535	0.0445397	0.0523119	0.057268	0.0576173	0.0532903	0.0453071	0.0344436
0.0443784	0.0475165	0.0506772	0.0521913	0.0536861	0.0576662	0.0596969	0.0578027	0.0591806	0.0636827	0.0635826	0.0611214	0.0583218	0.055719	0.05607	0.0586339	0.0635234	0.0691755	0.0707214	0.0688963	0.0670122	0.0661413	0.0660965	0.0654574	0.0605702	0.0516999	0.0409072	0.0300352	0.0211587	0.015013	0.0120329	0.0114906	0.0140375	0.0190278	0.0229422	0.0246123	0.0246144	0.0226388	0.0210067	0.0190408	0.016096	0.0108973	0.00409689	-0.000339615	0.00298966	0.0128922	0.0238847	0.0334743	0.042866	0.0498775
0.0315882	0.0314764	-0.0284918	-0.0242317	-0.0207571	-0.0186993	-0.0185754	-0.0184959	-0.0184509	-0.0195534	-0.0199711	-0.0200857	-0.0214092	-0.0231239	-0.0244052	-0.0245217	-0.0236988	-0.0230896	-0.0220936	-0.0205124	-0.0202348	-0.0208418	-0.0198834	-0.0165235	-0.0128518	-0.0124435	-0.0143762	-0.0163184	-0.0171164	-0.0166984	-0.0150878	-0.0129211	-0.012303	-0.0131891	-0.0124363	-0.00900633	-0.00552198	-0.00305543	-0.00231434	-0.00861466	-0.0314148	-0.0434801	-0.0542327	-0.064124	-0.0712539	-0.0729767	-0.0703981	-0.0659157	-0.0613297	-0.0575829
-0.00785876	0.0181294	0.0271585	0.0309582	0.0282589	0.0410479	0.0448025	0.0431211	0.0382204	0.0330806	0.0299979	0.0297491	0.0315604	0.0328592	0.0302859	0.025504	0.0226055	0.0195455	0.0123684	0.00540166	0.00240497	4.36029e-05	-0.00645999	-0.0201265	-0.0355034	0.0445217	-0.0465936	-0.0456597	-0.0423827	-0.0368435	-0.0343161	-0.0344637	-0.0332617	-0.0306934	-0.0306487	-0.0346094	-0.0395938	-0.0377938	-0.0296641	-0.0220851	-0.0160955	-0.0118232	-0.00824203	-0.00345717	0.0064048	0.0255554	0.0455749	0.0554399	0.0554115	0.0510055
0.00784565	0.0113958	0.0143538	0.0198404	0.0202939	0.018041	0.0154466	0.0115718	0.00635443	0.0025137	0.00142245	0.000617882	-0.00170238	0.00484215	0.00664927	0.00503528	0.00235621	0.000116315	-0.00150685	-0.00209027	-0.00167536	0.00169415	0.00637101	0.00938867	0.0106865	0.0120014	0.0141302	0.0154869	0.0145953	0.0135117	0.0124141	0.00977855	0.00601157	0.00138968	-0.00268213	-0.00353821	-0.00178412	-0.00221233	-0.00437726	-0.00416839	-0.0033241	-0.000866571	0.00436064	0.0101432	0.0096148	0.00062783	-0.0237498	0.0259224	0.0371525	0.0471631
0.00315276	0.0125835	0.0160331	0.0138396	0.0139978	0.0129775	0.0126421	0.0118606	0.00951793	-0.00733225	-0.00707529	-0.00865893	-0.0114251	0.0141737	0.016183	0.0173983	0.0175449	0.0177385	0.0194428	0.0213445	0.0226866	0.0237971	0.0231704	0.0210949	0.0192495	0.0181348	0.01913	0.0212761	0.0218792	0.0199742	0.0168729	0.0138685	0.0119999	0.012521	0.0134823	0.0138211	0.013185	0.0102747	-0.00822125	-0.00887459	-0.0117044	-0.0161494	-0.0201988	-0.0247438	0.0334874	0.053371	0.081846	0.112703	0.138804	0.162251
-0.00695378	-0.0089904	-0.0105835	-0.013069	-0.0193976	-0.0243563	-0.0229198	-0.0173816	-0.0103572	-0.00450967	-0.00322389	-0.00385745	-0.00356009	-0.00214444	0.00119476	0.00319888	0.00221444	0.00156998	0.000609604	-0.00173537	-0.00210127	0.00107633	0.00378459	0.00232791	-0.00171526	-0.00380062	-0.00363513	-0.00490079	-0.00724988	-0.00788868	-0.00715044	-0.00903432	-0.0142559	-0.0183753	-0.0218689	-0.0275869	-0.0313345	-0.0280009	-0.0221407	-0.0186981	-0.0150482	-0.0104174	-0.00691604	-0.0065557	-0.0093271	-0.0151251	-0.0283378	0.0560928	0.0791801	0.0923016
0.0600411	0.0583931	0.0538215	0.0471236	0.0364438	0.0228233	-0.0146888	-0.00851313	-0.00359163	-0.00288601	-0.00482675	-0.00722394	-0.00935228	-0.00845965	-0.00382239	1.47884e-05	0.00141379	0.000851723	-0.00242422	-0.00496347	-0.00380438	-0.0038782	-0.00941375	-0.0165251	-0.0189192	-0.0159146	-0.0124063	-0.0113078	-0.0113733	-0.0133042	-0.015455	-0.0119344	-0.00362456	0.00228578	0.00217628	-0.00129753	-0.00344089	-0.00214182	0.00294073	0.0104129	0.0170053	0.0215939	0.0267825	0.0338155	0.0426428	0.0502562	0.053946	0.0539354	0.0516301	0.0521767
-0.00273074	-0.0028298	-0.00209604	-0.00129743	-0.00113675	-0.0013621	-0.0022167	-0.0030397	-0.00359672	-0.00385266	-0.00395608	-0.00353427	-0.00288904	-0.00311175	-0.00323426	-0.00300133	-0.00269787	-0.00218255	-0.00153028	-0.00106212	-0.0009207	-0.0014911	-0.00157093	-0.000512431	-0.000134177	-0.000331544	0.000495566	0.00139067	0.000678468	-0.000168599	-0.000158677	-8.03879e-05	-0.000314386	-0.00037178	-0.000472006	-0.000539555	-0.000146748	0.00146439	0.00517907	0.0103529	0.0158135	0.0200381	0.0226354	0.0256158	0.0291923	0.0320554	0.0341378	0.035919	0.0379028	0.0411442
0.0373171	0.0346354	0.0313498	0.0296318	0.0302977	0.0314222	0.0306005	0.0281802	0.0245324	0.0205522	0.0195246	0.020864	0.021778	0.021532	0.0211074	0.0212071	0.0225303	0.0235735	0.0219653	0.0181324	0.0143259	0.0116931	0.0105734	0.0105424	0.00980264	0.00726508	0.0034815	-0.000788892	-0.00427323	-0.0050219	-0.00370157	-0.00268479	-0.00289131	-0.00357168	-0.00331938	-0.00206409	-2.09476e-05	0.00230829	0.00232886	-8.58576e-05	-0.00254041	-0.00335225	-0.00208294	0.00158329	0.00574929	0.00900224	0.014046	0.0241616	0.0403957	0.0602705
0.0363314	0.036943	0.0354117	0.0319365	0.0308675	0.0316857	0.031759	0.0302062	0.0271827	0.0255334	0.0277762	0.0321501	0.0359594	0.0393745	0.0405795	0.0380902	0.0342861	0.0314131	0.0306483	0.0305238	-0.0306008	0.0318327	0.0349846	0.0375671	-0.0355478	-0.030832	-0.027825	-0.0274649	-0.0276751	-0.0276464	-0.0265392	-0.02378	-0.0206988	-0.018394	-0.0174067	-0.0169123	-0.0149023	-0.00904551	0.00144652	0.00776123	0.0116687	0.0176795	0.022542	0.0238561	0.0231343	0.0212415	0.0203191	0.021472	0.0221459	0.0225436
-0.00537149	0.00459744	0.00405299	0.00508564	0.00614069	0.00657826	0.00739683	0.00844127	0.00872576	0.00799277	0.00813664	0.0106832	0.0134985	0.0146249	0.0140676	0.012866	0.012128	0.0120611	0.0123518	0.0130072	0.0139945	0.0138587	0.012512	0.0113848	0.0115	0.0126043	0.0135035	0.0135019	0.0124823	0.0108597	0.00948512	0.00896702	0.00904714	0.00914596	0.0097145	0.0112642	0.0139002	0.0182391	0.0264401	0.0318538	0.0336302	0.0274425	0.000476036	-0.0334854	-0.0386067	-0.0420872	-0.0457609	-0.0497249	-0.0526924	-0.0541726
0.00503417	0.00840465	0.0119803	0.0131994	0.00956062	0.0107651	0.0110292	0.0123511	0.0140689	0.0150907	0.0155883	0.0180181	0.02138	0.0212384	0.0222746	0.0220792	0.0203591	-0.00841357	-0.00871907	-0.00856449	-0.00733818	-0.00490799	-0.00300747	-0.00343518	-0.00526963	-0.00751552	-0.00937498	-0.0105836	-0.0117973	-0.0132314	-0.0154467	-0.0185655	-0.0206096	-0.0203131	-0.0180092	-0.0144606	-0.0103131	-0.00604006	-0.00248345	-0.00147764	-0.00108333	-0.000258718	-0.00123958	-0.0060054	-0.0148186	-0.0252666	0.0320449	0.0287075	-0.0103608	0.0229504
0.0392494	0.035008	0.0297434	0.0339385	0.0409549	0.0449624	0.0451805	0.0444105	0.0464641	0.0478958	0.0472389	0.0448407	0.0383308	0.0290747	0.0215767	-0.0152412	-0.00878457	-0.0020362	-0.00280255	-0.00493646	-0.0111888	-0.0197331	0.0246296	-0.0250021	-0.0219801	-0.0187698	-0.0179577	-0.0189377	-0.0198512	0.026487	0.0287401	0.0268095	-0.00326078	-0.0034469	-0.00446475	-0.00498751	-0.00542026	-0.00771057	-0.0101727	-0.0127376	-0.0177876	-0.0264457	0.036986	0.050117	0.0647713	0.0785552	0.0886339	0.0937486	0.0975953	0.101166
0.0218657	0.0236717	0.0234902	0.0255619	0.0285986	0.0311325	0.0342768	0.0377145	0.0402483	0.039289	0.0356504	0.0337917	0.0329376	0.0314011	0.0299366	0.0288134	0.0276528	0.025744	0.024998	0.0264437	0.0300518	0.0334383	0.0343847	0.0337257	0.0324705	0.0307955	0.0284789	0.0281272	0.0271107	0.0237213	0.0189929	0.0136689	-0.00958499	0.00814835	0.00981037	0.0110516	-0.0104107	-0.00876039	-0.00665749	-0.00420912	-0.0038896	-0.00596342	-0.0095121	-0.0127729	-0.013439	-0.00992421	-8.30808e-05	0.0155652	0.0324591	0.0476682
-0.0432041	-0.0457398	-0.051936	0.0605829	0.0666873	0.0693183	0.0718063	0.0758179	0.0786553	0.0801557	0.0834384	0.087028	0.0889767	0.0909031	0.0937216	0.0955236	0.090605	0.0876181	0.0840875	0.0818446	0.0810603	0.079185	0.0754694	0.0705875	0.0652668	0.061414	0.0579066	0.05679	0.0628476	0.0707325	0.0754261	0.0776626	0.0780933	0.0793724	0.083118	0.0885066	0.0936425	0.0945773	0.0883765	0.124364	0.123386	0.121565	0.114467	0.102222	0.0890474	0.0736901	0.0554197	0.0385918	0.0251804	0.0158157
0.00313245	0.00210672	-3.90313e-05	0.00663576	0.006447	0.00681158	0.0089892	0.0114521	0.0126237	0.0135865	0.0129928	0.0135829	0.0141627	0.0157179	0.0174	0.0187957	0.020487	0.0217325	0.0223884	0.0233808	0.0146607	0.0137806	0.0257626	0.0280912	0.030421	0.0331229	0.0353937	0.0381569	0.0402198	0.0411661	0.0430403	0.0447101	0.0444497	0.0436512	0.0435541	0.0438135	0.0442835	0.0433861	0.0436363	0.043156	0.0443442	0.0495162	0.058228	0.0665669	0.0748873	0.083797	0.0921355	0.0997872	0.108226	0.116839
-0.0150776	-0.00496061	0.00138138	0.0017098	0.00366385	0.00734061	0.0107203	0.0100172	0.00279729	-0.00492684	-0.00866128	-0.00826028	-0.00510187	-0.00440875	-0.0107858	-0.0185167	-0.0219605	-0.0234903	-0.0246333	-0.0268279	-0.0304827	-0.0345966	-0.0394505	-0.044196	-0.0454135	-0.0412061	-0.0379255	-0.0367713	-0.0357189	-0.0337801	-0.0298355	-0.0242521	-0.0153199	-0.00172834	0.0105615	0.0143018	0.013899	0.0139833	0.0129436	0.0105111	0.00654818	-0.00084483	-0.00998675	-0.0168157	-0.0207159	-0.0186246	-0.013247	-0.0112614	-0.0121504	-0.0131355
0.0205246	0.0178469	0.014677	0.0144608	0.0149002	0.0114552	0.00521843	-0.000134817	-0.00355695	-0.00549824	-0.00454246	-0.00131266	-0.00309499	-0.0103318	-0.0143414	-0.0129012	-0.0104693	-0.00697958	-0.0035722	-0.00327218	-0.00621762	-0.00835484	-0.00563794	0.000877444	0.00539256	0.00612232	0.00604707	0.00424769	0.00152828	0.00119673	0.00409918	0.0069822	0.00820718	0.00862052	0.00755201	0.00697888	0.0100354	0.0153418	0.0204066	0.0240165	0.0252752	0.0237234	0.0202519	0.0168999	0.0165041	0.0177057	0.0180204	-0.0173686	0.0505615	0.0849907
0.0212883	0.0198028	0.0180912	0.0159334	0.0111483	0.00293638	-0.00562652	-0.00972397	-0.00789043	-0.00495621	-0.00392922	-0.00376788	-0.00549445	-0.00961716	-0.0108591	-0.0056543	0.00173906	0.00673831	0.00914341	0.00913137	0.00568553	0.00109058	0.00101814	0.005511	0.00966851	0.0122664	0.0144972	0.0114028	0.00227546	-0.0043901	-0.00610027	-0.00709311	-0.0106435	0.0138985	-0.0134048	-0.0094665	-0.00243557	0.0132934	0.0211672	0.0201272	0.00973764	0.00410707	0.00157215	0.00204077	0.00733473	0.0115766	0.0107692	0.0101301	0.0121115	0.0141053
0.0217925	0.0215635	-0.00233333	-0.0182024	0.0276755	0.0306972	0.0338731	0.0382628	0.0382932	0.0321365	0.0228748	-0.0143499	-0.00880508	-0.00464308	0.000855772	0.0067108	0.0108011	0.0200959	0.0113196	0.00203451	0.0128882	0.0180275	0.0205562	0.024195	0.0264646	0.0259493	0.0212471	0.0167965	0.0111064	-0.00262207	-0.0112472	0.0209212	0.0289175	0.0310934	0.0282273	-0.0255624	-0.023712	-0.00749331	-0.00408509	-0.0130111	-0.0241461	-0.0329708	-0.0414556	-0.0543122	-0.0703114	-0.0869342	-0.101369	-0.110675	-0.11386	0.11216
-0.00761848	-0.00224925	0.00356676	0.00792019	0.0115141	0.0132499	0.0138762	0.0150386	0.0160458	0.0159	0.0143911	0.0137013	0.0146542	0.015089	0.0136278	0.0117531	0.0114961	0.0129557	0.015533	0.0185005	0.0211725	0.0228288	0.0120687	0.0104024	0.0099555	0.0105386	0.0098964	0.00720766	0.00442629	0.00336276	0.00274276	0.00207249	0.00203899	0.0012831	-1.26089e-05	-0.000645083	-0.00022333	0.00079963	0.00174246	0.00166833	0.00211825	0.00545191	0.0109681	0.0173079	0.0239216	0.0315251	0.0432519	0.0620558	0.0880238	0.122682
-0.0159712	-0.0152182	-0.0129871	-0.00584129	0.00408372	0.0134941	0.0227215	0.0314162	0.0355128	0.0337961	0.0303744	0.0295116	0.027829	0.0222798	0.0185136	0.0151096	0.00705091	-0.00183988	-0.00557735	-0.00729089	-0.0109053	-0.0137214	-0.0124836	-0.00740324	-0.0039589	-0.00528237	-0.00747027	-0.00590677	-0.00205455	0.0035921	0.0118973	0.0173295	0.0157485	0.0091869	0.00313421	0.000296527	0.00130336	0.0032834	0.00091828	-0.00463555	-0.00850881	-0.00731067	-0.00180981	0.0038911	0.00952361	0.0177685	0.0260162	0.0295035	0.0309996	0.0344922
0.00950356	0.0128391	0.0132912	0.0141158	-0.0160248	-0.0160269	-0.0157203	-0.0168542	-0.0177903	-0.0187472	-0.0203896	0.0225459	0.0278273	0.0312565	0.0279936	0.0227664	0.0211861	-0.0246202	-0.0190576	-0.0134961	0.00165613	0.0103689	-0.00583596	0.0105255	0.00715179	0.00613034	0.00351468	0.00207221	-4.37594e-05	-0.00304447	-0.00593239	-0.00926619	-0.0138307	-0.0190301	-0.0259151	-0.0361492	-0.0485041	-0.0600943	-0.0672233	-0.0700906	-0.0714354	-0.0729465	-0.0731251	-0.0692146	-0.0599858	-0.0462703	-0.0332047	-0.0258839	-0.0219759	-0.0173135
-0.0217285	-0.0229484	-0.0231133	-0.0232788	-0.022863	-0.0205568	-0.0178716	-0.0153976	-0.0140567	-0.0133742	-0.0131991	-0.0127671	-0.0120938	-0.0114392	-0.0106208	-0.011109	-0.0129861	-0.0153043	-0.0166591	-0.0168186	-0.0168622	-0.0175443	-0.0173079	-0.0164884	-0.0156723	-0.0153154	-0.0159238	-0.0156192	0.0146657	-0.0136964	-0.0112931	-0.00818977	-0.0065725	-0.00560538	-0.00408761	-0.0007691	-0.00352851	-0.00439017	-0.00326565	0.00254834	0.010215	0.0141229	0.0163416	0.0173492	0.0174413	0.0161933	0.0145141	0.0144408	0.0163185	0.0192009
0.00467351	0.00709352	0.0109248	0.0153221	0.0201164	0.0253168	0.02939	0.0317165	0.0319064	0.0292203	0.0261535	0.0245552	-0.0237906	-0.022679	-0.0202097	-0.0161847	-0.0130127	-0.0108073	-0.00867763	-0.00757474	-0.00650606	-0.00384155	-0.00106449	-0.000576786	-0.00272454	-0.00577678	-0.00696096	-0.00726801	-0.00913622	-0.0116342	-0.0123938	-0.0116012	-0.0100252	-0.00722301	-0.00275529	0.00254963	0.00669278	0.00924853	0.0114792	0.0119374	0.0100518	0.00895222	0.0101001	0.00914647	0.000709554	-0.0276339	0.0612527	0.0853502	0.106378	0.121876
0.00147273	0.00531456	0.00982858	0.0129525	0.0129522	0.00886256	0.00386418	0.00206734	0.00260484	0.00290412	0.000318325	-0.00523725	-0.00985584	-0.0124474	-0.0140737	-0.0143267	-0.0136079	-0.0136608	-0.0140885	-0.0119004	-0.00597541	-0.000363775	0.00112149	0.000310216	0.00193929	0.00746677	0.0136418	0.0183274	0.022855	0.0255846	0.0245028	0.0232129	0.0225426	0.0205087	0.0173342	0.0141556	0.0119518	0.0111638	0.0133949	0.0235304	0.0414787	0.0625503	0.0880945	0.115912	0.137298	0.146863	0.147829	0.146326	0.144431	0.14285
0.0349511	-0.0253114	-0.0198601	-0.0180707	-0.0159794	-0.00942638	0.00386312	0.0189297	-0.0133858	-0.0150954	-0.0142741	-0.0155736	0.0304553	0.0185751	0.0401481	0.0424618	0.0421809	0.0134182	-0.0195779	-0.022716	-0.0225465	-0.0202943	-0.0154305	-0.0081387	-0.00313278	-0.00881955	-0.0233909	-0.0333435	-0.0335845	-0.0315541	-0.0315344	0.0314461	0.0316484	0.0319292	0.0288545	-0.0188824	-0.00377126	0.00806313	0.0149071	0.0236895	0.0400646	0.0611128	0.0765668	0.0849612	0.0967315	0.114066	0.132435	0.147826	0.152494	0.149642
0.00717068	0.00798701	0.00948208	0.00821076	0.00456616	0.00125355	0.00046576	0.00148626	0.00132623	0.000208174	-0.00158197	-0.00432038	-0.00556511	-0.00340108	0.00014717	0.00282255	0.00316647	0.00125549	-0.000696977	-0.00103504	0.000480989	0.00401289	0.00712048	0.00850424	0.0112446	0.0144858	0.0157185	0.0171015	0.0183395	0.0180607	0.0189885	0.0212669	0.0249138	0.0274794	0.0282164	0.0272934	0.026555	0.0273072	0.0309929	0.0369098	0.0428336	0.0445243	0.0421702	0.03765	0.0262087	-0.00193085	-0.00479042	-0.00617757	-0.00737685	-0.00872537
0.0139675	0.0034008	0.00522023	0.00653283	0.00880247	0.0161352	0.0281784	0.0400106	0.0403256	0.0352861	0.027493	0.0198426	0.0181725	0.0155077	0.0177912	0.00582007	0.00189156	0.00209429	0.000477751	0.00196755	-0.0101818	0.021265	0.0234937	0.0183148	-0.0111624	-0.00809117	-0.0128168	-0.0211038	-0.0270351	-0.0279384	-0.0273987	-0.0286934	-0.0334376	-0.0405322	-0.0459402	-0.0450284	-0.039126	-0.034351	-0.0304163	-0.0243402	-0.0151123	-0.00448143	0.00810579	0.0183506	0.0182185	0.0118718	0.00827464	0.00916825	0.0122817	0.0202032
0.0124576	0.00679038	0.0116882	0.0141511	0.0164147	0.0241076	0.035867	0.0431863	0.040753	0.0342666	0.0295033	0.0258075	0.02193	0.0188549	0.0173447	0.0172614	0.0125606	-0.0105537	-0.0116204	0.0145112	0.0215745	0.0340833	0.0361226	0.0330057	0.0290959	-0.0243968	-0.0249051	-0.0294141	0.0315019	-0.0286485	-0.0245134	-0.021651	-0.0225702	-0.0286026	-0.0355637	-0.0365096	-0.0331675	-0.0327832	-0.0338713	-0.0317925	-0.0274707	-0.0239877	-0.0172135	-0.00801968	-0.00500281	-0.00728984	-0.00690355	-0.000673084	0.00842666	0.0216108
0.0257721	0.0190297	-0.000478461	0.00501914	0.00892791	0.0163223	0.0280792	0.0397547	0.0427198	0.039609	0.0367526	0.0358159	0.0356545	0.0371954	0.0415349	0.0411388	0.0279803	0.0111843	-0.00608954	-0.0118489	0.021786	0.029917	0.0305396	0.0257666	-0.0202194	-0.018762	-0.0233546	-0.0290026	-0.0307855	-0.0283508	-0.0263852	-0.027931	-0.0332225	0.0383781	-0.0396571	-0.0361205	-0.0313041	-0.0302629	-0.0289745	-0.0229053	-0.0116274	0.000920495	0.0134166	0.022653	0.0227161	0.0172969	0.0118014	0.00811502	0.00649245	0.00830047
0.00510753	0.00411008	0.00337572	0.00339081	0.0042467	0.00533951	0.00510107	0.00321472	0.000678886	-0.00108579	-0.000894487	0.000790447	0.0026411	0.00377511	0.00387767	0.00296814	0.00221895	0.00289719	0.00459909	0.00630852	0.0069766	0.00579444	0.00374677	0.00237813	0.00205798	0.00245997	0.00268491	0.00234587	0.00138811	7.71963e-05	-0.000585521	-6.3186e-06	0.000641499	0.000701663	0.000981887	0.0015833	0.00205932	0.00333534	0.00790085	0.0132044	0.0184635	0.0241772	0.0301091	0.0360821	0.0425574	0.0496573	0.0567981	0.0640223	0.0714347	0.0791093
-0.0126206	-0.0124312	-0.0112804	-0.0104061	-0.0114329	-0.0124749	-0.0134176	-0.0178023	-0.0235437	-0.0258707	-0.0250571	-0.0228757	-0.0195556	-0.0155723	-0.0106998	-0.00625101	-0.00348578	-0.000440349	0.0035419	0.00687143	0.00683085	0.00344733	0.000295239	-0.00131483	-0.00363368	-0.00623371	-0.00698818	-0.00628923	-0.00540027	-0.00543639	-0.00473156	-0.00120465	0.00338569	0.00747542	0.0116033	0.0153535	0.0187829	0.0206462	0.0193431	0.0156295	0.0118405	0.00909842	0.00646796	0.00350271	-0.000185005	-0.00528829	-0.0116308	-0.0168062	-0.0198762	-0.0192094
0.0178378	0.0178096	0.0178302	0.0182143	0.0190814	0.0189703	0.0183084	0.0173623	0.0145372	0.0101989	0.00676412	0.00444722	0.00213757	0.000665554	-0.000211855	-0.00103335	-0.00142598	-0.00188477	-0.00153201	-3.33791e-05	0.00126653	0.00214808	0.0019501	0.000239085	-0.00170432	-0.00288147	-0.00431613	-0.00586852	-0.00733863	-0.00872607	-0.00950977	-0.010555	-0.0110723	-0.0108879	-0.0122573	-0.0141943	-0.0143849	-0.011425	-0.0065462	-0.00169587	0.00355981	0.00994672	0.0172675	0.0273247	0.0400336	0.0518692	0.0636162	0.0756594	0.0885862	0.10477
0.0264652	0.0176713	0.00791445	-0.00331125	-0.0124241	-0.0149634	-0.0146005	-0.013496	-0.00651752	0.00397158	0.0121653	0.0197329	0.0267247	0.0307399	0.0321735	0.0331347	0.0350119	0.0349955	0.0303921	0.0248095	0.0204001	0.0142252	0.00813554	0.00758111	0.0114374	0.0129145	0.0125153	0.0151851	0.0186178	0.0177225	0.0133513	0.0078506	0.00253439	-0.000289902	-0.00206351	-0.00512379	-0.00916697	-0.0120447	-0.014243	-0.0164805	-0.0147822	-0.00838945	-0.00211715	0.000711198	0.00218487	0.00326381	0.00103804	-0.00363496	-0.00629861	-0.00449233
-0.00983382	-0.0110479	-0.0113771	-0.010865	-0.00971669	-0.00960117	-0.0103319	-0.0109843	-0.0115569	-0.0117083	-0.011451	-0.011774	-0.0122048	-0.0119844	-0.0115834	-0.0111186	-0.0102867	-0.00891322	-0.00726131	-0.00628106	-0.00655681	-0.00738275	-0.00875243	-0.0111545	-0.013756	-0.0151117	-0.0155187	-0.0165446	-0.0183091	-0.0202909	-0.0219428	-0.0226411	-0.0217027	-0.019661	-0.0189424	-0.0203004	-0.0194012	-0.0121377	-0.00104196	0.00991246	0.0207068	0.0322239	0.0443823	0.0567394	0.0683324	0.077416	0.0832618	0.0858756	0.0859227	0.086918
-0.00819127	-0.00886427	-0.0112686	-0.0132167	-0.00940963	-0.000167879	0.00696998	0.00889171	0.00598113	-6.60656e-06	-0.00424339	-0.00450055	-0.00169185	0.00230775	0.000175921	-0.0081322	-0.0157156	-0.0210294	-0.0224344	-0.0165085	-0.0092549	-0.00762734	-0.0067416	-0.00293785	-0.00126904	-0.000619902	0.00275655	0.0097654	0.0179235	0.0232093	0.0264184	0.0340969	0.0417467	0.0432952	0.0411414	0.0372043	0.0332353	-0.00148638	-0.0041286	-0.005576	-0.00725718	-0.00793863	-0.00446361	0.00245852	0.00577515	-0.00303418	-0.0133113	-0.0144925	-0.015134	-0.0219623
-0.00363362	-0.00398267	-0.00457617	-0.00497908	-0.00484378	-0.00450883	-0.00388116	-0.00279796	-0.00113628	0.00113741	0.00325583	0.00470658	0.00526199	0.00538881	0.00595587	0.00741859	0.00894282	0.00958274	0.00980617	0.0100407	0.0103823	0.0112398	0.0132036	0.0156695	0.0177865	0.0192374	0.02011	0.0206826	0.0202057	0.0188098	0.0181604	0.0184457	0.0176407	0.0159618	0.0151984	0.0145772	0.0116801	0.00518537	-0.00164283	-0.00531923	-0.00580416	-0.00543015	-0.0044919	-0.00213198	0.000847798	0.00337289	0.00580836	0.0104179	0.0175648	0.0237957
-0.000625452	0.0106697	0.0118876	0.00551241	0.00749605	0.0076751	0.0104473	0.0141482	0.0154034	0.0127604	0.00577043	0.00058611	-0.00567467	0.0136992	0.0217898	0.0270976	0.029609	0.0330364	0.0369202	0.0405078	0.0417859	0.0379816	0.0318267	0.0217476	0.0232818	0.0232733	0.0238531	0.0247263	0.0227947	0.0175415	0.0126787	0.0112473	0.00967944	0.00585957	0.00445361	-0.000923007	-0.0016079	-0.000286215	0.00153372	-0.0266852	-0.0269128	-0.0204473	-0.0147657	-0.0153135	-0.0118975	0.00157282	0.0198309	0.0370393	0.051337	0.0647619
0.00512335	0.00396591	0.00314052	0.00296506	0.00324645	0.00360296	0.00381297	0.00357546	0.00316684	0.00331475	0.00408951	0.00499466	0.00576635	0.00606019	0.0059499	0.00636183	0.00785793	0.00997098	0.0120629	0.0138905	0.0150098	0.015603	0.0163068	0.0174443	0.0181985	0.0180573	0.0173429	0.0161518	0.015193	0.0154612	0.0169506	0.0181803	0.0184526	0.0179994	0.0175359	0.0168717	0.0161836	0.0167917	0.020213	0.0267016	0.034421	0.0423424	0.0504085	0.0578954	0.0656252	0.0727315	0.0761227	0.0759138	0.0735966	0.0710748
-0.00871462	-0.00871434	0.00839143	0.00811515	0.00768509	0.00679758	0.00575338	0.00517164	0.0045572	0.00588337	0.00564591	0.00431999	0.0028214	0.00277662	0.0040449	-0.000720921	-0.00097747	-0.00156119	-0.00174219	0.00621617	0.00621566	0.00567083	0.00542729	0.00693808	0.0094902	0.0106986	0.00958866	0.00832999	0.00819051	0.00846386	0.00888908	0.00924441	0.00883522	0.00754938	0.00621936	0.00620872	-0.00280539	-0.00373843	-0.00602961	-0.0111698	0.0162148	-0.0189987	0.00106376	0.00602919	0.0131317	0.021014	0.0333221	0.050491	0.0658129	0.0755849
0.00929542	0.00996172	0.0110805	0.0127157	0.0146162	0.0148152	0.0136899	0.013275	0.0143853	0.0154441	0.0122682	0.00721577	0.00478422	0.00420696	0.0033899	0.00421151	0.00729739	0.00908677	0.00823834	0.00759505	0.0115558	0.0168548	0.018967	0.0194494	0.0223683	0.0256955	0.0257301	0.0245126	0.0230631	0.0230669	0.0252625	0.0278744	0.0281464	0.0251789	0.019536	0.0128271	0.00789472	0.00481607	0.0016616	-0.00593819	-0.0177664	-0.0288951	-0.0378324	0.0607963	0.0833802	0.0913898	0.099835	0.10359	0.101504	0.099389
0.0014467	0.0015136	0.00136702	0.00152622	0.00193173	0.00664644	0.00846759	0.0103664	0.0124944	0.0136227	0.0132893	0.0123972	-0.00419044	-0.00449355	-0.00406528	-0.00390197	-0.00435355	-0.00437002	-0.00453088	0.000774653	0.000301338	0.00035493	0.000481946	0.000449673	-0.000748191	-0.00272621	-0.0040577	-0.00452092	-0.00439009	-0.00453295	-0.00519623	-0.00561766	-0.00570212	-0.00604596	-0.0066251	-0.00650319	-0.00628339	-0.00771141	-0.00920425	-0.00857401	-0.00751144	-0.00609561	-0.00454443	-0.00529397	-0.00849551	-0.0120245	-0.01376	-0.0119799	-0.0047386	0.00754829
0.014997	0.0150175	0.0125182	0.00953106	0.00816514	0.00808407	0.00682916	0.00368837	0.00146109	0.00342129	0.00860046	0.0122827	0.0129554	0.0136621	0.0134001	0.0116009	0.00485098	0.00672165	0.014027	0.0121136	0.00500673	-0.000609668	-0.0018472	0.00017763	0.000271916	-0.00469127	-0.00770466	-0.0040236	0.0042693	0.0117474	0.0145338	0.0135722	0.0120095	0.00939273	0.00595312	0.00521486	0.00693947	0.00881033	0.0088071	0.0076681	0.00841738	0.0129041	0.0202779	0.0301312	0.0448664	0.0619713	0.0724939	0.0681075	0.05055	0.0356353
0.0261793	0.0309318	0.0354274	0.0379557	0.0383889	0.0360772	-0.031088	-0.0250701	-0.020352	-0.0169739	-0.0134997	-0.0111512	-0.00958062	-0.00777143	-0.00490775	-0.0044514	-0.00782384	-0.0117345	-0.0123828	-0.00912402	-0.00603482	-0.00482042	-0.00298807	0.000146618	0.00413594	0.0107254	0.016517	0.0185108	0.0170594	0.0135199	0.0102142	0.00714583	0.0027793	-0.0015225	-0.00478866	-0.00918628	-0.0143452	-0.0151397	0.0365406	0.0363131	0.0404346	0.0441612	0.0436935	0.0426543	0.0425594	0.0457421	0.0509771	0.0562016	0.0638045	0.0728305
0.0123635	0.0097976	0.0045658	0.00316354	0.00944196	-0.00575001	-0.00361758	-0.00397505	-0.00444995	-0.00419717	-0.00166563	-0.00336412	-0.00593065	-0.00549355	-0.00525266	-0.00643663	-0.00937735	-0.0116749	-0.0109519	-0.00962197	-0.00576049	0.00456712	0.0169592	0.0287699	0.0374936	0.040745	0.0453432	0.0510495	0.0546227	0.0564397	0.0550978	0.0473607	0.0339675	0.0212083	0.00513088	0.0116317	0.0179814	0.0243233	0.0274446	-0.0200183	-0.0127222	0.000332461	0.0233577	0.0452827	0.0627045	0.0760296	0.0824664	0.084056	0.0847328	0.0816119
-0.0228756	-0.027402	-0.0277713	-0.0264029	-0.0270212	-0.0291969	-0.0283865	-0.0218487	-0.0152809	-0.0127814	-0.0119368	-0.00983428	-0.00698029	-0.00754237	-0.0102526	-0.0137909	-0.0186136	-0.0228163	-0.0235136	-0.020178	-0.0166757	-0.0144477	-0.00958236	0.00058816	0.0103447	0.0159549	0.0217077	0.0279155	0.0287698	0.0247038	0.0230267	0.0216712	0.0142263	0.00533639	0.00189063	0.0033302	0.00493196	0.00659346	0.0127913	0.0216182	0.0284565	0.0371199	0.0512849	0.0660346	0.0784117	0.0888535	0.0979205	0.106232	0.111356	0.107508
0.0317233	0.0313629	0.0325102	0.035626	0.0409034	0.0454327	0.0478503	0.047437	0.0470927	0.0479636	0.0477361	0.0452236	0.0292378	0.0236553	-0.0151163	0.0160865	0.018599	0.0217462	0.0232979	0.021856	0.0224096	0.0254606	0.0264571	0.0252806	0.0220656	0.0179316	0.0142585	0.010871	0.00724298	0.00303571	-0.00129827	-0.00607759	-0.0101148	-0.0119135	-0.0110924	-0.00978657	-0.0103848	-0.0127484	-0.0141883	-0.0134077	-0.01117	-0.00597908	0.00118471	0.00713699	0.0097605	0.012078	0.0182167	-0.00215305	0.000515406	0.0025634
0.0563967	0.0480545	0.044811	0.0413512	0.0364872	0.0277515	0.013351	0.00451249	-0.00883157	-0.020214	-0.0277865	0.0362939	0.0421382	0.0403515	-0.0349106	-0.0345805	-0.0393694	0.0466086	0.0483633	0.0442996	0.0428949	0.0460271	0.048424	0.0436375	-0.0333699	-0.0197907	0.0024018	0.024381	0.0420311	0.0491533	0.0457156	0.0444605	0.0486137	0.0576041	0.070386	0.0811133	0.0855345	0.0845452	0.0797036	0.07055	0.05907	0.0467718	0.0369285	0.0317907	0.0294779	0.0314962	0.0294839	0.0249972	0.0226151	0.022637
-0.0126237	0.0340404	0.046731	0.0540806	0.0564196	0.0576803	0.0575412	0.0553493	0.0525315	0.0489972	0.0445017	0.0343637	0.0309435	0.0307959	0.0300361	0.0290083	0.0286635	0.0256771	0.0217068	0.0170163	0.0109189	0.00799418	0.00950807	0.00976794	0.00614431	-0.000422376	-0.00632299	-0.0044012	0.00511884	0.0132381	0.0150103	0.0113675	0.0194102	-0.00134477	-0.00228708	-0.000404434	0.00272231	0.000201034	-0.0106	-0.0171987	-0.015786	-0.0112331	-0.0109678	-0.0144578	-0.0212419	-0.0275694	-0.0246561	-0.0141306	0.00192855	0.0201311
0.00103164	0.00196101	0.00320293	0.00407345	0.00328939	0.00185935	0.00223295	0.00383754	0.00556317	0.00653326	0.00635694	0.00534169	0.0045442	0.0044639	0.00506302	0.00590364	0.00710503	0.0075986	0.00706971	0.00590176	0.00504169	0.00497759	0.00488986	0.00397454	0.00243963	0.000392979	-0.00215317	-0.0042372	-0.00489563	-0.00456803	-0.00473636	-0.00594731	-0.00692262	-0.00687474	-0.00626984	-0.00529265	-0.00436695	-0.00395578	-0.00409507	-0.00424026	-0.00289761	0.000467322	0.00348342	0.00386425	0.00123449	-0.00540382	0.00178348	0.0194668	0.036467	0.0494668
0.0189276	0.0213215	0.0225756	0.0225286	0.0216613	0.0198596	0.0170782	0.0136921	0.011537	0.0113728	0.0115136	0.0110656	0.0111948	0.0120264	0.0123003	0.0116013	0.010319	0.00985227	0.00993738	0.00858586	0.00667997	0.00634294	0.00598834	0.00456298	0.00433873	0.00690823	0.00955718	0.0102099	0.0100228	0.0106049	0.012555	0.0148137	0.0173158	0.0201967	0.0230208	0.0256457	0.0297139	0.0348022	0.0387812	0.0422224	0.0460589	0.0509931	0.0573223	0.0632432	0.0674543	0.0714571	0.0759196	0.0840434	0.0984555	0.115843
-0.00106087	-0.000346356	0.000667855	0.00293631	0.0075921	0.0134032	0.0154017	0.0143084	0.0139792	0.0146308	0.01338	0.00807936	0.000745823	-0.00533371	-0.00896444	-0.01068	-0.0140142	0.0198405	0.0238049	0.0246202	0.0253578	-0.0253362	-0.0272145	-0.0288568	-0.0287271	-0.0286865	0.0289643	0.0279644	0.0275763	0.0292298	0.0326994	0.0362804	0.0386716	0.0404981	0.0428392	0.0458234	0.0470837	0.0454436	0.0403937	0.0347259	0.0312007	-0.0073824	-0.0142081	-0.0244784	0.0323275	0.033245	-0.0326099	0.0384965	0.0480459	0.0560559
0.0110955	0.0104374	0.0104234	0.00821555	0.000681388	-0.00952872	-0.015952	-0.0176903	-0.0187691	-0.0205985	-0.024131	-0.0276373	-0.0278981	-0.0235865	-0.0119606	2.64038e-05	0.00457276	0.00534901	0.00752916	0.0113595	0.0113718	0.00624494	0.00106112	-0.000524485	-0.00170546	-0.0044994	-0.00710696	-0.0102934	-0.0171139	-0.0261031	-0.0319145	-0.032483	-0.0287943	-0.0270029	-0.030008	-0.0342478	-0.0371577	-0.0366695	-0.0323636	-0.02645	-0.0207397	-0.0152616	-0.0106139	-0.00668274	-0.00174449	0.00473718	0.0105125	0.0132952	0.0123849	0.00902182
0.0158012	0.0203452	0.0207373	0.0148485	0.00899376	0.00681297	0.0199727	0.0207357	0.0211616	0.0200027	0.0169506	0.0129706	0.00962018	0.00766032	0.00848572	0.00776974	0.00572896	0.00534428	0.00684089	0.00893344	0.00946423	0.00822385	0.0076362	0.00984434	0.0144102	0.0201619	0.0253007	0.0289955	0.0322533	0.0344639	0.0357651	0.037596	0.0411074	0.0448743	0.045287	0.042339	0.0373977	0.0319354	0.0265418	0.0221054	0.0191876	0.0171386	0.0299945	0.0284075	-0.0298273	-0.0348138	-0.0375072	-0.0358396	-0.0311974	-0.0256767
0.0357165	0.0261388	0.0207719	0.0240768	0.0312964	0.0344662	0.0328041	0.0266285	0.0196018	0.0186166	0.0229059	0.0267816	0.0278115	0.027411	0.0242912	0.0183458	0.0083972	-0.00195352	-0.00475894	-0.00127425	0.000909694	0.00298888	0.00528882	0.00570636	0.00394911	0.00211519	0.0105488	0.0180939	0.0238562	0.0240722	0.0203304	0.018081	0.0153592	0.00973346	0.00534541	0.00400982	0.00299025	0.0010566	-0.00134079	-0.0023674	-0.00488546	-0.0103411	-0.0149377	-0.0161527	-0.0137294	-0.00980402	-0.0104102	-0.0194142	-0.034977	-0.0589382
0.00714164	0.00809527	0.00817514	0.00771673	0.00754685	0.00794462	0.00796596	0.00710918	0.00602142	0.00379505	0.000254505	-0.00254009	-0.00533946	-0.00871162	-0.0112	-0.0124173	-0.0132483	-0.0150982	-0.0175351	-0.0188081	-0.018932	-0.0200069	-0.0211574	-0.0209117	-0.0202904	-0.0201207	-0.0201044	-0.0188436	-0.0168371	-0.0161549	-0.0165671	-0.016286	-0.0148614	-0.0130406	-0.0121465	-0.0124103	-0.0127826	-0.0142814	-0.0188901	-0.0251033	-0.0304959	-0.0336724	-0.0342029	-0.0322415	-0.0275337	-0.021036	-0.0134492	-0.00519122	0.00327171	0.0077516
0.0307027	0.0277954	0.0335426	0.0450771	0.0434272	0.0381532	0.0338899	0.0277941	0.0170199	0.0177842	0.0148433	0.00999136	-0.00823517	0.0106823	0.0125899	-0.0124606	-0.0103062	-0.00944427	-0.00935471	-0.00790244	-0.0156035	0.029937	0.0318189	0.025407	-0.0195503	-0.0168829	-0.0153783	-0.0159107	0.0198308	0.0118024	0.0112698	0.0110992	0.0128112	0.0155279	0.0182268	0.0264875	0.0343128	0.0360383	0.0365171	0.0373998	0.040084	0.0450943	0.0561695	0.0688517	0.0794787	0.088899	0.0981264	0.105088	0.107089	0.105354
0.00849431	0.00830532	0.00641331	0.00253798	-0.00223521	-0.00527226	-0.00668206	-0.00920935	-0.0141966	-0.0205643	-0.0259809	-0.0301701	-0.0321799	-0.0311933	-0.029233	-0.0278481	-0.0269189	-0.0260545	-0.0239555	-0.0212716	-0.0190862	-0.0163769	-0.0147163	-0.0154776	-0.016395	-0.0141892	-0.00889634	-0.00538888	-0.00428892	-0.00317392	-0.00348515	-0.0047109	-0.00342556	-0.000446665	0.0017395	0.00136486	-0.00093753	-0.000134374	0.00411392	0.00877211	0.0134549	0.0172955	0.0184643	0.0164346	0.0140791	0.0159853	0.0233205	0.0327622	0.0435728	0.0548838
-0.00274098	0.000703727	0.00364931	0.00634087	0.0101183	0.0125322	0.010613	0.00743886	0.00675306	0.00808179	0.0101073	0.0120092	0.0129869	0.0121229	0.0105018	0.0112611	0.0140788	0.0159874	0.0157244	0.0140128	0.0114381	0.0096678	0.0092858	0.0101909	0.0121746	0.0136158	0.014303	0.0142921	0.0137465	0.0139755	0.0147119	0.0145189	0.0145529	0.0154487	0.0153693	0.0139415	0.0124675	0.0114435	0.0123596	0.0143676	0.0150286	0.0150597	0.0150589	0.0137347	0.0118955	0.0105424	0.0101017	0.0118792	0.0172566	0.0286505
0.044948	0.0351011	0.0379279	0.0411872	0.04664	0.0520091	0.0525625	0.0509544	0.0499432	0.0479291	0.0431793	0.0344352	0.031058	0.0277709	-0.0248209	-0.0232986	-0.0240236	-0.0248616	-0.0247985	-0.0238235	-0.0188532	-0.0109155	-0.00881728	-0.0136049	-0.016959	-0.0161843	-0.0148187	-0.0148361	-0.013763	-0.00963945	-0.00872454	-0.0163463	-0.0213321	-0.0225267	0.0281291	0.0360389	0.0359047	0.0282365	-0.0193724	-0.0115611	-0.00616112	-0.00011148	0.00756938	0.0148985	0.0202088	0.0251102	0.0258738	0.0236421	0.0246879	0.02943
-0.00733353	0.00557208	0.00419389	-0.0026449	0.000482236	0.00298855	0.00483608	0.00324449	0.00143871	0.000566759	0.000234393	-0.000786727	-0.00183917	-0.00146248	0.000574663	0.00297149	0.0039309	0.00516322	0.0074875	0.00986497	0.0104953	0.00931647	0.00602169	0.00369213	0.0052892	0.00698663	0.00907863	0.0107159	0.0108073	0.00961758	0.00786713	0.00721419	0.00623547	0.00539376	0.00631235	0.00293654	-0.000570929	-0.00278448	0.00238154	-0.00229455	-0.00471624	-0.00521363	-0.00522377	-0.00484249	-0.00268538	0.000327704	0.000968522	-0.00184928	-0.00787166	-0.0147835
-0.00551533	-0.00550548	-0.00473241	-0.00753097	0.0117229	0.0180254	0.0240964	0.025259	0.0204805	-0.0130335	-0.00874171	-0.00834159	-0.000514079	0.000675045	-0.000724227	-0.00716548	0.0159334	0.0237675	0.0294435	0.0317389	0.0300464	0.0261363	0.0226023	0.0204794	0.0176442	-0.0101643	-0.00317784	0.00178338	0.00506468	0.0068739	0.00847195	0.0101127	0.0101994	0.0101524	0.0116555	0.0141471	0.0172057	0.0187463	0.0141983	0.00462966	-0.00366295	-0.00651258	-0.000691578	0.0123908	0.026315	0.036703	0.0427778	0.0488422	0.0580855	0.0692116
0.00372904	-0.00315523	-0.00852667	-0.00928895	-0.00746213	-0.00537872	-0.00462832	-0.00289713	-0.00321882	-0.00381121	-0.00131337	0.00116857	0.00198805	0.000251725	-0.00335445	-0.00539719	-0.0058192	-0.00842211	-0.0107917	-0.0126985	-0.0148076	-0.0156766	-0.0165599	-0.0175507	-0.0170516	-0.0171554	-0.019847	-0.0214129	-0.0188598	-0.0163693	-0.0166717	-0.0179003	-0.0192411	-0.0196517	-0.0200878	-0.0217661	-0.0228606	-0.02381	-0.0280239	-0.0329806	-0.0351902	-0.0398403	-0.048922	-0.0585755	-0.070289	-0.0807223	-0.0837313	-0.0847415	-0.0873061	-0.0883371
0.0389399	0.0307216	-0.00549657	-0.0122914	-0.0155784	-0.0169446	-0.0217775	-0.0275711	-0.0267103	-0.0105347	0.00387058	0.0113909	0.0126153	0.0109861	0.0093587	0.00966435	0.0138875	0.0212289	0.0277372	0.0327876	0.0359869	0.0361822	0.0388466	0.0442808	0.0473141	0.0442213	0.0363617	0.0307564	0.0301312	0.0305777	0.0299771	0.029902	0.0300028	0.0304162	0.032567	0.0382761	0.0467974	0.0530447	0.0560492	0.0577348	0.0597435	0.0626196	0.0656054	0.0673658	0.0664673	0.068454	0.0766258	0.0876959	0.0962321	0.0999292
[truncated: 478 more rows]
[truncated: 45 more columns]

## Sheet: Fig.5b
Monkey G Adjusted Rsquare of single cosine model (neuron*bins)
[truncated: 494 more rows]
[truncated: 45 more columns]
