# Supplementary material for: Multiplicative joint coding in preparatory activity for reaching sequence in macaque motor cortex
Source: Nat Commun. 2024 Apr 11;15:3153. doi: 10.1038/s41467-024-47511-1 (PMC11009282; doi:10.1038/s41467-024-47511-1)
Supplement: Supplementary file 4 — Source Data [file 41467_2024_47511_MOESM4_ESM.zip › Source Data Fig. 7.xlsx]

## Sheet: Fig.7a
Example neuron response
Direction	single cosine model
1	5.1859	5.20283	5.19829	5.19377	5.19736	5.18892	5.17374	5.19625	5.19893	5.17022	5.1926	5.1975	5.19493	5.19177	5.18021	5.18284	5.20619	5.19578	5.19244	5.19837	5.2004	5.19849	5.18978	5.18936	5.19006	5.20648	5.19877	5.18712	5.21002	5.1868	5.19135	5.19319	5.19707	5.18919	5.19096	5.20152	5.189	5.18402	5.18627	5.20177	5.18283	5.17819	5.19614	5.20159	5.19664	5.18392	5.18606	5.16818	5.21197
2	5.10914	5.1105	5.11663	5.10496	5.117	5.09927	5.10276	5.10752	5.1082	5.09919	5.10852	5.1019	5.12552	5.11304	5.1139	5.12825	5.1186	5.1092	5.12218	5.11407	5.11211	5.11804	5.1054	5.11119	5.11692	5.1169	5.11953	5.11201	5.11347	5.12495	5.10582	5.12713	5.10702	5.09476	5.11296	5.11409	5.10805	5.11075	5.10458	5.1031	5.10586	5.11316	5.10968	5.11879	5.11757	5.10014	5.1154	5.10344	5.09277
3	5.01606	5.01795	5.02555	5.02197	5.00331	5.02326	5.02074	5.02178	5.00934	5.02815	5.02853	5.01344	4.99713	5.02443	4.99941	5.03906	5.03416	5.01566	5.03934	5.00399	5.01037	5.0133	5.0249	5.024	5.01691	5.02353	5.02101	5.02294	4.99846	5.03207	5.01417	5.02133	5.00305	5.02715	5.00012	5.01289	5.01388	5.02302	5.02679	5.01511	5.01403	5.01601	5.00893	5.01266	5.00265	5.01259	5.025	5.01139	5.03413
4	5.02372	5.00761	5.01238	5.01737	5.01612	5.0058	5.00572	5.01491	5.0027	5.00622	5.02226	5.01553	5.01475	5.01038	4.99356	5.0303	5.01976	4.98403	5.02942	5.00675	5.00866	5.01377	4.99079	5.00271	5.02434	5.00786	5.00305	5.00913	5.00575	5.01568	5.01596	5.00389	5.00755	5.01549	5.00239	5.00606	5.01919	4.99825	5.00545	5.0235	5.00216	4.99762	5.00843	4.9969	5.01724	5.01036	5.01372	5.00858	5.01544
5	5.10095	5.08049	5.08948	5.09745	5.09608	5.0841	5.08332	5.08822	5.07806	5.11074	5.09686	5.08615	5.07117	5.08873	5.08332	5.09295	5.07944	5.09346	5.10067	5.08279	5.08297	5.09355	5.08116	5.0777	5.08843	5.08845	5.09169	5.07768	5.07775	5.07549	5.09759	5.08326	5.07519	5.08318	5.08713	5.0819	5.0888	5.06412	5.09522	5.07932	5.08019	5.08603	5.09186	5.08745	5.08533	5.08281	5.07487	5.09547	5.08034
6	5.17273	5.16713	5.18988	5.19165	5.16879	5.17674	5.17644	5.18462	5.18773	5.17906	5.19477	5.19919	5.18209	5.17669	5.17535	5.18837	5.19062	5.17704	5.17579	5.16379	5.17998	5.1796	5.18225	5.18231	5.17387	5.16234	5.18288	5.16174	5.19499	5.18428	5.17352	5.19472	5.20476	5.17829	5.17951	5.18957	5.19915	5.17346	5.1625	5.18305	5.17262	5.16876	5.18148	5.19787	5.16161	5.17676	5.1811	5.17504	5.17114
Direction	Additive model
1	5.06162	5.06241	5.05213	5.04669	5.05719	5.0712	5.0557	5.06061	5.0742	5.06506	5.06693	5.06591	5.06117	5.07009	5.07109	5.06136	5.04464	5.06796	5.09667	5.07448	5.06539	5.06048	5.05369	5.07126	5.06142	5.04591	5.06162	5.06656	5.05832	5.04786	5.06367	5.07245	5.0562	5.04642	5.05036	5.04331	5.05862	5.05888	5.05265	5.07417	5.0684	5.05409	5.06037	5.0567	5.06511	5.05398	5.09231	5.06161	5.0639
2	5.05611	5.04139	5.0386	5.03366	5.04347	5.03006	5.02333	5.01708	5.04134	5.03021	5.03109	5.03472	5.044	5.01731	5.02668	5.02085	5.03579	5.02063	5.03313	5.03403	5.04686	5.05071	5.03812	5.03225	5.02515	5.03978	5.03092	5.03133	5.03421	5.03788	5.02325	5.03834	5.05602	5.02349	5.04844	5.03348	5.04826	5.03597	5.04439	5.05027	5.02434	5.04129	5.01754	5.0602	5.04346	5.03102	5.03906	5.03036	5.04186
3	5.03879	5.05077	5.05355	5.02962	5.03353	5.01988	5.03021	5.04993	5.03822	5.04999	5.035	5.05392	5.03689	5.04873	5.03841	5.06262	5.02249	5.01671	5.04486	5.03233	5.02546	5.06071	5.05671	5.04296	5.05479	5.03382	5.02549	5.02755	5.03796	5.03448	5.03944	5.05664	5.02984	5.03198	5.04683	5.03781	5.03051	5.04539	5.04374	5.0482	5.03051	5.03632	5.03193	5.04249	5.03602	5.04384	5.03849	5.04099	5.04331
4	5.08287	5.07965	5.0702	5.07335	5.08162	5.08102	5.09356	5.05661	5.08459	5.06805	5.05903	5.07069	5.0834	5.04931	5.06734	5.05935	5.0615	5.07465	5.06117	5.07127	5.07751	5.079	5.06624	5.06987	5.05252	5.07203	5.07166	5.08001	5.07916	5.0718	5.08203	5.06428	5.05475	5.06905	5.08597	5.06639	5.07702	5.05769	5.06771	5.08383	5.073	5.07523	5.07211	5.07626	5.07549	5.07849	5.05715	5.06124	5.05245
5	5.09908	5.08311	5.09428	5.08865	5.0986	5.128	5.11579	5.10197	5.10049	5.0993	5.12145	5.11491	5.09714	5.09705	5.08284	5.09833	5.0873	5.08106	5.09111	5.10291	5.11564	5.09197	5.09502	5.09439	5.09297	5.08243	5.09421	5.10291	5.09716	5.09283	5.07794	5.1065	5.10032	5.09535	5.10074	5.09994	5.10936	5.08848	5.0934	5.10067	5.10175	5.09502	5.10328	5.11902	5.09317	5.0937	5.08841	5.08873	5.09872
6	5.08227	5.09274	5.09416	5.07999	5.10686	5.09803	5.08455	5.09155	5.11236	5.0761	5.08041	5.10195	5.09008	5.10691	5.09393	5.10142	5.09764	5.10215	5.08981	5.08946	5.10316	5.10097	5.09614	5.08626	5.09215	5.08541	5.08845	5.09494	5.09221	5.08796	5.07781	5.0861	5.09715	5.09054	5.09513	5.09075	5.09482	5.08608	5.10265	5.08233	5.10972	5.10145	5.08822	5.0829	5.08016	5.09198	5.10449	5.08212	5.11018
Direction	Multiplicative model
1	5.06765	5.07314	5.07415	5.07396	5.06608	5.09455	5.06583	5.06473	5.0565	5.06798	5.04387	5.06811	5.06268	5.06832	5.0605	5.06903	5.05171	5.06394	5.0717	5.07824	5.07233	5.07587	5.07924	5.06157	5.04495	5.08033	5.0767	5.05867	5.07975	5.05489	5.06613	5.07062	5.05913	5.06843	5.05544	5.07033	5.06763	5.07305	5.06544	5.07852	5.06798	5.06116	5.06511	5.05632	5.06946	5.07151	5.07016	5.06887	5.05025
2	5.07657	5.05909	5.09692	5.08512	5.07022	5.07331	5.07794	5.07078	5.07061	5.0805	5.05742	5.08263	5.0654	5.06974	5.07272	5.06855	5.06575	5.07029	5.06899	5.07596	5.06792	5.07178	5.06787	5.05906	5.06116	5.06346	5.05778	5.05492	5.07215	5.07223	5.08109	5.06382	5.06312	5.05881	5.06966	5.07726	5.06503	5.0526	5.08144	5.0863	5.07862	5.06759	5.07427	5.05649	5.06935	5.0882	5.07761	5.05944	5.06844
3	4.99791	5.00515	4.97506	4.97918	4.99676	4.99981	4.9948	4.99417	5.00351	4.99413	4.99929	4.97235	5.00451	4.99291	4.9853	4.99321	4.99889	4.99681	4.99133	4.98664	4.99484	5.00326	4.98692	4.99449	4.98545	4.98402	4.98635	5.00652	4.98948	4.97648	4.98748	4.98133	4.98534	5.00915	4.99696	4.98626	4.98408	4.99015	4.99918	4.99906	4.98665	4.98366	4.96676	4.9939	4.99135	4.99087	5.00544	4.98614	4.99609
4	4.9456	4.93606	4.96139	4.95456	4.95914	4.94041	4.94759	4.93534	4.94183	4.94594	4.94216	4.93637	4.93319	4.94241	4.95372	4.93293	4.96004	4.95449	4.93926	4.93495	4.9366	4.95335	4.9533	4.93993	4.95861	4.95821	4.93714	4.95066	4.93944	4.96364	4.93987	4.94403	4.95342	4.92814	4.93767	4.93434	4.93738	4.94997	4.92006	4.93838	4.93916	4.93678	4.94394	4.96174	4.94175	4.92899	4.94579	4.9479	4.93661
5	5.0626	5.07441	5.05552	5.0351	5.04548	5.05714	5.05146	5.05896	5.06314	5.04261	5.03904	5.04307	5.06043	5.06792	5.06444	5.0555	5.05326	5.05481	5.05102	5.05098	5.06988	5.04148	5.05807	5.04604	5.07723	5.04213	5.06387	5.05398	5.06818	5.07308	5.05978	5.05143	5.04899	5.03934	5.05538	5.04411	5.04634	5.06857	5.0479	5.06805	5.05759	5.0494	5.05373	5.06915	5.04587	5.04864	5.0554	5.04328	5.06569
6	5.10438	5.0966	5.09746	5.10183	5.09163	5.1016	5.07977	5.10021	5.11566	5.08407	5.10118	5.08938	5.0932	5.09925	5.10117	5.09205	5.08468	5.0998	5.09472	5.09591	5.09628	5.08778	5.06371	5.09085	5.12402	5.09119	5.0893	5.09198	5.10667	5.09696	5.0888	5.09265	5.09012	5.09799	5.10813	5.08799	5.09737	5.10828	5.10137	5.08326	5.11248	5.09384	5.09845	5.0667	5.11585	5.11909	5.10993	5.09256	5.10713
[truncated: 551 more columns]

## Sheet: Fig.7b
Intrinsic tuning curve	0.955044	0.951359	0.947536	0.943576	0.939482	0.935254	0.930893	0.9264	0.921778	0.917028	0.91215	0.907147	0.90202	0.89677	0.8914	0.88591	0.880303	0.87458	0.868743	0.862793	0.856733	0.850564	0.844289	0.837908	0.831425	0.824841	0.818158	0.811378	0.804503	0.797535	0.790477	0.78333	0.776097	0.768779	0.76138	0.753902	0.746346	0.738715	0.731011	0.723237	0.715394	0.707487	0.699516	0.691484	0.683394	0.675248	0.667048	0.658798	0.6505
Extrinsic tuning curve of single cosine model	0.955044	0.951359	0.947536	0.943576	0.939482	0.935254	0.930893	0.9264	0.921778	0.917028	0.91215	0.907147	0.90202	0.89677	0.8914	0.88591	0.880303	0.87458	0.868743	0.862793	0.856733	0.850564	0.844289	0.837908	0.831425	0.824841	0.818158	0.811378	0.804503	0.797535	0.790477	0.78333	0.776097	0.768779	0.76138	0.753902	0.746346	0.738715	0.731011	0.723237	0.715394	0.707487	0.699516	0.691484	0.683394	0.675248	0.667048	0.658798	0.6505
Extrinsic tuning curve of additive model	0.304907	0.301941	0.298985	0.296039	0.293105	0.290183	0.287274	0.284378	0.281498	0.278634	0.275786	0.272956	0.270144	0.267352	0.264579	0.261828	0.259098	0.256391	0.253708	0.251048	0.248414	0.245805	0.243224	0.240669	0.238143	0.235646	0.233179	0.230742	0.228336	0.225962	0.223622	0.221314	0.219041	0.216802	0.214599	0.212432	0.210302	0.208209	0.206155	0.204139	0.202163	0.200226	0.19833	0.196476	0.194663	0.192892	0.191164	0.189479	0.187838
Extrinsic tuning curve of multiplicative model	0.334739	0.334268	0.333895	0.333619	0.333436	0.333345	0.333344	0.333428	0.333597	0.333847	0.334174	0.334575	0.335047	0.335586	0.336188	0.336849	0.337565	0.338331	0.339144	0.339999	0.34089	0.341814	0.342765	0.343739	0.34473	0.345733	0.346743	0.347754	0.348762	0.349761	0.350745	0.351709	0.352647	0.353554	0.354424	0.355252	0.356032	0.356759	0.357427	0.35803	0.358563	0.359021	0.359398	0.359689	0.359889	0.359992	0.359994	0.359889	0.359672
[truncated: 311 more columns]

## Sheet: Fig.7c
Simulation datasets
Conditon	Single Cosine model (neuron*bins)
1	5.14538	5.15121	5.1518	5.16723	5.14865	5.1412	5.13387	5.13254	5.14223	5.15236	5.14355	5.14662	5.14652	5.15408	5.15739	5.14545	5.15255	5.15546	5.14886	5.14641	5.13509	5.16268	5.1491	5.14098	5.15489	5.15941	5.15154	5.16449	5.15218	5.16575	5.14986	5.13389	5.15554	5.14339	5.15203	5.13221	5.14744	5.14125	5.15449	5.14834	5.15486	5.14477	5.15407	5.13423	5.15094	5.14262	5.13336	5.14839	5.14024
	5.01177	5.00037	5.0083	4.99119	4.98503	5.01251	5.01151	4.99528	5.00321	4.98483	5.00995	5.00592	5.02392	5.01141	5.00996	5.00542	5.0078	5.015	5.00757	5.013	5.03326	5.00544	4.99885	4.99401	5.00126	5.00028	5.01729	4.9977	4.9909	5.01262	4.97669	5.00763	4.99147	5.00695	5.01656	5.00212	5.02333	5.01466	5.00956	4.99816	5.00894	5.00385	5.0022	5.01801	4.99565	5.00653	4.9988	4.99607	5.00175
	5.1859	5.20283	5.19829	5.19377	5.19736	5.18892	5.17374	5.19625	5.19893	5.17022	5.1926	5.1975	5.19493	5.19177	5.18021	5.18284	5.20619	5.19578	5.19244	5.19837	5.2004	5.19849	5.18978	5.18936	5.19006	5.20648	5.19877	5.18712	5.21002	5.1868	5.19135	5.19319	5.19707	5.18919	5.19096	5.20152	5.189	5.18402	5.18627	5.20177	5.18283	5.17819	5.19614	5.20159	5.19664	5.18392	5.18606	5.16818	5.21197
	5.16025	5.15982	5.17997	5.15759	5.181	5.16508	5.16886	5.16186	5.16596	5.171	5.18308	5.16534	5.18817	5.16378	5.16999	5.18097	5.1821	5.17615	5.17147	5.15756	5.17952	5.17029	5.17127	5.1773	5.17864	5.16518	5.18976	5.19402	5.16679	5.16046	5.17358	5.18293	5.16375	5.16086	5.17902	5.17746	5.17066	5.16624	5.17748	5.16905	5.16109	5.1605	5.16931	5.16247	5.1681	5.18096	5.16494	5.17821	5.16833
	5.10317	5.07783	5.08571	5.09291	5.082	5.0763	5.08364	5.08812	5.0978	5.08642	5.08153	5.08842	5.09563	5.0836	5.0905	5.10249	5.08829	5.0889	5.08073	5.11039	5.08945	5.08904	5.09641	5.09988	5.10154	5.10075	5.10223	5.09098	5.11191	5.09695	5.10229	5.10048	5.09059	5.07878	5.09396	5.08926	5.08636	5.10431	5.07545	5.08171	5.09073	5.08323	5.10392	5.10327	5.09429	5.08939	5.09636	5.11139	5.09601
	5.03536	5.06639	5.0515	5.04432	5.04405	5.03807	5.03874	5.0385	5.05307	5.04531	5.03771	5.05963	5.04174	5.05187	5.01518	5.0245	5.05973	5.04057	5.03998	5.04466	5.02343	5.04279	5.04942	5.04993	5.02003	5.03311	5.05076	5.04208	5.0459	5.03081	5.03541	5.04145	5.01622	5.03937	5.03921	5.03628	5.03818	5.05627	5.03353	5.03599	5.04329	5.04683	5.05162	5.03758	5.03672	5.05397	5.04204	5.03951	5.05284
	5.09802	5.0953	5.08989	5.09498	5.0835	5.07864	5.08413	5.10061	5.07632	5.09037	5.09258	5.09538	5.10267	5.10184	5.06791	5.06028	5.0846	5.07966	5.07963	5.0732	5.10136	5.08041	5.09319	5.0887	5.07421	5.09938	5.08816	5.08375	5.10331	5.08176	5.09317	5.09198	5.08938	5.10207	5.08569	5.06888	5.08228	5.09518	5.09989	5.085	5.09887	5.09185	5.09711	5.086	5.08082	5.08775	5.08554	5.0771	5.07712
	5.10268	5.10999	5.08649	5.0937	5.08809	5.1086	5.09784	5.09774	5.09928	5.10495	5.10305	5.09611	5.09941	5.08626	5.09019	5.1144	5.11522	5.10436	5.10103	5.10348	5.10229	5.11616	5.10649	5.09029	5.10179	5.10079	5.10344	5.09797	5.10723	5.10868	5.09623	5.10341	5.09634	5.11313	5.09833	5.08921	5.11139	5.11132	5.11072	5.11194	5.0875	5.08359	5.10528	5.09039	5.1146	5.09682	5.079	5.11196	5.09184
	5.04282	5.0495	5.03672	5.03046	5.03433	5.02425	5.04895	5.02093	5.05168	5.04034	5.03401	5.02011	5.03231	5.03661	5.04649	5.04206	5.04075	5.03319	5.02052	5.02716	5.04163	5.03633	5.04084	5.02499	5.02968	5.03024	5.02519	5.01447	5.03738	5.03319	5.035	5.02248	5.02893	5.02786	5.02727	5.04685	5.02055	5.0299	5.03776	5.0284	5.02741	5.01498	5.0213	5.0206	5.05077	5.04878	5.02591	5.04782	5.02849
	5.18525	5.18611	5.18858	5.20142	5.19989	5.20616	5.19599	5.22927	5.18113	5.20257	5.19108	5.17911	5.20042	5.21236	5.2027	5.20551	5.20991	5.19883	5.20001	5.19035	5.22316	5.20281	5.20663	5.18367	5.22544	5.20016	5.20107	5.19802	5.18649	5.19499	5.2021	5.17177	5.19959	5.20403	5.21119	5.21403	5.19657	5.18956	5.17885	5.18343	5.18717	5.18904	5.18145	5.20937	5.19087	5.20665	5.19344	5.20374	5.19842
	5.20952	5.20292	5.20375	5.20616	5.18474	5.18475	5.18663	5.18521	5.19169	5.20273	5.1905	5.17774	5.17399	5.19307	5.17595	5.20986	5.20599	5.19646	5.17993	5.18964	5.19611	5.19753	5.19887	5.18257	5.18487	5.18001	5.19094	5.18436	5.1955	5.18181	5.18778	5.17296	5.19857	5.19642	5.18188	5.21367	5.1923	5.18037	5.20485	5.20297	5.20838	5.21101	5.20646	5.19672	5.20834	5.18684	5.18321	5.1785	5.19209
	5.18174	5.18131	5.18041	5.17288	5.17219	5.17378	5.18035	5.19144	5.16583	5.20609	5.18428	5.19322	5.16746	5.17924	5.18376	5.1873	5.16847	5.19841	5.18907	5.19218	5.1855	5.16417	5.18906	5.18692	5.18954	5.18264	5.18888	5.19122	5.17325	5.18208	5.20162	5.19205	5.18699	5.18904	5.18395	5.19227	5.1847	5.1958	5.1874	5.19126	5.19879	5.18365	5.17622	5.19375	5.18904	5.18145	5.18707	5.18107	5.18628
	5.15708	5.17576	5.17594	5.19742	5.16274	5.16314	5.18432	5.15425	5.1821	5.16893	5.1595	5.17041	5.14388	5.16167	5.18467	5.17887	5.18135	5.18515	5.17204	5.16706	5.15207	5.16436	5.17566	5.17319	5.16563	5.17098	5.18357	5.16283	5.17366	5.15788	5.15711	5.1675	5.16654	5.16771	5.14617	5.16207	5.16589	5.18454	5.17423	5.1681	5.18863	5.16117	5.19018	5.16549	5.16331	5.19031	5.18169	5.17764	5.18128
	5.06063	5.05529	5.09589	5.06658	5.04976	5.06881	5.05232	5.05422	5.08389	5.0696	5.07192	5.06477	5.06372	5.06659	5.03983	5.07421	5.07779	5.0597	5.07897	5.06758	5.08174	5.05716	5.06457	5.06517	5.06309	5.05522	5.05131	5.06168	5.07957	5.06355	5.06702	5.0333	5.06464	5.07464	5.0477	5.05998	5.06365	5.06167	5.04907	5.07061	5.07288	5.06394	5.07838	5.06042	5.07774	5.05209	5.04959	5.05343	5.05627
	5.02438	5.03063	5.02233	5.01638	5.01634	5.02116	5.0179	5.01329	5.02007	5.01863	5.01192	5.03963	5.03748	5.03376	5.02764	5.03853	5.01784	5.04049	5.01719	5.0015	5.03167	5.02532	5.01676	5.0186	5.00598	5.02502	5.01582	5.01469	5.01919	5.02502	5.02586	5.01626	5.04009	5.02122	5.02517	5.04459	5.03212	5.02103	5.03495	5.01304	5.02601	5.00967	5.0196	5.03539	5.03505	5.02236	5.02653	5.02228	5.02212
	5.01865	5.01867	5.00868	5.01864	5.0278	5.03546	5.02653	5.01574	5.04436	5.02311	5.01616	5.01575	5.02738	5.01858	5.01177	5.03015	5.02809	5.01577	5.02465	5.03871	5.02727	5.03719	5.03066	5.02473	5.03299	5.03283	5.03661	5.02068	5.01804	5.01877	5.03067	5.03106	5.0311	5.01756	5.01938	5.02645	5.02743	5.04156	5.0275	5.01393	5.04552	5.01661	5.02937	5.02276	5.02364	5.02995	5.03401	5.00944	5.00899
	5.17366	5.14852	5.15495	5.16378	5.15931	5.16893	5.15933	5.17199	5.15055	5.14397	5.16584	5.15459	5.15495	5.15386	5.16287	5.16659	5.14359	5.15809	5.15255	5.16054	5.14411	5.15471	5.15042	5.15694	5.15643	5.15178	5.1595	5.13688	5.14844	5.14275	5.16256	5.15673	5.15443	5.14949	5.16797	5.15121	5.16078	5.1589	5.1511	5.16404	5.15195	5.15524	5.14541	5.14413	5.16341	5.15948	5.16231	5.1721	5.16035
	5.05702	5.06197	5.07637	5.08678	5.08597	5.0764	5.09682	5.0901	5.07574	5.06361	5.07206	5.05579	5.08575	5.08705	5.07412	5.10152	5.08578	5.05292	5.07617	5.08695	5.08154	5.065	5.08231	5.0785	5.07228	5.0777	5.06728	5.07616	5.07282	5.06767	5.06822	5.08047	5.07779	5.08585	5.08341	5.07486	5.08327	5.07949	5.08662	5.05253	5.0799	5.08711	5.08984	5.08255	5.08002	5.08358	5.08633	5.08897	5.0612
	5.03079	5.01911	5.02963	5.02615	5.02241	5.01881	5.01292	5.0371	5.03259	5.0348	5.03066	5.01765	5.0251	5.01916	5.04205	5.01113	5.01899	5.04045	5.01402	5.01625	5.02608	5.02915	5.02998	5.03264	5.00926	5.02728	5.02372	5.01043	5.03162	5.03337	5.01742	5.03218	5.02988	5.03125	5.02001	5.01994	5.01383	5.02805	5.01533	5.02495	5.03836	5.03421	5.03397	5.01788	5.03525	5.02183	5.02287	5.02526	5.04018
	5.01822	5.01357	5.02589	5.01817	5.03265	5.03239	5.03106	5.04403	5.02161	5.0376	5.0319	5.01624	5.05249	5.04296	5.02711	5.03307	5.03421	5.03398	5.05125	5.02142	5.03095	5.00845	5.01878	5.02411	5.01683	5.02253	5.01694	5.02412	5.03033	5.05684	5.0324	5.01117	5.03093	5.03829	5.02471	5.02062	5.01015	5.03556	5.03444	5.04678	5.01291	5.03364	5.04441	5.02272	5.02613	5.0349	5.01386	5.03416	5.04886
	5.06746	5.06159	5.06263	5.05712	5.06133	5.04526	5.06098	5.05409	5.06744	5.06058	5.05769	5.05713	5.05379	5.05438	5.05905	5.06071	5.03543	5.07008	5.06291	5.04863	5.06189	5.05367	5.04672	5.06272	5.04924	5.05184	5.05223	5.05083	5.02773	5.05436	5.05631	5.04826	5.05327	5.04924	5.05798	5.045	5.06663	5.06611	5.05747	5.04778	5.05342	5.06017	5.04588	5.04796	5.04509	5.04242	5.0544	5.06571	5.05959
	5.11549	5.11115	5.10941	5.11051	5.10547	5.13572	5.10987	5.11745	5.11824	5.08753	5.13253	5.11762	5.11594	5.12238	5.12601	5.11837	5.13418	5.12529	5.12123	5.11931	5.12388	5.11451	5.10774	5.12072	5.13174	5.12103	5.1284	5.10026	5.13494	5.12309	5.12253	5.10741	5.11738	5.12236	5.11089	5.12262	5.11515	5.09122	5.10948	5.12061	5.10834	5.11293	5.11911	5.12547	5.11634	5.13601	5.10831	5.11273	5.11629
	5.12369	5.13117	5.13495	5.14181	5.13224	5.12969	5.125	5.12231	5.11469	5.12394	5.12839	5.1553	5.11811	5.12381	5.13612	5.11549	5.13248	5.13298	5.12182	5.14293	5.11913	5.13519	5.12299	5.12556	5.11519	5.11357	5.13162	5.13294	5.14671	5.12381	5.12611	5.10799	5.12063	5.11294	5.12313	5.13459	5.11181	5.13078	5.1477	5.11691	5.11784	5.13246	5.1169	5.13461	5.09759	5.11729	5.12861	5.12926	5.11726
	5.1206	5.12354	5.15617	5.13671	5.12045	5.11271	5.11967	5.12082	5.12785	5.1091	5.12098	5.12008	5.1106	5.11546	5.13037	5.11428	5.11331	5.12511	5.12104	5.12941	5.13511	5.135	5.14525	5.14364	5.12394	5.12892	5.14045	5.11762	5.1247	5.13223	5.12727	5.12424	5.11085	5.12776	5.11183	5.12291	5.1274	5.11464	5.12722	5.12433	5.11537	5.12201	5.13839	5.12085	5.13134	5.13224	5.12085	5.12264	5.11349
	5.1159	5.12073	5.10651	5.11869	5.10939	5.11264	5.10878	5.12028	5.1125	5.12238	5.11155	5.1046	5.12214	5.1011	5.11442	5.13469	5.11949	5.12756	5.13302	5.12433	5.12273	5.10802	5.10938	5.10375	5.11646	5.12003	5.13043	5.10935	5.12056	5.11768	5.08827	5.11032	5.11625	5.11243	5.11818	5.12183	5.12388	5.11323	5.12003	5.12046	5.11441	5.11385	5.13045	5.11353	5.11309	5.11442	5.08838	5.11132	5.11429
	5.15307	5.1594	5.15533	5.14671	5.15796	5.16391	5.15898	5.16161	5.15657	5.17175	5.1596	5.14192	5.16539	5.17544	5.15731	5.17399	5.14627	5.16697	5.16445	5.18967	5.15254	5.16752	5.15887	5.16669	5.16043	5.16654	5.14574	5.16067	5.16154	5.16999	5.16687	5.15554	5.15876	5.15121	5.15092	5.16863	5.16182	5.15135	5.1519	5.15338	5.16311	5.16716	5.1546	5.16755	5.1715	5.15161	5.15173	5.16198	5.17338
	5.06512	5.05326	5.06695	5.06207	5.05489	5.05567	5.03873	5.04929	5.05574	5.05864	5.06773	5.07284	5.04569	5.08097	5.06204	5.06004	5.04614	5.05871	5.06991	5.0515	5.06568	5.06627	5.05166	5.04157	5.05289	5.05526	5.05197	5.06188	5.0433	5.07007	5.05372	5.03909	5.05454	5.06135	5.06955	5.07628	5.06193	5.05401	5.06089	5.06011	5.06099	5.07067	5.06152	5.04901	5.05645	5.05823	5.06194	5.04548	5.06419
	5.11153	5.11499	5.0989	5.1106	5.10032	5.1066	5.10308	5.11906	5.09843	5.11525	5.09768	5.10736	5.10776	5.10666	5.11375	5.12924	5.11972	5.0978	5.11241	5.11108	5.1181	5.11267	5.09775	5.10266	5.09028	5.1215	5.11224	5.11604	5.12303	5.11346	5.09804	5.11672	5.12095	5.10804	5.08168	5.1033	5.10728	5.10791	5.12171	5.12151	5.09591	5.10244	5.09982	5.12926	5.09801	5.12653	5.10609	5.09685	5.11198
	5.00695	5.01132	4.99357	5.00756	4.9983	4.99969	4.99896	4.99753	5.02088	5.00552	4.9856	4.98288	5.00495	5.00705	5.00193	5.00705	4.99505	4.99581	4.98796	4.99867	4.99981	5.00837	4.99415	4.98146	4.99269	5.01326	4.98973	5.00199	5.01132	4.99314	5.00344	4.99708	4.99893	5.00174	4.99821	4.99443	5.00492	4.98749	4.99815	5.00505	5.00232	4.97626	4.99714	4.9902	5.01098	5.00831	4.98815	5.02747	4.98611
	4.99989	4.99987	5.00819	5.00497	5.00313	4.99637	5.00686	5.00285	5.00486	4.98342	4.99569	4.98609	4.99346	4.99694	4.98125	5.006	5.01771	5.00891	4.99618	5.01779	5.00445	4.99455	5.00959	5.00324	5.0212	4.99856	5.0077	4.99319	4.99233	4.99524	4.99472	4.99234	5.01566	5.00309	5.0119	4.99991	4.99871	5.00579	4.99911	5.00109	5.00641	5.01536	4.99807	4.9945	5.02597	5.01684	4.99304	5.0088	5.00421
	5.00114	5.0319	5.00754	5.00925	5.01693	5.00716	5.00516	5.0161	5.02485	5.01926	5.01156	5.01332	5.00783	5.01324	4.98577	5.01222	5.01909	4.99671	4.99615	5.02039	5.00857	5.00132	5.02612	5.0168	5.02145	4.98658	5.01753	5.01231	4.99928	5.02434	5.00897	5.00737	5.00201	5.00611	5.01034	5.00529	5.00654	4.99693	5.01145	5.01732	5.0064	5.00545	5.03026	5.0317	5.00104	5.02093	5.00532	4.99913	5.00466
	5.02195	5.03509	5.01331	5.02874	5.03627	5.03239	5.02251	5.03071	5.02475	5.00887	5.02451	5.03078	5.0071	5.0015	5.02986	5.01816	5.02928	5.029	5.00765	5.036	5.02106	5.02304	5.03903	5.02668	5.0214	5.00329	5.02261	5.0137	5.04302	5.01956	5.02707	5.02744	5.01497	5.02274	5.01976	5.00708	5.01576	5.03103	5.01467	5.03557	5.01979	5.02381	5.02088	5.02859	5.02467	5.02858	5.01915	5.02098	5.02312
	4.99654	5.00102	4.99756	4.99925	4.99298	4.98956	5.00134	5.01604	4.98342	5.00052	5.0094	4.9835	4.99594	5.00496	5.01584	4.99122	4.9991	4.99504	5.01291	5.00581	4.9823	5.00448	4.98038	4.97878	5.01415	4.99574	4.98745	5.0019	4.99487	5.00133	4.99196	5.00763	4.96825	4.99618	5.00131	5.01722	4.99805	4.98761	5.01739	5.00008	4.99394	4.99438	5.00596	5.00928	4.99341	4.99737	4.99653	4.99579	5.01574
	5.12805	5.13132	5.14749	5.14384	5.13579	5.14259	5.1403	5.15463	5.12796	5.13844	5.14326	5.13409	5.14193	5.1388	5.13442	5.13916	5.13352	5.1272	5.14836	5.14523	5.15472	5.13602	5.13748	5.1598	5.12991	5.16199	5.14755	5.1152	5.14264	5.14872	5.13373	5.13671	5.13717	5.13756	5.13242	5.13787	5.13847	5.14632	5.11617	5.15046	5.1436	5.15877	5.13748	5.13196	5.14789	5.13376	5.12255	5.12707	5.15657
	5.15185	5.15544	5.13589	5.13892	5.13947	5.1377	5.13066	5.13454	5.15393	5.15743	5.16591	5.13805	5.13735	5.18377	5.16304	5.16003	5.16356	5.1485	5.15172	5.12549	5.14693	5.1514	5.14359	5.15775	5.1596	5.14182	5.13019	5.15122	5.14944	5.14561	5.12174	5.14873	5.14477	5.11693	5.13822	5.144	5.16166	5.15108	5.14844	5.15819	5.12942	5.13261	5.14275	5.1439	5.12682	5.14677	5.1475	5.12828	5.1494
	5.21085	5.20825	5.19927	5.18243	5.20844	5.2014	5.21071	5.18217	5.19878	5.20346	5.20503	5.20117	5.20333	5.18747	5.21382	5.2077	5.19403	5.1952	5.21049	5.20846	5.19151	5.21403	5.22887	5.21984	5.20884	5.21023	5.19896	5.19893	5.17344	5.20473	5.22305	5.2031	5.17593	5.21293	5.20819	5.2041	5.18512	5.2091	5.18703	5.19988	5.19505	5.20261	5.2263	5.19604	5.21646	5.1951	5.21989	5.20377	5.20839
	5.18366	5.19431	5.19392	5.20728	5.18865	5.19667	5.19797	5.21925	5.20712	5.2156	5.19612	5.18244	5.20639	5.20024	5.19219	5.20276	5.20099	5.20298	5.19996	5.21032	5.19992	5.22105	5.19017	5.19638	5.20744	5.18991	5.21344	5.20546	5.1929	5.21029	5.19411	5.19798	5.22336	5.20732	5.2021	5.19073	5.19751	5.20505	5.19997	5.19519	5.18367	5.20236	5.19632	5.18098	5.20836	5.2114	5.20792	5.2185	5.20219
	5.06201	5.05118	5.04613	5.02879	5.04182	5.07379	5.06149	5.05312	5.07356	5.06501	5.05746	5.05487	5.05531	5.05798	5.06661	5.06759	5.06481	5.06997	5.05917	5.03854	5.05209	5.0553	5.04438	5.05597	5.06382	5.05813	5.04764	5.04778	5.04141	5.06876	5.06109	5.06943	5.04266	5.06599	5.05342	5.0548	5.0765	5.07207	5.05846	5.07361	5.05072	5.061	5.06949	5.07144	5.05426	5.03733	5.05002	5.05091	5.06479
	5.00978	5.01617	5.01669	5.02286	5.00595	5.0019	5.02425	5.02217	5.033	5.00522	5.01323	5.04074	5.01263	5.02252	5.02675	5.01129	5.01825	5.03246	5.02321	5.03076	5.01768	5.02629	5.00776	5.01577	5.01691	5.02055	5.01963	5.02597	5.01038	5.00328	5.02492	5.01934	5.01078	5.01664	5.02462	5.01911	5.02044	5.00001	5.02051	5.00325	5.00107	5.01485	5.02096	5.00671	5.01318	4.99602	5.00771	5.0141	5.02714
	5.00395	4.97958	5.0161	5.00275	4.98458	5.01231	4.9958	5.00824	5.00249	4.99692	4.99765	4.99685	4.9979	4.98874	4.98814	4.99868	4.99987	5.01051	5.00048	4.98374	4.99936	5.01406	4.98442	4.99046	5.01602	4.99868	5.01587	5.00429	5.00883	5.00255	5.00705	5.00639	5.00888	4.99556	4.99999	5.00712	4.99784	5.004	5.00326	5.02641	4.99697	4.99229	5.00693	5.00788	4.99186	4.99199	5.01263	4.99653	4.99752
	5.1732	5.16252	5.18876	5.17215	5.17645	5.16606	5.17996	5.17598	5.18509	5.18515	5.19786	5.1876	5.16326	5.17541	5.16655	5.177	5.17741	5.1656	5.1878	5.15847	5.17629	5.1577	5.18706	5.16392	5.1728	5.18973	5.17923	5.17134	5.16769	5.18058	5.18831	5.17334	5.18031	5.20395	5.15816	5.17014	5.17915	5.17666	5.16856	5.18964	5.18526	5.17182	5.19959	5.17203	5.18035	5.17959	5.18721	5.1911	5.18288
	5.00562	5.02641	5.00485	5.02304	5.02386	5.02151	5.02195	5.02	5.01642	5.02459	5.02031	5.00055	5.01974	5.00542	5.01461	5.0127	5.02905	4.98841	5.02176	5.00976	5.03391	5.02374	5.01621	5.00125	5.01122	4.99888	5.01456	5.01977	5.0062	5	5.02213	5.01655	5.02038	5.01126	5.0063	5.00801	5.02786	5.02946	5.02149	5.02115	5.00709	5.01669	5.01031	5.00172	5.01241	5.01498	5.03053	5.01787	5.02105
	5.1184	5.14353	5.14795	5.13826	5.10893	5.13941	5.12823	5.11837	5.11262	5.12826	5.12097	5.14694	5.12781	5.15926	5.13572	5.12591	5.14591	5.13231	5.12407	5.10403	5.13295	5.15194	5.13236	5.13404	5.14125	5.14766	5.13653	5.13505	5.13333	5.1366	5.12658	5.13933	5.13449	5.14745	5.13841	5.12759	5.11058	5.10864	5.14155	5.13095	5.13586	5.14377	5.14924	5.13021	5.13021	5.12006	5.1256	5.12166	5.12916
	5.19219	5.184	5.17138	5.19329	5.16815	5.19566	5.18142	5.18765	5.18842	5.18051	5.19661	5.20216	5.17371	5.1884	5.18495	5.16686	5.16066	5.17406	5.1885	5.18932	5.17132	5.17484	5.18745	5.19035	5.19112	5.17655	5.17618	5.17085	5.16438	5.17664	5.17525	5.16931	5.1766	5.17802	5.17357	5.19567	5.17267	5.19616	5.16691	5.18238	5.19482	5.15991	5.17796	5.17643	5.18303	5.17802	5.17974	5.18729	5.18206
	5.00783	5.04475	5.05187	5.03199	5.02658	5.02783	5.03579	5.01213	5.04797	5.02561	5.03054	5.04378	5.03218	5.03114	5.01455	5.01094	5.0393	5.03665	5.00477	5.02905	5.02013	5.03263	5.02427	5.01978	5.02202	5.02409	5.0276	5.05684	5.04672	5.01484	5.03907	5.04382	5.0303	5.03811	5.02548	5.02992	5.01861	5.03271	5.03261	5.01292	4.99472	5.02847	5.03043	5.02592	5.0314	5.02378	5.0335	5.02159	5.03926
	5.1629	5.15197	5.18067	5.17416	5.16043	5.17328	5.18027	5.17145	5.17362	5.16272	5.16734	5.16179	5.15792	5.15415	5.16263	5.15255	5.15342	5.16635	5.1673	5.14669	5.1647	5.15684	5.17082	5.16185	5.15725	5.15699	5.14818	5.1679	5.16197	5.15328	5.15065	5.16265	5.16903	5.15122	5.16225	5.16219	5.16027	5.15623	5.16958	5.16357	5.1554	5.14262	5.17752	5.16193	5.16791	5.1505	5.16478	5.15841	5.16248
	5.00353	5.02274	5.01059	5.03404	5.00773	4.98451	5.02064	5.00634	4.9994	4.99625	5.00119	5.00725	5.00738	4.99684	5.01124	5.00326	5.01363	4.99713	4.99889	5.01168	5.01173	5.02078	5.00353	4.99258	5.00297	4.99232	5.01869	5.01154	5.00667	5.01033	5.0158	4.99889	5.0057	4.9828	4.98721	4.99461	5.01374	4.98804	4.97995	5.00736	5.00092	5.00031	5.0095	4.99538	5.00706	5.02508	4.9895	4.99567	4.99336
	5.13157	5.10364	5.1124	5.14025	5.12909	5.09237	5.14087	5.11942	5.11475	5.13005	5.11456	5.11134	5.11902	5.14629	5.13708	5.11026	5.11425	5.11801	5.12038	5.12165	5.10764	5.12561	5.13147	5.11544	5.10021	5.12183	5.13187	5.11367	5.13036	5.12003	5.1305	5.12182	5.09403	5.1057	5.11803	5.1248	5.116	5.12566	5.12374	5.11862	5.11786	5.1343	5.12599	5.13365	5.10921	5.12943	5.11652	5.11544	5.11532
	5.20293	5.18549	5.20402	5.18628	5.17731	5.1959	5.1872	5.20692	5.18731	5.20585	5.19496	5.1922	5.20464	5.21254	5.19543	5.18745	5.18425	5.19764	5.20552	5.20448	5.19049	5.18103	5.20726	5.2029	5.20401	5.19567	5.20193	5.20594	5.19834	5.18578	5.18188	5.20089	5.19507	5.19794	5.20238	5.18395	5.19667	5.18561	5.20125	5.16706	5.19481	5.20454	5.18469	5.19667	5.19262	5.19236	5.19448	5.19119	5.18784
	5.06485	5.08699	5.06605	5.05915	5.0613	5.07209	5.07269	5.07051	5.07558	5.06473	5.06506	5.06268	5.06092	5.06636	5.05661	5.07276	5.06484	5.0508	5.07415	5.06739	5.05101	5.06615	5.06853	5.06815	5.07457	5.06545	5.05162	5.06302	5.06124	5.07526	5.06294	5.05518	5.06459	5.07556	5.08651	5.07575	5.07986	5.0797	5.04771	5.05531	5.08791	5.0655	5.0591	5.06547	5.0516	5.05278	5.06833	5.07729	5.06913
	5.19182	5.18037	5.19123	5.2197	5.19637	5.20787	5.19285	5.20217	5.20916	5.2014	5.21457	5.19046	5.18553	5.20453	5.18932	5.18745	5.18054	5.20593	5.20444	5.1876	5.20262	5.204	5.17907	5.18854	5.19214	5.19595	5.21061	5.20026	5.20338	5.18101	5.19498	5.19548	5.19066	5.20798	5.21268	5.19344	5.19223	5.197	5.18074	5.19059	5.20474	5.21934	5.20358	5.20632	5.20857	5.1935	5.19741	5.17915	5.20898
	5.00943	4.99503	5.00057	5.00521	4.99243	4.98883	5.00043	4.99064	4.9952	5.00266	5.01121	5.00204	4.9913	4.99401	5.00354	5.02373	5.00239	4.99471	5.0055	5.01574	4.99601	5.01058	4.99819	5.01354	4.9942	5.01073	5.00594	5.00478	4.99982	4.98718	4.99001	4.9948	5.00253	4.9971	4.99564	5.00248	5.00672	5.00172	4.99379	5.01824	4.99925	4.99644	4.98302	4.99269	5.00058	5.02369	5.00196	5.00171	4.99996
	5.15838	5.15969	5.16781	5.15353	5.13882	5.17202	5.16248	5.14802	5.16237	5.15824	5.17367	5.15794	5.14361	5.17771	5.16034	5.15063	5.14157	5.1685	5.13649	5.16049	5.15503	5.15619	5.16495	5.16221	5.13758	5.1535	5.15368	5.15062	5.17308	5.17858	5.15485	5.15765	5.16413	5.15955	5.16066	5.14077	5.16443	5.16192	5.14852	5.142	5.15697	5.15745	5.16025	5.17551	5.17456	5.15946	5.17719	5.17601	5.16708
	4.99863	5.01179	4.99627	5.00622	4.99728	4.99869	5.00823	5.00711	5.02052	5.00547	4.9897	4.98233	4.98982	4.98926	5.01383	4.99838	5.02245	4.99789	4.99537	4.98808	4.99811	5.00139	5.00085	5.01228	4.99644	5.00749	5.01147	4.99019	4.99362	5.00255	4.99465	4.99935	4.99558	5.00735	4.99251	4.98922	4.97039	5.0011	4.9977	5.01805	5.01231	5.00237	4.98514	4.99116	4.99289	4.9978	5.01418	4.9959	5.00155
	5.17916	5.18558	5.20606	5.199	5.18603	5.18104	5.20126	5.20713	5.18805	5.19816	5.18267	5.19133	5.20273	5.18862	5.19653	5.19021	5.19317	5.20631	5.19697	5.1925	5.17269	5.19712	5.19519	5.1946	5.19012	5.19034	5.20512	5.20085	5.19793	5.17041	5.19685	5.17303	5.18944	5.19633	5.19037	5.17776	5.20073	5.19464	5.18462	5.19729	5.21238	5.18906	5.21108	5.20384	5.20056	5.19725	5.19156	5.21021	5.18362
	5.11704	5.1221	5.10382	5.11515	5.08263	5.10162	5.11022	5.10496	5.12335	5.11112	5.10356	5.11257	5.10748	5.11927	5.10585	5.10382	5.09728	5.09585	5.10391	5.10156	5.10656	5.11717	5.0836	5.11644	5.11135	5.10788	5.12146	5.09846	5.10468	5.10619	5.10482	5.11461	5.10426	5.11276	5.12036	5.08582	5.09454	5.11147	5.10706	5.11614	5.12465	5.10088	5.09704	5.09115	5.12349	5.10527	5.11159	5.11182	5.10202
	5.13604	5.15784	5.15941	5.15466	5.16191	5.171	5.15878	5.17157	5.14922	5.16691	5.17336	5.1586	5.17457	5.18971	5.16329	5.17845	5.17322	5.17004	5.17069	5.15687	5.15712	5.16205	5.16841	5.16858	5.1697	5.17323	5.1623	5.15379	5.16402	5.15549	5.15484	5.15967	5.16959	5.17411	5.17259	5.146	5.16644	5.1457	5.14432	5.15339	5.17186	5.14028	5.16828	5.17318	5.15689	5.1583	5.17513	5.17365	5.15004
	5.031	5.01715	4.99685	4.99719	5.00524	5.00299	5.00937	4.99951	5.01477	5.02034	5.00409	5.00502	5.01494	5.01463	4.99542	5.01098	5.00434	5.00413	4.99457	5.00488	4.99407	5.00357	5.00905	5.02155	5.0129	5.00038	5.00949	4.99439	5.00971	5.00876	5.02002	4.99986	5.01364	5.00923	5.01291	4.99046	5.03293	5.00591	5.00465	5.00675	5.03187	5.00386	5.00587	5.0024	4.98321	5.00851	5.008	4.99616	5.01402
	5.13285	5.11117	5.12333	5.10385	5.09051	5.1078	5.11573	5.10477	5.11524	5.11682	5.10116	5.09766	5.10388	5.11448	5.11108	5.10187	5.11156	5.12937	5.11522	5.13038	5.10839	5.11354	5.1114	5.1121	5.10101	5.09612	5.10811	5.11026	5.10411	5.12317	5.11683	5.10289	5.11036	5.09956	5.11378	5.11199	5.10881	5.09834	5.09705	5.11184	5.12493	5.12127	5.11384	5.11536	5.10337	5.12091	5.11847	5.09352	5.11395
	5.02692	5.01973	5.01697	5.02187	5.00571	5.01215	5.02298	5.0006	5.01134	4.99675	5.01778	5.00115	5.0251	5.01031	4.99596	4.99835	5.00898	4.99133	4.99674	5.02517	5.00982	5.00867	5.00517	5.00574	5.0137	5.0082	5.0091	5.00817	4.99935	5.02524	5.01107	4.99855	5.01688	4.999	5.00777	4.99079	4.99766	5.01591	5.01028	5.0038	4.99948	5.00134	5.012	5.01483	5.00963	5.00945	5.00865	5.00617	5.02645
	5.12981	5.10534	5.11725	5.13354	5.12293	5.10595	5.10453	5.14468	5.09508	5.12267	5.12615	5.11678	5.11228	5.12554	5.12373	5.11514	5.1316	5.14002	5.14211	5.1193	5.10359	5.13819	5.14862	5.12399	5.12439	5.12053	5.11976	5.11475	5.13461	5.12399	5.11623	5.10784	5.0905	5.13629	5.11379	5.1318	5.13148	5.12468	5.14175	5.1302	5.12479	5.12232	5.10365	5.13407	5.11271	5.12132	5.12829	5.12705	5.1269
	5.16682	5.1694	5.17475	5.16913	5.16228	5.1691	5.16044	5.17326	5.17408	5.18016	5.16017	5.16225	5.15557	5.15834	5.16387	5.17673	5.16296	5.1672	5.15815	5.16823	5.16258	5.14607	5.15613	5.15454	5.16028	5.17333	5.15779	5.14945	5.16103	5.1608	5.16819	5.17049	5.16863	5.15152	5.16926	5.16889	5.14289	5.16689	5.16372	5.1601	5.1491	5.17527	5.16921	5.16382	5.1762	5.16912	5.17434	5.1582	5.17121
	5.1992	5.18526	5.18863	5.20635	5.2134	5.19766	5.18779	5.19353	5.1985	5.21505	5.18276	5.21169	5.19838	5.19171	5.19807	5.19094	5.17523	5.20544	5.2023	5.19576	5.1947	5.18352	5.21165	5.18528	5.18891	5.21849	5.18324	5.18561	5.17217	5.19963	5.17106	5.22447	5.20834	5.19564	5.1931	5.19189	5.20243	5.19702	5.20851	5.20101	5.1888	5.19548	5.20353	5.18688	5.18083	5.18586	5.20119	5.20757	5.18095
	5.04176	5.05958	5.02884	5.03523	5.04518	5.05243	5.03931	5.03752	5.04965	5.04928	5.0277	5.06371	5.0283	5.02037	5.04502	5.03682	5.05267	5.04016	5.04864	5.04655	5.03858	5.04467	5.04047	5.04061	5.04493	5.04029	5.04546	5.02604	5.03003	5.03613	5.03592	5.04667	5.04084	5.04231	5.03535	5.04651	5.03566	5.05409	5.04109	5.04757	5.02484	5.03921	5.05183	5.04269	5.04365	5.03799	5.04869	5.03598	5.04225
	5.00584	4.99483	4.99164	5.004	5.00506	5.01467	4.9999	4.99387	5.0041	5.01235	4.99806	4.99798	5.01869	5.00861	5.01353	4.9962	5.01792	4.9948	4.99442	5.01113	4.99569	5.00575	5.00068	4.99835	5.0011	5.00511	4.9984	4.98987	4.99423	5.00931	4.98974	5.00517	5.00906	5.00146	4.99558	4.99049	4.99648	4.98355	5.00075	4.99153	5.00484	5.00739	5.00596	4.99602	5.0098	5.00688	4.99668	4.99435	5.00206
	5.02635	5.03026	5.03462	5.02115	5.03131	5.02799	5.02495	5.04323	5.04281	5.05585	5.04346	5.04703	5.04236	5.04759	5.03987	5.02742	5.03496	5.02468	5.03086	5.03988	5.02954	5.01165	5.03617	5.03177	5.02948	5.04423	5.01521	5.02859	5.02275	5.02948	5.01655	5.03982	5.02145	5.03377	5.03545	5.03599	5.04259	5.03749	5.03946	5.02966	5.04354	5.03295	5.04275	5.0161	5.02962	5.02792	5.01271	5.02256	5.01267
	5.05432	5.06778	5.08082	5.05253	5.06012	5.05297	5.05847	5.06997	5.06447	5.0691	5.05644	5.0504	5.05467	5.07567	5.05647	5.03617	5.06355	5.05241	5.06196	5.07956	5.05058	5.05673	5.04848	5.0528	5.06804	5.03932	5.06612	5.07512	5.06314	5.0268	5.0628	5.06244	5.06286	5.06302	5.04854	5.05138	5.05993	5.06436	5.05936	5.04176	5.07572	5.06331	5.06045	5.07036	5.05135	5.04352	5.05411	5.04364	5.05112
	5.11515	5.1189	5.12656	5.1055	5.10618	5.12057	5.1125	5.09346	5.10907	5.11507	5.10174	5.08701	5.10866	5.10093	5.09922	5.10158	5.11803	5.10367	5.10665	5.10288	5.10713	5.11203	5.11726	5.08707	5.11766	5.12267	5.1049	5.09792	5.10684	5.09645	5.10809	5.10913	5.09639	5.10508	5.0942	5.09935	5.10903	5.12146	5.09676	5.11315	5.10619	5.10288	5.08457	5.0901	5.11975	5.09814	5.106	5.1007	5.09934
	5.16751	5.18599	5.16742	5.18059	5.16697	5.1775	5.18834	5.16776	5.16846	5.17305	5.16096	5.14858	5.16642	5.16356	5.1645	5.1528	5.16353	5.17926	5.16209	5.1545	5.16643	5.17409	5.16927	5.17981	5.16459	5.16263	5.19097	5.16857	5.16261	5.16246	5.17566	5.16735	5.17806	5.1645	5.16205	5.17427	5.16847	5.16146	5.18176	5.17266	5.16395	5.18139	5.1598	5.16936	5.16746	5.1649	5.17276	5.17371	5.16487
	5.17528	5.192	5.18697	5.19289	5.1832	5.19777	5.17698	5.19141	5.19559	5.1894	5.19274	5.18771	5.19256	5.19111	5.2045	5.20446	5.19094	5.19717	5.17731	5.17642	5.19583	5.18361	5.1895	5.19697	5.20099	5.1807	5.17241	5.18502	5.20579	5.20258	5.19701	5.20416	5.19258	5.17396	5.1667	5.19681	5.20816	5.19209	5.19851	5.19145	5.17305	5.21281	5.20757	5.1951	5.19306	5.17647	5.20944	5.18543	5.19804
	5.13447	5.13092	5.12852	5.13953	5.15102	5.1422	5.14162	5.12782	5.15351	5.13211	5.13602	5.13848	5.14694	5.1201	5.15994	5.14437	5.15075	5.15782	5.14757	5.16455	5.14839	5.11594	5.13694	5.15946	5.14051	5.14081	5.14874	5.12614	5.12325	5.1379	5.14367	5.14601	5.14646	5.14035	5.14124	5.14263	5.13725	5.13551	5.14873	5.15334	5.14394	5.13949	5.15373	5.13382	5.12326	5.14684	5.1366	5.15718	5.12966
	5.14176	5.15682	5.1534	5.15385	5.15529	5.14155	5.15743	5.15584	5.15024	5.13846	5.14814	5.13894	5.14108	5.14909	5.14647	5.15934	5.14875	5.14018	5.16181	5.15797	5.15588	5.16663	5.16463	5.15226	5.13591	5.13393	5.16093	5.12516	5.15774	5.12065	5.15082	5.13881	5.16138	5.15012	5.1398	5.14688	5.15012	5.14121	5.15053	5.15047	5.15384	5.13808	5.14295	5.15684	5.15176	5.15695	5.15454	5.15222	5.13942
	5.1579	5.16698	5.16575	5.17102	5.1714	5.16919	5.17061	5.17813	5.18221	5.17527	5.1632	5.17707	5.16362	5.19207	5.15877	5.16733	5.16617	5.17992	5.16677	5.17841	5.16754	5.17502	5.17985	5.16097	5.17488	5.17352	5.16612	5.17343	5.18332	5.16959	5.18934	5.17398	5.15254	5.18187	5.16873	5.18261	5.1668	5.19631	5.17607	5.16701	5.1858	5.16499	5.15779	5.16026	5.17738	5.18416	5.18483	5.17867	5.16371
	4.99224	4.9899	5.0168	5.00872	5.01421	4.99462	4.99419	5.01289	4.98908	5.00461	4.99509	5.01046	5.01085	4.99521	5.00384	5.00541	5.02007	5.00545	4.99615	4.99706	5.00316	4.99308	4.99466	5.01997	5.01692	4.98622	5.00861	5.00677	5.01429	5.00584	5.0006	5.00034	4.9992	5.00455	5.00799	4.99605	5.03111	4.99149	4.9947	4.99643	4.99212	4.99523	5.00863	4.99213	5.00659	5.00111	5.01335	5.00077	4.99654
	4.98473	4.99381	5.02339	5.00273	5.00241	5.01613	4.98867	4.99606	5.01402	4.99593	4.99448	5.0157	5.00829	4.98865	5.00667	4.99022	5.00336	5.00685	5.00474	5.00269	5.00182	5.015	5.01018	4.99589	4.99849	5.01111	5.00432	4.99365	4.98572	5.01739	4.99444	5.00522	5.00352	5.0028	5.00044	5.00767	5.01136	5.00069	5.00196	5.00128	5.00492	4.98494	4.99118	5.0082	4.98732	4.99358	5	5.01546	4.99505
	5.03145	5.02432	5.04298	5.0275	5.03876	5.02898	5.03641	5.04104	5.04715	5.03617	5.03972	5.0411	5.02709	5.04116	5.05404	5.04247	5.04524	5.03252	5.04248	5.04987	5.0351	5.03238	5.02437	5.02718	5.0307	5.03436	5.02253	5.0343	5.05253	5.04928	5.03754	5.0629	5.04289	5.04314	5.06257	5.04068	5.04699	5.049	5.0412	5.03231	5.02885	5.0404	5.03901	5.0214	5.02336	5.03291	5.04629	5.02358	5.03675
	5.1666	5.16645	5.17714	5.17681	5.16737	5.18993	5.15386	5.17235	5.18905	5.18696	5.15562	5.1749	5.16472	5.16666	5.17216	5.16456	5.15567	5.16933	5.19309	5.17299	5.17278	5.15755	5.16949	5.1569	5.1791	5.18233	5.17756	5.16961	5.17212	5.16223	5.17198	5.16265	5.15208	5.16163	5.16728	5.17561	5.15269	5.17548	5.17041	5.16231	5.17001	5.15423	5.19556	5.17002	5.1651	5.17203	5.17177	5.17305	5.17245
	5.11156	5.09851	5.10253	5.10321	5.10194	5.1097	5.09872	5.11369	5.11545	5.11528	5.11053	5.1127	5.11465	5.10174	5.09909	5.10222	5.1096	5.09849	5.11951	5.10942	5.10117	5.11579	5.1105	5.10209	5.0854	5.10127	5.10683	5.11349	5.10498	5.09169	5.10652	5.09304	5.10904	5.09364	5.09323	5.09699	5.11168	5.10317	5.11332	5.10924	5.09966	5.12305	5.10334	5.10232	5.09857	5.10351	5.0978	5.09355	5.10567
	5.02976	5.05709	5.05635	5.03561	5.06142	5.05266	5.07548	5.05307	5.05262	5.06152	5.05547	5.05509	5.07498	5.05858	5.04673	5.03295	5.06163	5.06233	5.0611	5.05045	5.05164	5.02635	5.04577	5.06478	5.05819	5.04719	5.04561	5.06213	5.06001	5.03894	5.04998	5.04241	5.04626	5.05041	5.05678	5.05018	5.0517	5.0548	5.05758	5.05069	5.05642	5.05051	5.06494	5.04758	5.0565	5.05393	5.05704	5.04452	5.04345
	5.16718	5.18038	5.17249	5.18386	5.17373	5.15444	5.16345	5.16665	5.16683	5.17879	5.16778	5.16217	5.16587	5.16892	5.14793	5.17213	5.17787	5.17917	5.16993	5.17026	5.17791	5.1652	5.16898	5.16306	5.17177	5.14904	5.17477	5.17081	5.17069	5.16803	5.17376	5.1588	5.16736	5.15452	5.15209	5.16738	5.1703	5.16051	5.16217	5.15497	5.1832	5.16193	5.1802	5.15761	5.16076	5.16633	5.17056	5.15335	5.17998
	5.06242	5.06693	5.03923	5.045	5.05122	5.05332	5.04016	5.05107	5.0565	5.05802	5.02764	5.0561	5.0574	5.04088	5.06238	5.05756	5.04991	5.05241	5.04576	5.05105	5.0456	5.04898	5.03756	5.03701	5.05676	5.06845	5.03695	5.05793	5.05483	5.06027	5.04705	5.07556	5.05977	5.0539	5.04532	5.04792	5.04159	5.06516	5.0456	5.04663	5.04093	5.04351	5.04723	5.06153	5.05865	5.05191	5.03432	5.05489	5.05296
	5.0644	5.06474	5.06392	5.05348	5.08106	5.05382	5.04474	5.06276	5.07992	5.05029	5.04956	5.06649	5.06019	5.06176	5.06355	5.07287	5.06635	5.06114	5.04912	5.06658	5.06433	5.05153	5.06323	5.068	5.04978	5.05431	5.05189	5.06238	5.07042	5.06661	5.07635	5.06332	5.07119	5.06369	5.07238	5.07376	5.05259	5.06915	5.05823	5.0467	5.06437	5.05713	5.06733	5.04379	5.06073	5.05762	5.07012	5.06181	5.08301
	5.18345	5.17534	5.1811	5.1769	5.18621	5.17824	5.1905	5.18312	5.17767	5.1777	5.198	5.1917	5.19277	5.17757	5.20311	5.16912	5.18048	5.18084	5.1718	5.18523	5.20042	5.17081	5.19259	5.18375	5.1838	5.17227	5.19999	5.16621	5.19395	5.19239	5.19808	5.181	5.18721	5.19353	5.18574	5.19391	5.19211	5.19302	5.1873	5.1787	5.19749	5.18512	5.18073	5.16763	5.19114	5.18268	5.17815	5.20132	5.19223
	5.19516	5.17867	5.19939	5.19995	5.18819	5.19712	5.18487	5.20652	5.2028	5.18984	5.1977	5.19501	5.19427	5.1951	5.19271	5.18062	5.18892	5.21934	5.19217	5.20619	5.2068	5.18872	5.19278	5.20966	5.19726	5.205	5.21263	5.22315	5.19677	5.19095	5.19138	5.19226	5.19926	5.19008	5.18683	5.20575	5.20189	5.19429	5.20579	5.18767	5.21012	5.19202	5.1743	5.22055	5.17552	5.21136	5.19332	5.1917	5.19391
	5.1916	5.18795	5.20419	5.1947	5.18913	5.21432	5.20785	5.19791	5.1948	5.19439	5.18092	5.19832	5.21247	5.20091	5.19507	5.19283	5.21001	5.20516	5.1967	5.18802	5.17727	5.20589	5.20481	5.21025	5.20701	5.19252	5.1837	5.19511	5.2037	5.19338	5.21565	5.20567	5.1995	5.17873	5.18532	5.20183	5.2096	5.1908	5.19275	5.18859	5.18401	5.19008	5.19724	5.19667	5.19775	5.19667	5.20358	5.19086	5.20199
	5.13544	5.14845	5.13121	5.14211	5.1356	5.14641	5.13097	5.16088	5.14609	5.11874	5.12538	5.13516	5.13426	5.13895	5.11278	5.1433	5.13903	5.14826	5.13677	5.1331	5.1504	5.1354	5.12659	5.1289	5.14337	5.14102	5.13018	5.14396	5.13412	5.12285	5.13348	5.12737	5.13981	5.13952	5.15051	5.12514	5.14516	5.13201	5.13058	5.15694	5.15191	5.12659	5.13849	5.13958	5.13352	5.14205	5.1438	5.12106	5.15599
	5.18569	5.19412	5.19286	5.1687	5.2065	5.20778	5.18322	5.19166	5.21158	5.21274	5.1945	5.18216	5.20201	5.19663	5.20373	5.20438	5.19797	5.20148	5.19712	5.18238	5.19087	5.17577	5.20515	5.20166	5.19328	5.19922	5.19007	5.20037	5.19429	5.20477	5.19592	5.19601	5.18699	5.20075	5.19891	5.20779	5.20629	5.20069	5.20138	5.18343	5.19343	5.19107	5.20207	5.21602	5.20146	5.19562	5.207	5.19751	5.20528
	5.19109	5.20064	5.18008	5.20282	5.18723	5.19684	5.18485	5.20116	5.19012	5.18093	5.19925	5.21014	5.20048	5.19946	5.19267	5.17527	5.17749	5.19698	5.17234	5.17695	5.20035	5.18121	5.18859	5.1852	5.17036	5.19559	5.20417	5.17493	5.18141	5.18541	5.1697	5.20151	5.19058	5.17809	5.1977	5.1697	5.19796	5.18403	5.2002	5.19093	5.16115	5.19526	5.17022	5.1943	5.18568	5.20456	5.17047	5.17881	5.18983
	5.1642	5.14585	5.16309	5.1604	5.16339	5.13648	5.15859	5.16089	5.15897	5.16877	5.14967	5.16474	5.14449	5.15374	5.16425	5.15658	5.13863	5.14584	5.13371	5.14909	5.14958	5.15362	5.1432	5.15504	5.16719	5.1594	5.16994	5.16837	5.14054	5.16202	5.14641	5.13907	5.1393	5.15909	5.14575	5.16175	5.15331	5.14768	5.13622	5.15159	5.15032	5.14089	5.15533	5.16013	5.17488	5.14768	5.14073	5.17409	5.16604
	5.07435	5.06403	5.06404	5.06303	5.06079	5.06011	5.05324	5.06118	5.07863	5.0664	5.07524	5.07166	5.07508	5.07005	5.07376	5.06575	5.07994	5.07585	5.06109	5.06946	5.06237	5.0746	5.06663	5.07967	5.0738	5.0674	5.05334	5.0751	5.07844	5.07014	5.07785	5.07312	5.06796	5.09702	5.06677	5.06562	5.07267	5.06263	5.07948	5.08162	5.07875	5.06525	5.0791	5.06152	5.07731	5.07009	5.08413	5.07581	5.0876
	5.07025	5.06002	5.07789	5.07114	5.06911	5.07511	5.06578	5.06701	5.05898	5.08951	5.0743	5.0756	5.05894	5.08204	5.0791	5.07179	5.06816	5.07181	5.05893	5.07232	5.05822	5.06684	5.0931	5.09387	5.06571	5.07439	5.08213	5.07945	5.08279	5.06104	5.07477	5.07249	5.06227	5.08782	5.06768	5.08317	5.07619	5.06834	5.07567	5.05969	5.06603	5.0685	5.05643	5.06816	5.08036	5.06684	5.07925	5.0793	5.05658
	5.15358	5.16965	5.17772	5.15965	5.15898	5.15227	5.16934	5.17186	5.1613	5.18064	5.17077	5.15905	5.15954	5.15824	5.1408	5.13565	5.15261	5.17453	5.17998	5.15053	5.15741	5.16538	5.16327	5.16057	5.16997	5.16053	5.16011	5.16831	5.16039	5.17506	5.16034	5.15148	5.15873	5.16187	5.15378	5.15473	5.15485	5.17751	5.15641	5.14602	5.16142	5.16445	5.16725	5.18297	5.17798	5.16668	5.18193	5.18192	5.16149
	5.011	5.00898	5.01649	4.99213	5.00519	5.00959	5.01796	5.01723	5.02561	4.99937	5.01713	5.01093	4.98473	5.02387	5.0158	5.00952	5.02022	5.00923	5.01504	5.01504	5.00688	4.99954	5.00788	5.01031	5.0207	5.01919	5.01463	5.03709	5.01315	5.01077	4.99722	5.00042	5.00527	4.98957	5.01562	5.00382	5.00421	5.02031	4.9954	5.0067	4.99295	4.98273	5.01122	5.00897	5.01893	5.01352	5.00843	4.99787	5.01676
	5.11337	5.11584	5.11385	5.11232	5.10822	5.10898	5.09805	5.09962	5.12736	5.10401	5.11002	5.09057	5.11705	5.12179	5.106	5.1171	5.11125	5.10282	5.12413	5.08911	5.10268	5.10089	5.11432	5.11407	5.09134	5.09459	5.09671	5.10887	5.09211	5.08919	5.10189	5.10235	5.10756	5.10282	5.10578	5.13342	5.12174	5.07253	5.11093	5.11808	5.11336	5.10757	5.10738	5.10076	5.0904	5.10045	5.11314	5.10721	5.10873
	5.00869	5.01313	5.01965	5.01879	5.01945	5.0251	5.01223	5.02816	5.01312	5.00581	4.99968	5.02926	5.0252	5.00142	5.02284	5.0093	5.0067	5.00775	5.00003	5.01863	5.01251	5.02269	5.00991	5.01877	5.00976	5.01573	5.02268	5.02111	5.01134	4.99977	5.01122	5.03014	4.98706	5.00123	5.01244	5.01892	5.01509	5.00772	5.02279	4.99569	5.00714	5.00437	5.01993	5.00816	5.00702	5.01802	5.02135	5.01099	5.0307
	5.04553	5.04952	5.05466	5.04744	5.05817	5.03183	5.03608	5.04245	5.07817	5.04843	5.05515	5.06806	5.05471	5.03745	5.04644	5.04375	5.05086	5.05324	5.05154	5.04567	5.04653	5.05043	5.04206	5.04407	5.03977	5.05251	5.06297	5.05337	5.05727	5.05865	5.0475	5.04103	5.04847	5.05819	5.04534	5.04681	5.05785	5.05158	5.05351	5.04497	5.05886	5.04372	5.04793	5.05007	5.05737	5.0375	5.04932	5.03145	5.06101
	5.16284	5.16427	5.15824	5.16561	5.14904	5.15724	5.16876	5.16303	5.16835	5.15075	5.15757	5.15982	5.16754	5.1619	5.16262	5.15854	5.16155	5.16511	5.16818	5.17189	5.17413	5.15818	5.13958	5.17807	5.14317	5.15473	5.16255	5.1663	5.15211	5.18238	5.15438	5.15848	5.15808	5.15837	5.18219	5.15784	5.14055	5.1432	5.1711	5.16152	5.14585	5.15337	5.17517	5.16117	5.1512	5.15619	5.16879	5.16658	5.17777
	5.21743	5.198	5.18014	5.20027	5.20037	5.19527	5.19004	5.20338	5.19297	5.18527	5.19949	5.20301	5.19174	5.20008	5.19578	5.20089	5.19275	5.2024	5.20583	5.22135	5.18602	5.20384	5.18923	5.20397	5.18352	5.18751	5.20531	5.19522	5.20104	5.19845	5.19405	5.20113	5.19439	5.21113	5.19395	5.19081	5.1774	5.17916	5.18417	5.19933	5.18304	5.20845	5.18503	5.18463	5.18637	5.17849	5.19654	5.21098	5.19557
	5.01052	5.01243	4.98281	5.00609	5.02757	4.99269	4.99919	4.99434	5.00863	4.99875	4.99097	5.02619	5.01296	5.00796	5.02073	4.99434	4.99953	4.99426	5.00174	5.00077	5.01715	4.99613	5.00204	5.00244	4.99468	4.99791	4.98486	5.00834	4.9881	5.00262	4.99924	5.00207	5.00447	5.00921	4.98957	4.99601	5.00409	4.9883	4.99894	5.0116	4.98555	4.9997	5.0022	5.02244	5.00874	4.98829	4.99251	5.00392	5.00091
	5.13797	5.14134	5.11805	5.12987	5.14192	5.12766	5.12845	5.14806	5.14456	5.13248	5.1286	5.11958	5.12049	5.14742	5.13556	5.13146	5.13689	5.12238	5.12691	5.13616	5.13202	5.12795	5.12908	5.11139	5.13786	5.10672	5.1312	5.12652	5.1506	5.1417	5.12939	5.12137	5.13233	5.11767	5.11434	5.13296	5.13689	5.12173	5.10787	5.14671	5.14004	5.13529	5.12233	5.13495	5.12757	5.12594	5.13219	5.13851	5.12384
	5.13169	5.14462	5.13666	5.13345	5.16026	5.15217	5.13993	5.14591	5.13613	5.14948	5.14545	5.15723	5.14445	5.1608	5.13832	5.13301	5.16837	5.13731	5.15499	5.15195	5.14658	5.14496	5.14388	5.15686	5.15322	5.13823	5.15417	5.14553	5.16	5.13295	5.1289	5.15713	5.14214	5.13558	5.15163	5.13766	5.14779	5.13723	5.1348	5.14246	5.13957	5.14366	5.13042	5.14561	5.14532	5.10871	5.15887	5.12933	5.13923
	5.14573	5.14338	5.15406	5.14214	5.15302	5.15444	5.14598	5.14946	5.14934	5.15549	5.14356	5.15397	5.15068	5.14202	5.14771	5.13856	5.15321	5.15159	5.14814	5.14228	5.14135	5.14098	5.14336	5.14799	5.15467	5.15186	5.15318	5.14899	5.12562	5.13629	5.144	5.16201	5.13515	5.1409	5.13343	5.13934	5.15211	5.15437	5.156	5.14122	5.15784	5.16	5.16563	5.12664	5.13502	5.15527	5.13243	5.13276	5.14119
	5.10287	5.08613	5.08833	5.10703	5.08777	5.08903	5.1106	5.09839	5.09424	5.11723	5.09198	5.10369	5.11192	5.09926	5.07994	5.11552	5.09764	5.09164	5.09085	5.11409	5.11003	5.10685	5.09009	5.10579	5.10922	5.09769	5.08564	5.11414	5.09472	5.11563	5.08921	5.09919	5.09829	5.10837	5.10128	5.08794	5.07805	5.09518	5.08127	5.10087	5.09816	5.09533	5.11297	5.08858	5.0779	5.09354	5.11447	5.10443	5.1068
	5.1478	5.14869	5.14622	5.16786	5.14923	5.1488	5.16517	5.1509	5.14848	5.14859	5.14536	5.16973	5.15216	5.16921	5.14763	5.15576	5.15368	5.1586	5.1497	5.15157	5.14617	5.15219	5.13651	5.14335	5.16054	5.15861	5.15435	5.13249	5.16509	5.18193	5.14904	5.17372	5.15553	5.14992	5.15593	5.15299	5.15586	5.13879	5.15294	5.15965	5.14586	5.14811	5.16186	5.1521	5.14685	5.14498	5.14958	5.16868	5.15578
	5.00595	5.00849	5.00828	5.00346	5.00292	5.00585	4.98757	5.01107	4.99888	5.00205	5.0097	5.01576	4.98991	4.99638	5.01238	4.98779	4.98373	5.02938	5.00927	5.01004	5.00247	5.0102	5.00915	5.02559	4.99081	4.99289	4.99662	5.00489	5.00249	4.99549	4.99706	4.99858	4.99526	4.99369	4.99871	5.00309	4.99792	4.9964	5.017	5.00615	4.99741	5.00301	5.01024	5.01699	5.00745	4.99741	5.01329	5.00918	4.99939
	5.10696	5.09237	5.10843	5.0875	5.11736	5.10336	5.12183	5.07759	5.09997	5.11305	5.10614	5.10431	5.12221	5.12042	5.10817	5.11528	5.09651	5.12632	5.10401	5.0954	5.11033	5.08981	5.09985	5.12322	5.10332	5.10755	5.08632	5.12232	5.11097	5.10069	5.11607	5.1137	5.12088	5.09709	5.10791	5.09306	5.10614	5.11236	5.1134	5.11023	5.10645	5.10326	5.0988	5.09482	5.10887	5.09377	5.09815	5.09739	5.08466
	5.19642	5.1985	5.19671	5.21123	5.18725	5.20411	5.1995	5.20773	5.20106	5.22612	5.21901	5.18701	5.20847	5.19673	5.18335	5.1813	5.18622	5.19623	5.18301	5.18383	5.1802	5.20083	5.20283	5.20051	5.1933	5.20509	5.20011	5.18778	5.19558	5.19017	5.20459	5.20932	5.19203	5.21365	5.18678	5.20784	5.21747	5.1736	5.19924	5.19961	5.21064	5.18905	5.20145	5.20469	5.19068	5.21476	5.19857	5.18267	5.18994
	5.10961	5.10293	5.07662	5.08529	5.08488	5.07448	5.0921	5.08311	5.0957	5.07021	5.08327	5.0754	5.09375	5.08426	5.087	5.07134	5.09458	5.08468	5.08544	5.08686	5.08423	5.08635	5.08352	5.08659	5.08343	5.08151	5.0963	5.10733	5.09168	5.08016	5.10045	5.06862	5.07369	5.08017	5.08032	5.07528	5.09703	5.07334	5.09282	5.08056	5.09429	5.06551	5.09147	5.08972	5.10143	5.07143	5.08703	5.08057	5.08297
	5.00564	5.01223	5.01132	5.01334	5.00265	5.01848	5.02273	5.0212	5.01729	5.02817	5.01459	4.98736	5.00936	5.017	5.01937	5.01188	5.02326	5.01077	5.02585	5.00789	5.02822	5.00865	5.01423	5.01169	5.02627	5.00018	5.01758	4.99717	5.01721	5.01239	5.00918	5.01693	5.03285	5.01036	5.01853	5.0273	5.01012	4.99368	5.00159	5.00518	5.0029	5.01474	5.01613	5.00924	5.02097	5.00674	4.99349	5.01427	5.00649
	5.16019	5.17134	5.1751	5.16383	5.19256	5.16567	5.17321	5.16539	5.17472	5.16467	5.17398	5.17371	5.17345	5.16957	5.17173	5.18013	5.18383	5.1666	5.15889	5.18469	5.15722	5.14554	5.16157	5.1769	5.17046	5.17567	5.16705	5.17759	5.17619	5.16578	5.17776	5.17567	5.17602	5.16776	5.17142	5.1846	5.17605	5.1759	5.18772	5.16833	5.17755	5.18173	5.19627	5.16566	5.17401	5.1752	5.17729	5.15523	5.15603
	5.18036	5.1864	5.20653	5.18293	5.19473	5.20874	5.21224	5.21161	5.21635	5.19031	5.19473	5.2019	5.19746	5.17741	5.18281	5.19835	5.19319	5.20431	5.20428	5.20779	5.20907	5.19501	5.19119	5.20195	5.18628	5.17282	5.19371	5.19983	5.19054	5.20355	5.19005	5.17664	5.20024	5.20633	5.18702	5.19855	5.18995	5.19936	5.18912	5.19544	5.20765	5.19887	5.22199	5.19679	5.2072	5.20749	5.19813	5.20318	5.20777
	5.00787	4.99748	5.00338	4.99734	5.01118	5.0033	4.98395	5.00014	4.99947	5.00447	5.01165	5.00672	5.00269	5.01237	4.99557	4.99896	5.00727	5.01671	4.98851	5.00687	5.00709	5.0043	5.0073	4.99339	4.99068	4.99362	5.00083	4.98631	4.99624	5.0209	5.00302	5.00344	5.00658	5.00767	4.99134	4.98663	5.00539	5.00764	5.00292	5.01215	4.99329	5.00422	5.00277	5.00391	5.00854	4.99419	4.98997	4.9947	4.9956
	5.11502	5.11818	5.09311	5.1055	5.10796	5.1274	5.10064	5.1155	5.102	5.10434	5.09957	5.12512	5.10859	5.10315	5.10786	5.11941	5.0994	5.10414	5.09612	5.106	5.11098	5.10856	5.09623	5.11004	5.10165	5.12127	5.13721	5.12245	5.10453	5.10766	5.09944	5.11163	5.12242	5.10481	5.10305	5.1209	5.10441	5.11973	5.11423	5.12169	5.09874	5.11239	5.11237	5.1207	5.11747	5.09977	5.12546	5.1008	5.11227
	5.19732	5.18949	5.19545	5.20625	5.20329	5.20603	5.18897	5.20121	5.20555	5.18318	5.20687	5.18367	5.21442	5.19023	5.1939	5.2133	5.21313	5.19117	5.19079	5.20201	5.22003	5.20501	5.20069	5.20144	5.21748	5.20378	5.18105	5.19017	5.2019	5.19449	5.20016	5.18988	5.21381	5.19864	5.21781	5.19296	5.19111	5.19149	5.20299	5.2107	5.19745	5.18301	5.21637	5.19629	5.19598	5.21232	5.22862	5.19389	5.19805
	5.01448	5.00025	5.00974	4.99225	5.00685	5.00822	4.9868	4.99461	4.9962	5.00978	5.00567	5.01399	4.9985	5.00737	5.0184	5.0151	5.02096	4.99021	4.99258	4.99169	5.0007	5.0161	5.02708	4.99873	5.00436	4.99824	5.00146	5.01261	4.99512	4.98986	4.99792	5.01619	4.98511	4.99457	5.02549	4.98587	5.00346	5.00894	4.99033	5.00488	5.01634	5.00782	4.99682	5.01641	4.99239	5.00906	5.01085	4.99612	4.9915
	5.07532	5.07153	5.06758	5.06519	5.06026	5.08952	5.05979	5.06516	5.07498	5.06513	5.06824	5.06407	5.07994	5.06602	5.06107	5.08385	5.06452	5.07591	5.07604	5.06442	5.06678	5.07745	5.0672	5.07947	5.07047	5.07114	5.06078	5.05276	5.06171	5.07391	5.05853	5.07441	5.07923	5.069	5.04492	5.0625	5.09607	5.07722	5.05677	5.07122	5.07498	5.05527	5.06287	5.06728	5.04122	5.07186	5.10393	5.05314	5.07494
	5.19507	5.20094	5.19374	5.18889	5.19148	5.20631	5.19582	5.22922	5.19293	5.18941	5.20499	5.20675	5.21262	5.18965	5.21484	5.17891	5.20044	5.17018	5.19048	5.20157	5.20068	5.212	5.2222	5.20491	5.21296	5.20912	5.19289	5.19266	5.19743	5.19031	5.19352	5.1855	5.19838	5.20072	5.20134	5.20688	5.1968	5.17824	5.19194	5.18732	5.19564	5.20075	5.2082	5.20865	5.20049	5.20601	5.21473	5.20299	5.19786
	5.18272	5.18824	5.18884	5.18964	5.1955	5.19665	5.19557	5.22094	5.20243	5.19917	5.18984	5.19547	5.20151	5.17801	5.18783	5.1936	5.178	5.20264	5.17908	5.17712	5.20743	5.19804	5.22535	5.202	5.18152	5.18485	5.1987	5.18737	5.19898	5.18513	5.20709	5.19583	5.20391	5.18926	5.19896	5.1992	5.18452	5.18814	5.16763	5.178	5.18439	5.19843	5.20072	5.20977	5.19737	5.18954	5.18462	5.19835	5.19074
	5.0874	5.07016	5.04709	5.07854	5.0668	5.08034	5.0749	5.07145	5.06459	5.09484	5.07168	5.04836	5.08542	5.06004	5.08049	5.07754	5.07742	5.06958	5.06452	5.08719	5.06231	5.07156	5.05046	5.07263	5.06301	5.05011	5.07633	5.08306	5.05532	5.08661	5.07929	5.0766	5.079	5.09688	5.06856	5.06939	5.07303	5.08368	5.07121	5.07075	5.08617	5.06752	5.05892	5.07467	5.057	5.0794	5.07149	5.06985	5.06423
	5.15428	5.13822	5.1287	5.14166	5.13578	5.14509	5.11761	5.15123	5.13503	5.13175	5.11728	5.12645	5.13415	5.13632	5.13228	5.13232	5.11758	5.12444	5.13054	5.12229	5.13426	5.13354	5.12387	5.13743	5.13341	5.12092	5.12437	5.12646	5.13917	5.12605	5.14016	5.12451	5.11822	5.13191	5.14215	5.13299	5.12744	5.12611	5.1386	5.14473	5.1274	5.12491	5.13715	5.13066	5.15359	5.13198	5.1382	5.1329	5.13067
	5.00488	4.9886	4.99078	5.00936	4.98957	4.99445	5.00509	4.99785	5.01375	4.99174	5.00403	5.01354	4.99067	5.01042	4.99307	5.0119	4.9966	5.00812	4.99964	5.01236	4.98865	5.01332	5.00115	5.01074	5.00511	5.00371	5.01313	5.01001	4.99425	5.00246	4.99311	4.98933	5.00675	4.98236	5.01119	5.00375	5.00459	5.00534	4.99919	5.01123	5.01361	4.97059	5.01143	5.02258	4.9849	4.99831	5.00523	4.98766	5.00165
	5.0232	5.01573	5.02601	5.01965	5.02188	5.02444	5.02432	5.02381	5.00666	5.03288	5.03568	5.02454	5.04273	5.03068	5.03368	5.01785	5.00986	5.04573	5.03545	5.02841	5.02509	5.00806	5.03428	5.03696	5.01506	5.02626	5.03693	5.03031	5.04374	5.03138	5.02663	5.03841	5.02902	5.03105	5.03274	5.03811	5.01042	5.03543	5.02336	5.04179	5.0248	5.03676	5.01932	5.03825	5.02895	5.0178	5.02239	5.04469	5.02766
	5.01775	5.00532	5.00201	4.9998	5.01832	5.03138	5.01562	5.00612	5.01673	5.00361	5.01221	5.01644	5.02458	5.00984	5.01073	4.99958	5.00507	5.00928	5.02503	5.02867	5.02237	5.00159	5.02197	5.00302	5.00343	5.02113	5.01336	5.03615	5.02248	5.02639	5.01612	5.03727	5.02267	5.01481	5.0204	5.02472	5.02275	5.02544	5.02562	5.02408	4.99869	5.02724	5.00997	5.02718	5.00315	5.00647	5.00631	5.0046	5.0117
	5.20918	5.20127	5.19651	5.21009	5.18866	5.1977	5.19254	5.22455	5.18389	5.18996	5.19829	5.18727	5.20361	5.17839	5.22265	5.20672	5.19981	5.20066	5.21128	5.17965	5.19747	5.20155	5.21359	5.19741	5.19868	5.19749	5.19843	5.20975	5.20669	5.20595	5.20323	5.19273	5.18945	5.19074	5.20781	5.20275	5.19299	5.20652	5.18906	5.19377	5.19795	5.19635	5.21206	5.1892	5.18964	5.20533	5.19679	5.18962	5.19039
	5.03645	5.01271	5.05551	5.00548	5.02384	5.02398	5.00236	5.00114	5.02954	5.03177	5.02822	5.02891	5.03077	5.01812	5.01654	5.01927	5.01998	5.0345	5.01544	5.01672	5.02125	5.03043	5.02444	5.01697	5.01415	5.02527	5.02592	5.00932	5.02308	5.02948	5.01836	5.02021	5.03255	5.02657	5.03127	5.01009	5.01485	5.00893	5.02897	5.02245	5.04409	5.02957	5.03721	5.0296	5.00368	5.00017	5.02469	5.02165	5.0202
	5.02068	5.04477	5.01856	5.01146	4.9902	5.03053	5.01628	5.00579	5.01224	4.99948	5.01223	5.00071	5.02265	5.02231	5.02309	5.00882	5.02591	5.00991	5.00272	5.00469	5.01921	5.0119	5.03316	5.02323	5.00954	5.01395	5.01991	5.02355	5.02003	5.02496	5.01504	5.02728	5.02948	5.01907	5.00565	4.98675	5.02516	5.01816	5.01802	5.01053	5.02383	5.02704	5.01774	5.03124	5.01821	5.00898	5.02306	5.00795	5.03228
	5.10324	5.07569	5.09055	5.10448	5.09202	5.09167	5.07979	5.08739	5.10219	5.08202	5.10942	5.09649	5.09681	5.11338	5.0732	5.10339	5.09918	5.09811	5.11219	5.08102	5.09168	5.08416	5.09773	5.08668	5.09665	5.08449	5.11134	5.10099	5.07057	5.10018	5.09145	5.09502	5.08942	5.0954	5.08602	5.11033	5.08005	5.06187	5.08952	5.10996	5.11646	5.09749	5.10331	5.07887	5.11147	5.1017	5.08639	5.0902	5.11986
	5.0165	5.02233	4.99531	5.01093	5.0036	5.00757	5.02859	5.01689	5.00427	5.0113	5.01119	5.01865	5.00481	5.0198	5.01988	5.00306	5.01374	5.00262	5.00066	4.99549	5.01948	5.00735	5.02447	5.01518	5.00686	5.02545	5.01049	5.01345	5.01103	4.99984	5.01913	5.02449	5.02883	5.01959	4.99432	4.98689	5.00829	5.02811	4.99542	5.00771	5.0059	5.00367	5.00332	5.00038	5.00058	5.02665	5.01337	5.02887	5.00007
	5.20543	5.18928	5.21249	5.19367	5.19765	5.20161	5.20807	5.18483	5.19681	5.19653	5.20446	5.19667	5.18182	5.19511	5.20344	5.18384	5.20992	5.19739	5.19086	5.21374	5.18915	5.19236	5.20862	5.19774	5.18806	5.21155	5.19787	5.18891	5.19324	5.17467	5.19214	5.1961	5.18155	5.17126	5.20359	5.1868	5.17972	5.19872	5.19206	5.19221	5.19875	5.189	5.20238	5.20104	5.19196	5.19477	5.18883	5.18576	5.20565
	5.18851	5.18707	5.18671	5.18268	5.18238	5.18893	5.18644	5.16307	5.18484	5.18979	5.18851	5.18041	5.19466	5.17459	5.18827	5.19504	5.17121	5.20842	5.18488	5.18751	5.19347	5.17944	5.17865	5.19103	5.18728	5.19047	5.21312	5.16854	5.18106	5.15938	5.1886	5.17064	5.17577	5.19241	5.18956	5.17992	5.18468	5.18767	5.19109	5.19792	5.17325	5.1856	5.18077	5.18495	5.17558	5.18924	5.20519	5.19729	5.18213
	5.15068	5.14934	5.12599	5.13542	5.14461	5.13961	5.13748	5.14215	5.14301	5.13556	5.12819	5.13267	5.12337	5.13798	5.15374	5.14651	5.13183	5.13897	5.14424	5.11591	5.13463	5.15975	5.14611	5.14298	5.15323	5.15034	5.1565	5.14456	5.12959	5.13602	5.14667	5.13608	5.13807	5.15127	5.12583	5.1358	5.12941	5.15297	5.14648	5.14896	5.13321	5.14767	5.12376	5.15051	5.14768	5.15039	5.14829	5.1378	5.14426
	5.20133	5.20892	5.1943	5.20332	5.19792	5.18737	5.19489	5.20399	5.20293	5.19704	5.20523	5.2038	5.20426	5.20305	5.20092	5.20062	5.20742	5.20163	5.20846	5.19438	5.19987	5.20293	5.19735	5.18914	5.20193	5.19861	5.19161	5.18523	5.19862	5.17626	5.19867	5.19637	5.18584	5.17809	5.19619	5.19853	5.20714	5.18622	5.19035	5.1949	5.20653	5.1904	5.21567	5.20452	5.19276	5.20734	5.18416	5.1976	5.19309
	5.01641	5.05766	5.05392	5.0441	5.04159	5.05653	5.0412	5.03578	5.03444	5.05334	5.01038	5.04203	5.02229	5.04088	5.04465	5.04083	5.0438	5.03659	5.04433	5.03968	5.03391	5.05696	5.03108	5.04483	5.04986	5.04726	5.04163	5.04747	5.04219	5.03658	5.05557	5.04041	5.04013	5.03281	5.03408	5.03363	5.05601	5.04626	5.03114	5.04435	5.03476	5.04356	5.03057	5.02196	5.03833	5.03155	5.02789	5.04897	5.03681
	5.03643	5.01069	5.01574	5.04111	5.05075	5.02765	5.01387	5.04488	5.01392	5.02533	5.03804	5.03089	5.04427	5.02345	5.02943	5.02772	5.01462	5.01927	5.0305	5.02383	5.023	5.02651	5.03826	5.05132	5.03306	5.03215	5.03246	5.02387	5.02595	5.03208	5.02493	5.04797	5.03108	5.02821	5.02711	5.00858	5.0309	5.02841	5.03271	5.04445	5.03021	5.04355	5.02025	5.02423	5.0311	5.03316	5.02429	5.02309	5.00689
	4.99867	4.98312	5.01641	5.02263	5.00967	5.0007	4.99188	4.98716	4.98652	5.02924	4.99481	5.00618	4.99657	5.01051	5.01406	4.99883	4.99362	5.0006	4.98967	5.00444	4.99058	4.99186	5.01912	4.97237	5.01146	5.00347	5.01656	5.00411	5.00934	5.01666	4.98528	5.01804	5.00937	5.00123	4.99695	5.00321	5.00724	4.9973	4.98496	5.0064	5.00828	4.99697	4.992	4.99836	4.99636	4.98182	4.984	4.99535	4.99773
	5.19631	5.2048	5.2009	5.20059	5.19943	5.2087	5.19666	5.21174	5.20289	5.19606	5.19041	5.17815	5.19637	5.18011	5.19729	5.20308	5.19374	5.18702	5.20468	5.18433	5.19862	5.19228	5.18933	5.18237	5.18557	5.19189	5.19369	5.20969	5.19303	5.19265	5.18708	5.19602	5.20393	5.20326	5.21485	5.18236	5.18521	5.19574	5.20689	5.18868	5.19316	5.17793	5.19993	5.18343	5.21263	5.20777	5.1855	5.2089	5.19854
	5.16328	5.1581	5.16807	5.15576	5.16155	5.17358	5.15754	5.17672	5.16112	5.17979	5.17071	5.1575	5.17906	5.14939	5.18465	5.16736	5.16644	5.17874	5.16898	5.17471	5.15878	5.16858	5.16117	5.16519	5.1699	5.17354	5.17797	5.16946	5.18041	5.16256	5.16309	5.17189	5.16368	5.15346	5.19126	5.18269	5.16941	5.16243	5.15394	5.15363	5.18134	5.18091	5.16266	5.17092	5.18475	5.17509	5.16399	5.1659	5.16416
	5.04379	5.03271	5.01954	5.03635	5.03707	5.01284	5.01837	5.01084	5.02037	5.02889	5.02724	5.03477	5.01483	5.03503	5.01885	5.0282	5.03183	5.01503	5.01327	5.03791	5.02154	5.02867	5.04126	5.02108	5.04075	5.04388	5.03572	5.0391	5.03744	5.02401	5.02689	5.04594	5.02183	5.02969	5.0357	5.02965	5.02283	5.03945	5.01702	5.03667	5.01353	5.03303	5.0204	5.03011	5.03455	5.01989	5.03043	5.0248	5.02345
	5.09929	5.09684	5.09555	5.12506	5.10334	5.10057	5.11825	5.09753	5.10179	5.11582	5.08988	5.10396	5.11438	5.09852	5.10674	5.09133	5.10229	5.11234	5.08674	5.09079	5.11056	5.12001	5.10005	5.10346	5.10583	5.08044	5.11179	5.104	5.10756	5.09058	5.09536	5.10535	5.1126	5.12036	5.09824	5.11385	5.11078	5.10506	5.09583	5.10231	5.11899	5.1107	5.11257	5.1033	5.09811	5.09657	5.10961	5.07479	5.0838
	5.20206	5.19441	5.18792	5.18249	5.18758	5.18092	5.19153	5.19445	5.20246	5.18653	5.17771	5.19455	5.19783	5.20498	5.21002	5.21106	5.19317	5.18789	5.19287	5.19153	5.1912	5.20388	5.19331	5.19852	5.1851	5.18452	5.19477	5.18335	5.20861	5.19916	5.19579	5.18381	5.179	5.20128	5.18095	5.19178	5.20054	5.1939	5.19548	5.1896	5.19266	5.19285	5.21376	5.1901	5.18715	5.18811	5.19064	5.19866	5.1828
	5.03429	5.04783	5.06077	5.04715	5.02907	5.03842	5.02901	5.04165	5.03647	5.03476	5.03844	5.04766	5.04464	5.03769	5.0365	5.03826	5.04025	5.03263	5.02694	5.03932	5.02958	5.02318	5.03555	5.03421	5.04007	5.04042	5.05139	5.02963	5.04113	5.04433	5.05361	5.05264	5.04573	5.04841	5.04678	5.05266	5.0172	5.05161	5.03514	5.03672	5.03082	5.04171	5.03921	5.02789	5.04226	5.04601	5.03675	5.0354	5.04478
	5.04373	5.04321	5.04447	5.05698	5.03829	5.03203	5.04862	5.05378	5.0437	5.05049	5.04602	5.04209	5.05229	5.02685	5.03091	5.05965	5.02229	5.03194	5.04148	5.04554	5.03274	5.02937	5.03024	5.04121	5.02012	5.03166	5.05838	5.04789	5.03706	5.0482	5.05217	5.03291	5.03856	5.03607	5.02049	5.04203	5.03549	5.03722	5.04739	5.0478	5.04395	5.03684	5.04479	5.03359	5.05314	5.02242	5.05719	5.03531	5.04671
	5.07131	5.0557	5.08014	5.069	5.06985	5.06382	5.06096	5.06003	5.0636	5.04604	5.03812	5.07165	5.06351	5.05709	5.04404	5.05366	5.04065	5.07741	5.06378	5.07129	5.06605	5.07001	5.07399	5.07388	5.04992	5.06221	5.07371	5.07015	5.07704	5.05429	5.06267	5.06441	5.06266	5.05951	5.07706	5.08141	5.05701	5.06443	5.05584	5.07976	5.04786	5.06201	5.06112	5.06567	5.0589	5.05783	5.08026	5.0488	5.07237
	5.03264	5.02964	5.03575	5.03916	5.01938	5.03099	5.03516	5.02697	5.04239	5.02401	5.03958	5.02431	5.02622	5.03494	5.02764	5.02028	5.03076	5.03207	5.02659	5.03739	5.03641	5.01949	5.0204	5.03449	5.03046	5.02248	5.02894	5.02822	5.03401	5.03205	5.03331	5.02971	5.02996	5.03819	5.03954	5.02955	5.02436	5.01748	5.02801	5.04013	5.0354	5.02546	5.02399	5.04454	5.0205	5.0301	5.02002	5.02882	5.03737
	5.02541	5.01877	5.0222	5.01522	5.01891	5.02941	5.02585	5.02251	5.03664	5.02273	5.01518	5.01997	5.03489	5.0061	5.02346	5.01573	5.01504	5.05097	5.0204	5.0101	5.02441	5.01956	5.03408	5.03984	5.02241	5.02443	5.03307	5.01079	5.02666	5.03105	5.02552	5.04112	5.03411	5.02526	5.0217	5.02459	5.027	5.02457	5.02581	5.02294	5.0394	5.02374	5.0351	5.02497	5.01836	5.0304	5.03329	5.00787	5.01746
	5.16811	5.18555	5.19158	5.15312	5.18199	5.18088	5.17843	5.16758	5.16957	5.16537	5.16566	5.18603	5.17065	5.16312	5.17929	5.19647	5.19193	5.18069	5.16303	5.16236	5.16813	5.18416	5.16402	5.18858	5.14868	5.15976	5.18036	5.16496	5.17257	5.16803	5.16437	5.17155	5.19027	5.17816	5.17007	5.18149	5.18129	5.16787	5.18023	5.17243	5.17968	5.17705	5.19251	5.16447	5.17904	5.18221	5.17255	5.17348	5.17231
	5.14485	5.15084	5.14387	5.16512	5.16058	5.14303	5.17878	5.13357	5.15166	5.1373	5.14293	5.13144	5.15212	5.15098	5.13618	5.13464	5.13884	5.14516	5.13942	5.14548	5.14054	5.13731	5.15514	5.13609	5.14755	5.15225	5.12313	5.15185	5.13934	5.14772	5.1491	5.12593	5.13855	5.13765	5.1443	5.12084	5.14972	5.13293	5.13106	5.14676	5.14044	5.15661	5.1319	5.13217	5.1422	5.1485	5.13588	5.14104	5.14246
	5.00272	5.00248	4.99783	4.99396	5.00204	5.00265	5.02508	5.01643	5.00754	4.9935	5.00724	5.01178	5.00019	5.0139	5.01963	5.01342	5.01717	5.00782	5.00395	5.00198	5.00329	5.01044	5.00993	5.01219	4.99715	5.007	5.01996	5.01718	5.01548	5.01215	4.99145	5.01642	5.00874	5.00184	5.00069	5.01185	5.00035	5.01782	5.00952	4.98944	5.00194	5.0085	4.99708	5.00078	5.01765	4.99679	5.01125	5.01076	5.01094
	5.01296	5.00894	4.99985	4.99783	4.99728	4.97543	5.00241	5.00375	5.00281	5.00836	4.99934	5.00326	5.00287	4.98054	5.01213	4.98412	5.01263	4.99658	5.01717	5.00426	5.01671	5.00933	5.029	4.99036	4.99522	4.98124	5.01195	5.00416	4.99622	5.00352	5.00286	5.01264	4.99566	4.99241	4.99805	4.9993	4.99935	5.00554	5.00861	4.99484	4.9888	4.99082	4.98428	5.00498	5.00608	5.00465	5.01447	4.98538	4.99793
	5.15685	5.1712	5.16529	5.16109	5.15831	5.148	5.16971	5.14515	5.16472	5.17732	5.16021	5.1739	5.17032	5.16011	5.14555	5.15707	5.14686	5.15702	5.16556	5.16353	5.17321	5.15379	5.16018	5.16366	5.14905	5.16219	5.16468	5.16972	5.15944	5.18413	5.14697	5.17645	5.17348	5.17267	5.16163	5.15607	5.16227	5.15665	5.16438	5.15566	5.15187	5.16779	5.17966	5.15488	5.17151	5.16179	5.16133	5.16787	5.16603
	4.9922	5.01089	5.00737	5.02279	5.00693	4.99908	5.00727	4.98686	5.00308	4.99692	5.00403	4.99115	4.9986	5.01942	5.01643	5.01679	4.98774	5.0072	5.00677	5.01556	4.99393	5.01496	4.99148	5.01552	5.009	4.99741	4.99238	4.998	5.00763	5.02403	4.99217	5.00152	4.99969	4.99099	5.00031	4.99088	5.00669	4.98792	4.99743	4.9915	5.0106	5.00354	5.01433	5.00111	4.99029	4.9979	5.01381	4.99166	4.99537
	5.15724	5.14657	5.15958	5.16427	5.14632	5.15806	5.15408	5.16327	5.15475	5.14376	5.14931	5.1539	5.14064	5.16658	5.16234	5.15344	5.16181	5.16714	5.13434	5.17582	5.1436	5.17051	5.15264	5.14595	5.15056	5.14545	5.14463	5.13656	5.16717	5.14303	5.15192	5.17471	5.13568	5.14341	5.15206	5.15062	5.1748	5.14817	5.15521	5.14761	5.16258	5.16217	5.14507	5.1612	5.15616	5.15404	5.15655	5.15488	5.16052
	5.02459	4.97864	5.01635	4.99401	5.01333	4.98858	5.00263	4.99861	4.99161	4.9981	5.00393	5.00513	4.99519	5.01016	5.01263	5.00676	5.00293	5.00453	5.00948	4.99393	5.00074	5.01077	5.00195	5.00808	5.00103	4.98932	4.99789	5.01237	4.99589	4.9857	4.99816	5.00262	5.00396	5.01609	4.99773	5.01328	4.99346	5.00912	5.01056	5.00647	5.00071	4.98415	4.992	5.01217	5.0016	5.00811	5.00923	4.98252	5.01543
	5.10922	5.10152	5.09517	5.11213	5.12232	5.11439	5.09478	5.09232	5.10739	5.11493	5.10829	5.0897	5.11334	5.10786	5.10548	5.11162	5.12538	5.09362	5.09545	5.09709	5.1018	5.10034	5.09638	5.11017	5.11755	5.11646	5.11337	5.10836	5.11376	5.09564	5.12823	5.1158	5.10822	5.11476	5.08952	5.09683	5.09986	5.12047	5.11673	5.11325	5.12572	5.09576	5.10436	5.10877	5.11311	5.11464	5.10838	5.1154	5.10972
	5.11844	5.14164	5.13693	5.1381	5.14538	5.12557	5.13931	5.11542	5.13121	5.12094	5.13493	5.12587	5.13473	5.1378	5.1363	5.12662	5.15815	5.1483	5.13208	5.1402	5.11836	5.12004	5.1213	5.13538	5.12623	5.12298	5.11823	5.1226	5.134	5.14093	5.12846	5.11797	5.14063	5.14586	5.14671	5.13696	5.13701	5.14112	5.12941	5.14281	5.1255	5.139	5.13587	5.12445	5.14957	5.11921	5.11419	5.11575	5.13228
	5.03098	5.02923	5.05198	5.05184	5.0492	5.04847	5.05455	5.05908	5.06044	5.04643	5.04586	5.05175	5.05869	5.03104	5.06308	5.04345	5.05331	5.05496	5.05426	5.03543	5.05327	5.07451	5.05912	5.05741	5.0472	5.06565	5.0454	5.0743	5.05607	5.03621	5.04098	5.045	5.06652	5.06117	5.02068	5.04089	5.04762	5.06321	5.05894	5.06723	5.05854	5.0609	5.06842	5.04289	5.06482	5.06432	5.05153	5.04485	5.04135
	5.11672	5.14279	5.15068	5.14133	5.1491	5.13992	5.14991	5.147	5.15277	5.15993	5.15132	5.13463	5.14663	5.13759	5.14733	5.15471	5.13611	5.14337	5.15325	5.14287	5.13037	5.15489	5.13778	5.14683	5.13686	5.15633	5.12999	5.133	5.1353	5.14711	5.14628	5.13822	5.12994	5.14235	5.13374	5.13878	5.1457	5.14471	5.15004	5.16204	5.13761	5.14669	5.15932	5.13629	5.1313	5.16646	5.13131	5.13529	5.1404
	5.05653	5.05655	5.0378	5.04905	5.05551	5.06104	5.04685	5.03515	5.0419	5.02251	5.05374	5.06288	5.055	5.05191	5.05025	5.05181	5.05243	5.04365	5.05511	5.0525	5.03937	5.03808	5.04575	5.05928	5.04483	5.05417	5.04616	5.05887	5.05498	5.04699	5.04383	5.051	5.04347	5.04751	5.04298	5.04688	5.04595	5.0459	5.03493	5.05249	5.05274	5.0625	5.03793	5.04817	5.06182	5.04156	5.05417	5.07181	5.04249
	5.09191	5.10822	5.09625	5.09063	5.10801	5.10094	5.09894	5.09138	5.1035	5.09807	5.10195	5.10292	5.10008	5.10332	5.10854	5.10272	5.11492	5.10329	5.0954	5.09461	5.07805	5.09491	5.10286	5.09694	5.10082	5.08483	5.09551	5.12444	5.11159	5.11074	5.11389	5.09156	5.08019	5.10678	5.09247	5.10101	5.08898	5.10354	5.09513	5.08947	5.11659	5.09976	5.11195	5.09828	5.11401	5.12923	5.10554	5.10352	5.09782
	5.09153	5.09393	5.10362	5.12535	5.10186	5.11019	5.11446	5.10687	5.10981	5.106	5.09127	5.10705	5.11542	5.10165	5.10568	5.09833	5.09851	5.10638	5.10865	5.11435	5.10027	5.11569	5.09339	5.09283	5.11297	5.1097	5.08753	5.11248	5.11519	5.10216	5.09006	5.11026	5.10711	5.10098	5.07255	5.10889	5.11492	5.10597	5.10048	5.10924	5.0971	5.09941	5.09709	5.11798	5.10857	5.09923	5.10535	5.10089	5.10596
	5.17715	5.17485	5.18238	5.1853	5.19075	5.19975	5.1795	5.18696	5.15996	5.18453	5.17992	5.19588	5.18025	5.19227	5.17684	5.16483	5.17646	5.14982	5.16488	5.19074	5.18842	5.18663	5.18008	5.17235	5.18089	5.19594	5.17532	5.19781	5.18376	5.17112	5.18131	5.16399	5.18079	5.18548	5.19162	5.17878	5.17692	5.17829	5.18562	5.17543	5.17883	5.18893	5.18121	5.19652	5.19575	5.16794	5.17651	5.16655	5.17004
	4.9947	5.00473	4.98271	5.00033	5.00747	5.00286	4.99909	4.98016	5.00849	5.02525	5.00944	5.01762	5.00436	5.02426	4.99405	5.00246	4.98594	5.01593	4.99918	5.00294	5.00907	4.99676	5.00059	4.99352	4.99878	4.98258	4.99517	4.99127	4.99609	4.99713	5.01223	5.01295	5.00318	4.99964	4.99665	5.01424	5.01534	5.00519	4.97941	5.00927	4.99463	4.99744	4.99752	4.9932	5.00161	5.01624	5.00152	5.00054	4.98546
	5.04624	5.04864	5.0592	5.06468	5.06423	5.03994	5.0665	5.07608	5.05958	5.07017	5.06783	5.07099	5.04805	5.06314	5.06434	5.04755	5.05756	5.04926	5.06287	5.05199	5.05833	5.05902	5.06026	5.05924	5.07715	5.0534	5.0512	5.06787	5.05902	5.0539	5.06215	5.04229	5.05708	5.0535	5.05994	5.05101	5.07408	5.05583	5.04687	5.04946	5.05459	5.04663	5.05661	5.05096	5.04761	5.06149	5.06148	5.07643	5.05295
	5.0949	5.07993	5.07505	5.09287	5.08558	5.11399	5.09085	5.09138	5.09151	5.08813	5.08462	5.08459	5.09708	5.09128	5.08578	5.07724	5.10214	5.08412	5.09727	5.09224	5.10584	5.08114	5.08788	5.08261	5.09842	5.08742	5.08921	5.09146	5.08508	5.08115	5.08339	5.07837	5.09332	5.08605	5.08844	5.08825	5.07047	5.10824	5.08806	5.08656	5.06655	5.09979	5.09454	5.09193	5.1048	5.09505	5.08779	5.10186	5.09487
	5.02069	5.03196	5.04217	5.04314	5.03802	5.02918	5.04091	5.05152	5.02651	5.04698	5.06655	5.04206	5.02297	5.02061	5.04357	5.03307	5.0367	5.03012	5.02486	5.0386	5.04266	5.0457	5.03297	5.06001	5.03273	5.02854	5.04134	5.06107	5.04937	5.02276	5.03061	5.05128	5.04667	5.04939	5.04365	5.0302	5.03911	5.04286	5.03824	5.03311	5.04567	5.04852	5.04777	5.03037	5.01593	5.03095	5.03768	5.04193	5.03654
	5.19897	5.20317	5.21527	5.19678	5.18623	5.18941	5.19546	5.20638	5.20967	5.20642	5.20244	5.205	5.20379	5.20433	5.21124	5.18639	5.19534	5.20473	5.20837	5.21051	5.21315	5.18815	5.19536	5.20973	5.19933	5.18814	5.19475	5.21916	5.2093	5.19438	5.18075	5.18345	5.19391	5.20798	5.20459	5.20468	5.19118	5.18882	5.1903	5.20612	5.19742	5.20196	5.18667	5.19473	5.20679	5.19885	5.1807	5.20282	5.19246
	5.1825	5.19284	5.16889	5.19214	5.19243	5.19592	5.18127	5.19165	5.21857	5.19493	5.19646	5.18105	5.19405	5.18757	5.18657	5.20691	5.18836	5.2071	5.17358	5.19418	5.18453	5.18343	5.19908	5.1667	5.20772	5.19055	5.18399	5.17801	5.19467	5.1903	5.20861	5.1997	5.17779	5.2003	5.17997	5.19243	5.20559	5.18167	5.17498	5.18059	5.18118	5.17814	5.1895	5.19327	5.1933	5.19809	5.18498	5.1933	5.18274
	5.02629	5.0309	5.03643	5.03701	5.0317	5.03024	5.01962	5.0213	5.02029	5.02923	5.02712	5.02229	5.00413	5.01784	5.02618	5.02649	5.03503	5.01361	5.02241	5.02232	5.01468	5.04075	5.02643	5.03126	5.02194	5.04209	5.02756	5.02849	5.03009	5.0269	5.01318	5.00935	5.02777	5.03038	5.0131	5.04422	5.03305	5.0254	5.01626	5.03468	5.01429	5.00917	5.02158	5.02853	5.0164	5.04244	5.03721	5.01642	5.01784
	5.10722	5.12594	5.11659	5.10914	5.11793	5.11623	5.09847	5.09065	5.11467	5.11792	5.10974	5.1127	5.11135	5.12041	5.10493	5.11143	5.1194	5.10126	5.11414	5.11133	5.09284	5.10414	5.09549	5.09115	5.11414	5.11167	5.12477	5.12566	5.09881	5.10313	5.1213	5.09998	5.11123	5.10935	5.09857	5.10961	5.11613	5.09838	5.12087	5.10569	5.12225	5.10717	5.11856	5.10523	5.1143	5.1097	5.1231	5.11667	5.12084
	5.06795	5.07632	5.06028	5.06229	5.0662	5.05572	5.08177	5.09982	5.06805	5.08044	5.04608	5.0741	5.06066	5.0783	5.05402	5.08416	5.07622	5.05545	5.07259	5.07801	5.08087	5.05812	5.06922	5.07671	5.05436	5.07396	5.07954	5.05616	5.0689	5.05819	5.06334	5.07127	5.04811	5.06347	5.07301	5.06049	5.06719	5.07694	5.06923	5.05827	5.06478	5.06181	5.09478	5.06252	5.07023	5.0628	5.05299	5.06123	5.04652
	5.17451	5.17385	5.18502	5.19992	5.16135	5.18885	5.20432	5.18868	5.18953	5.18017	5.17862	5.16963	5.1649	5.18993	5.17901	5.17438	5.16819	5.19288	5.1807	5.1834	5.17365	5.17965	5.19111	5.16801	5.17492	5.17601	5.18788	5.1713	5.20174	5.17361	5.18522	5.18257	5.18372	5.17866	5.18746	5.18597	5.18216	5.17242	5.19055	5.19299	5.20863	5.18218	5.1803	5.17569	5.1683	5.19287	5.17721	5.18034	5.17655
	5.20246	5.20976	5.17923	5.209	5.20241	5.20319	5.17251	5.21368	5.21206	5.18798	5.19456	5.17898	5.19311	5.19942	5.20638	5.18106	5.18533	5.1768	5.18816	5.19995	5.19637	5.2218	5.2061	5.20788	5.19794	5.18211	5.18405	5.19939	5.18467	5.20385	5.20082	5.20837	5.21001	5.1842	5.20283	5.1994	5.17915	5.20754	5.20204	5.19603	5.20921	5.19034	5.19902	5.20659	5.20196	5.19392	5.19163	5.1878	5.18953
	5.14721	5.14479	5.14983	5.12419	5.13509	5.14308	5.14359	5.14865	5.14873	5.14824	5.12462	5.14027	5.13624	5.12811	5.14565	5.1208	5.15766	5.13542	5.1327	5.16126	5.13843	5.11688	5.14832	5.13024	5.13432	5.15581	5.1342	5.11307	5.15133	5.14091	5.13063	5.1377	5.14809	5.13105	5.13496	5.13266	5.14063	5.14422	5.1285	5.13721	5.13817	5.13741	5.13154	5.13575	5.13265	5.13436	5.14017	5.12683	5.14487
	5.02232	5.02886	5.03256	5.0079	5.02354	5.0276	5.01092	5.04099	5.03396	5.01813	5.02918	5.00235	5.01301	5.016	5.01777	5.03178	5.02873	5.02901	5.03059	5.02043	5.01905	5.0067	5.0386	5.00566	5.03925	5.01087	5.01779	5.02893	5.00204	5.00712	5.01308	5.02463	5.01441	5.03332	5.01844	5.03087	5.03162	5.02716	5.02908	5.01483	5.00701	5.01344	5.01281	5.01938	5.01325	5.03582	5.00924	5.00944	5.03071
	5.17728	5.1714	5.16649	5.16396	5.16944	5.17871	5.18144	5.16751	5.1623	5.17008	5.1827	5.16178	5.15656	5.15964	5.183	5.17433	5.1843	5.15548	5.16053	5.16218	5.1651	5.16995	5.1739	5.17219	5.18863	5.15852	5.16655	5.17536	5.16752	5.14666	5.17899	5.16457	5.17532	5.16788	5.16268	5.15722	5.1616	5.17001	5.18668	5.17232	5.16608	5.18746	5.17236	5.15432	5.19133	5.17929	5.16196	5.16724	5.17264
	5.02416	5.00222	5.01201	5.00603	5.01812	4.99702	4.99476	5.0077	5.00661	5.017	5.00435	5.00953	5.02113	4.99599	4.99519	5.00535	4.99978	5.01392	5.00139	4.99774	5.00818	4.99821	5.02565	4.98954	5.00807	5.02136	5.01011	4.99506	5.01294	4.99667	5.01185	5.00427	5.01337	5.00438	5.0231	5.01909	5.03166	5.0045	5.02248	5.00115	4.99639	4.99988	5.0217	4.99218	5.00613	4.99893	4.99578	4.99646	4.98859
	5.18043	5.18075	5.18209	5.18404	5.18365	5.16853	5.18166	5.17694	5.17889	5.18919	5.18155	5.16666	5.17138	5.18116	5.1905	5.17434	5.17153	5.1671	5.17788	5.17125	5.15558	5.19529	5.16794	5.17383	5.17192	5.17701	5.18382	5.17108	5.19283	5.16234	5.17996	5.18411	5.16756	5.16389	5.18709	5.16619	5.18222	5.17602	5.17538	5.20065	5.16914	5.16374	5.18696	5.17045	5.1824	5.18413	5.17642	5.17131	5.1557
	5.15404	5.1354	5.144	5.15788	5.15105	5.13825	5.13829	5.13267	5.12615	5.12569	5.12797	5.14303	5.12354	5.14003	5.13374	5.15023	5.13764	5.14256	5.14152	5.1357	5.14013	5.13792	5.14196	5.15006	5.14901	5.15018	5.13129	5.13525	5.14245	5.15054	5.13925	5.14393	5.14988	5.14869	5.13023	5.13106	5.13539	5.13121	5.13761	5.14894	5.14667	5.12283	5.13724	5.14468	5.13635	5.13923	5.13705	5.1389	5.13528
	5.09688	5.0867	5.07962	5.10863	5.09314	5.0838	5.11442	5.07249	5.10305	5.09261	5.08592	5.10009	5.08515	5.08762	5.09388	5.1053	5.09721	5.10701	5.08326	5.09263	5.09555	5.10457	5.09767	5.09387	5.08912	5.1032	5.12942	5.10918	5.0931	5.10198	5.12028	5.1009	5.10482	5.12025	5.10619	5.08603	5.11075	5.09621	5.10748	5.11086	5.09979	5.10272	5.10423	5.08677	5.12357	5.11716	5.11285	5.0961	5.10887
	5.00268	5.00705	5.00778	5.00876	5.00343	5.00758	4.9984	5.0029	4.98952	5.00634	5.00454	5.02427	5.01213	5.01816	5.00391	5.00775	4.99399	5.01732	4.99506	4.9947	4.99302	5.00924	4.9773	5.00629	5.00985	5.00383	5.00235	5.00631	5.01736	5.01192	5.02031	5.00329	4.99977	5.00478	4.99662	5.01405	5.00636	4.99586	4.99926	5.01864	5.02014	5.0103	4.9974	4.99599	5.02564	4.99753	5.01503	4.99861	5.0184
	5.16931	5.18182	5.17394	5.17338	5.16681	5.19383	5.20279	5.17586	5.18597	5.17031	5.17417	5.17791	5.18513	5.18299	5.19464	5.17526	5.16889	5.17544	5.16529	5.19084	5.15855	5.18301	5.19272	5.16366	5.18952	5.18482	5.17606	5.17697	5.18633	5.17491	5.17323	5.18542	5.16385	5.17102	5.17956	5.17187	5.18931	5.17473	5.18447	5.19879	5.1706	5.18361	5.17007	5.17307	5.18205	5.18533	5.15918	5.16198	5.18716
	5.08659	5.09007	5.07293	5.08142	5.08347	5.09982	5.07665	5.08549	5.07596	5.08423	5.09182	5.09832	5.08783	5.07878	5.09408	5.0905	5.08953	5.08024	5.07357	5.04978	5.08467	5.08764	5.10029	5.08763	5.07584	5.07862	5.06674	5.08182	5.08608	5.08995	5.0647	5.07787	5.08032	5.0755	5.09707	5.0701	5.06318	5.08844	5.07332	5.08349	5.07648	5.07342	5.08943	5.07537	5.07906	5.0934	5.09495	5.0826	5.08391
	5.00561	5.0219	5.04447	5.00974	5.02168	5.01893	5.00904	5.01809	5.047	5.02722	5.02796	5.01486	5.01104	5.02067	5.04175	5.00668	5.02722	5.02414	5.01177	5.00923	5.01436	5.01963	5.0133	5.00713	5.02066	5.0176	5.01507	5.00411	5.02036	5.0042	5.00652	5.02111	5.0143	5.02599	5.02738	5.01841	5.00943	5.02136	5.02995	5.01956	5.0187	5.02191	5.02096	5.01657	5.00763	5.01955	5.03054	5.00164	5.01967
	5.16608	5.15477	5.15482	5.16111	5.16849	5.17329	5.18112	5.16313	5.17714	5.16011	5.17071	5.16364	5.1691	5.17823	5.15624	5.17229	5.16304	5.17057	5.18866	5.17111	5.16247	5.16604	5.17351	5.16878	5.1799	5.172	5.15826	5.15757	5.17623	5.16075	5.17785	5.15983	5.16846	5.18325	5.16485	5.17134	5.1692	5.17429	5.16725	5.17219	5.15601	5.17282	5.15469	5.14869	5.17908	5.17065	5.15925	5.15811	5.16448
	5.16787	5.18542	5.15778	5.16099	5.14746	5.14174	5.18058	5.17463	5.14724	5.1583	5.1691	5.171	5.17208	5.162	5.16211	5.15892	5.18405	5.16735	5.16365	5.17884	5.16449	5.16498	5.17023	5.16718	5.15376	5.17797	5.15244	5.15521	5.1689	5.16869	5.15923	5.1662	5.15536	5.15962	5.15806	5.14819	5.18039	5.14914	5.1627	5.15022	5.17647	5.15444	5.16661	5.16628	5.1728	5.14686	5.15682	5.16062	5.17442
	5.20264	5.21152	5.20681	5.19796	5.19486	5.2108	5.19722	5.19856	5.19421	5.1807	5.20338	5.2139	5.20664	5.19216	5.19414	5.2054	5.20686	5.19147	5.1995	5.20731	5.21232	5.19464	5.19721	5.20337	5.20778	5.20839	5.1956	5.20957	5.19786	5.19187	5.20374	5.21785	5.21117	5.17875	5.20272	5.19475	5.17965	5.20355	5.21821	5.19913	5.19756	5.19542	5.2009	5.20921	5.19864	5.21661	5.19738	5.19534	5.19784
	5.18058	5.17252	5.18787	5.15504	5.16143	5.16424	5.19415	5.17632	5.17022	5.1675	5.18352	5.1573	5.17393	5.17865	5.19561	5.19073	5.17257	5.16516	5.16725	5.19883	5.19008	5.16258	5.16243	5.16634	5.16254	5.16421	5.17478	5.16471	5.16327	5.1714	5.17139	5.16766	5.18657	5.18704	5.18686	5.18342	5.1605	5.17372	5.17788	5.18095	5.15593	5.16036	5.17378	5.17321	5.15937	5.18323	5.18219	5.17467	5.16696
	5.14979	5.14358	5.13528	5.14325	5.14505	5.15912	5.13493	5.16447	5.13463	5.14328	5.12373	5.14769	5.14262	5.15276	5.13033	5.14414	5.1514	5.13652	5.14068	5.13114	5.12177	5.16159	5.13431	5.15031	5.14829	5.14849	5.15356	5.13355	5.13788	5.14082	5.15379	5.14273	5.14707	5.1404	5.13374	5.15754	5.12785	5.14463	5.14774	5.13896	5.14623	5.1433	5.14253	5.15618	5.13549	5.13908	5.13922	5.14827	5.13751
	5.17177	5.186	5.17662	5.19203	5.17811	5.20105	5.18194	5.19056	5.17828	5.17084	5.17206	5.15149	5.1681	5.17046	5.17842	5.18244	5.18008	5.17149	5.16619	5.18554	5.17223	5.18148	5.18017	5.16397	5.18166	5.16999	5.19441	5.19049	5.17954	5.16501	5.17476	5.18454	5.18377	5.17928	5.18003	5.17309	5.18932	5.18098	5.17043	5.17361	5.16888	5.17538	5.19545	5.18973	5.16749	5.16291	5.16837	5.17641	5.16563
	5.05439	5.05109	5.06226	5.05558	5.05541	5.06088	5.0464	5.04205	5.04505	5.05647	5.06184	5.04643	5.06996	5.06011	5.04779	5.06316	5.05866	5.06863	5.0674	5.05687	5.05662	5.06099	5.06338	5.04619	5.06045	5.05096	5.05628	5.05497	5.06471	5.03803	5.06821	5.05856	5.06181	5.05937	5.06009	5.05838	5.05133	5.04774	5.05075	5.0401	5.0692	5.04228	5.07748	5.07347	5.06548	5.05638	5.06135	5.05686	5.0617
	5.14306	5.14105	5.15286	5.14655	5.14356	5.14332	5.1356	5.14633	5.16303	5.14476	5.15054	5.12691	5.15023	5.1493	5.14909	5.14796	5.13835	5.15433	5.15793	5.14256	5.14481	5.15573	5.14426	5.13427	5.13985	5.13115	5.13872	5.12791	5.13896	5.14974	5.12725	5.13751	5.15112	5.14183	5.11995	5.13097	5.12217	5.13423	5.13051	5.13216	5.13836	5.1333	5.14149	5.13402	5.14949	5.1355	5.14262	5.14639	5.128
	5.04156	5.04422	5.03701	5.04717	5.04097	5.02259	5.04355	5.03864	5.0581	5.02602	5.04186	5.04568	5.02191	5.05085	5.03795	5.02491	5.0369	5.03844	5.02491	5.03749	5.03608	5.03243	5.0503	5.0338	5.04266	5.03151	5.01988	5.02224	5.01968	5.03808	5.0237	5.05278	5.02956	5.04538	5.06119	5.05421	5.05855	5.04218	5.01921	5.04935	5.0416	5.03917	5.04659	5.03734	5.03776	5.03806	5.03638	5.03619	5.04285
	5.07014	5.07953	5.08503	5.08204	5.08586	5.08513	5.08978	5.08055	5.07756	5.08941	5.07766	5.08309	5.08348	5.06686	5.08363	5.08183	5.09484	5.08131	5.10851	5.09248	5.07477	5.07666	5.07234	5.0911	5.09408	5.08694	5.06638	5.07506	5.07929	5.07826	5.06794	5.07855	5.07547	5.07866	5.09076	5.06886	5.08387	5.09011	5.10781	5.07561	5.08888	5.09075	5.089	5.06201	5.08808	5.06978	5.08705	5.10243	5.09152
	5.19755	5.199	5.19239	5.191	5.18162	5.19271	5.17179	5.19677	5.18125	5.1863	5.17507	5.19629	5.19876	5.19604	5.1935	5.17553	5.19982	5.19243	5.18257	5.19737	5.1891	5.17537	5.17448	5.17336	5.16768	5.19288	5.18951	5.18286	5.20122	5.18278	5.20595	5.17229	5.17538	5.19474	5.19711	5.18024	5.17674	5.1774	5.1949	5.18574	5.17209	5.18842	5.16586	5.17716	5.18314	5.19098	5.19732	5.18642	5.19253
	5.07875	5.07012	5.07813	5.0843	5.08007	5.07317	5.07431	5.0813	5.06831	5.07742	5.09529	5.08511	5.07656	5.06758	5.07051	5.08037	5.0656	5.06646	5.07042	5.0771	5.05962	5.07733	5.07883	5.0733	5.05727	5.07093	5.06487	5.08265	5.07413	5.08265	5.06797	5.07441	5.06621	5.05433	5.08039	5.06856	5.08474	5.07907	5.0699	5.0727	5.08209	5.08211	5.06095	5.07578	5.07001	5.06682	5.08547	5.069	5.05169
	5.03103	5.01389	5.03581	5.02325	5.02395	5.01494	5.02419	5.0315	5.00579	5.02312	5.03609	5.02741	5.03083	5.01981	5.03133	5.02314	5.01661	5.01286	5.01354	5.02069	5.02755	5.00747	5.02915	5.02089	5.02141	5.01844	5.0148	5.05515	5.01293	5.04019	5.02272	5.02326	5.03402	5.04303	5.03581	5.03	5.02942	5.02732	5.01849	5.04045	5.02114	5.0364	5.01636	5.01735	5.02827	5.03732	5.00972	5.0248	5.0187
	5.20013	5.17424	5.20083	5.18439	5.19254	5.19538	5.18161	5.18968	5.17594	5.19085	5.18404	5.17072	5.19341	5.17886	5.19691	5.19544	5.19318	5.19171	5.18891	5.17869	5.18385	5.18105	5.16464	5.19141	5.17967	5.18167	5.19513	5.18719	5.18268	5.18722	5.20108	5.20911	5.18951	5.19653	5.17932	5.202	5.17489	5.17684	5.19821	5.18894	5.18998	5.18513	5.18925	5.19225	5.19236	5.22103	5.18386	5.18116	5.18887
	5.0042	5.00678	5.01317	4.99733	5.00767	4.99441	5.00444	5.00557	5.01231	5.01317	4.99783	5.01793	5.00024	5.02719	5.01425	5.01667	5.01443	4.99026	4.99394	4.99165	4.99176	5.00626	5.01192	5.00467	5.01458	5.01465	5.00664	4.99523	4.99182	5.01211	5.00176	5.00387	5.01006	5.00676	5.02231	4.99124	4.9988	4.98947	4.99427	5.01366	5.00291	4.99086	4.99998	5.00442	4.99399	5.00189	5.00717	5.00658	5.00551
	5.04737	5.05556	5.05855	5.05933	5.0509	5.04702	5.05807	5.05819	5.06811	5.06915	5.06333	5.05278	5.04811	5.0691	5.03854	5.06208	5.06188	5.06466	5.06515	5.04996	5.05653	5.06861	5.0591	5.04166	5.05249	5.07351	5.06075	5.07268	5.06225	5.07255	5.04076	5.04509	5.06905	5.07194	5.05555	5.05482	5.05622	5.06869	5.06385	5.04579	5.07035	5.05525	5.06322	5.06415	5.0648	5.08043	5.06114	5.05624	5.05375
	5.11374	5.08737	5.11901	5.09055	5.09596	5.10417	5.10412	5.1084	5.11049	5.10398	5.08877	5.0922	5.08311	5.08796	5.11194	5.08637	5.11314	5.09483	5.09261	5.11952	5.11232	5.10975	5.09811	5.10096	5.10996	5.0933	5.08709	5.11524	5.10169	5.09806	5.10076	5.10466	5.11632	5.11435	5.09883	5.08616	5.08156	5.08311	5.1153	5.12099	5.11429	5.10915	5.11621	5.09848	5.09298	5.10288	5.10681	5.09794	5.09386
2	5.18706	5.21315	5.19388	5.20675	5.19968	5.20789	5.19724	5.22021	5.19025	5.19536	5.18687	5.20902	5.21824	5.21052	5.20424	5.1892	5.1999	5.18803	5.1909	5.19158	5.19543	5.20692	5.19561	5.20292	5.19745	5.20197	5.19154	5.19482	5.21784	5.20979	5.20276	5.19267	5.21355	5.19499	5.19117	5.20582	5.21329	5.18598	5.19996	5.1947	5.20721	5.20368	5.19074	5.21271	5.19719	5.18729	5.20005	5.19512	5.2114
	5.07834	5.05829	5.06861	5.07742	5.08026	5.0793	5.09203	5.05591	5.04899	5.07432	5.06645	5.08128	5.06424	5.062	5.08246	5.07171	5.073	5.05483	5.05824	5.06619	5.06026	5.08458	5.06119	5.06922	5.08072	5.08051	5.07591	5.07895	5.05486	5.08132	5.07435	5.06168	5.08055	5.05071	5.08999	5.07584	5.06485	5.07106	5.06465	5.0685	5.06192	5.05255	5.06354	5.06338	5.06409	5.07958	5.07525	5.07721	5.06661
	5.10914	5.1105	5.11663	5.10496	5.117	5.09927	5.10276	5.10752	5.1082	5.09919	5.10852	5.1019	5.12552	5.11304	5.1139	5.12825	5.1186	5.1092	5.12218	5.11407	5.11211	5.11804	5.1054	5.11119	5.11692	5.1169	5.11953	5.11201	5.11347	5.12495	5.10582	5.12713	5.10702	5.09476	5.11296	5.11409	5.10805	5.11075	5.10458	5.1031	5.10586	5.11316	5.10968	5.11879	5.11757	5.10014	5.1154	5.10344	5.09277
	5.07342	5.06094	5.05996	5.07241	5.06068	5.08143	5.05509	5.08671	5.07965	5.08402	5.08323	5.07855	5.07184	5.05511	5.07125	5.08491	5.07951	5.06651	5.08509	5.06821	5.08561	5.08799	5.09236	5.0714	5.0769	5.07886	5.0778	5.07095	5.07091	5.0726	5.07839	5.06818	5.07803	5.073	5.07531	5.06972	5.05989	5.066	5.09373	5.08246	5.07967	5.06885	5.07158	5.08618	5.07451	5.05739	5.08039	5.08015	5.0858
	5.17669	5.18824	5.16908	5.19092	5.19307	5.17454	5.1828	5.18507	5.19352	5.1871	5.16654	5.16923	5.17398	5.1782	5.18442	5.18981	5.17426	5.19332	5.18044	5.18861	5.16624	5.1711	5.18089	5.18266	5.19283	5.15521	5.19255	5.19396	5.18618	5.18134	5.17655	5.18955	5.16445	5.1877	5.17458	5.1895	5.16607	5.17399	5.1787	5.19502	5.18282	5.1955	5.19715	5.16833	5.18497	5.18605	5.19943	5.19104	5.17921
	4.99109	4.99828	5.00821	4.99351	4.98436	5.01572	4.98957	4.99135	4.99941	5.0005	5.01217	4.98858	4.99084	4.99744	5.0064	5.00591	5.0114	5.02281	5.00911	5.00156	4.99719	5.00373	4.98844	5.004	4.9915	4.99304	4.99847	4.99688	4.98144	5.0187	4.98048	5.01141	4.99707	5.00799	5.00133	4.99353	5.00324	5.00102	4.99936	4.98017	5.0042	4.9989	4.98832	5.0082	4.9835	4.98458	4.99265	4.99892	5.01444
	5.18039	5.18095	5.18412	5.18773	5.18973	5.17564	5.18436	5.17017	5.17006	5.16663	5.17817	5.18753	5.17815	5.17834	5.17712	5.18306	5.17898	5.17753	5.17342	5.1756	5.17735	5.1788	5.17478	5.15982	5.17586	5.19235	5.18418	5.17852	5.19727	5.17833	5.18628	5.16705	5.18017	5.18196	5.18501	5.18387	5.17351	5.17236	5.18408	5.17257	5.16954	5.17175	5.18235	5.17689	5.16751	5.17728	5.19955	5.1833	5.18286
	5.198	5.18963	5.18833	5.1656	5.18677	5.17048	5.19573	5.17911	5.18965	5.18373	5.19412	5.19719	5.19797	5.18573	5.20453	5.17964	5.18685	5.178	5.19716	5.17894	5.186	5.18332	5.17878	5.18146	5.17645	5.18859	5.19611	5.1794	5.19923	5.19209	5.18771	5.19688	5.17991	5.18578	5.18148	5.18153	5.17748	5.18245	5.17807	5.17439	5.1945	5.17886	5.17587	5.17751	5.17642	5.17991	5.1838	5.17203	5.18924
	5.00039	5.02131	5.0008	5.01156	5.01598	5.01538	5.00329	4.98763	5.01437	5.01089	5.00693	4.99872	5.0157	4.99847	5.00907	5.00257	4.99626	5.01532	5.01468	4.9901	4.98436	4.99172	4.99874	5.0055	4.99743	5.01344	5.00035	4.99504	4.99691	5.00056	5.01522	5.00266	4.99838	5.00269	5.00257	5.01083	5.01027	5.00099	5.00004	5.0134	4.98629	5.00024	5.00516	4.9913	4.98282	5.02085	4.98861	4.99364	4.99611
	5.1616	5.15021	5.16816	5.17043	5.17682	5.16493	5.15825	5.16012	5.16988	5.16615	5.15406	5.15985	5.14761	5.15323	5.16667	5.15782	5.16895	5.16198	5.15896	5.15729	5.16635	5.1696	5.15091	5.17513	5.15887	5.16194	5.1613	5.15257	5.16675	5.17946	5.1549	5.16724	5.16283	5.15625	5.15757	5.17544	5.15833	5.18441	5.14092	5.18658	5.17381	5.14785	5.19595	5.15952	5.16632	5.17223	5.17241	5.15182	5.15948
	5.12337	5.11582	5.1134	5.11867	5.11112	5.12399	5.12493	5.11482	5.09353	5.11326	5.13441	5.10562	5.10686	5.12438	5.11661	5.11307	5.12016	5.11407	5.10056	5.11619	5.10306	5.11191	5.11153	5.12224	5.12425	5.08745	5.11452	5.09779	5.08465	5.11135	5.10355	5.09864	5.11731	5.1061	5.11505	5.1276	5.1087	5.10686	5.09152	5.09138	5.11566	5.12354	5.12196	5.11715	5.10314	5.10523	5.11081	5.12031	5.11362
	5.19419	5.18593	5.20519	5.20021	5.19779	5.17032	5.19351	5.20013	5.19401	5.2075	5.19681	5.19645	5.19493	5.19706	5.18612	5.17825	5.19383	5.18785	5.18208	5.19586	5.18574	5.19011	5.18526	5.17629	5.19401	5.20073	5.18997	5.1915	5.16361	5.19478	5.19236	5.18903	5.17893	5.17562	5.18789	5.19609	5.18941	5.19893	5.19463	5.19344	5.18825	5.17559	5.18508	5.18563	5.20044	5.19224	5.20378	5.17786	5.19748
	5.07545	5.06976	5.08223	5.07723	5.07616	5.07149	5.06998	5.05508	5.08043	5.06921	5.08729	5.0725	5.09898	5.08542	5.07555	5.08036	5.09515	5.05995	5.08173	5.06776	5.07438	5.08274	5.09469	5.06286	5.08795	5.07287	5.06286	5.07499	5.07897	5.06675	5.07726	5.07935	5.0657	5.06366	5.08886	5.0884	5.07773	5.04933	5.07738	5.0665	5.08877	5.08408	5.07564	5.0619	5.07992	5.06778	5.07355	5.06996	5.07544
	5.16537	5.18624	5.15542	5.14571	5.16837	5.15939	5.14478	5.1731	5.15887	5.16933	5.16716	5.15973	5.16661	5.16093	5.14683	5.15958	5.15152	5.15803	5.16734	5.14579	5.17497	5.15934	5.15185	5.1543	5.1538	5.16242	5.16202	5.16117	5.15429	5.15154	5.15662	5.15407	5.15107	5.18221	5.15733	5.1626	5.16326	5.14798	5.16197	5.15578	5.15908	5.17895	5.18053	5.14921	5.16445	5.15145	5.16791	5.1442	5.15793
	5.12205	5.13089	5.14149	5.12419	5.1254	5.12472	5.10911	5.13664	5.12914	5.12256	5.12612	5.13942	5.12293	5.12441	5.11925	5.11227	5.11905	5.13306	5.11317	5.10854	5.12762	5.13808	5.1208	5.15454	5.12611	5.10979	5.13331	5.1174	5.11968	5.11316	5.13154	5.13164	5.1239	5.10901	5.1304	5.12395	5.1438	5.113	5.13963	5.11155	5.11998	5.11785	5.11152	5.1304	5.12301	5.12081	5.12079	5.12727	5.12175
	4.99663	4.98835	5.01576	4.99709	4.99853	4.98149	5.01244	4.99463	5.00156	5.01826	5.00267	5.00815	4.99219	4.99506	4.99937	5.0062	5.00479	5.00375	5.0194	5.02209	5.0068	5.00659	4.99272	5.00888	5.00238	5.01601	4.98472	4.98556	5.00549	5.00251	5.00292	4.98598	4.99973	4.99663	5.01661	4.99788	5.02375	5.00016	4.98896	5.01308	4.99874	5.01623	5.0082	5.02119	4.99946	5.00317	4.9906	5.00964	5.00483
	5.21217	5.18653	5.19375	5.19376	5.21328	5.20751	5.18788	5.19311	5.19437	5.19406	5.21578	5.18708	5.19335	5.20551	5.19996	5.1906	5.20375	5.19289	5.19247	5.19356	5.21108	5.1804	5.2003	5.20498	5.20164	5.20471	5.20298	5.20927	5.18997	5.2109	5.18802	5.21345	5.19879	5.2088	5.19545	5.2127	5.2111	5.18883	5.20347	5.17511	5.20786	5.21606	5.22268	5.21613	5.20393	5.19237	5.19366	5.1894	5.20953
	5.16534	5.17351	5.19936	5.17238	5.16968	5.16736	5.17574	5.17442	5.16189	5.17723	5.1899	5.19253	5.17632	5.17213	5.19242	5.1927	5.18421	5.18891	5.16356	5.20146	5.16029	5.17962	5.17314	5.1749	5.17056	5.1647	5.15672	5.17049	5.15682	5.176	5.16698	5.18395	5.18677	5.17007	5.17285	5.16477	5.16183	5.16432	5.18218	5.16243	5.1817	5.17302	5.16698	5.15943	5.17221	5.18134	5.16914	5.17902	5.16754
	5.10763	5.13023	5.13252	5.12952	5.11186	5.11447	5.13527	5.1152	5.096	5.12112	5.12442	5.12027	5.12064	5.11475	5.12522	5.13341	5.112	5.11971	5.12481	5.10446	5.11468	5.11167	5.10599	5.12487	5.12617	5.11603	5.1162	5.11232	5.12775	5.11783	5.13146	5.1048	5.1319	5.12934	5.13328	5.09859	5.12433	5.1324	5.13473	5.11505	5.09978	5.11711	5.12099	5.12417	5.09514	5.12434	5.11944	5.12168	5.11713
	5.11616	5.14094	5.13041	5.12704	5.13084	5.11732	5.13643	5.11853	5.12105	5.1229	5.12905	5.12727	5.12207	5.13365	5.12264	5.12726	5.12137	5.13432	5.11189	5.10889	5.12239	5.10345	5.14002	5.12313	5.11408	5.11908	5.10733	5.11295	5.11761	5.13746	5.1275	5.12248	5.14189	5.14259	5.11255	5.12518	5.12699	5.111	5.12082	5.12683	5.13529	5.08922	5.13988	5.12852	5.12548	5.13132	5.13401	5.12716	5.11754
	5.15674	5.14937	5.14396	5.16264	5.15589	5.14168	5.15651	5.14589	5.167	5.14344	5.16896	5.16354	5.1648	5.15139	5.14734	5.16275	5.14364	5.14777	5.15623	5.15357	5.14999	5.15108	5.16747	5.17071	5.15236	5.15855	5.1681	5.15966	5.15737	5.15669	5.15999	5.18063	5.1556	5.15641	5.14598	5.13802	5.15069	5.1537	5.16775	5.16283	5.14555	5.14534	5.16523	5.139	5.15874	5.15892	5.17073	5.15124	5.17589
	5.18882	5.19505	5.20043	5.1992	5.18817	5.19229	5.19758	5.20483	5.21017	5.18074	5.1785	5.19646	5.17862	5.1998	5.20334	5.19351	5.19	5.17903	5.21463	5.19413	5.18465	5.20438	5.1698	5.17971	5.18497	5.19006	5.18914	5.19387	5.20711	5.2046	5.20506	5.18258	5.17785	5.18862	5.17942	5.20026	5.19571	5.1806	5.19526	5.19258	5.20156	5.19909	5.19265	5.19487	5.20153	5.20678	5.19352	5.18614	5.18911
	5.03703	5.02963	5.03621	5.04728	5.03609	5.0223	5.02602	5.03446	5.03961	5.02299	5.02536	5.00574	5.01852	5.03002	5.03391	5.02486	5.0247	5.02095	5.05578	5.01946	5.05539	5.04351	5.03593	5.03662	5.01486	5.0345	5.03212	5.03376	5.03475	5.02296	5.01742	5.03311	5.01789	5.03979	5.0221	5.02817	5.02292	5.03814	5.03203	5.02477	5.0414	5.02234	5.01291	5.01743	5.02464	5.01601	5.05584	5.0241	5.03026
	5.19366	5.21631	5.20247	5.21248	5.20307	5.19018	5.1904	5.20659	5.18976	5.20282	5.20543	5.17979	5.2053	5.20043	5.19603	5.20206	5.19926	5.20431	5.19963	5.1941	5.19775	5.18026	5.19578	5.1965	5.19786	5.19297	5.18774	5.18866	5.19405	5.19558	5.20039	5.17921	5.21153	5.20555	5.20762	5.20298	5.20905	5.2049	5.18342	5.19659	5.20802	5.18724	5.21111	5.20278	5.19246	5.1795	5.2029	5.20988	5.19026
	5.16905	5.1903	5.18154	5.21735	5.20206	5.20283	5.19819	5.22932	5.21175	5.18757	5.19507	5.18539	5.1842	5.19607	5.19599	5.19464	5.19235	5.21107	5.204	5.20044	5.19382	5.197	5.20486	5.20863	5.188	5.18596	5.19164	5.19794	5.20123	5.21606	5.18053	5.19814	5.17618	5.17971	5.2013	5.20089	5.19986	5.20855	5.19021	5.19981	5.19361	5.20056	5.19744	5.18638	5.18887	5.1997	5.20779	5.20887	5.20804
	5.05754	5.0495	5.06616	5.06472	5.0577	5.06438	5.06347	5.05798	5.05238	5.0423	5.05488	5.07655	5.05491	5.06242	5.05542	5.04089	5.07474	5.07387	5.07043	5.05054	5.05579	5.07156	5.0845	5.05861	5.06443	5.0589	5.07135	5.06302	5.05541	5.06051	5.0624	5.05432	5.0595	5.05647	5.0408	5.05964	5.05671	5.04309	5.05731	5.05729	5.06622	5.06478	5.0548	5.06943	5.08049	5.06889	5.06827	5.06526	5.06582
	4.99358	5.00562	5.01426	4.99213	4.97979	4.99845	5.01365	5.00557	5.00233	5.00229	5.00514	4.99572	5.00242	5.00271	4.98816	4.99824	4.99344	4.99682	4.9849	4.99196	5.00128	5.00682	5.00847	5.01639	4.98953	5.00249	4.99299	5.01037	4.99393	5.01304	5.00928	4.9898	5.00364	4.996	4.99331	5.00047	4.99106	5.00086	5.00909	4.99489	5.00731	4.99709	5.00517	5.00368	5.01021	4.99769	5.00878	5.00879	5.01629
	5.19429	5.20895	5.18484	5.21034	5.19319	5.18724	5.17991	5.192	5.19801	5.17613	5.19386	5.20192	5.17267	5.17895	5.18587	5.17768	5.20289	5.1925	5.19796	5.19642	5.18874	5.17349	5.1921	5.192	5.18993	5.19247	5.18924	5.1765	5.18653	5.17472	5.1707	5.19487	5.19464	5.18216	5.20494	5.18867	5.18593	5.18026	5.19809	5.21511	5.20035	5.17811	5.19491	5.1913	5.19244	5.18603	5.21955	5.19634	5.18509
	5.02209	5.02775	5.05519	5.02752	5.02919	5.01343	5.04869	5.03315	5.03629	5.03947	5.03404	5.02822	5.04045	5.03362	5.03233	5.03315	5.0501	5.06409	5.04284	5.02745	5.05652	5.02749	5.04331	5.05765	5.03926	5.03185	5.0294	5.03292	5.05369	5.03705	5.03093	5.01748	5.0343	5.05192	5.03015	5.02699	5.0354	5.02711	5.05734	5.03039	5.05302	5.04575	5.05918	5.04403	5.0411	5.03976	5.04277	5.05723	5.03519
	5.07297	5.06742	5.06854	5.05315	5.05286	5.05069	5.06299	5.0521	5.07087	5.06588	5.07505	5.03264	5.06097	5.06944	5.06304	5.04571	5.05995	5.056	5.07734	5.07173	5.06242	5.07752	5.0588	5.04947	5.06312	5.06701	5.05493	5.0721	5.07258	5.04562	5.07288	5.07293	5.05455	5.07008	5.05713	5.05477	5.06063	5.06113	5.0736	5.0651	5.05552	5.07435	5.07584	5.06582	5.07945	5.05354	5.05227	5.04964	5.05561
	5.01059	5.02172	5.01346	5.00848	5.01111	5.00025	5.01363	5.01114	5.02069	5.01251	5.01067	5.00455	5.01279	5.00928	5.01898	5.01207	5.00826	5.01913	4.99293	5.01968	4.99347	5.02076	5.00074	5.00878	5.01494	5.02328	5.02937	5.01643	4.99711	5.0127	5.03151	5.02936	5.00861	4.99765	5.02095	5.01452	5.01029	5.00739	5.01674	5.01298	5.01141	5.02505	5.001	5.01448	5.00976	5.02297	5.01843	5.03062	5.02914
	5.11342	5.11991	5.11905	5.10025	5.11427	5.11963	5.12938	5.10736	5.11188	5.12145	5.13088	5.1331	5.10604	5.10529	5.11895	5.10801	5.11535	5.12329	5.11471	5.11975	5.11821	5.12796	5.10493	5.12117	5.11159	5.10652	5.12045	5.124	5.11295	5.11653	5.13905	5.09752	5.11703	5.11104	5.11247	5.10774	5.10328	5.11166	5.12415	5.12204	5.11126	5.12318	5.11357	5.11651	5.12261	5.12299	5.11245	5.11204	5.11275
	5.07522	5.06557	5.05967	5.0611	5.06948	5.07422	5.06401	5.05571	5.05868	5.04848	5.05035	5.05327	5.05595	5.06159	5.05359	5.05632	5.06873	5.04144	5.07198	5.07399	5.0586	5.04398	5.06426	5.03673	5.06496	5.07391	5.05406	5.04633	5.06528	5.04464	5.05098	5.05327	5.04701	5.05189	5.064	5.07248	5.06052	5.05415	5.05996	5.05797	5.05879	5.04364	5.05506	5.05358	5.06774	5.06323	5.06542	5.06242	5.05955
	5.04277	5.03963	5.0461	5.0339	5.03477	5.04494	5.04869	5.03248	5.02367	5.04685	5.02263	5.0431	5.04223	5.0366	5.05727	5.04214	5.03007	5.04022	5.05112	5.06641	5.05515	5.03527	5.02665	5.03753	5.0317	5.03842	5.0358	5.03868	5.03265	5.05667	5.04456	5.03352	5.04792	5.06382	5.02931	5.03438	5.02511	5.04766	5.03888	5.03663	5.02734	5.03429	5.04367	5.03208	5.03436	5.02263	5.02946	5.04149	5.03849
	5.03742	5.04973	5.05687	5.04875	5.05693	5.04458	5.04063	5.06161	5.04456	5.03554	5.03873	5.03961	5.04828	5.0479	5.04784	5.0444	5.04171	5.046	5.04135	5.04479	5.04135	5.05591	5.0302	5.03946	5.05818	5.04537	5.06505	5.03583	5.03771	5.03935	5.05411	5.04739	5.03778	5.03121	5.05639	5.04157	5.03495	5.04171	5.03576	5.06	5.06099	5.0488	5.04381	5.04997	5.04645	5.0469	5.05037	5.04467	5.03523
	5.14352	5.15813	5.15295	5.14037	5.15661	5.15318	5.15834	5.15106	5.16163	5.15322	5.1626	5.14926	5.15494	5.14302	5.14328	5.13611	5.14145	5.16357	5.13663	5.15387	5.15194	5.161	5.14841	5.16321	5.15032	5.142	5.1464	5.14073	5.14379	5.12495	5.14389	5.14691	5.14242	5.15296	5.14173	5.1403	5.15581	5.15478	5.13723	5.1333	5.15063	5.14945	5.14673	5.15425	5.16316	5.14958	5.13826	5.14936	5.15451
	5.14453	5.14406	5.14688	5.14911	5.15575	5.15388	5.13809	5.14072	5.1397	5.12575	5.12819	5.1432	5.13943	5.13051	5.14141	5.14497	5.13708	5.1376	5.16862	5.14681	5.15802	5.15536	5.14184	5.13352	5.15237	5.14613	5.14267	5.14078	5.13762	5.15373	5.14494	5.14098	5.15184	5.15613	5.1388	5.15063	5.15269	5.16096	5.15	5.15109	5.15532	5.13757	5.14817	5.14731	5.15357	5.15509	5.14788	5.14313	5.13969
	4.99994	5.01698	4.99452	4.98324	5.00129	4.9904	5.01218	5.01206	4.99318	5.00109	4.99457	5.00131	4.98914	5.00129	4.99501	5.01231	4.99586	4.99563	5.01023	4.99305	5.02466	5.00333	4.98787	5.01381	5.01043	5.0196	4.99641	4.99126	4.9992	4.9948	5.00595	5.00173	5.01263	4.9985	5.00411	5.00791	4.99786	4.99201	5.01506	4.98028	4.99951	4.99584	5.01327	5.00558	5.00271	4.99529	4.99577	5.00521	5.00984
	5.10111	5.10539	5.10945	5.12218	5.1113	5.10334	5.09476	5.0989	5.10714	5.0977	5.11253	5.10794	5.11637	5.10758	5.10204	5.12413	5.11238	5.09208	5.12311	5.10655	5.11106	5.11461	5.11326	5.11475	5.11199	5.07851	5.10788	5.11242	5.09376	5.10372	5.10045	5.10568	5.11742	5.09369	5.10369	5.1059	5.09647	5.10393	5.11167	5.0982	5.11404	5.08768	5.10721	5.10846	5.09887	5.09948	5.11423	5.10692	5.12189
	5.04149	5.04218	5.03091	5.03109	5.05286	5.03042	5.06126	5.04237	5.03583	5.04094	5.04412	5.04741	5.04146	5.05109	5.03808	5.03192	5.04003	5.04723	5.04442	5.03333	5.04581	5.05612	5.04906	5.05043	5.04201	5.05186	5.05356	5.05578	5.04277	5.03409	5.05015	5.04111	5.05489	5.03983	5.05376	5.03481	5.03331	5.057	5.04003	5.05209	5.05799	5.04701	5.02622	5.04124	5.05468	5.04541	5.03457	5.04235	5.03801
	5.06989	5.09654	5.08814	5.08808	5.07983	5.10004	5.07787	5.06452	5.09699	5.0802	5.08917	5.08842	5.09376	5.07839	5.0653	5.10573	5.08603	5.10408	5.07268	5.10705	5.07963	5.08725	5.09484	5.08023	5.0921	5.08255	5.08551	5.08083	5.08715	5.08216	5.07539	5.08031	5.07365	5.09523	5.08236	5.0829	5.07201	5.08602	5.06621	5.09703	5.08776	5.08834	5.07272	5.07589	5.10942	5.08337	5.07263	5.09066	5.07422
	5.11958	5.11246	5.0973	5.09163	5.10315	5.10508	5.09593	5.10598	5.11364	5.10196	5.11599	5.12431	5.10732	5.10552	5.10889	5.11635	5.09171	5.11699	5.12029	5.11619	5.10455	5.11188	5.09923	5.11979	5.11321	5.1125	5.11362	5.1027	5.09242	5.10994	5.11481	5.09133	5.13224	5.10231	5.10709	5.09694	5.10194	5.10768	5.1175	5.09773	5.10919	5.12609	5.11363	5.11997	5.11303	5.10537	5.11594	5.10489	5.1177
	5.18698	5.21489	5.19472	5.19863	5.1843	5.19601	5.20155	5.21341	5.18873	5.20474	5.20758	5.2166	5.17994	5.19805	5.19963	5.19444	5.20668	5.20547	5.19819	5.2076	5.19577	5.21376	5.19908	5.20031	5.2112	5.21437	5.19871	5.1946	5.20432	5.20815	5.19928	5.19361	5.19155	5.20141	5.19646	5.19477	5.18853	5.21048	5.21143	5.19764	5.19916	5.20947	5.19086	5.19706	5.19588	5.20358	5.19042	5.18776	5.20415
	5.1	5.06982	5.1026	5.09108	5.08178	5.10081	5.08547	5.09626	5.09119	5.08263	5.09103	5.07869	5.07366	5.08601	5.10668	5.09256	5.10186	5.09524	5.08657	5.0931	5.09396	5.0669	5.07491	5.0879	5.10065	5.08077	5.08629	5.08365	5.08928	5.08384	5.09493	5.08855	5.09239	5.11092	5.09439	5.09914	5.09244	5.07826	5.08932	5.09257	5.09929	5.09883	5.10028	5.08868	5.11131	5.08598	5.08445	5.08536	5.10403
	4.99987	5.00098	5.00344	5.01673	5.01728	4.98616	5.00007	5.0143	4.99062	5.00349	4.98456	5.01047	5.01814	5.01242	5.00386	5.01306	4.99135	4.99751	5.00681	4.98405	5.00123	4.99051	4.99665	5.01256	4.99802	4.99613	5.01026	5.00493	5.0123	4.98484	4.98848	5.01661	4.99578	4.99768	5.03037	5.00739	5.0062	5.00365	5.00877	5.01287	5.00096	5.0043	5.00574	5.01255	4.99819	4.99558	5.0167	5.00316	5.02342
	5.06642	5.07295	5.07164	5.05256	5.05419	5.06542	5.06978	5.06779	5.05259	5.08286	5.04998	5.05583	5.05693	5.08412	5.06267	5.0653	5.0603	5.06066	5.0647	5.05012	5.05256	5.06214	5.05105	5.07199	5.08137	5.06389	5.06253	5.05907	5.06311	5.0632	5.07215	5.03983	5.07328	5.06777	5.0672	5.07216	5.077	5.05173	5.06859	5.07468	5.06772	5.06744	5.07017	5.06758	5.05354	5.05546	5.0618	5.03738	5.07751
	5.07374	5.08637	5.07772	5.06633	5.08318	5.08588	5.08555	5.05934	5.09779	5.08518	5.0712	5.08679	5.10051	5.08816	5.07896	5.08846	5.08577	5.07551	5.08078	5.08589	5.08251	5.10055	5.09245	5.09565	5.0928	5.0893	5.08433	5.08984	5.1033	5.08536	5.08903	5.0872	5.08132	5.09656	5.07721	5.11116	5.08464	5.08207	5.08529	5.06711	5.09428	5.06717	5.07652	5.07983	5.07959	5.09641	5.09295	5.08641	5.08449
	5.01238	5.03323	5.03626	5.0381	5.02573	5.03989	5.02696	5.04001	5.02687	5.00694	5.02765	5.02333	5.02596	5.01249	4.99769	5.03959	5.02501	5.03636	5.02644	5.01183	5.01748	5.02606	5.03009	5.02859	5.00546	5.02846	5.0401	5.01856	5.04395	5.049	5.02528	5.00897	5.02008	5.02518	5.03771	5.0358	5.03812	5.03065	5.02219	5.03332	5.03469	4.99896	5.0298	5.01251	5.02747	5.02356	5.01925	5.02505	5.01829
	5.12107	5.11293	5.12631	5.11631	5.11146	5.13479	5.10835	5.11627	5.09823	5.12204	5.11456	5.12618	5.10127	5.12025	5.08677	5.13381	5.10421	5.11802	5.09717	5.12731	5.12488	5.10634	5.11026	5.10132	5.11595	5.14847	5.12032	5.09886	5.09351	5.13647	5.11912	5.11251	5.10825	5.11111	5.10529	5.11666	5.1257	5.11218	5.12087	5.12129	5.12328	5.12719	5.12175	5.12675	5.10926	5.12137	5.10876	5.1392	5.11485
	5.00517	5.01253	4.99512	5.02494	5.00764	5.00372	5.00389	5.01218	5.0221	4.98871	4.9983	4.99601	5.00584	5.00972	4.9899	4.99886	5.01603	4.99978	5.00251	4.99647	5.01145	4.99453	5.00563	4.98909	4.99363	5.00906	5.00482	4.99453	5.01679	5.00219	4.99592	5.00449	4.99456	5.00497	4.99066	4.99349	5.01678	5.00449	4.99948	4.98399	5.01234	4.9945	5.00121	5.00585	4.98812	4.99422	5.00353	5.00367	5.00587
	5.12091	5.13104	5.13834	5.13245	5.13112	5.1369	5.14298	5.11734	5.14758	5.146	5.14317	5.14501	5.13335	5.12336	5.12268	5.12908	5.12444	5.13587	5.1353	5.12661	5.13294	5.13509	5.13175	5.12108	5.13534	5.14251	5.11662	5.13066	5.12928	5.13669	5.11257	5.12092	5.11666	5.14344	5.12814	5.13063	5.12638	5.14667	5.14814	5.1366	5.1502	5.13672	5.1469	5.13368	5.14046	5.1349	5.14449	5.15761	5.11786
	5.03482	5.04236	5.02809	5.04292	5.02856	5.02058	5.04011	5.0493	5.01122	5.02134	5.02692	5.01252	5.03411	5.02323	5.03039	5.01962	5.01262	5.03161	5.04365	5.04712	5.02895	5.02701	5.03595	5.02901	5.06397	5.0198	5.01919	5.01539	5.03282	5.03691	5.05013	5.00841	5.03096	5.02983	5.03	5.04164	5.02389	5.00523	5.03918	5.05255	5.02044	5.02747	5.0393	5.05118	5.0362	5.02917	5.03241	5.01265	5.02338
	5.20216	5.2026	5.18809	5.18836	5.18894	5.20957	5.19649	5.20201	5.2178	5.20405	5.22068	5.2064	5.18471	5.20032	5.20786	5.18668	5.19634	5.19826	5.20425	5.1898	5.20134	5.21464	5.20243	5.19787	5.20371	5.19291	5.20055	5.17308	5.21648	5.20161	5.19697	5.19258	5.1929	5.17575	5.19911	5.20101	5.19491	5.17942	5.19183	5.20019	5.20044	5.189	5.21268	5.19877	5.19195	5.19419	5.20012	5.19331	5.19777
	5.0338	5.05556	5.05308	5.0435	5.04754	5.03409	5.04131	5.03079	5.05808	5.04223	5.05655	5.04371	5.04491	5.05097	5.04643	5.02452	5.0376	5.03882	5.04603	5.04467	5.04229	5.05423	5.03945	5.02933	5.02712	5.03365	5.04333	5.03158	5.03092	5.04542	5.02005	5.03327	5.04544	5.03409	5.0428	5.02827	5.03891	5.05306	5.0319	5.02685	5.05575	5.02274	5.02732	5.04027	5.04184	5.03895	5.03689	5.04803	5.02248
	5.18464	5.17953	5.17216	5.16572	5.18146	5.17749	5.19048	5.19306	5.16235	5.19951	5.18612	5.1826	5.18326	5.18884	5.19307	5.18553	5.17443	5.18052	5.18392	5.19622	5.18099	5.19677	5.17431	5.17606	5.1727	5.20178	5.16576	5.18011	5.18356	5.17361	5.19441	5.18206	5.1821	5.17417	5.18084	5.17441	5.17754	5.18093	5.17842	5.19302	5.17549	5.17864	5.16999	5.18544	5.16468	5.19061	5.1922	5.18347	5.17893
	4.99736	5.0118	5.01451	5.00927	5.03079	5.02908	5.02076	5.02322	5.00778	5.0113	5.0123	5.02944	5.0154	5.01229	5.01767	5.00378	5.00195	5.00971	5.02294	5.01242	5.01215	5.01589	5.01491	5.03704	5.03448	5.02162	5.03046	5.0333	5.01859	5.01496	5.02196	5.02574	5.0217	5.02565	5.03247	5.02151	5.03205	5.01219	5.02489	5.01195	5.00972	4.99375	5.02187	5.0181	5.02718	5.02861	5.03092	5.02868	5.02703
	5.19713	5.18939	5.21486	5.1958	5.22352	5.19411	5.18854	5.21865	5.17988	5.19575	5.1924	5.20242	5.19529	5.18412	5.20468	5.21316	5.19797	5.21171	5.18636	5.19468	5.20608	5.19355	5.20319	5.19715	5.20044	5.19601	5.19161	5.18897	5.18538	5.1986	5.18608	5.1925	5.20763	5.18378	5.20574	5.20636	5.19083	5.19985	5.20952	5.19015	5.1812	5.19184	5.21129	5.1971	5.19246	5.20605	5.18504	5.21233	5.21207
	5.03472	5.02183	5.03068	5.02596	5.02455	5.03373	5.02057	5.0154	5.04005	5.027	5.03027	5.02591	5.02256	5.01725	5.02393	5.02875	5.03212	5.04247	5.02604	5.05319	5.02716	5.00972	5.03281	5.03605	5.01227	5.02682	5.03549	5.02744	5.03233	5.03376	5.01692	5.02679	5.02364	5.02848	5.02457	5.03085	5.03506	5.03104	5.02318	5.02397	5.03926	5.02535	5.03654	5.00892	5.03302	5.03073	5.03543	5.02998	5.02817
	5.02193	5.02143	5.00585	5.0122	5.01921	5.01647	5.03456	5.02377	5.01011	5.01108	5.02198	5.00782	5.01875	5.01936	5.03467	5.01449	5.01484	5.02787	5.02337	5.02819	5.03883	5.03331	5.02148	5.0194	5.02552	5.02937	5.03588	5.01047	5.0242	5.0228	5.02264	5.02517	5.03912	5.00064	5.02798	5.03141	5.01551	5.01703	5.01914	5.00864	5.02767	5.01384	5.02012	5.01249	5.02237	5.01638	5.01125	5.00639	5.00257
	5.02549	5.00216	5.016	5.02083	5.01531	5.01618	4.99413	5.02316	5.02189	5.02731	5.03686	5.01275	5.01388	5.02209	5.03051	5.01979	5.00309	5.02339	5.01591	5.00811	4.99208	5.02038	5.02007	5.03046	5.01505	4.99259	4.99648	5.01715	5.02736	5.01068	5.00764	5.01801	5.00517	5.01177	5.02543	5.02226	5.02875	5.00209	5.01271	5.01204	5.01005	5.03928	5.03358	5.0267	5.01717	5.01055	5.02853	5.01637	5.00567
	5.19419	5.20103	5.18297	5.18905	5.19795	5.19914	5.21002	5.17894	5.18815	5.18769	5.19711	5.18318	5.19962	5.18691	5.19295	5.1936	5.20248	5.20313	5.19595	5.20049	5.19721	5.21006	5.19446	5.18692	5.18413	5.19022	5.19415	5.18665	5.17847	5.18588	5.20686	5.18558	5.19072	5.20034	5.20556	5.20107	5.17385	5.20514	5.19299	5.19253	5.20483	5.17951	5.19307	5.20028	5.19992	5.19588	5.20486	5.18718	5.19898
	5.22516	5.18156	5.22337	5.20458	5.19509	5.18328	5.18759	5.19291	5.2062	5.20991	5.1974	5.19816	5.19154	5.22981	5.19538	5.19398	5.19568	5.20033	5.21392	5.21186	5.19535	5.19028	5.20051	5.20803	5.19821	5.19417	5.19632	5.20635	5.18384	5.18682	5.20949	5.19732	5.20298	5.18429	5.20386	5.19826	5.18931	5.18932	5.21929	5.1834	5.20115	5.19871	5.19688	5.19246	5.20337	5.20128	5.17744	5.1828	5.20378
	5.15917	5.17385	5.18661	5.17933	5.15491	5.15335	5.17635	5.17842	5.17149	5.1705	5.17412	5.171	5.16494	5.18645	5.16214	5.16606	5.17643	5.17708	5.16795	5.17449	5.17806	5.16524	5.17506	5.16548	5.1661	5.17239	5.17309	5.1813	5.16586	5.1582	5.17153	5.16886	5.17966	5.1585	5.16791	5.17629	5.18085	5.17282	5.17525	5.192	5.17063	5.16219	5.18978	5.16141	5.16531	5.16988	5.15583	5.17011	5.15039
	4.98951	5.02101	4.98876	5.00496	5.0099	5.01496	5.0038	4.99818	4.99683	4.99449	4.99122	5.00847	5.00179	4.9934	5.02453	5.0079	5.01298	5.00725	4.99313	5.0104	5.00283	4.99572	5.0039	5.00134	4.99841	5.00418	4.99133	4.99535	5.00981	5.00196	5.00106	5.00187	5.01107	4.99535	4.99165	5.00719	4.99791	4.99963	4.99507	5.00055	5.00442	5.01477	4.99148	5.00446	4.98979	4.99325	5.00288	4.99647	5.00464
	5.04696	5.03318	5.02893	5.04123	5.03031	5.03049	5.05654	5.03601	5.02134	5.01604	5.0501	5.02478	5.03821	5.03399	5.05367	5.02563	5.04624	5.0443	5.02382	5.02384	5.02937	5.02429	5.04945	5.01491	5.03645	5.02737	5.05044	5.03737	5.0327	5.05694	5.03721	5.0411	5.03778	5.03243	5.07364	5.0371	5.04136	5.0384	5.03535	5.03643	5.03284	5.03824	5.04351	5.02999	5.03154	5.0247	5.04278	5.04427	5.04617
	5.01468	5.007	5.02369	4.99416	5.00356	4.98793	5.0047	5.00791	4.99316	4.99923	5.01533	5.01461	5.01146	5.00594	5.00855	5.00593	4.99001	5.02757	5.00892	4.99442	5.00775	5.00272	5.00588	5.00482	5.00736	5.00454	5.00659	5.00507	4.99599	5.00298	4.99886	5.01074	5.00088	5.00752	4.9906	5.00085	5.00958	5.01046	5.01766	5.00425	4.98554	5.01946	5.00561	4.99513	5.01804	4.99156	5.02302	5.00538	5.00156
	4.97691	4.99659	5.00382	4.98602	4.98868	5.00355	4.99072	4.99378	4.98462	4.99641	5.00855	5.01309	4.99217	5.00115	5.02253	4.99955	4.98021	4.9951	4.99772	4.9866	5.01231	5.00781	5.00661	5.03095	4.99037	5.00192	4.98564	5.0079	4.99984	5.01286	4.98396	5.01072	5.00331	5.00957	5.00114	5.00996	5.01108	5.01575	4.99543	5.02424	5.00992	5.02619	4.99456	4.98751	4.9933	4.99415	5.00083	5.0008	5.00625
	5.1964	5.20025	5.18012	5.19298	5.19583	5.19962	5.194	5.16396	5.19445	5.1879	5.19132	5.19375	5.20668	5.18737	5.19237	5.2021	5.20879	5.18727	5.18127	5.18096	5.19134	5.19185	5.19481	5.18192	5.17369	5.16798	5.20283	5.202	5.18927	5.1766	5.17442	5.1846	5.19742	5.18473	5.18737	5.18749	5.19715	5.19024	5.20194	5.20261	5.17573	5.19673	5.18887	5.17669	5.17756	5.18572	5.19857	5.18569	5.19857
	5.19244	5.18907	5.19997	5.19348	5.2013	5.18238	5.19418	5.20389	5.19769	5.20187	5.20507	5.20054	5.21003	5.19622	5.18296	5.19896	5.1916	5.19621	5.19096	5.19251	5.20057	5.19296	5.22352	5.1973	5.21029	5.18047	5.20775	5.1978	5.19579	5.1985	5.186	5.19935	5.21232	5.20484	5.20832	5.20514	5.17375	5.19569	5.18419	5.18975	5.19109	5.19374	5.1986	5.19328	5.20775	5.2033	5.1875	5.1951	5.20563
	5.20155	5.18486	5.17388	5.20077	5.18275	5.18385	5.16567	5.17986	5.18967	5.1851	5.16591	5.18595	5.22087	5.18018	5.19401	5.1853	5.17553	5.18663	5.19346	5.17302	5.18898	5.18437	5.18908	5.17559	5.18784	5.18946	5.19345	5.17839	5.18128	5.18176	5.17935	5.18367	5.18031	5.18029	5.192	5.18287	5.18345	5.19458	5.1716	5.17541	5.17181	5.17961	5.17213	5.17262	5.17256	5.18673	5.17714	5.18421	5.19621
	5.19995	5.17783	5.18806	5.22358	5.20548	5.19066	5.19897	5.21293	5.19948	5.17949	5.19946	5.18683	5.2025	5.20643	5.20703	5.19715	5.19511	5.16765	5.19425	5.18572	5.21017	5.1975	5.20052	5.20242	5.20931	5.21385	5.21817	5.22221	5.20163	5.19822	5.20845	5.19147	5.20541	5.19205	5.19137	5.19658	5.20703	5.21152	5.20587	5.19062	5.20498	5.19829	5.19588	5.19217	5.22259	5.20744	5.19304	5.19674	5.20817
	5.06495	5.05318	5.04044	5.04254	5.05762	5.06018	5.04385	5.03231	5.0476	5.06401	5.06196	5.05516	5.04702	5.03906	5.04519	5.05476	5.04824	5.04886	5.05619	5.04067	5.0431	5.06084	5.03239	5.05128	5.03583	5.06074	5.02753	5.05693	5.06558	5.04646	5.04142	5.04368	5.05475	5.06172	5.04085	5.05362	5.04709	5.03725	5.06693	5.07183	5.03945	5.06449	5.0626	5.04616	5.06304	5.05006	5.04941	5.05263	5.04862
	5.19548	5.19163	5.19939	5.17733	5.1906	5.20847	5.17677	5.1873	5.19473	5.20583	5.20396	5.20224	5.19013	5.20373	5.19565	5.1933	5.18142	5.19544	5.20546	5.19054	5.20081	5.20942	5.20422	5.22706	5.20385	5.18823	5.20535	5.19564	5.20248	5.20756	5.19383	5.17984	5.19375	5.19374	5.21128	5.18206	5.21586	5.19152	5.19179	5.18323	5.20279	5.19994	5.19857	5.18219	5.19931	5.20275	5.20313	5.20349	5.20585
	5.08891	5.08879	5.10411	5.07686	5.07927	5.08554	5.07174	5.0749	5.07522	5.08256	5.06332	5.08157	5.09251	5.08436	5.08523	5.07021	5.08318	5.06173	5.07315	5.07265	5.09655	5.06877	5.07077	5.06772	5.08066	5.07138	5.0893	5.05794	5.08798	5.09107	5.06962	5.08529	5.09288	5.08323	5.06184	5.082	5.09203	5.0898	5.09183	5.08761	5.08072	5.07537	5.09499	5.06696	5.08783	5.08059	5.07387	5.08238	5.08706
	5.07624	5.05701	5.06396	5.04327	5.0612	5.05203	5.07137	5.05384	5.04531	5.04441	5.0517	5.066	5.04347	5.03083	5.06946	5.06402	5.04382	5.05323	5.03161	5.04838	5.06178	5.06571	5.06314	5.05411	5.05935	5.05276	5.04968	5.06414	5.06368	5.05478	5.04295	5.05404	5.05264	5.05633	5.06913	5.05285	5.05241	5.0687	5.04146	5.05637	5.06379	5.06944	5.04281	5.04924	5.0436	5.06373	5.05942	5.04175	5.06858
	4.98821	4.99508	4.99373	5.00036	4.9805	4.99528	5.00806	5.00458	4.99448	5.00638	5.01808	4.9936	5.00526	5.01526	4.99522	4.9881	5.01213	4.99552	5.01808	4.99929	5.00172	4.9921	5.01917	4.97894	5.01256	4.99555	5.01173	4.99935	5.00373	4.99346	5.00485	5.01082	5.01293	5.00871	5.01029	5.00126	5.00259	4.99333	4.99475	4.99568	4.99868	5.00113	5.00687	5.01167	4.99503	5.00285	5.00841	5.00573	4.98558
	5.07997	5.07093	5.07345	5.06975	5.0773	5.07676	5.07277	5.09442	5.06358	5.05716	5.08549	5.08296	5.08434	5.05923	5.0762	5.08043	5.08276	5.07628	5.08305	5.05672	5.08188	5.07755	5.07123	5.08773	5.06801	5.07001	5.07174	5.07271	5.08599	5.07966	5.0707	5.09363	5.07881	5.06752	5.08717	5.0788	5.07321	5.08335	5.07229	5.09321	5.06696	5.08688	5.08142	5.08138	5.05784	5.058	5.05526	5.05842	5.0835
	5.01098	5.01985	5.03232	5.02326	5.01166	5.02173	5.01742	5.0003	5.01435	5.0204	5.0152	5.0071	5.00988	5.03475	5.03625	4.99867	5.03028	5.01257	5.01012	5.0184	5.0203	5.02113	5.00839	5.02963	5.02026	5.00983	5.01774	4.99781	5.0141	5.00417	5.01874	5.01869	5.01624	5.00898	5.01533	5.01574	5.00405	5.0095	5.02681	5.01641	5.0304	5.0248	5.00117	5.01645	5.01141	5.02069	4.99572	5.01502	5.01631
	4.99571	5.00772	4.98434	5.01419	5.01081	5.01318	5.02148	5.00606	5.00482	4.99935	4.99774	4.99712	5.01409	4.9944	4.98291	4.99892	4.98241	4.99164	4.99453	4.99395	5.02644	4.99718	4.98197	5.0023	5.01427	5.00486	5.00722	5.01381	4.99772	5.0042	4.9878	5.0083	5.01394	4.98884	5.00414	4.99217	5.013	5.00444	4.99667	5.00713	5.00529	4.99629	4.99087	5.00672	4.98936	4.99082	5.00258	4.9954	4.99505
	5.05472	5.06354	5.07431	5.06067	5.06219	5.06005	5.0966	5.07914	5.06541	5.06419	5.08287	5.06434	5.06324	5.07037	5.06805	5.06724	5.07169	5.07355	5.06541	5.04636	5.0744	5.07125	5.08104	5.09526	5.06993	5.07098	5.07451	5.07414	5.06522	5.07222	5.07036	5.07471	5.08705	5.08471	5.07749	5.08385	5.08859	5.06273	5.09151	5.05191	5.05448	5.08504	5.0852	5.08511	5.06423	5.06779	5.08157	5.07848	5.06668
	5.01513	4.99022	4.99276	4.99415	5.00651	5.01331	5.00813	4.99399	5.00085	4.99926	5.01552	4.99838	4.99	5.00262	5.0181	4.99048	5.00036	5.00066	5.01331	5.00537	4.99002	4.99892	5.01464	4.99182	5.00842	4.99759	5.00806	4.99482	5.00579	4.99106	5.0141	4.98657	4.99234	5.00565	4.9905	5.025	5.00429	4.99928	5.00028	5.00145	5.01918	5.00873	5.00973	5.02376	4.99219	5.00597	5.02367	4.99967	5.00118
	5.15267	5.15329	5.16745	5.1628	5.17155	5.17169	5.16539	5.1561	5.16433	5.17507	5.18374	5.17472	5.17554	5.14137	5.1611	5.15801	5.16139	5.14097	5.1695	5.16242	5.15498	5.16434	5.16403	5.16705	5.18323	5.16949	5.17765	5.15482	5.15885	5.16004	5.17674	5.16272	5.16983	5.15516	5.15987	5.16207	5.15386	5.15853	5.17393	5.15479	5.16132	5.17032	5.18708	5.16303	5.17145	5.14827	5.1712	5.17055	5.15639
	5.1885	5.19094	5.16815	5.18743	5.20185	5.16939	5.18945	5.17411	5.17818	5.19688	5.19567	5.18248	5.18757	5.19713	5.19593	5.17314	5.18271	5.20234	5.17938	5.18234	5.20593	5.18718	5.18389	5.18434	5.20179	5.17971	5.17518	5.17982	5.18695	5.16642	5.18723	5.20378	5.18381	5.18173	5.17629	5.18248	5.18157	5.18745	5.1809	5.16779	5.20687	5.15992	5.19222	5.18048	5.16689	5.18264	5.19314	5.19585	5.18247
	5.13754	5.15066	5.15955	5.14305	5.15138	5.14935	5.16089	5.15706	5.15215	5.16358	5.14462	5.14184	5.16316	5.15215	5.1475	5.15282	5.15774	5.14221	5.14454	5.15405	5.14383	5.14728	5.1688	5.14774	5.15722	5.14915	5.15743	5.1694	5.16809	5.1677	5.14543	5.14324	5.15199	5.16749	5.17583	5.13816	5.1589	5.16262	5.15708	5.16468	5.16194	5.16543	5.14882	5.14792	5.15624	5.16267	5.16402	5.14925	5.16756
	5.13545	5.11412	5.12871	5.11658	5.11405	5.13824	5.10613	5.12322	5.12056	5.11571	5.11954	5.10943	5.11166	5.12341	5.12803	5.11746	5.11896	5.12525	5.1338	5.13377	5.13169	5.11338	5.12938	5.12615	5.14208	5.12716	5.13122	5.11473	5.10789	5.12724	5.10119	5.11973	5.1196	5.12723	5.13058	5.11997	5.10151	5.12226	5.09979	5.1293	5.11497	5.12008	5.11781	5.11938	5.12222	5.11128	5.13643	5.11475	5.1254
	5.19785	5.19385	5.18769	5.20832	5.19259	5.18879	5.20065	5.18913	5.18786	5.18527	5.19387	5.19288	5.21019	5.20236	5.19609	5.20656	5.19431	5.20492	5.21385	5.21265	5.21925	5.18395	5.20394	5.19292	5.18753	5.20419	5.2047	5.19264	5.20094	5.18971	5.1983	5.18864	5.20247	5.20218	5.20658	5.19137	5.18704	5.19217	5.19263	5.20629	5.21009	5.18748	5.18685	5.19538	5.20245	5.18959	5.21933	5.18339	5.21332
	5.119	5.12222	5.1281	5.14132	5.1354	5.14155	5.1343	5.14033	5.12279	5.14336	5.14088	5.13958	5.12567	5.14127	5.1376	5.14096	5.12991	5.13188	5.15259	5.14151	5.13049	5.15104	5.14557	5.12781	5.13764	5.14516	5.12699	5.14881	5.14662	5.13114	5.15163	5.13716	5.14311	5.12811	5.15499	5.13766	5.1299	5.12615	5.13415	5.14978	5.11564	5.14023	5.13505	5.14631	5.1189	5.1255	5.11513	5.13144	5.14893
	5.17919	5.18328	5.20647	5.19756	5.17167	5.17628	5.17637	5.18978	5.16097	5.18937	5.17092	5.17804	5.18537	5.19077	5.19143	5.18762	5.17799	5.18928	5.20567	5.18037	5.19316	5.19099	5.16205	5.19136	5.16959	5.18697	5.17971	5.18423	5.18474	5.18947	5.19322	5.18828	5.16998	5.18436	5.17688	5.19823	5.172	5.19597	5.18378	5.18438	5.18168	5.18699	5.1564	5.18206	5.17549	5.16938	5.18133	5.17086	5.2035
	5.0575	5.02974	5.05014	5.0457	5.05302	5.05976	5.0485	5.05393	5.04358	5.04562	5.05743	5.04857	5.06079	5.06095	5.03803	5.04993	5.03025	5.05349	5.0629	5.06027	5.06615	5.04484	5.05792	5.0556	5.05148	5.06119	5.07047	5.05497	5.05452	5.04661	5.05362	5.03631	5.05203	5.05499	5.05553	5.05831	5.06545	5.07199	5.05366	5.04417	5.04725	5.05397	5.0569	5.04408	5.04697	5.06469	5.05398	5.06385	5.04689
	5.15613	5.17883	5.16814	5.17256	5.17024	5.16178	5.17796	5.17378	5.16938	5.19593	5.17603	5.17532	5.16454	5.17724	5.16025	5.15848	5.17565	5.17434	5.17691	5.16335	5.17085	5.18753	5.17134	5.15873	5.16657	5.17357	5.18407	5.17305	5.17021	5.18975	5.18717	5.17724	5.15666	5.16188	5.17217	5.17301	5.19563	5.18115	5.18259	5.16816	5.15806	5.16812	5.18255	5.17155	5.17047	5.17097	5.16379	5.17046	5.17047
	5.1616	5.18917	5.14652	5.16654	5.17409	5.17414	5.18316	5.18009	5.15814	5.1596	5.17696	5.16323	5.17239	5.17488	5.15848	5.15828	5.17614	5.16047	5.18828	5.16576	5.17698	5.17602	5.1597	5.17333	5.18104	5.19084	5.18656	5.16157	5.15452	5.15569	5.1843	5.15749	5.16801	5.19654	5.1716	5.17611	5.16319	5.16562	5.20106	5.16133	5.16673	5.16807	5.16774	5.17464	5.16139	5.17016	5.16123	5.1791	5.16537
	5.07363	5.0776	5.062	5.06693	5.07223	5.0566	5.0627	5.07631	5.04935	5.07589	5.06234	5.05937	5.07321	5.06841	5.06342	5.05907	5.06839	5.06486	5.07469	5.08967	5.06481	5.04116	5.05407	5.05841	5.0646	5.05256	5.08519	5.06043	5.08342	5.07944	5.0683	5.05267	5.05985	5.05243	5.07423	5.08008	5.0636	5.05786	5.04915	5.06585	5.06342	5.07487	5.0764	5.06907	5.07435	5.04593	5.05759	5.06504	5.06715
	5.10296	5.08515	5.0979	5.11479	5.10053	5.08657	5.09707	5.10548	5.08961	5.09798	5.10667	5.07517	5.09788	5.09141	5.11273	5.08875	5.10527	5.1024	5.076	5.07283	5.09902	5.08751	5.0986	5.09437	5.09669	5.09376	5.09528	5.0921	5.09946	5.08074	5.07046	5.09126	5.09484	5.08479	5.10002	5.09265	5.09836	5.09646	5.11254	5.10927	5.10002	5.09169	5.08414	5.09288	5.09504	5.09661	5.0915	5.08176	5.1025
	5.17673	5.18023	5.17754	5.19661	5.17959	5.21019	5.18015	5.17408	5.18054	5.16867	5.20701	5.18904	5.18173	5.17616	5.18989	5.17268	5.17896	5.17968	5.18586	5.18986	5.1783	5.18201	5.19536	5.20428	5.19805	5.19419	5.18243	5.18942	5.18321	5.19561	5.20382	5.19688	5.18704	5.20798	5.18235	5.18743	5.19872	5.21034	5.19538	5.18274	5.18858	5.18841	5.1741	5.20279	5.18572	5.20091	5.17952	5.18548	5.20169
	5.02409	5.02427	5.02256	5.01144	5.01221	5.02789	5.01588	5.02987	5.01948	5.0015	5.00732	5.03541	5.02016	5.01308	4.9989	5.0088	5.00014	5.00812	5.01803	5.01383	5.01652	5.00458	5.02433	5.00935	5.01483	5.02096	5.00623	5.0257	5.02217	5.01845	5.03266	5.00388	5.00972	5.02241	5.0076	5.00212	5.02807	5.00867	5.0058	5.01553	5.0083	5.00832	4.99288	5.00442	5.01137	5.01899	5.00191	4.99811	5.01398
	5.15188	5.16423	5.15478	5.13624	5.1632	5.15168	5.14427	5.13528	5.14803	5.15121	5.14942	5.13975	5.14944	5.14599	5.17014	5.15123	5.17498	5.15172	5.14363	5.14826	5.13694	5.15993	5.14935	5.14214	5.16468	5.15554	5.15783	5.1591	5.16218	5.15224	5.13095	5.14459	5.16947	5.16126	5.16198	5.14685	5.15482	5.16639	5.14956	5.15418	5.1532	5.16581	5.15972	5.16269	5.15405	5.14149	5.16107	5.15337	5.13906
	5.07189	5.06541	5.05939	5.05986	5.07796	5.06541	5.07988	5.0625	5.05933	5.06561	5.066	5.06507	5.06806	5.06856	5.04643	5.06482	5.07118	5.06451	5.07613	5.06644	5.05868	5.06926	5.07341	5.06433	5.05757	5.04552	5.06123	5.0446	5.07635	5.0418	5.05975	5.07601	5.05301	5.06951	5.07154	5.07453	5.06519	5.03829	5.05051	5.07043	5.06007	5.04967	5.07528	5.06736	5.04389	5.058	5.05277	5.06574	5.07655
	5.10905	5.11654	5.13199	5.10872	5.12288	5.11578	5.11491	5.12874	5.1096	5.10913	5.11247	5.12601	5.11455	5.11746	5.10706	5.14178	5.11359	5.12736	5.11993	5.11566	5.14732	5.11564	5.12194	5.12532	5.12646	5.11675	5.1271	5.12158	5.12953	5.12626	5.10451	5.13851	5.12712	5.11538	5.11899	5.10998	5.114	5.11948	5.10795	5.11169	5.13363	5.11418	5.11242	5.11856	5.11937	5.12286	5.09981	5.12445	5.11836
	5.0235	5.03216	5.02551	5.03647	5.01427	5.02545	5.03746	5.04003	5.02832	5.03269	5.03185	5.04415	5.01741	5.01639	5.03	5.03255	5.03132	5.04633	5.01428	5.02029	5.03943	5.0222	5.0399	5.01471	5.04377	5.05193	5.02228	5.03796	5.04254	5.04581	5.03062	5.0233	5.01439	5.02518	5.03433	5.03087	5.02879	5.02481	5.00776	5.01345	5.009	5.02147	5.02261	5.03885	5.0369	5.02628	5.04433	5.02191	5.02519
	5.17729	5.18612	5.19222	5.17832	5.19296	5.19505	5.20248	5.19131	5.19221	5.18258	5.19327	5.21065	5.19334	5.20989	5.19267	5.20768	5.19827	5.20944	5.20618	5.21	5.20914	5.21654	5.20668	5.19096	5.20262	5.20165	5.20642	5.19965	5.19968	5.22109	5.19049	5.20027	5.19398	5.17245	5.20898	5.20726	5.18029	5.19	5.20422	5.20031	5.20679	5.1844	5.18976	5.20113	5.19244	5.1919	5.19117	5.19099	5.20552
	5.18795	5.18628	5.17222	5.19624	5.19594	5.21314	5.18363	5.18594	5.19675	5.20417	5.20276	5.20298	5.19097	5.21118	5.2035	5.1979	5.22503	5.20746	5.18708	5.20472	5.18192	5.20041	5.20647	5.21383	5.1941	5.21026	5.20515	5.18381	5.19466	5.19916	5.19209	5.21268	5.20085	5.20095	5.18655	5.1933	5.2041	5.19612	5.19951	5.17998	5.19113	5.18902	5.20283	5.20779	5.18638	5.20023	5.20156	5.18754	5.21825
	5.20085	5.21335	5.21729	5.1961	5.21114	5.19839	5.18334	5.21891	5.21018	5.20738	5.1962	5.18699	5.20242	5.2021	5.2182	5.19747	5.20404	5.21463	5.19839	5.19755	5.20016	5.19175	5.2028	5.20052	5.19696	5.20502	5.19116	5.21249	5.2051	5.20397	5.19953	5.21073	5.19686	5.20023	5.20131	5.21798	5.22736	5.20191	5.20596	5.21309	5.19806	5.20445	5.19074	5.18916	5.19818	5.203	5.19821	5.2117	5.19432
	5.1886	5.18541	5.18856	5.19035	5.18394	5.17683	5.20265	5.16137	5.18374	5.18732	5.18784	5.18529	5.19948	5.16975	5.17243	5.18018	5.19508	5.17771	5.18046	5.19379	5.20082	5.19037	5.1908	5.19396	5.19195	5.18579	5.17562	5.20004	5.18638	5.17738	5.18983	5.18963	5.17548	5.19008	5.18864	5.18603	5.18826	5.19262	5.18864	5.19674	5.19265	5.17393	5.18731	5.18027	5.18752	5.18456	5.17018	5.18439	5.18154
	5.05843	5.0472	5.03775	5.06078	5.04258	5.06465	5.05468	5.06162	5.05845	5.06463	5.04693	5.06747	5.05246	5.04747	5.04197	5.05357	5.06192	5.04953	5.0485	5.04958	5.05716	5.05475	5.05159	5.04522	5.0622	5.03999	5.06267	5.0574	5.03439	5.06825	5.05466	5.04668	5.07336	5.06224	5.03964	5.06602	5.05418	5.05499	5.05964	5.04508	5.04959	5.05123	5.05417	5.0492	5.05401	5.06839	5.04228	5.06788	5.06253
	5.06144	5.0602	5.06942	5.06821	5.08428	5.07448	5.06523	5.07152	5.06616	5.06895	5.06163	5.04839	5.08443	5.07442	5.07281	5.05475	5.07596	5.06735	5.07632	5.08223	5.08017	5.06867	5.079	5.07432	5.0812	5.05974	5.07566	5.0675	5.0702	5.06924	5.07906	5.06672	5.07832	5.06129	5.07645	5.05892	5.09033	5.06673	5.07351	5.06557	5.0485	5.07855	5.06869	5.08107	5.06727	5.07359	5.06165	5.06696	5.08836
	5.18885	5.18454	5.20165	5.20401	5.19003	5.1917	5.17509	5.19055	5.20226	5.19364	5.17707	5.1885	5.18484	5.19082	5.197	5.18904	5.17806	5.18687	5.17712	5.18912	5.19424	5.18755	5.17858	5.19142	5.20738	5.17738	5.18305	5.17766	5.19252	5.17762	5.19756	5.1689	5.18511	5.20206	5.1807	5.18677	5.19314	5.1823	5.18046	5.18776	5.20096	5.18984	5.18382	5.18337	5.19442	5.17668	5.18132	5.19127	5.19034
	5.15846	5.15825	5.17594	5.17478	5.16838	5.15779	5.15895	5.19652	5.16758	5.16183	5.17717	5.17928	5.1894	5.17198	5.17365	5.18656	5.16727	5.17609	5.18686	5.18707	5.16582	5.16567	5.16672	5.16525	5.19523	5.16571	5.16878	5.16001	5.1755	5.17574	5.18371	5.17686	5.16421	5.17357	5.16852	5.17745	5.16473	5.15944	5.16758	5.1736	5.17547	5.16424	5.16484	5.19311	5.16607	5.17199	5.18207	5.1669	5.17376
	5.00041	4.99471	5.00121	5.00738	5.01112	5.0069	5.00921	4.99741	5.00936	4.99445	5.00479	5.00246	4.99024	5.02064	5.00273	5.01185	5.02193	5.01449	4.99012	5.01454	4.98565	5.007	5.01248	5.00642	5.01157	5.00352	4.99902	4.99362	5.0174	4.99223	5.01697	4.99106	5.00216	5.00794	5.01263	5.00219	5.0127	4.993	5.00696	5.02921	4.99313	5.00758	4.99325	4.99472	5.03744	5.00092	4.99512	5.01079	4.99253
	5.11684	5.11777	5.10256	5.086	5.09962	5.08726	5.09476	5.08847	5.1009	5.08592	5.09507	5.08488	5.08633	5.1034	5.11262	5.10178	5.09944	5.09666	5.10013	5.09419	5.08162	5.0993	5.09463	5.1039	5.10723	5.10307	5.09827	5.11563	5.1087	5.09857	5.08972	5.10291	5.11827	5.09988	5.10585	5.0958	5.11787	5.1059	5.07923	5.10816	5.10835	5.10093	5.09444	5.11059	5.11613	5.09589	5.09092	5.11498	5.08628
	5.1859	5.17387	5.17724	5.20593	5.19383	5.19766	5.18532	5.19727	5.18926	5.20583	5.21304	5.18713	5.18869	5.19609	5.19435	5.19461	5.1939	5.18679	5.19041	5.19561	5.18686	5.19651	5.18905	5.2005	5.20113	5.18663	5.17529	5.18208	5.18007	5.18204	5.19775	5.20235	5.20023	5.19213	5.20751	5.18801	5.20017	5.18894	5.20075	5.1808	5.19902	5.19392	5.19886	5.1892	5.19667	5.19749	5.20603	5.21395	5.19265
	5.13503	5.14612	5.14055	5.12936	5.13728	5.14543	5.11187	5.12777	5.14906	5.15406	5.14382	5.13487	5.11887	5.14154	5.14422	5.11574	5.13669	5.14187	5.14704	5.1415	5.13937	5.15024	5.14085	5.14073	5.11834	5.13074	5.13566	5.13568	5.13488	5.1356	5.14187	5.15108	5.13724	5.13547	5.14266	5.14204	5.12683	5.14436	5.13385	5.1362	5.15066	5.13567	5.14207	5.12834	5.13286	5.14011	5.13466	5.14094	5.13571
	5.08972	5.06968	5.08291	5.07929	5.06859	5.07442	5.07855	5.06065	5.06873	5.05058	5.065	5.07783	5.05778	5.07029	5.05323	5.05318	5.07789	5.07074	5.04237	5.06249	5.07208	5.06846	5.06336	5.05855	5.05319	5.05552	5.07503	5.05584	5.06795	5.05586	5.06289	5.07469	5.05777	5.07914	5.07666	5.06928	5.07542	5.08704	5.09122	5.06901	5.07077	5.04209	5.07403	5.0647	5.06783	5.07002	5.05938	5.08237	5.07661
	5.03265	5.00495	5.00893	4.99172	5.02715	5.01445	5.01883	5.00909	5.03608	5.02931	5.0276	5.02705	5.0274	5.02773	5.02716	4.98981	5.00235	5.015	5.01941	5.00628	5.01641	4.99387	4.99801	5.02695	5.01232	5.01736	5.02199	5.00403	5.02929	5.0179	5.0127	5.01876	5.00881	5.0228	5.01189	5.0303	5.02528	5.02236	5.02375	5.00791	5.00977	5.02582	5.01214	5.01722	5.01268	5.0205	5.00449	5.02201	5.01549
	5.12449	5.15262	5.15217	5.13361	5.13816	5.15219	5.14328	5.12932	5.15054	5.14304	5.14611	5.14874	5.16607	5.14785	5.16808	5.12968	5.11705	5.16306	5.15603	5.16797	5.15218	5.14971	5.13886	5.14039	5.14373	5.14591	5.13326	5.15621	5.14232	5.14886	5.15878	5.13165	5.15499	5.13966	5.12643	5.15219	5.1409	5.14444	5.1311	5.16293	5.14533	5.14374	5.14629	5.14169	5.1396	5.1331	5.12112	5.14218	5.13604
	5.01804	5.02513	5.03495	5.02893	5.02117	5.02914	5.04012	5.03774	5.03253	5.04559	5.03157	5.00208	5.01966	5.00581	5.04011	5.02404	5.0143	5.02787	5.0213	5.02644	5.03351	5.04618	5.03981	5.02101	5.03337	5.0333	5.0302	5.01381	5.0312	5.0309	5.04498	5.03642	5.03737	5.0191	5.0085	5.04308	5.04043	5.02718	5.01779	5.02547	5.01632	5.01999	5.03848	5.01868	5.02989	5.0256	5.03053	5.04322	5.04043
	4.9988	5.01127	5.00719	4.99096	4.99503	5.00395	5.00003	4.99009	5.02046	4.99253	4.98966	5.00601	5.02241	5.00381	4.99058	5.01206	4.99654	5.0114	5.0048	5.00012	5.00356	5.00371	4.99496	5.00437	5.01125	5.00833	5.00611	4.98483	5.01301	4.99741	5.00578	5.01043	4.99742	4.9836	5.00825	4.99768	5.00401	4.99247	4.98615	5.00845	5.00238	5.00822	4.98017	5.00435	5.01327	5.01054	4.99657	5.00008	5.00884
	5.13576	5.14177	5.13678	5.16149	5.1399	5.15161	5.13776	5.1386	5.14174	5.14243	5.12006	5.14561	5.13824	5.12993	5.13949	5.15933	5.13465	5.14281	5.13218	5.12583	5.13849	5.13284	5.14331	5.13023	5.1358	5.14129	5.1328	5.13047	5.13943	5.1489	5.1433	5.13288	5.14856	5.14594	5.15395	5.14175	5.13265	5.15501	5.14019	5.12987	5.12226	5.13195	5.14593	5.16018	5.14694	5.14255	5.12012	5.12353	5.14317
	5.10209	5.09473	5.10844	5.10368	5.12444	5.11419	5.14214	5.11195	5.11976	5.10147	5.11462	5.0995	5.11569	5.11915	5.12533	5.13285	5.11219	5.09013	5.12073	5.10042	5.10175	5.10317	5.12357	5.11949	5.10666	5.10678	5.10148	5.11902	5.11036	5.11501	5.12744	5.10882	5.12281	5.11005	5.12374	5.10825	5.10501	5.11027	5.12885	5.09613	5.11318	5.1095	5.09714	5.11097	5.10309	5.09032	5.11554	5.11092	5.09553
	5.01224	5.03567	4.98692	5.00835	5.01039	4.99491	5.00459	5.00694	5.00776	5.01378	5.01487	5.00574	5.0138	4.99091	5.01026	5.00446	4.99336	5.01564	4.98847	5.00277	4.99076	5.00347	4.99801	5.01212	5.01196	5.00354	5.01271	4.99331	5.00696	5.00392	5.00285	5.00346	5.00148	5.00081	5.01514	5.00776	5.00304	5.00448	4.99624	5.01435	4.99771	5.00825	4.99677	4.99748	5.00814	5.002	5.0019	5.00435	4.99657
	5.02228	5.02758	5.0331	5.03544	5.02577	5.02126	5.03017	5.03748	5.02838	5.04539	5.0213	5.03146	5.04535	5.04309	5.03564	5.03727	5.02033	5.05279	5.0226	5.03571	5.03049	5.04531	5.04692	5.02163	5.05408	5.03146	5.04767	5.03226	5.02408	5.03892	5.04351	5.03298	5.02992	5.04289	5.03733	5.03235	5.04054	5.02933	5.04395	5.04695	5.05471	5.03954	5.03414	5.02263	5.02938	5.03742	5.0326	5.02849	5.04805
	5.04852	5.05606	5.04504	5.02401	5.04683	5.0442	5.03113	5.0239	5.04147	5.03363	5.01608	5.05287	5.02446	5.03857	5.04553	5.03487	5.03829	5.0302	5.03375	5.03219	5.03966	5.05488	5.03983	5.04776	5.04371	5.04415	5.04302	5.05051	5.02822	5.02874	5.048	5.05788	5.02805	5.05237	5.0296	5.03345	5.02512	5.02341	5.02738	5.03652	5.03926	5.04987	5.0431	5.0497	5.02444	5.02568	5.03689	5.04452	5.02575
	5.00282	4.99845	5.01917	5.00008	4.99655	4.99417	5.00466	4.99987	4.98804	5.01111	5.01066	4.99843	5.00558	5.00076	4.9984	5.00243	5.00877	4.99651	4.99887	5.00699	4.99907	5.00654	5.01255	5.01011	5.01479	5.00364	5.01148	4.9874	5.02002	4.9973	5.02186	5.00465	4.99675	5.01279	4.99588	5.00785	4.99447	5.01599	4.99903	5.01465	4.9964	4.99115	5.00894	5.02962	4.99911	4.9987	5.00391	5.00233	5.01636
	5.0164	4.99571	5.0213	5.00392	5.00484	5.01232	5.03573	5.00142	5.01413	4.99986	5.01446	5.01466	4.99208	5.01188	5.01099	5.00512	5.00389	4.99179	5.01417	4.99078	4.99598	5.01535	4.99554	5.0094	5.01304	5.01844	5.00818	5.01061	5.02422	4.98366	5.00642	5.00832	5.02868	5.01403	5.00503	4.99779	5.00215	5.00236	5.01927	5.01492	5.00552	5.01226	5.0079	5.01795	5.02211	5.01587	5.02764	4.99174	5.01944
	5.16381	5.15143	5.16174	5.16401	5.1419	5.17095	5.16571	5.17268	5.14875	5.14501	5.14929	5.15831	5.1696	5.15632	5.14109	5.16869	5.1554	5.13536	5.14709	5.15872	5.17629	5.15934	5.16176	5.1435	5.15457	5.1473	5.1608	5.15327	5.15823	5.15294	5.15686	5.15483	5.15802	5.16058	5.17301	5.15793	5.14668	5.16568	5.14876	5.17898	5.15592	5.16775	5.15393	5.14845	5.14036	5.14334	5.16907	5.15424	5.15002
	5.12211	5.11286	5.11906	5.11376	5.10504	5.11141	5.11352	5.11501	5.11142	5.11356	5.1088	5.11556	5.13683	5.12173	5.09989	5.10752	5.1249	5.11874	5.12591	5.1139	5.11659	5.13209	5.11968	5.10478	5.11428	5.11944	5.11089	5.1213	5.09338	5.08943	5.1139	5.1136	5.12923	5.11089	5.10581	5.0974	5.12796	5.12215	5.11192	5.13992	5.09174	5.11032	5.10944	5.11752	5.12426	5.12697	5.10898	5.11601	5.12241
	5.11347	5.11127	5.10825	5.09968	5.11513	5.08517	5.10182	5.09507	5.09695	5.09677	5.1128	5.08017	5.11578	5.10393	5.09947	5.1158	5.09785	5.08097	5.1075	5.08947	5.09415	5.10481	5.1102	5.11739	5.11693	5.11163	5.1179	5.1037	5.1279	5.10762	5.08588	5.11402	5.11831	5.1074	5.09896	5.11513	5.09759	5.1062	5.10002	5.11193	5.1013	5.09915	5.09486	5.10299	5.09338	5.10967	5.11236	5.10805	5.09511
	5.02512	5.02669	5.00229	4.99824	5.00731	5.00833	4.98644	5.01055	5.01497	5.01412	5.00454	5.00225	5.00946	5.01418	5.01996	5.01419	5.00387	5.01072	5.02046	4.99605	5.01695	5.02564	5.013	5.0159	5.0236	5.01064	5.02181	5.01402	5.02217	5.00528	5.01356	5.00712	5.01516	5.00852	5.01531	5.01635	5.00527	5.00998	5.02205	5.02748	4.9933	5.01159	4.98593	5.00734	5.01314	5.00637	5.0241	5.01174	5.0009
	5.09959	5.09657	5.09038	5.09379	5.1054	5.09448	5.08848	5.08201	5.11378	5.10119	5.09431	5.10533	5.10483	5.09125	5.10008	5.08536	5.08418	5.09358	5.10972	5.07613	5.09102	5.07658	5.08479	5.08322	5.09006	5.10025	5.09542	5.0794	5.09006	5.10736	5.10568	5.10376	5.09221	5.09537	5.08385	5.10836	5.10509	5.08559	5.10735	5.10254	5.09554	5.09143	5.09954	5.09616	5.10311	5.10499	5.08659	5.11693	5.08761
	5.15646	5.17453	5.17421	5.17035	5.15379	5.17286	5.17583	5.16475	5.16714	5.17179	5.16882	5.17104	5.15618	5.16802	5.18238	5.18209	5.18188	5.16967	5.16672	5.18188	5.15484	5.16928	5.16337	5.16175	5.1578	5.17011	5.18385	5.15828	5.17796	5.15579	5.16274	5.17601	5.15393	5.15899	5.15467	5.18151	5.15703	5.15906	5.18275	5.15939	5.1744	5.17085	5.15952	5.18835	5.17851	5.16246	5.16216	5.16629	5.1649
	5.10564	5.11069	5.11062	5.11861	5.11834	5.10924	5.09231	5.10738	5.11751	5.10362	5.10555	5.10285	5.11177	5.09931	5.10586	5.10685	5.11462	5.09666	5.11228	5.09892	5.10614	5.0991	5.10436	5.11016	5.09282	5.11712	5.09905	5.10849	5.10664	5.11527	5.10732	5.12208	5.10677	5.11235	5.09003	5.11853	5.11739	5.10261	5.10888	5.08887	5.12607	5.1025	5.11482	5.1036	5.09738	5.09222	5.0796	5.10299	5.10094
	5.02936	5.04628	5.02078	5.0478	5.04688	5.04651	5.03749	5.03706	5.02308	5.03119	5.05371	5.03909	5.04572	5.05084	5.04537	5.0378	5.02206	5.04582	5.0378	5.03572	5.03443	5.02188	5.05614	5.02485	5.02897	5.02347	5.03041	5.02248	5.03501	5.04056	5.04258	5.03074	5.05172	5.02385	5.0544	5.04057	5.04294	5.04284	5.05269	5.04226	5.03928	5.04065	5.03475	5.0292	5.03435	5.05756	5.05523	5.03088	5.03778
	5.16154	5.14861	5.16192	5.15457	5.15849	5.1665	5.16311	5.17465	5.17203	5.14605	5.16064	5.1556	5.16328	5.17557	5.15814	5.15847	5.17096	5.15764	5.14148	5.16304	5.14306	5.16759	5.16318	5.16104	5.16645	5.16362	5.16166	5.16383	5.17351	5.17916	5.17299	5.17098	5.1732	5.1513	5.1587	5.14037	5.1437	5.166	5.15635	5.17604	5.14866	5.17673	5.173	5.15513	5.17764	5.1653	5.16408	5.16195	5.16251
	5.13521	5.14093	5.14006	5.15364	5.13533	5.13679	5.12761	5.13529	5.15405	5.13101	5.13304	5.15521	5.13036	5.13139	5.13098	5.13524	5.13806	5.14462	5.13485	5.13664	5.12261	5.12631	5.1318	5.13911	5.13197	5.14676	5.12715	5.13268	5.14653	5.13453	5.13065	5.15136	5.13699	5.14068	5.12488	5.13454	5.15259	5.12852	5.13935	5.13433	5.12978	5.13858	5.13197	5.12976	5.12954	5.14155	5.15529	5.15517	5.11917
	5.11033	5.12557	5.13359	5.12782	5.13753	5.12628	5.12677	5.12094	5.13123	5.12497	5.12228	5.13129	5.11744	5.12615	5.11235	5.1315	5.13103	5.11841	5.1428	5.11903	5.11276	5.13433	5.12711	5.12618	5.12307	5.11294	5.11253	5.13917	5.12351	5.1092	5.14219	5.12086	5.14648	5.11464	5.14369	5.12898	5.14582	5.13734	5.12239	5.12129	5.13752	5.1183	5.14847	5.12271	5.13174	5.12701	5.14309	5.1257	5.13762
	5.05109	5.06802	5.05033	5.039	5.04208	5.0325	5.06148	5.04721	5.04026	5.06346	5.04036	5.06077	5.03833	5.07067	5.04727	5.05185	5.04108	5.05117	5.0555	5.05211	5.06082	5.0385	5.05464	5.03859	5.05175	5.05684	5.05481	5.0542	5.05766	5.05747	5.05324	5.05221	5.04861	5.04153	5.05385	5.03964	5.04921	5.05905	5.06338	5.06179	5.05244	5.04639	5.05041	5.03352	5.05826	5.04792	5.06318	5.05232	5.04091
	5.12424	5.12905	5.13796	5.11769	5.12876	5.14166	5.11478	5.12833	5.11789	5.12302	5.13679	5.12062	5.10281	5.13997	5.12264	5.11746	5.12218	5.12658	5.13962	5.1152	5.13134	5.13224	5.11547	5.11875	5.11196	5.12441	5.12933	5.12776	5.1215	5.12843	5.14748	5.13048	5.11316	5.12951	5.12052	5.1294	5.12395	5.12033	5.12689	5.14127	5.12124	5.12659	5.12701	5.13338	5.11709	5.10783	5.11211	5.12195	5.12638
	5.19466	5.20112	5.19286	5.19373	5.18792	5.21906	5.19918	5.19796	5.1854	5.19065	5.20751	5.18341	5.19625	5.21248	5.20734	5.18075	5.19065	5.19597	5.1971	5.20956	5.20675	5.19623	5.20089	5.184	5.19425	5.19245	5.19234	5.17559	5.18688	5.19448	5.20231	5.19481	5.20799	5.18635	5.19846	5.20556	5.20454	5.19941	5.20833	5.20692	5.19638	5.19333	5.18225	5.21543	5.18708	5.20095	5.20773	5.18275	5.20711
	5.13211	5.12798	5.12174	5.12646	5.12151	5.1337	5.10884	5.11799	5.11578	5.12035	5.12443	5.12353	5.10608	5.11634	5.13196	5.12049	5.12748	5.12969	5.12929	5.1301	5.12927	5.11537	5.13488	5.12325	5.13378	5.12667	5.12202	5.11947	5.10758	5.12321	5.13031	5.12739	5.13566	5.12306	5.11902	5.11484	5.11027	5.1245	5.12199	5.13506	5.12963	5.11439	5.1448	5.13623	5.11137	5.11921	5.13405	5.13385	5.12093
	5.18711	5.18621	5.19362	5.20078	5.20306	5.19221	5.19813	5.19566	5.2057	5.18976	5.19389	5.19161	5.17	5.18282	5.1996	5.19575	5.18276	5.18355	5.19769	5.18319	5.19127	5.19842	5.18792	5.16889	5.18586	5.17832	5.20525	5.19576	5.18903	5.19211	5.18821	5.18702	5.17489	5.17171	5.17799	5.19523	5.18331	5.18479	5.1978	5.18412	5.19079	5.20627	5.1895	5.18289	5.18311	5.17704	5.19244	5.19559	5.19099
	5.19118	5.17919	5.18224	5.18081	5.17451	5.17142	5.17884	5.17363	5.17205	5.18006	5.18438	5.19032	5.17208	5.17114	5.18458	5.17714	5.17373	5.19071	5.1762	5.1738	5.18933	5.17818	5.19226	5.1797	5.17353	5.17718	5.17672	5.19123	5.17534	5.18094	5.20179	5.17194	5.17611	5.18175	5.17264	5.17169	5.18984	5.16884	5.1789	5.18689	5.1666	5.17178	5.17217	5.17289	5.15669	5.16729	5.18605	5.18232	5.17524
	4.99498	5.00843	5.01093	4.99711	5.00432	4.99102	5.00178	5.00702	4.99839	5.00375	4.99182	5.0077	4.99871	4.99921	5.00982	5.00218	5.00106	5.00777	5.02043	4.99745	4.99884	4.99423	5.01128	5.0136	4.99903	4.99873	5.01329	4.99222	4.99935	5.00482	5.01327	4.98997	4.99491	5.00135	5.01917	4.99117	4.99428	5.00563	5.01008	5.02174	4.98909	4.99942	4.99916	5.00097	4.99567	5.01272	4.99351	4.99513	4.99193
	5.1519	5.13117	5.11617	5.15691	5.14729	5.15264	5.13851	5.12992	5.13313	5.13641	5.13485	5.15323	5.1407	5.12815	5.14682	5.14222	5.14769	5.13522	5.13925	5.154	5.15253	5.13515	5.13455	5.12951	5.12495	5.14378	5.15106	5.13127	5.13923	5.12899	5.1215	5.13136	5.1351	5.12421	5.14094	5.1374	5.15001	5.13676	5.13237	5.13617	5.17035	5.13561	5.12433	5.12438	5.14313	5.14343	5.12326	5.14042	5.13527
	5.01164	4.99752	5.00298	5.008	5.00164	5.02083	5.00423	5.00603	5.00405	5.00437	4.98645	5.00829	5.00569	4.99963	4.9896	5.00357	5.01096	4.99398	5.00154	5.00844	5.0034	4.99717	4.99825	5.00076	5.00696	4.97776	4.98201	4.98612	5.00116	5.00606	4.99139	4.99761	4.9973	4.99335	5.00485	4.99637	5.00029	4.98064	5.0111	5.01966	4.9912	5.01024	4.99639	4.99167	4.9992	4.99692	5.00688	5.00805	4.99895
	5.01533	5.00329	4.98847	4.99725	5.00967	4.99372	5.00241	5.01365	5.0088	5.00737	4.99998	4.9746	4.98685	5.00143	5.01106	5.00724	5.01137	4.9851	5.00609	4.99303	5.01542	5.0154	5.00453	4.98376	5.00816	5.00745	5.00832	5.01121	4.99684	4.99054	5.01385	4.99981	5.01503	5.01936	5.01037	4.99943	5.00054	5.00243	4.99777	4.9877	4.99392	5.01636	5.0078	5.01182	5.00347	4.99763	5.01994	4.9987	5.00206
	5.11497	5.11065	5.12217	5.12461	5.10141	5.14382	5.11011	5.11151	5.11025	5.11695	5.12056	5.13111	5.13085	5.12076	5.13012	5.12371	5.12917	5.10305	5.12087	5.13283	5.12234	5.12469	5.1405	5.1143	5.11675	5.1192	5.13911	5.10863	5.0996	5.13223	5.11981	5.11549	5.11529	5.12962	5.08845	5.12383	5.13215	5.12568	5.13952	5.12658	5.11307	5.10673	5.13032	5.12108	5.11783	5.1204	5.10043	5.11906	5.12294
	5.08999	5.08144	5.07481	5.06643	5.08016	5.09508	5.08012	5.08995	5.08193	5.0832	5.0917	5.06462	5.1075	5.07585	5.08682	5.05864	5.08217	5.06787	5.08237	5.07853	5.09234	5.08145	5.07005	5.08016	5.07109	5.08212	5.06886	5.08666	5.06833	5.08373	5.10054	5.07036	5.08142	5.0718	5.08129	5.07979	5.07382	5.05973	5.08897	5.06996	5.08799	5.08676	5.07432	5.08519	5.09302	5.09914	5.07809	5.0752	5.0797
	5.0542	5.03996	5.0403	5.04859	5.034	5.03785	5.04654	5.03801	5.0405	5.04476	5.04127	5.03482	5.03043	5.03884	5.04069	5.0404	5.04426	5.05163	5.04799	5.04096	5.03924	5.03083	5.03342	5.03189	5.04619	5.04418	5.05132	5.04067	5.03292	5.05936	5.05246	5.04545	5.03138	5.04961	5.04683	5.04144	5.03678	5.03242	5.04755	5.04868	5.04344	5.0494	5.05708	5.0306	5.01792	5.03574	5.03631	5.04083	5.05747
	5.01549	5.00925	5.02336	5.01974	5.02526	5.02653	5.01641	5.03395	5.02262	5.03217	5.01652	5.04186	5.02883	5.02975	5.02509	5.01613	5.02563	5.01822	5.03251	5.02765	5.02856	5.02244	5.015	5.03073	5.04234	5.03153	5.01937	5.03622	5.0297	5.0185	5.03137	5.02701	5.00948	5.0229	5.02802	5.02029	5.01058	5.01571	5.01684	5.03236	5.01849	5.0163	5.03945	5.01767	5.04516	5.01921	5.02675	5.01559	5.04359
	5.03967	5.04867	5.04451	5.03332	5.01922	5.03839	5.04812	5.02853	5.03805	5.0255	5.02092	5.0284	5.03405	5.04214	5.0504	5.01687	5.03424	5.03305	5.03486	5.03865	5.03613	5.04236	5.03752	5.00599	5.03593	5.05167	5.03322	5.04178	5.04127	5.06008	5.03401	5.03975	5.02925	5.04228	5.03532	5.04453	5.04666	5.04024	5.0314	5.04387	5.03928	5.03347	5.03927	5.03017	5.04277	5.02267	5.03701	5.03408	5.02236
	5.18363	5.19731	5.20612	5.19123	5.21733	5.21173	5.18808	5.17693	5.19347	5.18538	5.18449	5.21409	5.18372	5.16784	5.19042	5.18741	5.18494	5.19871	5.20652	5.19514	5.19568	5.1823	5.19508	5.21646	5.19561	5.20658	5.19581	5.21525	5.21109	5.2017	5.19344	5.21423	5.19851	5.21071	5.19823	5.20176	5.19326	5.17933	5.18455	5.21693	5.20194	5.20575	5.21445	5.20393	5.17842	5.19689	5.19499	5.18527	5.20729
	5.01974	5.04353	5.04086	5.0486	5.01697	5.02622	5.02514	5.02357	5.03212	5.02086	5.02385	5.03826	5.03041	5.02669	5.02099	5.02841	5.03737	5.03596	5.03824	5.03743	5.05297	5.04711	5.04983	5.03623	5.02304	5.03947	5.01193	5.03378	5.0395	5.04464	5.04126	5.03652	5.02859	5.03165	5.03944	5.03537	5.04573	5.04802	5.03007	5.02743	5.03552	5.01877	5.03451	5.02286	5.03318	5.04303	5.04605	5.02247	5.03043
	5.19246	5.21208	5.19768	5.1933	5.21584	5.21692	5.19306	5.19619	5.19374	5.18507	5.20014	5.20992	5.2026	5.20974	5.17941	5.2067	5.19053	5.1791	5.18859	5.19405	5.21099	5.20562	5.22227	5.20255	5.20801	5.20077	5.2059	5.19785	5.19548	5.19225	5.21821	5.1946	5.19773	5.19108	5.21175	5.207	5.2112	5.1947	5.1894	5.19323	5.21048	5.20619	5.21311	5.21585	5.1969	5.1837	5.20647	5.20806	5.2043
	5.05594	5.05946	5.08872	5.07765	5.07962	5.06844	5.08286	5.07216	5.09182	5.0718	5.07154	5.05526	5.08558	5.06484	5.06985	5.07274	5.0729	5.07876	5.06362	5.06773	5.07036	5.07913	5.06645	5.06675	5.05786	5.05944	5.07008	5.0701	5.06558	5.0712	5.07901	5.09645	5.06191	5.0671	5.0559	5.06867	5.07169	5.06868	5.07685	5.06459	5.05643	5.07014	5.05079	5.0866	5.07703	5.06867	5.06393	5.05369	5.06899
	5.19497	5.19221	5.18021	5.20115	5.20167	5.18793	5.18696	5.18282	5.19851	5.18201	5.1933	5.20529	5.18884	5.18796	5.18068	5.19058	5.18772	5.19476	5.17234	5.19338	5.18535	5.20802	5.21058	5.17269	5.18819	5.17957	5.20914	5.1863	5.19773	5.1866	5.18246	5.20775	5.17158	5.18611	5.19587	5.18636	5.18048	5.17833	5.18478	5.19276	5.17732	5.20507	5.18398	5.18712	5.17856	5.21204	5.1949	5.19877	5.19616
	5.19407	5.19659	5.19788	5.20578	5.2054	5.20466	5.18463	5.2103	5.1969	5.205	5.20099	5.18832	5.20124	5.19974	5.22016	5.19299	5.19605	5.19194	5.19757	5.21342	5.17507	5.19919	5.20732	5.19525	5.20412	5.20609	5.20668	5.18628	5.2038	5.20013	5.20417	5.19161	5.20117	5.21181	5.20312	5.18758	5.19278	5.21114	5.19714	5.19955	5.19811	5.20228	5.18797	5.19457	5.20066	5.20962	5.20129	5.19047	5.1818
	5.1593	5.15321	5.16405	5.16042	5.16002	5.18322	5.16814	5.16544	5.13503	5.14546	5.16289	5.16055	5.17186	5.15762	5.16673	5.16421	5.14283	5.16222	5.1399	5.14201	5.1243	5.15949	5.16251	5.16444	5.15687	5.14753	5.14254	5.16109	5.15222	5.1567	5.13749	5.14853	5.14151	5.14709	5.14477	5.15738	5.15293	5.16619	5.16946	5.13518	5.16184	5.14906	5.15565	5.15375	5.18091	5.145	5.14507	5.16183	5.16287
	5.19732	5.20409	5.20857	5.19542	5.19908	5.19612	5.21871	5.19456	5.1957	5.20223	5.21022	5.19909	5.20149	5.1912	5.18889	5.19648	5.19896	5.21463	5.18648	5.2116	5.19745	5.20739	5.19412	5.19312	5.17753	5.20414	5.19328	5.18936	5.22198	5.1886	5.2006	5.19163	5.20102	5.19179	5.20506	5.19588	5.20357	5.20756	5.20435	5.20748	5.19058	5.19007	5.21542	5.19675	5.18866	5.2086	5.20151	5.19472	5.19226
	4.98541	5.00164	5.00851	5.00772	4.99036	4.99932	4.98289	5.01999	5.01045	4.98116	5.00031	4.99852	4.99514	4.99833	5.0036	4.99831	4.99628	4.99147	4.99434	4.99972	4.99733	5.00025	4.98779	4.99999	4.99918	4.99976	4.98774	4.98191	4.99359	4.99871	4.99234	4.98961	5.00942	4.99244	5.00496	5.00873	5.00554	4.99397	4.98714	5.00654	4.99889	4.98476	4.99038	5.01923	4.99722	5.0153	5.00536	4.98998	4.9937
	5.02037	5.01563	5.03146	5.01547	5.00315	5.01312	5.01558	5.01061	5.03921	5.00792	5.02508	5.01699	5.02286	5.02133	5.00961	5.01091	5.03933	5.00071	5.02484	5.01344	5.02318	5.01662	5.00836	5.01393	5.01353	5.00235	5.02488	5.01616	4.99582	5.02459	5.02609	5.00285	5.02384	5.01408	5.03336	4.9969	5.01317	4.99107	5.01944	5.01392	5.03299	4.99719	5.01724	5.0021	5.01181	5.00918	5.00805	5.00875	5.01969
	5.18214	5.20125	5.20464	5.18321	5.18467	5.19231	5.19766	5.19298	5.18594	5.20069	5.17706	5.18936	5.20449	5.17907	5.20997	5.18659	5.18658	5.18314	5.16368	5.20287	5.19325	5.19548	5.19557	5.21867	5.1866	5.19092	5.19007	5.18861	5.17808	5.17954	5.18937	5.17273	5.18413	5.1836	5.19463	5.17755	5.18958	5.1688	5.19766	5.19094	5.19548	5.17192	5.2079	5.17337	5.19329	5.17968	5.19742	5.20246	5.19263
	5.19531	5.19465	5.20216	5.1913	5.19898	5.21123	5.18425	5.18002	5.19214	5.19766	5.18396	5.19628	5.20055	5.20139	5.18912	5.18738	5.18321	5.1881	5.19403	5.17996	5.18935	5.20274	5.19163	5.18524	5.1952	5.19984	5.20421	5.18641	5.18052	5.19263	5.20524	5.18062	5.19072	5.17767	5.19249	5.20028	5.18521	5.18948	5.21086	5.1927	5.18834	5.18705	5.18156	5.19091	5.19879	5.19284	5.19468	5.1873	5.19562
	5.01356	5.03015	5.03228	5.03828	5.03527	5.01958	5.03423	5.03844	5.01992	5.02119	5.04301	5.01447	5.04035	5.02568	5.05004	5.04878	5.01329	5.0226	5.03669	5.04743	5.03976	5.03229	5.03365	5.02024	5.03511	5.03262	5.0342	5.03903	5.02218	5.03976	5.01789	5.03237	5.05545	5.03172	5.02253	5.00526	5.04303	5.02932	5.04183	5.03988	5.0202	5.01985	5.03373	5.02518	5.03428	5.02458	5.02235	5.03516	5.02764
	5.15783	5.15755	5.16177	5.15454	5.15677	5.17332	5.14752	5.15772	5.1663	5.15199	5.15824	5.15958	5.1767	5.14454	5.14597	5.13814	5.14235	5.15898	5.1464	5.16846	5.16	5.15211	5.14891	5.17591	5.15617	5.15076	5.14343	5.15065	5.15443	5.16535	5.16065	5.16097	5.14646	5.14808	5.16468	5.16742	5.16864	5.1583	5.15036	5.13754	5.15503	5.16173	5.16439	5.15229	5.15722	5.13077	5.16745	5.16098	5.16058
	4.99136	5.03056	5.01376	4.99529	4.99953	4.99821	5.01184	5.00902	5.01952	5.00513	4.99297	5.01571	5.0121	4.99944	5.0047	5.01532	5.01142	5.00135	5.02311	5.01484	4.99759	4.99461	5.00614	4.99675	5.01605	5.00431	5.00442	4.99829	5.00609	5.01278	5.00555	4.98427	4.99897	5.0136	5.00801	5.00871	5.01284	5.0176	5.00694	4.99697	5.00473	4.99076	5.0078	5.00734	5.00928	5.00509	4.99966	5.01523	5.0031
	4.99128	4.98726	5.00476	4.99551	5.00628	5.00241	4.99577	4.98698	5.00154	4.99739	4.99663	4.98711	5.00228	5.01003	4.99546	4.99262	5.00707	5.01018	5.00601	5.00562	4.98781	4.99696	4.98758	5.00628	5.01675	4.99122	5.00789	5.00128	4.99095	5.00998	5.01074	5.01165	5.00636	4.97585	4.99256	5.00651	4.99913	4.99097	4.98618	5.01263	5.0103	5.00075	5.00582	4.98628	5.01148	4.99053	4.9975	5.00458	5.00465
	5.1622	5.16325	5.15846	5.15977	5.16441	5.1608	5.17591	5.14835	5.15537	5.16772	5.17087	5.16452	5.16639	5.17449	5.15642	5.13693	5.15624	5.15754	5.15409	5.15655	5.17011	5.15364	5.15848	5.16882	5.14594	5.17151	5.1653	5.15425	5.13416	5.15957	5.15971	5.14408	5.15577	5.14448	5.16335	5.15606	5.16221	5.1916	5.14347	5.16199	5.15094	5.17093	5.16227	5.15496	5.17555	5.18353	5.15928	5.15777	5.155
	5.11787	5.11171	5.10688	5.11145	5.0908	5.10679	5.10058	5.09536	5.10894	5.10032	5.11184	5.09592	5.0967	5.10671	5.09564	5.11228	5.12014	5.1038	5.09835	5.09357	5.09485	5.12221	5.10596	5.10141	5.12164	5.10464	5.1011	5.11881	5.09695	5.10783	5.09946	5.11151	5.10362	5.12391	5.12192	5.11754	5.10199	5.10723	5.11093	5.09317	5.10706	5.11065	5.11097	5.0998	5.11218	5.10523	5.114	5.09613	5.10462
	5.1239	5.12044	5.11916	5.13087	5.11936	5.13838	5.12194	5.12581	5.10368	5.1403	5.13192	5.12146	5.13337	5.12559	5.11411	5.12455	5.12466	5.1108	5.11974	5.11171	5.11306	5.11445	5.12668	5.11383	5.11828	5.12725	5.11526	5.1358	5.11067	5.11576	5.12777	5.11729	5.11088	5.10793	5.09458	5.09169	5.12645	5.12296	5.12763	5.11991	5.11196	5.1234	5.11214	5.11986	5.12855	5.10489	5.11565	5.14157	5.11707
	5.19313	5.20415	5.19652	5.20662	5.17504	5.18355	5.19413	5.19197	5.21104	5.19478	5.20025	5.18589	5.18153	5.20411	5.18633	5.18308	5.18537	5.19604	5.18	5.16237	5.20117	5.19724	5.18228	5.17634	5.19692	5.19022	5.19277	5.18202	5.19881	5.20318	5.20788	5.18435	5.18095	5.20333	5.19363	5.19983	5.18415	5.20236	5.18405	5.19684	5.18745	5.18774	5.16839	5.18918	5.20401	5.20882	5.19604	5.19352	5.18807
	5.00814	4.9936	5.00926	4.99961	4.99901	5.00933	4.99514	4.9986	5.01615	4.99181	4.99651	5.01744	5.01118	4.98838	5.00057	5.00236	4.99782	5.00723	5.01729	4.98953	4.99644	4.99019	4.99315	5.00422	5.01244	5.00258	5.01414	5.00494	5.00293	4.98411	5.01069	5.01287	4.97653	4.98944	4.98376	5.00977	5.0006	4.98649	4.98805	5.0131	4.99409	5.0038	5.01834	5.02139	4.99085	4.99809	5.01685	5.00425	4.98906
	5.17033	5.17428	5.19281	5.19436	5.20118	5.17095	5.17702	5.18337	5.18773	5.18097	5.18688	5.19775	5.1878	5.20264	5.18521	5.17311	5.19417	5.18949	5.19178	5.18455	5.18183	5.19797	5.17868	5.18337	5.21271	5.19013	5.18953	5.18972	5.18171	5.20149	5.20031	5.20099	5.19493	5.18036	5.20007	5.18748	5.20691	5.18815	5.19535	5.19299	5.19065	5.18643	5.20134	5.19394	5.1868	5.18463	5.19013	5.1927	5.19856
	5.1833	5.15983	5.15977	5.1829	5.17346	5.19048	5.17286	5.15813	5.16655	5.16827	5.16294	5.16849	5.16361	5.1548	5.16945	5.15974	5.17271	5.1753	5.17053	5.18499	5.17364	5.16478	5.16592	5.17476	5.18027	5.16276	5.17404	5.17266	5.18281	5.17183	5.18191	5.16039	5.18103	5.16649	5.16801	5.17126	5.15889	5.17963	5.15654	5.16829	5.16767	5.17956	5.17638	5.17975	5.17628	5.17121	5.16399	5.1697	5.16925
	5.04935	5.04557	5.04028	5.03491	5.0244	5.05228	5.04798	5.04299	5.04448	5.03554	5.0354	5.03329	5.04054	5.05948	5.03793	5.04622	5.04984	5.02842	5.04328	5.05653	5.0392	5.03885	5.04729	5.04057	5.0399	5.03982	5.0337	5.04938	5.03403	5.04165	5.021	5.0427	5.04428	5.05567	5.03055	5.04612	5.05518	5.04957	5.01618	5.044	5.05442	5.03528	5.02859	5.02774	5.02292	5.03837	5.04837	5.04085	5.05268
	5.12167	5.12026	5.11224	5.12029	5.12429	5.09927	5.12011	5.10609	5.12516	5.0939	5.0954	5.1187	5.10794	5.11213	5.08963	5.1237	5.09929	5.11855	5.12167	5.11581	5.10157	5.10557	5.11043	5.10158	5.12705	5.11695	5.12725	5.12249	5.11431	5.12105	5.11841	5.10638	5.11117	5.12129	5.12836	5.10264	5.11723	5.1066	5.11981	5.10795	5.1043	5.12722	5.13689	5.11123	5.11297	5.10844	5.11587	5.1199	5.09621
	5.19816	5.19421	5.20417	5.18916	5.17604	5.18856	5.20503	5.20281	5.19636	5.19726	5.21409	5.19853	5.2135	5.18293	5.20359	5.21191	5.20909	5.19398	5.19914	5.195	5.19516	5.21024	5.201	5.19207	5.20292	5.19866	5.21896	5.20727	5.19969	5.20105	5.19206	5.19257	5.18661	5.20125	5.19575	5.18963	5.20453	5.18816	5.20321	5.19629	5.2002	5.18366	5.19987	5.20514	5.19474	5.18838	5.21927	5.19021	5.20301
	5.01331	5.03745	5.03119	5.01048	5.03256	5.00996	5.01722	5.02328	5.01086	5.00805	5.00469	5.02446	5.03832	5.04145	5.01787	5.00661	5.0203	5.01322	5.03128	5.01856	5.00628	5.04438	5.02544	5.05772	5.03056	5.02701	5.02284	5.02896	5.02121	5.01912	5.03292	5.02465	5.01271	5.03662	5.01418	5.01588	5.03358	5.02705	5.01207	5.01746	5.02592	5.01751	5.02698	5.01266	5.02765	5.01208	5.01573	5.02799	5.0316
	5.08039	5.0657	5.0791	5.08753	5.08186	5.06324	5.07441	5.07538	5.07906	5.06605	5.09717	5.09819	5.08605	5.07181	5.08418	5.08269	5.07148	5.10148	5.09604	5.09141	5.08275	5.07699	5.073	5.08194	5.09795	5.0834	5.0721	5.096	5.08103	5.09885	5.07682	5.0872	5.08487	5.08889	5.0832	5.08887	5.08244	5.06382	5.06047	5.09177	5.09095	5.07765	5.09851	5.08133	5.07817	5.08888	5.07306	5.08241	5.08743
	5.20995	5.18789	5.20176	5.1963	5.18865	5.18566	5.21242	5.20923	5.20662	5.20624	5.20862	5.1956	5.207	5.20221	5.20362	5.18654	5.20333	5.19255	5.21574	5.19373	5.18302	5.17984	5.19564	5.19835	5.20252	5.19944	5.19264	5.2193	5.22364	5.18763	5.18491	5.19536	5.18634	5.20714	5.195	5.19182	5.21687	5.18404	5.19138	5.17912	5.20276	5.19465	5.20186	5.20727	5.20913	5.19185	5.20121	5.20201	5.18558
	5.19248	5.19312	5.17941	5.182	5.19255	5.18458	5.19324	5.19125	5.17894	5.19	5.18233	5.17298	5.19533	5.19176	5.1822	5.18993	5.21263	5.17532	5.19019	5.19107	5.18174	5.18855	5.16642	5.19421	5.18833	5.16683	5.18165	5.19321	5.17533	5.18379	5.19576	5.17771	5.17384	5.17427	5.1756	5.18629	5.18228	5.19749	5.17864	5.19572	5.19316	5.1907	5.17789	5.19352	5.19351	5.18725	5.19215	5.17485	5.19481
	5.10359	5.08538	5.09346	5.07901	5.09392	5.07212	5.07884	5.08168	5.09167	5.08866	5.07479	5.0809	5.07758	5.09301	5.08721	5.08785	5.07931	5.08828	5.08203	5.09049	5.09338	5.07611	5.0811	5.08429	5.08782	5.08449	5.08671	5.09326	5.10992	5.0933	5.08728	5.08538	5.07989	5.09476	5.08772	5.10634	5.09394	5.08898	5.08207	5.08479	5.08012	5.06702	5.09522	5.07997	5.068	5.08647	5.1083	5.09157	5.07759
	5.1957	5.19565	5.1933	5.19328	5.197	5.18558	5.19009	5.21812	5.20476	5.19377	5.18527	5.1811	5.19538	5.1853	5.19294	5.18355	5.18743	5.20115	5.17734	5.19279	5.20301	5.20197	5.20152	5.19733	5.19911	5.1887	5.19753	5.19474	5.19023	5.18115	5.17881	5.20337	5.19812	5.20795	5.20137	5.18789	5.20889	5.18153	5.18148	5.19276	5.20253	5.19078	5.18031	5.21799	5.20033	5.19057	5.19062	5.20491	5.17731
	5.15416	5.17706	5.1923	5.17146	5.16534	5.16972	5.15997	5.19796	5.18532	5.16094	5.18042	5.18048	5.18826	5.15813	5.18134	5.16338	5.17249	5.17888	5.15848	5.18641	5.17562	5.16879	5.18904	5.19173	5.18467	5.17716	5.18047	5.16052	5.16115	5.18133	5.18115	5.18763	5.17192	5.17106	5.16766	5.18388	5.19592	5.16139	5.18722	5.15799	5.18927	5.17371	5.18067	5.19072	5.1598	5.18533	5.20086	5.17206	5.17612
	5.00085	5.01349	5.01165	5.00433	5.00246	5.00224	5.01493	4.99978	5.00774	5.01964	5.01063	5.00773	5.0092	5.0007	5.00594	5.00378	5.0272	5.01025	4.99934	5.02433	5.00975	5.004	4.99588	5.00037	5.02771	4.99417	4.99814	5.01885	4.97875	5.00685	5.00697	5.02449	4.99926	5.00509	5.00687	5.00861	5.02579	4.99324	5.0052	5.02958	5.01631	5.01056	4.99681	4.99863	5.02689	5.00971	5.00688	5.00973	4.99079
	5.19876	5.18894	5.19924	5.19605	5.18701	5.20179	5.19555	5.19527	5.1982	5.19414	5.1964	5.21452	5.19101	5.21339	5.19851	5.20718	5.21261	5.21408	5.2015	5.20071	5.20398	5.19138	5.20883	5.18625	5.20825	5.18205	5.20123	5.20952	5.21337	5.20413	5.19083	5.20484	5.17662	5.19733	5.18812	5.19799	5.1986	5.21702	5.19957	5.1929	5.21503	5.19218	5.20904	5.20296	5.17671	5.21361	5.20378	5.19497	5.20491
	5.1906	5.19632	5.19855	5.17947	5.20954	5.18589	5.19044	5.20616	5.19487	5.2127	5.19287	5.16893	5.19572	5.21021	5.20846	5.20662	5.19646	5.16684	5.2072	5.19535	5.20242	5.19655	5.18817	5.18954	5.19089	5.18327	5.21438	5.18714	5.19112	5.19765	5.19563	5.19647	5.21659	5.1949	5.21282	5.20526	5.19839	5.19397	5.19729	5.21757	5.18337	5.18875	5.21407	5.18235	5.19841	5.20679	5.21435	5.21088	5.20221
	5.14369	5.13564	5.13961	5.15092	5.14819	5.16238	5.14762	5.15616	5.14351	5.14708	5.15921	5.15524	5.15627	5.13343	5.14752	5.14709	5.13284	5.15111	5.1674	5.15263	5.14967	5.142	5.15387	5.14645	5.15283	5.14157	5.15006	5.15396	5.13635	5.17773	5.15133	5.14877	5.15199	5.1549	5.13383	5.16714	5.13586	5.14981	5.15443	5.16097	5.15166	5.14553	5.14356	5.15079	5.14938	5.15644	5.13997	5.14222	5.15638
	5.06355	5.08084	5.07258	5.07276	5.07416	5.08963	5.06773	5.07635	5.07783	5.08641	5.08024	5.06841	5.09341	5.07839	5.10235	5.06703	5.08256	5.08074	5.07521	5.07574	5.07329	5.07965	5.06837	5.08611	5.07637	5.0796	5.06163	5.06908	5.06049	5.07195	5.07048	5.06775	5.09672	5.07952	5.07515	5.07604	5.07506	5.08269	5.07107	5.08082	5.0851	5.05254	5.07875	5.05184	5.08454	5.08086	5.09019	5.07695	5.0587
	5.0474	5.04164	5.03912	5.05313	5.05051	5.02791	5.0444	5.03644	5.02887	5.03722	5.03869	5.03606	5.05377	5.05055	5.03152	5.0572	5.04586	5.04366	5.04546	5.04728	5.07324	5.0379	5.03173	5.03564	5.04976	5.03249	5.04614	5.04654	5.04714	5.04415	5.02462	5.04724	5.0557	5.02762	5.03039	5.04001	5.02723	5.04574	5.0624	5.05293	5.0434	5.04078	5.04213	5.04097	5.03119	5.0525	5.06414	5.04089	5.03616
	5.06215	5.07839	5.10423	5.06868	5.07375	5.08608	5.0937	5.08427	5.08038	5.09622	5.07729	5.09652	5.08426	5.09409	5.08905	5.07226	5.09439	5.08948	5.07743	5.08799	5.08883	5.09567	5.08558	5.10515	5.07497	5.0783	5.10479	5.11129	5.08556	5.10257	5.05788	5.08208	5.08726	5.07882	5.07709	5.09918	5.08749	5.09876	5.08332	5.09987	5.09095	5.09432	5.07288	5.08622	5.09216	5.08435	5.07502	5.08982	5.08324
	5.15251	5.14707	5.15375	5.16119	5.15379	5.14513	5.13642	5.15577	5.13811	5.1478	5.15555	5.15965	5.13577	5.15552	5.15941	5.14938	5.15401	5.15686	5.16496	5.14166	5.13971	5.15986	5.16521	5.15038	5.15728	5.14469	5.15548	5.17907	5.16423	5.15982	5.15259	5.14093	5.14328	5.16214	5.16457	5.15736	5.16717	5.15314	5.14022	5.15755	5.14521	5.14117	5.15814	5.15075	5.14318	5.13712	5.14638	5.15038	5.14533
	5.20589	5.22973	5.1921	5.20612	5.18597	5.19628	5.19147	5.21969	5.20745	5.20504	5.2001	5.20311	5.19318	5.18662	5.19285	5.19748	5.18663	5.21978	5.2033	5.19603	5.2117	5.19998	5.20572	5.19676	5.19049	5.18754	5.2023	5.20214	5.1877	5.18238	5.20388	5.19712	5.19678	5.18804	5.19856	5.21205	5.20962	5.18879	5.18718	5.18636	5.19356	5.1915	5.19265	5.21321	5.19351	5.18347	5.20646	5.20161	5.2132
	4.9992	4.9906	4.98482	5.00768	4.99769	4.99733	4.98495	4.9996	4.98696	4.98926	5.00182	5.00311	5.01344	5.0045	5.00068	4.99952	4.99937	4.99264	4.99808	4.99777	4.99942	5.00611	5.00509	5.00509	4.99046	5.00598	4.99865	4.99244	4.99917	4.98673	4.99732	5.03231	5.00056	4.99926	5.00198	4.99352	5.02179	4.98981	4.99567	4.99246	4.99441	4.99321	5.01107	5.02593	5.00686	4.987	5.00318	5.01824	4.97432
	5.18325	5.1734	5.1803	5.17267	5.17257	5.17376	5.18836	5.15995	5.18103	5.16844	5.17954	5.18769	5.16371	5.1678	5.18092	5.15549	5.17188	5.17064	5.1854	5.16811	5.17129	5.17885	5.19031	5.15671	5.17555	5.15942	5.18208	5.18467	5.18527	5.17553	5.16624	5.16894	5.17195	5.15655	5.17831	5.17543	5.16593	5.1559	5.1785	5.14986	5.1833	5.18514	5.15704	5.17285	5.17753	5.17174	5.17967	5.17904	5.18477
	5.09764	5.09143	5.09022	5.10813	5.09299	5.09971	5.08587	5.09111	5.11943	5.08735	5.10825	5.09392	5.11705	5.09722	5.09519	5.11146	5.11597	5.11574	5.10657	5.10731	5.08742	5.10259	5.10834	5.10224	5.10305	5.11063	5.10295	5.12203	5.09039	5.10184	5.10369	5.10121	5.10927	5.09914	5.10214	5.11657	5.10796	5.08857	5.10976	5.1088	5.09667	5.10338	5.11247	5.10099	5.12434	5.10627	5.11029	5.09864	5.1075
	5.1781	5.16501	5.15203	5.17468	5.17191	5.19218	5.17341	5.17497	5.18388	5.17896	5.15969	5.1687	5.16311	5.18067	5.16495	5.17615	5.19013	5.18196	5.15892	5.17011	5.17414	5.17893	5.16225	5.14988	5.16169	5.17068	5.16476	5.17497	5.15939	5.1795	5.16891	5.16575	5.17438	5.18202	5.16724	5.17762	5.17079	5.16878	5.1888	5.17046	5.16811	5.1598	5.19416	5.18116	5.18274	5.18387	5.17003	5.16239	5.17133
	5.12444	5.13214	5.11606	5.10818	5.12046	5.11063	5.11978	5.1228	5.10638	5.12752	5.11861	5.1275	5.12245	5.12763	5.12328	5.11694	5.11921	5.11692	5.12681	5.12396	5.12577	5.12165	5.10599	5.12428	5.10464	5.10983	5.12761	5.11222	5.13681	5.1124	5.12789	5.1123	5.11928	5.10947	5.11487	5.12594	5.13427	5.1165	5.11777	5.12786	5.14479	5.1158	5.14072	5.11955	5.1185	5.11203	5.11678	5.11635	5.0975
	5.10097	5.10602	5.09614	5.10005	5.09896	5.09517	5.10887	5.10368	5.08361	5.11839	5.10234	5.10106	5.12476	5.10073	5.09689	5.1185	5.11889	5.11528	5.09727	5.10715	5.12458	5.10582	5.10171	5.10799	5.10949	5.09985	5.09957	5.11066	5.11198	5.10529	5.11659	5.11906	5.1008	5.09902	5.09953	5.10833	5.09271	5.10942	5.08723	5.0797	5.10878	5.10246	5.09789	5.12257	5.09119	5.11434	5.10456	5.10021	5.10648
	5.03012	5.03548	5.01727	5.02748	5.02275	5.02875	5.0159	5.03366	5.02387	5.01407	5.02097	5.01988	5.01998	5.01288	5.03284	5.0116	5.00445	5.02525	5.03673	5.03654	5.0176	5.01069	5.02838	5.01942	5.01701	5.02782	5.0301	5.02612	5.0294	5.01768	5.02157	5.01792	5.02447	5.02695	5.02971	5.00892	5.03601	5.04297	5.01765	5.02302	5.01975	5.01754	5.02392	5.02818	5.0295	5.02112	5.04805	5.03305	5.03285
	4.99765	4.99869	5.01087	4.98794	5.00477	5.0109	5.01086	4.99158	4.99846	4.98687	5.00178	5.0065	5.01202	4.98437	5.00645	4.9901	5.00014	5.0151	4.98908	4.98052	5.00766	4.99144	5.0093	5.00591	5.00833	4.99777	4.98553	5.00203	5.01568	4.99758	5.01675	5.00094	5.00371	4.99141	4.99228	5.00295	5.00724	5.02924	4.99882	5.01196	5.00153	4.99229	4.96471	4.99121	5.00237	4.99078	5.00684	4.98225	5.0227
	5.18687	5.17098	5.18411	5.17182	5.20785	5.15752	5.1885	5.17382	5.18538	5.19066	5.18484	5.17434	5.19209	5.19659	5.18886	5.17302	5.196	5.19048	5.18856	5.18475	5.19738	5.16414	5.18525	5.19353	5.19907	5.20696	5.18556	5.19533	5.17912	5.19334	5.19754	5.1949	5.1907	5.19269	5.19126	5.19491	5.19377	5.1842	5.18842	5.18528	5.19572	5.18894	5.19618	5.20068	5.20075	5.1587	5.18652	5.19023	5.16631
3	5.14991	5.15976	5.1488	5.1492	5.15598	5.14475	5.13636	5.15812	5.15162	5.16571	5.14539	5.13455	5.15055	5.16024	5.13619	5.13984	5.12587	5.14479	5.15785	5.15641	5.15408	5.15076	5.14471	5.14419	5.15668	5.16189	5.16939	5.16088	5.15694	5.15649	5.13889	5.16525	5.15864	5.1563	5.16678	5.15977	5.15316	5.17574	5.18322	5.15136	5.14816	5.16318	5.14693	5.13898	5.15433	5.14938	5.15074	5.14481	5.15784
	5.16306	5.18101	5.16557	5.17118	5.15988	5.16349	5.15504	5.16076	5.16885	5.17423	5.1509	5.16916	5.15466	5.16892	5.17435	5.16813	5.16562	5.1606	5.15473	5.16713	5.15894	5.18824	5.15867	5.16827	5.14361	5.16531	5.16692	5.16842	5.17208	5.17372	5.15908	5.1603	5.17145	5.16861	5.167	5.17882	5.18549	5.17031	5.17467	5.16432	5.17386	5.17305	5.18132	5.175	5.16255	5.16724	5.17613	5.1745	5.16651
	5.01606	5.01795	5.02555	5.02197	5.00331	5.02326	5.02074	5.02178	5.00934	5.02815	5.02853	5.01344	4.99713	5.02443	4.99941	5.03906	5.03416	5.01566	5.03934	5.00399	5.01037	5.0133	5.0249	5.024	5.01691	5.02353	5.02101	5.02294	4.99846	5.03207	5.01417	5.02133	5.00305	5.02715	5.00012	5.01289	5.01388	5.02302	5.02679	5.01511	5.01403	5.01601	5.00893	5.01266	5.00265	5.01259	5.025	5.01139	5.03413
	5.00351	4.9888	4.99424	4.99231	5.01375	5.01283	5.0036	4.99234	4.98175	4.99537	4.99224	5.00529	5.0126	5.00996	5.00225	5.01577	5.02711	4.99442	4.9927	4.9939	5.00109	4.99696	5.00561	5.00666	4.99623	4.99961	4.98731	5.01417	4.995	5.0092	5.00623	4.99724	5.0053	4.98881	5.008	4.99988	4.9976	5.00081	5.00477	4.981	5.00536	5.01389	5.00007	4.99764	5.00914	4.99446	5.00182	4.98277	5.00037
	5.17413	5.18594	5.18208	5.19181	5.17829	5.1874	5.18565	5.20528	5.19983	5.18638	5.1814	5.17352	5.18755	5.18852	5.19475	5.19336	5.17825	5.18419	5.17521	5.18104	5.19748	5.18457	5.19448	5.17884	5.16974	5.18606	5.19319	5.19034	5.17602	5.1974	5.19797	5.18819	5.16414	5.19782	5.19364	5.19355	5.193	5.19862	5.20229	5.17479	5.19966	5.1743	5.18884	5.20278	5.17672	5.18267	5.19167	5.19474	5.18113
	5.07158	5.05908	5.06327	5.06719	5.02973	5.04912	5.06828	5.04647	5.05513	5.04022	5.07446	5.04525	5.07161	5.06874	5.04495	5.07574	5.0694	5.0677	5.07336	5.07827	5.04958	5.06461	5.05831	5.07144	5.05961	5.0686	5.0662	5.07139	5.04261	5.05725	5.06822	5.07518	5.06311	5.05249	5.04182	5.05893	5.06225	5.06076	5.03598	5.03491	5.06548	5.05749	5.04961	5.05895	5.05358	5.07137	5.06961	5.06006	5.06085
	5.19427	5.18098	5.1939	5.18045	5.19623	5.19282	5.17532	5.16697	5.1863	5.20373	5.17727	5.18694	5.1983	5.17847	5.19402	5.18337	5.17519	5.17215	5.19416	5.19645	5.19188	5.2073	5.18233	5.18463	5.21003	5.20993	5.18422	5.20917	5.1935	5.19792	5.19174	5.18901	5.18174	5.20465	5.16461	5.18762	5.19849	5.20145	5.19731	5.18685	5.18541	5.20695	5.19941	5.21427	5.18768	5.19876	5.18243	5.20409	5.19728
	5.18715	5.17712	5.18448	5.17926	5.19425	5.18901	5.19658	5.16726	5.19101	5.16852	5.17871	5.19027	5.19745	5.17267	5.17919	5.17087	5.17961	5.19258	5.16984	5.16993	5.19448	5.1752	5.18639	5.19613	5.17173	5.18682	5.19271	5.20155	5.17472	5.20777	5.18212	5.19366	5.18008	5.18125	5.18981	5.18544	5.18413	5.19711	5.17798	5.20184	5.18024	5.18593	5.19848	5.15941	5.19783	5.17778	5.18161	5.17718	5.19233
	5.07786	5.06636	5.09091	5.07438	5.06526	5.06237	5.05587	5.05666	5.07864	5.08438	5.07309	5.0847	5.06796	5.07537	5.06946	5.07063	5.09587	5.0626	5.05208	5.09676	5.07349	5.05407	5.06044	5.09758	5.07576	5.07424	5.07137	5.05426	5.05095	5.08759	5.07052	5.06463	5.05605	5.07672	5.07312	5.08683	5.08114	5.06016	5.08981	5.06149	5.07398	5.07152	5.06874	5.06559	5.06433	5.07513	5.0717	5.0597	5.07105
	5.06815	5.06227	5.03909	5.04977	5.06245	5.06398	5.04782	5.06619	5.08117	5.0712	5.0507	5.07041	5.06489	5.07139	5.05037	5.07518	5.07225	5.05703	5.0925	5.05593	5.05647	5.05374	5.06453	5.07268	5.06512	5.07309	5.08075	5.06073	5.06484	5.0605	5.08904	5.05645	5.06713	5.06526	5.07631	5.06537	5.08136	5.054	5.06859	5.05218	5.05393	5.06252	5.06039	5.07679	5.06567	5.07341	5.06447	5.07483	5.06302
	5.01857	5.0235	5.02512	5.00694	5.03787	5.02805	5.0227	5.02478	5.01759	5.03877	5.01309	5.02293	4.99422	5.01522	5.02053	5.01682	5.02368	5.01892	5.02448	5.03156	5.01769	5.01444	5.03197	5.02087	5.02412	5.01764	5.02815	5.03076	5.00807	5.03117	5.01628	5.02364	5.01429	5.03015	4.98815	5.01706	5.01217	5.01416	5.00305	5.02294	5.03189	5.03066	5.0111	5.01064	5.00886	5.02875	5.01372	5.02417	5.02139
	5.10766	5.11009	5.09964	5.0911	5.09951	5.12181	5.08915	5.09	5.09387	5.10074	5.09354	5.10722	5.10256	5.10054	5.08531	5.10149	5.10674	5.11649	5.12039	5.08215	5.10906	5.10226	5.10446	5.11346	5.11269	5.10332	5.09107	5.10073	5.1146	5.09921	5.11267	5.10524	5.10268	5.11017	5.10353	5.10006	5.09683	5.10455	5.11898	5.086	5.08593	5.10068	5.11476	5.10187	5.09575	5.10886	5.10264	5.12053	5.1127
	4.98014	4.99124	5.00421	5.00917	5.00469	4.99664	5.0133	5.0058	5.0149	5.00906	5.00854	5.00516	4.99986	5.00671	5.01241	5.00434	5.00311	5.01617	4.99777	5.0072	5.0035	5.00405	4.98859	5.00597	5.01219	4.99845	5.00196	5.02001	4.99971	5.0028	5.00625	4.97859	4.99987	5.00101	4.98902	4.98872	4.99555	5.01679	5.01788	4.98471	5.007	5.01683	5.02265	5.00335	4.99608	4.99258	4.99065	5.00482	5.00779
	5.20034	5.19391	5.19509	5.18247	5.20643	5.18782	5.1863	5.19986	5.19173	5.20156	5.20165	5.21051	5.19077	5.18116	5.21224	5.18038	5.19584	5.20869	5.1917	5.21389	5.20468	5.19272	5.21647	5.21093	5.20159	5.21744	5.18764	5.21504	5.21814	5.20951	5.1986	5.2191	5.20041	5.19546	5.18177	5.19291	5.21286	5.22745	5.19496	5.1864	5.19914	5.20225	5.2117	5.19785	5.18161	5.19201	5.18712	5.2016	5.21386
	5.20681	5.19544	5.17759	5.20605	5.1901	5.1842	5.18639	5.19065	5.19228	5.19796	5.19652	5.18638	5.19186	5.21072	5.20337	5.19369	5.19243	5.17579	5.19823	5.19617	5.18511	5.19548	5.1907	5.18815	5.20069	5.18632	5.20572	5.19375	5.20402	5.18931	5.20237	5.20121	5.18994	5.17655	5.19082	5.1747	5.2043	5.20221	5.18892	5.20465	5.19025	5.19271	5.19458	5.19993	5.17043	5.20159	5.1915	5.19114	5.20098
	5.09613	5.06951	5.07727	5.09506	5.0868	5.08292	5.09251	5.07427	5.07468	5.08511	5.08081	5.07563	5.07358	5.0852	5.0983	5.08624	5.08415	5.0616	5.09662	5.07304	5.07037	5.06324	5.09405	5.08458	5.08242	5.07704	5.0873	5.08014	5.08614	5.08434	5.08048	5.06014	5.07991	5.08948	5.08149	5.0674	5.06361	5.07108	5.0731	5.09074	5.07476	5.09426	5.09019	5.07351	5.07299	5.07559	5.07064	5.09213	5.08239
	5.12995	5.13428	5.14866	5.14171	5.16536	5.13627	5.15014	5.13936	5.15845	5.13762	5.13745	5.15399	5.14187	5.1494	5.15227	5.16099	5.1489	5.14417	5.14609	5.14047	5.15396	5.13654	5.14547	5.14853	5.14325	5.15245	5.14219	5.13995	5.15319	5.14012	5.14022	5.14459	5.13315	5.13633	5.15102	5.16249	5.1589	5.14199	5.14062	5.15002	5.15792	5.13243	5.14419	5.13344	5.12306	5.15006	5.1548	5.1515	5.15062
	5.20575	5.18247	5.1772	5.19324	5.19015	5.20244	5.18887	5.19485	5.18492	5.20264	5.18685	5.20763	5.17411	5.20343	5.18949	5.19325	5.18751	5.19723	5.19531	5.2022	5.19984	5.20531	5.19877	5.20146	5.1832	5.21517	5.18786	5.18792	5.21096	5.18685	5.17075	5.19689	5.20304	5.19702	5.18367	5.19777	5.19969	5.19401	5.20651	5.18769	5.20781	5.18343	5.18136	5.19562	5.19346	5.18706	5.18053	5.20883	5.19947
	5.2099	5.19992	5.1887	5.19264	5.19135	5.18724	5.19554	5.20657	5.20073	5.1838	5.21323	5.20843	5.19985	5.1956	5.18518	5.20609	5.18091	5.1929	5.18888	5.19873	5.20022	5.20035	5.19531	5.19	5.19906	5.185	5.18173	5.22311	5.19331	5.20014	5.18533	5.18193	5.22375	5.2098	5.18161	5.19396	5.19203	5.19773	5.19128	5.20133	5.18024	5.20701	5.20742	5.19568	5.18703	5.18995	5.18791	5.18223	5.21594
	5.19514	5.20212	5.20739	5.1845	5.18147	5.18974	5.1911	5.19427	5.17769	5.20263	5.20059	5.18329	5.18896	5.19773	5.1916	5.18744	5.21788	5.1861	5.20212	5.20163	5.20159	5.19815	5.19836	5.19582	5.20929	5.20173	5.19207	5.20485	5.19701	5.19607	5.19493	5.19278	5.19425	5.19784	5.18012	5.17993	5.18153	5.20812	5.19548	5.20048	5.21244	5.20835	5.18654	5.18595	5.19388	5.17691	5.19762	5.18511	5.19564
	5.17627	5.21061	5.2142	5.20593	5.18375	5.20142	5.2093	5.21661	5.1883	5.21684	5.21606	5.20487	5.19537	5.19981	5.18728	5.1895	5.19565	5.18762	5.18789	5.19712	5.19429	5.18057	5.19055	5.19155	5.21171	5.19877	5.18433	5.19458	5.20184	5.17708	5.1985	5.21136	5.19456	5.19134	5.19252	5.2024	5.21516	5.19876	5.20046	5.19675	5.20304	5.16863	5.20254	5.1902	5.20202	5.18096	5.20973	5.19559	5.18479
	5.1862	5.17531	5.17421	5.18869	5.18542	5.16031	5.16364	5.17227	5.15831	5.18456	5.18034	5.16967	5.16863	5.17675	5.18223	5.18932	5.17543	5.16632	5.17096	5.16962	5.17725	5.16405	5.18526	5.19473	5.17202	5.17852	5.17353	5.1562	5.15566	5.17982	5.17418	5.16985	5.18088	5.15648	5.16873	5.1708	5.18237	5.18793	5.18351	5.16352	5.1843	5.17537	5.18746	5.17661	5.1735	5.17179	5.17121	5.18583	5.18542
	4.99534	5.00216	5.01762	5.00768	5.00582	5.00787	5.00409	5.00374	5.00032	5.02913	4.99151	5.00828	4.99232	5.00136	5.02542	5.00334	5.01913	5.00144	4.99883	5.00268	5.0011	5.01969	5.00103	4.99289	5.00187	4.99759	5.00969	5.01034	5.00052	4.99459	4.99431	4.98212	5.01794	5.00604	5.01555	4.99344	5.00056	5.01272	5.01719	4.99952	4.99281	5.00934	5.00403	4.99656	5.01512	5.00656	4.99582	5.01059	4.98725
	5.17188	5.18055	5.17369	5.1689	5.17137	5.1793	5.17434	5.17546	5.17207	5.16159	5.17518	5.15569	5.1669	5.18727	5.17285	5.18071	5.16484	5.17303	5.18636	5.16203	5.15138	5.17216	5.15852	5.16975	5.17854	5.18168	5.14769	5.17759	5.17024	5.15142	5.15411	5.18345	5.16729	5.17993	5.17488	5.1706	5.17752	5.17998	5.16504	5.16704	5.17132	5.1692	5.15833	5.17439	5.16927	5.15855	5.18013	5.15246	5.1733
	5.18607	5.17442	5.19076	5.18932	5.17233	5.17468	5.18364	5.17052	5.18901	5.15434	5.16123	5.16176	5.16226	5.16597	5.17467	5.18299	5.1537	5.1804	5.18568	5.17612	5.16988	5.17587	5.16571	5.17824	5.17967	5.16133	5.17333	5.19374	5.1715	5.18291	5.16847	5.16089	5.18031	5.17607	5.17692	5.17427	5.16897	5.17371	5.17085	5.17385	5.17374	5.17699	5.15726	5.16942	5.17122	5.16203	5.17685	5.17939	5.1795
	4.97879	5.00072	5.00106	4.99788	4.99711	4.99207	4.98297	4.98513	4.99461	5.00756	5.00322	4.99273	5.00313	5.00533	5.01596	5.00348	4.99197	5.00656	5.00184	5.00651	4.99672	5.00093	5.01792	5.01168	4.99752	4.98953	4.99352	5.01333	5.01064	5.00158	5.00573	4.9895	4.98438	5.0025	4.99959	5.00496	5.00051	5.02154	5.00341	4.98556	4.99342	5.0016	5.02717	5.00143	4.99055	5.0003	4.985	5.00922	4.98797
	5.02806	5.05145	5.03033	5.04956	5.03935	5.03347	5.04886	5.05076	5.03511	5.05468	5.04106	5.0342	5.05111	5.05062	5.05164	5.03971	5.04955	5.03376	5.03819	5.03652	5.03585	5.04345	5.05115	5.04168	5.02474	5.02762	5.04588	5.04769	5.04885	5.04634	5.04554	5.04651	5.04612	5.03505	5.03327	5.04148	5.05122	5.05704	5.04268	5.03696	5.03871	5.0386	5.03681	5.02849	5.04826	5.03083	5.04638	5.03553	5.04451
	5.18329	5.18022	5.16701	5.16936	5.15954	5.18176	5.1933	5.18559	5.16801	5.17509	5.20201	5.17031	5.18568	5.19289	5.18456	5.19764	5.19182	5.17374	5.19699	5.20275	5.1763	5.16267	5.19728	5.19263	5.17094	5.1753	5.18161	5.18504	5.17145	5.18189	5.18238	5.17368	5.17675	5.17466	5.19787	5.19882	5.17641	5.16603	5.16822	5.19434	5.18737	5.18773	5.19406	5.1806	5.18217	5.1807	5.18769	5.19305	5.17177
	5.14278	5.15711	5.1379	5.1367	5.14075	5.12924	5.14319	5.14783	5.1565	5.13045	5.13563	5.12936	5.13952	5.13019	5.12246	5.14113	5.13329	5.11343	5.12953	5.13199	5.13842	5.13801	5.13686	5.13595	5.12019	5.13156	5.15672	5.14814	5.14402	5.12501	5.14487	5.13593	5.13631	5.10958	5.14158	5.14343	5.13137	5.12743	5.13272	5.13502	5.14367	5.13544	5.12416	5.13122	5.15258	5.13338	5.12763	5.12125	5.12796
	5.1654	5.15887	5.17189	5.16935	5.16411	5.16529	5.16209	5.15804	5.1645	5.15662	5.15935	5.16767	5.15644	5.17049	5.16299	5.16301	5.1629	5.15085	5.16296	5.16232	5.15207	5.15478	5.14836	5.14941	5.1788	5.14681	5.15844	5.18871	5.15488	5.1654	5.15987	5.17114	5.15486	5.17626	5.15145	5.1711	5.17183	5.14954	5.1586	5.17153	5.15969	5.16306	5.17079	5.14654	5.15123	5.14034	5.15311	5.14272	5.14703
	5.11534	5.11676	5.09778	5.10004	5.10593	5.10914	5.11521	5.10175	5.11152	5.09758	5.12842	5.12612	5.09089	5.11721	5.08992	5.10594	5.12383	5.08782	5.11691	5.08262	5.10937	5.10255	5.12385	5.10598	5.09395	5.1194	5.1013	5.09481	5.11457	5.11382	5.09719	5.10167	5.10109	5.10804	5.10598	5.10122	5.12133	5.08318	5.08403	5.11769	5.1032	5.10792	5.10715	5.0888	5.11635	5.10956	5.09869	5.10253	5.08588
	5.18967	5.20472	5.18624	5.20792	5.1868	5.20292	5.19186	5.17895	5.19718	5.1909	5.19857	5.20343	5.20289	5.20724	5.18924	5.19079	5.17491	5.18171	5.18205	5.19217	5.20007	5.18844	5.20671	5.205	5.21094	5.18376	5.18961	5.20505	5.18987	5.18476	5.19575	5.18844	5.19614	5.20496	5.18964	5.20138	5.1853	5.19447	5.17263	5.1996	5.202	5.20409	5.19307	5.20677	5.19961	5.1991	5.18491	5.19707	5.18781
	5.16681	5.15592	5.15996	5.15907	5.16914	5.15596	5.15279	5.15288	5.17565	5.15167	5.15475	5.1604	5.17165	5.14857	5.16046	5.16304	5.17514	5.15711	5.16874	5.15284	5.15856	5.15572	5.14458	5.16523	5.15884	5.16181	5.14512	5.17785	5.16947	5.16718	5.17293	5.16397	5.16839	5.15847	5.15072	5.13903	5.15482	5.15474	5.15242	5.17678	5.15051	5.16144	5.15222	5.15745	5.1617	5.14832	5.14084	5.13749	5.16229
	4.99461	5.00027	5.01009	4.99624	4.99164	5.00409	5.00166	4.99396	5.00355	5.00481	4.99353	4.98897	4.99288	4.99618	5.02122	5.0044	4.98527	4.99769	5.00418	5.00487	5.00651	5.0049	4.99407	5.02476	5.00033	4.99578	4.9896	5.0007	5.0033	5.0217	4.99501	5.01569	4.99661	5.00827	4.99488	5.00758	5.0045	5.01477	4.99569	5.00421	4.98968	5.00356	4.99962	4.99878	5.00106	5.01599	5.00547	4.98504	5.01037
	4.98852	5.01621	4.99386	5.01366	4.99872	5.0014	4.97748	5.011	4.99047	5.00763	5.0121	4.99876	4.99495	4.9904	5.00973	4.99716	5.00469	5.00927	5.00617	5.01683	4.99476	5.0099	5.01251	5.00816	4.99662	5.0115	4.99362	5.01463	4.99945	4.99491	5.03069	4.99589	4.98882	4.98179	4.99005	5.02275	5.00663	5.00749	5.01805	4.98777	5.00669	4.98715	5.00886	4.99777	4.98994	5.01573	4.99356	5.00404	4.99383
	5.03322	5.04373	5.04311	5.05784	5.06564	5.06107	5.05272	5.05177	5.06054	5.04732	5.05072	5.04525	5.0576	5.05348	5.05246	5.05226	5.04859	5.05936	5.05407	5.048	5.04412	5.04224	5.05041	5.04683	5.06824	5.06818	5.06805	5.03498	5.06381	5.05282	5.03718	5.05782	5.04004	5.04998	5.05046	5.04696	5.03976	5.05703	5.04885	5.05527	5.05266	5.03812	5.04529	5.05413	5.0628	5.05397	5.06362	5.05474	5.05414
	5.02821	5.03022	5.04182	5.04663	5.03441	5.02949	5.04572	5.04012	5.04223	5.0391	5.04704	5.0392	5.03556	5.03633	5.0364	5.03767	5.0242	5.04643	5.03112	5.05858	5.0346	5.04765	5.03593	5.05935	5.04884	5.04254	5.05231	5.03906	5.04044	5.04335	5.02829	5.05795	5.04373	5.06527	5.04262	5.05472	5.02146	5.05109	5.03471	5.06034	5.02929	5.044	5.04465	5.05089	5.05351	5.04576	5.04928	5.03543	5.04625
	5.05298	5.03511	5.03318	5.05473	5.0316	5.03773	5.05786	5.04544	5.0365	5.03139	5.05296	5.05447	5.04191	5.04268	5.02851	5.04143	5.04111	5.03127	5.05092	5.07319	5.04611	5.0452	5.06004	5.05506	5.05041	5.05009	5.03689	5.07034	5.04371	5.03233	5.03707	5.0489	5.05412	5.04119	5.05626	5.04336	5.0566	5.03741	5.03537	5.02944	5.06167	5.03801	5.04244	5.03753	5.05629	5.05787	5.0541	5.03625	5.06881
	5.19291	5.19712	5.18139	5.22024	5.19434	5.19711	5.19327	5.19825	5.19863	5.17906	5.18619	5.20232	5.20109	5.18947	5.19634	5.19422	5.20125	5.18901	5.2005	5.1907	5.18969	5.18418	5.19652	5.20842	5.2084	5.19091	5.18957	5.16889	5.18839	5.18926	5.18852	5.18077	5.19097	5.1927	5.18246	5.19281	5.17051	5.18482	5.18453	5.21262	5.19967	5.19613	5.20295	5.19425	5.19299	5.18269	5.19426	5.19966	5.18878
	5.14171	5.1327	5.15581	5.13762	5.14647	5.15753	5.12706	5.15499	5.14525	5.1503	5.14433	5.12346	5.1565	5.13863	5.14756	5.13675	5.14242	5.14364	5.13853	5.13853	5.11112	5.1361	5.15206	5.14975	5.14806	5.16894	5.14717	5.14321	5.13275	5.13719	5.15712	5.15301	5.1383	5.15546	5.1476	5.15238	5.15248	5.15292	5.14443	5.15589	5.13914	5.14714	5.14956	5.1342	5.1329	5.13488	5.13742	5.15064	5.16555
	5.01967	5.00948	5.00619	5.00873	5.01665	5.02128	5.01209	5.00799	4.99918	5.00182	5.00519	5.01453	4.99708	5.01516	5.01422	5.00316	5.01236	4.99451	5.00852	4.99742	5.00162	5.00464	4.99071	5.01888	5.01283	5.01319	5.01565	5.00188	5.01733	5.01696	5.01693	4.99784	5.00036	4.99431	4.99469	5.00903	5.00866	5.01575	5.0017	5.00289	4.97747	5.00975	4.99241	4.99913	4.99112	5.00948	5.00091	5.02252	5.00579
	5.17664	5.1919	5.18716	5.18591	5.18252	5.20193	5.17296	5.18638	5.19517	5.20639	5.19755	5.18232	5.18498	5.19788	5.18079	5.19	5.21984	5.20493	5.1996	5.20175	5.18318	5.19929	5.18206	5.18073	5.1657	5.19495	5.19883	5.21136	5.17671	5.18589	5.19597	5.19596	5.19559	5.20735	5.17958	5.19995	5.18731	5.19498	5.19402	5.1817	5.18328	5.17801	5.18269	5.18557	5.17122	5.18486	5.20037	5.20257	5.19763
	5.17191	5.16163	5.16943	5.17855	5.15608	5.18103	5.15053	5.16773	5.16921	5.17314	5.14484	5.1889	5.16044	5.1503	5.15805	5.16333	5.15182	5.18385	5.17019	5.16596	5.14749	5.16992	5.1712	5.14397	5.15118	5.16167	5.16616	5.16311	5.17092	5.16531	5.15771	5.16376	5.16807	5.19237	5.16079	5.17211	5.14398	5.17403	5.16863	5.17846	5.16893	5.1797	5.16729	5.15921	5.18581	5.15752	5.15383	5.17484	5.16338
	5.03401	5.00271	4.997	4.99642	5.0089	5.00768	5.0058	5.02162	5.01264	5.01152	5.02023	5.00521	5.03422	5.01125	5.0018	4.99397	5.01582	5.00213	5.00742	5.01001	5.00213	4.99399	5.00955	5.01198	5.0152	5.01408	5.00453	5.01512	5.02361	5.03074	5.01465	4.99737	5.0216	5.02514	5.00374	4.99907	5.01639	5.00519	4.99707	5.01977	5.02043	5.0128	4.9955	5.00032	4.99545	5.0061	5.02101	5.00674	5.00151
	5.06151	5.08198	5.08666	5.0637	5.07129	5.07751	5.09833	5.08578	5.08032	5.06207	5.08695	5.08347	5.09614	5.06441	5.09613	5.09108	5.06987	5.08285	5.07756	5.07944	5.06698	5.0886	5.07021	5.06386	5.07233	5.06246	5.07316	5.06446	5.07815	5.08313	5.08204	5.08584	5.06822	5.08129	5.07164	5.07916	5.07296	5.0831	5.06516	5.09062	5.07235	5.07128	5.06211	5.0582	5.05913	5.08565	5.08857	5.07759	5.05851
	5.01184	4.98261	5.00944	4.9906	4.9881	5.00224	5.00536	5.00955	4.99279	4.99053	5.01236	4.99537	5.00006	5.00613	4.9943	4.9963	5.01264	4.99766	5.01025	4.98432	5.00912	4.99038	5.00697	5.00088	5.00018	5.00424	5.007	5.00566	5.02608	5.00302	5.00027	5.00114	5.00632	5.01528	5.00227	5.00171	5.01221	4.98679	5.00868	5.00543	5.00801	5.00806	5.00709	5.01841	4.98671	4.99545	4.98789	4.99251	5.00837
	5.18309	5.18286	5.18292	5.1962	5.18471	5.18038	5.17015	5.1735	5.17394	5.16801	5.17804	5.17283	5.17708	5.16505	5.17516	5.17261	5.17454	5.1665	5.18221	5.16805	5.18343	5.16321	5.17999	5.2074	5.16346	5.1887	5.16533	5.18997	5.18887	5.18233	5.17856	5.16084	5.17669	5.17598	5.19118	5.16496	5.16325	5.17809	5.17893	5.16271	5.17075	5.17806	5.19057	5.17959	5.17353	5.18272	5.17234	5.17481	5.18717
	5.0195	5.00185	5.0028	5.00158	5.00469	5.00706	5.01028	5.00725	5.00256	4.99216	5.01253	5.00472	5.01081	4.99538	5.00946	5.0021	5.01715	4.99685	5.00084	5.00408	5.01765	5.00701	5.00009	5.01221	5.00427	5.005	5.01881	5.00894	5.00302	5.01229	5.00828	5.00621	5.00482	5.01845	4.98149	4.99707	4.99913	5.00508	4.99428	5.00021	5.00075	5.01576	5.01687	5.00508	5.008	4.99783	4.99697	5.0164	5.01105
	5.00926	5.02425	5.01688	5.00721	5.02782	5.01352	5.01966	5.01438	5.03173	5.01612	5.05289	5.02	5.01157	5.0075	5.02132	5.04562	5.00985	5.01254	5.02872	5.00979	5.01394	5.00608	5.03097	5.00651	5.0155	5.03366	5.02477	5.01445	5.01703	5.03065	5.0183	5.02213	5.02088	5.00639	5.00792	5.03336	5.0249	5.01895	5.02197	5.0279	5.0501	5.01702	5.02861	5.0263	5.01861	5.00976	5.02931	5.01491	5.00705
	5.01717	5.03317	5.03199	5.03767	5.03458	5.03721	5.04984	5.03796	5.0374	5.02634	5.02698	5.02553	5.03165	5.02962	5.03865	5.02773	5.05655	5.01748	5.04478	5.04411	5.03426	5.0097	5.059	5.03281	5.03809	5.0455	5.03847	5.0358	5.03811	5.02841	5.02061	5.036	5.03007	5.02296	5.03306	5.02034	5.0328	5.02753	5.04218	5.03178	5.01928	5.04403	5.04141	5.06498	5.03878	5.03334	5.04046	5.02932	5.03208
	5.02294	5.04938	5.04388	5.0529	5.04507	5.03548	5.0359	5.0441	5.03241	5.02692	5.02592	5.03264	5.03353	5.04598	5.02321	5.04028	5.03234	5.03042	5.02905	5.03513	5.03381	5.05504	5.02973	5.02907	5.05349	5.01963	5.02525	5.03524	5.04331	5.0413	5.01548	5.03744	5.03666	5.04848	5.03381	5.03385	5.02507	5.01166	5.02135	5.04907	5.02387	5.03076	5.03274	5.041	5.01305	5.02452	5.04205	5.04551	5.05119
	5.13706	5.11457	5.14594	5.12823	5.13425	5.13629	5.11284	5.12191	5.13847	5.11983	5.14041	5.13537	5.13846	5.11371	5.12599	5.16356	5.13545	5.14031	5.12985	5.14053	5.12252	5.13886	5.12195	5.13664	5.13847	5.13279	5.12694	5.14655	5.14266	5.14128	5.12975	5.1269	5.14057	5.12102	5.12276	5.14866	5.1124	5.13276	5.1205	5.1342	5.13759	5.12322	5.15071	5.13325	5.12522	5.12484	5.12766	5.11792	5.13673
	5.13763	5.14254	5.13732	5.1276	5.15003	5.13003	5.14276	5.13668	5.15853	5.14352	5.13734	5.1308	5.13471	5.13968	5.14538	5.14325	5.11632	5.1566	5.14423	5.12728	5.14484	5.14549	5.14996	5.14395	5.12999	5.14475	5.16016	5.13741	5.15995	5.12133	5.14828	5.12144	5.14341	5.13337	5.14232	5.15484	5.13216	5.12648	5.12671	5.1342	5.13924	5.13914	5.13416	5.14508	5.14421	5.13438	5.13954	5.12564	5.15573
	5.1323	5.1298	5.13896	5.13505	5.13941	5.14568	5.13798	5.13359	5.1534	5.14174	5.13481	5.14659	5.13281	5.1259	5.15023	5.12354	5.15101	5.13977	5.14237	5.11148	5.13745	5.14947	5.1478	5.1191	5.13584	5.15022	5.1459	5.13256	5.14693	5.13904	5.13504	5.12427	5.1237	5.13242	5.14561	5.14804	5.13854	5.13517	5.1432	5.13168	5.1351	5.14077	5.15481	5.11802	5.14058	5.14756	5.12534	5.13934	5.14895
	5.08795	5.08964	5.0706	5.08979	5.07961	5.08314	5.07415	5.0937	5.07471	5.09798	5.07787	5.0914	5.07723	5.07482	5.08206	5.08118	5.08448	5.08546	5.07095	5.07091	5.08594	5.08014	5.06829	5.0984	5.10386	5.073	5.08036	5.09192	5.07527	5.05696	5.09876	5.07786	5.08729	5.09647	5.08704	5.08919	5.07489	5.0983	5.09387	5.08551	5.10464	5.07442	5.10181	5.0843	5.10062	5.0969	5.0719	5.07815	5.09427
	5.00359	5.01367	5.02088	4.98865	5.03319	5.01362	5.0061	5.01895	5.01052	4.99655	5.00925	5.00974	5.00697	5.00179	5.0094	5.02686	5.01275	5.02881	4.99801	5.02705	4.99948	5.01664	5.02379	5.00598	5.00412	5.00738	5.01193	4.9969	5.01431	5.01182	5.02094	4.99036	5.01995	5.00858	5.00486	5.00265	5.00766	4.98616	5.00061	5.01011	5.01085	4.99903	5.01419	5.02587	4.99949	5.02583	4.99005	5.00172	5.00736
	5.1434	5.1329	5.11932	5.12339	5.15134	5.14926	5.1553	5.14668	5.14972	5.15845	5.13228	5.1518	5.14093	5.12607	5.1476	5.13318	5.1527	5.13082	5.12299	5.14779	5.12373	5.12838	5.12739	5.14424	5.11719	5.13775	5.13606	5.13891	5.14598	5.135	5.12238	5.13098	5.13585	5.14406	5.13106	5.13434	5.13493	5.12307	5.13188	5.13357	5.1371	5.1274	5.13466	5.12391	5.15475	5.15447	5.13978	5.14427	5.12597
	5.13003	5.1184	5.11835	5.13297	5.11534	5.11109	5.10706	5.12987	5.12916	5.12145	5.1398	5.12175	5.1212	5.11665	5.11948	5.11757	5.13273	5.1182	5.13354	5.13642	5.10526	5.13882	5.12719	5.12978	5.11664	5.10573	5.13591	5.12259	5.13873	5.11879	5.1256	5.11012	5.11877	5.1212	5.11009	5.12129	5.1286	5.13092	5.11632	5.12142	5.12076	5.10529	5.11082	5.10987	5.13141	5.10668	5.13252	5.1202	5.12535
	4.99981	5.01487	5.01812	5.0082	5.01602	5.02995	5.00101	4.99776	5.0054	5.00622	5.00717	5.01904	5.00267	5.01853	5.00663	4.9981	5.00689	5.01172	5.01089	5.00276	5.01451	5.01765	4.99717	4.99906	5.00628	4.98598	5.02038	5.00162	5.00744	4.99367	5.00042	5.00158	5.00152	5.01684	4.99384	5.00704	5.00836	5.0037	4.99612	4.99981	5.00671	5.01972	5.01867	5.01223	5.01098	5.02073	5.01533	5.0167	5.00239
	5.10079	5.10853	5.11446	5.10637	5.1144	5.09949	5.09801	5.11011	5.11815	5.12668	5.1091	5.10959	5.10276	5.09964	5.1131	5.12632	5.09962	5.07774	5.10412	5.11453	5.10892	5.09615	5.11572	5.12119	5.11377	5.10255	5.10704	5.1185	5.1032	5.11585	5.11124	5.1109	5.12571	5.09761	5.09992	5.10178	5.10369	5.12206	5.10926	5.10297	5.0954	5.09495	5.10207	5.11474	5.13745	5.12193	5.1231	5.10885	5.12105
	5.18685	5.15661	5.17212	5.18156	5.17956	5.15709	5.1896	5.182	5.1589	5.17423	5.18556	5.17898	5.15222	5.17087	5.17481	5.1663	5.16814	5.18517	5.19933	5.17901	5.17772	5.18468	5.17715	5.16976	5.17742	5.17511	5.18558	5.18635	5.16899	5.16975	5.1938	5.18606	5.17137	5.17703	5.17904	5.175	5.1807	5.17087	5.1596	5.17356	5.16697	5.15996	5.16916	5.17361	5.17153	5.16503	5.15422	5.18574	5.16648
	5.13584	5.13527	5.12993	5.12401	5.13665	5.14096	5.12091	5.14057	5.12575	5.12912	5.13457	5.13284	5.14122	5.13844	5.1162	5.11848	5.13611	5.1327	5.13159	5.13408	5.13509	5.14543	5.16611	5.12993	5.12611	5.13789	5.13978	5.12099	5.13574	5.14402	5.12556	5.13139	5.13854	5.13698	5.11725	5.11771	5.14668	5.12126	5.15241	5.13396	5.12275	5.14491	5.15306	5.14751	5.14067	5.14488	5.13265	5.12388	5.14671
	5.09384	5.08538	5.08101	5.0671	5.0703	5.07447	5.06635	5.07878	5.0791	5.06865	5.07426	5.09503	5.0802	5.06937	5.10111	5.08187	5.05896	5.06788	5.0555	5.0855	5.06591	5.08524	5.08388	5.0843	5.06923	5.07221	5.06781	5.08209	5.08355	5.0666	5.08698	5.06526	5.06011	5.083	5.07529	5.0622	5.07867	5.06019	5.09026	5.04624	5.07816	5.07955	5.06778	5.07069	5.07948	5.07799	5.05913	5.07738	5.08262
	5.06231	5.06597	5.04874	5.06326	5.05223	5.05508	5.05443	5.07042	5.06377	5.08201	5.06344	5.05074	5.05714	5.07502	5.06319	5.056	5.06024	5.0525	5.06949	5.06706	5.06155	5.07331	5.0693	5.06513	5.07151	5.04846	5.04945	5.06414	5.05532	5.05412	5.06605	5.04237	5.04957	5.07319	5.05019	5.06823	5.04575	5.06962	5.06141	5.03552	5.06126	5.07505	5.05615	5.06776	5.06424	5.04348	5.05295	5.05634	5.06267
	5.14648	5.14218	5.12835	5.14986	5.14406	5.13937	5.14895	5.11428	5.12877	5.14432	5.13763	5.12031	5.13339	5.12208	5.14199	5.14999	5.12378	5.13126	5.12344	5.1469	5.14429	5.13187	5.13989	5.11614	5.12323	5.14412	5.14357	5.14688	5.14623	5.12892	5.12376	5.14919	5.12303	5.14298	5.13601	5.147	5.12442	5.13256	5.1211	5.14774	5.14467	5.14471	5.13057	5.13869	5.13346	5.1599	5.16001	5.13462	5.13758
	5.0872	5.06575	5.06913	5.0667	5.05508	5.07649	5.08162	5.06276	5.07159	5.06253	5.08413	5.07867	5.06443	5.07571	5.06739	5.06805	5.0709	5.07192	5.08691	5.04459	5.07695	5.06346	5.08576	5.07418	5.05347	5.0601	5.06062	5.07569	5.08092	5.06324	5.06219	5.06855	5.082	5.07145	5.06643	5.06968	5.06473	5.07096	5.04735	5.08658	5.06109	5.08147	5.07511	5.06309	5.08249	5.06234	5.05593	5.06267	5.08536
	5.04163	5.0576	5.04214	5.01994	5.02563	5.0353	5.03367	5.0438	5.05708	5.03988	5.06038	5.02424	5.0365	5.04333	5.03634	5.04865	5.04467	5.0556	5.06369	5.04287	5.04879	5.0618	5.05814	5.05141	5.04393	5.03031	5.04668	5.03937	5.03878	5.04953	5.04575	5.04415	5.05199	5.02404	5.05802	5.04023	5.04318	5.02648	5.04632	5.03974	5.04954	5.06033	5.03963	5.05669	5.04831	5.05052	5.04431	5.04812	5.05563
	5.17888	5.18511	5.18982	5.18323	5.1764	5.1993	5.191	5.18653	5.16043	5.16966	5.19426	5.19326	5.17543	5.19323	5.17152	5.17126	5.1791	5.19239	5.21029	5.17076	5.19334	5.17143	5.17569	5.17355	5.17881	5.1772	5.16267	5.16634	5.18576	5.17339	5.17821	5.18056	5.19476	5.18119	5.17936	5.19738	5.19286	5.18639	5.18392	5.18579	5.18958	5.17991	5.1727	5.1834	5.17714	5.20427	5.18284	5.1731	5.18372
	5.13585	5.13137	5.11805	5.12296	5.12381	5.12931	5.12391	5.11873	5.13752	5.12701	5.11867	5.12885	5.12428	5.13648	5.12393	5.1388	5.12325	5.13142	5.14533	5.14646	5.12804	5.14059	5.13908	5.12456	5.15302	5.14542	5.12644	5.14532	5.12607	5.11882	5.13352	5.11271	5.1386	5.12119	5.11531	5.11856	5.14799	5.11486	5.1365	5.1309	5.14696	5.12514	5.13412	5.13141	5.12792	5.13006	5.1188	5.12195	5.12254
	5.11311	5.09499	5.07203	5.10739	5.08874	5.11027	5.08326	5.09387	5.08646	5.07514	5.06934	5.09667	5.08401	5.10557	5.08375	5.09265	5.07097	5.07469	5.10347	5.0976	5.10207	5.09702	5.09828	5.07172	5.09742	5.10249	5.09779	5.08901	5.10162	5.0878	5.08522	5.08569	5.10561	5.10872	5.09759	5.10251	5.10807	5.09799	5.11046	5.08732	5.08056	5.07296	5.10198	5.10109	5.08845	5.08717	5.10891	5.08237	5.08348
	5.15109	5.14348	5.14001	5.16905	5.15852	5.14268	5.15797	5.16911	5.16645	5.14496	5.15381	5.16596	5.14512	5.1391	5.16554	5.16679	5.15262	5.17258	5.15186	5.15486	5.15625	5.14829	5.1552	5.15023	5.15498	5.16547	5.14856	5.15162	5.16654	5.17536	5.16814	5.15317	5.14884	5.17195	5.15108	5.16115	5.1486	5.15211	5.18346	5.15507	5.17034	5.14133	5.1441	5.15959	5.15735	5.15392	5.16049	5.15448	5.14499
	4.9975	4.98928	5.01093	5.0018	4.99861	5.00758	5.00078	5.02765	5.01229	4.99729	5.00972	4.98069	5.0021	4.99702	5.0138	5.00098	4.99506	5.00709	4.99393	5.00618	5.01168	4.9961	5.00959	4.99555	4.99256	5.00179	5.00754	5.00176	5.01175	5.00245	5.01463	5.01554	4.99484	4.98357	5.00926	4.98768	5.00333	5.00122	4.98841	4.98849	4.97743	4.99686	4.98838	5.00217	4.99528	5.00663	5.00817	5.01006	5.00313
	5.14098	5.11745	5.13274	5.12926	5.11118	5.12506	5.12525	5.12581	5.12645	5.13119	5.12854	5.13215	5.14186	5.13762	5.13436	5.13338	5.11071	5.11426	5.1264	5.12268	5.13644	5.12239	5.12456	5.12535	5.11575	5.14521	5.11882	5.10856	5.12223	5.12883	5.14236	5.13742	5.13303	5.12705	5.12643	5.13334	5.11739	5.12362	5.12332	5.13003	5.12181	5.12157	5.11869	5.12159	5.11751	5.12296	5.11104	5.1328	5.12287
	5.19697	5.18471	5.18809	5.1787	5.17269	5.1809	5.15858	5.18744	5.17154	5.17102	5.1774	5.18059	5.18617	5.17703	5.18695	5.17057	5.17677	5.17473	5.16494	5.18047	5.18054	5.17783	5.16723	5.19472	5.19694	5.19686	5.19201	5.18727	5.17653	5.15712	5.16751	5.183	5.15796	5.18724	5.15209	5.18033	5.18143	5.17307	5.17133	5.16559	5.15983	5.17307	5.1749	5.19914	5.15611	5.16882	5.17836	5.16569	5.16721
	5.15696	5.1482	5.1639	5.15489	5.16761	5.15903	5.16147	5.15147	5.17945	5.14852	5.15767	5.14022	5.16431	5.14866	5.15735	5.15808	5.15842	5.15815	5.16027	5.16066	5.15256	5.18072	5.14765	5.16409	5.15835	5.18516	5.15448	5.15528	5.15218	5.15151	5.16107	5.13818	5.15481	5.1657	5.15322	5.14862	5.14478	5.14827	5.16122	5.14376	5.14443	5.17301	5.14275	5.16512	5.15211	5.16607	5.15222	5.15799	5.1472
	5.05242	5.06056	5.0683	5.06411	5.04332	5.07297	5.03648	5.05869	5.05934	5.06983	5.05747	5.06428	5.0594	5.06978	5.06361	5.05047	5.04678	5.0465	5.03959	5.07226	5.05743	5.0521	5.06434	5.06505	5.05557	5.06681	5.06668	5.05967	5.05235	5.06381	5.0525	5.07015	5.05104	5.04232	5.05441	5.06852	5.04764	5.05421	5.06045	5.05024	5.0585	5.05661	5.05867	5.0553	5.0771	5.06491	5.05462	5.09637	5.06327
	5.01349	4.99484	5.00187	5.00853	4.99544	5.00347	4.99653	5.00257	5.01039	5.0012	5.00457	5.00182	4.99113	5.00757	5.02686	5.01648	4.99175	4.99175	5.01324	4.99271	5.00974	5.00741	5.0033	5.00942	5.01768	4.99527	4.99668	5.01542	4.99814	5.00544	5.00656	5.00658	5.00898	5.00474	5.01124	4.97758	4.99298	5.01051	5.01891	5.01078	4.99688	5.0121	4.99781	5.01876	5.00793	4.99958	5.0064	5.00548	5.01101
	5.02115	5.00014	5.0142	5.01175	5.0109	4.99842	5.00121	5.02199	5.00098	5.00498	4.99971	5.01243	4.99969	5.01879	5.02959	5.0182	4.99306	5.01387	5.01746	5.0164	5.02655	5.01311	4.99791	5.00169	5.00976	5.00633	5.00981	4.99822	4.99751	5.00572	5.00804	5.01434	5.02171	5.009	5.00085	5.01874	5.00865	4.99261	5.01305	4.99531	5.00536	5.01535	4.98185	5.0114	5.01796	5.01291	4.99146	4.99663	5.00791
	5.05366	5.04407	5.06206	5.06336	5.03552	5.04963	5.05207	5.04773	5.05416	5.04802	5.04602	5.03134	5.03826	5.06609	5.0321	5.03316	5.04904	5.03738	5.06231	5.05437	5.04595	5.03626	5.05103	5.04303	5.05459	5.055	5.06059	5.04898	5.04544	5.03367	5.02795	5.02448	5.02669	5.05434	5.02723	5.06763	5.05812	5.05122	5.03886	5.05123	5.0422	5.04661	5.03773	5.05195	5.04568	5.0436	5.0536	5.04514	5.04882
	5.01364	5.02336	5.00282	5.01148	5.0217	5.01868	4.99497	5.00856	5.00684	5.01239	4.99509	4.99707	5.01184	5.01065	5.00276	4.99628	5.01569	5.00484	5.01107	5.00474	5.00854	5.00522	5.00777	5.00716	5.00785	5.00081	5.00063	5.00059	4.98486	4.99373	5.00037	5.01301	4.99842	5.00213	5.00125	4.99883	5.00261	4.99515	5.01395	5.01578	4.99814	5.00277	4.99305	5.00988	4.99843	4.98568	5.01881	5.00231	5.01395
	5.03743	5.04933	5.04903	5.05967	5.05734	5.03881	5.0491	5.06313	5.03256	5.05754	5.06296	5.04744	5.06564	5.06448	5.07584	5.06276	5.06057	5.07341	5.04864	5.05763	5.04173	5.05177	5.05198	5.05455	5.04159	5.03034	5.06216	5.06659	5.05207	5.03956	5.06299	5.04387	5.04268	5.03607	5.05792	5.03575	5.05498	5.04843	5.05347	5.06165	5.05837	5.04927	5.04661	5.05204	5.05035	5.0411	5.05595	5.05499	5.0533
	5.19576	5.20477	5.20402	5.20373	5.19035	5.20274	5.18268	5.20557	5.19201	5.22741	5.2072	5.17676	5.20397	5.18537	5.18312	5.19982	5.21232	5.19549	5.20261	5.18418	5.19451	5.18669	5.19057	5.19763	5.19446	5.20727	5.19521	5.20569	5.20765	5.20375	5.20631	5.20528	5.20532	5.20714	5.21112	5.19727	5.19014	5.18149	5.21303	5.21087	5.19228	5.19998	5.19199	5.20111	5.20951	5.1901	5.17773	5.2106	5.20201
	5.10156	5.10624	5.09679	5.11258	5.10459	5.11909	5.0945	5.09897	5.09818	5.11521	5.0884	5.08794	5.09793	5.11947	5.1106	5.10713	5.08544	5.09377	5.10619	5.10539	5.08613	5.11146	5.11033	5.08921	5.102	5.11315	5.10785	5.11708	5.10224	5.0907	5.09572	5.10514	5.08249	5.09755	5.10558	5.10504	5.10291	5.08815	5.09458	5.10362	5.08953	5.10245	5.09735	5.09603	5.10057	5.10875	5.10275	5.10974	5.0884
	5.04608	5.0574	5.06945	5.05499	5.05214	5.0477	5.06347	5.0581	5.05237	5.07523	5.03807	5.04074	5.05975	5.03525	5.06483	5.04907	5.05712	5.06878	5.05579	5.06846	5.05467	5.05448	5.07316	5.05542	5.06492	5.05853	5.04274	5.05445	5.04893	5.0481	5.05406	5.0334	5.0666	5.04895	5.0667	5.07492	5.06334	5.05591	5.04328	5.04663	5.06092	5.06901	5.05268	5.04841	5.0716	5.06111	5.05497	5.07753	5.05484
	5.03677	5.03093	5.02731	5.0168	5.02352	5.01757	5.02273	5.0142	5.04698	5.02433	5.02691	5.04435	5.01132	5.02752	5.03843	5.02234	5.03103	5.02673	5.00846	5.02565	5.02737	5.00793	5.01526	5.03197	5.0304	5.03175	5.02658	5.02188	5.0289	5.03996	5.02689	5.02024	5.02221	5.01619	5.03181	5.03572	5.01638	5.01925	5.02936	5.02552	5.03014	5.0072	5.03083	5.02792	5.01905	5.02058	5.02974	5.01865	5.03751
	5.16076	5.16309	5.17162	5.1469	5.18643	5.17466	5.17101	5.16761	5.15978	5.15073	5.16417	5.15242	5.17566	5.15898	5.14401	5.17621	5.16334	5.17396	5.16903	5.16795	5.16015	5.17154	5.15842	5.16877	5.16623	5.16103	5.15261	5.16085	5.15693	5.15197	5.17005	5.15643	5.16655	5.15882	5.15895	5.16369	5.16635	5.17064	5.16566	5.15705	5.16558	5.17428	5.16568	5.17326	5.15885	5.14583	5.14435	5.15864	5.14992
	5.04393	5.05067	5.03937	5.05418	5.03679	5.02829	5.02456	5.02363	5.04415	5.00347	5.0331	5.04367	5.02658	5.04708	5.02245	5.0548	5.02926	5.03313	5.04457	5.03164	5.03391	5.03128	5.03609	5.05185	5.03383	5.02546	5.01805	5.03879	5.04287	5.03667	5.04341	5.03361	5.05318	5.03459	5.05334	5.03784	5.01734	5.04446	5.03232	5.04152	5.04486	5.0226	5.01628	5.0368	5.04967	5.04569	5.02503	5.04972	5.04764
	5.0905	5.0899	5.07809	5.1032	5.10673	5.09717	5.09091	5.08682	5.09124	5.07994	5.09925	5.08845	5.10396	5.09835	5.08741	5.08985	5.09229	5.09939	5.10972	5.09996	5.08308	5.08501	5.0917	5.09512	5.10112	5.10207	5.09397	5.10246	5.10415	5.10486	5.08443	5.09845	5.09767	5.1076	5.0868	5.08624	5.11312	5.11447	5.0845	5.0866	5.08186	5.09434	5.10432	5.07715	5.09932	5.10124	5.09692	5.11654	5.10983
	4.99581	4.98117	5.00267	5.00983	4.99302	4.9919	5.01624	5.01479	5.00221	5.01247	4.98788	5.00425	5.00043	5.02021	5.00861	5.02181	5.00084	5.00493	4.99097	5.0072	5.01536	4.99554	4.98197	4.97492	5.01892	4.99426	4.99841	4.98479	4.98639	4.98703	4.98664	4.99052	4.99909	4.99954	5.00128	5.02432	4.99587	4.9816	4.9887	4.98141	4.9962	5.01413	5.00714	5.01323	4.99621	4.99011	5.00299	4.99929	4.99017
	5.22535	5.18167	5.21392	5.19885	5.18339	5.20022	5.18775	5.20698	5.20801	5.19894	5.18789	5.2117	5.20209	5.19823	5.20034	5.20006	5.19821	5.1963	5.19881	5.18934	5.18103	5.19888	5.21891	5.19188	5.20681	5.20255	5.20704	5.20096	5.1988	5.20102	5.19293	5.20375	5.19634	5.17853	5.19176	5.20197	5.19626	5.17925	5.18021	5.2256	5.19845	5.20398	5.18905	5.18755	5.17992	5.19881	5.19251	5.20405	5.20828
	5.19023	5.18242	5.18801	5.20121	5.20438	5.19275	5.19539	5.20659	5.20907	5.19537	5.2005	5.19083	5.16672	5.18653	5.19446	5.17959	5.17963	5.18932	5.19455	5.20566	5.20659	5.18436	5.19652	5.20247	5.18619	5.20534	5.17804	5.19322	5.18717	5.19423	5.19804	5.20674	5.19606	5.19621	5.2175	5.18472	5.19519	5.20153	5.18772	5.18501	5.19864	5.2048	5.21277	5.19524	5.18807	5.20311	5.19218	5.18807	5.20164
	5.02104	5.01183	4.97138	5.00839	4.99833	4.98469	4.99975	5.01303	5.00454	5.00797	4.99935	5.00148	4.98661	5.01363	5.00264	4.99134	4.99883	4.98612	5.00085	5.01201	5.02227	4.9854	5.01877	4.99863	5.00884	4.98861	5.00019	4.99917	5.00162	4.98891	4.99725	4.99636	4.99458	5.00007	5.01327	4.99922	5.01141	5.00807	4.99859	5.01461	5.00291	5.02161	4.97698	4.99595	5.00905	4.99153	5.02669	5.00303	5.01346
	5.18895	5.1697	5.18542	5.17093	5.19596	5.17772	5.19367	5.17062	5.17364	5.2055	5.17461	5.17437	5.20055	5.18505	5.18011	5.19684	5.17454	5.18287	5.19681	5.18524	5.18462	5.16564	5.17537	5.19461	5.19033	5.1938	5.20249	5.18484	5.19868	5.18125	5.18044	5.19314	5.17267	5.18456	5.19033	5.19511	5.18031	5.16854	5.19103	5.18544	5.18117	5.19916	5.19682	5.18695	5.19295	5.19176	5.18603	5.18888	5.17794
	5.19758	5.18163	5.17417	5.19555	5.19971	5.16839	5.18677	5.18609	5.17731	5.19261	5.19258	5.19945	5.18332	5.19416	5.17645	5.18222	5.16982	5.16564	5.19292	5.17778	5.18547	5.19564	5.17155	5.19293	5.19488	5.19096	5.20504	5.18092	5.18034	5.17059	5.19131	5.19268	5.1911	5.18143	5.19	5.1675	5.2022	5.18169	5.18224	5.18765	5.16529	5.20024	5.17387	5.20287	5.17891	5.17069	5.18337	5.18326	5.18252
	5.11787	5.11711	5.10087	5.09905	5.11493	5.11754	5.10108	5.10281	5.12083	5.11001	5.10149	5.09778	5.08863	5.10165	5.09967	5.09065	5.12038	5.09896	5.10817	5.10296	5.09426	5.09432	5.10623	5.0914	5.10755	5.09742	5.09553	5.10666	5.10698	5.1124	5.12127	5.11056	5.10685	5.09619	5.1138	5.10559	5.10403	5.08403	5.09294	5.09318	5.11937	5.07467	5.1199	5.11143	5.12058	5.12751	5.09719	5.09639	5.10331
	5.19414	5.19179	5.1934	5.20452	5.1738	5.18874	5.20115	5.19341	5.20854	5.21278	5.19487	5.19854	5.2024	5.21286	5.19584	5.20264	5.19067	5.18853	5.21228	5.18143	5.208	5.20276	5.22174	5.19277	5.21218	5.19475	5.19364	5.19232	5.19989	5.19875	5.18772	5.19002	5.19412	5.19484	5.21287	5.19651	5.20636	5.20597	5.19734	5.18382	5.19735	5.1981	5.20652	5.20366	5.18746	5.19232	5.21055	5.18836	5.20792
	4.99224	4.99392	5.00666	4.9886	4.99069	5.01854	4.99274	4.98858	5.01183	4.98725	4.98971	5.01353	5.01018	5.01174	5.01134	4.98476	4.99417	5.00403	5.00078	5.01425	5.00565	4.993	5.0085	4.99209	5.00272	4.98231	4.99843	4.99284	4.99225	4.98915	4.99027	4.99387	4.98447	5.01511	4.99602	5.01352	5.00677	5.01315	5.00051	4.99575	4.99476	5.00773	5.00534	5.00383	4.99866	5.00536	5.00308	4.98686	5.00532
	5.0355	5.02782	5.03843	5.00161	5.02012	5.01699	5.02644	5.00883	5.02098	5.01555	5.02004	5.01957	5.03546	5.02994	5.02577	5.02055	5.03898	5.01865	5.03288	5.0308	5.00653	5.02163	5.01863	4.99994	5.0258	5.02206	5.02969	5.01705	5.0305	5.02602	5.02473	5.03224	5.03472	5.03771	5.01217	5.03302	5.01938	5.02076	5.01431	5.02614	5.03033	5.02305	5.00762	5.02014	5.03319	5.02871	5.01651	5.015	5.01787
	5.11435	5.125	5.11175	5.11848	5.15197	5.12745	5.13481	5.12416	5.11344	5.13572	5.13674	5.12471	5.11854	5.13226	5.127	5.10881	5.11751	5.13764	5.13292	5.12677	5.14257	5.12577	5.1354	5.13533	5.14461	5.12296	5.11725	5.10058	5.14221	5.13078	5.11951	5.10195	5.11361	5.12496	5.12277	5.12252	5.13604	5.13904	5.11456	5.12638	5.12258	5.11582	5.12448	5.1311	5.13014	5.13785	5.13557	5.12379	5.12227
	5.17409	5.1722	5.16192	5.15467	5.1694	5.1672	5.16148	5.17872	5.16462	5.16599	5.15906	5.1797	5.1707	5.17148	5.15725	5.16148	5.17987	5.16585	5.1689	5.16619	5.16632	5.1815	5.16297	5.15532	5.1628	5.15718	5.16775	5.17432	5.17265	5.1771	5.18208	5.18459	5.16375	5.15983	5.1679	5.1747	5.16415	5.16343	5.16325	5.15767	5.177	5.15872	5.1737	5.16785	5.14998	5.16525	5.15868	5.17557	5.16694
	5.15539	5.15489	5.17078	5.1633	5.15877	5.17283	5.15533	5.14295	5.15937	5.15089	5.15726	5.16669	5.1578	5.16193	5.16204	5.14414	5.15146	5.13288	5.15011	5.1609	5.15327	5.17139	5.16217	5.14197	5.14525	5.15238	5.16677	5.14873	5.14192	5.14892	5.1644	5.16778	5.16212	5.15912	5.15765	5.1487	5.15913	5.15151	5.12163	5.15724	5.1516	5.14615	5.18095	5.17442	5.14969	5.14703	5.15394	5.15789	5.15372
	5.13435	5.15617	5.14737	5.15503	5.16484	5.16681	5.15331	5.16261	5.16243	5.16376	5.14198	5.15975	5.14392	5.15105	5.14198	5.13835	5.14642	5.15728	5.16121	5.15805	5.143	5.15491	5.15338	5.15868	5.13447	5.14645	5.14372	5.16187	5.16814	5.15982	5.1626	5.16814	5.14479	5.15331	5.15771	5.15047	5.15109	5.14583	5.17048	5.15371	5.15663	5.15301	5.13953	5.15539	5.1563	5.15785	5.17007	5.16812	5.14342
	5.2083	5.20016	5.18221	5.19569	5.20144	5.1804	5.19223	5.20047	5.18212	5.17932	5.18309	5.17987	5.18423	5.21291	5.19419	5.19402	5.17371	5.1822	5.21033	5.17406	5.19177	5.19031	5.18472	5.17293	5.19941	5.1899	5.19736	5.19062	5.1708	5.19165	5.19593	5.17496	5.19987	5.1642	5.17644	5.17973	5.19125	5.17973	5.18887	5.20246	5.18999	5.1817	5.17238	5.18608	5.17338	5.19595	5.18764	5.20291	5.17662
	4.9928	4.98851	4.99111	5.01746	4.98805	5.00825	5.00955	5.00302	4.99207	5.00368	5.02301	5.01789	4.98324	4.97774	4.99804	5.00426	4.98771	4.99332	5.01511	4.99653	4.98697	5.00228	4.99915	4.99468	4.98858	5.00533	4.99582	5.01617	5.01216	4.99223	5.00102	5.00302	5.00454	4.97872	5.00709	4.99286	5.00387	5.00282	5.00097	4.99879	4.99121	5.00537	4.99227	4.99692	4.99666	5.01182	4.99988	5.00802	4.99535
	5.16567	5.16706	5.17782	5.15239	5.15701	5.15756	5.15485	5.16194	5.17085	5.1698	5.16834	5.16586	5.17303	5.16692	5.17334	5.17256	5.16858	5.15783	5.15888	5.18008	5.16992	5.16859	5.15505	5.16819	5.17461	5.16024	5.1406	5.17385	5.1772	5.17671	5.17542	5.16586	5.18348	5.16936	5.17545	5.17491	5.16001	5.1646	5.17559	5.16627	5.16532	5.16081	5.16368	5.17673	5.15487	5.14564	5.17525	5.1687	5.18065
	5.16928	5.18978	5.16726	5.1723	5.18745	5.20463	5.1794	5.17233	5.18134	5.16949	5.18374	5.19744	5.18489	5.1987	5.19097	5.20401	5.1716	5.17994	5.18983	5.18605	5.18685	5.18581	5.17806	5.17544	5.18315	5.19545	5.17745	5.18681	5.19038	5.19441	5.16844	5.18976	5.18404	5.17798	5.20156	5.20056	5.18846	5.18796	5.17445	5.18335	5.19576	5.18489	5.19096	5.17896	5.19038	5.18314	5.16794	5.1797	5.18904
	5.09242	5.08454	5.06502	5.08414	5.06005	5.07276	5.06519	5.07568	5.07684	5.07119	5.07311	5.08543	5.06455	5.07112	5.08714	5.05902	5.07106	5.0539	5.07562	5.08819	5.06906	5.08393	5.06153	5.07955	5.08575	5.07301	5.08911	5.09217	5.07217	5.07418	5.06963	5.07545	5.06133	5.05878	5.07757	5.07675	5.10857	5.07214	5.09746	5.08734	5.07801	5.0697	5.07262	5.05941	5.08416	5.06392	5.08107	5.07014	5.09009
	5.01705	5.03376	5.024	5.03482	5.00833	5.02562	5.01242	5.02433	5.0214	5.01215	5.01629	5.04592	5.01304	5.01389	5.01972	5.01943	5.01829	5.02403	5.02554	5.01355	5.04002	5.00855	5.02471	5.02323	5.01603	5.03041	5.01762	5.01848	5.03382	5.01693	5.02506	5.02632	5.02877	5.02638	5.01106	5.01232	5.03449	5.02606	5.02185	5.02502	5.03114	5.02883	5.01534	5.02685	5.0383	5.04309	5.00199	5.03299	4.99983
	5.17023	5.19749	5.19695	5.18851	5.18042	5.17835	5.18572	5.18534	5.19058	5.17316	5.18087	5.18595	5.17697	5.18899	5.1868	5.18922	5.19283	5.17242	5.19482	5.18537	5.20179	5.18724	5.18738	5.19593	5.1716	5.18812	5.17596	5.19189	5.17287	5.18702	5.18816	5.20059	5.19519	5.17937	5.17209	5.18525	5.19812	5.19412	5.17983	5.19347	5.18961	5.19403	5.17227	5.16881	5.1944	5.18727	5.2078	5.17367	5.18432
	5.12232	5.11921	5.1383	5.10744	5.11649	5.14974	5.12032	5.10612	5.13395	5.11854	5.13009	5.11238	5.11411	5.12634	5.13681	5.12544	5.12773	5.11272	5.111	5.12466	5.13946	5.12317	5.12705	5.13229	5.11573	5.12792	5.12459	5.12237	5.1238	5.12029	5.13142	5.11229	5.10527	5.13424	5.12365	5.10727	5.1343	5.12367	5.11892	5.13859	5.12497	5.12234	5.14131	5.13356	5.11205	5.12307	5.12502	5.13758	5.1146
	5.05097	5.03535	5.0225	5.02906	5.04158	5.03867	5.04141	5.04497	5.05504	5.04416	5.0481	5.0325	5.05225	5.04223	5.03	5.03905	5.02838	5.02372	5.03515	5.02917	5.03672	5.02934	5.03422	5.04004	5.03716	5.04563	5.02357	5.01844	5.0428	5.03939	5.03913	5.03335	5.02669	5.0572	5.05893	5.05086	5.03711	5.0317	5.03524	5.02077	5.04007	5.03692	5.03317	5.06009	5.03824	5.03525	5.03243	5.04958	5.01752
	5.15413	5.16114	5.15541	5.16671	5.15152	5.14979	5.16976	5.15237	5.15774	5.15003	5.1579	5.15439	5.15668	5.15441	5.18095	5.16443	5.16319	5.15711	5.16799	5.17809	5.17662	5.16317	5.15713	5.15703	5.16788	5.16153	5.1579	5.18791	5.17135	5.16133	5.18828	5.16872	5.16538	5.1556	5.1663	5.16352	5.1625	5.17612	5.17149	5.16313	5.15237	5.1714	5.17709	5.18964	5.1756	5.16943	5.16728	5.16403	5.15873
	4.99848	4.99985	4.99832	4.99258	5.00056	5.00256	5.01386	4.99272	5.03591	5.01611	5.01754	5.01345	4.99137	5.00759	5.01769	5.00153	5.01661	5.0051	5.00777	5.01121	5.02629	5.00768	5.00323	5.01025	5.00375	5.0152	5.01168	5.01722	4.99466	5.00208	4.99857	5.01182	5.01819	5.00241	5.00033	5.02452	5.0019	5.0133	5.00292	5.0187	5.02738	5.0151	5.01131	5.02489	5.01886	4.99314	5.03578	4.99509	5.01371
	5.04225	5.02967	5.0594	5.06698	5.04063	5.04542	5.03546	5.04052	5.04217	5.03328	5.03933	5.04705	5.05238	5.04221	5.05786	5.0507	5.04768	5.04525	5.04556	5.05358	5.03407	5.03877	5.04594	5.05114	5.03848	5.04774	5.04645	5.04751	5.04294	5.01878	5.05647	5.04165	5.03836	5.0362	5.03361	5.041	5.05046	5.04406	5.04675	5.05172	5.03937	5.04236	5.0438	5.05185	5.03805	5.04247	5.03237	5.03295	5.03656
	5.134	5.12346	5.12799	5.12108	5.14	5.12565	5.1317	5.12952	5.11278	5.13067	5.12198	5.1412	5.14115	5.11129	5.09117	5.11136	5.13883	5.12215	5.14529	5.13837	5.11309	5.1407	5.12963	5.12158	5.14259	5.12972	5.12581	5.15225	5.12537	5.12082	5.12754	5.12241	5.12215	5.1463	5.15144	5.13072	5.13562	5.13639	5.13442	5.11855	5.12361	5.14679	5.14056	5.13869	5.12038	5.13221	5.14685	5.12552	5.13211
	5.02671	5.03381	5.02249	5.04176	5.02612	5.03968	5.04347	5.03624	5.0183	5.03606	5.04485	5.03026	5.05001	5.03652	5.02246	5.02804	5.05903	5.04004	5.02095	5.02799	5.02377	5.02464	5.04286	5.02185	5.02379	5.03363	5.04137	5.02354	5.02363	5.0146	5.03919	5.02788	5.04249	5.03778	5.05136	5.02224	5.04616	5.02872	5.05054	5.01864	5.02802	5.01351	5.05029	5.02815	5.03744	5.04991	5.02	5.02675	5.04717
	5.0296	5.04459	5.03666	5.01811	5.04062	5.03746	5.03944	5.04433	5.02099	5.04068	5.03208	5.02284	5.03387	5.07311	5.04112	5.03073	5.04841	5.04662	5.04228	5.04708	5.01004	5.02274	5.04756	5.04047	5.04873	5.05187	5.02795	5.04369	5.03631	5.03797	5.04519	5.034	5.02549	5.03465	5.05033	5.03234	5.0308	5.05366	5.02711	5.04975	5.03351	5.02605	5.03138	5.04066	5.06033	5.03095	5.0379	5.03111	5.03438
	5.02407	5.02252	5.02852	5.01496	5.01487	5.01192	5.01853	5.02925	5.01017	4.98878	5.03022	5.0132	5.01299	5.0137	5.03872	5.02036	5.00702	5.0213	5.00836	5.00378	5.00402	5.02439	5.02053	5.00505	5.02415	5.00961	5.0107	5.02929	5.02076	5.00822	5.01483	5.00132	5.01628	5.01561	5.02956	5.01039	5.00808	5.01954	5.03116	5.01529	5.0263	5.01834	5.01969	5.02308	5.02756	5.03392	5.02814	5.00841	5.01965
	5.01849	5.04677	5.04193	5.02391	5.01986	5.03373	5.03542	5.01309	5.03899	5.02873	5.03866	5.01866	5.0237	5.03279	5.03035	5.03167	5.02873	5.03633	5.04482	5.02711	5.03042	5.02611	5.02112	5.03252	5.0327	5.02098	5.01394	5.05387	5.02667	5.04004	5.04234	5.0326	5.02113	5.04858	5.0247	5.03147	5.03868	5.0228	5.02656	5.01896	5.02972	5.03825	5.03765	5.02527	5.03402	5.02468	5.03209	5.03961	5.02323
	5.00321	5.0082	4.99931	5.009	5.00578	5.0045	5.00777	4.99478	4.99534	5.00316	4.99605	5.00576	4.99893	5.00726	4.99874	5.00266	4.99906	5.00089	4.99619	4.99916	5.00186	5.00313	5.00566	5.0082	5.02074	4.99946	5.00719	5.01739	4.98887	5.02045	5.00396	5.00852	4.98551	4.99226	5.00376	5.00427	4.99081	5.01102	4.98258	5.00349	4.99997	5.0147	5.00772	4.99853	5.00117	4.9841	5.01041	4.99669	5.00974
	5.14884	5.12915	5.14298	5.13699	5.14279	5.14353	5.13079	5.14929	5.12384	5.13381	5.14608	5.12752	5.13212	5.13869	5.14927	5.12736	5.13395	5.12428	5.15692	5.1424	5.12756	5.14758	5.14773	5.135	5.12404	5.13144	5.13069	5.14437	5.13628	5.15559	5.14217	5.1308	5.14026	5.12104	5.13958	5.14911	5.15188	5.14436	5.13927	5.13722	5.13054	5.15048	5.13806	5.12814	5.127	5.14275	5.13682	5.1425	5.14879
	5.05974	5.06668	5.08057	5.07224	5.06399	5.07497	5.0617	5.07427	5.06336	5.06531	5.08246	5.10136	5.0665	5.08396	5.08379	5.05031	5.0754	5.08289	5.06985	5.06703	5.06107	5.07306	5.08156	5.06152	5.08606	5.07059	5.07314	5.0701	5.07763	5.09347	5.06685	5.07945	5.07396	5.07532	5.07741	5.06051	5.07708	5.05994	5.06713	5.09108	5.07739	5.09086	5.06652	5.07619	5.09082	5.05231	5.07418	5.07873	5.06609
	5.09077	5.08741	5.08835	5.10212	5.10326	5.09356	5.08165	5.08006	5.08036	5.08402	5.06851	5.10532	5.09608	5.09392	5.09032	5.09741	5.09169	5.08794	5.09785	5.08214	5.08556	5.10012	5.09633	5.09119	5.08377	5.10287	5.10327	5.0713	5.07928	5.08549	5.08594	5.0982	5.09669	5.09194	5.08337	5.09061	5.09452	5.08827	5.08463	5.08753	5.0872	5.091	5.11218	5.09334	5.09724	5.09199	5.08271	5.08061	5.07671
	5.06534	5.05402	5.06927	5.05487	5.05366	5.05195	5.04202	5.06408	5.06099	5.04181	5.07295	5.06436	5.05817	5.0525	5.04689	5.0754	5.05305	5.05105	5.04569	5.06411	5.04028	5.0444	5.04967	5.05313	5.05271	5.06278	5.0404	5.06606	5.06363	5.06234	5.07242	5.0545	5.07086	5.06124	5.0376	5.04762	5.06849	5.05748	5.05011	5.0651	5.05145	5.04651	5.05344	5.04871	5.03775	5.04718	5.05928	5.04547	5.03857
	5.19638	5.19169	5.1999	5.19782	5.20832	5.20066	5.17727	5.16762	5.20936	5.18982	5.19903	5.1828	5.18284	5.17352	5.19435	5.19837	5.20264	5.18973	5.18143	5.18991	5.17785	5.19981	5.19701	5.17611	5.17511	5.1735	5.18658	5.19999	5.18816	5.20583	5.18733	5.18263	5.18621	5.18798	5.18946	5.17615	5.20987	5.20076	5.19842	5.19494	5.20234	5.19723	5.19655	5.20516	5.18831	5.18832	5.18313	5.18492	5.18742
	5.18892	5.20762	5.18805	5.19079	5.18816	5.1867	5.20086	5.20471	5.20106	5.19228	5.18554	5.18765	5.18963	5.19699	5.18349	5.19331	5.19139	5.1781	5.20323	5.19441	5.17669	5.17711	5.17993	5.20526	5.18433	5.19304	5.19098	5.19022	5.18371	5.17163	5.17651	5.18162	5.20102	5.18214	5.1916	5.19191	5.18554	5.18562	5.17555	5.18098	5.19131	5.19621	5.18074	5.19756	5.17315	5.18726	5.18779	5.18645	5.18576
	5.00379	5.03664	4.99231	5.0131	5.013	5.01635	5.01436	5.02387	5.02164	5.02464	5.01026	5.03188	5.00237	5.02584	5.02178	5.01057	5.018	5.02667	5.01353	5.03044	5.00833	5.0099	5.03228	5.02287	5.01057	5.01935	5.0296	5.03066	5.01407	5.02505	5.00855	5.02836	5.01571	4.99519	5.01446	5.00809	5.0232	5.03236	5.02641	5.0187	5.01267	5.00817	5.01495	5.03237	5.02783	5.00278	5.02563	5.0217	5.02714
	5.18943	5.19069	5.18624	5.18099	5.17057	5.16734	5.17776	5.18233	5.18827	5.16309	5.19332	5.19364	5.16983	5.16472	5.18161	5.18513	5.18539	5.16278	5.19615	5.1858	5.18789	5.18915	5.18434	5.16332	5.1904	5.18743	5.18871	5.19952	5.18873	5.18673	5.16795	5.18626	5.1858	5.18236	5.17844	5.19149	5.16644	5.1825	5.16922	5.18148	5.16865	5.19687	5.18686	5.17995	5.18958	5.18026	5.1731	5.1804	5.1821
	5.07064	5.07689	5.07499	5.06628	5.06894	5.05577	5.05098	5.08293	5.06883	5.07096	5.0573	5.07365	5.06237	5.07596	5.06946	5.07929	5.07801	5.07911	5.06741	5.08474	5.05216	5.0749	5.07472	5.06694	5.07388	5.06057	5.07964	5.0695	5.07543	5.09397	5.07214	5.07095	5.06801	5.07437	5.07577	5.08332	5.06055	5.07624	5.05824	5.06471	5.06423	5.04974	5.08134	5.06355	5.06343	5.07905	5.07243	5.05476	5.05716
	5.01658	5.0444	4.99112	5.00774	5.02238	5.00592	5.00688	5.02043	5.00835	5.02131	4.99467	5.00655	5.00345	5.00621	5.0078	5.02791	5.02586	5.00787	5.01502	5.00216	5.01345	5.02037	5.02259	5.01671	4.99989	5.02034	4.98954	5.01481	5.01394	5.02421	5	5.01592	5.01148	5.00557	5.02639	5.01994	5.00622	5.02191	5.01326	5.01919	5.02692	5.00968	5.0142	5.02807	5.02231	5.03786	5.01808	5.02124	5.00626
	5.00095	4.99275	4.98412	4.99338	4.99765	5.01305	4.9983	4.99785	4.99426	5.00298	4.98782	4.9897	5.00431	5.02433	4.97924	5.00717	5.02648	4.99789	4.99483	4.99324	4.99834	4.99341	4.99464	5.00175	4.98752	4.99272	4.99939	4.99633	5.00141	4.9983	5.01403	4.9924	5.02424	5.00762	4.9911	5.00514	5.00966	5.01163	5.00613	5.00729	5.01416	4.99444	5.0164	5.01519	4.99664	5.01311	4.99876	5.00634	4.99078
	5.0758	5.0797	5.07244	5.07439	5.04853	5.08112	5.0614	5.07369	5.05732	5.06258	5.0743	5.05268	5.0732	5.05863	5.06634	5.07805	5.06071	5.04947	5.07166	5.05463	5.08477	5.04851	5.07474	5.05439	5.08107	5.06051	5.05502	5.06133	5.0752	5.07457	5.04713	5.06232	5.06699	5.07281	5.08318	5.09287	5.06021	5.06569	5.0586	5.07137	5.08132	5.05551	5.0548	5.08203	5.06842	5.06394	5.06027	5.07089	5.0662
	5.21799	5.20647	5.20149	5.19439	5.19524	5.20217	5.21285	5.18969	5.21716	5.19756	5.18891	5.19598	5.20455	5.1824	5.19079	5.19995	5.22441	5.19676	5.20527	5.21319	5.17994	5.19745	5.18227	5.19377	5.18744	5.18423	5.1917	5.19517	5.19776	5.20172	5.18357	5.19688	5.19195	5.21228	5.19564	5.18852	5.19651	5.19059	5.20291	5.20137	5.21153	5.20553	5.19255	5.20158	5.20845	5.20037	5.21235	5.21032	5.18878
	5.1892	5.20545	5.21638	5.20004	5.18869	5.18886	5.18983	5.18878	5.19414	5.20478	5.19717	5.1909	5.19866	5.19007	5.18651	5.20208	5.21857	5.1928	5.18867	5.19168	5.21033	5.19426	5.20786	5.20045	5.20655	5.20419	5.19767	5.1982	5.19574	5.18953	5.17681	5.19606	5.20004	5.19759	5.19402	5.20723	5.19242	5.20324	5.197	5.20602	5.21695	5.18453	5.18478	5.19949	5.19548	5.19276	5.20123	5.17705	5.19343
	5.14031	5.15431	5.14814	5.13235	5.14327	5.15894	5.17183	5.13706	5.15481	5.16559	5.16207	5.14685	5.15378	5.15478	5.1529	5.16629	5.13649	5.15481	5.12644	5.16448	5.16405	5.14963	5.15835	5.15374	5.15631	5.15199	5.15606	5.15362	5.14612	5.16381	5.15932	5.14907	5.15315	5.15717	5.15593	5.14632	5.17199	5.15043	5.15261	5.15542	5.15936	5.15469	5.14896	5.1574	5.14845	5.16759	5.14598	5.16047	5.15281
	5.02862	5.03583	5.03865	5.02233	5.02289	5.01311	5.03963	5.0279	5.03704	4.99839	5.03952	5.02253	5.02182	5.03233	5.01402	5.01465	5.01957	5.02146	5.03922	5.0318	5.01943	5.02902	5.02362	5.0314	5.02648	5.01877	5.02645	5.03213	5.02392	5.03198	5.02069	5.03258	5.03874	5.02896	5.0164	5.04262	5.02306	5.02369	5.02885	5.03024	5.02589	5.0424	5.0161	5.02608	5.02556	5.0325	5.01157	5.03506	5.02543
	5.13355	5.14357	5.12634	5.12559	5.11662	5.10944	5.14448	5.13109	5.13289	5.13445	5.1472	5.13604	5.12081	5.11479	5.12467	5.1369	5.12263	5.13132	5.14096	5.12518	5.12119	5.11098	5.12011	5.14107	5.14447	5.13398	5.1287	5.13188	5.13898	5.12852	5.13108	5.13275	5.12264	5.13599	5.11962	5.12881	5.11596	5.12675	5.10542	5.13315	5.13328	5.12642	5.14445	5.12495	5.12366	5.12339	5.12746	5.13761	5.1124
	5.21532	5.18519	5.1819	5.189	5.19185	5.21687	5.18128	5.19587	5.18342	5.18889	5.20058	5.20106	5.1892	5.18872	5.20177	5.18281	5.19215	5.18478	5.20583	5.18375	5.19417	5.21602	5.20793	5.18664	5.21638	5.19714	5.19645	5.19591	5.1719	5.1897	5.20424	5.18783	5.2118	5.19526	5.2121	5.19344	5.20424	5.21288	5.18479	5.18341	5.20659	5.19658	5.19977	5.19141	5.21044	5.20816	5.18359	5.20137	5.20366
	5.16394	5.16935	5.18423	5.19726	5.16301	5.18285	5.18986	5.19176	5.21072	5.20161	5.18558	5.17589	5.21004	5.19204	5.17886	5.17528	5.18328	5.19941	5.18997	5.1713	5.19578	5.19883	5.18713	5.18778	5.17293	5.17012	5.18667	5.1982	5.18684	5.16791	5.17442	5.19639	5.19086	5.16238	5.19712	5.17768	5.19843	5.18331	5.19111	5.1814	5.18567	5.20533	5.17294	5.1873	5.18882	5.19496	5.16985	5.18123	5.18959
	5.09236	5.08639	5.0899	5.09432	5.09552	5.09033	5.07814	5.10291	5.08219	5.0997	5.07419	5.07595	5.05895	5.09698	5.10114	5.09854	5.08282	5.09157	5.08138	5.08719	5.08412	5.09508	5.09174	5.06796	5.08496	5.08502	5.08473	5.08301	5.07469	5.08455	5.08667	5.08707	5.08852	5.06805	5.09756	5.06754	5.07913	5.08694	5.08644	5.07374	5.0771	5.09513	5.08314	5.08367	5.07981	5.09733	5.07325	5.07561	5.08705
	5.07118	5.06265	5.0669	5.07757	5.05639	5.06921	5.07252	5.04717	5.05897	5.07324	5.06318	5.04933	5.05117	5.06106	5.0479	5.05633	5.06836	5.06028	5.06011	5.03472	5.06433	5.05943	5.06693	5.06152	5.05198	5.07758	5.05381	5.07652	5.05428	5.06589	5.07159	5.05721	5.05477	5.0639	5.05195	5.05589	5.04598	5.05701	5.0733	5.06864	5.06664	5.06701	5.05157	5.05454	5.05862	5.05747	5.06528	5.05075	5.07372
	5.18993	5.17778	5.20629	5.21208	5.18776	5.20517	5.21066	5.20899	5.2001	5.21232	5.20636	5.18774	5.2039	5.19232	5.18617	5.18202	5.18875	5.20598	5.19321	5.18991	5.19646	5.1966	5.20392	5.20227	5.20862	5.19586	5.19689	5.20865	5.18635	5.19321	5.18499	5.19599	5.19977	5.19589	5.19906	5.20912	5.17897	5.19905	5.21189	5.19419	5.20514	5.20115	5.20719	5.19728	5.19218	5.19328	5.18675	5.19457	5.20273
	5.0395	5.05568	5.0472	5.0396	5.02711	5.04794	5.03063	5.04045	5.02694	5.04971	5.03835	5.04141	5.03778	5.03605	5.05676	5.02846	5.0313	5.04104	5.01601	5.02999	5.03265	5.04214	5.04414	5.03945	5.04479	5.05805	5.04517	5.02576	5.05308	5.03881	5.03169	5.0351	5.04343	5.03309	5.02851	5.01743	5.0347	5.03404	5.03053	5.05076	5.04313	5.03727	5.05693	5.02454	5.04986	5.05849	5.03108	5.04668	5.03678
	5.07733	5.08397	5.07858	5.0785	5.07344	5.06249	5.06853	5.06046	5.08275	5.06541	5.05566	5.0945	5.07675	5.08255	5.08521	5.08281	5.08098	5.0693	5.0632	5.07682	5.06141	5.07393	5.0485	5.0593	5.05893	5.07809	5.07431	5.06566	5.0803	5.08587	5.07924	5.07696	5.06866	5.07815	5.06594	5.09577	5.0714	5.06593	5.0849	5.08241	5.05485	5.06229	5.06397	5.06565	5.07248	5.0862	5.06679	5.06237	5.06999
	5.19739	5.19518	5.19508	5.19144	5.18373	5.18601	5.20571	5.19182	5.19266	5.19912	5.17931	5.19246	5.18991	5.19756	5.21098	5.19666	5.18305	5.20717	5.20019	5.21115	5.17619	5.19817	5.18096	5.19732	5.20067	5.19367	5.18624	5.19168	5.1999	5.1885	5.20165	5.19176	5.17974	5.19178	5.18301	5.21049	5.18876	5.18578	5.20084	5.18382	5.18393	5.19393	5.19274	5.206	5.1934	5.21398	5.18595	5.19499	5.20091
	4.99993	4.99598	5.00611	5.00347	5.00347	5.00568	4.98275	5.01219	5.01152	4.99859	5.01057	5.00027	5.01281	5.00744	4.99096	5.00984	5.01037	5.02397	5.01961	5.01277	5.01716	4.99581	4.99833	5.02039	5.00667	4.99922	5.0119	5.00281	5.00097	5.01064	4.99453	4.98987	5.01771	5.00728	4.99504	4.98888	4.9839	5.00714	5.00419	4.9964	5.01811	4.99661	5.01444	5.00842	4.99884	5.01275	4.99856	5.01017	5.00517
	5.00374	4.98469	4.98211	5.00387	5.01125	4.99764	5.00245	4.99861	5.01125	4.97587	4.99927	5.00234	5.0053	4.98853	4.99586	4.98398	4.98853	5.00431	5.01247	5.02236	5.00536	4.99564	5.00136	5.0056	4.99412	4.99476	4.99274	4.9849	5.01451	5.00839	5.0094	4.99033	4.99571	4.99605	4.99104	5.00904	5.01304	4.99618	5.00326	5.00843	5.0013	5.03113	5.0145	4.99399	5.00336	4.98872	4.97882	4.99905	5.00705
	5.10971	5.10159	5.13437	5.12128	5.10776	5.11844	5.13146	5.11584	5.12732	5.12473	5.13411	5.09785	5.1208	5.13397	5.12267	5.12495	5.11864	5.13213	5.11428	5.10543	5.12387	5.10843	5.10517	5.11277	5.12268	5.12435	5.11932	5.13604	5.10978	5.1002	5.12577	5.11822	5.12	5.12571	5.11897	5.10882	5.13211	5.1133	5.11472	5.11128	5.13235	5.1259	5.12769	5.1367	5.11076	5.1309	5.1184	5.10699	5.11097
	5.12418	5.13047	5.13778	5.13829	5.13865	5.13692	5.11183	5.12401	5.12383	5.13755	5.12574	5.13784	5.13734	5.14097	5.13461	5.14695	5.12951	5.14076	5.14403	5.13145	5.14348	5.1396	5.14499	5.14707	5.15474	5.13821	5.11694	5.13572	5.14216	5.14649	5.15024	5.12986	5.13943	5.11656	5.12522	5.13166	5.13407	5.14801	5.12684	5.12912	5.13892	5.1245	5.14623	5.13248	5.14593	5.13455	5.13573	5.12434	5.13387
	5.13913	5.11957	5.12377	5.13132	5.13482	5.15096	5.1424	5.11199	5.1388	5.12523	5.11445	5.1292	5.14534	5.11848	5.13126	5.14664	5.13581	5.13601	5.14376	5.1384	5.1224	5.12437	5.13291	5.14032	5.12323	5.123	5.12993	5.14213	5.13877	5.12239	5.11964	5.13841	5.14492	5.14719	5.13335	5.12929	5.1404	5.13625	5.12228	5.13339	5.1158	5.12966	5.13468	5.12909	5.1375	5.10695	5.11234	5.12515	5.1459
	5.12608	5.12094	5.14143	5.12834	5.13897	5.12337	5.12519	5.13197	5.13224	5.12357	5.11033	5.11296	5.1277	5.1415	5.11816	5.12827	5.13397	5.14138	5.12126	5.13447	5.14927	5.15661	5.12536	5.14046	5.13778	5.11492	5.13963	5.11171	5.13492	5.1448	5.13608	5.14181	5.12675	5.13646	5.1108	5.13726	5.10153	5.15127	5.12566	5.12722	5.12705	5.12494	5.12082	5.12882	5.13708	5.12673	5.1543	5.11738	5.12701
	5.14378	5.1477	5.13871	5.14818	5.13219	5.1511	5.13067	5.14704	5.14243	5.14186	5.17393	5.12913	5.14476	5.15072	5.1584	5.12331	5.13111	5.12425	5.13496	5.14199	5.14351	5.1475	5.13928	5.15058	5.14363	5.15399	5.15974	5.14994	5.14559	5.14793	5.14474	5.1459	5.14418	5.16094	5.14392	5.13622	5.13866	5.14029	5.16251	5.14244	5.15304	5.15232	5.16276	5.14606	5.15115	5.14191	5.13739	5.12662	5.12736
	5.1595	5.18017	5.17261	5.16893	5.18275	5.15377	5.15956	5.17022	5.15449	5.14913	5.14583	5.158	5.19048	5.17772	5.15276	5.14962	5.18124	5.15369	5.17671	5.17798	5.1651	5.17894	5.16869	5.15101	5.16794	5.16675	5.16717	5.1758	5.17367	5.16145	5.1601	5.16002	5.16835	5.1558	5.17756	5.17159	5.17481	5.1491	5.18497	5.15607	5.17334	5.15034	5.17073	5.15895	5.17005	5.16871	5.16735	5.1552	5.16588
	5.20164	5.16584	5.19017	5.19046	5.18316	5.18368	5.17097	5.18188	5.16624	5.19988	5.18354	5.18595	5.18183	5.17888	5.17744	5.16272	5.16955	5.19377	5.18921	5.17723	5.16365	5.19808	5.17621	5.19249	5.18867	5.18329	5.1933	5.19327	5.17843	5.18484	5.17319	5.19215	5.1814	5.2016	5.19069	5.18006	5.17429	5.15413	5.17649	5.17807	5.17324	5.18114	5.19209	5.1852	5.19033	5.1896	5.17469	5.1909	5.1885
	5.16422	5.18259	5.17093	5.15831	5.15628	5.1612	5.14044	5.16317	5.17496	5.16043	5.17766	5.15658	5.18438	5.16533	5.16887	5.18752	5.17022	5.1504	5.17387	5.16166	5.14484	5.16146	5.16448	5.15585	5.16748	5.15918	5.15724	5.15959	5.17816	5.18076	5.177	5.17359	5.1635	5.17451	5.16808	5.18044	5.14186	5.17195	5.16361	5.15303	5.16358	5.16148	5.16937	5.18316	5.17069	5.14103	5.16947	5.17806	5.16343
	5.19754	5.20092	5.20162	5.2007	5.19345	5.16861	5.19434	5.21671	5.2052	5.18311	5.20284	5.18457	5.20159	5.2015	5.1995	5.19849	5.21442	5.19071	5.1947	5.18931	5.20488	5.18758	5.18954	5.19514	5.20166	5.2035	5.20129	5.21041	5.18188	5.19723	5.18676	5.20789	5.19537	5.19542	5.2057	5.21643	5.19444	5.2167	5.21925	5.21011	5.18133	5.20047	5.20068	5.18363	5.21268	5.19177	5.19788	5.20487	5.18668
	5.16378	5.16489	5.16415	5.1394	5.15454	5.14702	5.15152	5.1612	5.16268	5.16016	5.15867	5.12604	5.15673	5.17178	5.17047	5.15668	5.15011	5.17039	5.13528	5.15949	5.16668	5.15159	5.16851	5.17264	5.16094	5.14879	5.14216	5.16696	5.15824	5.16225	5.16759	5.16103	5.16988	5.17978	5.14289	5.16037	5.14152	5.17265	5.13202	5.16091	5.16306	5.13685	5.14885	5.13813	5.15673	5.15301	5.16394	5.16413	5.14541
	5.05412	5.05299	5.04542	5.04094	5.06572	5.03984	5.05928	5.05818	5.06621	5.06041	5.04947	5.0366	5.03794	5.04017	5.07223	5.05812	5.05008	5.0471	5.05704	5.05014	5.04742	5.0304	5.04036	5.04215	5.05239	5.05602	5.05404	5.05762	5.04178	5.04883	5.05706	5.05124	5.03999	5.05053	5.05548	5.03976	5.04233	5.05169	5.04221	5.05378	5.04784	5.04222	5.05502	5.05849	5.04616	5.04285	5.0406	5.05073	5.04053
	5.02854	5.01186	4.99496	5.00941	5.02693	5.00203	5.0198	5.01262	5.01747	5.00526	5.01136	5.02551	5.00637	4.99782	5.00883	5.01722	5.00015	5.01454	5.00658	5.01103	5.01637	4.99946	5.03391	5.02355	5.01584	5.01685	5.01557	5.03016	4.99689	5.00146	5.01856	5.00769	5.00667	5.02371	4.99873	5.01395	4.99807	5.02072	5.00163	5.01396	5.01418	4.99676	4.99438	5.01005	5.02282	5.03611	5.01666	4.99777	5.00547
	5.18332	5.18019	5.1825	5.18343	5.19404	5.15526	5.17722	5.19134	5.17711	5.18098	5.1771	5.18596	5.17746	5.17816	5.17462	5.17218	5.18891	5.19306	5.16658	5.17949	5.18678	5.18211	5.1766	5.17624	5.17814	5.19112	5.1939	5.15618	5.18656	5.19114	5.19273	5.20317	5.18638	5.18272	5.1813	5.19247	5.18771	5.17931	5.19131	5.18061	5.1792	5.19707	5.19768	5.18832	5.20388	5.17909	5.20214	5.18365	5.19377
	5.10629	5.12024	5.12189	5.11388	5.10026	5.10353	5.10257	5.11206	5.12949	5.11683	5.10873	5.11453	5.12272	5.12542	5.1287	5.10835	5.1044	5.08184	5.11189	5.11915	5.11495	5.12469	5.11333	5.11808	5.09941	5.1237	5.12025	5.1112	5.11366	5.10828	5.10568	5.10699	5.08752	5.11417	5.11284	5.12783	5.09322	5.10238	5.09919	5.11103	5.08475	5.10678	5.11162	5.1104	5.11244	5.12811	5.10674	5.10649	5.11835
	5.12704	5.13512	5.13445	5.14416	5.13884	5.12102	5.1388	5.13559	5.1253	5.13803	5.12438	5.13929	5.12173	5.1257	5.12695	5.13962	5.14304	5.12926	5.11814	5.11151	5.11808	5.13506	5.12021	5.11484	5.14397	5.12995	5.13137	5.14918	5.1276	5.12769	5.11052	5.12438	5.14035	5.13277	5.12263	5.11169	5.12631	5.13429	5.1296	5.145	5.1172	5.13255	5.13967	5.107	5.13744	5.14397	5.15629	5.11912	5.12675
	5.19905	5.17833	5.21	5.19245	5.21345	5.21387	5.21433	5.20242	5.21006	5.19864	5.1873	5.20074	5.1991	5.20198	5.18374	5.19627	5.20031	5.19522	5.18358	5.19261	5.22315	5.19443	5.19922	5.20589	5.20597	5.18812	5.20438	5.19779	5.21493	5.20033	5.17535	5.19819	5.21258	5.199	5.20493	5.19721	5.19839	5.20816	5.21449	5.20793	5.20759	5.20802	5.20113	5.19962	5.20635	5.20528	5.19575	5.19089	5.17927
	5.02785	5.01757	5.03951	5.01705	5.01863	5.0222	5.02548	5.01515	5.01403	5.01007	5.03106	5.02247	5.00919	5.02087	5.02302	5.01742	5.01749	5.01548	5.03341	5.02785	5.01225	5.01951	5.01682	5.02605	5.0079	5.02801	5.045	5.02065	5.02637	5.02145	5.012	5.01148	5.01906	5.02638	5.02386	5.02273	5.03469	5.01375	5.04278	5.03407	5.01346	5.03085	5.02774	5.0138	5.00699	5.02722	5.01238	5.02392	5.02691
	5.05559	5.05161	5.06276	5.05793	5.04595	5.06899	5.06348	5.06446	5.05932	5.07506	5.0503	5.05665	5.0677	5.05722	5.0685	5.07217	5.05919	5.06577	5.04739	5.07786	5.06293	5.06362	5.05652	5.04759	5.07479	5.06522	5.05355	5.05084	5.07019	5.05187	5.05137	5.06785	5.05729	5.05982	5.07248	5.04647	5.04765	5.06229	5.06786	5.06065	5.06035	5.05869	5.06367	5.08662	5.0643	5.07229	5.05533	5.07027	5.06112
	5.05836	5.06506	5.04006	5.05693	5.06348	5.04779	5.05057	5.04988	5.05528	5.04432	5.05922	5.06025	5.0706	5.05664	5.05379	5.06235	5.05675	5.05788	5.06008	5.03135	5.04056	5.06813	5.05266	5.05777	5.05189	5.04828	5.0596	5.04896	5.06709	5.04832	5.06868	5.05271	5.05728	5.06022	5.029	5.06506	5.05293	5.06658	5.05355	5.04959	5.05048	5.05473	5.07011	5.05398	5.05271	5.0504	5.06919	5.05314	5.05738
	5.03377	5.03142	5.03991	5.01993	5.01489	5.02925	5.00499	5.01666	5.02939	5.03263	5.01804	5.02823	5.00847	5.02187	5.00635	5.02171	5.00142	5.01553	5.00367	5.00977	5.02972	5.02183	5.00134	5.00485	5.00556	5.0207	5.02166	4.9993	5.01694	5.02946	5.01537	5.0435	5.0259	5.03005	5.0125	5.00648	5.02118	5.01642	5.02535	5.02951	5.01211	5.02755	5.01803	5.02126	5.02652	5.01273	5.01684	5.00122	4.98523
	5.19973	5.17796	5.1831	5.20389	5.20122	5.18567	5.2062	5.20301	5.18871	5.1962	5.18986	5.19085	5.20921	5.20105	5.19189	5.19653	5.18532	5.19401	5.18576	5.20482	5.19785	5.18937	5.20995	5.20429	5.19109	5.17896	5.19013	5.21038	5.20104	5.1921	5.19286	5.20436	5.17635	5.20375	5.21172	5.21846	5.20646	5.19748	5.2056	5.18624	5.1843	5.20348	5.18558	5.18984	5.2011	5.19158	5.18487	5.18652	5.19613
	5.15982	5.18179	5.1806	5.19673	5.17466	5.18915	5.17991	5.18435	5.18114	5.18471	5.19264	5.17995	5.16135	5.18594	5.18747	5.18277	5.16257	5.15604	5.18353	5.1979	5.17468	5.17856	5.17847	5.20138	5.17134	5.19503	5.18099	5.19682	5.16919	5.17741	5.18458	5.18306	5.17928	5.16795	5.16909	5.18736	5.15356	5.17041	5.20013	5.17834	5.18393	5.17215	5.18089	5.1914	5.16576	5.18902	5.19376	5.19148	5.18936
	5.02325	5.04512	5.05341	5.04117	5.03829	5.02902	5.03298	5.01155	5.04288	5.04079	5.00745	5.03408	5.02596	5.03301	5.04057	5.02087	5.02548	5.01393	5.0464	5.0483	5.04058	5.03736	5.03254	5.0261	5.03319	5.05838	5.02392	5.03467	5.02738	5.02039	5.03487	5.04873	5.02207	5.03103	5.02975	5.02916	5.03685	5.05089	5.02468	5.04049	5.028	5.03736	5.05049	5.04527	5.04326	5.03177	5.03215	5.0417	5.04376
	5.11432	5.11701	5.10727	5.10359	5.11944	5.10628	5.10732	5.09929	5.09875	5.08602	5.08633	5.08934	5.10624	5.10402	5.11646	5.10932	5.09496	5.09436	5.11373	5.09986	5.11328	5.1107	5.10912	5.1069	5.10515	5.10392	5.10749	5.0871	5.08192	5.11462	5.10824	5.10195	5.1064	5.11173	5.09438	5.12036	5.11233	5.11412	5.11942	5.10122	5.11311	5.11687	5.10227	5.10468	5.09941	5.10903	5.09518	5.09878	5.11384
	5.09993	5.08162	5.08074	5.07069	5.05961	5.07699	5.07165	5.08958	5.05698	5.07605	5.0734	5.06846	5.07256	5.06877	5.04751	5.07829	5.06066	5.08176	5.07297	5.07977	5.06227	5.07526	5.07532	5.06333	5.08731	5.08381	5.08066	5.05944	5.07359	5.07019	5.08602	5.08521	5.08052	5.08505	5.09299	5.06059	5.07937	5.05803	5.07138	5.07966	5.08217	5.07989	5.07256	5.06211	5.07232	5.08322	5.0877	5.07984	5.07803
	5.00428	5.00928	5.01245	5.00883	4.99219	4.99096	5.00887	5.01792	4.99499	5.00232	4.98892	4.9972	4.9785	5.01549	5.00395	5.01009	5.01276	5.00247	4.99298	4.99884	4.99839	4.99796	4.99675	5.01311	5.01691	5.01849	4.97914	5.01699	5.0256	5.00228	4.98013	4.9927	4.99723	4.9976	4.99637	4.99864	5.00632	5.00105	5.00258	4.99265	4.99612	5.02223	4.99463	5.0003	5.02174	4.99604	4.99188	4.98822	4.99649
	5.19174	5.19653	5.18342	5.1977	5.18562	5.20062	5.19857	5.18628	5.18609	5.18037	5.20519	5.20002	5.18306	5.18664	5.18998	5.19144	5.19724	5.1836	5.19374	5.17866	5.17075	5.20062	5.19687	5.19975	5.1902	5.17756	5.21243	5.1936	5.20316	5.18041	5.18385	5.19179	5.20026	5.18242	5.18413	5.215	5.20572	5.19332	5.18738	5.19377	5.19637	5.21619	5.18673	5.19618	5.19845	5.18736	5.1721	5.18582	5.21975
	5.12508	5.1282	5.13358	5.14816	5.12406	5.12138	5.12768	5.1409	5.13351	5.13164	5.13412	5.12559	5.11743	5.14638	5.11576	5.14163	5.13898	5.12672	5.11327	5.13236	5.13271	5.12606	5.13094	5.14759	5.12137	5.12227	5.12822	5.13338	5.11446	5.12888	5.13446	5.12447	5.12427	5.12361	5.13065	5.12644	5.11868	5.12738	5.12612	5.14915	5.12785	5.14641	5.16122	5.15136	5.14141	5.12654	5.13092	5.12225	5.12498
	5.12524	5.1011	5.12723	5.10028	5.12289	5.09812	5.10892	5.11132	5.11477	5.11247	5.12302	5.11255	5.11512	5.12399	5.14323	5.10981	5.12373	5.11938	5.11377	5.12509	5.10034	5.1044	5.12371	5.10607	5.10912	5.12437	5.11242	5.11226	5.11357	5.11592	5.11313	5.11143	5.12469	5.11971	5.11191	5.10175	5.10775	5.10939	5.10649	5.11515	5.13797	5.10804	5.11335	5.12249	5.10432	5.13152	5.11411	5.12924	5.11726
	5.00433	5.00843	5.00843	5.01625	5.01693	5.00326	5.0007	5.01779	5.02081	5.02068	4.99818	5.00063	5.0158	5.01821	5.00373	5.00077	5.00508	5.00817	4.99274	4.98511	5.00408	4.9991	5.01749	4.99614	5.00834	4.99619	5.01681	5.00036	5.02249	4.98859	5.00658	4.99541	4.98379	5.01938	5.01903	5.02026	5.00625	5.02186	4.9789	4.99361	4.99461	5.00213	4.99072	4.98484	5.00481	5.00377	4.99945	5.0219	5.0182
	5.17305	5.14258	5.18224	5.1604	5.17495	5.15354	5.16537	5.14504	5.14339	5.15072	5.15166	5.16625	5.17038	5.14219	5.15235	5.17153	5.16879	5.16437	5.15846	5.15173	5.13706	5.16985	5.14667	5.15707	5.16424	5.16655	5.1663	5.15558	5.15141	5.15263	5.16419	5.16572	5.14971	5.1571	5.16618	5.17529	5.14783	5.16947	5.157	5.15897	5.16384	5.1501	5.16165	5.15268	5.16718	5.16436	5.16184	5.1454	5.15664
	5.18332	5.19456	5.19595	5.19054	5.18746	5.19055	5.19103	5.18001	5.19658	5.19253	5.16056	5.19003	5.1883	5.17769	5.18142	5.19126	5.18521	5.17385	5.18799	5.19761	5.19402	5.1682	5.18841	5.19064	5.18677	5.191	5.19605	5.18061	5.18505	5.18871	5.17761	5.17688	5.1887	5.18365	5.17799	5.18208	5.17737	5.16856	5.18967	5.19815	5.16063	5.18605	5.19848	5.19324	5.19769	5.18755	5.20684	5.18544	5.19875
	5.1818	5.17505	5.18537	5.15718	5.18397	5.16351	5.16927	5.19355	5.18622	5.17542	5.16971	5.17648	5.1622	5.17996	5.15998	5.18249	5.1853	5.19143	5.17001	5.17076	5.18768	5.17998	5.165	5.16115	5.18186	5.17579	5.17378	5.15603	5.18448	5.17126	5.1683	5.16749	5.15318	5.1751	5.1764	5.18241	5.16816	5.19544	5.16691	5.17464	5.18669	5.16394	5.14908	5.17537	5.18335	5.16025	5.16794	5.17519	5.17347
	5.12502	5.13053	5.11559	5.1236	5.11868	5.11206	5.11815	5.1159	5.12403	5.13698	5.10126	5.13018	5.13692	5.12948	5.10508	5.11159	5.1375	5.10479	5.1207	5.13128	5.12145	5.11108	5.1197	5.12028	5.12044	5.13314	5.12277	5.09774	5.11411	5.11835	5.1414	5.12236	5.12891	5.12432	5.10268	5.12008	5.10501	5.11678	5.10847	5.10676	5.11195	5.10643	5.11352	5.09333	5.11137	5.11535	5.11659	5.11969	5.11262
	5.19156	5.20096	5.18287	5.19219	5.19151	5.18871	5.18297	5.18888	5.19886	5.20671	5.20275	5.18756	5.20025	5.21353	5.19649	5.19167	5.19067	5.18217	5.20518	5.19166	5.20327	5.17859	5.19507	5.18447	5.17546	5.18784	5.19037	5.18033	5.1905	5.18661	5.20578	5.19425	5.17488	5.18122	5.20166	5.18395	5.19872	5.19251	5.19339	5.1896	5.18604	5.19076	5.19116	5.20081	5.1998	5.19417	5.184	5.18513	5.20758
	5.08648	5.10293	5.10191	5.08302	5.10131	5.09066	5.0862	5.09146	5.08003	5.09599	5.10548	5.10681	5.07066	5.09408	5.08571	5.0942	5.08949	5.09407	5.10027	5.0985	5.0929	5.08951	5.09513	5.08723	5.09322	5.09434	5.09548	5.1036	5.07874	5.0838	5.10119	5.10866	5.08569	5.10961	5.08568	5.10055	5.09068	5.0897	5.07907	5.09112	5.08448	5.1044	5.10524	5.10166	5.07786	5.0985	5.0987	5.10053	5.0815
	5.13166	5.1426	5.13256	5.14027	5.1212	5.13649	5.1333	5.13535	5.13014	5.13841	5.11828	5.14807	5.11228	5.14955	5.11564	5.11478	5.14124	5.12851	5.10795	5.12829	5.13704	5.13057	5.10965	5.12923	5.13162	5.12273	5.12698	5.14638	5.11486	5.12479	5.11666	5.13021	5.13108	5.11766	5.10735	5.13193	5.11817	5.12206	5.12855	5.11439	5.12209	5.13903	5.12801	5.11434	5.11994	5.11356	5.11311	5.12723	5.125
	5.12377	5.11388	5.14261	5.12403	5.13041	5.15242	5.12375	5.16167	5.1154	5.14583	5.13664	5.13102	5.12564	5.13559	5.12877	5.14214	5.12191	5.14393	5.12442	5.12634	5.15074	5.13195	5.1429	5.14746	5.15236	5.1327	5.1401	5.14216	5.15541	5.13411	5.13398	5.13173	5.12585	5.165	5.13249	5.12871	5.14527	5.11961	5.11919	5.13975	5.14398	5.14494	5.1173	5.13797	5.11638	5.14295	5.14505	5.14021	5.12238
	5.02927	5.04492	5.02562	5.04197	5.0586	5.04233	5.04553	5.05211	5.05583	5.03887	5.05586	5.04495	5.04082	5.04304	5.06345	5.04874	5.0074	5.03635	5.04572	5.0356	5.05895	5.03803	5.07878	5.04168	5.04779	5.04794	5.04966	5.05572	5.03704	5.05924	5.046	5.04655	5.04539	5.04485	5.05021	5.04763	5.04965	5.0539	5.05347	5.04956	5.0371	5.0409	5.05056	5.03473	5.04109	5.05346	5.04732	5.04225	5.03808
	5.01818	5.00987	5.01571	5.01845	5.01621	5.01011	4.99059	5.00947	5.0015	5.01224	5.00635	5.01815	5.02485	5.01626	4.99629	5.00097	4.99986	4.98723	5.00525	5.00006	5.01687	5.00646	5.00263	5.00706	5.00959	5.01738	4.98601	5.00984	5.00279	5.00606	4.99404	5.01752	5.01024	4.99648	5.01367	5.02461	5.0089	4.9969	4.99488	5.01071	5.00606	5.0086	5.00442	4.98798	5.01807	5.02429	5.00209	5.02148	4.98598
	5.01228	4.99023	4.98811	4.9804	4.99621	5.00129	4.9795	4.99809	4.99838	5.00959	5.00149	5.01059	4.9867	4.99401	4.99062	5.01222	5.01538	4.99216	4.99097	5.00215	5.00592	5.0003	4.99116	4.999	4.99865	4.9896	5.00042	5.02454	4.99347	4.99312	4.98937	5.00092	4.99543	4.99244	5.00976	4.99357	5.0019	4.99429	4.9829	4.99573	5.01151	4.99455	5.00505	5.02168	5.00523	5.01324	5.01705	4.98554	4.9935
	5.0147	5.00064	5.00387	4.99715	5.0087	5.02571	5.02879	4.99869	4.99742	5.00125	4.99643	4.99519	5.00601	5.00356	5.00961	5.00334	5.00373	5.0084	5.0051	4.99929	5.01706	5.0102	5.01236	5.0011	5.0008	5.00104	5.00132	5.00982	4.99939	5.01085	5.00335	4.99487	5.01717	5.01627	4.9973	4.99697	5.00035	5.01433	4.99533	4.98771	5.01636	4.98999	5.01156	5.01429	4.99785	5.00457	5.01211	5.00219	5.00728
	5.20503	5.19087	5.17803	5.19499	5.20325	5.19982	5.18653	5.18511	5.19725	5.19069	5.17821	5.19669	5.19343	5.18553	5.19544	5.20452	5.20953	5.20044	5.21002	5.21249	5.20772	5.18432	5.2035	5.19624	5.20966	5.19672	5.17945	5.19471	5.20311	5.19676	5.21039	5.19644	5.20985	5.18459	5.19734	5.22084	5.2134	5.19663	5.20821	5.17763	5.21655	5.19664	5.19851	5.21542	5.20179	5.19936	5.18719	5.22093	5.19483
	5.17837	5.15898	5.16293	5.17004	5.16314	5.13223	5.15142	5.15768	5.14601	5.15908	5.13966	5.16266	5.15117	5.16092	5.1598	5.15844	5.17303	5.16305	5.13655	5.15804	5.16415	5.16077	5.14339	5.14322	5.15451	5.13285	5.15304	5.16726	5.1612	5.16726	5.17675	5.14383	5.14543	5.14311	5.16745	5.16575	5.16547	5.14856	5.15488	5.15023	5.17376	5.1379	5.15738	5.1612	5.15701	5.15251	5.16629	5.14886	5.1632
	5.07727	5.05336	5.05774	5.05305	5.06403	5.05391	5.08009	5.06492	5.05916	5.0539	5.04698	5.07294	5.0548	5.05596	5.0386	5.05192	5.06385	5.06493	5.07373	5.05373	5.06695	5.06253	5.06641	5.07325	5.04865	5.05723	5.07092	5.04427	5.06587	5.05314	5.05078	5.06285	5.05691	5.0588	5.04352	5.05215	5.07264	5.04493	5.06319	5.04001	5.06003	5.05562	5.06745	5.0538	5.06501	5.05855	5.04489	5.0671	5.0563
	5.17612	5.20699	5.1847	5.19233	5.1824	5.1799	5.1942	5.17836	5.19327	5.19109	5.19817	5.19635	5.19566	5.19012	5.21231	5.19855	5.1942	5.19453	5.19197	5.17767	5.1812	5.17658	5.19149	5.19979	5.19739	5.20351	5.21006	5.19394	5.19718	5.19985	5.1987	5.19673	5.19823	5.1967	5.19125	5.19377	5.16948	5.17349	5.20265	5.18444	5.20031	5.18486	5.20306	5.19831	5.20538	5.20532	5.21345	5.1957	5.174
	5.01072	5.02665	5.03278	5.02174	5.01179	5.01892	5.02467	5.02465	5.0096	5.00953	5.00557	5.02594	5.00937	5.01117	4.9962	5.04122	5.02384	5.00708	5.0296	5.02388	5.00142	5.02988	5.02543	5.03319	4.99837	5.00468	5.02898	5.0195	5.01499	5.01419	5.02136	5.01114	5.02358	5.00795	5.0144	5.01419	5.02885	5.00773	5.00636	5.01801	4.99406	5.02507	5.00342	5.03066	5.04674	5.02024	5.03338	5.02049	4.99048
	5.1853	5.20939	5.18993	5.19566	5.18085	5.21067	5.19723	5.19775	5.22675	5.1802	5.18483	5.19341	5.20605	5.22076	5.20404	5.19853	5.20027	5.19485	5.20101	5.19502	5.19423	5.18182	5.20533	5.19307	5.18406	5.1865	5.20397	5.19267	5.19128	5.1837	5.18083	5.19558	5.22052	5.19023	5.20717	5.19997	5.21282	5.1925	5.18382	5.1948	5.20583	5.20079	5.18982	5.20927	5.18517	5.18013	5.21575	5.18879	5.17834
	5.19622	5.20039	5.18561	5.19673	5.19468	5.20544	5.1957	5.19806	5.19175	5.19991	5.20899	5.1856	5.20583	5.19927	5.16493	5.21993	5.2057	5.19902	5.20403	5.18858	5.17265	5.20155	5.17292	5.18824	5.17599	5.1836	5.19431	5.20489	5.19223	5.17882	5.19864	5.19567	5.18072	5.1736	5.18234	5.20217	5.18398	5.1918	5.18155	5.18773	5.19039	5.20439	5.19144	5.20193	5.18791	5.20893	5.19179	5.20137	5.18649
	5.0128	5.02302	5.01867	5.0275	5.02717	5.03818	5.03451	5.0258	5.01191	5.0212	5.02876	5.01644	5.0215	5.00781	5.00615	5.01639	5.00071	5.01344	5.02474	5.00812	5.01693	5.00537	5.01037	5.02687	5.01509	5.03492	5.01682	5.02082	5.00502	5.02553	5.01976	5.0207	5.01208	5.01774	5.02232	5.01428	5.0062	5.01173	5.01334	5.0216	5.01322	5.01577	5.02583	5.01272	5.00242	4.99444	4.99638	5.02876	5.01417
	5.12284	5.11047	5.11114	5.1114	5.11987	5.10502	5.11127	5.11772	5.13177	5.11389	5.13052	5.1266	5.10966	5.11409	5.09914	5.13016	5.11127	5.10144	5.10876	5.10573	5.12288	5.11689	5.11382	5.10707	5.12112	5.11875	5.12605	5.10643	5.1159	5.11659	5.10812	5.12593	5.10649	5.10629	5.10135	5.11164	5.10854	5.10893	5.11445	5.10803	5.14023	5.10221	5.1245	5.12542	5.11647	5.11664	5.11032	5.11304	5.11438
	5.03501	5.03183	5.03489	5.03781	5.03953	5.0354	5.04886	5.03102	5.04259	5.0535	5.02659	5.05839	5.01617	5.0309	5.05941	5.0519	5.03304	5.04897	5.03428	5.02787	5.02694	5.03205	5.04076	5.04653	5.06105	5.04264	5.04459	5.04878	5.05119	5.05248	5.04559	5.02785	5.0401	5.05254	5.03675	5.05338	5.036	5.07423	5.0522	5.04443	5.049	5.02759	5.03695	5.04367	5.03326	5.04191	5.0283	5.05434	5.04052
	5.20771	5.18558	5.18534	5.18327	5.19417	5.18818	5.16927	5.18048	5.17582	5.20312	5.19023	5.17181	5.17952	5.1735	5.20204	5.1642	5.18159	5.19365	5.19201	5.19374	5.18477	5.17185	5.18972	5.18774	5.18931	5.1808	5.19111	5.18799	5.17695	5.19003	5.17763	5.17733	5.18667	5.21727	5.17635	5.16867	5.19061	5.19795	5.19671	5.18651	5.19525	5.18985	5.17669	5.19757	5.17708	5.19539	5.19415	5.18328	5.18667
4	5.05009	5.04363	5.0501	5.03572	5.06183	5.06395	5.05212	5.08044	5.03772	5.04923	5.04635	5.05628	5.04122	5.07089	5.05124	5.04678	5.0598	5.03479	5.0539	5.04962	5.04943	5.05196	5.0324	5.05064	5.06897	5.0481	5.04826	5.03091	5.03917	5.03768	5.06903	5.01775	5.05194	5.03602	5.04214	5.03278	5.04073	5.06562	5.04207	5.03101	5.04705	5.06345	5.06209	5.05058	5.0499	5.04701	5.04953	5.0535	5.07073
	5.19268	5.19135	5.19734	5.19403	5.16547	5.17993	5.17986	5.18751	5.19338	5.21846	5.2154	5.19123	5.18113	5.21343	5.19645	5.1887	5.23057	5.21169	5.20973	5.18972	5.20456	5.20062	5.19947	5.20211	5.19954	5.20618	5.19121	5.1985	5.18438	5.20165	5.21005	5.20467	5.1979	5.2044	5.2019	5.19189	5.21662	5.18537	5.19188	5.19375	5.20257	5.19122	5.19911	5.2196	5.20633	5.19416	5.20679	5.19238	5.19665
	5.02372	5.00761	5.01238	5.01737	5.01612	5.0058	5.00572	5.01491	5.0027	5.00622	5.02226	5.01553	5.01475	5.01038	4.99356	5.0303	5.01976	4.98403	5.02942	5.00675	5.00866	5.01377	4.99079	5.00271	5.02434	5.00786	5.00305	5.00913	5.00575	5.01568	5.01596	5.00389	5.00755	5.01549	5.00239	5.00606	5.01919	4.99825	5.00545	5.0235	5.00216	4.99762	5.00843	4.9969	5.01724	5.01036	5.01372	5.00858	5.01544
	5.02972	5.03029	5.0206	5.02368	5.01608	5.02567	5.05084	5.02836	5.02945	5.0304	5.02506	5.01438	5.03588	5.03178	5.04143	5.02829	5.03474	5.03011	5.03064	5.03063	5.02531	5.00859	5.03731	5.03033	5.00783	5.00826	5.03368	5.02255	5.01219	5.0165	5.01225	5.02335	5.02004	5.01236	5.02496	5.01918	5.03113	5.03039	5.03378	5.02195	5.02363	5.02872	5.03411	5.03553	5.02423	5.02325	5.03926	5.02552	5.03207
	5.11305	5.11335	5.08952	5.11379	5.10765	5.12729	5.10255	5.09263	5.10206	5.09962	5.09999	5.11058	5.09332	5.10417	5.12085	5.10316	5.09351	5.09258	5.11319	5.12858	5.11306	5.11154	5.10903	5.11676	5.11883	5.12856	5.1118	5.09601	5.10132	5.10824	5.10759	5.11184	5.11903	5.1085	5.1174	5.12249	5.1103	5.10058	5.09622	5.12163	5.09798	5.12085	5.11937	5.08333	5.11022	5.1176	5.09329	5.11372	5.10687
	5.14838	5.1586	5.16965	5.15002	5.15399	5.1516	5.16336	5.16705	5.17375	5.15571	5.161	5.15639	5.1523	5.15713	5.18492	5.14516	5.15705	5.13839	5.15932	5.1583	5.15905	5.15824	5.15964	5.14365	5.16322	5.1523	5.16724	5.1704	5.14669	5.15596	5.16198	5.14643	5.15537	5.166	5.1554	5.15181	5.16064	5.13491	5.14195	5.15166	5.15333	5.15941	5.15095	5.18425	5.1631	5.16618	5.16385	5.16337	5.15846
	5.09909	5.11513	5.11948	5.11638	5.12066	5.11506	5.11055	5.10868	5.11818	5.10556	5.12921	5.14	5.0952	5.09996	5.11357	5.10394	5.09523	5.10971	5.11029	5.1063	5.10563	5.10963	5.10867	5.11679	5.10984	5.1059	5.09881	5.0914	5.10421	5.09361	5.11698	5.1286	5.10431	5.11648	5.10716	5.12337	5.10742	5.11783	5.11059	5.11737	5.11125	5.12387	5.12802	5.12768	5.11629	5.10891	5.10221	5.11333	5.10083
	5.07812	5.10825	5.11732	5.07793	5.09011	5.09881	5.08592	5.09937	5.0979	5.0919	5.09079	5.10621	5.0885	5.08689	5.08451	5.0961	5.07646	5.10749	5.11037	5.10075	5.10235	5.10566	5.08651	5.10441	5.09428	5.10406	5.10608	5.08803	5.1059	5.11381	5.10088	5.10517	5.10353	5.10805	5.10366	5.09635	5.09308	5.11856	5.11945	5.08893	5.10412	5.09812	5.08631	5.11033	5.13723	5.09759	5.10521	5.09755	5.09456
	5.17972	5.17004	5.1738	5.18077	5.14613	5.16778	5.16885	5.17244	5.18623	5.1699	5.16548	5.17396	5.173	5.16658	5.1717	5.16978	5.1717	5.15196	5.1759	5.17704	5.17899	5.16661	5.17506	5.17108	5.16614	5.15968	5.1645	5.163	5.17524	5.15008	5.17252	5.17449	5.18064	5.17251	5.18305	5.17928	5.16494	5.1858	5.147	5.18376	5.16568	5.1538	5.17105	5.18452	5.16334	5.17157	5.15406	5.17584	5.1588
	4.99443	4.98292	4.99753	5.00907	5.00347	4.9953	5.00463	5.00065	5.01601	4.98788	5.00903	4.99402	4.9908	5.00997	4.99468	5.01084	4.99398	5.00932	4.99861	5.00326	4.99736	4.9925	4.99433	5.00311	4.99004	4.99201	4.9878	5.01317	4.98072	4.99708	5.01401	5.00621	5.01446	4.99146	5.01159	5.00059	5.00053	5.01672	4.9803	5.00306	5.00618	5.00298	4.99708	4.98651	4.98573	4.99089	4.99136	5.01533	4.99656
	5.00023	5.00976	5.00639	5.01771	5.00611	5.00474	5.01236	5.0007	5.00702	5.02306	5.01058	5.00592	5.03596	5.02007	4.99917	5.01926	5.01821	4.99436	5.00013	4.99021	5.00648	5.00421	5.02367	4.99815	5.00411	5.01848	5.02171	4.99947	4.99426	5.00834	4.9923	5.00181	4.99276	5.00839	4.98976	5.015	5.00581	5.01322	5.00193	5.01218	5.01636	5.00249	5.0109	5.00913	4.99873	4.98963	5.00238	5.00816	5.01538
	5.006	4.99996	5.01603	5.01355	5.00009	5.02478	5.01888	5.00971	5.01545	5.02292	5.01758	5.01952	5.01547	4.99548	5.01196	5.02224	5.0161	5.0104	5.0259	5.03979	4.99264	5.00962	5.02493	5.00546	5.0062	5.01185	5.02384	4.99996	5.01074	4.99151	5.01712	5.00105	5.00857	5.01803	5.01498	5.0167	5.03627	5.02156	5.00485	5.02863	5.01972	5.01361	5.00867	5.01339	5.02371	5.02163	5.01364	5.00415	5.02518
	5.02247	5.02691	5.01447	5.03907	5.03167	5.045	5.01838	5.02661	5.01992	5.03138	5.00333	5.01986	5.02356	5.01339	5.04513	5.03552	5.03426	5.01796	5.01446	5.04452	5.02323	5.02931	5.03573	5.02822	5.0344	5.01178	5.02575	5.03011	5.03879	5.04233	5.02526	5.02681	5.02305	5.02696	5.02873	5.04144	5.02855	5.04278	5.03952	5.03335	5.02331	5.04406	5.0374	5.0161	5.01842	5.02672	5.03246	5.02293	5.03149
	5.13846	5.14737	5.14009	5.12372	5.13173	5.13365	5.13525	5.12454	5.14186	5.13371	5.12718	5.13379	5.13294	5.13583	5.13717	5.15015	5.14261	5.13531	5.13308	5.14165	5.15366	5.12954	5.14144	5.15319	5.13992	5.14606	5.13905	5.14964	5.13641	5.1176	5.13746	5.14331	5.13145	5.1402	5.15862	5.12215	5.14254	5.13686	5.14057	5.14212	5.12715	5.12563	5.11854	5.14618	5.13986	5.16098	5.12443	5.11754	5.15176
	5.17256	5.1766	5.17712	5.17241	5.16953	5.17214	5.17657	5.18782	5.16428	5.18238	5.18013	5.17704	5.16839	5.17044	5.17731	5.16593	5.19373	5.17966	5.16588	5.16744	5.19236	5.18866	5.17243	5.17182	5.16644	5.18361	5.19649	5.16682	5.1996	5.16973	5.17673	5.18915	5.18588	5.15793	5.16018	5.17424	5.17227	5.17592	5.17342	5.1904	5.18321	5.16667	5.14816	5.18256	5.1604	5.16479	5.16769	5.18029	5.16305
	5.17597	5.16871	5.16082	5.17707	5.18928	5.18845	5.16534	5.173	5.17475	5.18801	5.17564	5.17671	5.16425	5.158	5.16534	5.17715	5.16373	5.18201	5.18086	5.17462	5.18792	5.16928	5.19344	5.1544	5.18322	5.17963	5.16472	5.15708	5.16488	5.19831	5.16419	5.17331	5.15697	5.16555	5.17433	5.17809	5.17259	5.18079	5.15786	5.16432	5.16739	5.19507	5.17063	5.19207	5.17334	5.17952	5.16784	5.17497	5.18237
	5.04305	5.05927	5.05205	5.03244	5.03925	5.04157	5.02905	5.03424	5.04103	5.04013	5.03957	5.04811	5.03461	5.05047	5.03758	5.04195	5.02619	5.06126	5.01704	5.05321	5.01761	5.06389	5.02505	5.04301	5.04434	5.04866	5.04182	5.03386	5.05256	5.02999	5.05422	5.04264	5.04934	5.04053	5.02269	5.03555	5.03703	5.03784	5.03072	5.04978	5.05631	5.03551	5.0435	5.04704	5.06257	5.04311	5.05044	5.04179	5.04221
	5.11423	5.13165	5.12813	5.13067	5.12073	5.12038	5.13585	5.13488	5.11686	5.11027	5.11635	5.13106	5.12812	5.12566	5.13341	5.14719	5.15093	5.11742	5.1242	5.11408	5.12771	5.12685	5.13486	5.11071	5.125	5.11755	5.11257	5.12648	5.10955	5.12461	5.12075	5.1215	5.12776	5.12232	5.10951	5.11704	5.1108	5.14099	5.12938	5.13112	5.11922	5.1288	5.12318	5.11953	5.13658	5.13065	5.1262	5.12207	5.13616
	5.1545	5.1825	5.17445	5.16357	5.17331	5.19781	5.16897	5.16968	5.16247	5.1941	5.16999	5.16352	5.16246	5.18604	5.18255	5.16694	5.16307	5.16957	5.16704	5.19116	5.1842	5.18256	5.1886	5.16077	5.1695	5.18331	5.17486	5.17067	5.16775	5.1676	5.16845	5.18081	5.16855	5.1885	5.17575	5.19141	5.18352	5.16934	5.16789	5.17751	5.17739	5.17813	5.17523	5.17136	5.16699	5.18195	5.16848	5.16854	5.1675
	5.17198	5.15872	5.19103	5.17125	5.16015	5.17104	5.15968	5.16834	5.17681	5.15873	5.16186	5.16842	5.16996	5.18765	5.18655	5.18537	5.1731	5.18182	5.17945	5.1741	5.17352	5.18804	5.15606	5.16487	5.18682	5.17204	5.18278	5.1773	5.18643	5.1804	5.17463	5.18937	5.1861	5.19027	5.17327	5.1818	5.15957	5.17779	5.18495	5.1783	5.15908	5.17913	5.17811	5.16765	5.17347	5.17119	5.17266	5.17239	5.16025
	5.12797	5.14675	5.13598	5.15448	5.14276	5.13841	5.13949	5.1347	5.13841	5.13293	5.15228	5.1544	5.14398	5.13527	5.13675	5.14521	5.1411	5.15495	5.13448	5.13933	5.1499	5.13564	5.14843	5.15294	5.13621	5.14409	5.14329	5.15637	5.15328	5.14998	5.14574	5.15286	5.13936	5.13508	5.15421	5.14104	5.15405	5.14422	5.11929	5.14027	5.1555	5.14319	5.1483	5.16598	5.14504	5.15123	5.14464	5.16101	5.14647
	5.10105	5.09711	5.08553	5.06472	5.08799	5.09328	5.087	5.0851	5.07334	5.08587	5.06584	5.0746	5.09837	5.06857	5.08683	5.08363	5.08114	5.0773	5.08151	5.08912	5.08786	5.07403	5.08993	5.06791	5.09809	5.09158	5.07528	5.08847	5.07964	5.08537	5.09044	5.0857	5.08369	5.08012	5.07958	5.06788	5.06502	5.10556	5.09377	5.07009	5.09014	5.08801	5.07548	5.09184	5.08909	5.06989	5.08515	5.07976	5.07807
	5.08654	5.06231	5.07056	5.05168	5.06968	5.07793	5.06593	5.07206	5.07227	5.06571	5.08048	5.0782	5.06215	5.06566	5.05909	5.06839	5.08288	5.07553	5.0598	5.05475	5.07998	5.06763	5.06293	5.06882	5.07205	5.08603	5.07341	5.07504	5.07748	5.07235	5.06765	5.08748	5.06764	5.08309	5.05382	5.07535	5.08217	5.06227	5.06039	5.07428	5.06386	5.06429	5.09946	5.07437	5.07619	5.08208	5.06314	5.06964	5.0857
	5.06933	5.07549	5.08546	5.06211	5.08827	5.06709	5.06734	5.05442	5.07741	5.06233	5.06767	5.06445	5.05539	5.08596	5.06836	5.08216	5.07369	5.05959	5.07332	5.06937	5.06174	5.0715	5.06171	5.05876	5.0802	5.07275	5.08013	5.06933	5.05749	5.05587	5.07359	5.07724	5.08457	5.07128	5.08448	5.06717	5.0969	5.08222	5.06038	5.06533	5.08716	5.07037	5.07403	5.07458	5.07264	5.06443	5.06229	5.0792	5.0692
	5.05698	5.07906	5.0745	5.09798	5.09281	5.08756	5.08268	5.08157	5.09624	5.07377	5.08274	5.08883	5.0711	5.07936	5.0845	5.09559	5.08562	5.0862	5.08638	5.08792	5.09519	5.11465	5.08323	5.10158	5.10114	5.08513	5.08138	5.07901	5.08298	5.09	5.08768	5.09029	5.09204	5.08483	5.08472	5.07503	5.07471	5.09636	5.09586	5.09959	5.08024	5.07995	5.09506	5.07702	5.09769	5.08512	5.07811	5.09848	5.0923
	5.04041	5.04253	5.02706	5.04721	5.02578	5.06312	5.04188	5.0495	5.05252	5.03423	5.04811	5.03345	5.03814	5.03123	5.02402	5.0487	5.04308	5.03945	5.03591	5.03826	5.04879	5.05162	5.02179	5.04103	5.03362	5.0404	5.02613	5.04377	5.03143	5.04449	5.04146	5.03563	5.02349	5.04228	5.04754	5.04751	5.0371	5.04056	5.04902	5.03994	5.04155	5.0499	5.0343	5.03017	5.05031	5.04378	5.02075	5.03879	5.04266
	5.15929	5.1383	5.14211	5.12731	5.13746	5.1564	5.15122	5.16646	5.14013	5.15789	5.12911	5.13829	5.1237	5.15081	5.13955	5.14326	5.13985	5.14658	5.13426	5.13328	5.1337	5.14141	5.13969	5.14079	5.15064	5.14126	5.13111	5.13801	5.14615	5.16317	5.15324	5.13819	5.13553	5.13197	5.12834	5.14496	5.15203	5.15036	5.14764	5.14582	5.13973	5.12075	5.13905	5.14497	5.126	5.14702	5.15848	5.13808	5.13792
	5.10119	5.09832	5.10361	5.10453	5.07633	5.09581	5.09536	5.0974	5.08205	5.0897	5.07918	5.09616	5.09348	5.10543	5.09714	5.06883	5.10462	5.09072	5.10268	5.09822	5.09254	5.08457	5.09265	5.0856	5.07505	5.08208	5.09039	5.07903	5.10023	5.08251	5.09509	5.10655	5.10023	5.08748	5.08554	5.08775	5.08608	5.09952	5.08489	5.07804	5.08001	5.08233	5.07381	5.08286	5.08712	5.0857	5.09753	5.06078	5.10831
	5.18675	5.19757	5.19391	5.19153	5.20141	5.20197	5.18761	5.20361	5.19147	5.18639	5.20898	5.19734	5.21688	5.20835	5.19652	5.18849	5.205	5.19487	5.20107	5.19863	5.18541	5.20245	5.20851	5.20647	5.19619	5.21208	5.19684	5.1873	5.20507	5.19195	5.18462	5.19854	5.20811	5.18896	5.21258	5.20515	5.20246	5.19684	5.18322	5.192	5.18655	5.20644	5.20412	5.21194	5.18483	5.19902	5.20992	5.18537	5.18295
	5.18735	5.21904	5.19532	5.18454	5.19341	5.18817	5.20677	5.19431	5.19791	5.20876	5.18619	5.18993	5.21114	5.19796	5.20432	5.18504	5.21371	5.20323	5.20391	5.20003	5.19265	5.20651	5.19204	5.21127	5.17096	5.22837	5.19226	5.18643	5.20897	5.19033	5.18304	5.2118	5.19569	5.20856	5.17714	5.20503	5.20948	5.20011	5.19872	5.19852	5.19493	5.22068	5.19246	5.21122	5.20055	5.21456	5.20453	5.21749	5.19576
	5.19743	5.18838	5.17937	5.17806	5.20049	5.18537	5.2009	5.18958	5.18832	5.1813	5.1954	5.18737	5.20311	5.18316	5.18347	5.17604	5.19488	5.18849	5.18818	5.20897	5.1856	5.21162	5.18264	5.18882	5.18303	5.18173	5.16949	5.17913	5.19098	5.19624	5.17953	5.17852	5.20586	5.18273	5.18528	5.17595	5.20682	5.18531	5.18087	5.17882	5.178	5.18842	5.19171	5.19036	5.18365	5.1848	5.1817	5.17717	5.19304
	5.18501	5.19667	5.17042	5.17812	5.17968	5.1706	5.19045	5.19087	5.19716	5.19029	5.17487	5.17381	5.15968	5.19236	5.15837	5.171	5.17709	5.18798	5.16946	5.17244	5.16697	5.17871	5.17702	5.1709	5.15598	5.19313	5.16687	5.19236	5.17245	5.16279	5.16943	5.15345	5.17179	5.15725	5.1546	5.14429	5.15812	5.16784	5.16384	5.17219	5.17904	5.17507	5.16554	5.17235	5.18544	5.15914	5.17318	5.1644	5.16939
	5.19749	5.18114	5.19372	5.1954	5.20761	5.21231	5.19994	5.20924	5.20548	5.19863	5.21747	5.20365	5.18853	5.18967	5.18492	5.17863	5.19189	5.18446	5.19174	5.20059	5.19171	5.20243	5.20486	5.21391	5.19042	5.20002	5.21257	5.19643	5.19964	5.19432	5.2087	5.21843	5.18381	5.21027	5.19654	5.19763	5.205	5.20332	5.19758	5.19788	5.19017	5.20105	5.19542	5.20322	5.19565	5.19943	5.1982	5.20087	5.19517
	5.05826	5.05508	5.06317	5.06232	5.0462	5.06153	5.06281	5.06092	5.05477	5.04774	5.05293	5.04735	5.04339	5.05214	5.04541	5.04902	5.05892	5.05552	5.06676	5.06727	5.04495	5.0461	5.06138	5.05581	5.04911	5.05628	5.05578	5.05758	5.05532	5.05104	5.07427	5.04717	5.04925	5.05649	5.06514	5.07464	5.05481	5.06798	5.06289	5.06866	5.04704	5.05467	5.06175	5.03816	5.05288	5.05333	5.04876	5.05791	5.04314
	5.05237	5.04566	5.04978	5.04059	5.04699	5.06252	5.0546	5.03799	5.07064	5.06715	5.05568	5.09553	5.05688	5.03891	5.03736	5.03977	5.04232	5.05221	5.04506	5.03945	5.05483	5.04673	5.06946	5.05663	5.05715	5.07249	5.05305	5.03377	5.06249	5.05865	5.05911	5.03734	5.05671	5.0455	5.06441	5.05683	5.05188	5.06039	5.05445	5.04536	5.05386	5.05537	5.06059	5.05191	5.06214	5.05231	5.03678	5.04509	5.0506
	5.00405	4.99646	5.03475	5.01489	5.02537	4.98909	4.99597	5.00247	4.99826	5.01076	5.00175	5.01244	5.02129	5.00426	5.0161	4.9916	4.99452	5.00135	5.00851	4.99803	4.99079	4.97815	4.98968	5.01295	5.0132	4.99158	4.98242	4.994	4.97913	5.00393	4.98823	4.98543	5.00162	4.9962	4.99383	5.01845	4.99146	4.99647	4.99215	4.98934	4.99578	5.00913	5.02451	4.9974	5.00286	5.00966	5.00553	4.98273	4.99898
	5.01354	4.98318	5.00051	5.00353	5.0083	5.0176	4.98459	4.99505	5.01267	4.99719	5.00683	4.97689	5.00258	4.9931	5.00322	5.01418	5.0145	4.99996	5.00696	4.99837	5.01237	5.00981	5.00323	5.00985	4.9929	4.99039	4.98937	4.99232	4.98398	4.99527	5.00843	4.99161	5.00423	5.00279	5.00013	5.01939	4.99723	4.99334	5.01019	5.01612	5.01579	4.99338	5.00092	4.99607	4.99989	4.99975	5.00318	5.0086	4.98831
	5.15315	5.15377	5.12788	5.13617	5.132	5.13438	5.13809	5.15041	5.14665	5.14095	5.13662	5.1558	5.14439	5.14438	5.15507	5.14132	5.16142	5.12886	5.14974	5.11998	5.14474	5.15187	5.13377	5.14562	5.11665	5.14543	5.15323	5.15284	5.13604	5.14822	5.14723	5.15977	5.15318	5.14941	5.15868	5.14051	5.15481	5.13915	5.14937	5.15924	5.13954	5.1457	5.13612	5.14554	5.14816	5.15936	5.13903	5.14659	5.14421
	5.20404	5.18567	5.19248	5.19026	5.19037	5.18901	5.19417	5.20521	5.19416	5.17619	5.18233	5.17765	5.19735	5.18408	5.16447	5.17355	5.18711	5.19273	5.19523	5.17638	5.17577	5.18665	5.1819	5.16309	5.18479	5.19217	5.1877	5.18439	5.19887	5.16252	5.19057	5.18306	5.18565	5.16643	5.17418	5.19366	5.16719	5.19688	5.16948	5.17697	5.17817	5.1754	5.16848	5.18249	5.19875	5.18383	5.19542	5.18714	5.19513
	5.19304	5.20918	5.19521	5.19936	5.20573	5.19515	5.19688	5.20441	5.20523	5.20556	5.20808	5.19901	5.20737	5.18459	5.20229	5.20813	5.20281	5.20197	5.20437	5.21279	5.19858	5.20106	5.19608	5.20586	5.19797	5.20608	5.19989	5.20368	5.20467	5.19254	5.20151	5.19869	5.19048	5.18819	5.21715	5.20481	5.22321	5.18478	5.20785	5.20884	5.21641	5.21136	5.19605	5.20728	5.20479	5.20116	5.21619	5.19802	5.20894
	5.01669	5.04172	5.0177	5.02977	5.02826	5.04421	5.04693	5.00667	5.02258	5.01491	5.02199	4.99461	5.03468	5.02766	5.02378	5.01873	5.01428	5.01638	5.04013	5.02138	5.0152	5.02372	5.03182	5.02489	5.01515	5.0167	5.03197	5.01261	5.01768	5.0197	5.02625	5.03153	5.01828	5.02807	5.01718	5.02669	5.0282	5.02775	5.02861	5.01014	5.03524	5.02411	5.02574	4.99862	5.01867	5.00981	5.02862	5.00911	5.0306
	5.17151	5.17917	5.19296	5.19027	5.16536	5.1882	5.18563	5.18064	5.18637	5.1845	5.19355	5.1935	5.17964	5.16753	5.17492	5.19569	5.19097	5.15199	5.19088	5.1941	5.16425	5.17276	5.17971	5.18323	5.16821	5.19145	5.19544	5.18162	5.1938	5.19063	5.17909	5.17793	5.18721	5.18157	5.18511	5.19149	5.19155	5.1738	5.16888	5.18648	5.19424	5.19495	5.17816	5.17902	5.20016	5.17685	5.16523	5.16893	5.16501
	5.08268	5.06949	5.08172	5.07225	5.06104	5.07636	5.05837	5.05829	5.06075	5.05294	5.06734	5.06822	5.07761	5.06505	5.0703	5.07253	5.05607	5.07748	5.06202	5.06887	5.07302	5.07374	5.08249	5.07197	5.05548	5.05524	5.05819	5.07821	5.07093	5.06709	5.07906	5.0798	5.08015	5.07707	5.07407	5.09369	5.05788	5.06821	5.05955	5.05947	5.07287	5.05544	5.06418	5.0558	5.08104	5.0684	5.06145	5.07441	5.0773
	5.02528	5.03259	5.01371	5.0175	5.00456	5.02717	5.00735	5.02167	5.03335	5.02852	5.01017	5.01539	5.02592	5.0235	5.01771	5.01816	5.01354	5.02122	5.02103	5.0137	5.02921	5.00482	5.03648	5.01618	5.01214	5.00216	5.01881	5.01086	5.02099	5.0381	5.01136	5.01849	5.0183	5.01982	5.01122	5.0073	5.01733	5.00362	5.01568	5.02371	5.02166	5.01798	5.02727	5.02908	5.01735	5.00151	5.00401	5.01466	5.00284
	5.19135	5.16972	5.17887	5.16161	5.16866	5.18023	5.17845	5.15807	5.18236	5.17185	5.17798	5.19211	5.16891	5.1703	5.16998	5.18657	5.1559	5.17539	5.17415	5.16013	5.19514	5.18202	5.16711	5.15731	5.17648	5.16885	5.15524	5.16738	5.17197	5.17237	5.15939	5.18439	5.17634	5.1595	5.15946	5.15423	5.17204	5.17805	5.1591	5.15384	5.19565	5.16698	5.17928	5.15207	5.17693	5.17305	5.18314	5.1663	5.17859
	5.04858	5.04723	5.02638	5.04927	5.05165	5.03997	5.03946	5.04895	5.02318	5.02655	5.02401	5.03712	5.04571	5.04356	5.03416	5.03881	5.03158	5.0415	5.02424	5.01683	5.0343	5.03122	5.04315	5.056	5.03158	5.04185	5.04391	5.04851	5.04685	5.03601	5.04299	5.04758	5.05173	5.05123	5.0311	5.03043	5.04805	5.02625	5.04721	5.02394	5.04644	5.03201	5.04976	5.05195	5.02935	5.03753	5.02795	5.03625	5.04336
	5.19078	5.20606	5.21194	5.19124	5.18599	5.20261	5.19521	5.18859	5.19363	5.18961	5.19817	5.18749	5.17602	5.19878	5.19638	5.19763	5.18799	5.21863	5.19367	5.20096	5.19312	5.20628	5.20466	5.18692	5.20354	5.20476	5.17812	5.18594	5.19039	5.19768	5.17921	5.17881	5.20252	5.20378	5.21632	5.19459	5.182	5.18506	5.18437	5.18163	5.19393	5.19271	5.20472	5.19442	5.20366	5.20014	5.19089	5.18736	5.20531
	5.08941	5.09007	5.07226	5.06657	5.0699	5.07936	5.07364	5.10358	5.09404	5.09028	5.07811	5.09241	5.08824	5.07639	5.08599	5.08786	5.08554	5.09424	5.09325	5.08152	5.07455	5.06293	5.07852	5.0895	5.08917	5.08446	5.07133	5.08496	5.08414	5.07566	5.06497	5.09073	5.08893	5.08254	5.07008	5.09907	5.07623	5.07723	5.06934	5.06702	5.08258	5.04983	5.06983	5.06354	5.08202	5.07971	5.0717	5.08081	5.08506
	4.99987	5.01291	4.99549	4.9957	5.00877	5.0188	5.02234	4.99159	5.01811	5.02041	5.00651	4.99354	4.99038	4.99837	5.01752	5.02376	5.0006	5.00732	5.01288	5.01247	4.99907	5.01421	5.00164	4.98946	5.00749	5.00029	5.01814	5.0093	5.00229	4.9994	5.00036	5.0031	5.01277	4.99908	5.00586	4.98565	4.99699	5.01904	4.98427	5.00399	5.00983	5.00435	5.02277	4.99896	5.0206	5.00023	5.00407	5.01307	4.98768
	5.13758	5.13252	5.1493	5.14072	5.12933	5.1539	5.15659	5.14746	5.14188	5.12787	5.1295	5.14408	5.14181	5.15115	5.13558	5.14437	5.1391	5.15471	5.14231	5.14627	5.1477	5.12846	5.13235	5.15193	5.14585	5.13275	5.14175	5.10624	5.13191	5.13221	5.14081	5.15535	5.13585	5.15187	5.13728	5.14022	5.13555	5.13984	5.15731	5.13433	5.14905	5.14143	5.14358	5.14689	5.12938	5.14331	5.13717	5.13117	5.14958
	5.01746	4.99999	4.98744	5.01117	4.99229	5.00011	5.00104	4.99725	4.98095	4.98844	4.99474	4.99959	5.00488	4.99958	4.99061	5.01955	4.99415	5.00827	4.98876	5.01755	5.00112	5.00404	4.99097	5.01599	4.99557	4.99106	4.99815	5.00253	4.99415	5.00184	4.99056	4.97924	4.98683	5.01508	5.02937	5.00573	5.0034	5.01949	5.00756	5.00447	5.00643	4.99054	4.98592	5.00047	5.00075	4.984	5.00369	5.00216	5.01287
	5.19371	5.17463	5.19331	5.20235	5.20942	5.20551	5.17844	5.20649	5.21067	5.20214	5.20566	5.21749	5.19529	5.20959	5.20528	5.18556	5.20006	5.19115	5.18508	5.20359	5.20115	5.19706	5.19461	5.18926	5.20249	5.21166	5.2106	5.19286	5.19937	5.18918	5.20366	5.21006	5.20269	5.19202	5.19097	5.20168	5.2107	5.19496	5.18767	5.20007	5.21301	5.20346	5.19229	5.17856	5.20383	5.19885	5.19392	5.18996	5.189
	5.04353	5.04912	5.04591	5.03351	5.0267	5.04858	5.02967	5.03408	5.03823	5.05399	5.03327	5.03878	5.05434	5.03365	5.04744	5.0365	5.04188	5.02446	5.04474	5.03976	5.04218	5.04671	5.04401	5.03698	5.04305	5.04203	5.04839	5.05494	5.05008	5.04254	5.03486	5.02049	5.033	5.05344	5.03673	5.03631	5.05006	5.06593	5.02597	5.03562	5.05052	5.04555	5.03187	5.02827	5.04359	5.05293	5.06456	5.03901	5.04708
	5.20343	5.1806	5.18883	5.19528	5.18517	5.22063	5.20377	5.20534	5.18992	5.20313	5.19377	5.19598	5.19782	5.20242	5.18975	5.20043	5.19005	5.1833	5.20765	5.20578	5.21054	5.19651	5.19153	5.2003	5.19154	5.19159	5.21495	5.18912	5.20731	5.18289	5.18992	5.19606	5.19164	5.19798	5.19824	5.18199	5.21029	5.18646	5.19166	5.20824	5.19826	5.21189	5.20132	5.20471	5.20117	5.21086	5.19156	5.20271	5.20747
	5.007	5.01381	5.01506	4.99669	5.02117	5.01196	5.0047	5.00518	5.00564	4.99813	5.00098	5.00359	5.017	5.01004	5.02835	4.9997	4.98841	5.01303	4.99133	5.0181	5.00275	4.99738	5.00267	5.00926	5.00742	5.00526	5.00426	5.01382	5.02164	5.01164	4.99447	4.99489	5.01702	5.00847	5.00073	5.00109	5.02254	5.01203	5.00611	5.00919	5.01907	5.00617	4.98913	5.00301	5.00034	5.01167	4.99376	5.00662	4.99187
	5.08256	5.09952	5.08198	5.08944	5.09515	5.09061	5.09165	5.08116	5.09237	5.0893	5.1015	5.09042	5.09692	5.0959	5.07006	5.08717	5.09907	5.09329	5.09194	5.0914	5.09145	5.08656	5.09821	5.0981	5.10601	5.09836	5.09951	5.10105	5.09433	5.08516	5.10379	5.08666	5.11058	5.08867	5.10455	5.09602	5.08896	5.08748	5.09133	5.09231	5.10272	5.09413	5.09613	5.0952	5.0781	5.1057	5.10171	5.10187	5.08127
	5.0446	5.03402	5.0446	5.04027	5.03569	5.03035	5.04174	5.0362	5.04379	5.03055	5.03317	5.03396	5.02914	5.04953	5.03739	5.03857	5.01854	5.02403	5.05699	5.04427	5.04935	5.03581	5.05759	5.03145	5.02393	5.03748	5.05318	5.05022	5.03504	5.04141	5.03282	5.04095	5.03235	5.0395	5.03406	5.02432	5.03949	5.0383	5.04986	5.03795	5.04958	5.02833	5.03022	5.05118	5.04619	5.03843	5.02749	5.04826	5.02598
	5.1968	5.17796	5.19112	5.20183	5.1816	5.1879	5.19446	5.1778	5.20599	5.21318	5.18713	5.19744	5.19515	5.18686	5.2077	5.20452	5.19574	5.19346	5.19057	5.18631	5.18401	5.18097	5.20644	5.20674	5.19157	5.19487	5.18449	5.18695	5.19976	5.19215	5.19244	5.2033	5.19449	5.18827	5.17324	5.21357	5.19047	5.19114	5.20158	5.20299	5.19603	5.19564	5.19576	5.18402	5.18639	5.18757	5.19493	5.20373	5.18902
	5.10889	5.11036	5.08394	5.0851	5.10547	5.08542	5.11097	5.09723	5.07512	5.10586	5.08879	5.09837	5.09326	5.0878	5.07227	5.08758	5.06767	5.08821	5.08167	5.09402	5.10127	5.09753	5.08783	5.07249	5.0836	5.09336	5.07634	5.07114	5.094	5.08521	5.08636	5.09278	5.07427	5.09624	5.08763	5.08524	5.08348	5.08044	5.09019	5.08658	5.0873	5.08298	5.10645	5.09925	5.0998	5.08295	5.09715	5.09065	5.10263
	5.19183	5.19748	5.18611	5.18113	5.19453	5.19969	5.2014	5.18977	5.18412	5.18611	5.20255	5.18603	5.18219	5.18054	5.18553	5.20184	5.19388	5.17211	5.17795	5.18864	5.21191	5.19214	5.17927	5.20481	5.20297	5.17891	5.17872	5.1775	5.19414	5.18619	5.19211	5.19217	5.18988	5.19003	5.1927	5.18422	5.18172	5.19051	5.20648	5.19848	5.18646	5.17766	5.20628	5.19263	5.18766	5.18923	5.19488	5.18283	5.1887
	5.07551	5.07332	5.08003	5.07516	5.08957	5.07586	5.07827	5.06903	5.07653	5.08057	5.07471	5.07377	5.09575	5.07964	5.0805	5.08407	5.08709	5.07053	5.07706	5.08754	5.07277	5.0692	5.07282	5.0761	5.08318	5.0883	5.0688	5.06334	5.07523	5.07308	5.09934	5.08224	5.08224	5.09534	5.07108	5.07069	5.07223	5.08824	5.07708	5.09031	5.07911	5.06772	5.08927	5.08564	5.10037	5.07021	5.08154	5.06998	5.07077
	5.03354	5.04366	5.02951	5.02774	5.01048	5.02522	5.04418	5.02981	5.05469	5.03637	5.05166	5.03172	5.03498	5.03674	5.03555	5.04365	5.04548	5.02547	5.04139	5.03702	5.02985	5.04622	5.02691	5.04637	5.03401	5.03961	5.04203	5.06185	5.03687	5.05342	5.03566	5.03497	5.01921	5.03865	5.02923	5.03352	5.03217	5.03826	5.03838	5.02298	5.02437	5.02382	5.02892	5.05393	5.02778	5.04161	5.04069	5.02972	5.04692
	5.02518	4.98517	5.00559	5.01405	4.99753	5.02103	5.01237	4.99581	5.00341	5.00794	5.01262	4.98923	5.02033	5.00868	5.01782	4.98493	5.00242	5.00862	5.02052	5.00788	4.98998	5.00448	4.99714	4.99019	4.99305	5.01366	4.99278	4.99654	5.00714	5.00711	5.0045	4.99751	5.01457	5.01656	5.00178	5.00442	5.01623	5.01008	5.00981	5.00305	4.99546	4.98904	5.01204	4.98854	4.9964	5.00151	4.99624	4.9873	5.00702
	5.15214	5.1407	5.15691	5.15491	5.14335	5.16691	5.14343	5.14919	5.15049	5.15825	5.14208	5.17581	5.14454	5.16753	5.15481	5.14216	5.16911	5.15478	5.17283	5.15228	5.15538	5.13433	5.158	5.16106	5.17006	5.14396	5.15996	5.14531	5.16251	5.1416	5.14608	5.1498	5.16691	5.16749	5.15665	5.14683	5.17151	5.15134	5.15894	5.15237	5.17287	5.14601	5.16761	5.15363	5.14543	5.1475	5.15872	5.15638	5.17879
	5.209	5.18898	5.20377	5.2084	5.20703	5.18781	5.20368	5.20239	5.21759	5.1991	5.21056	5.19939	5.18514	5.19699	5.17866	5.21012	5.19956	5.21009	5.19809	5.20146	5.18588	5.20442	5.19983	5.21243	5.20702	5.19166	5.19562	5.20123	5.206	5.20383	5.20282	5.1836	5.18809	5.19589	5.1897	5.18365	5.18725	5.19369	5.19036	5.19269	5.20047	5.19798	5.19604	5.21095	5.20862	5.2037	5.19906	5.1828	5.18956
	5.16679	5.16034	5.16026	5.18467	5.16419	5.16566	5.18001	5.16883	5.17234	5.17662	5.18276	5.17092	5.15578	5.16339	5.16659	5.16136	5.17776	5.16382	5.16396	5.1602	5.157	5.17316	5.18506	5.15619	5.16217	5.18663	5.17774	5.15641	5.16231	5.16793	5.151	5.16778	5.17418	5.16415	5.16003	5.1729	5.18651	5.15914	5.16948	5.15589	5.15263	5.18016	5.17779	5.18316	5.17736	5.17026	5.17737	5.15777	5.16918
	5.13624	5.13753	5.13953	5.11811	5.14219	5.14714	5.1399	5.13889	5.12532	5.17198	5.14264	5.14279	5.14287	5.15045	5.14066	5.13345	5.14685	5.12055	5.14421	5.15352	5.14476	5.14455	5.13937	5.14316	5.14859	5.16035	5.13168	5.14915	5.13714	5.13127	5.13885	5.15533	5.13203	5.13465	5.11652	5.13134	5.14986	5.1293	5.14712	5.14351	5.14186	5.15723	5.14196	5.13358	5.14886	5.13251	5.14261	5.12943	5.13034
	5.10339	5.07903	5.10281	5.09961	5.08205	5.10339	5.08039	5.0953	5.07798	5.08903	5.09374	5.09176	5.09067	5.09082	5.0925	5.09535	5.10294	5.09255	5.09851	5.09879	5.1007	5.08643	5.07576	5.08099	5.08094	5.08652	5.1035	5.09111	5.10833	5.10433	5.08168	5.10084	5.1055	5.10286	5.08139	5.08772	5.10876	5.08984	5.08277	5.10199	5.08969	5.09713	5.09034	5.09594	5.09058	5.10367	5.09243	5.09566	5.09863
	5.0308	5.03324	5.03693	5.03951	5.01789	5.03484	5.03393	5.02668	5.03767	5.02799	5.02087	5.02515	5.04159	5.02708	5.02755	5.03462	5.02606	5.03652	5.03636	5.02857	5.02768	5.04663	5.02834	5.03905	5.0257	5.017	5.02734	5.03815	5.03326	5.03605	5.04535	5.02893	5.03255	5.03237	5.02876	5.03353	5.01852	5.04374	5.00926	5.03283	5.01802	5.04318	5.03799	5.02998	5.02072	5.03957	5.00572	5.0264	5.03651
	5.01446	4.99827	5.02641	5.00839	5.01029	5.02184	5.00045	5.00587	5.01533	5.02046	4.99476	5.01258	5.02054	5.00649	5.00843	5.00212	5.01519	5.00498	5.00217	5.02179	5.02441	4.9989	5.00546	5.02031	5.00724	5.00254	5.02222	5.00484	5.01256	5.01008	5.00499	5.02313	5.01938	5.00051	5.00199	5.01494	5.00838	5.01105	5.0039	4.99659	5.00936	5.02037	5.01738	5.0102	5.00697	5.01784	5.02441	4.99923	5.01862
	5.05674	5.05887	5.05035	5.05044	5.04506	5.06091	5.047	5.06494	5.05856	5.05587	5.05377	5.05678	5.05693	5.06376	5.05318	5.05564	5.05948	5.07448	5.06625	5.06125	5.06785	5.0444	5.05498	5.06204	5.07921	5.04957	5.06896	5.05491	5.05344	5.07114	5.06319	5.06647	5.06787	5.06572	5.06782	5.04763	5.05915	5.05775	5.06766	5.05631	5.061	5.06584	5.05995	5.0503	5.06186	5.04467	5.04999	5.05766	5.06604
	5.04873	5.0562	5.05047	5.06585	5.06588	5.04529	5.04907	5.04786	5.0482	5.05303	5.05786	5.05756	5.05195	5.05667	5.03599	5.04866	5.05419	5.05463	5.0503	5.06622	5.04388	5.0418	5.05617	5.0458	5.04542	5.0495	5.05268	5.06813	5.05611	5.05117	5.04711	5.0529	5.05039	5.06159	5.04601	5.04639	5.04969	5.05016	5.041	5.05629	5.04821	5.05964	5.06348	5.05212	5.05248	5.05794	5.03416	5.06284	5.04319
	5.01371	5.02881	5.02851	5.04348	5.04563	5.02902	5.02232	5.01033	5.04264	5.00303	5.03066	5.03887	5.04157	5.03645	5.02226	5.03826	5.03606	5.02621	5.02746	5.03882	5.01566	5.03656	5.0344	5.02807	5.04121	5.02708	5.02429	5.03153	5.02924	5.03781	5.02591	5.03231	5.0377	5.01303	5.03957	5.02314	5.04103	5.03362	5.0357	5.04	5.03101	5.03561	5.02821	5.04007	5.02758	5.03404	5.03257	5.0201	5.02234
	5.20753	5.20127	5.20454	5.16961	5.18663	5.2043	5.19794	5.18959	5.1988	5.20065	5.19623	5.20049	5.20367	5.19024	5.19015	5.20446	5.20295	5.20733	5.19482	5.18539	5.19323	5.19095	5.19947	5.19276	5.19626	5.19815	5.20024	5.19953	5.2158	5.19091	5.18582	5.19093	5.19588	5.18662	5.21028	5.19558	5.20348	5.18746	5.20003	5.20107	5.1968	5.19631	5.19651	5.19985	5.20621	5.18014	5.17602	5.18565	5.18945
	5.19939	5.19601	5.19808	5.19897	5.22249	5.21102	5.19361	5.20359	5.19604	5.2101	5.19746	5.17837	5.20367	5.19348	5.19598	5.18704	5.20281	5.20046	5.19448	5.20435	5.19869	5.17807	5.20164	5.18282	5.20047	5.23135	5.20279	5.2015	5.21278	5.19147	5.19598	5.2018	5.21284	5.20307	5.19792	5.20955	5.22324	5.2113	5.186	5.21255	5.20228	5.1978	5.19591	5.19467	5.18786	5.20056	5.218	5.19118	5.2077
	5.16064	5.16843	5.15219	5.15865	5.1789	5.15725	5.16451	5.16397	5.16272	5.1649	5.15423	5.1639	5.14994	5.15867	5.17708	5.16059	5.15147	5.16805	5.15565	5.16798	5.1709	5.15453	5.15091	5.1642	5.16434	5.16252	5.15773	5.15272	5.1746	5.14756	5.15907	5.16853	5.16339	5.15068	5.17	5.14224	5.1511	5.15438	5.1356	5.16333	5.16921	5.1598	5.15888	5.16155	5.17215	5.14639	5.16963	5.17047	5.16657
	5.03819	5.02446	5.0083	5.0276	5.02655	5.03334	5.0251	5.02628	5.02319	5.02669	5.02246	5.01704	5.01812	5.03744	5.02628	5.04471	5.02902	5.02577	5.03447	5.01837	5.02961	5.02111	5.03476	5.02274	5.04708	5.04472	5.01902	5.04891	5.02056	5.04009	5.01559	5.03325	5.03293	5.006	5.02454	5.02445	5.0467	5.02233	5.02441	5.02675	5.0268	5.02504	5.00808	5.03859	5.05207	5.04281	5.0223	5.0449	5.04915
	5.08867	5.08999	5.0776	5.0963	5.09893	5.10636	5.09317	5.08098	5.0998	5.09707	5.0961	5.10662	5.10295	5.10616	5.09525	5.10712	5.08058	5.10193	5.09877	5.09503	5.10453	5.10338	5.09298	5.09267	5.09261	5.09551	5.1131	5.096	5.10111	5.07939	5.096	5.10895	5.10077	5.11567	5.10476	5.09468	5.10508	5.08866	5.09653	5.09614	5.09381	5.08177	5.08756	5.08591	5.09565	5.10107	5.1004	5.09183	5.08918
	5.12612	5.15086	5.14105	5.14679	5.12904	5.15724	5.14239	5.13789	5.14634	5.13877	5.14954	5.15673	5.1373	5.12027	5.13867	5.15148	5.13942	5.12923	5.1604	5.12911	5.14543	5.14257	5.15238	5.14291	5.15235	5.14981	5.16188	5.14916	5.17165	5.13088	5.15353	5.14584	5.15302	5.15149	5.15705	5.14074	5.13437	5.1416	5.12225	5.14626	5.13518	5.15267	5.15157	5.13978	5.16441	5.14738	5.15324	5.14614	5.16324
	5.0317	5.03166	5.03318	5.03228	5.04679	5.03149	5.04164	5.03897	5.01714	5.03131	5.03935	5.04382	5.02205	5.03342	5.03411	5.04131	5.02217	5.04067	5.03935	5.03069	5.04848	5.0338	5.02089	5.04649	5.04155	5.01085	5.03953	5.02911	5.0351	5.04011	5.01374	5.05919	5.02949	5.0323	5.02514	5.04471	5.03446	5.03104	5.02997	5.02634	5.03399	5.03193	5.0317	5.04402	5.04101	5.03469	5.03269	5.04455	5.05371
	5.14169	5.16059	5.16033	5.16259	5.15397	5.15302	5.15483	5.13928	5.16006	5.14595	5.14617	5.16447	5.16297	5.15998	5.1574	5.15962	5.15931	5.16297	5.14955	5.1661	5.13149	5.14726	5.13437	5.15771	5.16727	5.16114	5.16311	5.15642	5.16069	5.16385	5.14176	5.14782	5.13881	5.1578	5.14716	5.16518	5.16261	5.15731	5.14623	5.15696	5.16632	5.15155	5.15717	5.15574	5.15428	5.15425	5.16163	5.16086	5.15638
	5.14712	5.15041	5.13975	5.14365	5.13175	5.13563	5.13595	5.1427	5.14395	5.1612	5.11247	5.13322	5.13111	5.14576	5.13545	5.14349	5.14185	5.12631	5.11785	5.12814	5.14005	5.14365	5.14582	5.12617	5.13727	5.14753	5.14096	5.12215	5.14764	5.14248	5.15483	5.13864	5.13779	5.13328	5.13588	5.14368	5.12773	5.13862	5.13956	5.15037	5.13769	5.13967	5.13823	5.15172	5.14834	5.13482	5.14195	5.14275	5.15202
	5.0165	5.01126	5.01667	5.00609	4.98659	5.0034	5.02485	5.01856	5.01158	5.01748	5.00301	5.00849	5.01628	4.99004	5.02731	5.00184	5.02928	5.00067	5.02031	5.01024	5.01567	5.03038	5.02635	5.0282	5.0128	5.00937	5.00178	5.00516	5.00929	5.00767	5.00773	5.01287	5.0195	5.02607	5.0277	5.01505	5.01652	5.00829	5.01715	5.00881	5.02435	5.01995	5.03742	5.00823	5.02814	5.00529	5.02058	5.02567	5.0014
	4.97824	4.99076	5.01248	4.99177	4.9842	4.99867	5.01777	4.99737	4.99436	5.00078	4.9915	4.99798	5.01325	5.00536	5.01417	5.00295	5.00449	4.99957	4.99994	5.00964	5.01264	4.99738	4.99384	5.00136	4.98852	4.98991	5.01057	4.98984	4.99726	4.9982	5.00392	5.00414	4.97377	5.00155	4.9868	4.99852	4.98632	4.99649	4.99753	4.99409	5.00911	4.99572	5.00297	5.01688	5.00079	5.02277	4.99921	4.98484	5.00738
	5.00545	5.00492	5.00364	4.99735	5.00512	4.9975	5.03016	5.00691	5.00237	5.01955	5.01425	5.00951	4.99941	4.99537	5.0081	5.02868	5.01415	4.98993	4.99697	5.01734	4.98043	4.98861	5.02139	5.00957	4.99574	4.99998	5.03178	5.01041	5.01533	5.00431	5.00437	4.99259	4.99407	4.99329	5.00859	4.99838	4.97732	5.01413	5.01424	5.00805	5.00304	5.00549	5.01681	4.99608	5.01101	5.00854	4.99269	5.00003	5.01939
	5.05738	5.04536	5.071	5.06438	5.06063	5.07083	5.05332	5.06719	5.05906	5.05656	5.04119	5.06715	5.05803	5.06474	5.06521	5.06108	5.07463	5.04546	5.07122	5.0748	5.0634	5.0616	5.07065	5.05156	5.07111	5.0489	5.07996	5.07798	5.06942	5.06051	5.06235	5.05315	5.05885	5.0661	5.06264	5.04579	5.0503	5.05867	5.06031	5.06381	5.08358	5.05567	5.0713	5.06245	5.06228	5.05441	5.06296	5.04035	5.08188
	5.00562	4.98437	4.99656	5.00531	4.99607	5.00245	5.0191	4.98193	4.99683	4.9935	4.99836	4.99672	4.98881	5.00892	4.98432	4.98815	5.00774	5.00692	5.01412	4.99126	4.99795	5.00859	5.00349	5.00852	5.0068	5.00387	5.00522	4.99787	5.00677	5.00418	5.00278	5.00265	5.00139	4.98766	5.01789	4.99921	4.99017	4.98445	4.99967	5.00485	5.00969	4.99107	5.0025	4.99218	5.00316	5.01294	4.9991	5.00971	5.01362
	5.0092	4.99453	5.00552	5.01514	5.01499	5.01636	5.00981	5.01914	5.01617	5.01874	5.00335	5.00075	5.016	5.00202	5.00772	5.03901	5.01598	5.01753	5.0003	5.00162	5.01644	5.02861	5.02157	5.00595	5.02367	5.00358	5.00434	4.99836	5.01337	5.01257	5.00326	5.02213	5.00282	5.01764	5.00748	4.99144	5.0099	4.99577	5.00418	5.01375	5.02543	5.02079	5.00383	5.00791	4.99561	4.99674	5.02121	4.99572	5.02247
	5.03972	5.04678	5.04633	5.06219	5.03802	5.041	5.03871	5.0565	5.04865	5.03276	5.05636	5.05304	5.04344	5.05854	5.04979	5.05956	5.03775	5.03119	5.04549	5.03906	5.04686	5.03916	5.04478	5.04799	5.04018	5.04647	5.03944	5.03228	5.04215	5.05318	5.04732	5.05179	5.05004	5.05482	5.05062	5.05514	5.05277	5.03507	5.04005	5.04714	5.05172	5.05345	5.04055	5.05432	5.05308	5.04459	5.02155	5.05236	5.04371
	5.12296	5.13411	5.12083	5.13522	5.12046	5.12367	5.13761	5.10611	5.11271	5.11682	5.10693	5.11448	5.12302	5.11554	5.13812	5.13325	5.11475	5.13573	5.12266	5.12668	5.11886	5.1314	5.10739	5.11933	5.13198	5.11401	5.12302	5.12635	5.13765	5.12901	5.12004	5.12082	5.13467	5.10901	5.11091	5.10322	5.12622	5.12291	5.1276	5.1376	5.12634	5.12018	5.11892	5.13212	5.13396	5.13024	5.12441	5.12752	5.13492
	5.10774	5.13071	5.14745	5.12592	5.14181	5.11287	5.12911	5.13433	5.14071	5.14527	5.11267	5.10825	5.12811	5.12763	5.12041	5.11836	5.12799	5.10697	5.13834	5.10794	5.13109	5.12682	5.12841	5.12818	5.13097	5.11594	5.1312	5.13921	5.14401	5.13072	5.10076	5.13159	5.11968	5.12572	5.12087	5.12422	5.12652	5.14167	5.13492	5.13853	5.1311	5.12972	5.1355	5.1126	5.12863	5.13242	5.12727	5.12858	5.11805
	5.03087	5.02799	5.02238	5.03336	5.05803	5.04517	5.04666	5.05097	5.05099	5.0218	5.03044	5.03035	5.03475	5.02684	5.01872	5.03384	5.03641	5.04299	5.02877	5.03294	5.02762	5.03738	5.04365	5.05444	5.03325	5.04021	5.01765	5.0245	5.04007	5.02835	5.02608	5.03304	5.04106	5.03222	5.04364	5.0124	5.03683	5.0289	5.02355	5.02631	5.02445	5.03141	5.03394	5.03115	5.02907	5.00492	5.03055	5.05862	5.03568
	5.18763	5.15966	5.19258	5.18447	5.18471	5.18738	5.17904	5.18016	5.18644	5.1878	5.20321	5.18358	5.20987	5.1908	5.19724	5.18901	5.19595	5.18096	5.19952	5.18359	5.19925	5.18037	5.18756	5.19748	5.16814	5.18783	5.20695	5.18856	5.19873	5.19462	5.18603	5.21597	5.21007	5.19607	5.19258	5.18676	5.18466	5.18399	5.19417	5.17496	5.21186	5.21235	5.18869	5.18455	5.20261	5.16914	5.17913	5.17826	5.18403
	5.10096	5.10533	5.08234	5.10681	5.08424	5.09996	5.08541	5.09163	5.0909	5.08132	5.09809	5.10209	5.09326	5.11002	5.1035	5.08601	5.11494	5.09304	5.09224	5.10419	5.08597	5.0957	5.08337	5.09858	5.10603	5.07309	5.08344	5.08473	5.09974	5.09225	5.10507	5.09966	5.08615	5.08238	5.10289	5.09176	5.09951	5.09905	5.09411	5.0911	5.0935	5.08337	5.08955	5.11444	5.09826	5.10598	5.08174	5.07631	5.094
	5.20413	5.19201	5.18766	5.19795	5.19829	5.18718	5.18345	5.1909	5.18443	5.17834	5.18598	5.18104	5.2116	5.17801	5.17997	5.19384	5.19806	5.18415	5.1789	5.19113	5.19483	5.17346	5.17741	5.19219	5.20807	5.18749	5.18286	5.19057	5.18835	5.19148	5.19573	5.18939	5.19631	5.19393	5.19681	5.18799	5.18378	5.17451	5.19001	5.19011	5.20484	5.17709	5.17516	5.18828	5.17955	5.18906	5.17793	5.18947	5.20847
	5.167	5.14603	5.15331	5.16089	5.16376	5.13567	5.142	5.14529	5.15356	5.16733	5.13725	5.15528	5.16583	5.15222	5.14983	5.16323	5.14142	5.16398	5.14294	5.15264	5.14869	5.16245	5.14796	5.14271	5.14725	5.14032	5.16091	5.14832	5.13795	5.16247	5.13669	5.16188	5.15127	5.1418	5.1607	5.15099	5.13752	5.16673	5.14707	5.14834	5.15797	5.13526	5.14838	5.16138	5.15862	5.14837	5.12615	5.13824	5.15719
	5.04433	5.03877	5.0432	5.04042	5.03688	5.03039	5.05083	5.04064	5.04515	5.03862	5.04231	5.05095	5.03761	5.0337	5.04818	5.06335	5.03206	5.0518	5.05058	5.02683	5.03432	5.05974	5.03969	5.04231	5.0388	5.0464	5.05115	5.03775	5.03682	5.03351	5.04365	5.04939	5.02645	5.0316	5.05226	5.04789	5.04259	5.04211	5.04746	5.03838	5.04682	5.0465	5.04108	5.04292	5.03552	5.05118	5.03654	5.04165	5.04055
	4.9931	5.01448	5.00845	5.00853	4.99864	4.99003	5.00104	4.98894	5.01024	4.98355	4.99514	4.99014	5.00493	4.99769	5.00395	5.02511	5.02433	4.98483	4.99157	4.99947	5.00398	5.01484	4.99255	5.00625	4.98554	5.00459	5.00654	5.01236	4.99943	5.00696	5.0212	5.00396	5.00989	5.01178	4.99337	5.01821	5.00977	4.99711	5.00694	5.00041	5.00746	5.00382	5.00998	5.00813	5.0033	4.99612	5.00172	5.00398	4.97917
	5.18603	5.19789	5.19968	5.18636	5.18413	5.19891	5.19123	5.19463	5.19932	5.20226	5.19766	5.19502	5.19601	5.21285	5.20102	5.2088	5.20566	5.20694	5.20561	5.20372	5.20009	5.19412	5.19908	5.19525	5.17963	5.19936	5.18636	5.19576	5.18278	5.19021	5.19864	5.17589	5.19303	5.18447	5.19838	5.21505	5.21237	5.19599	5.18772	5.18861	5.20628	5.19666	5.19656	5.19708	5.19198	5.20343	5.19477	5.19975	5.20085
	5.05767	5.07521	5.07185	5.05961	5.07618	5.06026	5.07469	5.05705	5.07504	5.07487	5.06753	5.06063	5.0701	5.06056	5.04286	5.056	5.07161	5.06985	5.05551	5.06652	5.06733	5.06454	5.06923	5.06164	5.06692	5.05349	5.05097	5.07058	5.06356	5.07307	5.06183	5.07772	5.06353	5.06477	5.06529	5.05257	5.07343	5.07408	5.07243	5.07979	5.09682	5.06096	5.06795	5.06228	5.05976	5.06771	5.06423	5.0612	5.06869
	5.05586	5.06046	5.05844	5.06903	5.06436	5.05404	5.04754	5.0664	5.05754	5.05883	5.06253	5.05504	5.04916	5.04333	5.05658	5.0493	5.06505	5.06559	5.05878	5.05027	5.05203	5.06514	5.04328	5.07002	5.04544	5.05842	5.0531	5.0513	5.05537	5.06756	5.04076	5.08713	5.06083	5.08239	5.06522	5.03967	5.0524	5.04845	5.06562	5.0717	5.05068	5.05878	5.05452	5.04825	5.05472	5.05345	5.04659	5.04535	5.04507
	5.03251	5.05952	5.04173	5.04836	5.0675	5.04661	5.0538	5.05039	5.05018	5.04536	5.0537	5.0515	5.039	5.06179	5.05214	5.05167	5.05153	5.04871	5.04593	5.04227	5.03192	5.04523	5.04931	5.07823	5.04305	5.04864	5.04692	5.04652	5.04729	5.03458	5.06604	5.05725	5.03965	5.03194	5.05335	5.05822	5.07224	5.04664	5.07254	5.0443	5.0457	5.05682	5.06308	5.04721	5.06405	5.07239	5.05612	5.06173	5.03307
	5.09072	5.10255	5.1113	5.1068	5.11413	5.10915	5.10629	5.11	5.10845	5.10991	5.09606	5.11274	5.08569	5.10844	5.10879	5.10761	5.11344	5.09873	5.10607	5.10506	5.09854	5.10243	5.12376	5.07177	5.09098	5.08927	5.08975	5.11471	5.11294	5.09265	5.12477	5.11857	5.09992	5.08738	5.10923	5.1	5.10038	5.10248	5.12187	5.10887	5.11308	5.09907	5.10855	5.10119	5.1184	5.12507	5.09578	5.1044	5.1232
	5.04355	5.05347	5.04949	5.03185	5.03943	5.05512	5.05576	5.03345	5.02638	5.0515	5.05339	5.01715	5.05499	5.05121	5.04805	5.04341	5.03725	5.04701	5.04032	5.04521	5.00631	5.03903	5.05723	5.0369	5.05109	5.05713	5.04071	5.04706	5.05759	5.03646	5.03739	5.04605	5.0277	5.05464	5.04664	5.05132	5.0516	5.0361	5.03234	5.056	5.05882	5.05333	5.05152	5.04033	5.03595	5.05441	5.04125	5.02487	5.04727
	5.19308	5.18454	5.19775	5.20523	5.19615	5.19449	5.19865	5.19545	5.19392	5.17443	5.2067	5.20237	5.18755	5.19915	5.19411	5.19528	5.17912	5.21044	5.20223	5.1869	5.19267	5.20183	5.19753	5.2061	5.20775	5.19715	5.20046	5.18906	5.20198	5.21386	5.18523	5.21065	5.17466	5.1804	5.1952	5.17934	5.21319	5.188	5.19963	5.20566	5.20076	5.20493	5.19512	5.19173	5.20738	5.19984	5.20654	5.19354	5.19894
	5.08039	5.09424	5.09028	5.10193	5.10234	5.10135	5.09204	5.08529	5.10969	5.08281	5.1014	5.09536	5.09907	5.09562	5.08047	5.09826	5.1025	5.11162	5.083	5.09012	5.09417	5.08658	5.09704	5.10512	5.10553	5.1028	5.09317	5.0992	5.10734	5.10257	5.09743	5.091	5.1049	5.0913	5.079	5.08328	5.08396	5.09193	5.09845	5.09061	5.10305	5.10077	5.09914	5.08199	5.10101	5.08127	5.07548	5.09532	5.08239
	5.00189	4.98689	5.0161	5.02224	4.98904	5.0103	5.00905	5.01487	5.00011	4.99693	5.00294	4.99733	5.01328	5.00413	5.00612	5.00712	4.99292	5.00253	4.99135	4.99876	4.99914	4.99508	5.0099	4.9958	5.00054	5.00189	5.00655	5.01159	5.00038	5.01408	5.02309	4.99867	4.99147	4.99364	5.01393	5.01489	5.02152	5.00477	4.998	4.99804	5.00631	4.99175	5.00133	4.99804	5.00153	4.98912	5.0155	4.99814	5.01708
	5.12285	5.12372	5.1189	5.11967	5.12105	5.10691	5.11758	5.11385	5.12791	5.10191	5.106	5.11327	5.11622	5.11503	5.11683	5.09179	5.11701	5.11993	5.10911	5.10741	5.11421	5.1133	5.09937	5.10848	5.10597	5.11741	5.10895	5.10959	5.11523	5.09667	5.11828	5.12905	5.10603	5.09935	5.12244	5.12836	5.11822	5.11941	5.10681	5.10386	5.11486	5.10613	5.11196	5.10317	5.1119	5.12486	5.10469	5.10946	5.12031
	5.17427	5.17994	5.1857	5.16698	5.18323	5.17157	5.16448	5.18308	5.19958	5.18155	5.18003	5.17561	5.21124	5.17332	5.19952	5.17408	5.21875	5.17666	5.17989	5.17736	5.20078	5.19189	5.19682	5.19186	5.19442	5.19457	5.19336	5.18199	5.18835	5.17959	5.17637	5.18389	5.18145	5.18527	5.17007	5.18662	5.17858	5.18463	5.18439	5.18887	5.18247	5.1639	5.17263	5.18685	5.16208	5.16214	5.18725	5.1809	5.19177
	5.03536	5.03015	5.03817	5.03201	5.02874	5.0195	5.01841	5.01243	5.01799	5.0296	5.04208	5.02815	5.02943	5.01621	5.00287	5.02353	5.03125	5.04386	5.02559	5.0506	5.02766	5.01456	5.02246	5.03585	5.03075	5.0122	5.04312	5.03287	5.03044	5.0266	5.0325	5.0318	5.0275	5.01795	5.03039	5.02444	5.00882	5.03266	5.03925	5.02531	5.03313	5.0229	5.03272	5.02245	5.03362	5.03048	5.04372	5.03652	5.03114
	4.99491	5.00605	5.00443	5.00206	4.98781	5.00715	4.99174	5.00254	5.0101	5.00524	5.00036	4.99125	5.00638	4.99152	4.99907	4.99292	5.01198	5.00204	5.00829	4.98955	4.99885	5.00306	4.98965	4.98846	4.98122	4.98686	4.99497	4.9928	5.00965	5.00966	5.00377	5.02456	4.99154	4.99418	5.00982	4.99721	4.99956	5.01566	4.98823	4.99511	4.99722	5.00538	4.99593	4.98864	5.01415	5.00539	5.00489	5.01273	4.98682
	5.22401	5.19578	5.21402	5.20016	5.20351	5.18943	5.21225	5.21087	5.18879	5.19711	5.19479	5.1876	5.19153	5.19474	5.1989	5.20248	5.20294	5.1955	5.20664	5.19759	5.18932	5.20092	5.20507	5.19877	5.2085	5.18884	5.19368	5.20814	5.17919	5.18287	5.19237	5.20808	5.21812	5.20188	5.20867	5.19435	5.18751	5.19583	5.18836	5.21329	5.21376	5.19171	5.19061	5.20995	5.19965	5.18978	5.20005	5.19107	5.18599
	5.08827	5.07325	5.11507	5.08675	5.10672	5.09685	5.10003	5.07844	5.09583	5.09148	5.08868	5.07978	5.07915	5.09561	5.10279	5.07914	5.08474	5.10224	5.08102	5.08545	5.08883	5.09642	5.09459	5.11002	5.09072	5.0976	5.07862	5.10707	5.09614	5.10784	5.10384	5.10767	5.09762	5.08688	5.08904	5.09333	5.08006	5.0702	5.10331	5.09397	5.09709	5.09058	5.08408	5.09188	5.0967	5.10841	5.10195	5.10386	5.06852
	5.01342	4.99936	5.01022	5.00031	5.00853	4.99125	5.00643	5.00488	4.98217	4.99478	5.0107	4.97417	4.98695	5.01174	5.00775	5.01861	5.01066	5.01043	4.99499	4.99635	5.0092	4.99919	5.00787	4.99687	4.98866	5.00802	5.0029	5.00306	4.99285	4.98772	5.01238	4.99346	5.00085	5.00824	4.98842	4.98045	4.99523	5.00594	5.0014	5.00377	5.00488	5.00932	4.99596	5.01184	5.00346	4.99539	4.98717	5.00806	4.99398
	5.19941	5.1946	5.19783	5.19398	5.20366	5.18871	5.18767	5.20863	5.20306	5.20424	5.2005	5.20154	5.18442	5.20363	5.19463	5.20976	5.20276	5.18949	5.19252	5.19772	5.20034	5.18634	5.20011	5.19611	5.1976	5.20573	5.20361	5.20065	5.19805	5.20004	5.21633	5.18832	5.19661	5.19023	5.19451	5.1901	5.20942	5.2011	5.21569	5.19251	5.17507	5.22291	5.2109	5.1889	5.19442	5.2029	5.19647	5.20165	5.20028
	5.13522	5.11927	5.13026	5.14064	5.13798	5.1282	5.14707	5.11989	5.12325	5.13649	5.12724	5.11531	5.13569	5.14689	5.13375	5.12915	5.12845	5.11835	5.13595	5.13994	5.11393	5.12322	5.12529	5.15356	5.10879	5.12851	5.13673	5.13029	5.1313	5.13727	5.10755	5.12065	5.11734	5.13768	5.14119	5.13186	5.13732	5.13199	5.13552	5.12864	5.12475	5.11576	5.13844	5.11891	5.12329	5.13694	5.11787	5.1177	5.12927
	5.00123	4.99837	4.9981	4.99195	5.0085	4.99938	5.01063	4.9887	5.01679	5.00214	4.98346	5.01489	4.98532	5.01301	5.00215	4.9981	5.01227	5.01753	5.01986	5.00879	5.00876	5.00717	4.98993	4.99967	5.00686	5.01672	4.97887	4.9937	4.97532	4.99979	4.998	5.00403	4.99129	5.00092	4.99744	5.01252	4.98872	5.01148	5.00533	5.00599	5.00405	4.99684	5.01773	5.00659	4.99763	5.00096	4.99701	4.99037	4.99476
	5.01924	5.01683	5.02278	4.9979	5.02316	5.02076	5.01692	5.01067	5.00545	5.0065	4.98596	5.01835	4.99715	5.00638	5.00943	4.99484	5.0208	4.99259	4.99872	5.008	5.00685	4.99477	5.00675	4.98889	5.004	5.00828	5.00953	5.01261	5.0289	5.02257	5.01482	4.99025	4.98957	4.99995	5.00035	4.99344	4.99488	5.00556	5.00638	5.00766	5.01123	5.01012	5.01328	5.0103	5.01649	5.00045	4.98391	4.98771	5.00905
	5.13076	5.14176	5.13319	5.1151	5.12645	5.11462	5.12413	5.15647	5.13323	5.12673	5.12505	5.10707	5.11828	5.13002	5.11729	5.11794	5.13348	5.10507	5.1199	5.11675	5.13556	5.12838	5.12395	5.1069	5.13836	5.12285	5.13552	5.1383	5.12054	5.11615	5.13103	5.13465	5.13107	5.10471	5.1226	5.12557	5.12802	5.12643	5.13056	5.13451	5.14289	5.13461	5.11438	5.12111	5.14804	5.12237	5.13509	5.13313	5.1365
	5.05663	5.06188	5.04947	5.07333	5.05472	5.06574	5.05667	5.07002	5.06443	5.05875	5.07162	5.05642	5.04655	5.06911	5.05969	5.06932	5.06727	5.0581	5.07204	5.06975	5.05926	5.05978	5.06532	5.07227	5.07879	5.07381	5.07601	5.07802	5.04994	5.05878	5.05832	5.06678	5.05338	5.07112	5.06279	5.06833	5.07326	5.08014	5.062	5.04714	5.08298	5.04877	5.06452	5.084	5.06926	5.05711	5.07612	5.06262	5.05758
	5.20357	5.2076	5.20668	5.19514	5.2014	5.21966	5.20341	5.20854	5.19386	5.20269	5.17535	5.20169	5.17734	5.1937	5.18592	5.20536	5.20962	5.18393	5.2133	5.19882	5.1964	5.19044	5.18311	5.21082	5.19513	5.1808	5.18553	5.18309	5.21381	5.19178	5.19477	5.19931	5.20322	5.19204	5.20428	5.19206	5.20656	5.19639	5.20081	5.19447	5.18911	5.18744	5.18035	5.18348	5.19994	5.19903	5.18892	5.18719	5.19451
	5.18266	5.17472	5.18585	5.17922	5.16741	5.1805	5.16159	5.1717	5.16291	5.17936	5.1724	5.17625	5.16318	5.16786	5.17008	5.15579	5.16596	5.15878	5.18719	5.16378	5.17393	5.16815	5.16937	5.14724	5.17359	5.15731	5.16624	5.17204	5.16361	5.18272	5.1624	5.17499	5.17448	5.17869	5.17542	5.17961	5.1497	5.1367	5.1706	5.1509	5.17093	5.17822	5.17568	5.18407	5.16634	5.18371	5.18321	5.16478	5.16178
	5.17813	5.19517	5.18174	5.20272	5.18998	5.1757	5.18547	5.19356	5.16526	5.1731	5.17982	5.17975	5.16315	5.19405	5.1913	5.17035	5.19211	5.17786	5.18362	5.18598	5.18051	5.20293	5.18607	5.17696	5.18563	5.20202	5.17835	5.16227	5.17944	5.19377	5.19095	5.17471	5.17354	5.20089	5.19046	5.17581	5.17792	5.17527	5.16435	5.18965	5.17091	5.15962	5.17509	5.17354	5.18394	5.16623	5.18963	5.16874	5.18127
	4.99462	5.01241	4.9959	4.98526	4.99129	4.98608	5.00883	4.99584	5.00513	4.99197	5.01676	4.99831	4.98646	5.00582	4.97564	5.00323	5.00443	4.99514	4.9705	5.01382	5.01002	5.00111	4.98169	5.00159	5.00533	5.00211	5.00991	4.99073	4.98839	5.01017	5.01552	5.00713	4.99095	4.98927	4.99399	5.01069	4.9993	4.99296	4.9904	4.98282	4.99118	4.99827	5.00177	4.99722	5.00151	4.9942	5.00968	4.99072	4.97077
	5.18973	5.17084	5.19187	5.16761	5.18924	5.17838	5.19727	5.17036	5.19303	5.18966	5.18168	5.17716	5.2095	5.17712	5.17561	5.17918	5.17739	5.1797	5.181	5.18968	5.17726	5.18029	5.18593	5.18667	5.19205	5.16652	5.17379	5.17463	5.17206	5.16937	5.20124	5.16617	5.18117	5.18016	5.17338	5.17582	5.17035	5.179	5.16872	5.1905	5.16513	5.18235	5.17979	5.17802	5.17829	5.17482	5.18845	5.16456	5.15678
	5.18706	5.19165	5.15707	5.19003	5.17119	5.17808	5.18278	5.20828	5.18339	5.17757	5.19704	5.16379	5.19978	5.17934	5.18702	5.1793	5.18485	5.16913	5.1907	5.18574	5.19604	5.19266	5.1955	5.17889	5.17735	5.16873	5.18572	5.17024	5.18095	5.1867	5.15698	5.17603	5.18733	5.1709	5.17922	5.1825	5.18248	5.18524	5.17797	5.17115	5.18549	5.17867	5.20039	5.17572	5.16937	5.20131	5.17528	5.18506	5.18336
	5.10016	5.10114	5.08603	5.09837	5.10495	5.10264	5.10279	5.12571	5.11931	5.12785	5.09918	5.10464	5.10122	5.12488	5.12465	5.10854	5.11241	5.13045	5.09966	5.09369	5.10793	5.11089	5.10656	5.10274	5.0914	5.08349	5.10051	5.11518	5.1115	5.10501	5.10445	5.10125	5.08289	5.11261	5.10329	5.11179	5.12068	5.08253	5.10038	5.12634	5.10323	5.098	5.09037	5.12149	5.09847	5.11448	5.11165	5.11048	5.10605
	5.19266	5.18042	5.18299	5.19344	5.2012	5.20643	5.18953	5.19612	5.17848	5.18546	5.20633	5.19199	5.19899	5.18194	5.18923	5.19372	5.20256	5.18513	5.19881	5.1957	5.1702	5.18942	5.19895	5.18574	5.18362	5.20921	5.1955	5.1934	5.19105	5.19707	5.18564	5.19704	5.17916	5.1951	5.19345	5.16777	5.19812	5.18058	5.18823	5.20055	5.18431	5.17488	5.18718	5.1822	5.18344	5.20346	5.17915	5.19818	5.18737
	5.00241	4.99615	4.99884	5.00005	5.0154	5.00239	5.00921	4.99267	4.99657	5.00404	5.00545	5.00077	4.99293	5.01851	5.03462	5.00102	5.00894	5.01151	5.01055	5.01003	5.01158	4.99742	4.99421	4.99138	5.00843	4.99001	4.99185	5.00604	5.01789	5.00663	5.00295	5.02438	4.99168	5.00145	5.01431	5.01688	4.99757	4.98763	4.99436	5.00602	5.01343	4.99931	4.99528	5.00825	4.99798	5.00305	5.00803	4.99716	5.00186
	5.02518	5.00904	5.02945	5.02463	4.99335	5.00465	5.00535	5.00899	5.01419	5.01701	5.0026	5.0216	5.00491	5.02791	5.0124	5.02689	5.00829	5.00411	5.0036	5.00563	5.01291	5.02861	4.99909	5.00447	5.01033	5.01394	5.00384	5.01128	5.00128	5.01089	5.00763	5.02386	5.00106	5.01909	5.02582	5.03638	5.00984	4.99448	5.01454	5.01977	5.00876	5.00826	5.01356	5.0207	5.00849	5.01484	5.005	5.01916	5.00778
	5.06216	5.06982	5.07029	5.04631	5.062	5.06218	5.04624	5.04204	5.07596	5.06922	5.05486	5.07386	5.05209	5.04202	5.0681	5.07566	5.06407	5.06151	5.06177	5.04145	5.05556	5.05283	5.07312	5.05435	5.07218	5.04499	5.06708	5.04454	5.06226	5.06116	5.0506	5.06609	5.07161	5.05772	5.06531	5.06151	5.05995	5.05408	5.03987	5.06646	5.05018	5.07378	5.06597	5.07529	5.05638	5.06426	5.05742	5.03256	5.0486
	4.99968	5.00424	4.99839	5.0069	4.99323	5.00681	5.00288	5.0148	4.99934	5.0028	5.00441	5.00539	4.99875	5.00872	4.97835	5.00827	4.99184	4.99893	5.00015	5.01229	4.99459	5.00168	5.00501	4.99157	5.00361	5.02501	5.00112	5.01788	5.01529	4.99753	5.00134	4.99381	4.99101	5.00205	4.99544	5.0058	5.00746	5.00435	4.99721	5.00704	4.98619	5.00194	4.98887	4.99369	5.01074	5.00263	4.99617	5.00848	5.00394
	5.15974	5.1488	5.16072	5.16218	5.1507	5.16858	5.17435	5.16327	5.16147	5.15262	5.16515	5.16315	5.15541	5.16523	5.15471	5.15437	5.19443	5.15553	5.16809	5.14471	5.16573	5.13948	5.15455	5.16742	5.15505	5.16009	5.16614	5.14981	5.15558	5.16079	5.15824	5.15342	5.16385	5.16908	5.17399	5.16137	5.16425	5.16058	5.16287	5.16687	5.16149	5.15805	5.14691	5.15774	5.16196	5.17742	5.1551	5.1673	5.16271
	5.17578	5.17389	5.16001	5.17866	5.15869	5.16622	5.14432	5.18373	5.1708	5.17645	5.16714	5.16012	5.17262	5.14533	5.17049	5.19306	5.16393	5.17693	5.17103	5.16847	5.17271	5.16037	5.16327	5.1762	5.16402	5.1757	5.16769	5.17496	5.14514	5.15454	5.15075	5.16047	5.18545	5.17928	5.17205	5.18269	5.16821	5.18064	5.17958	5.18209	5.16695	5.17621	5.1738	5.17344	5.14393	5.16795	5.17055	5.17706	5.17483
	5.19795	5.19404	5.21377	5.19632	5.19515	5.19345	5.17796	5.20933	5.19602	5.19644	5.20083	5.19225	5.20397	5.19494	5.19988	5.208	5.19101	5.21429	5.19244	5.1975	5.19897	5.20677	5.2234	5.21427	5.20276	5.20078	5.18528	5.20308	5.18023	5.18559	5.21159	5.18531	5.19877	5.19356	5.20611	5.22017	5.20069	5.20076	5.17941	5.20531	5.20715	5.1899	5.20754	5.19808	5.22126	5.19961	5.20795	5.2059	5.19567
	5.00437	5.00666	4.99912	5.02053	5.00152	4.99689	5.00363	5.01134	5.00889	4.99542	5.01431	5.00881	5.0112	5.01503	4.99564	5.00034	5.01221	4.99695	5.01909	5.00119	5.02193	5.00299	4.98952	5.0123	5.0099	5.00046	5.00356	5.00927	5.02153	4.99971	5.00505	4.99782	5.01067	5.00777	5.02925	5.0119	5.00607	5.00333	4.98639	5.00187	4.99999	5.00408	5.00752	5.00714	5.01711	5.01398	5.01095	5.00759	5.00371
	5.04774	5.03364	5.03516	5.00571	5.03236	5.03808	5.04852	5.03024	5.02767	5.0545	5.01874	5.00762	5.03601	5.03743	5.01694	5.03023	5.03995	5.04281	5.04624	5.05189	5.03497	5.03613	5.02149	5.02875	5.03517	5.03524	5.01565	5.02691	5.03256	5.03557	5.02724	5.02972	5.04293	5.05397	5.03974	5.03198	5.02657	5.0366	5.04213	5.0437	5.01066	5.02185	5.01356	5.03912	5.02248	5.02793	5.01665	5.03239	5.03023
	5.16317	5.16266	5.18125	5.17756	5.16603	5.17258	5.18465	5.17282	5.17319	5.15636	5.17685	5.15012	5.17049	5.15897	5.17479	5.17895	5.17873	5.17232	5.17194	5.18279	5.18179	5.14185	5.19029	5.15436	5.16979	5.18544	5.16899	5.17246	5.1671	5.16688	5.1831	5.17586	5.17547	5.16732	5.17438	5.16737	5.16101	5.16754	5.16457	5.16453	5.17249	5.16668	5.17938	5.16357	5.17787	5.16711	5.18514	5.16173	5.17526
	5.10212	5.09434	5.08943	5.09601	5.11026	5.09138	5.09254	5.10447	5.10362	5.0856	5.09756	5.10134	5.09464	5.0693	5.11887	5.1163	5.09767	5.08195	5.09573	5.10902	5.08074	5.09442	5.10303	5.08023	5.0995	5.0927	5.08816	5.0908	5.09398	5.08052	5.06902	5.0971	5.10683	5.09316	5.09045	5.09267	5.10566	5.10213	5.08896	5.10768	5.0896	5.0855	5.08713	5.08394	5.10544	5.10059	5.08717	5.09178	5.08232
	5.01407	5.01713	5.00748	5.0078	5.0078	4.99899	4.99821	5.01289	4.99659	5.00467	4.97766	5.01544	4.99592	4.98856	4.99321	4.99874	5.01101	5.00685	5.01201	5.00787	5.01105	5.01605	5.02074	4.99554	5.01566	5.00697	5.01512	5.0208	5.01597	5.01531	4.99471	5.03285	5.01032	4.99863	5.0245	4.99481	5.00219	5.00189	5.00294	5.01306	4.99525	5.01535	5.01446	5.00598	5.00135	5.00984	5.00465	5.02276	4.99926
	5.17041	5.16777	5.16311	5.15083	5.16257	5.16967	5.15059	5.15646	5.15148	5.15407	5.15617	5.15673	5.15256	5.15683	5.16281	5.16296	5.16289	5.1584	5.15752	5.16603	5.16955	5.16468	5.156	5.16621	5.15259	5.14892	5.14999	5.17694	5.15488	5.15525	5.16061	5.17337	5.14671	5.186	5.16027	5.14495	5.15087	5.13947	5.16897	5.14773	5.14873	5.15395	5.159	5.13872	5.17201	5.15029	5.15199	5.15118	5.16053
	5.16189	5.17392	5.16	5.16395	5.17474	5.13984	5.16215	5.14792	5.16405	5.15319	5.1707	5.15824	5.17288	5.16261	5.14493	5.16736	5.16315	5.16125	5.1633	5.15606	5.14765	5.1727	5.15819	5.15595	5.16577	5.14071	5.14872	5.18383	5.16427	5.16662	5.1742	5.16883	5.17911	5.15918	5.15378	5.17477	5.15921	5.14988	5.16129	5.16271	5.16515	5.17571	5.16327	5.16339	5.16113	5.1547	5.15941	5.16616	5.16771
	5.13958	5.12796	5.12331	5.13646	5.136	5.1423	5.14371	5.13825	5.14364	5.12348	5.13869	5.15203	5.13613	5.13604	5.15294	5.13417	5.14467	5.14156	5.14014	5.12591	5.11893	5.14962	5.16375	5.13246	5.1335	5.14049	5.1302	5.13489	5.12294	5.15343	5.13519	5.1352	5.13167	5.15706	5.11651	5.15112	5.13343	5.13314	5.14695	5.1395	5.14273	5.12869	5.12662	5.12542	5.13237	5.13909	5.13788	5.13095	5.13552
	5.16874	5.17081	5.17517	5.17279	5.17495	5.18038	5.16418	5.1671	5.1775	5.16271	5.17568	5.18073	5.17272	5.1786	5.16594	5.15603	5.18186	5.17482	5.16973	5.16184	5.15515	5.17087	5.1764	5.16796	5.19276	5.15587	5.1657	5.16671	5.17653	5.18653	5.15269	5.1839	5.15619	5.1676	5.18379	5.17	5.181	5.17727	5.1626	5.1608	5.17548	5.1623	5.17515	5.17737	5.16118	5.16995	5.1729	5.18299	5.16579
	5.18401	5.16586	5.16765	5.1528	5.16685	5.17844	5.1812	5.18056	5.18315	5.17114	5.16596	5.17522	5.17837	5.17622	5.18211	5.14961	5.17986	5.16584	5.1777	5.17599	5.1502	5.15958	5.16911	5.17649	5.16636	5.18349	5.15792	5.15098	5.17	5.16774	5.16697	5.15695	5.15829	5.16124	5.15905	5.18656	5.16882	5.17856	5.16186	5.18359	5.1802	5.17283	5.15841	5.16865	5.1634	5.17584	5.16738	5.1767	5.16519
	5.04322	5.00525	5.02252	5.01007	5.03647	5.04136	5.03896	5.02773	5.04174	5.02729	5.03281	5.0151	5.03703	5.02718	5.01721	5.01872	5.04042	5.03716	5.02311	5.01068	5.0297	5.02707	5.02244	5.01788	5.03176	5.01521	5.01705	5.01771	5.02348	5.04347	5.01483	5.03121	5.02646	5.02286	5.03221	5.03015	5.0412	5.02766	5.04422	5.02945	5.01017	5.0297	5.02185	5.0167	5.01611	5.0306	5.01447	5.02337	5.04919
	5.04817	5.04332	5.05899	5.05627	5.05514	5.0586	5.05437	5.04348	5.05396	5.05705	5.07774	5.05187	5.05126	5.05399	5.05677	5.04374	5.06866	5.06743	5.05316	5.05943	5.04787	5.05809	5.04467	5.0662	5.04974	5.07154	5.06725	5.06499	5.0679	5.0489	5.05134	5.06392	5.05442	5.0571	5.05924	5.05538	5.04319	5.05618	5.06931	5.05914	5.04304	5.06662	5.05432	5.05818	5.06091	5.038	5.06329	5.05351	5.04734
	5.17765	5.18629	5.20314	5.18648	5.17996	5.21216	5.19745	5.20223	5.1951	5.18771	5.20484	5.18107	5.20654	5.20068	5.1846	5.2049	5.19624	5.18998	5.20234	5.19891	5.19424	5.18996	5.19204	5.20157	5.19723	5.19895	5.20139	5.17994	5.19496	5.19294	5.19083	5.19318	5.19293	5.20624	5.19402	5.1935	5.17436	5.20195	5.184	5.19391	5.17463	5.20286	5.20108	5.19976	5.21549	5.19479	5.18938	5.20226	5.18804
	5.19089	5.19212	5.18833	5.19499	5.20189	5.20159	5.18666	5.20047	5.19501	5.19504	5.20285	5.20323	5.19568	5.18307	5.20398	5.17725	5.22194	5.1962	5.20752	5.18951	5.18929	5.19683	5.19634	5.19515	5.19839	5.18743	5.17747	5.17495	5.19983	5.1979	5.18218	5.19391	5.20294	5.19585	5.20173	5.20765	5.18402	5.19015	5.18958	5.18887	5.18893	5.18129	5.1949	5.19553	5.19093	5.19438	5.2014	5.19205	5.21083
	5.0539	5.04734	5.03029	5.05107	5.0477	5.02177	5.03339	5.02438	5.04494	5.05158	5.0396	5.05074	5.04089	5.0259	5.03638	5.04458	5.03089	5.02484	5.01588	5.05302	5.03286	5.05023	5.04411	5.0499	5.04205	5.03412	5.03379	5.02942	5.05211	5.03977	5.03031	5.03451	5.02055	5.03622	5.02751	5.02887	5.02012	5.02086	5.02882	5.03345	5.03728	5.0383	5.03051	5.0463	5.03547	5.04391	5.0186	5.03519	5.04288
	5.2112	5.19733	5.20125	5.20785	5.18396	5.201	5.20175	5.20535	5.19788	5.18571	5.1889	5.20256	5.18909	5.18879	5.19497	5.18316	5.20278	5.20974	5.20519	5.19953	5.20451	5.19323	5.1985	5.19087	5.19591	5.19076	5.19635	5.18685	5.18629	5.18381	5.18007	5.19326	5.18458	5.19873	5.18311	5.21508	5.196	5.20978	5.20004	5.19962	5.20747	5.19317	5.19623	5.1961	5.2114	5.19722	5.2129	5.2192	5.19814
	5.06839	5.04998	5.0373	5.04249	5.03363	5.03852	5.03877	5.06175	5.04683	5.04853	5.03525	5.0572	5.04097	5.04295	5.05439	5.0434	5.02666	5.06647	5.03647	5.04039	5.03913	5.04864	5.04755	5.05287	5.02936	5.04499	5.03554	5.03527	5.04779	5.04992	5.0444	5.02854	5.05448	5.05074	5.05334	5.04171	5.04952	5.05136	5.04359	5.04711	5.0437	5.03207	5.04326	5.04926	5.04716	5.03795	5.04537	5.05911	5.05403
	5.18793	5.20731	5.19437	5.19696	5.19703	5.18528	5.1843	5.20807	5.19796	5.19639	5.19277	5.19388	5.20244	5.20515	5.1888	5.19482	5.18207	5.21707	5.18683	5.18601	5.20511	5.20523	5.20981	5.20447	5.19171	5.20335	5.18113	5.20285	5.21301	5.20381	5.19656	5.18705	5.19599	5.19836	5.2027	5.21024	5.2015	5.21091	5.18925	5.18776	5.18631	5.19914	5.19824	5.2047	5.20461	5.18768	5.19436	5.19191	5.17702
	5.09145	5.11759	5.10463	5.1106	5.09372	5.07584	5.10224	5.09704	5.08914	5.08578	5.10527	5.08807	5.11381	5.08701	5.09017	5.09339	5.1018	5.10175	5.09106	5.10093	5.08493	5.07809	5.1034	5.09115	5.09326	5.09025	5.09479	5.09911	5.10406	5.10258	5.09698	5.10241	5.10001	5.09294	5.09738	5.08924	5.09795	5.09833	5.08673	5.09306	5.10501	5.07734	5.09055	5.10198	5.08396	5.10239	5.08617	5.10137	5.07222
	5.06459	5.06308	5.06648	5.06565	5.05835	5.07482	5.06473	5.05928	5.068	5.05886	5.08032	5.05659	5.05864	5.0811	5.07164	5.05502	5.06253	5.05653	5.07018	5.06404	5.08266	5.06368	5.05497	5.09133	5.08016	5.07358	5.06108	5.07296	5.08516	5.0638	5.07501	5.06639	5.07511	5.0805	5.08092	5.05099	5.06899	5.06772	5.06369	5.06044	5.06326	5.07338	5.06099	5.0835	5.04608	5.07678	5.07164	5.05794	5.06411
	5.13466	5.14625	5.12835	5.15592	5.14481	5.13267	5.15416	5.14513	5.13921	5.16042	5.14799	5.12538	5.13067	5.13655	5.15862	5.15288	5.13999	5.14733	5.14862	5.14434	5.15604	5.13988	5.1478	5.1522	5.12979	5.13541	5.13563	5.14235	5.14847	5.13717	5.1558	5.14815	5.1607	5.15699	5.13174	5.13985	5.16847	5.16021	5.15336	5.14969	5.17263	5.13085	5.15276	5.15484	5.15087	5.16641	5.14501	5.13384	5.13481
	5.05089	5.06313	5.06675	5.06161	5.05651	5.05043	5.04925	5.04976	5.04597	5.04789	5.06343	5.04977	5.05387	5.05803	5.06442	5.05215	5.05672	5.04135	5.06902	5.04991	5.06618	5.0594	5.0752	5.03705	5.04745	5.06143	5.06554	5.03764	5.0407	5.05313	5.06754	5.05734	5.05936	5.0723	5.05681	5.04374	5.05779	5.05064	5.03034	5.05754	5.04515	5.06092	5.05775	5.06593	5.06726	5.06503	5.05404	5.06082	5.06327
	5.15153	5.14463	5.131	5.1516	5.13712	5.15614	5.13769	5.14475	5.14895	5.15621	5.13846	5.14366	5.16007	5.16732	5.16185	5.15335	5.16977	5.1438	5.15165	5.1559	5.15774	5.15868	5.16821	5.14423	5.15165	5.1539	5.1506	5.15017	5.14729	5.14022	5.14208	5.14545	5.15716	5.15379	5.15257	5.16539	5.15008	5.15052	5.15479	5.16049	5.16186	5.15084	5.14585	5.15854	5.1472	5.14535	5.14872	5.1576	5.15104
	5.08492	5.09165	5.08884	5.08769	5.10503	5.08781	5.08028	5.09631	5.0937	5.10146	5.09293	5.10354	5.1049	5.10162	5.09467	5.09803	5.1011	5.09277	5.09533	5.09681	5.10826	5.1021	5.0946	5.0966	5.09295	5.09579	5.088	5.09714	5.09132	5.09956	5.09432	5.08457	5.10417	5.10179	5.0822	5.07466	5.11273	5.08228	5.09274	5.1007	5.08838	5.09107	5.11874	5.10687	5.10321	5.10149	5.10154	5.09562	5.10132
	5.10597	5.09116	5.10817	5.09681	5.10474	5.10086	5.09357	5.10032	5.08678	5.09698	5.09766	5.10758	5.10425	5.09605	5.09666	5.09599	5.09534	5.08447	5.0996	5.09028	5.09681	5.10442	5.09715	5.07835	5.11268	5.08914	5.09907	5.09113	5.08958	5.08915	5.10127	5.11436	5.09563	5.08604	5.11019	5.10387	5.10352	5.09985	5.08811	5.10095	5.08553	5.0862	5.09409	5.08873	5.10349	5.09673	5.08095	5.10528	5.09309
	5.02022	5.02392	5.00816	5.02319	5.01941	5.02204	5.0393	5.02686	5.01052	5.02571	5.01573	5.01237	5.02151	5.02194	5.02575	5.01825	4.99908	5.04077	5.01302	5.02546	5.01945	5.0197	5.01433	5.02546	5.0056	5.02386	5.00675	5.0314	5.02324	5.0184	5.01753	5.01504	5.04703	5.01188	5.02714	5.01374	5.01827	5.01889	5.03464	5.0207	5.02631	5.02351	5.02105	5.01645	5.02754	5.0295	5.03844	5.05491	5.01328
	5.18158	5.20022	5.18389	5.19583	5.22242	5.19435	5.19774	5.18737	5.19127	5.20957	5.18302	5.19117	5.18942	5.20488	5.20358	5.18881	5.19505	5.206	5.1805	5.2066	5.20237	5.19812	5.18152	5.19788	5.19917	5.19291	5.20529	5.20188	5.17744	5.19333	5.20104	5.20979	5.1977	5.2063	5.18456	5.20089	5.19118	5.20683	5.19174	5.19297	5.19011	5.19712	5.1953	5.20657	5.18389	5.21432	5.20999	5.18991	5.19074
	5.13629	5.14534	5.15301	5.13361	5.14314	5.13004	5.13489	5.15389	5.11818	5.13239	5.14915	5.12483	5.13872	5.14136	5.13716	5.15449	5.15504	5.14404	5.13862	5.15339	5.13982	5.14763	5.14846	5.13017	5.13709	5.13606	5.13474	5.13905	5.13069	5.15142	5.1318	5.12754	5.14758	5.12789	5.15206	5.15887	5.14718	5.14292	5.13869	5.13036	5.13477	5.12918	5.12486	5.1361	5.15211	5.15215	5.13488	5.14126	5.12101
	5.11841	5.12655	5.10603	5.1211	5.11496	5.12548	5.09993	5.10801	5.10884	5.10132	5.11023	5.1136	5.11535	5.11355	5.1014	5.10334	5.12697	5.11901	5.11409	5.12134	5.09444	5.11133	5.11632	5.13016	5.11206	5.11679	5.11317	5.10054	5.11065	5.09488	5.11688	5.11235	5.10939	5.09503	5.12259	5.10415	5.11797	5.10294	5.11216	5.12217	5.12238	5.09064	5.10816	5.11753	5.12684	5.10224	5.10742	5.11166	5.08783
	5.15887	5.15178	5.16777	5.17085	5.16687	5.15161	5.15593	5.16657	5.1436	5.16483	5.15744	5.14835	5.1653	5.15442	5.19216	5.17565	5.15985	5.15164	5.1533	5.15727	5.155	5.17927	5.1541	5.17387	5.16519	5.18174	5.17474	5.15892	5.1762	5.15671	5.16198	5.15029	5.1475	5.16263	5.16699	5.165	5.1597	5.1717	5.16155	5.16668	5.16335	5.16699	5.15591	5.16312	5.16736	5.16272	5.15142	5.17037	5.15465
	5.00179	5.00112	4.99283	5.00871	5.00928	4.98788	4.99531	4.9925	5.00874	5.00003	4.99207	5.00104	5.00156	5.01941	5.00449	5.00246	4.99487	5.00443	5.00605	4.99794	4.99784	4.99039	4.99641	4.99441	4.99308	5.00534	5.00556	5.0023	4.98876	5.00585	5.02194	5.0019	5.01761	5.00316	5.01115	5.00932	4.98221	4.99928	4.99019	4.99534	4.99377	4.99269	5.01751	5.01321	4.99474	5.00377	4.97631	4.99759	4.99734
	5.01657	5.00478	4.99713	5.02105	5.02595	5.03819	4.99907	5.02108	5.00317	5.01354	5.01582	5.00595	4.99833	5.01967	5.00855	5.00369	5.01016	5.00779	5.01471	5.03201	5.02078	5.01558	5.01403	5.01062	5.02682	5.00906	4.99574	5.00606	5.01381	5.00452	5.01191	4.99564	5.01778	5.02007	5.02003	5.01751	5.02948	5.0138	4.99636	5.02425	5.03526	5.00274	5.01696	5.01126	5.01773	5.01029	5.01071	5.01619	4.99667
	5.19581	5.17762	5.16902	5.15654	5.16827	5.17834	5.18112	5.17456	5.18613	5.17489	5.17743	5.16295	5.17943	5.17446	5.16507	5.18404	5.18476	5.17137	5.17508	5.16555	5.18718	5.17359	5.16653	5.18266	5.17973	5.16513	5.17432	5.1638	5.17739	5.17567	5.18501	5.18796	5.16666	5.168	5.14695	5.17759	5.15065	5.16819	5.17484	5.17182	5.18174	5.15557	5.18208	5.15924	5.15641	5.17213	5.1691	5.18727	5.17172
	5.08811	5.08282	5.08634	5.09848	5.07884	5.08163	5.08966	5.07023	5.0973	5.09496	5.0899	5.08805	5.10033	5.08162	5.10024	5.06306	5.07946	5.09122	5.10079	5.09994	5.06222	5.08562	5.08739	5.0918	5.09213	5.08116	5.10013	5.08272	5.08665	5.08301	5.10177	5.08247	5.08816	5.08086	5.08831	5.09948	5.08255	5.0844	5.09475	5.09237	5.08345	5.07853	5.09769	5.07055	5.0884	5.07791	5.08676	5.08938	5.07709
	5.1375	5.11838	5.13006	5.11658	5.13528	5.14116	5.11896	5.12569	5.12946	5.1273	5.1354	5.14149	5.12455	5.11889	5.14269	5.14179	5.13899	5.11904	5.13188	5.14178	5.14281	5.12916	5.12962	5.12315	5.12832	5.12543	5.14315	5.134	5.14536	5.12093	5.11464	5.13686	5.13404	5.13206	5.12935	5.13209	5.12778	5.12643	5.12263	5.11463	5.12333	5.12184	5.12865	5.1184	5.12769	5.13189	5.1485	5.14728	5.1474
	5.02132	5.00673	5.01527	5.00946	5.02695	5.02934	5.02176	5.02278	5.00003	5.03494	5.02254	5.0177	5.0031	5.00796	5.02991	5.00529	5.00436	5.01856	5.02803	5.02023	5.01409	5.03047	5.02455	5.01365	5.01523	5.00235	5.02535	5.02379	5.03098	5.0426	5.00912	5.0377	4.99501	5.00941	5.00353	5.02766	5.03399	5.00648	5.02163	5.03412	5.01165	5.01786	5.01242	5.02405	5.02334	5.00753	5.02311	5.02725	5.02806
	5.00433	5.00419	4.99958	5.00123	5.00731	5.0194	4.989	4.99658	4.99916	4.97962	5.00562	5.01859	5.00827	4.99924	5.00722	5.01619	5.01	5.00794	5.00689	5.00781	5.00543	5.01852	5.01512	4.98651	4.99877	5.01113	5.01093	4.98814	5.00488	4.99226	5.01698	5.0062	5.01105	4.99962	4.99407	5.00617	4.99959	5.00822	4.99693	5.00387	5.00367	5.00451	5.01007	5.00468	4.99921	5.00776	5.02289	5.01268	4.99902
	5.07268	5.05693	5.06762	5.05981	5.08831	5.05763	5.06429	5.06845	5.04462	5.0491	5.0634	5.06567	5.05387	5.05302	5.05971	5.05151	5.05553	5.05562	5.06655	5.05766	5.07019	5.04358	5.05222	5.04845	5.05178	5.05056	5.05236	5.06366	5.06401	5.06785	5.05175	5.06935	5.05895	5.06714	5.07929	5.05525	5.07153	5.0485	5.03721	5.0556	5.06544	5.05776	5.05399	5.05714	5.07854	5.05107	5.07168	5.04373	5.06581
	5.18493	5.17675	5.1732	5.19673	5.17836	5.18019	5.18102	5.18445	5.1926	5.17638	5.16401	5.18361	5.16524	5.18	5.17826	5.16398	5.18448	5.17694	5.16217	5.15553	5.17525	5.17815	5.19103	5.1737	5.1986	5.16412	5.1756	5.17956	5.17823	5.16808	5.17566	5.17773	5.19017	5.16635	5.19117	5.17544	5.18386	5.17761	5.16913	5.18938	5.19027	5.17166	5.17229	5.17138	5.18569	5.19335	5.17392	5.18531	5.17876
	5.02919	5.02547	5.03203	5.02037	5.03142	5.05117	5.04354	5.04953	5.04038	5.01775	5.02823	5.02849	5.03947	5.02159	5.02813	5.02684	5.04023	5.01866	5.02487	5.02265	5.04181	5.04661	5.0263	5.02627	5.0247	5.02774	5.02116	5.03124	5.02063	5.04161	5.03084	5.01704	5.02641	5.03462	5.03496	5.03213	5.04554	5.02702	5.02636	5.02879	5.01715	5.02256	5.03018	5.04346	5.03931	5.04417	5.06184	5.03842	5.04038
	5.17574	5.20377	5.18889	5.17732	5.19206	5.19468	5.19234	5.18731	5.17811	5.20177	5.17956	5.19461	5.20498	5.18475	5.20742	5.18906	5.18492	5.17668	5.19551	5.19669	5.1872	5.18292	5.20163	5.18824	5.19267	5.20162	5.1993	5.19635	5.19786	5.20064	5.18447	5.18985	5.18647	5.1935	5.20587	5.21213	5.19429	5.18293	5.2048	5.18129	5.18439	5.22234	5.2174	5.18479	5.18695	5.19984	5.20622	5.1978	5.20077
	5.02131	5.02309	5.02076	5.03666	5.01103	5.03824	5.02794	5.03209	5.0201	5.02297	5.03494	5.01362	5.01931	5.00989	5.0206	5.00686	5.03298	5.02074	5.01999	5.01399	5.0213	5.01959	5.01364	5.02164	5.00167	5.01992	5.02608	5.02314	5.03145	5.02676	5.02499	5.03004	5.03897	5.02662	5.03814	5.0228	5.01453	5.02232	5.01674	5.03555	5.02765	5.01541	5.02498	5.01946	5.02842	5.01163	5.02255	5.00906	5.02156
	5.06968	5.04652	5.05492	5.05824	5.06159	5.05201	5.06423	5.04331	5.06025	5.05677	5.05806	5.0513	5.06016	5.05354	5.05362	5.04096	5.07749	5.05956	5.04877	5.07199	5.05917	5.05764	5.05531	5.06809	5.06426	5.07442	5.06443	5.05017	5.06312	5.04934	5.06207	5.06255	5.06571	5.04241	5.06993	5.06761	5.07102	5.06008	5.05566	5.05883	5.04096	5.05745	5.06365	5.06245	5.05291	5.06059	5.05787	5.06796	5.05931
	5.10751	5.09072	5.09311	5.08934	5.09375	5.10845	5.07006	5.11287	5.09416	5.09275	5.09675	5.10907	5.10276	5.09164	5.10085	5.09297	5.09046	5.07257	5.09208	5.10935	5.1107	5.1043	5.10109	5.09736	5.1107	5.08487	5.08093	5.07678	5.10637	5.10249	5.1132	5.10207	5.10968	5.09379	5.08608	5.09262	5.10685	5.10438	5.09824	5.09534	5.09931	5.09456	5.10325	5.11275	5.10966	5.10849	5.09754	5.0955	5.09069
	5.20602	5.17278	5.20045	5.18871	5.1822	5.19427	5.19212	5.18767	5.17756	5.19379	5.18627	5.20412	5.17974	5.18551	5.18493	5.19874	5.19865	5.18773	5.19127	5.19837	5.1873	5.18979	5.1925	5.19696	5.20583	5.20238	5.19724	5.18516	5.17616	5.17963	5.19246	5.18587	5.19101	5.21612	5.19812	5.19769	5.1943	5.18668	5.19189	5.1768	5.20427	5.18978	5.19826	5.19076	5.19603	5.20306	5.18649	5.19553	5.19379
	5.01695	5.02454	5.00548	5.02817	5.01186	5.02471	5.02266	5.02972	5.02821	5.01974	5.02819	5.0115	5.02512	5.02178	5.01408	5.01304	5.03549	5.01467	5.02982	5.01473	5.01668	5.02019	5.02815	5.02551	5.03493	5.00199	5.0159	5.0236	5.01574	5.00321	5.01115	5.03708	5.0312	5.03386	5.02085	5.01629	5.0193	5.02532	5.01882	5.01686	5.03309	5.02655	5.04383	5.01783	5.01188	5.03172	5.03491	5.03612	5.02023
	5.1208	5.12997	5.11518	5.13348	5.10294	5.111	5.12923	5.12129	5.10935	5.12235	5.12005	5.1292	5.13369	5.14549	5.11909	5.11176	5.13235	5.12265	5.11116	5.11422	5.09846	5.1294	5.11586	5.11578	5.11587	5.13061	5.11402	5.11203	5.1231	5.12273	5.10711	5.11756	5.116	5.11543	5.1186	5.11968	5.12593	5.11147	5.10217	5.11499	5.13745	5.11606	5.10969	5.12289	5.12639	5.12637	5.12888	5.12529	5.12665
	5.18947	5.18175	5.19029	5.19281	5.18216	5.19221	5.17429	5.19012	5.18033	5.17734	5.17838	5.1816	5.18732	5.18494	5.17536	5.21944	5.18573	5.20933	5.17132	5.18601	5.19871	5.18484	5.17905	5.18769	5.19572	5.16393	5.18623	5.19313	5.18691	5.19897	5.17531	5.16143	5.17795	5.18058	5.19252	5.18233	5.18708	5.20004	5.18139	5.16125	5.18986	5.17076	5.1848	5.18736	5.18109	5.16929	5.18909	5.18001	5.19506
	5.01915	5.04323	5.01522	5.03772	5.03518	5.02396	5.02118	5.02053	5.01812	5.0421	5.0389	5.02092	5.02916	5.02351	5.02195	5.05146	5.02829	5.03236	5.03542	5.02428	5.00876	5.02687	5.02661	5.02774	5.03237	5.02391	5.02275	5.01838	5.02827	5.04064	5.02507	5.03743	5.02512	5.03887	5.04481	5.03309	5.02277	5.02479	5.01563	5.02558	5.02615	5.02438	5.02613	5.02705	5.03937	5.01672	5.02232	5.04007	5.03822
	5.02103	5.03156	5.04627	5.04961	5.05536	5.03258	5.03686	5.02353	5.03888	5.01286	5.05002	5.03726	5.02484	5.03086	5.02979	5.02299	5.02553	5.04079	5.02617	5.03142	5.02688	5.01628	5.03996	5.03293	5.04487	5.02959	5.01734	5.03375	5.04958	5.02463	5.04794	5.05301	5.03104	5.02297	5.01815	5.02853	5.04531	5.02632	5.04692	5.03487	5.04031	5.01953	5.03751	5.03424	5.03829	5.0151	5.02777	5.0393	5.05066
	4.99811	5.00038	5.01358	5.01278	4.98305	5.00164	5.00155	5.00161	5.0147	5.0295	5.00721	4.99985	5.00762	4.99278	4.98883	4.99362	5.00245	4.99682	5.01803	5.01189	5.00079	4.99384	5.01431	4.99089	4.99539	5.00194	5.01598	5.00232	4.99147	4.99558	5.00243	4.99633	5.00284	4.99568	4.98914	4.98784	5.00193	4.98878	4.99984	5.00271	4.99571	4.99876	4.98515	5.00989	4.9904	5.01638	4.99915	4.99981	5.00328
	5.01945	5.03236	5.03186	5.01514	5.03205	5.00488	5.00756	5.01711	5.02587	5.03029	5.02452	5.01687	5.01721	5.02792	5.0227	5.02016	5.03098	5.029	5.01743	5.02968	5.01143	4.99583	5.02385	5.01032	5.0442	5.01466	5.02386	5.01856	5.03831	5.00785	5.02315	5.02289	5.02746	5.0298	5.04205	5.05054	5.02817	5.01891	5.04201	5.02534	5.02848	5.034	5.02806	5.02703	5.02537	5.03165	5.01399	5.03541	5.0421
	5.05449	5.06485	5.05365	5.05685	5.04809	5.06269	5.04363	5.05813	5.06258	5.07076	5.06136	5.0658	5.06212	5.06597	5.0688	5.05315	5.06314	5.04701	5.05584	5.06783	5.05619	5.05722	5.03992	5.07899	5.05105	5.06498	5.0566	5.06942	5.04862	5.04533	5.03931	5.04632	5.05368	5.05609	5.06559	5.04934	5.04712	5.05137	5.04473	5.06632	5.04375	5.04633	5.05619	5.05095	5.05479	5.03797	5.04508	5.04987	5.067
	5.02091	5.03134	5.02036	5.02543	5.01224	5.03387	5.02945	5.04138	5.02024	5.03787	5.0409	5.01209	5.02687	5.02248	5.02208	5.03838	5.03231	5.01824	5.00969	5.03021	5.00833	5.02868	5.01255	5.02999	5.00569	5.01948	5.02648	5.01442	5.01481	5.03171	5.01977	5.02799	5.02086	5.01835	5.04145	5.01616	5.0347	5.02405	5.03479	5.03856	5.02685	5.01849	5.01276	5.04358	5.01823	5.02496	5.02818	5.02674	5.03734
	5.13483	5.14995	5.13574	5.1362	5.14214	5.13446	5.15154	5.15352	5.15004	5.13457	5.13905	5.14736	5.13323	5.15711	5.13396	5.14413	5.15749	5.13561	5.13901	5.15005	5.1445	5.16185	5.14415	5.13451	5.14234	5.13202	5.14749	5.15086	5.15969	5.15176	5.14362	5.1343	5.14119	5.14039	5.14027	5.1491	5.14202	5.14524	5.1448	5.1437	5.15048	5.14211	5.13874	5.13028	5.13829	5.14848	5.14591	5.15466	5.13287
	5.06185	5.05058	5.0527	5.04428	5.04087	5.05014	5.05448	5.04133	5.04872	5.05591	5.07622	5.0689	5.05227	5.07292	5.07145	5.06156	5.05234	5.06521	5.04548	5.06258	5.05963	5.05504	5.05338	5.04788	5.05313	5.05429	5.07383	5.06776	5.07386	5.06537	5.05206	5.05581	5.03673	5.05612	5.06104	5.05512	5.06613	5.05853	5.06191	5.06959	5.05468	5.05315	5.03957	5.06207	5.05727	5.05312	5.06098	5.05083	5.0603
	5.17269	5.15397	5.15551	5.15817	5.15267	5.16904	5.16555	5.15106	5.1439	5.1557	5.15405	5.1618	5.16015	5.15863	5.15547	5.17363	5.16106	5.16694	5.16384	5.14869	5.17157	5.15497	5.16787	5.16098	5.14806	5.18533	5.14187	5.16342	5.15277	5.1677	5.14885	5.15346	5.16555	5.168	5.16766	5.16654	5.16682	5.17324	5.16285	5.15201	5.15337	5.14499	5.17406	5.14052	5.18129	5.16218	5.14877	5.16541	5.1459
	5.12025	5.11841	5.11664	5.11303	5.11901	5.12963	5.12177	5.10179	5.13044	5.12563	5.10881	5.11986	5.11792	5.1263	5.09697	5.11001	5.1224	5.10358	5.12362	5.1266	5.09543	5.10791	5.11838	5.12229	5.12125	5.10956	5.11764	5.11695	5.1272	5.11188	5.10861	5.13482	5.11108	5.10495	5.10775	5.11339	5.12316	5.11857	5.11853	5.10184	5.12641	5.11381	5.09717	5.11296	5.09869	5.11725	5.14679	5.11204	5.10556
	5.00191	5.00187	5.02312	5.00315	5.02297	5.01148	5.01423	4.98944	5.01218	5.00349	5.01736	5.03461	5.0081	5.01453	5.03072	5.00465	5.01952	5.01077	5.01969	5.03757	4.99447	4.99935	5.0247	5.01117	5.01102	5.0065	5.02888	5.00287	4.99905	5.00298	4.99627	5.01767	5.0181	5.01795	5.02034	5.02584	5.01144	5.01316	4.99789	5.01338	5.02074	5.00758	5.00505	5.03001	5.01874	5.029	5.01471	5.01052	5.01677
	5.12006	5.13378	5.11737	5.10567	5.11888	5.11835	5.13727	5.13125	5.12063	5.13589	5.13137	5.10768	5.12286	5.09729	5.10953	5.1393	5.1248	5.12586	5.13102	5.11759	5.12432	5.11604	5.12012	5.12682	5.12719	5.11212	5.12795	5.13528	5.12521	5.10748	5.12092	5.10204	5.10297	5.1069	5.11989	5.11025	5.1482	5.12048	5.11135	5.11761	5.10497	5.11352	5.10536	5.1404	5.13789	5.14427	5.11762	5.12726	5.11972
	5.17242	5.1824	5.18092	5.18205	5.17148	5.17386	5.18023	5.17622	5.144	5.18305	5.17832	5.18042	5.17219	5.16448	5.17143	5.17084	5.16883	5.18673	5.17299	5.17987	5.17214	5.15661	5.17923	5.18723	5.1781	5.18772	5.17861	5.16634	5.19991	5.17338	5.18736	5.17568	5.17985	5.17945	5.16292	5.18083	5.17971	5.16901	5.18651	5.17328	5.17068	5.17829	5.1926	5.14695	5.18131	5.17904	5.18568	5.16865	5.1748
	5.00857	5.00479	5.00512	5.01201	5.0057	5.01445	4.99967	5.02874	5.01047	4.99446	5.02398	5.02822	5.02501	5.00659	5.00758	4.99338	5.01288	5.00133	5.01352	5.0029	5.01756	5.00062	5.02663	5.01905	5.00886	5.00368	5.00799	5.02355	5.0193	5.01918	5.00243	5.02219	5.00404	5.00651	5.02913	5.03427	5.03257	5.00961	5.01626	5.01036	5.00031	5.00918	5.01103	5.01024	5.01183	5.03292	5.01442	5.01631	4.99574
	5.1836	5.19125	5.18918	5.18802	5.21603	5.18154	5.19962	5.18738	5.19386	5.18195	5.17947	5.18512	5.19608	5.18306	5.18987	5.20094	5.18161	5.18702	5.17911	5.19414	5.18662	5.17782	5.18719	5.19332	5.18668	5.19342	5.1951	5.18884	5.18283	5.18771	5.19479	5.19624	5.19759	5.21098	5.19989	5.20755	5.17244	5.19105	5.18855	5.18835	5.1963	5.19024	5.19191	5.18823	5.17694	5.20713	5.19178	5.19325	5.18468
	5.15727	5.11913	5.12652	5.14254	5.13929	5.14721	5.128	5.13965	5.1415	5.13906	5.1484	5.13921	5.14469	5.13841	5.13421	5.15021	5.13079	5.12936	5.13076	5.12653	5.15357	5.14657	5.13123	5.15072	5.13684	5.14917	5.14456	5.15052	5.14649	5.14902	5.13926	5.14089	5.14944	5.15166	5.14754	5.14094	5.14762	5.13899	5.13837	5.14196	5.15778	5.14981	5.14625	5.13134	5.14686	5.14594	5.13058	5.14678	5.14954
	5.10776	5.10942	5.1012	5.10097	5.10737	5.11119	5.09459	5.08003	5.09148	5.11292	5.09956	5.10382	5.11523	5.09046	5.10688	5.0923	5.10652	5.10866	5.09902	5.08985	5.11137	5.08251	5.10412	5.10249	5.08455	5.10228	5.10432	5.11342	5.08731	5.0806	5.09823	5.09023	5.10991	5.10809	5.09948	5.10546	5.09022	5.09433	5.09127	5.11737	5.09733	5.11225	5.09921	5.10434	5.10511	5.10775	5.10362	5.10397	5.1031
5	5.00236	5.00131	5.01824	4.99683	5.00079	5.00437	4.99039	4.9978	5.02194	5.01535	5.0137	4.98451	4.99389	4.9934	4.99993	5.0042	4.97911	5.00228	5.00849	5.00835	4.99553	4.99611	4.99178	5.0114	4.9957	4.99589	4.98797	4.98738	5.00502	4.98521	4.99204	5.01574	5.00132	5.00158	4.99943	4.99998	4.99378	4.98421	5.00323	5.0003	4.99788	4.99943	5.00144	4.98221	5.00331	4.9971	4.99976	4.99686	4.99135
	5.12942	5.10817	5.14088	5.11723	5.14174	5.12796	5.12991	5.14784	5.14589	5.13543	5.1144	5.13593	5.1343	5.12029	5.12697	5.12517	5.12836	5.1133	5.13733	5.11375	5.13273	5.11367	5.14038	5.12711	5.13358	5.13818	5.10519	5.11523	5.12489	5.12948	5.13684	5.12259	5.1391	5.12139	5.12977	5.12929	5.12389	5.1323	5.12533	5.11862	5.1301	5.133	5.1261	5.12992	5.12525	5.13996	5.12364	5.14242	5.123
	5.10095	5.08049	5.08948	5.09745	5.09608	5.0841	5.08332	5.08822	5.07806	5.11074	5.09686	5.08615	5.07117	5.08873	5.08332	5.09295	5.07944	5.09346	5.10067	5.08279	5.08297	5.09355	5.08116	5.0777	5.08843	5.08845	5.09169	5.07768	5.07775	5.07549	5.09759	5.08326	5.07519	5.08318	5.08713	5.0819	5.0888	5.06412	5.09522	5.07932	5.08019	5.08603	5.09186	5.08745	5.08533	5.08281	5.07487	5.09547	5.08034
	5.13241	5.13244	5.1318	5.13548	5.11326	5.12959	5.11909	5.13631	5.14708	5.1099	5.11532	5.14003	5.12868	5.13049	5.12599	5.12597	5.13149	5.11859	5.11623	5.14588	5.11662	5.12469	5.12651	5.13242	5.1094	5.12798	5.13315	5.12909	5.1258	5.11606	5.12104	5.13611	5.1171	5.11893	5.13306	5.12108	5.13679	5.13673	5.11598	5.14819	5.11027	5.12415	5.13037	5.15586	5.127	5.1247	5.11501	5.12185	5.12186
	5.01648	5.01754	5.0234	5.01436	5.02467	5.04521	5.02435	5.02683	5.02793	5.01763	5.01053	5.01431	5.01146	5.01885	5.00668	5.017	5.01067	4.99248	5.0232	5.0209	5.01966	5.01397	5.0154	5.02076	5.02616	5.01915	5.01223	5.02108	5.0194	5.01894	5.02398	5.01581	5.01894	4.99448	5.03544	5.01707	5.0225	5.01661	5.02039	5.02463	5.0391	5.02263	5.00497	5.03012	5.01264	5.01382	5.0156	5.02856	5.01166
	5.2143	5.19687	5.20019	5.19822	5.20031	5.20875	5.21788	5.18879	5.21041	5.20324	5.20458	5.20176	5.20126	5.19231	5.19492	5.19662	5.19425	5.19018	5.1993	5.1925	5.19215	5.20345	5.20822	5.18713	5.19479	5.19622	5.19544	5.2086	5.19551	5.17479	5.19476	5.19117	5.1974	5.20689	5.19087	5.18759	5.20156	5.19179	5.21245	5.19282	5.21675	5.19339	5.20044	5.20777	5.20884	5.18254	5.20808	5.21034	5.20301
	5.0209	5.00483	5.01797	5.02798	5.01688	5.02782	5.01959	5.04145	5.02507	5.01886	5.01907	5.03119	5.04747	5.00616	5.02658	5.01405	5.02115	5.03051	5.00561	5.02573	5.02435	5.02253	5.0266	5.01224	5.01824	5.00077	5.02725	5.02343	5.0263	5.01	5.02727	4.99493	5.01965	5.01395	5.02599	5.0283	5.00688	5.02225	5.02088	5.0099	5.03706	5.01764	5.00296	5.02519	5.00413	5.00981	5.02359	5.02178	5.01479
	5.0145	5.03328	4.9839	4.99219	5.01679	5.01676	5.0112	5.0171	5.01173	5.02641	5.01831	5.02475	5.01259	5.00792	5.03644	5.01102	5.00746	5.01342	5.00202	5.01997	5.0013	5.00707	5.00724	5.02638	5.01055	5.01714	5.01666	5.01855	4.99839	5.01172	5.01445	5.00232	5.02982	5.00891	5.02395	5.02141	5.00637	5.0032	5.02011	5.00384	5.00259	5.00596	5.00291	5.01103	5.00468	5.00949	5.01092	5.01517	5.00929
	5.19477	5.2076	5.20231	5.18467	5.19757	5.18242	5.19684	5.18184	5.20463	5.19834	5.20245	5.19188	5.18687	5.18432	5.1939	5.21363	5.18266	5.17215	5.19709	5.1824	5.1926	5.1977	5.19554	5.20969	5.19863	5.22225	5.19016	5.20613	5.18479	5.19145	5.20286	5.18467	5.1968	5.18069	5.20004	5.18793	5.20428	5.2021	5.1933	5.18319	5.21242	5.18099	5.21987	5.18819	5.19514	5.20769	5.17556	5.20462	5.20093
	5.01518	5.04138	5.02492	5.03216	5.05423	5.04401	5.033	5.02892	5.04572	5.02806	5.0395	5.0339	5.03431	5.04474	5.04883	5.03227	5.0175	5.03396	5.04706	5.04004	5.03741	5.03629	5.03953	5.02862	5.03699	5.02948	5.03714	5.01032	5.03118	5.02727	5.03777	5.04392	5.04572	5.03844	5.03875	5.04096	5.022	5.04025	5.02608	5.04229	5.04482	5.01555	5.02273	5.04993	5.04329	5.05746	5.03637	5.03426	5.04122
	5.08076	5.09705	5.09295	5.09797	5.08292	5.07122	5.08627	5.10053	5.06922	5.08998	5.06619	5.06995	5.09313	5.07862	5.07748	5.07937	5.07617	5.08754	5.09014	5.09278	5.09156	5.08299	5.0855	5.08591	5.08994	5.08904	5.07331	5.07831	5.0954	5.0832	5.07567	5.09448	5.09632	5.09688	5.10331	5.08688	5.09525	5.09907	5.0829	5.08758	5.07739	5.08335	5.09645	5.10279	5.09291	5.07904	5.09787	5.08778	5.08571
	5.01385	5.00585	5.0078	4.99457	5.01683	5.00634	5.00054	5.00152	4.98876	5.01516	4.99871	5.02462	5.00602	5.02353	5.00873	5.0146	5.02282	5.01163	5.00209	5.01287	5.00636	5.00418	5.00093	5.01851	5.01528	5.01661	5.00148	5.0117	5.01637	5.00548	4.99264	4.99935	5.02617	5.00152	5.00775	5.01575	5.01278	5.02939	5.00683	5.01962	5.00646	4.98192	4.99683	4.99594	5.00617	5.0284	5.00867	5.0249	5.02918
	5.13218	5.1204	5.12545	5.13404	5.11972	5.1176	5.1302	5.12533	5.124	5.11831	5.12768	5.11419	5.12885	5.12699	5.11715	5.13427	5.13105	5.1153	5.13213	5.12392	5.12664	5.1223	5.12574	5.11552	5.14126	5.14848	5.12416	5.13539	5.12542	5.13187	5.11156	5.11436	5.12158	5.11184	5.12058	5.13498	5.13179	5.11292	5.11566	5.12128	5.13958	5.11768	5.12102	5.12561	5.13197	5.11731	5.12393	5.10889	5.12024
	5.0544	5.03414	5.04966	5.03049	5.0416	5.03235	5.02892	5.05875	5.04123	5.04603	5.02999	5.02179	5.03995	5.02542	5.04906	5.04039	5.04104	5.0461	5.03826	5.04086	5.04361	5.03211	5.04573	5.05665	5.05125	5.03836	5.03456	5.04064	5.03424	5.03008	5.02319	5.04272	5.03105	5.04937	5.03809	5.03732	5.02506	5.03075	5.0488	5.04713	5.04534	5.04689	5.04938	5.02893	5.05708	5.04309	5.03627	5.03282	5.03378
	5.06413	5.06047	5.06253	5.06645	5.07386	5.08146	5.06877	5.10212	5.08296	5.07667	5.0901	5.07456	5.08799	5.06749	5.06171	5.06613	5.06304	5.0792	5.06989	5.08934	5.08784	5.06395	5.07811	5.07127	5.07014	5.08452	5.0741	5.07534	5.08831	5.07418	5.06702	5.08598	5.068	5.06507	5.08105	5.07494	5.07043	5.06175	5.06593	5.06633	5.07613	5.08271	5.06501	5.09191	5.08067	5.08274	5.08371	5.08338	5.07934
	5.1937	5.18866	5.20492	5.19053	5.21809	5.19406	5.19951	5.18611	5.19245	5.1946	5.19677	5.20764	5.19549	5.19234	5.19997	5.2206	5.19086	5.18944	5.19896	5.20347	5.18978	5.19715	5.18434	5.18816	5.20576	5.20272	5.20229	5.18686	5.20265	5.20765	5.20054	5.20316	5.19143	5.18822	5.20005	5.19718	5.20214	5.1973	5.19285	5.18018	5.19282	5.19448	5.19636	5.18434	5.199	5.19579	5.19732	5.18629	5.20069
	5.00154	5.00188	5.01024	4.99983	5.00277	5.01449	4.99766	4.98076	5.01066	5.00172	5.00202	5.00064	4.99765	5.00737	5.00419	5.00825	5.0007	4.97844	5.00631	5.00594	4.998	4.99027	5.01747	4.98549	5.00167	4.99886	5.00295	4.9959	5.0034	5.00482	5.02321	4.97885	5.02792	4.99773	5.00594	5.01739	4.99776	5.01241	4.99504	5.00627	4.99205	5.00658	4.98449	4.99544	5.02345	5.00423	5.0017	5.01269	4.99373
	5.02145	5.01368	5.04044	5.01183	5.03222	5.0436	5.02372	5.01796	5.0137	5.03996	5.02617	5.02868	5.0417	5.00252	5.03251	5.03279	5.02789	5.0354	5.01268	5.00737	5.007	5.02632	5.05014	5.03354	5.03759	5.03845	5.03071	5.03443	5.03511	5.02398	5.02819	5.05108	5.01977	5.02099	5.01058	5.03038	5.02175	5.03663	5.03	5.04485	5.02282	5.0465	5.02046	5.02296	5.03019	5.03103	5.02642	5.02404	5.02745
	5.08146	5.08178	5.09619	5.09477	5.06748	5.07276	5.09706	5.09392	5.07761	5.09335	5.07313	5.08061	5.06499	5.07699	5.08469	5.08387	5.0982	5.05418	5.10163	5.0891	5.07142	5.09947	5.07267	5.06385	5.08526	5.07727	5.06362	5.08564	5.08426	5.08779	5.09636	5.0687	5.06435	5.07475	5.08628	5.08328	5.08343	5.08144	5.07064	5.09542	5.06803	5.07362	5.07731	5.07652	5.08639	5.07251	5.07414	5.08059	5.08848
	5.08974	5.06373	5.08145	5.06314	5.07536	5.0721	5.07655	5.08114	5.06951	5.0739	5.06607	5.06905	5.07167	5.08697	5.06542	5.08725	5.07313	5.08021	5.06423	5.07514	5.06819	5.09515	5.07363	5.08638	5.08903	5.05626	5.06961	5.08772	5.08657	5.07549	5.06287	5.06877	5.07165	5.07689	5.08042	5.07704	5.0752	5.07131	5.08168	5.06972	5.07343	5.06998	5.07391	5.06754	5.06494	5.08057	5.07163	5.0747	5.07296
	5.06002	5.0293	5.04573	5.05439	5.04508	5.03868	5.03641	5.03764	5.02829	5.04797	5.04936	5.03759	5.05456	5.07618	5.04242	5.0459	5.03382	5.03644	5.05742	5.03229	5.04544	5.05297	5.0429	5.05417	5.03502	5.04636	5.04107	5.04099	5.04404	5.04805	5.03811	5.0387	5.02796	5.04597	5.04729	5.05418	5.05793	5.03801	5.04202	5.03214	5.04508	5.04893	5.03928	5.05314	5.05395	5.02695	5.04785	5.04679	5.04443
	5.01772	5.00343	5.0003	4.98502	4.99649	5.00793	4.99995	5.00368	4.99885	5.011	5.00699	5.00086	5.00421	5.00306	5.00364	5.00108	4.9946	5.00003	5.01889	5.01862	5.01471	5.00346	5.01864	5.00027	5.01507	5.01909	4.99958	5.01154	5.00212	4.998	5.00431	4.99604	5.00996	4.99972	5.00298	4.98961	5.00242	5.00225	5.02759	4.9933	5.00553	5.00574	5.0098	5.00715	5.00094	5.00734	4.99726	5.00169	5.00228
	5.17654	5.162	5.17837	5.15478	5.16069	5.17057	5.16878	5.17175	5.17681	5.173	5.1606	5.19069	5.17805	5.17692	5.15454	5.16016	5.1711	5.17739	5.16963	5.17547	5.16732	5.176	5.16027	5.17756	5.16617	5.17223	5.17472	5.169	5.18765	5.17055	5.17388	5.18564	5.17012	5.15792	5.17199	5.17082	5.16555	5.17404	5.17467	5.16083	5.17271	5.16035	5.17238	5.16598	5.17548	5.17311	5.18077	5.16889	5.15308
	4.99817	5.02859	5.00649	4.99811	5.01464	5.00183	4.99311	5.009	4.99581	5.00479	4.99681	5.01202	4.98679	4.99757	5.00577	4.99802	5.01598	4.99958	5.01003	5.00604	5.00623	5.01601	5.00216	4.99015	5.007	4.99691	4.99284	5.00649	5.01252	4.99802	4.9955	5.00958	5.00765	5.00876	5.00512	4.99354	4.98838	5.00742	5.00381	5.00401	4.99766	5.00784	4.99973	5.00262	4.99522	5.00665	4.98962	5.01605	5.00049
	5.017	5.01714	5.02996	5.00115	5.00729	4.99905	5.00869	5.0043	5.00805	5.00572	5.01569	5.00417	4.99241	4.99859	5.01385	5.01166	5.01561	5.01133	5.00341	5.01773	4.99498	5.011	4.9981	5.0068	5.00266	5.00155	5.01322	5.00438	5.0046	4.98381	5.00908	5.00714	5.00321	5.00951	4.99209	5.01969	5.02075	5.01478	4.9999	5.00497	5.01261	5.00882	5.00838	4.99123	5.00937	5.00414	5.00142	5.0238	5.0091
	5.13938	5.13077	5.12887	5.13011	5.13988	5.15353	5.15354	5.13839	5.13836	5.13747	5.14381	5.14125	5.14186	5.1398	5.1408	5.13186	5.12477	5.16076	5.15041	5.13565	5.13374	5.14024	5.14337	5.14967	5.13551	5.15127	5.13674	5.1404	5.1352	5.13672	5.1449	5.14286	5.14442	5.12998	5.13793	5.13976	5.14454	5.14887	5.13509	5.12813	5.14178	5.12927	5.16352	5.14187	5.13529	5.14368	5.11836	5.14296	5.13805
	5.20691	5.2243	5.21391	5.20846	5.19204	5.19394	5.20556	5.18975	5.19133	5.19313	5.19574	5.19232	5.1883	5.21125	5.2056	5.2088	5.19521	5.21295	5.21287	5.20587	5.20228	5.20414	5.18973	5.20289	5.1811	5.20035	5.19699	5.20105	5.21622	5.20615	5.20656	5.20039	5.22428	5.18483	5.2014	5.18398	5.20045	5.20513	5.1964	5.20215	5.19758	5.20713	5.19953	5.20334	5.20574	5.19287	5.18589	5.20372	5.2067
	5.01663	5.00901	4.99227	5.00769	5.01279	5.00734	5.01243	5.01525	4.99413	5.0272	4.99468	5.02783	5.01546	5.01287	5.01129	5.02296	5.01256	5.02382	5.00367	5.00859	5.02545	5.01969	5.00402	5.00194	5.01067	5.01428	5.01146	5.01473	5.01142	5.01311	5.01104	5.00717	5.01156	5.01391	5.00508	5.01488	5.02183	5.00896	5.0168	5.02021	4.99508	5.0039	5.01698	5.01708	5.01066	5.00067	4.98757	5.01955	4.99578
	5.15339	5.15053	5.17293	5.16425	5.15726	5.1642	5.16009	5.13929	5.16234	5.17235	5.15656	5.17275	5.17713	5.18236	5.16877	5.16552	5.17865	5.15416	5.1614	5.14671	5.14508	5.17398	5.1596	5.16497	5.14579	5.17	5.16062	5.17606	5.16918	5.14997	5.15738	5.16932	5.1583	5.17293	5.17726	5.15083	5.15401	5.14511	5.15804	5.15631	5.15762	5.16021	5.18445	5.17399	5.14556	5.16546	5.16747	5.1637	5.16237
	5.15047	5.13702	5.1659	5.12522	5.13816	5.1284	5.14227	5.13691	5.13574	5.15726	5.13329	5.13374	5.11934	5.10954	5.14157	5.1174	5.1381	5.117	5.11662	5.14477	5.14276	5.13018	5.12583	5.14514	5.12875	5.12995	5.1314	5.14927	5.14897	5.13226	5.14456	5.13658	5.14226	5.14484	5.13373	5.13777	5.14245	5.13828	5.13415	5.12859	5.1434	5.14387	5.13019	5.12816	5.13864	5.13174	5.149	5.14112	5.13077
	5.1793	5.17583	5.18743	5.19536	5.17776	5.16973	5.18556	5.19257	5.17264	5.18079	5.17918	5.17188	5.17334	5.18747	5.18899	5.18208	5.16628	5.17771	5.20131	5.18637	5.18267	5.1888	5.18752	5.20413	5.18308	5.18957	5.18485	5.17322	5.19456	5.17109	5.1881	5.18133	5.18999	5.17006	5.20196	5.18875	5.19873	5.18494	5.16474	5.17715	5.19704	5.187	5.18544	5.19504	5.17936	5.1829	5.16295	5.19568	5.18028
	5.09546	5.07987	5.07701	5.08821	5.06886	5.08813	5.08642	5.07118	5.09696	5.10248	5.07612	5.07011	5.08823	5.0787	5.09403	5.06554	5.09669	5.09575	5.06157	5.07746	5.0897	5.08543	5.08763	5.07411	5.08575	5.0815	5.07937	5.08433	5.06592	5.08399	5.07676	5.07757	5.09356	5.08554	5.0773	5.08712	5.08969	5.08505	5.08361	5.07051	5.07224	5.0756	5.07867	5.08804	5.08713	5.06846	5.09279	5.0668	5.08506
	5.13706	5.15142	5.15083	5.14245	5.15634	5.15063	5.13876	5.142	5.1324	5.14095	5.14041	5.13897	5.13918	5.12801	5.15311	5.13682	5.16052	5.14972	5.14393	5.13247	5.14186	5.11847	5.1566	5.1467	5.13466	5.15355	5.14995	5.12438	5.13139	5.13152	5.12624	5.12982	5.15037	5.13932	5.12886	5.12784	5.12652	5.14634	5.12726	5.13607	5.144	5.1314	5.14072	5.15533	5.1362	5.13232	5.13362	5.15451	5.14441
	5.15635	5.16441	5.17424	5.17654	5.15525	5.15542	5.14964	5.16178	5.13637	5.1446	5.17477	5.15037	5.16124	5.17293	5.15565	5.14905	5.17301	5.13827	5.1624	5.15998	5.16375	5.16302	5.16499	5.16235	5.16859	5.16242	5.14883	5.13952	5.18163	5.16506	5.14649	5.15362	5.14751	5.182	5.15323	5.1631	5.15176	5.16112	5.15441	5.15044	5.14902	5.18286	5.16393	5.1528	5.1421	5.16253	5.17762	5.1823	5.16522
	5.1541	5.16298	5.1481	5.15525	5.15618	5.14269	5.15991	5.13808	5.16552	5.15793	5.13855	5.16572	5.15368	5.15197	5.15171	5.14191	5.15216	5.1501	5.14473	5.15731	5.146	5.16304	5.15935	5.15016	5.15523	5.16696	5.14798	5.16646	5.15099	5.17131	5.14274	5.15735	5.15776	5.16762	5.16357	5.15247	5.14507	5.15889	5.15275	5.15284	5.14931	5.1585	5.15168	5.17332	5.15906	5.16334	5.1567	5.15709	5.14794
	5.04052	5.02796	5.06506	5.0608	5.06251	5.06172	5.05023	5.0535	5.04044	5.04429	5.04285	5.06123	5.03699	5.04171	5.05684	5.05437	5.04769	5.05662	5.06325	5.05822	5.05767	5.0452	5.04994	5.05299	5.06283	5.04116	5.06868	5.05081	5.0497	5.06197	5.05323	5.05224	5.03719	5.06063	5.04908	5.0464	5.04824	5.02699	5.05026	5.05657	5.05228	5.05703	5.05629	5.04697	5.05917	5.03781	5.05429	5.06768	5.04144
	5.04376	5.07223	5.04955	5.07744	5.0749	5.06184	5.05554	5.04777	5.03995	5.06798	5.06125	5.04437	5.06387	5.05021	5.05578	5.06556	5.03992	5.04998	5.05751	5.04611	5.06239	5.06245	5.05712	5.05857	5.0511	5.06088	5.05539	5.05488	5.05871	5.05955	5.06345	5.04701	5.04687	5.04839	5.05929	5.04161	5.07763	5.05727	5.02358	5.06724	5.06364	5.05754	5.0523	5.06205	5.06614	5.04339	5.05166	5.07057	5.05294
	5.19181	5.19615	5.20518	5.18609	5.20553	5.20062	5.19595	5.20653	5.22111	5.20369	5.20871	5.18982	5.21208	5.21472	5.2213	5.18671	5.21466	5.17727	5.19354	5.19854	5.20456	5.19904	5.21597	5.19747	5.19378	5.20208	5.21518	5.20365	5.20378	5.19719	5.19607	5.20152	5.21697	5.19817	5.2069	5.19884	5.19952	5.21337	5.20259	5.22291	5.1932	5.19875	5.19578	5.19473	5.18889	5.19212	5.20157	5.19319	5.19299
	5.10255	5.09994	5.0968	5.10813	5.08714	5.10879	5.09273	5.09436	5.0851	5.10798	5.091	5.09463	5.09021	5.10622	5.08673	5.09936	5.10087	5.095	5.06895	5.08629	5.08176	5.07655	5.08542	5.09331	5.10192	5.09789	5.09131	5.10793	5.09663	5.09768	5.08522	5.11252	5.08212	5.08584	5.08271	5.09137	5.09086	5.10256	5.09723	5.09231	5.08905	5.10069	5.08501	5.09215	5.08745	5.08439	5.10465	5.07894	5.08945
	5.16809	5.15754	5.153	5.16554	5.16133	5.14124	5.16001	5.14737	5.15827	5.15818	5.15234	5.16179	5.14672	5.16409	5.14908	5.13715	5.16399	5.15455	5.15384	5.16306	5.14789	5.14742	5.17345	5.14963	5.15218	5.15777	5.13749	5.14457	5.16016	5.18217	5.15608	5.14655	5.14026	5.15361	5.16195	5.15461	5.15057	5.16908	5.16575	5.13854	5.15108	5.14703	5.15735	5.14676	5.15542	5.18437	5.15599	5.16212	5.15385
	5.12844	5.09703	5.11441	5.12644	5.13371	5.12526	5.11255	5.12169	5.12861	5.12267	5.11208	5.10697	5.11564	5.11486	5.11392	5.13052	5.12757	5.11592	5.12738	5.12725	5.12204	5.11339	5.12436	5.13112	5.11381	5.1304	5.1274	5.11295	5.11484	5.11459	5.11814	5.10069	5.10472	5.13404	5.13492	5.13696	5.13101	5.13061	5.12505	5.13018	5.11668	5.12446	5.12883	5.12505	5.12082	5.12253	5.11673	5.12995	5.12281
	5.07544	5.10158	5.10228	5.09553	5.0853	5.07513	5.08309	5.08159	5.08048	5.08338	5.08179	5.07827	5.08809	5.09594	5.0878	5.09266	5.08006	5.1015	5.10389	5.08519	5.08681	5.07554	5.1019	5.09359	5.06609	5.09843	5.08862	5.09178	5.0927	5.09085	5.09149	5.1078	5.08232	5.09512	5.11418	5.1021	5.10329	5.08543	5.08664	5.0841	5.07722	5.1038	5.1003	5.08099	5.10229	5.10421	5.09506	5.10089	5.08239
	4.98798	4.97374	5.0083	4.99293	5.01121	5.00166	4.98714	5	4.99203	5.00284	5.00399	5.00336	4.99645	5.00146	5.00831	4.99789	4.98618	4.99724	4.98795	5.00349	5.0053	5.0009	4.98482	4.99733	5.01455	4.98586	5.01577	4.99609	4.98854	5.00491	5.01428	4.9918	5.01151	4.99735	5.00431	5.0142	5.0083	4.99956	5.02066	4.97243	5.01739	5.01622	5.00979	4.97905	4.98448	5.01218	5.00698	5.01413	5.01077
	5.09648	5.10838	5.10471	5.11162	5.09979	5.12709	5.12022	5.11004	5.1102	5.08585	5.1224	5.10908	5.1207	5.10522	5.11748	5.11579	5.10892	5.1089	5.10522	5.10622	5.114	5.10145	5.1036	5.11109	5.10408	5.12544	5.10245	5.0936	5.11001	5.1213	5.11749	5.10847	5.11901	5.09765	5.11148	5.11526	5.11279	5.11774	5.10127	5.08871	5.10527	5.11835	5.10475	5.09541	5.10041	5.10645	5.11491	5.11206	5.08777
	5.18358	5.19747	5.19321	5.20269	5.18385	5.19193	5.18432	5.19338	5.19871	5.19855	5.19249	5.20161	5.19696	5.18903	5.19138	5.20003	5.17139	5.18851	5.19007	5.18638	5.191	5.19667	5.19452	5.17981	5.18049	5.18626	5.20198	5.18404	5.19896	5.17918	5.2013	5.20012	5.17474	5.19626	5.21344	5.18996	5.2048	5.20437	5.18427	5.20463	5.18678	5.19356	5.184	5.17747	5.18548	5.17422	5.20494	5.19323	5.20155
	5.1473	5.13879	5.13768	5.14855	5.14813	5.11342	5.14251	5.14473	5.14906	5.14383	5.13309	5.11938	5.13754	5.15763	5.15642	5.13764	5.12563	5.127	5.15844	5.13984	5.12353	5.14259	5.14307	5.15168	5.13763	5.12672	5.13497	5.12464	5.14408	5.13761	5.11721	5.15066	5.12737	5.12859	5.12882	5.12134	5.14168	5.14054	5.13057	5.13747	5.14388	5.13216	5.12277	5.13126	5.15134	5.13549	5.14661	5.14483	5.12523
	5.1061	5.11376	5.11085	5.12842	5.08592	5.10871	5.09688	5.11917	5.1043	5.09994	5.10718	5.13337	5.12112	5.1195	5.10879	5.11145	5.12867	5.13058	5.12568	5.09693	5.11081	5.1426	5.10527	5.11762	5.10074	5.1257	5.10499	5.11347	5.11411	5.10529	5.1484	5.11099	5.12223	5.11755	5.10777	5.10812	5.12687	5.11609	5.10585	5.11131	5.11839	5.10119	5.10688	5.13287	5.11582	5.10382	5.13057	5.10402	5.13999
	5.18748	5.167	5.18124	5.17601	5.19356	5.16502	5.17895	5.15711	5.17359	5.18574	5.17272	5.16808	5.17733	5.18204	5.17741	5.18002	5.18327	5.18941	5.17625	5.17266	5.17521	5.16292	5.18919	5.1688	5.18117	5.17538	5.17454	5.17593	5.17452	5.17761	5.16965	5.18147	5.16985	5.16492	5.17367	5.17821	5.19234	5.16458	5.17792	5.16621	5.18956	5.17973	5.16339	5.17208	5.18303	5.18535	5.15916	5.18938	5.17767
	5.08555	5.08168	5.08175	5.07872	5.08518	5.0806	5.0784	5.08792	5.08426	5.07432	5.09565	5.09544	5.09441	5.07306	5.09004	5.08374	5.1013	5.08951	5.07272	5.06611	5.08534	5.07773	5.08256	5.07431	5.09137	5.07447	5.07908	5.08163	5.08331	5.07721	5.07202	5.08612	5.08594	5.07165	5.08627	5.08741	5.07992	5.08986	5.0729	5.07251	5.10042	5.08014	5.09273	5.08142	5.07144	5.07393	5.08352	5.09506	5.08292
	5.19566	5.1914	5.19536	5.19752	5.21477	5.19002	5.1939	5.1913	5.19167	5.19848	5.18953	5.209	5.18733	5.18676	5.1935	5.20984	5.19128	5.19408	5.22374	5.19963	5.20547	5.19423	5.19083	5.19384	5.18813	5.20916	5.18742	5.18934	5.20051	5.20342	5.20986	5.2041	5.19765	5.19666	5.18202	5.20214	5.21058	5.20797	5.1831	5.19535	5.19509	5.2048	5.19345	5.19776	5.20549	5.19777	5.19222	5.20235	5.18946
	5.05167	5.04865	5.07576	5.07629	5.07228	5.07423	5.06594	5.0722	5.06426	5.06538	5.06336	5.08069	5.06533	5.05333	5.06603	5.06775	5.06666	5.05812	5.06876	5.07622	5.06308	5.06807	5.08002	5.06655	5.06145	5.06386	5.07834	5.08106	5.07598	5.06612	5.06886	5.04684	5.07512	5.06585	5.0722	5.06271	5.05921	5.06915	5.0752	5.07174	5.06325	5.06775	5.05932	5.06304	5.069	5.06478	5.06075	5.07631	5.06697
	5.16001	5.17747	5.18688	5.17836	5.17003	5.17854	5.19132	5.17324	5.16384	5.17405	5.16902	5.17412	5.1767	5.17414	5.17659	5.19211	5.16821	5.15612	5.16589	5.15465	5.15367	5.16833	5.15905	5.18279	5.17824	5.17045	5.15919	5.18237	5.15807	5.16089	5.18078	5.1841	5.17922	5.17566	5.17059	5.18087	5.16783	5.16512	5.14986	5.16497	5.17615	5.17119	5.1543	5.15749	5.18414	5.17355	5.16591	5.16299	5.16928
	5.01326	4.97826	4.99722	5.00689	5.00379	5.00485	5.00027	4.99257	4.99848	5.00434	4.99856	4.9953	5.01107	5.00274	4.99731	5.01147	4.99376	4.99442	5.01163	5.01637	5.00513	4.99114	5.01359	4.99579	5.00819	5.00356	4.99429	4.99865	5.00271	5.00225	4.98202	5.01529	5.01235	5.0109	4.99142	5.00916	5.01641	5.00608	5.00443	4.99286	4.99232	4.9895	4.99808	5.00378	5.00002	4.99563	4.99933	5.01223	4.99289
	5.16484	5.16421	5.15359	5.16236	5.17293	5.15186	5.17657	5.15164	5.16903	5.16669	5.17234	5.17514	5.15534	5.15967	5.17157	5.15485	5.14313	5.15528	5.14785	5.17381	5.16537	5.14581	5.15244	5.15475	5.16416	5.1554	5.15586	5.15525	5.16696	5.15428	5.1544	5.1625	5.16525	5.17848	5.13704	5.1816	5.18497	5.15104	5.16643	5.16653	5.15704	5.15235	5.16629	5.14921	5.18683	5.18082	5.17783	5.16638	5.15932
	5.02172	5.03264	5.01755	5.0114	5.02188	5.0266	5.01773	5.01432	5.02084	5.02272	5.01068	5.01981	5.02265	5.03107	5.02802	5.02087	5.01315	4.99855	5.02372	5.0158	5.03673	5.02231	5.01901	5.01442	5.01654	5.02441	5.02107	5.00887	5.0388	5.00361	5.03434	5.02708	5.00916	5.02557	5.01293	5.00804	5.01305	5.01751	5.03685	5.01529	5.02432	5.01302	5.03031	5.01506	5.01291	5.03143	5.01551	5.01841	5.01341
	5.18041	5.1787	5.17528	5.17785	5.17678	5.17923	5.17572	5.18104	5.16052	5.18274	5.16634	5.17143	5.17685	5.18601	5.17232	5.1639	5.18949	5.18053	5.18441	5.19666	5.18779	5.1652	5.1978	5.19839	5.18147	5.16024	5.18256	5.16575	5.19341	5.18142	5.16947	5.19633	5.17364	5.19139	5.17979	5.19571	5.1886	5.18957	5.18431	5.167	5.19068	5.18768	5.18843	5.18394	5.18368	5.17337	5.19085	5.17286	5.18123
	4.99352	4.98444	5.02096	4.99749	5.00657	4.99231	5.00769	5.00834	4.9897	4.99445	5.01515	4.99965	5.00015	5.00932	5.00073	5.00882	4.99215	4.99628	4.98734	4.98367	4.99064	5.00913	5.00646	5.00225	5.0025	5.01086	5.00188	5.01566	5.00973	4.99558	5.00109	5.00868	4.99058	4.98231	5.00796	5.00014	4.99205	5.00235	5.00254	4.98581	5.00795	4.99913	4.99138	4.99644	4.99958	4.99665	4.99667	4.99604	4.99778
	5.17725	5.16426	5.16127	5.17311	5.17702	5.17958	5.18087	5.16817	5.16627	5.16844	5.15759	5.17198	5.16402	5.16249	5.17537	5.17214	5.17499	5.16694	5.16744	5.17381	5.16312	5.16414	5.15463	5.19292	5.16785	5.16614	5.17974	5.19027	5.17182	5.16589	5.15815	5.17269	5.17139	5.18011	5.16558	5.18039	5.17723	5.15726	5.15646	5.17034	5.18001	5.18326	5.18366	5.16375	5.17546	5.17555	5.17979	5.16976	5.15745
	5.19841	5.19777	5.18488	5.18112	5.17399	5.19312	5.1761	5.1915	5.20639	5.16791	5.18625	5.19026	5.1762	5.16557	5.19266	5.19175	5.17471	5.18107	5.17985	5.18756	5.17683	5.17569	5.1971	5.19162	5.18259	5.16637	5.18197	5.17167	5.18725	5.182	5.16617	5.20938	5.17849	5.17127	5.16892	5.17755	5.16741	5.15975	5.1745	5.16877	5.16915	5.19451	5.18689	5.18336	5.17364	5.19129	5.18078	5.16658	5.17107
	5.17809	5.16903	5.18145	5.18817	5.17497	5.17665	5.18217	5.17228	5.17965	5.18356	5.18546	5.1757	5.18987	5.17043	5.17925	5.19171	5.17731	5.17903	5.17127	5.16715	5.17132	5.1684	5.16879	5.18612	5.18764	5.1703	5.19702	5.16973	5.19344	5.17857	5.18626	5.18948	5.16633	5.19135	5.17202	5.16184	5.17904	5.19288	5.19171	5.17234	5.18898	5.19196	5.18021	5.19493	5.19862	5.19432	5.1894	5.18789	5.16913
	5.02249	5.00786	5.01085	5.01805	5.00247	4.98402	4.99407	5.0033	4.99083	5.00471	5.02213	5.00502	5.00756	5.00433	4.99862	5.00237	5.00522	5.00061	5.00372	5.00534	5.01347	5.01298	5.00821	5.01179	4.98816	4.99049	5.0006	4.9958	4.99943	5.01318	4.98637	4.99897	5.01329	5.01605	4.97847	5.00248	5.0001	5.01245	4.99162	5.00532	5.01101	4.99939	5.00289	5.006	4.99875	4.99977	5.02383	4.99936	5.00329
	5.00415	5.01443	4.99514	5.0007	5.02195	5.0092	5.0046	4.99135	5.01163	5.00375	5.00477	4.98773	4.9703	5.00634	4.99368	4.99399	4.98248	4.99215	5.00533	5.00945	5.00089	4.99344	5.0065	5.00353	5.00812	4.99848	5.00786	4.99655	5.00306	5.01424	5.01552	4.99788	5.00272	5.00185	5.01331	4.9913	5.00198	5.0128	4.99323	4.99412	4.99609	5.00468	4.98432	5.00161	5.0217	4.99816	5.00954	4.99807	5.00392
	5.04729	5.02821	5.02599	5.02674	5.03711	5.01887	5.0299	5.03644	5.05164	5.02512	5.02335	5.03434	5.02568	5.03569	5.0263	5.01205	5.0265	5.02779	5.01838	5.03471	5.01924	5.02479	5.03186	5.02027	5.03223	5.02991	5.01026	5.02648	5.00701	5.0263	5.02058	5.01296	5.02261	5.02696	5.031	5.04303	5.04431	5.01428	5.03287	5.01688	5.02513	5.02701	5.03407	5.03711	5.02916	5.03313	5.02286	5.01826	5.01844
	5.19402	5.20554	5.20057	5.1933	5.18895	5.20495	5.18056	5.20187	5.21267	5.19802	5.19307	5.20024	5.21003	5.19577	5.19071	5.20494	5.20333	5.19063	5.19652	5.19905	5.21042	5.17228	5.20206	5.20454	5.22564	5.1843	5.18963	5.19031	5.18691	5.18019	5.19127	5.18968	5.1925	5.2028	5.18693	5.2072	5.17907	5.20162	5.20227	5.19602	5.19189	5.19349	5.19843	5.18677	5.23374	5.18473	5.19828	5.20781	5.19692
	5.15469	5.13887	5.15373	5.16729	5.16027	5.17902	5.17551	5.17176	5.14611	5.14865	5.16569	5.14414	5.15423	5.1831	5.14795	5.16568	5.17067	5.1646	5.16284	5.16756	5.1588	5.17535	5.14906	5.15775	5.14652	5.17483	5.15741	5.15698	5.16854	5.1616	5.15756	5.14941	5.15646	5.1633	5.17988	5.16049	5.15138	5.17111	5.16179	5.15474	5.16868	5.16546	5.15926	5.16394	5.1371	5.14971	5.15126	5.15335	5.14353
	5.2031	5.19916	5.20142	5.21729	5.20702	5.19368	5.18492	5.20058	5.19379	5.19539	5.19488	5.18833	5.20066	5.19529	5.18835	5.20764	5.1901	5.19798	5.19093	5.18474	5.19466	5.20323	5.19472	5.18309	5.19682	5.21081	5.18232	5.20295	5.18977	5.19421	5.2101	5.19267	5.2061	5.19459	5.19963	5.18949	5.17966	5.17679	5.20488	5.21339	5.2003	5.18206	5.21439	5.18725	5.20704	5.20494	5.1887	5.20389	5.19773
	5.20353	5.20377	5.21176	5.20165	5.20628	5.20272	5.20316	5.20161	5.20446	5.19857	5.19065	5.20529	5.19951	5.20448	5.19329	5.20736	5.1938	5.21085	5.17892	5.19075	5.21514	5.20018	5.20101	5.19364	5.19512	5.20359	5.21231	5.18983	5.19392	5.20273	5.2044	5.20823	5.2027	5.19797	5.19332	5.18541	5.19591	5.19278	5.20395	5.2116	5.20168	5.20444	5.19915	5.20365	5.19345	5.193	5.20799	5.19268	5.20331
	5.00901	4.99754	5.00919	4.98671	5.00181	5.00247	5.0018	5.0012	5.00962	5.02068	5.00172	5.01909	5.01528	5.01914	5.00807	5.01427	5.00811	5.01532	5.01765	5.01275	5.01231	5.00123	4.99454	5.01543	5.01341	5.03385	4.9978	4.99951	5.00619	5.00594	5.00172	5.00196	5.0094	5.01017	5.0071	5.02202	5.01604	5.00476	4.99298	5.00875	5.02744	5.02116	5.00953	4.99554	5.0168	5.00717	4.99663	4.98469	5.00398
	5.00553	5.01531	5.00691	5.00616	5.01178	4.99288	4.99354	5.00878	4.9903	5.01871	5.00573	4.99807	4.97753	4.99233	5.00412	4.99051	4.99723	5.00168	4.99791	4.98755	4.98686	5.00718	5.01104	4.99457	4.98584	4.99361	5.00784	5.00602	5.01145	5.00244	5.00286	5.01003	5.01359	4.98627	4.99627	5.02111	5.01044	5.01347	5.00099	5.00695	4.9972	5.01322	4.99913	5.00957	5.00089	4.98874	5.01364	5.00333	5.00715
	5.01752	5.02096	5.01055	5.00859	5.00638	5.02009	5.01306	5.00748	5.02012	5.00769	4.99416	5.00945	5.03031	5.01143	5.00511	5.01759	5.01675	5.02181	5.01211	5.01506	5.02628	5.01508	5.01426	5.00498	5.01505	5.01189	5.02644	5.01794	5.0181	5.00536	5.00697	5.01022	5.02822	5.02547	5.02892	5.01114	5.00221	5.01586	5.00885	5.02456	5.0333	5.0139	5.01421	5.01316	5.02072	5.01907	5.01468	5.02636	5.00907
	5.01525	4.97846	4.99366	4.99808	4.98294	5.01737	5.00587	5.01762	5.00405	5.00136	5.00456	4.99742	4.99024	5.00561	4.98844	5.00517	5.00002	4.99426	5.01678	5.00405	4.99506	5.00411	4.98551	5.00577	4.9887	5.00082	5.01286	4.9946	5.00469	4.99929	4.99486	5.00242	4.9973	4.98545	5.00766	5.01703	4.996	4.99272	5.00602	4.9839	5.00699	4.97053	5.01788	4.99189	5.00709	5.00354	4.99987	5.00831	5.00223
	5.15153	5.14924	5.14939	5.14841	5.1428	5.15578	5.16333	5.13825	5.15168	5.12872	5.13921	5.16554	5.13562	5.14781	5.15264	5.15102	5.15319	5.14568	5.15612	5.15623	5.14011	5.16213	5.15375	5.16359	5.14151	5.15443	5.15961	5.14883	5.15673	5.1628	5.16	5.15756	5.13774	5.16279	5.14986	5.16884	5.16153	5.16503	5.16147	5.14171	5.14115	5.15941	5.13848	5.13749	5.14668	5.1439	5.15589	5.15327	5.15362
	4.9979	5.00192	4.99521	5.01162	5.01333	4.98664	5.00699	4.99712	5.0189	5.0086	5.00397	4.99773	5.0117	5.01322	4.99755	4.99167	5.00891	5.0076	4.99923	5.00424	4.99658	4.99674	4.99465	5.00631	4.99441	5.0072	5.02204	5.007	5.00507	4.99322	5.0121	5.00848	4.99869	5.00175	5.00232	5.01273	5.00734	4.99206	5.01536	4.98855	5.00953	4.99175	4.99174	4.99517	5.00116	4.99527	5.00789	4.99569	5.00347
	5.12723	5.14361	5.11749	5.11026	5.10921	5.11851	5.1227	5.1101	5.10618	5.13236	5.12238	5.1341	5.12039	5.11316	5.11248	5.13309	5.11273	5.09987	5.11976	5.126	5.10871	5.12053	5.11367	5.10617	5.13164	5.114	5.10964	5.12131	5.12199	5.12366	5.1179	5.09372	5.10814	5.12272	5.11761	5.12189	5.12529	5.11747	5.12482	5.11774	5.11147	5.10314	5.10268	5.12232	5.11854	5.1346	5.1298	5.09057	5.12757
	5.14434	5.14678	5.13467	5.13943	5.15424	5.13643	5.12291	5.15574	5.1347	5.1509	5.15282	5.14881	5.14054	5.14571	5.1636	5.15255	5.15192	5.14278	5.13793	5.13677	5.13519	5.14909	5.13204	5.12565	5.15444	5.13105	5.1391	5.14283	5.15908	5.137	5.13634	5.14486	5.13657	5.14906	5.1514	5.13602	5.1395	5.11511	5.14954	5.14107	5.15337	5.13512	5.14062	5.13755	5.13366	5.12477	5.14114	5.14378	5.14213
	5.19859	5.21427	5.18356	5.20189	5.19348	5.1885	5.19853	5.19972	5.2013	5.20651	5.19039	5.18325	5.20321	5.19788	5.19433	5.21433	5.21241	5.18219	5.19972	5.19239	5.20913	5.21222	5.1864	5.2004	5.21378	5.22194	5.20307	5.18349	5.18406	5.18722	5.18224	5.1778	5.18361	5.2034	5.2019	5.19773	5.17663	5.2189	5.19872	5.20093	5.18184	5.20386	5.20196	5.20898	5.19943	5.20539	5.1895	5.18867	5.19459
	5.12596	5.11433	5.13151	5.12562	5.13301	5.13281	5.12162	5.12066	5.12391	5.12037	5.11706	5.1188	5.11787	5.1225	5.13269	5.11397	5.12166	5.11796	5.12865	5.1096	5.12294	5.13659	5.128	5.12614	5.10944	5.1228	5.12614	5.12076	5.11535	5.1214	5.10978	5.13416	5.13334	5.12297	5.10477	5.13257	5.11499	5.14279	5.12291	5.11621	5.12981	5.10253	5.13817	5.13419	5.13406	5.1031	5.11881	5.13023	5.12253
	5.19861	5.18987	5.18804	5.19537	5.16892	5.17151	5.17353	5.17761	5.17483	5.17626	5.18965	5.20004	5.18882	5.19889	5.17918	5.19205	5.21413	5.17583	5.17797	5.19385	5.19121	5.17031	5.18977	5.19973	5.17955	5.17981	5.18853	5.17249	5.19717	5.1837	5.18331	5.17881	5.17516	5.1878	5.17979	5.17992	5.1842	5.1953	5.19484	5.19699	5.18367	5.18668	5.19769	5.19581	5.18942	5.20145	5.18746	5.18519	5.19
	5.17633	5.21313	5.19795	5.19767	5.18943	5.21695	5.20155	5.20019	5.19892	5.215	5.20671	5.19681	5.20577	5.21669	5.20238	5.18931	5.20638	5.20211	5.20366	5.19266	5.19251	5.17694	5.20695	5.20691	5.19393	5.20124	5.20999	5.1956	5.20014	5.20689	5.18721	5.20859	5.21076	5.20318	5.20303	5.20671	5.18586	5.1938	5.19545	5.19247	5.18102	5.19204	5.20707	5.19107	5.20224	5.20259	5.22067	5.20571	5.19853
	5.13146	5.12946	5.13132	5.13539	5.11816	5.1195	5.12844	5.12626	5.12237	5.14549	5.12964	5.1317	5.13452	5.11468	5.13327	5.13009	5.13726	5.10994	5.12164	5.13912	5.13684	5.11962	5.12429	5.12823	5.12248	5.12919	5.1401	5.11779	5.13883	5.13005	5.13434	5.1414	5.14651	5.12273	5.13699	5.12821	5.13421	5.12779	5.12501	5.10428	5.12513	5.1322	5.12713	5.13913	5.11469	5.1376	5.12524	5.1246	5.13533
	5.19088	5.19245	5.19297	5.20079	5.19949	5.2062	5.19492	5.20185	5.20578	5.20487	5.20168	5.18127	5.18527	5.19188	5.20403	5.19743	5.20369	5.21999	5.19381	5.18308	5.20171	5.18788	5.18679	5.19823	5.21433	5.20206	5.21659	5.19429	5.2013	5.2104	5.20893	5.20597	5.2066	5.19785	5.18879	5.2019	5.19746	5.20053	5.21486	5.19947	5.21017	5.18756	5.20536	5.20299	5.21451	5.18987	5.18291	5.21597	5.19166
	5.03439	5.06447	5.05014	5.03762	5.04801	5.03946	5.03874	5.03462	5.02413	5.05744	5.02755	5.05407	5.04247	5.02981	5.03112	5.04252	5.0239	5.0175	5.0449	5.03955	5.036	5.02897	5.04028	5.03674	5.03362	5.02814	5.05144	5.03806	5.03322	5.04978	5.03201	5.03945	5.03685	5.04535	5.03798	5.0532	5.0399	5.04363	5.03375	5.04527	5.03269	5.04671	5.04555	5.04425	5.04657	5.04071	5.02514	5.0261	5.05044
	5.02579	4.99949	4.99404	5.00928	5.01224	5.0156	5.00408	5.00344	5.02014	5.0149	5.00942	5.00356	5.01154	5.00619	5.01008	5.01653	5.02011	5.004	5.00907	5.00775	5.02032	5.00757	5.00187	5.01487	5.00378	5.01702	5.00811	5.01554	5.0087	5.01824	5.008	5.00849	5.01546	5.00785	5.01202	5.01252	5.0216	5.02366	5.01628	5.01344	5.01541	5.01342	5.02612	5.00794	5.00682	5.01762	4.98866	5.01604	5.01294
	5.03862	5.04516	5.03348	5.04878	5.04696	5.04104	5.0406	5.04252	5.05903	5.0468	5.04436	5.017	5.04023	5.04641	5.04342	5.04916	5.04685	5.02913	5.04735	5.0206	5.03466	5.05535	5.05662	5.03584	5.05346	5.07274	5.03655	5.05332	5.04496	5.05273	5.03034	5.0574	5.0476	5.0715	5.0546	5.02453	5.04343	5.0658	5.04819	5.04373	5.05384	5.04052	5.03854	5.04231	5.05128	5.03211	5.04034	5.0541	5.0466
	5.07887	5.06885	5.08851	5.06106	5.09125	5.08279	5.07821	5.0924	5.08459	5.08115	5.07646	5.08338	5.09565	5.07891	5.08114	5.06205	5.07322	5.07795	5.09537	5.07148	5.07829	5.07811	5.07597	5.08717	5.07015	5.06231	5.08106	5.0913	5.07284	5.09632	5.05165	5.08756	5.07041	5.08136	5.08243	5.07469	5.07831	5.08049	5.07696	5.08531	5.07597	5.08717	5.06949	5.08762	5.0767	5.06951	5.08374	5.0927	5.08536
	5.02029	5.00846	4.99864	5.00987	4.99099	5.00738	5.01178	5.00805	5.0026	5.00257	4.99237	4.99418	5.01087	5.01087	4.99359	5.01761	5.00505	5.00965	5.00295	4.97976	5.0132	5.0146	5.00515	5.00723	5.00159	5.00606	4.97824	4.99067	5.00452	4.99561	4.99951	5.01988	4.99707	5.0062	4.99894	5.01631	4.99535	5.00592	5.0104	4.9987	4.989	4.98557	4.99945	4.9956	4.98587	4.98171	4.9981	5.00638	5.00183
	5.0714	5.07422	5.05242	5.04452	5.06363	5.04953	5.06825	5.07683	5.06913	5.0623	5.04569	5.05589	5.05289	5.06242	5.04756	5.07426	5.07523	5.05846	5.06898	5.07709	5.04498	5.06818	5.05771	5.06266	5.0732	5.06455	5.05434	5.05337	5.0631	5.06961	5.08198	5.06486	5.06571	5.06124	5.06667	5.04536	5.06191	5.07593	5.05943	5.05889	5.07069	5.06664	5.08573	5.07627	5.04915	5.06038	5.05815	5.06952	5.05853
	5.0103	5.02282	5.00662	5.00816	5.00538	5.03016	4.99579	5.02528	5.01898	5.01203	5.03038	5.01022	5.00384	5.00015	5.02113	5.0157	4.99149	5.01397	5.00181	5.01135	5.01131	5.02722	5.02496	5.02166	5.01333	5.02162	5.00177	5.01066	5.01613	5.01935	5.02842	5.00432	5.01706	5.02365	5.00361	5.01595	5.04413	5.02507	5.00818	5.01752	5.01816	5.02943	5.01549	5.00885	5.00714	5.01206	5.01261	5.00945	5.00543
	5.14688	5.14714	5.14527	5.1406	5.14733	5.15407	5.17151	5.14522	5.15656	5.15722	5.13765	5.14171	5.15486	5.13767	5.15814	5.14156	5.14182	5.15765	5.1616	5.14814	5.14332	5.13409	5.13756	5.16528	5.14794	5.15757	5.15112	5.15324	5.13339	5.16823	5.14769	5.13725	5.17142	5.14426	5.13751	5.1426	5.16272	5.15318	5.13494	5.15104	5.1355	5.15388	5.13144	5.14869	5.1376	5.14989	5.14032	5.15723	5.14749
	5.03607	5.01773	5.02168	5.04247	5.01907	5.03708	5.02619	5.03218	5.03658	5.02939	5.03697	5.02638	5.01817	5.01832	5.00947	5.02153	5.03008	5.02295	5.0184	5.02529	5.02501	5.02263	5.04965	5.03927	5.03506	5.03644	5.02808	5.03394	5.03707	5.04392	5.01902	5.03559	5.03453	5.04429	5.02876	5.01364	5.00994	5.0184	5.03089	5.02009	5.02275	5.0247	5.03855	5.04615	5.02868	5.02037	5.02489	5.03778	5.0299
	5.02841	5.02278	5.03332	5.02079	5.03465	5.0187	5.03471	5.04065	5.02475	5.01716	5.03826	5.02739	5.01479	5.03614	5.04577	5.02895	5.02775	5.0496	5.031	5.02683	5.04165	5.03239	5.01801	5.0247	5.03377	5.02887	5.04592	5.04039	5.0258	5.03353	5.0189	5.04651	5.0355	5.02997	5.03326	5.02824	5.01431	5.02245	5.03219	5.03701	5.02567	5.02306	5.02763	5.01129	5.01991	5.01714	5.04185	5.03601	5.05281
	5.13499	5.1372	5.14461	5.1327	5.13451	5.12583	5.11375	5.13202	5.12854	5.11773	5.15266	5.15538	5.13627	5.14632	5.12803	5.132	5.13938	5.15653	5.13362	5.14123	5.14212	5.13632	5.11405	5.13052	5.14128	5.13055	5.14099	5.13927	5.13052	5.12527	5.13631	5.1284	5.13577	5.13522	5.1164	5.12796	5.11765	5.11644	5.14559	5.15013	5.15531	5.15037	5.14463	5.13275	5.11188	5.11502	5.13541	5.12123	5.1523
	5.09531	5.09548	5.10631	5.10499	5.11879	5.09989	5.10767	5.10442	5.1183	5.11873	5.10125	5.11525	5.11981	5.11389	5.11728	5.11773	5.11106	5.10255	5.11943	5.1035	5.11197	5.09187	5.13031	5.09596	5.09484	5.10421	5.10997	5.10306	5.11772	5.11591	5.10426	5.10362	5.11256	5.10896	5.10407	5.11855	5.09602	5.10524	5.1132	5.11681	5.10549	5.07997	5.10331	5.11729	5.11111	5.12133	5.11876	5.10457	5.11804
	5.01333	5.00908	4.99393	5.02412	5.00946	5.02225	4.99864	5.01357	4.98282	5.00511	5.01144	5.02649	5.02254	5.02912	5.00352	5.01383	5.00859	5.01611	5.01622	5.0037	5.00927	5.00962	5.02765	5.02676	5.02967	4.99774	5.01184	5.02027	4.99235	5.02414	5.01848	5.01636	5.01897	5.01326	4.99708	4.9946	5.01354	5.01766	5.00658	5.02174	5.00103	5.01902	5.01814	5.00546	5.00593	5.02374	5.00923	4.99961	5.01422
	5.18727	5.17617	5.18164	5.20122	5.19204	5.19047	5.18525	5.19452	5.18995	5.18145	5.19365	5.19266	5.16564	5.19035	5.19423	5.18012	5.17493	5.19196	5.1819	5.19031	5.18146	5.19444	5.19748	5.19499	5.18096	5.18794	5.20172	5.16088	5.19965	5.1885	5.18617	5.1911	5.17691	5.18687	5.19417	5.18598	5.18225	5.18055	5.20119	5.18726	5.19141	5.17465	5.19041	5.19678	5.20923	5.16708	5.1904	5.17667	5.17795
	5.05246	5.03658	5.04678	5.04364	5.03729	5.04862	5.0513	5.044	5.05789	5.05823	5.05624	5.0455	5.03615	5.05229	5.04991	5.05852	5.05481	5.05781	5.05025	5.0576	5.04761	5.03773	5.05085	5.0494	5.05353	5.04683	5.04614	5.04961	5.0578	5.05849	5.05913	5.0561	5.04135	5.05442	5.05968	5.06957	5.04339	5.05345	5.03698	5.07256	5.04357	5.06141	5.06319	5.03316	5.05296	5.05728	5.04471	5.04484	5.04071
	5.12296	5.15039	5.15435	5.13731	5.14595	5.13943	5.146	5.13493	5.1448	5.1612	5.15494	5.16357	5.15103	5.16485	5.14422	5.13105	5.13509	5.12956	5.14537	5.14028	5.12239	5.13552	5.14029	5.1329	5.14295	5.14873	5.14019	5.15694	5.15389	5.1263	5.13849	5.14692	5.14046	5.14554	5.13638	5.14542	5.14161	5.14572	5.13358	5.1309	5.133	5.1296	5.1435	5.14946	5.13903	5.12539	5.1426	5.134	5.13339
	5.08726	5.09468	5.0741	5.09359	5.07308	5.09238	5.07261	5.07716	5.08186	5.08336	5.07366	5.07187	5.08351	5.071	5.08559	5.09109	5.07516	5.07074	5.06412	5.07639	5.08137	5.08317	5.09134	5.07992	5.08768	5.07619	5.08051	5.06716	5.08743	5.07552	5.06241	5.09169	5.07809	5.0836	5.07577	5.07401	5.07364	5.0724	5.08859	5.05915	5.06109	5.07452	5.08193	5.07565	5.09816	5.0814	5.072	5.06466	5.08162
	5.17026	5.18954	5.17263	5.17097	5.16843	5.15892	5.17617	5.18136	5.1715	5.15923	5.1865	5.17126	5.17478	5.16791	5.18389	5.16379	5.16749	5.17935	5.17014	5.1603	5.1805	5.15605	5.18895	5.18505	5.20281	5.18062	5.15101	5.15661	5.16644	5.16816	5.14829	5.16958	5.15318	5.17123	5.17844	5.16602	5.16936	5.15937	5.16096	5.18261	5.17449	5.175	5.1717	5.17927	5.16712	5.16434	5.17497	5.1587	5.16525
	4.99977	4.98725	5.0036	4.99409	4.9958	4.98385	5.00611	4.98858	4.99887	5.00524	4.9954	5.01223	5.02158	5.00048	5.00952	5.01428	4.99236	5.02099	4.98973	4.9816	5.00554	5.01629	4.9986	4.99074	4.99364	4.98858	4.99247	5.00323	5.00681	5.00397	4.98476	4.99027	4.99529	4.98556	5.01177	4.9996	4.99272	5.0055	4.99519	5.01147	4.99373	5.00078	4.9854	5.00991	4.98444	4.99783	4.99127	5.01229	5.00288
	4.9976	5.01019	5.00874	5.00765	5.00163	5.00672	5.00184	5.01397	4.99367	5.00226	5.00996	4.99478	4.99668	5.01353	4.99467	5.02324	4.99964	4.99965	4.99459	4.9973	4.99058	5.00597	5.01005	4.99758	4.99359	5.01034	5.00249	5.00195	5.00018	5.01099	4.99898	4.98833	5.00331	5.01001	4.98197	5.01025	5.00179	5.00494	4.99575	4.99553	4.99052	5.00676	5.01432	4.99052	4.99365	4.98906	4.98534	5.0033	5.00725
	4.9963	5.01041	4.99398	4.98954	5.00746	5.00306	4.99812	5.00277	5.0199	4.99704	4.9796	5.01322	4.99188	5.00703	5.01333	5.02183	5.00828	5.00841	5.0086	4.99489	4.98796	4.99554	5.00764	5.00998	5.00317	4.99307	5.0099	5.01484	5.00152	4.98769	4.98467	5.00794	5.00431	5.01701	4.99181	4.99105	4.99765	4.99554	4.99789	5.01192	4.99782	4.99339	5.01125	5.01639	4.99235	5.00275	4.98969	4.99691	5.00294
	5.02888	5.0222	5.0121	5.01731	5.02325	5.00802	5.00717	5.01039	4.99469	5.02273	5.02275	5.00986	5.02903	5.03172	5.0105	5.02709	5.02291	5.01027	5.00769	5.01226	5.00346	5.02114	4.99445	5.01393	5.01885	5.02389	5.02511	5.02409	5.00997	5.0247	5.01359	5.01649	5.0115	5.00589	5.02021	5.00651	5.02566	5.00651	5.03241	5.01666	5.02318	5.02027	5.01294	5.01472	4.99776	5.02259	5.01079	5.02148	5.00101
	5.16079	5.15265	5.13759	5.15627	5.13423	5.15119	5.14545	5.1634	5.14665	5.1488	5.14435	5.15748	5.1546	5.14557	5.15254	5.15572	5.16028	5.14466	5.1543	5.145	5.151	5.14947	5.13052	5.13949	5.1395	5.14488	5.166	5.16031	5.15277	5.13598	5.15338	5.13466	5.14508	5.14604	5.14845	5.18627	5.13888	5.15848	5.13153	5.14498	5.14894	5.15545	5.14972	5.14183	5.15479	5.12446	5.12828	5.1396	5.14429
	5.13672	5.11261	5.12183	5.13624	5.13131	5.12283	5.14955	5.13754	5.12769	5.12039	5.1372	5.12833	5.13516	5.12939	5.13793	5.12831	5.13082	5.13281	5.14641	5.13704	5.13007	5.12574	5.13766	5.12574	5.13464	5.12809	5.15079	5.14008	5.15291	5.11875	5.12593	5.12537	5.14093	5.10316	5.1433	5.1555	5.13531	5.137	5.1301	5.13422	5.12175	5.12161	5.13236	5.12356	5.11701	5.13017	5.12881	5.1314	5.12126
	5.02808	5.01792	5.00852	5.01432	5.00952	4.99933	5.00554	5.00745	5.01991	5.01429	5.01926	5.00229	5.02437	5.02226	5.02085	5.01682	5.01723	5.01256	4.98469	5.01036	5.02373	5.01444	5.01913	5.01351	5.0172	5.02767	5.01351	5.01166	5.01383	4.999	5.01944	5.01479	5.02141	5.00951	4.99912	5.01396	5.0103	5.00068	5.01586	5.00056	5.01407	5.02312	5.00897	5.00501	4.99838	5.00536	5.00878	5.00914	5.01579
	5.01775	5.02372	5.03798	5.04291	5.03448	5.01365	5.03988	5.03243	5.00549	5.02647	5.01845	5.04783	5.02975	5.025	5.02102	5.03327	5.02091	5.02403	5.02036	5.02638	5.02433	5.01927	5.0105	5.01311	5.03769	5.02259	5.05155	5.02856	5.0397	5.01774	5.04415	5.04219	5.03282	5.0348	5.03834	5.02504	5.03962	5.02892	5.02851	5.01566	5.02778	5.01879	5.03093	5.02558	5.01458	5.04858	5.04471	5.02524	5.01431
	5.20822	5.21723	5.19762	5.20019	5.19496	5.19233	5.19738	5.21606	5.1887	5.17327	5.18685	5.19404	5.19323	5.18992	5.18201	5.19513	5.20146	5.19625	5.19574	5.18197	5.18378	5.18549	5.17821	5.19267	5.20292	5.1981	5.20711	5.19495	5.18908	5.18937	5.19461	5.20318	5.18551	5.19148	5.19047	5.18619	5.18743	5.1867	5.18113	5.20244	5.16911	5.19553	5.19255	5.18988	5.18612	5.18224	5.17086	5.19893	5.20938
	5.09764	5.08619	5.09887	5.1006	5.10625	5.09614	5.08718	5.10763	5.11611	5.0991	5.09962	5.09663	5.0823	5.10814	5.09094	5.10708	5.10471	5.08506	5.08298	5.09401	5.08661	5.10458	5.10652	5.09727	5.09267	5.12439	5.11528	5.09487	5.09592	5.09729	5.08861	5.07991	5.10722	5.09992	5.09966	5.09933	5.09882	5.11643	5.10773	5.08987	5.09394	5.07966	5.10575	5.11524	5.10372	5.10287	5.1033	5.08308	5.1017
	5.00146	5.00621	4.994	4.99799	5.00558	5.00337	4.99885	5.00766	5.00914	4.98972	4.9992	5.01095	4.99739	4.99662	4.99822	5.01036	5.01187	5.00673	5.00338	5.01938	4.99106	4.98443	5.00875	4.99751	4.99796	4.98842	4.98753	4.99718	5.0186	5.00672	5.01389	5.0033	4.99764	5.00739	5.02739	5.00932	5.00583	5.01675	5.0035	4.99491	5.00779	5.0014	4.99326	5.01393	5.01316	5.01004	4.9884	4.99971	5.01282
	5.07831	5.04356	5.06514	5.07155	5.04703	5.08002	5.05125	5.05789	5.04059	5.04806	5.06517	5.06133	5.05808	5.0609	5.04468	5.06768	5.05852	5.06007	5.0721	5.06628	5.07018	5.04863	5.04794	5.05879	5.06941	5.0607	5.06591	5.07252	5.06837	5.06272	5.06754	5.07364	5.06465	5.0695	5.04552	5.08431	5.07215	5.07017	5.07582	5.05148	5.06764	5.04671	5.04622	5.0432	5.06525	5.06025	5.07004	5.05578	5.06914
	5.13213	5.14492	5.12659	5.13428	5.12718	5.10752	5.1267	5.13012	5.12955	5.11699	5.14203	5.13844	5.14127	5.13453	5.1253	5.12434	5.13808	5.13723	5.13726	5.13634	5.12464	5.12442	5.14213	5.11296	5.14361	5.15224	5.13553	5.13344	5.1225	5.15945	5.13439	5.14449	5.10883	5.13335	5.14401	5.14159	5.10819	5.12732	5.1284	5.14685	5.14233	5.13878	5.13405	5.13572	5.1417	5.12494	5.14168	5.13962	5.13284
	5.1853	5.18939	5.17169	5.17321	5.18697	5.18572	5.18672	5.18932	5.18077	5.17991	5.18407	5.17587	5.18758	5.18116	5.17894	5.17305	5.17969	5.18979	5.18739	5.19029	5.1858	5.16276	5.18509	5.18039	5.19054	5.19087	5.18475	5.19013	5.16887	5.16674	5.18351	5.18273	5.19256	5.17551	5.17863	5.17566	5.18028	5.18006	5.17975	5.17818	5.18166	5.20705	5.18485	5.17707	5.17929	5.17862	5.18129	5.178	5.18502
	5.06871	5.05557	5.04892	5.0401	5.06586	5.05469	5.07162	5.048	5.07141	5.05902	5.0396	5.07642	5.05105	5.07687	5.06376	5.06599	5.05212	5.06809	5.06295	5.05357	5.07615	5.06743	5.04021	5.06518	5.0662	5.05688	5.05131	5.0354	5.0426	5.07071	5.03124	5.06834	5.06883	5.04955	5.0564	5.06	5.06025	5.05498	5.03175	5.05221	5.06428	5.04211	5.06734	5.06082	5.0596	5.05281	5.05005	5.05106	5.0613
	5.18164	5.17083	5.16032	5.17172	5.16618	5.168	5.16239	5.19073	5.17074	5.17735	5.1557	5.15661	5.16325	5.1779	5.15446	5.14854	5.17159	5.1669	5.16264	5.15806	5.17699	5.18159	5.17152	5.16732	5.1529	5.17768	5.15793	5.15113	5.17769	5.18084	5.16951	5.17433	5.16033	5.17	5.15734	5.16606	5.19635	5.1473	5.17104	5.17284	5.17863	5.15597	5.17067	5.1681	5.18416	5.17503	5.15981	5.16415	5.1772
	5.21042	5.2018	5.20342	5.19238	5.21059	5.20363	5.2043	5.21373	5.19263	5.19764	5.20783	5.20684	5.19191	5.19679	5.199	5.2112	5.19864	5.19201	5.19524	5.19037	5.19857	5.2076	5.19646	5.20131	5.198	5.1935	5.20521	5.20094	5.20289	5.20279	5.20326	5.18313	5.20714	5.1974	5.20558	5.20379	5.21596	5.2039	5.20722	5.2094	5.20886	5.17782	5.19043	5.20059	5.19178	5.19758	5.18469	5.20547	5.202
	5.05112	5.04757	5.06918	5.08191	5.06863	5.04823	5.07553	5.0596	5.05723	5.06567	5.05417	5.06417	5.06771	5.05348	5.05739	5.06246	5.04764	5.07141	5.05705	5.0567	5.05951	5.0485	5.06506	5.07229	5.05902	5.05979	5.06458	5.06245	5.06291	5.0643	5.0597	5.05112	5.07217	5.06214	5.07796	5.06663	5.07251	5.07154	5.07244	5.07856	5.06464	5.06844	5.06482	5.07053	5.06361	5.06927	5.07841	5.06721	5.07155
	5.06986	5.07887	5.08812	5.08277	5.09183	5.08064	5.08725	5.08928	5.07222	5.09966	5.09553	5.09886	5.08584	5.08696	5.10809	5.06736	5.08749	5.08054	5.09935	5.09719	5.0948	5.09483	5.09064	5.08951	5.09832	5.08945	5.07862	5.09472	5.11006	5.09164	5.08903	5.0907	5.09513	5.08517	5.07952	5.09806	5.07683	5.09574	5.10024	5.09588	5.10667	5.09561	5.08168	5.08072	5.08776	5.09275	5.09839	5.09721	5.07606
	5.21602	5.19099	5.18115	5.20455	5.18876	5.20339	5.20005	5.18642	5.19452	5.2105	5.1935	5.20395	5.20578	5.19087	5.19938	5.21	5.21598	5.18745	5.18556	5.20973	5.20175	5.20661	5.20585	5.19458	5.19831	5.18958	5.20994	5.20575	5.17907	5.21645	5.18805	5.19903	5.18962	5.19716	5.20332	5.18538	5.20122	5.18742	5.21605	5.20046	5.2184	5.19821	5.21651	5.17848	5.19961	5.20842	5.20442	5.20659	5.19751
	5.16925	5.17889	5.15886	5.16759	5.16871	5.17264	5.16826	5.15049	5.1726	5.15887	5.17561	5.16984	5.15754	5.16842	5.17102	5.15778	5.16067	5.16165	5.16139	5.15719	5.18236	5.15832	5.1663	5.16984	5.17765	5.1657	5.15891	5.16748	5.16629	5.18229	5.15626	5.15019	5.16442	5.16358	5.1588	5.14714	5.15714	5.16207	5.15253	5.15687	5.15168	5.16556	5.19641	5.1864	5.16353	5.17468	5.17289	5.15524	5.17792
	5.16525	5.16843	5.16277	5.15372	5.1714	5.16157	5.15797	5.1597	5.16271	5.16228	5.14575	5.16141	5.16494	5.14687	5.15048	5.16956	5.15494	5.14646	5.16419	5.16314	5.14507	5.17139	5.14352	5.16071	5.16648	5.16899	5.17684	5.17066	5.15599	5.15906	5.17283	5.17187	5.16913	5.15167	5.15755	5.15492	5.14348	5.16844	5.17121	5.17788	5.16652	5.16962	5.1504	5.15713	5.15865	5.17337	5.15406	5.18621	5.15101
	5.19235	5.19425	5.19332	5.19231	5.19535	5.18564	5.19341	5.20118	5.19175	5.21627	5.199	5.19359	5.1917	5.21024	5.18333	5.18877	5.19934	5.21547	5.19166	5.20138	5.20233	5.18955	5.20697	5.20962	5.20238	5.20082	5.19211	5.18774	5.18858	5.20253	5.19918	5.19804	5.20841	5.20264	5.20298	5.17646	5.19467	5.18495	5.20039	5.17168	5.19426	5.19198	5.20483	5.19183	5.21143	5.21123	5.19004	5.20126	5.21019
	5.19529	5.19515	5.18163	5.21173	5.1927	5.1757	5.19053	5.18535	5.2066	5.19726	5.20666	5.18711	5.20072	5.2043	5.20908	5.19583	5.1951	5.20197	5.18222	5.21768	5.19166	5.19196	5.18374	5.19136	5.19309	5.18304	5.16949	5.17402	5.20371	5.20227	5.18231	5.19234	5.20271	5.20165	5.19215	5.1742	5.18263	5.17122	5.19934	5.18656	5.18067	5.19245	5.19598	5.19202	5.20537	5.21216	5.20351	5.21224	5.19466
	5.05201	5.04948	5.03856	5.03266	5.03855	5.04622	5.03408	5.03431	5.03228	5.03736	5.04896	5.03528	5.05053	5.03538	5.04796	5.05004	5.05402	5.04249	5.0504	5.05516	5.03873	5.04735	5.02831	5.04736	5.04198	5.04416	5.062	5.04175	5.04194	5.05452	5.03951	5.03453	5.04277	5.04525	5.04481	5.0393	5.04284	5.03911	5.04372	5.03911	5.02729	5.03838	5.0328	5.03067	5.04084	5.05414	5.04142	5.04579	5.0463
	5.0896	5.08592	5.08917	5.09655	5.07089	5.07824	5.09068	5.07387	5.08274	5.10061	5.08504	5.06536	5.09447	5.08515	5.09406	5.06788	5.09338	5.08542	5.09471	5.07621	5.06944	5.07692	5.07556	5.088	5.08039	5.0802	5.09718	5.08186	5.08146	5.10215	5.08997	5.0874	5.06981	5.07576	5.09733	5.09507	5.09991	5.09449	5.09799	5.10346	5.06361	5.08542	5.08674	5.08628	5.09028	5.07639	5.08318	5.08467	5.07288
	5.09243	5.09616	5.10514	5.10678	5.1034	5.09696	5.09692	5.09793	5.08535	5.10115	5.08172	5.10383	5.07954	5.1066	5.0817	5.11229	5.10293	5.10063	5.10648	5.09736	5.07476	5.10527	5.09775	5.10091	5.09071	5.08638	5.09823	5.08936	5.09502	5.09589	5.08214	5.10325	5.10185	5.07475	5.10981	5.10231	5.08634	5.09548	5.0723	5.09957	5.09859	5.08978	5.10641	5.10276	5.10051	5.09126	5.12265	5.09422	5.08749
	5.19214	5.17851	5.19185	5.17727	5.18458	5.18964	5.1983	5.20854	5.19095	5.18532	5.17604	5.19124	5.1882	5.18044	5.18596	5.20379	5.20934	5.18979	5.1812	5.19083	5.19296	5.16687	5.20899	5.1814	5.20888	5.18313	5.17713	5.1968	5.17215	5.18641	5.18412	5.19066	5.16791	5.18423	5.20161	5.18297	5.18695	5.18363	5.19187	5.18641	5.19685	5.18678	5.18491	5.19205	5.19076	5.20487	5.19196	5.17577	5.18124
	5.08792	5.09646	5.1178	5.08758	5.09768	5.10936	5.1067	5.10418	5.13928	5.08949	5.10634	5.11127	5.10564	5.11203	5.0934	5.11572	5.0943	5.10195	5.09291	5.09516	5.10879	5.0917	5.12312	5.12435	5.09442	5.12243	5.10143	5.09197	5.0931	5.11015	5.10347	5.11564	5.09475	5.10815	5.10361	5.0984	5.11858	5.0918	5.10038	5.12443	5.10139	5.10349	5.10523	5.1119	5.12212	5.10134	5.08667	5.10785	5.12932
	5.03857	5.03519	5.02949	5.02965	5.00011	5.03298	5.01519	5.03483	5.04287	5.02564	5.03653	5.04214	5.02553	5.03356	5.01973	5.02952	5.03774	5.02718	5.03154	5.05258	5.03727	5.00797	5.04274	5.04539	5.03729	5.04056	5.02404	5.02851	5.02357	5.03324	5.02656	5.03226	5.04352	5.03699	5.0217	5.02066	5.037	5.01803	5.03342	5.03354	5.0166	5.05226	5.03268	5.03622	5.04026	5.0608	5.02477	5.0129	5.03456
	5.08616	5.10685	5.09715	5.09348	5.08464	5.09909	5.09616	5.07792	5.11025	5.10754	5.10718	5.09245	5.08917	5.09027	5.09365	5.09866	5.09146	5.09321	5.10576	5.10736	5.10035	5.08646	5.10709	5.10689	5.10281	5.10161	5.07605	5.08882	5.11349	5.08608	5.10927	5.0959	5.08503	5.0999	5.08166	5.10616	5.09944	5.08657	5.08876	5.0885	5.09272	5.09702	5.10243	5.10366	5.0939	5.09859	5.09754	5.1002	5.11677
	5.16759	5.15229	5.16942	5.16254	5.16852	5.18282	5.15354	5.15576	5.15405	5.162	5.16102	5.15731	5.1567	5.14656	5.16083	5.1509	5.15055	5.16327	5.14539	5.15618	5.13727	5.16925	5.17643	5.14916	5.15841	5.1541	5.14445	5.15715	5.16494	5.17226	5.16913	5.17237	5.17897	5.16749	5.15721	5.16508	5.14355	5.1844	5.16216	5.1518	5.13937	5.17301	5.16032	5.18414	5.14707	5.16047	5.14388	5.14227	5.15815
	5.02922	5.01672	5.02065	5.03928	5.04201	5.03863	5.02396	5.03063	5.03125	5.03908	5.04923	5.03702	5.04431	5.03779	5.04697	5.02077	5.0647	5.04301	5.03923	5.0306	5.03033	5.05392	5.03619	5.02357	5.02411	5.05264	5.03263	5.04285	5.02325	5.04567	5.0451	5.0439	5.02162	5.03718	5.0343	5.02191	5.02334	5.02684	5.03642	5.04274	5.04079	5.03538	5.02722	5.03826	5.03051	5.01992	5.035	5.04184	5.03602
	5.0433	5.05785	5.07266	5.07793	5.06914	5.05828	5.07478	5.04823	5.07143	5.06862	5.06118	5.06198	5.07102	5.07272	5.08418	5.08646	5.06195	5.07745	5.06217	5.05749	5.04227	5.04461	5.06022	5.06839	5.05436	5.06214	5.07514	5.05318	5.07424	5.06732	5.06836	5.0679	5.05059	5.06362	5.05409	5.05883	5.06365	5.06474	5.06232	5.05379	5.07142	5.06028	5.06644	5.06561	5.0662	5.05839	5.0547	5.06414	5.05496
	5.05376	5.06474	5.08329	5.07831	5.06057	5.06461	5.0796	5.05743	5.07404	5.07886	5.05614	5.08395	5.05755	5.06229	5.06568	5.06521	5.0774	5.05387	5.06597	5.07454	5.06228	5.06681	5.07991	5.0752	5.06819	5.06507	5.07013	5.07223	5.08079	5.051	5.06324	5.06529	5.06708	5.08098	5.08225	5.06302	5.07897	5.08037	5.06816	5.06543	5.09242	5.07063	5.06845	5.05134	5.06986	5.07708	5.05756	5.04774	5.072
	5.14337	5.15348	5.15169	5.15064	5.14796	5.14948	5.15806	5.1634	5.159	5.14211	5.15788	5.17255	5.14905	5.16384	5.14835	5.15263	5.15004	5.16147	5.14803	5.1644	5.13786	5.15346	5.16044	5.1369	5.16198	5.15351	5.14056	5.15239	5.14141	5.1452	5.14588	5.15864	5.14794	5.14638	5.13613	5.14381	5.1528	5.14735	5.17645	5.14211	5.14001	5.16273	5.15955	5.15309	5.13027	5.13145	5.14498	5.14833	5.16071
	5.07849	5.08902	5.06766	5.06363	5.0639	5.06179	5.06454	5.08467	5.08653	5.07801	5.10287	5.07548	5.07896	5.07694	5.06489	5.05869	5.06734	5.07779	5.07602	5.07906	5.06997	5.06374	5.07348	5.07203	5.07052	5.07686	5.06906	5.08008	5.05747	5.07602	5.07391	5.07194	5.07654	5.07323	5.08049	5.07055	5.06691	5.08118	5.06866	5.07072	5.06918	5.08948	5.0917	5.07636	5.0809	5.06893	5.07734	5.09671	5.0738
	5.01106	4.99188	5.00185	5.00025	5.00171	4.9968	5.00612	4.9897	4.99479	4.992	5.01338	4.99306	4.98359	5.00469	4.98736	5.01748	5.00956	4.9969	5.00349	4.98974	5.0131	5.00318	5.00728	5.00598	4.99512	5.01184	5.00301	4.98793	5.00522	4.99337	5.0092	5.00222	5.00742	5.00977	4.99156	5.01043	5.01143	4.99783	5.01279	4.99065	5.00563	5.00846	5.01335	5.0018	5.00623	4.99671	5.0066	5.01665	5.00107
	5.08155	5.08731	5.07776	5.08113	5.09558	5.06663	5.07679	5.08928	5.06551	5.07512	5.07886	5.06999	5.08215	5.07324	5.07384	5.0716	5.0951	5.07807	5.07462	5.08237	5.0568	5.06931	5.0795	5.08097	5.06818	5.07794	5.07359	5.07783	5.05463	5.09132	5.09291	5.08744	5.06897	5.07411	5.05828	5.07692	5.06785	5.08369	5.08149	5.07816	5.08022	5.07507	5.07877	5.08663	5.07442	5.09037	5.08507	5.07201	5.10667
	5.00861	5.00004	5.02562	5.03595	5.01219	5.01016	5.02652	5.01197	5.02168	5.01244	5.0094	5.02318	5.00934	5.02307	5.01569	5.02345	5.00919	4.99961	5.02557	5.01336	4.99296	5.00247	5.01966	5.01747	5.03696	5.01673	5.02075	5.01203	5.00904	4.99966	5.0129	5.01138	5.01051	5.00798	5.02182	5.00826	5.02776	4.99265	5.02172	5.0117	5.01905	5.03315	5.00863	5.02463	5.02214	5.01398	5.0086	5.00193	5.03245
	5.02881	5.0301	5.0274	5.00863	5.02086	5.01766	5.03932	5.01808	5.01406	5.03964	5.02165	5.02735	5.03303	5.03875	5.02038	5.01354	5.01442	5.01768	5.02941	5.04146	5.03265	5.03427	5.02459	5.0118	5.0222	5.01826	5.02187	5.02113	5.02849	5.0198	5.03994	5.02581	5.02411	5.01938	5.01884	5.02949	5.01818	5.01157	5.018	5.02509	5.02647	5.01472	5.01929	5.0294	5.01565	5.02226	5.03525	5.00992	5.02841
	5.19753	5.19945	5.20126	5.18209	5.19076	5.21502	5.21528	5.20421	5.20455	5.19734	5.20917	5.18722	5.21212	5.20087	5.18887	5.19447	5.19077	5.20256	5.17935	5.19666	5.19108	5.19178	5.20284	5.20174	5.2093	5.19181	5.20164	5.18977	5.19323	5.21678	5.20473	5.20041	5.19936	5.21149	5.19691	5.20764	5.20773	5.20167	5.21738	5.21132	5.21491	5.19887	5.19191	5.17578	5.20487	5.20759	5.18665	5.20156	5.20623
	5.06792	5.05452	5.06662	5.05659	5.06945	5.06324	5.05941	5.0534	5.04058	5.06403	5.05623	5.06921	5.04525	5.08919	5.05715	5.05591	5.05614	5.06561	5.04846	5.06166	5.06053	5.06706	5.0604	5.053	5.07057	5.05839	5.05855	5.05623	5.05674	5.03885	5.05738	5.04994	5.04414	5.08285	5.06484	5.06298	5.08928	5.05128	5.05959	5.07234	5.06409	5.07028	5.06547	5.07864	5.06633	5.06349	5.07542	5.07041	5.06615
	5.20649	5.21178	5.19829	5.1986	5.20397	5.20176	5.19717	5.20253	5.22432	5.19401	5.20147	5.21646	5.22138	5.19419	5.20062	5.20545	5.20478	5.19884	5.20558	5.19693	5.21461	5.21816	5.19668	5.21007	5.19248	5.19139	5.19964	5.20665	5.18217	5.18813	5.17957	5.19659	5.18145	5.2053	5.18515	5.19122	5.17128	5.19436	5.21617	5.20472	5.19259	5.18713	5.19573	5.17803	5.19877	5.19486	5.19915	5.20366	5.18767
	5.19078	5.19745	5.18726	5.20822	5.20279	5.19498	5.19643	5.19565	5.20714	5.1937	5.20453	5.20132	5.19305	5.20255	5.1941	5.2173	5.19398	5.20521	5.19721	5.19619	5.21239	5.18882	5.19918	5.18963	5.20263	5.18535	5.18663	5.19217	5.20607	5.21538	5.19624	5.20315	5.19883	5.20185	5.21296	5.20851	5.18897	5.19043	5.21096	5.21525	5.21764	5.19174	5.20104	5.20475	5.18471	5.1914	5.17913	5.2028	5.19599
	5.08527	5.06151	5.07442	5.0837	5.07318	5.07308	5.09069	5.07056	5.08166	5.05909	5.08212	5.09167	5.08255	5.09243	5.07523	5.0872	5.07103	5.06732	5.08057	5.07335	5.07064	5.08129	5.08809	5.09282	5.08731	5.07151	5.0746	5.10319	5.06824	5.09071	5.07348	5.09739	5.08641	5.08902	5.09305	5.06327	5.07647	5.08845	5.07813	5.07428	5.10113	5.07376	5.07701	5.06698	5.07846	5.07708	5.07964	5.06637	5.08352
	5.12328	5.11048	5.11862	5.12177	5.11655	5.11888	5.13357	5.12801	5.10453	5.11106	5.1101	5.11348	5.10739	5.1246	5.13623	5.12813	5.12031	5.11337	5.11356	5.12427	5.1235	5.10359	5.12153	5.12447	5.12638	5.12191	5.12481	5.10732	5.11305	5.10407	5.12978	5.12333	5.11399	5.12412	5.1155	5.11446	5.10882	5.11927	5.11437	5.10407	5.1209	5.12756	5.11597	5.1279	5.11416	5.11708	5.11555	5.12886	5.10777
	5.16159	5.15226	5.17141	5.16472	5.15446	5.15934	5.16723	5.15403	5.16329	5.14412	5.16496	5.16826	5.13526	5.16032	5.17618	5.1507	5.15122	5.17478	5.15166	5.15887	5.14938	5.15072	5.17079	5.18627	5.14434	5.14383	5.15048	5.15555	5.1604	5.16329	5.15008	5.15298	5.14801	5.15846	5.14002	5.18449	5.16302	5.14194	5.1467	5.14716	5.15391	5.16134	5.15271	5.15415	5.14499	5.15607	5.14057	5.15043	5.148
	5.16834	5.17426	5.1791	5.17051	5.1679	5.16827	5.16721	5.17249	5.17657	5.15385	5.17345	5.17826	5.17186	5.17341	5.18442	5.17335	5.18069	5.17802	5.17435	5.17571	5.17468	5.17774	5.16959	5.18224	5.18934	5.19562	5.17776	5.17444	5.16473	5.17888	5.17592	5.15273	5.17125	5.17414	5.16424	5.19063	5.19597	5.17023	5.18852	5.16107	5.1796	5.17556	5.16958	5.18112	5.18018	5.16312	5.17691	5.15723	5.17772
	5.16537	5.16154	5.17001	5.17124	5.16166	5.14854	5.16379	5.16704	5.15489	5.15565	5.16893	5.1692	5.1634	5.1585	5.14942	5.16977	5.18571	5.16108	5.17552	5.1601	5.15335	5.16243	5.16624	5.15556	5.14721	5.16889	5.16359	5.16754	5.16238	5.13143	5.15217	5.18205	5.15505	5.15923	5.15571	5.15489	5.1461	5.15211	5.1658	5.16451	5.17338	5.18952	5.1566	5.17581	5.13762	5.1546	5.15211	5.16916	5.15854
	4.99545	5.01603	4.99453	4.99821	4.98562	4.99864	5.00552	4.99935	5.00696	4.98615	5.00068	4.99984	5.00751	5.00897	5.00631	4.98383	5.02375	5.0183	5.00056	5.00989	4.98298	4.99812	5.01119	5.00618	5.00571	5.00491	4.99993	4.9927	5.01742	5.00394	5.01486	4.99934	5.01116	4.99796	4.98331	5.01323	4.99908	4.98204	5.01499	5.00862	5.01263	5.00275	4.99798	4.99624	5.00509	5.01181	4.99379	5.00736	4.99744
	5.16667	5.18012	5.17571	5.17442	5.17149	5.17119	5.17291	5.17786	5.17166	5.16854	5.17912	5.17836	5.17667	5.16947	5.15307	5.17893	5.16316	5.16462	5.17025	5.16613	5.17104	5.15326	5.16971	5.16983	5.153	5.15632	5.17801	5.16364	5.17897	5.16355	5.16689	5.17972	5.15903	5.16837	5.16535	5.17205	5.18558	5.15819	5.16437	5.17968	5.16067	5.18012	5.16433	5.16138	5.16877	5.16897	5.16731	5.16969	5.15963
	4.99839	5.00065	5.01223	4.99897	4.99542	4.99157	5.02488	5.00586	4.98671	5.00443	4.99384	5.01616	4.99988	4.99469	4.98618	4.99828	5.0011	4.99953	5.0061	4.99356	4.99254	5.00176	5.00844	5.00232	4.99927	5.01505	4.99633	5.00463	4.98038	5.01363	5.00459	4.98842	4.99166	4.99548	4.99979	5.0048	5.00966	4.99974	5.00624	5.01687	4.99167	5.01175	5.01832	4.98934	5.00801	5.00237	5.0116	4.99539	5.00733
	5.13253	5.14283	5.12274	5.12652	5.14941	5.12245	5.13776	5.12725	5.12962	5.13387	5.1386	5.1195	5.13057	5.13475	5.12583	5.14851	5.12879	5.1391	5.12653	5.12204	5.12708	5.13574	5.1306	5.13338	5.14378	5.14335	5.12631	5.1226	5.11734	5.13555	5.12675	5.11822	5.12993	5.12851	5.12409	5.11488	5.13526	5.13302	5.12465	5.13009	5.13949	5.12071	5.13217	5.13038	5.1336	5.13373	5.12539	5.12888	5.13815
	5.02126	5.00689	4.99245	5.00663	5.02841	5.0145	4.9901	4.99606	5.03256	5.02205	5.00331	5.01088	5.00991	5.01862	4.98347	5.01056	5.01279	5.00396	5.01733	5.01739	5.0107	5.00849	5.03428	5.00235	4.99247	5.00708	4.9903	4.9948	4.9979	5.00398	5.01001	5.0281	5.00825	5.02168	5.01379	5.00357	5.00372	5.00007	5.02103	5.01046	5.0088	5.00396	5.01273	5.01797	5.00473	4.99118	5.00653	5.00045	5.00485
	5.0025	4.99444	4.99823	5.00706	5.00523	5.01319	5.00341	5.01667	5.00582	4.97835	5.00562	5.01012	5.00744	4.99696	5.01276	4.98455	4.9923	5.01032	4.99268	4.99962	5.0074	5.00043	4.98443	4.98463	5.00185	5.00563	5.0225	4.98813	5.02382	4.99546	5.02501	4.99994	5.01137	4.98894	5.00002	5.00015	5.00348	4.99691	5.0075	5.0124	5.00638	5.0012	5.00724	5.00444	5.00498	5.00724	5.0101	4.99194	5.01403
	5.02914	5.06292	5.04417	5.05212	5.04432	5.03502	5.0402	5.0613	5.0388	5.02872	5.05392	5.0299	5.03818	5.02888	5.05789	5.05906	5.04708	5.05526	5.03556	5.04182	5.02804	5.06238	5.05528	5.04179	5.04268	5.05329	5.06367	5.04785	5.03638	5.03698	5.04019	5.06626	5.04843	5.04578	5.03847	5.05988	5.03045	5.05552	5.04661	5.05423	5.02885	5.05216	5.06109	5.04077	5.04386	5.05448	5.05424	5.04861	5.05325
	5.00421	4.98965	5.00764	4.99643	4.99375	5.02989	4.98479	4.99292	5.0173	5.01701	5.00643	5.01352	4.98789	5.0041	5.00337	4.99791	4.99188	4.99108	4.99453	5.01621	4.99004	4.99939	4.98653	4.99667	4.9979	4.98521	5.00458	4.99911	5.00374	4.99743	4.98537	5.00043	4.99396	4.99818	4.99896	4.99878	5.00664	5.00508	5.00317	4.99099	5.00037	4.996	5.007	5.00043	4.99629	5.00484	5.00566	5.01186	4.99934
	5.19481	5.20508	5.19778	5.1959	5.21091	5.19543	5.20183	5.19725	5.17829	5.20023	5.19194	5.21611	5.18929	5.19797	5.18822	5.20885	5.2109	5.20657	5.21312	5.2039	5.18592	5.17956	5.20978	5.18561	5.18923	5.20613	5.18577	5.20034	5.20437	5.20058	5.20557	5.20234	5.20056	5.19249	5.19647	5.21292	5.20165	5.20497	5.20405	5.20242	5.19776	5.19771	5.20187	5.19665	5.2091	5.20607	5.20845	5.18986	5.20019
	5.17518	5.18101	5.17661	5.18621	5.19187	5.1769	5.18356	5.19743	5.19671	5.18942	5.18726	5.1973	5.197	5.19593	5.1783	5.18451	5.18797	5.19699	5.20718	5.19149	5.17936	5.19635	5.18789	5.17558	5.19056	5.19665	5.18789	5.18512	5.19294	5.18891	5.1896	5.17456	5.18696	5.19786	5.18074	5.1833	5.17948	5.1835	5.19075	5.18402	5.18944	5.18768	5.1758	5.1888	5.18639	5.21532	5.18847	5.18869	5.18734
	4.99873	5.00914	5.01834	5.01374	5.01959	5.0142	5.00661	5.00859	5.01553	5.02473	4.99321	5.00096	5.01344	5.02071	5.03216	5.00232	5.01149	5.01169	5.00141	5.01284	5.01373	5.00815	5.0075	5.01592	5.02106	5.00589	5.01052	5.00447	5.01679	5.02881	5.02207	5.01991	5.01153	5.01062	4.98856	5.01774	4.9977	4.99697	5.00899	5.0058	5.03022	5.02719	5.01055	5.01325	5.02212	4.9992	5.00801	5.00748	5.0137
	5.01029	5.0062	5.00771	5.01369	5.00522	5.01621	4.99647	5.01637	4.99813	5.02654	5.01164	5.01971	4.99822	5.01309	5.00621	5.00427	5.00612	4.99981	5.02143	5.00729	4.99759	5.0003	5.0071	5.00958	4.98368	5.00449	5.0028	5.00736	4.99898	5.00311	5.01257	4.99566	5.01346	5.00753	5.0056	5.00355	5.00826	5.00034	5.00716	4.99477	5.00989	5.01204	5.01969	5.02613	5.01161	5.00179	5.00058	4.99685	4.98986
	5.16061	5.16913	5.16947	5.16254	5.15856	5.17316	5.17815	5.14785	5.16945	5.18164	5.17421	5.16897	5.16128	5.1633	5.17016	5.16985	5.17342	5.16594	5.16487	5.17284	5.16245	5.1579	5.17093	5.17356	5.17558	5.19531	5.16414	5.15533	5.18084	5.16286	5.16239	5.16535	5.18259	5.17516	5.17756	5.15524	5.16022	5.15534	5.17194	5.1686	5.17203	5.17695	5.16309	5.17128	5.16986	5.16859	5.16944	5.17547	5.19332
	5.03524	5.03238	5.04121	5.04952	5.05999	5.03001	5.03514	5.0352	5.03169	5.04514	5.04563	5.05051	5.05262	5.04334	5.04678	5.03987	5.05555	5.0385	5.04041	5.05247	5.04127	5.01816	5.02934	5.03855	5.04234	5.04809	5.04338	5.03877	5.04058	5.05232	5.04771	5.04118	5.04837	5.06504	5.03337	5.02743	5.06465	5.02981	5.03647	5.04357	5.02098	5.0406	5.03646	5.016	5.04516	5.04692	5.04788	5.05007	5.04716
	5.18403	5.18926	5.19973	5.18536	5.18768	5.18569	5.17325	5.21009	5.19144	5.18444	5.18265	5.18399	5.18088	5.19186	5.19904	5.2095	5.2045	5.18165	5.18922	5.19724	5.17002	5.20775	5.19484	5.1934	5.19271	5.18679	5.19993	5.21899	5.21811	5.19424	5.18345	5.19201	5.19812	5.20533	5.1971	5.17936	5.17147	5.19249	5.20549	5.19641	5.20787	5.18778	5.1947	5.19807	5.19066	5.19875	5.19195	5.17076	5.19697
	5.20002	5.18251	5.20512	5.2086	5.21355	5.2171	5.20095	5.18851	5.18842	5.20373	5.18798	5.19794	5.19854	5.20821	5.19074	5.22232	5.19444	5.20577	5.20777	5.20542	5.21471	5.19223	5.18721	5.19047	5.19627	5.19107	5.2043	5.19419	5.18729	5.21359	5.1954	5.20399	5.20463	5.18864	5.20643	5.19486	5.18474	5.20197	5.1984	5.18977	5.18889	5.19554	5.20824	5.20525	5.20489	5.21309	5.19837	5.20694	5.20407
	5.05518	5.04057	5.04185	5.04485	5.04274	5.04867	5.03761	5.05222	5.049	5.0611	5.04433	5.04058	5.04179	5.0422	5.04771	5.04123	5.03266	5.06544	5.06346	5.04856	5.04241	5.03269	5.06513	5.05023	5.04289	5.03287	5.03211	5.03936	5.0513	5.05072	5.04803	5.06691	5.04332	5.03422	5.01668	5.05144	5.05011	5.03645	5.03903	5.06318	5.02631	5.04031	5.03947	5.04537	5.04514	5.03255	5.02682	5.03354	5.02899
	5.0964	5.10326	5.07621	5.09674	5.09022	5.08756	5.09142	5.1018	5.11093	5.10329	5.07702	5.09678	5.10157	5.08805	5.08211	5.09725	5.08752	5.08966	5.10491	5.09064	5.08363	5.10496	5.10108	5.0942	5.07297	5.0903	5.12594	5.09031	5.08975	5.11103	5.09338	5.09151	5.09788	5.10514	5.07851	5.08957	5.10494	5.10169	5.10092	5.07993	5.08782	5.09826	5.09109	5.09881	5.07823	5.08141	5.08786	5.0946	5.09432
	5.06334	5.08688	5.08525	5.09726	5.08257	5.07166	5.10042	5.09054	5.10429	5.06423	5.07402	5.08387	5.09235	5.1145	5.08908	5.07621	5.09421	5.07124	5.07239	5.08001	5.07732	5.08291	5.08053	5.08018	5.0766	5.07175	5.09832	5.08388	5.06534	5.06067	5.07969	5.07759	5.07868	5.08376	5.0911	5.08202	5.07733	5.08559	5.08541	5.07151	5.09427	5.06443	5.08458	5.07987	5.09276	5.08681	5.0801	5.07941	5.06317
	5.0276	5.00508	5.00449	5.02986	5.01742	5.01239	5.00333	5.01451	5.02007	5.01559	5.00483	5.0167	5.00253	5.00298	5.01219	5.01768	5.0143	5.00411	5.00611	5.00743	4.98814	5.00253	5.00001	5.01755	5.0114	5.02857	5.00163	5.00295	5.00865	5.01982	5.02097	5.00601	5.0186	4.9973	5.00125	5.02161	5.0231	5.01665	5.00241	5.00766	4.99164	5.0245	5.00393	5.02264	5.002	5.02276	5.02571	5.01209	4.99113
	5.20049	5.19852	5.2089	5.20747	5.1948	5.20078	5.20115	5.20977	5.18992	5.19038	5.17151	5.18364	5.21972	5.2173	5.18611	5.19602	5.20734	5.2021	5.20758	5.19526	5.19462	5.20068	5.18899	5.21159	5.20898	5.18747	5.2184	5.17742	5.2117	5.20123	5.20324	5.20924	5.2006	5.18242	5.19673	5.20077	5.20015	5.1928	5.19592	5.18821	5.19247	5.20889	5.21623	5.19893	5.20802	5.21167	5.21176	5.19337	5.21667
	5.0188	5.00984	5.00037	5.01221	4.99651	5.03315	5.00414	5.00222	5.01111	5.01898	4.99957	5.01647	4.99547	4.99383	5.01861	5.02106	4.99578	5.01176	4.99971	5.02496	5.00772	4.99642	5.02985	5.01772	5.00154	5.01546	4.99874	5.01798	5.00916	5.01328	5.01329	5.0008	5.00849	5.02052	5.0161	5.03167	5.00809	5.0083	5.00805	5.00151	5.01788	5.00574	5.01322	5.00653	4.99841	4.99872	5.01771	5.03433	4.99219
	5.0416	5.03574	5.03429	5.0262	5.02793	5.02938	5.02741	5.0181	5.02182	5.03043	5.03077	5.02477	5.0345	5.01994	5.03222	5.03771	5.0245	5.02814	5.02585	5.02998	5.03582	5.01545	5.03275	5.0336	5.02909	5.01244	5.02317	5.03151	5.03285	5.03421	5.01411	5.04123	5.03006	5.00461	5.04557	5.05018	5.02141	5.0248	5.03561	5.03297	5.03344	5.02806	5.01893	5.03	5.02165	5.02843	5.01692	5.02407	5.01226
	5.15055	5.15321	5.15506	5.1711	5.17233	5.15821	5.16218	5.16988	5.15758	5.15703	5.15556	5.13813	5.1608	5.15408	5.16616	5.16367	5.15495	5.16307	5.16608	5.14987	5.15424	5.15872	5.16463	5.16584	5.14576	5.15829	5.17247	5.17759	5.15853	5.1673	5.15172	5.15852	5.18656	5.15315	5.13805	5.16874	5.16833	5.15637	5.17857	5.17479	5.14497	5.16354	5.15313	5.16337	5.15594	5.16609	5.17598	5.16948	5.16769
	5.07145	5.08702	5.09495	5.09409	5.0943	5.09397	5.09014	5.10692	5.08634	5.10094	5.07352	5.08136	5.09812	5.10196	5.09986	5.09328	5.07534	5.09102	5.09123	5.08508	5.1034	5.10656	5.08522	5.08396	5.10196	5.08032	5.0831	5.09657	5.08645	5.08214	5.07831	5.08716	5.07322	5.05996	5.08149	5.08987	5.08272	5.07642	5.08717	5.0716	5.1086	5.0954	5.10371	5.08738	5.07929	5.08825	5.07627	5.08235	5.08412
	5.01719	4.99677	5.00741	4.99971	5.0085	4.99557	5.02575	4.99834	5.00732	4.9876	4.99195	4.9888	4.99864	4.9946	5.00977	4.99421	4.98856	5.02283	5.01314	5.0029	4.99403	5.01324	5.00622	5.0031	5.00488	4.99017	4.99025	5.00432	5.00217	4.99877	4.99052	4.99903	5.01029	4.98985	5.01567	4.99734	5.01136	5.01092	5.01757	5.01204	5.00989	5.00182	4.99479	5.00849	5.01183	5.00005	5.00348	5.01608	5.01361
	5.18917	5.17423	5.17211	5.17553	5.16754	5.18769	5.18059	5.16465	5.16539	5.18902	5.17648	5.17571	5.16419	5.17478	5.18361	5.17979	5.15404	5.19041	5.18748	5.16337	5.17724	5.17934	5.17553	5.17918	5.17659	5.19017	5.16899	5.17848	5.17186	5.17174	5.18717	5.17646	5.17366	5.18092	5.18368	5.16601	5.15861	5.19498	5.18251	5.16897	5.17032	5.16509	5.17216	5.17415	5.17509	5.17829	5.16895	5.1659	5.17137
	5.13039	5.12153	5.12218	5.11868	5.09893	5.11057	5.10663	5.11106	5.1161	5.11838	5.09953	5.1093	5.10598	5.10431	5.11522	5.11206	5.12255	5.12785	5.10657	5.13077	5.10363	5.11256	5.12032	5.10054	5.10898	5.1089	5.12768	5.13817	5.13005	5.11904	5.11506	5.11039	5.11796	5.12694	5.11846	5.12349	5.10873	5.11737	5.11303	5.11142	5.12054	5.11235	5.11843	5.11176	5.11053	5.11222	5.11707	5.09311	5.11432
	4.98788	4.99618	5.00562	4.98704	5.00385	5.00704	5.01352	5.0031	5.00387	4.9952	5.00746	5.00919	5.00214	5.01156	5.01249	5.00491	4.99807	5.00474	4.99599	4.98631	5.00423	5.00356	5.01534	4.99686	5.01215	5.00288	4.98979	5.00122	5.00445	5.00393	5.0007	4.99848	5.00936	4.9779	4.99645	5.01435	4.98858	4.99755	5.00905	4.98538	5.00292	4.99068	4.99276	5.00248	4.97704	5.00636	5.0136	4.99278	4.99815
	4.99739	5.01981	5.02963	4.98961	5.01157	5.01482	5.02615	5.01231	5.02111	5.00545	4.99944	5.00501	5.01726	5.00127	5.00939	4.9991	5.02945	5.01029	5.02942	5.0238	5.00144	5.01024	5.01222	5.02479	5.01688	5.0271	5.01897	5.02119	5.0084	5.00716	5.01773	5.02211	4.99729	5.00115	5.01675	5.02017	5.00292	5.03608	5.01822	5.00301	5.00297	5.02507	5.01516	5.01298	5.00035	5.02737	5.00175	5.02294	5.02664
	5.11572	5.11224	5.11574	5.11131	5.13522	5.1233	5.10319	5.122	5.12277	5.1186	5.12424	5.12571	5.10287	5.1179	5.11358	5.11228	5.12641	5.11495	5.11891	5.1346	5.11622	5.11362	5.11458	5.12582	5.12596	5.11923	5.10847	5.11545	5.11421	5.11528	5.11132	5.13009	5.11477	5.09949	5.09927	5.1159	5.12117	5.10626	5.10909	5.11747	5.0951	5.10604	5.11697	5.09093	5.10671	5.13555	5.10598	5.11736	5.11187
	5.00213	5.00415	5.00903	5.0082	5.02248	4.99607	4.99935	4.99745	4.99732	5.00095	5.00369	5.00444	5.02329	5.01238	5.01817	5.00258	5.00948	5.01682	5.00731	4.98765	5.01694	5.01773	5.00642	5.01187	4.99852	5.01107	5.00069	5.00046	5.02158	5.00674	4.9897	5.00612	5.02657	5.01866	4.99842	5.00375	5.00864	5.00048	4.99065	5.00329	5.00937	5.01552	5.00323	5.00813	4.99165	5.00079	4.99469	5.00525	5.00669
	5.01195	5.02166	5.01495	5.02309	5.01793	5.00376	5.02177	5.00948	5.03459	5.01316	5.02785	5.01877	5.0238	5.02164	5.02242	5.04423	5.03364	5.02744	5.02767	5.01792	5.00869	5.01681	5.02379	5.02947	5.04502	5.01763	5.01962	5.04252	5.03531	5.0143	5.03542	5.01292	5.02006	5.02276	5.02446	5.02111	5.01809	5.00956	5.02034	5.02242	5.0329	5.02693	5.03212	5.01552	5.03512	5.02284	5.00492	5.02114	5.02181
	5.20166	5.19016	5.17871	5.17352	5.19374	5.17953	5.18134	5.19444	5.18449	5.19597	5.17984	5.17962	5.19846	5.18165	5.1686	5.19648	5.18126	5.18487	5.17767	5.18833	5.18171	5.18689	5.20257	5.19391	5.18259	5.17518	5.18557	5.19565	5.19026	5.1856	5.18031	5.16953	5.1743	5.16921	5.19453	5.184	5.19546	5.17486	5.20254	5.19931	5.17896	5.19739	5.18993	5.19504	5.1874	5.1939	5.17294	5.17677	5.19196
	5.00437	5.00976	5.00416	5.00913	5.00154	5.00185	5.01163	5.0074	5.01134	5.01563	4.99727	5.0003	5.00115	5.00581	5.03007	4.99577	5.00601	5.01161	5.00312	4.99577	5.0107	4.99423	4.99823	5.00221	4.99159	5.01637	4.99013	4.98929	4.99516	5.0199	5.00413	5.0022	5.0083	5.01951	4.99355	5.00693	5.01603	5.01376	4.99876	5.01042	4.99538	5.00426	4.99838	4.99273	5.01348	4.99401	5.01699	4.98521	5.01014
	4.98654	5.00729	5.0168	5.00401	4.98369	4.97846	5.01365	5.00717	5.00181	5.0023	4.99419	5.00729	4.98593	5.01166	4.99004	4.97954	5.00395	5.0178	4.99308	4.9999	4.99526	4.99036	4.99407	4.99618	5.00443	4.99727	5.00127	5.03197	4.99666	5.01179	5.00551	5.00721	5.00422	5.00667	5.01291	5.01462	4.99268	5.00947	4.98622	4.98049	4.99355	4.99204	5.00942	5.0062	5.00318	5.00894	5.01328	5.01677	5.0139
	5.04854	5.04549	5.05164	5.05156	5.03665	5.04567	5.03428	5.05584	5.07218	5.05851	5.05259	5.04585	5.04432	5.05952	5.04545	5.05367	5.07171	5.04355	5.04527	5.0629	5.04159	5.04323	5.05283	5.05366	5.05231	5.04851	5.04777	5.05586	5.0444	5.04002	5.04936	5.04062	5.04834	5.04402	5.04455	5.04668	5.05747	5.05634	5.05106	5.05549	5.0557	5.05443	5.06312	5.04821	5.05981	5.06105	5.07209	5.06225	5.0576
	5.10271	5.11666	5.13345	5.11321	5.11842	5.13107	5.12536	5.13606	5.11521	5.12513	5.12084	5.10805	5.10604	5.12395	5.12501	5.11537	5.13225	5.1254	5.13592	5.12964	5.13865	5.12815	5.12505	5.10569	5.13479	5.11884	5.11409	5.13059	5.13983	5.12243	5.10638	5.11399	5.10283	5.10017	5.12482	5.10306	5.12516	5.10709	5.10936	5.12496	5.11221	5.12904	5.12482	5.12474	5.13669	5.12863	5.12761	5.12644	5.12023
	5.15574	5.1575	5.16661	5.16175	5.14741	5.16048	5.15985	5.15018	5.16884	5.15106	5.16697	5.16464	5.16639	5.16858	5.15538	5.14962	5.16394	5.16735	5.16964	5.14503	5.15111	5.15128	5.15019	5.17424	5.14881	5.16835	5.15881	5.15759	5.16408	5.15164	5.16495	5.16299	5.15286	5.15899	5.15574	5.15737	5.16244	5.15153	5.13105	5.1583	5.1636	5.16473	5.14902	5.15936	5.13873	5.14499	5.15814	5.15947	5.15373
	5.11731	5.10368	5.12393	5.11314	5.11206	5.09776	5.13153	5.13355	5.11152	5.11353	5.13034	5.11894	5.13826	5.11317	5.10935	5.10541	5.12637	5.09939	5.12449	5.11299	5.11563	5.12779	5.0962	5.10062	5.10087	5.10845	5.12161	5.11913	5.13306	5.10785	5.12335	5.11431	5.11136	5.12834	5.11786	5.12076	5.1122	5.1102	5.09555	5.11076	5.10509	5.12548	5.13157	5.1093	5.11132	5.12538	5.10591	5.10611	5.11652
	5.04554	5.04369	5.03452	5.04132	5.04373	5.04278	5.03294	5.03822	5.05462	5.04684	5.03752	5.04549	5.04182	5.03572	5.02739	5.05224	5.04236	5.05751	5.02603	5.04939	5.03818	5.03355	5.05273	5.04179	5.0274	5.03859	5.04085	5.06095	5.03771	5.02707	5.03903	5.04733	5.05163	5.04413	5.04413	5.04971	5.04233	5.04009	5.03994	5.04639	5.04419	5.03987	5.04273	5.03669	5.03783	5.04175	5.04562	5.04071	5.04411
	4.98578	5.00272	5.01582	5.00657	4.98855	4.99728	5.00931	5.00829	4.98952	4.9969	4.99439	5.00103	5.00048	4.99182	4.97606	4.9946	5.01315	5.00999	4.98802	4.99974	5.01212	4.99658	5.00862	4.99563	4.9986	4.99437	4.99176	5.00459	5.0201	5.00757	5.00051	5.0121	5.00538	4.99411	4.99552	4.98919	4.98935	4.99456	5.00045	5.00142	5.00459	5.00436	4.99833	4.9937	5.015	4.99262	5.00163	4.98642	5.01152
	5.19838	5.19162	5.19599	5.20062	5.18799	5.21522	5.20265	5.19182	5.19471	5.21332	5.19566	5.20255	5.20743	5.18223	5.19838	5.19265	5.1707	5.18562	5.19041	5.20251	5.22521	5.18574	5.19604	5.20038	5.18809	5.19212	5.1875	5.20538	5.19909	5.19293	5.19979	5.20122	5.19127	5.18904	5.20761	5.19764	5.20882	5.20211	5.19734	5.18642	5.21892	5.18891	5.1993	5.19304	5.16954	5.19217	5.20819	5.20495	5.1946
	5.00991	4.99275	5.02914	5.02391	5.02708	5.02995	5.02417	5.04308	5.0317	5.01229	5.01546	5.01974	5.01702	5.01182	5.01648	5.02163	5.01807	5.01738	4.99897	5.02342	5.01276	5.02509	5.0284	5.0331	5.01328	5.00808	5.03411	5.02316	5.0098	5.04132	5.0389	5.03817	5.0272	5.02811	5.01846	5.01115	5.02182	5.01862	5.03109	5.00784	5.03056	5.01492	5.00508	5.02649	5.02546	5.02792	5.04394	5.02154	5.02471
	5.10855	5.09311	5.10657	5.08416	5.07289	5.10084	5.10337	5.09943	5.12478	5.09822	5.09321	5.11588	5.09344	5.10177	5.1068	5.10491	5.10033	5.08833	5.08732	5.1002	5.10029	5.11522	5.09062	5.11872	5.1003	5.10651	5.09192	5.08508	5.08403	5.10167	5.10272	5.09361	5.09741	5.09904	5.07461	5.10419	5.11008	5.10288	5.10939	5.0884	5.10584	5.08124	5.11833	5.09676	5.08269	5.09104	5.11883	5.09584	5.09557
	5.03366	5.03806	5.02473	5.03755	5.02432	5.02849	5.01825	5.03228	5.03052	5.02576	5.03064	5.02377	5.03719	5.02445	5.00827	5.02424	5.02308	5.02556	5.05882	5.03886	5.02416	5.03484	5.01382	5.04912	5.02539	5.01996	5.0293	5.03621	5.02113	5.02625	5.01801	5.02146	5.03186	5.02488	5.04163	5.02317	5.02155	5.03733	5.02149	5.043	5.02632	5.03764	5.0293	5.03267	5.02796	5.01719	5.01681	5.03285	5.0464
	5.07951	5.06944	5.08667	5.08726	5.08751	5.07835	5.07885	5.0815	5.08084	5.07494	5.06724	5.07996	5.07271	5.08088	5.0897	5.08044	5.10285	5.08602	5.08192	5.0675	5.06842	5.0936	5.09333	5.08636	5.07265	5.08927	5.08784	5.08507	5.07574	5.11022	5.08455	5.08509	5.08964	5.07012	5.10059	5.08262	5.09196	5.08218	5.08886	5.09089	5.07545	5.08944	5.0967	5.07599	5.08489	5.07332	5.07922	5.08106	5.10971
	5.09394	5.09117	5.11139	5.08147	5.11688	5.10748	5.10506	5.08544	5.10625	5.07531	5.07778	5.07732	5.08233	5.07245	5.10078	5.09797	5.10288	5.08715	5.10484	5.11029	5.09502	5.11553	5.08879	5.09881	5.10641	5.09948	5.09701	5.10504	5.10099	5.10129	5.08543	5.09918	5.096	5.1069	5.1007	5.10301	5.09622	5.08509	5.10228	5.09166	5.10178	5.09758	5.10269	5.10838	5.11488	5.09957	5.0864	5.09715	5.09646
	5.183	5.18504	5.17336	5.15671	5.19861	5.17103	5.18546	5.18946	5.18826	5.18228	5.17778	5.17018	5.1757	5.17022	5.19212	5.19134	5.16982	5.17084	5.18691	5.1864	5.18158	5.17764	5.1519	5.16648	5.16462	5.16876	5.18127	5.17856	5.16346	5.19205	5.16924	5.17717	5.17366	5.16941	5.1747	5.17845	5.17873	5.16588	5.17925	5.17171	5.16363	5.18601	5.17456	5.16734	5.18692	5.17714	5.18006	5.17538	5.1817
[truncated: 2,604 more rows]
[truncated: 551 more columns]
