# Supplementary material for: Multiplicative joint coding in preparatory activity for reaching sequence in macaque motor cortex
Source: Nat Commun. 2024 Apr 11;15:3153. doi: 10.1038/s41467-024-47511-1 (PMC11009282; doi:10.1038/s41467-024-47511-1)
Supplement: Supplementary file 4 — Source Data [file 41467_2024_47511_MOESM4_ESM.zip › Source Data Fig. 8.xlsx]

## Sheet: Fig 8a
Target 1 x	Target 1 y	Target 2 x	Target 2 y	Go-signal	Output x	Output y
0.5	0.866025	-3.18173e-16	-1.73205	0	0	0
0.5	0.866025	-3.18173e-16	-1.73205	0	0	0
0.5	0.866025	-3.18173e-16	-1.73205	0	0	0
0.5	0.866025	-3.18173e-16	-1.73205	0	0	0
0.5	0.866025	-3.18173e-16	-1.73205	0	0	0
0.5	0.866025	-3.18173e-16	-1.73205	0	0	0
0.5	0.866025	-3.18173e-16	-1.73205	0	0	0
0.5	0.866025	-3.18173e-16	-1.73205	0	0	0
0.5	0.866025	-3.18173e-16	-1.73205	0	0	0
0.5	0.866025	-3.18173e-16	-1.73205	0	0	0
0.5	0.866025	-3.18173e-16	-1.73205	0	0	0
0.5	0.866025	-3.18173e-16	-1.73205	0	0	0
0.5	0.866025	-3.18173e-16	-1.73205	0	0	0
0.5	0.866025	-3.18173e-16	-1.73205	0	0	0
0.5	0.866025	-3.18173e-16	-1.73205	0	0	0
0.5	0.866025	-3.18173e-16	-1.73205	0	0	0
0.5	0.866025	-3.18173e-16	-1.73205	0	0	0
0.5	0.866025	-3.18173e-16	-1.73205	0	0	0
0.5	0.866025	-3.18173e-16	-1.73205	0	0	0
0.5	0.866025	-3.18173e-16	-1.73205	0	0	0
0.5	0.866025	-3.18173e-16	-1.73205	0	0	0
0.5	0.866025	-3.18173e-16	-1.73205	0	0	0
0.5	0.866025	-3.18173e-16	-1.73205	0	0	0
0.5	0.866025	-3.18173e-16	-1.73205	0	0	0
0.5	0.866025	-3.18173e-16	-1.73205	0	0	0
0.5	0.866025	-3.18173e-16	-1.73205	0	0	0
0.5	0.866025	-3.18173e-16	-1.73205	0	0	0
0.5	0.866025	-3.18173e-16	-1.73205	0	0	0
0.5	0.866025	-3.18173e-16	-1.73205	0	0	0
0.5	0.866025	-3.18173e-16	-1.73205	0	0	0
0.5	0.866025	-3.18173e-16	-1.73205	0	0	0
0.5	0.866025	-3.18173e-16	-1.73205	0	0	0
0.5	0.866025	-3.18173e-16	-1.73205	0	0	0
0.5	0.866025	-3.18173e-16	-1.73205	0	0	0
0.5	0.866025	-3.18173e-16	-1.73205	0	0	0
0.5	0.866025	-3.18173e-16	-1.73205	0	0	0
0.5	0.866025	-3.18173e-16	-1.73205	0	0	0
0.5	0.866025	-3.18173e-16	-1.73205	0	0	0
0.5	0.866025	-3.18173e-16	-1.73205	0	0	0
0.5	0.866025	-3.18173e-16	-1.73205	0	0	0
0.5	0.866025	-3.18173e-16	-1.73205	0	0	0
0.5	0.866025	-3.18173e-16	-1.73205	0	0	0
0.5	0.866025	-3.18173e-16	-1.73205	0	0	0
0.5	0.866025	-3.18173e-16	-1.73205	0	0	0
0.5	0.866025	-3.18173e-16	-1.73205	0	0	0
0.5	0.866025	-3.18173e-16	-1.73205	0	0	0
0.5	0.866025	-3.18173e-16	-1.73205	0	0	0
0.5	0.866025	-3.18173e-16	-1.73205	0	0	0
0.5	0.866025	-3.18173e-16	-1.73205	0	0	0
0.5	0.866025	-3.18173e-16	-1.73205	0	0	0
0.5	0.866025	-3.18173e-16	-1.73205	0	0	0
0.5	0.866025	-3.18173e-16	-1.73205	0	0	0
0.5	0.866025	-3.18173e-16	-1.73205	0	0	0
0.5	0.866025	-3.18173e-16	-1.73205	0	0	0
0.5	0.866025	-3.18173e-16	-1.73205	0	0	0
0.5	0.866025	-3.18173e-16	-1.73205	0	0	0
0.5	0.866025	-3.18173e-16	-1.73205	0	0	0
0.5	0.866025	-3.18173e-16	-1.73205	0	0	0
0.5	0.866025	-3.18173e-16	-1.73205	0	0	0
0.5	0.866025	-3.18173e-16	-1.73205	0	0	0
0.5	0.866025	-3.18173e-16	-1.73205	0	0	0
0.5	0.866025	-3.18173e-16	-1.73205	0	0	0
0.5	0.866025	-3.18173e-16	-1.73205	0	0	0
0.5	0.866025	-3.18173e-16	-1.73205	0	0	0
0.5	0.866025	-3.18173e-16	-1.73205	0	0	0
0.5	0.866025	-3.18173e-16	-1.73205	0	0	0
0.5	0.866025	-3.18173e-16	-1.73205	0	0	0
0.5	0.866025	-3.18173e-16	-1.73205	0	0	0
0.5	0.866025	-3.18173e-16	-1.73205	0	0	0
0.5	0.866025	-3.18173e-16	-1.73205	0	0	0
0.5	0.866025	-3.18173e-16	-1.73205	0	0	0
0.5	0.866025	-3.18173e-16	-1.73205	0	0	0
0.5	0.866025	-3.18173e-16	-1.73205	0	0	0
0.5	0.866025	-3.18173e-16	-1.73205	0	0	0
0.5	0.866025	-3.18173e-16	-1.73205	0	0	0
0.5	0.866025	-3.18173e-16	-1.73205	0	0	0
0.5	0.866025	-3.18173e-16	-1.73205	0	0	0
0.5	0.866025	-3.18173e-16	-1.73205	0	0	0
0.5	0.866025	-3.18173e-16	-1.73205	0	0	0
0.5	0.866025	-3.18173e-16	-1.73205	0	0	0
0.5	0.866025	-3.18173e-16	-1.73205	0	0	0
0.5	0.866025	-3.18173e-16	-1.73205	0	0	0
0.5	0.866025	-3.18173e-16	-1.73205	0	0	0
0.5	0.866025	-3.18173e-16	-1.73205	0	0	0
0.5	0.866025	-3.18173e-16	-1.73205	0	0	0
0.5	0.866025	-3.18173e-16	-1.73205	0	0	0
0.5	0.866025	-3.18173e-16	-1.73205	0	0	0
0.5	0.866025	-3.18173e-16	-1.73205	0	0	0
0.5	0.866025	-3.18173e-16	-1.73205	0	0	0
0.5	0.866025	-3.18173e-16	-1.73205	0	0	0
0.5	0.866025	-3.18173e-16	-1.73205	0	0	0
0.5	0.866025	-3.18173e-16	-1.73205	0	0	0
0.5	0.866025	-3.18173e-16	-1.73205	0	0	0
0.5	0.866025	-3.18173e-16	-1.73205	0	0	0
0.5	0.866025	-3.18173e-16	-1.73205	0	0	0
0.5	0.866025	-3.18173e-16	-1.73205	0	0	0
0.5	0.866025	-3.18173e-16	-1.73205	0	0	0
0.5	0.866025	-3.18173e-16	-1.73205	0	0	0
0.5	0.866025	-3.18173e-16	-1.73205	0	0	0
0.5	0.866025	-3.18173e-16	-1.73205	0	0	0
0.5	0.866025	-3.18173e-16	-1.73205	0	0	0
0.5	0.866025	-3.18173e-16	-1.73205	0	0	0
0.5	0.866025	-3.18173e-16	-1.73205	0	0	0
0.5	0.866025	-3.18173e-16	-1.73205	0	0	0
0.5	0.866025	-3.18173e-16	-1.73205	0	0	0
0.5	0.866025	-3.18173e-16	-1.73205	0	0	0
0.5	0.866025	-3.18173e-16	-1.73205	0	0	0
0.5	0.866025	-3.18173e-16	-1.73205	0	0	0
0.5	0.866025	-3.18173e-16	-1.73205	0	0	0
0.5	0.866025	-3.18173e-16	-1.73205	0	0	0
0.5	0.866025	-3.18173e-16	-1.73205	0	0	0
0.5	0.866025	-3.18173e-16	-1.73205	0	0	0
0.5	0.866025	-3.18173e-16	-1.73205	0	0	0
0.5	0.866025	-3.18173e-16	-1.73205	0	0	0
0.5	0.866025	-3.18173e-16	-1.73205	0	0	0
0.5	0.866025	-3.18173e-16	-1.73205	0	0	0
0.5	0.866025	-3.18173e-16	-1.73205	0	0	0
0.5	0.866025	-3.18173e-16	-1.73205	0	0	0
0.5	0.866025	-3.18173e-16	-1.73205	0	0	0
0.5	0.866025	-3.18173e-16	-1.73205	0	0	0
0.5	0.866025	-3.18173e-16	-1.73205	0	0	0
0.5	0.866025	-3.18173e-16	-1.73205	0	0	0
0.5	0.866025	-3.18173e-16	-1.73205	0	0	0
0.5	0.866025	-3.18173e-16	-1.73205	0	0	0
0.5	0.866025	-3.18173e-16	-1.73205	0	0	0
0.5	0.866025	-3.18173e-16	-1.73205	0	0	0
0.5	0.866025	-3.18173e-16	-1.73205	0	0	0
0.5	0.866025	-3.18173e-16	-1.73205	0	0	0
0.5	0.866025	-3.18173e-16	-1.73205	0	0	0
0.5	0.866025	-3.18173e-16	-1.73205	0	0	0
0.5	0.866025	-3.18173e-16	-1.73205	0	0	0
0.5	0.866025	-3.18173e-16	-1.73205	0	0	0
0.5	0.866025	-3.18173e-16	-1.73205	0	0	0
0.5	0.866025	-3.18173e-16	-1.73205	0	0	0
0.5	0.866025	-3.18173e-16	-1.73205	0	0	0
0.5	0.866025	-3.18173e-16	-1.73205	0	0	0
0.5	0.866025	-3.18173e-16	-1.73205	0	0	0
0.5	0.866025	-3.18173e-16	-1.73205	0	0	0
0.5	0.866025	-3.18173e-16	-1.73205	0	0	0
0.5	0.866025	-3.18173e-16	-1.73205	0	0	0
0.5	0.866025	-3.18173e-16	-1.73205	0	0	0
0.5	0.866025	-3.18173e-16	-1.73205	0	0	0
0.5	0.866025	-3.18173e-16	-1.73205	0	0	0
0.5	0.866025	-3.18173e-16	-1.73205	0	0	0
0.5	0.866025	-3.18173e-16	-1.73205	0	0	0
0.5	0.866025	-3.18173e-16	-1.73205	0	0	0
0.5	0.866025	-3.18173e-16	-1.73205	0	0	0
0.5	0.866025	-3.18173e-16	-1.73205	0	0	0
0.5	0.866025	-3.18173e-16	-1.73205	0	0	0
0.5	0.866025	-3.18173e-16	-1.73205	0	0	0
0.5	0.866025	-3.18173e-16	-1.73205	0	0	0
0.5	0.866025	-3.18173e-16	-1.73205	0	0	0
0.5	0.866025	-3.18173e-16	-1.73205	0	0	0
0.5	0.866025	-3.18173e-16	-1.73205	0	0	0
0.5	0.866025	-3.18173e-16	-1.73205	0	0	0
0.5	0.866025	-3.18173e-16	-1.73205	0	0	0
0.5	0.866025	-3.18173e-16	-1.73205	0	0	0
0.5	0.866025	-3.18173e-16	-1.73205	0	0	0
0.5	0.866025	-3.18173e-16	-1.73205	0	0	0
0.5	0.866025	-3.18173e-16	-1.73205	0	0	0
0.5	0.866025	-3.18173e-16	-1.73205	0	0	0
0.5	0.866025	-3.18173e-16	-1.73205	0	0	0
0.5	0.866025	-3.18173e-16	-1.73205	0	0	0
0.5	0.866025	-3.18173e-16	-1.73205	0	0	0
0.5	0.866025	-3.18173e-16	-1.73205	0	0	0
0.5	0.866025	-3.18173e-16	-1.73205	0	0	0
0.5	0.866025	-3.18173e-16	-1.73205	0	0	0
0.5	0.866025	-3.18173e-16	-1.73205	0	0	0
0.5	0.866025	-3.18173e-16	-1.73205	0	0	0
0.5	0.866025	-3.18173e-16	-1.73205	0	0	0
0.5	0.866025	-3.18173e-16	-1.73205	0	0	0
0.5	0.866025	-3.18173e-16	-1.73205	0	0	0
0.5	0.866025	-3.18173e-16	-1.73205	0	0	0
0.5	0.866025	-3.18173e-16	-1.73205	0	0	0
0.5	0.866025	-3.18173e-16	-1.73205	0	0	0
0.5	0.866025	-3.18173e-16	-1.73205	0	0	0
0.5	0.866025	-3.18173e-16	-1.73205	0	0	0
0.5	0.866025	-3.18173e-16	-1.73205	0	0	0
0.5	0.866025	-3.18173e-16	-1.73205	0	0	0
0.5	0.866025	-3.18173e-16	-1.73205	0	0	0
0.5	0.866025	-3.18173e-16	-1.73205	0	0	0
0.5	0.866025	-3.18173e-16	-1.73205	0	0	0
0.5	0.866025	-3.18173e-16	-1.73205	0	0	0
0.5	0.866025	-3.18173e-16	-1.73205	0	0	0
0.5	0.866025	-3.18173e-16	-1.73205	0	0	0
0.5	0.866025	-3.18173e-16	-1.73205	0	0	0
0.5	0.866025	-3.18173e-16	-1.73205	0	0	0
0.5	0.866025	-3.18173e-16	-1.73205	0	0	0
0.5	0.866025	-3.18173e-16	-1.73205	0	0	0
0.5	0.866025	-3.18173e-16	-1.73205	0	0	0
0.5	0.866025	-3.18173e-16	-1.73205	0	0	0
0.5	0.866025	-3.18173e-16	-1.73205	0	0	0
0.5	0.866025	-3.18173e-16	-1.73205	0	0	0
0.5	0.866025	-3.18173e-16	-1.73205	0	0	0
0.5	0.866025	-3.18173e-16	-1.73205	0	0	0
0.5	0.866025	-3.18173e-16	-1.73205	0	0	0
0.5	0.866025	-3.18173e-16	-1.73205	0	0	0
0.5	0.866025	-3.18173e-16	-1.73205	0	0	0
0.5	0.866025	-3.18173e-16	-1.73205	0	0	0
0.5	0.866025	-3.18173e-16	-1.73205	0	0	0
0.5	0.866025	-3.18173e-16	-1.73205	0	0	0
0.5	0.866025	-3.18173e-16	-1.73205	0	0	0
0.5	0.866025	-3.18173e-16	-1.73205	0	0	0
0.5	0.866025	-3.18173e-16	-1.73205	0	0	0
0.5	0.866025	-3.18173e-16	-1.73205	0	0	0
0.5	0.866025	-3.18173e-16	-1.73205	0	0	0
0.5	0.866025	-3.18173e-16	-1.73205	0	0	0
0.5	0.866025	-3.18173e-16	-1.73205	0	0	0
0.5	0.866025	-3.18173e-16	-1.73205	0	0	0
0.5	0.866025	-3.18173e-16	-1.73205	0	0	0
0.5	0.866025	-3.18173e-16	-1.73205	0	0	0
0.5	0.866025	-3.18173e-16	-1.73205	0	0	0
0.5	0.866025	-3.18173e-16	-1.73205	0	0	0
0.5	0.866025	-3.18173e-16	-1.73205	0	0	0
0.5	0.866025	-3.18173e-16	-1.73205	0	0	0
0.5	0.866025	-3.18173e-16	-1.73205	0	0	0
0.5	0.866025	-3.18173e-16	-1.73205	0	0	0
0.5	0.866025	-3.18173e-16	-1.73205	0	0	0
0.5	0.866025	-3.18173e-16	-1.73205	0	0	0
0.5	0.866025	-3.18173e-16	-1.73205	0	0	0
0.5	0.866025	-3.18173e-16	-1.73205	0	0	0
0.5	0.866025	-3.18173e-16	-1.73205	0	0	0
0.5	0.866025	-3.18173e-16	-1.73205	0	0	0
0.5	0.866025	-3.18173e-16	-1.73205	0	0	0
0.5	0.866025	-3.18173e-16	-1.73205	0	0	0
0.5	0.866025	-3.18173e-16	-1.73205	0	0	0
0.5	0.866025	-3.18173e-16	-1.73205	0	0	0
0.5	0.866025	-3.18173e-16	-1.73205	0	0	0
0.5	0.866025	-3.18173e-16	-1.73205	0	0	0
0.5	0.866025	-3.18173e-16	-1.73205	0	0	0
0.5	0.866025	-3.18173e-16	-1.73205	0	0	0
0.5	0.866025	-3.18173e-16	-1.73205	0	0	0
0.5	0.866025	-3.18173e-16	-1.73205	0	0	0
0.5	0.866025	-3.18173e-16	-1.73205	0	0	0
0.5	0.866025	-3.18173e-16	-1.73205	0	0	0
0.5	0.866025	-3.18173e-16	-1.73205	0	0	0
0.5	0.866025	-3.18173e-16	-1.73205	0	0	0
0.5	0.866025	-3.18173e-16	-1.73205	0	0	0
0.5	0.866025	-3.18173e-16	-1.73205	0	0	0
0.5	0.866025	-3.18173e-16	-1.73205	0	0	0
0.5	0.866025	-3.18173e-16	-1.73205	0	0	0
0.5	0.866025	-3.18173e-16	-1.73205	0	0	0
0.5	0.866025	-3.18173e-16	-1.73205	0	0	0
0.5	0.866025	-3.18173e-16	-1.73205	0	0	0
0.5	0.866025	-3.18173e-16	-1.73205	0	0	0
0.5	0.866025	-3.18173e-16	-1.73205	0	0	0
0.5	0.866025	-3.18173e-16	-1.73205	0	0	0
0.5	0.866025	-3.18173e-16	-1.73205	0	0	0
0.5	0.866025	-3.18173e-16	-1.73205	0	0	0
0.5	0.866025	-3.18173e-16	-1.73205	0	0	0
0.5	0.866025	-3.18173e-16	-1.73205	0	0	0
0.5	0.866025	-3.18173e-16	-1.73205	0	0	0
0.5	0.866025	-3.18173e-16	-1.73205	0	0	0
0.5	0.866025	-3.18173e-16	-1.73205	0	0	0
0.5	0.866025	-3.18173e-16	-1.73205	0	0	0
0.5	0.866025	-3.18173e-16	-1.73205	0	0	0
0.5	0.866025	-3.18173e-16	-1.73205	0	0	0
0.5	0.866025	-3.18173e-16	-1.73205	0	0	0
0.5	0.866025	-3.18173e-16	-1.73205	0	0	0
0.5	0.866025	-3.18173e-16	-1.73205	0	0	0
0.5	0.866025	-3.18173e-16	-1.73205	0	0	0
0.5	0.866025	-3.18173e-16	-1.73205	0	0	0
0.5	0.866025	-3.18173e-16	-1.73205	0	0	0
0.5	0.866025	-3.18173e-16	-1.73205	0	0	0
0.5	0.866025	-3.18173e-16	-1.73205	0	0	0
0.5	0.866025	-3.18173e-16	-1.73205	0	0	0
0.5	0.866025	-3.18173e-16	-1.73205	0	0	0
0.5	0.866025	-3.18173e-16	-1.73205	0	0	0
0.5	0.866025	-3.18173e-16	-1.73205	0	0	0
0.5	0.866025	-3.18173e-16	-1.73205	0	0	0
0.5	0.866025	-3.18173e-16	-1.73205	0	0	0
0.5	0.866025	-3.18173e-16	-1.73205	0	0	0
0.5	0.866025	-3.18173e-16	-1.73205	0	0	0
0.5	0.866025	-3.18173e-16	-1.73205	0	0	0
0.5	0.866025	-3.18173e-16	-1.73205	0	0	0
0.5	0.866025	-3.18173e-16	-1.73205	0	0	0
0.5	0.866025	-3.18173e-16	-1.73205	0	0	0
0.5	0.866025	-3.18173e-16	-1.73205	0	0	0
0.5	0.866025	-3.18173e-16	-1.73205	0	0	0
0.5	0.866025	-3.18173e-16	-1.73205	0	0	0
0.5	0.866025	-3.18173e-16	-1.73205	0	0	0
0.5	0.866025	-3.18173e-16	-1.73205	0	0	0
0.5	0.866025	-3.18173e-16	-1.73205	0	0	0
0.5	0.866025	-3.18173e-16	-1.73205	0	0	0
0.5	0.866025	-3.18173e-16	-1.73205	0	0	0
0.5	0.866025	-3.18173e-16	-1.73205	0	0	0
0.5	0.866025	-3.18173e-16	-1.73205	0	0	0
0.5	0.866025	-3.18173e-16	-1.73205	0	0	0
0.5	0.866025	-3.18173e-16	-1.73205	0	0	0
0.5	0.866025	-3.18173e-16	-1.73205	0	0	0
0.5	0.866025	-3.18173e-16	-1.73205	0	0	0
0.5	0.866025	-3.18173e-16	-1.73205	0	0	0
0.5	0.866025	-3.18173e-16	-1.73205	0	0	0
0.5	0.866025	-3.18173e-16	-1.73205	0	0	0
0.5	0.866025	-3.18173e-16	-1.73205	0	0	0
0.5	0.866025	-3.18173e-16	-1.73205	0	0	0
0.5	0.866025	-3.18173e-16	-1.73205	0	0	0
0.5	0.866025	-3.18173e-16	-1.73205	0	0	0
0.5	0.866025	-3.18173e-16	-1.73205	0	0	0
0.5	0.866025	-3.18173e-16	-1.73205	0	0	0
0.5	0.866025	-3.18173e-16	-1.73205	0	0	0
0.5	0.866025	-3.18173e-16	-1.73205	0	0	0
0.5	0.866025	-3.18173e-16	-1.73205	0	0	0
0.5	0.866025	-3.18173e-16	-1.73205	0	0	0
0.5	0.866025	-3.18173e-16	-1.73205	0	0	0
0.5	0.866025	-3.18173e-16	-1.73205	0	0	0
0.5	0.866025	-3.18173e-16	-1.73205	0	0	0
0.5	0.866025	-3.18173e-16	-1.73205	0	0	0
0.5	0.866025	-3.18173e-16	-1.73205	0	0	0
0.5	0.866025	-3.18173e-16	-1.73205	0	0	0
0.5	0.866025	-3.18173e-16	-1.73205	0	0	0
0.5	0.866025	-3.18173e-16	-1.73205	0	0	0
0.5	0.866025	-3.18173e-16	-1.73205	0	0	0
0.5	0.866025	-3.18173e-16	-1.73205	0	0	0
0.5	0.866025	-3.18173e-16	-1.73205	0	0	0
0.5	0.866025	-3.18173e-16	-1.73205	0	0	0
0.5	0.866025	-3.18173e-16	-1.73205	0	0	0
0.5	0.866025	-3.18173e-16	-1.73205	0	0	0
0.5	0.866025	-3.18173e-16	-1.73205	0	0	0
0.5	0.866025	-3.18173e-16	-1.73205	0	0	0
0.5	0.866025	-3.18173e-16	-1.73205	0	0	0
0.5	0.866025	-3.18173e-16	-1.73205	0	0	0
0.5	0.866025	-3.18173e-16	-1.73205	0	0	0
0.5	0.866025	-3.18173e-16	-1.73205	0	0	0
0.5	0.866025	-3.18173e-16	-1.73205	0	0	0
0.5	0.866025	-3.18173e-16	-1.73205	0	0	0
0.5	0.866025	-3.18173e-16	-1.73205	0	0	0
0.5	0.866025	-3.18173e-16	-1.73205	0	0	0
0.5	0.866025	-3.18173e-16	-1.73205	0	0	0
0.5	0.866025	-3.18173e-16	-1.73205	0	0	0
0.5	0.866025	-3.18173e-16	-1.73205	0	0	0
0.5	0.866025	-3.18173e-16	-1.73205	0	0	0
0.5	0.866025	-3.18173e-16	-1.73205	0	0	0
0.5	0.866025	-3.18173e-16	-1.73205	0	0	0
0.5	0.866025	-3.18173e-16	-1.73205	0	0	0
0.5	0.866025	-3.18173e-16	-1.73205	0	0	0
0.5	0.866025	-3.18173e-16	-1.73205	0	0	0
0.5	0.866025	-3.18173e-16	-1.73205	0	0	0
0.5	0.866025	-3.18173e-16	-1.73205	0	0	0
0.5	0.866025	-3.18173e-16	-1.73205	0	0	0
0.5	0.866025	-3.18173e-16	-1.73205	0	0	0
0.5	0.866025	-3.18173e-16	-1.73205	0	0	0
0.5	0.866025	-3.18173e-16	-1.73205	0	0	0
0.5	0.866025	-3.18173e-16	-1.73205	0	0	0
0.5	0.866025	-3.18173e-16	-1.73205	0	0	0
0.5	0.866025	-3.18173e-16	-1.73205	0	0	0
0.5	0.866025	-3.18173e-16	-1.73205	0	0	0
0.5	0.866025	-3.18173e-16	-1.73205	0	0	0
0.5	0.866025	-3.18173e-16	-1.73205	0	0	0
0.5	0.866025	-3.18173e-16	-1.73205	0	0	0
0.5	0.866025	-3.18173e-16	-1.73205	0	0	0
0.5	0.866025	-3.18173e-16	-1.73205	0	0	0
0.5	0.866025	-3.18173e-16	-1.73205	0	0	0
0.5	0.866025	-3.18173e-16	-1.73205	0	0	0
0.5	0.866025	-3.18173e-16	-1.73205	0	0	0
0.5	0.866025	-3.18173e-16	-1.73205	0	0	0
0.5	0.866025	-3.18173e-16	-1.73205	0	0	0
0.5	0.866025	-3.18173e-16	-1.73205	0	0	0
0.5	0.866025	-3.18173e-16	-1.73205	0	0	0
0.5	0.866025	-3.18173e-16	-1.73205	0	0	0
0.5	0.866025	-3.18173e-16	-1.73205	0	0	0
0.5	0.866025	-3.18173e-16	-1.73205	0	0	0
0.5	0.866025	-3.18173e-16	-1.73205	0	0	0
0.5	0.866025	-3.18173e-16	-1.73205	0	0	0
0.5	0.866025	-3.18173e-16	-1.73205	0	0	0
0.5	0.866025	-3.18173e-16	-1.73205	0	0	0
0.5	0.866025	-3.18173e-16	-1.73205	0	0	0
0.5	0.866025	-3.18173e-16	-1.73205	0	0	0
0.5	0.866025	-3.18173e-16	-1.73205	0	0	0
0.5	0.866025	-3.18173e-16	-1.73205	0	0	0
0.5	0.866025	-3.18173e-16	-1.73205	0	0	0
0.5	0.866025	-3.18173e-16	-1.73205	0	0	0
0.5	0.866025	-3.18173e-16	-1.73205	0	0	0
0.5	0.866025	-3.18173e-16	-1.73205	0	0	0
0.5	0.866025	-3.18173e-16	-1.73205	0	0	0
0.5	0.866025	-3.18173e-16	-1.73205	0	0	0
0.5	0.866025	-3.18173e-16	-1.73205	0	0	0
0.5	0.866025	-3.18173e-16	-1.73205	0	0	0
0.5	0.866025	-3.18173e-16	-1.73205	0	0	0
0.5	0.866025	-3.18173e-16	-1.73205	0	0	0
0.5	0.866025	-3.18173e-16	-1.73205	0	0	0
0.5	0.866025	-3.18173e-16	-1.73205	0	0	0
0.5	0.866025	-3.18173e-16	-1.73205	0	0	0
0.5	0.866025	-3.18173e-16	-1.73205	0	0	0
0.5	0.866025	-3.18173e-16	-1.73205	0	0	0
0.5	0.866025	-3.18173e-16	-1.73205	0	0	0
0.5	0.866025	-3.18173e-16	-1.73205	0	0	0
0.5	0.866025	-3.18173e-16	-1.73205	0	0	0
0.5	0.866025	-3.18173e-16	-1.73205	0	0	0
0.5	0.866025	-3.18173e-16	-1.73205	0	0	0
0.5	0.866025	-3.18173e-16	-1.73205	0	0	0
0.5	0.866025	-3.18173e-16	-1.73205	0	0	0
0.5	0.866025	-3.18173e-16	-1.73205	0	0	0
0.5	0.866025	-3.18173e-16	-1.73205	0	0	0
0.5	0.866025	-3.18173e-16	-1.73205	0	0	0
0.5	0.866025	-3.18173e-16	-1.73205	0	0	0
0.5	0.866025	-3.18173e-16	-1.73205	0	0	0
0.5	0.866025	-3.18173e-16	-1.73205	0	0	0
0.5	0.866025	-3.18173e-16	-1.73205	0	0	0
0.5	0.866025	-3.18173e-16	-1.73205	0	0	0
0.5	0.866025	-3.18173e-16	-1.73205	0	0	0
0.5	0.866025	-3.18173e-16	-1.73205	0	0	0
0.5	0.866025	-3.18173e-16	-1.73205	0	0	0
0.5	0.866025	-3.18173e-16	-1.73205	0	0	0
0.5	0.866025	-3.18173e-16	-1.73205	0	0	0
0.5	0.866025	-3.18173e-16	-1.73205	0	0	0
0.5	0.866025	-3.18173e-16	-1.73205	0	0	0
0.5	0.866025	-3.18173e-16	-1.73205	0	0	0
0.5	0.866025	-3.18173e-16	-1.73205	0	0	0
0.5	0.866025	-3.18173e-16	-1.73205	0	0	0
0.5	0.866025	-3.18173e-16	-1.73205	0	0	0
0.5	0.866025	-3.18173e-16	-1.73205	0	0	0
0.5	0.866025	-3.18173e-16	-1.73205	0	0	0
0.5	0.866025	-3.18173e-16	-1.73205	0	0	0
0.5	0.866025	-3.18173e-16	-1.73205	0	0	0
0.5	0.866025	-3.18173e-16	-1.73205	0	0	0
0.5	0.866025	-3.18173e-16	-1.73205	0	0	0
0.5	0.866025	-3.18173e-16	-1.73205	0	0	0
0.5	0.866025	-3.18173e-16	-1.73205	0	0	0
0.5	0.866025	-3.18173e-16	-1.73205	0	0	0
0.5	0.866025	-3.18173e-16	-1.73205	0	0	0
0.5	0.866025	-3.18173e-16	-1.73205	0	0	0
0.5	0.866025	-3.18173e-16	-1.73205	0	0	0
0.5	0.866025	-3.18173e-16	-1.73205	0	0	0
0.5	0.866025	-3.18173e-16	-1.73205	0	0	0
0.5	0.866025	-3.18173e-16	-1.73205	0	0	0
0.5	0.866025	-3.18173e-16	-1.73205	0	0	0
0.5	0.866025	-3.18173e-16	-1.73205	0	0	0
0.5	0.866025	-3.18173e-16	-1.73205	0	0	0
0.5	0.866025	-3.18173e-16	-1.73205	0	0	0
0.5	0.866025	-3.18173e-16	-1.73205	0	0	0
0.5	0.866025	-3.18173e-16	-1.73205	0	0	0
0.5	0.866025	-3.18173e-16	-1.73205	0	0	0
0.5	0.866025	-3.18173e-16	-1.73205	0	0	0
0.5	0.866025	-3.18173e-16	-1.73205	0	0	0
0.5	0.866025	-3.18173e-16	-1.73205	0	0	0
0.5	0.866025	-3.18173e-16	-1.73205	0	0	0
0.5	0.866025	-3.18173e-16	-1.73205	0	0	0
0.5	0.866025	-3.18173e-16	-1.73205	0	0	0
0.5	0.866025	-3.18173e-16	-1.73205	0	0	0
0.5	0.866025	-3.18173e-16	-1.73205	0	0	0
0.5	0.866025	-3.18173e-16	-1.73205	0	0	0
0.5	0.866025	-3.18173e-16	-1.73205	0	0	0
0.5	0.866025	-3.18173e-16	-1.73205	0	0	0
0.5	0.866025	-3.18173e-16	-1.73205	0	0	0
0.5	0.866025	-3.18173e-16	-1.73205	0	0	0
0.5	0.866025	-3.18173e-16	-1.73205	0	0	0
0.5	0.866025	-3.18173e-16	-1.73205	0	0	0
0.5	0.866025	-3.18173e-16	-1.73205	0	0	0
0.5	0.866025	-3.18173e-16	-1.73205	0	0	0
0.5	0.866025	-3.18173e-16	-1.73205	0	0	0
0.5	0.866025	-3.18173e-16	-1.73205	0	0	0
0.5	0.866025	-3.18173e-16	-1.73205	0	0	0
0.5	0.866025	-3.18173e-16	-1.73205	0	0	0
0.5	0.866025	-3.18173e-16	-1.73205	0	0	0
0.5	0.866025	-3.18173e-16	-1.73205	0	0	0
0.5	0.866025	-3.18173e-16	-1.73205	0	0	0
0.5	0.866025	-3.18173e-16	-1.73205	0	0	0
0.5	0.866025	-3.18173e-16	-1.73205	0	0	0
0.5	0.866025	-3.18173e-16	-1.73205	0	0	0
0.5	0.866025	-3.18173e-16	-1.73205	0	0	0
0.5	0.866025	-3.18173e-16	-1.73205	0	0	0
0.5	0.866025	-3.18173e-16	-1.73205	0	0	0
0.5	0.866025	-3.18173e-16	-1.73205	0	0	0
0.5	0.866025	-3.18173e-16	-1.73205	0	0	0
0.5	0.866025	-3.18173e-16	-1.73205	0	0	0
0.5	0.866025	-3.18173e-16	-1.73205	0	0	0
0.5	0.866025	-3.18173e-16	-1.73205	0	0	0
0.5	0.866025	-3.18173e-16	-1.73205	0	0	0
0.5	0.866025	-3.18173e-16	-1.73205	0	0	0
0.5	0.866025	-3.18173e-16	-1.73205	0	0	0
0.5	0.866025	-3.18173e-16	-1.73205	0	0	0
0.5	0.866025	-3.18173e-16	-1.73205	0	0	0
0.5	0.866025	-3.18173e-16	-1.73205	0	0	0
0.5	0.866025	-3.18173e-16	-1.73205	0	0	0
0.5	0.866025	-3.18173e-16	-1.73205	0	0	0
0.5	0.866025	-3.18173e-16	-1.73205	0	0	0
0.5	0.866025	-3.18173e-16	-1.73205	0	0	0
0.5	0.866025	-3.18173e-16	-1.73205	0	0	0
0.5	0.866025	-3.18173e-16	-1.73205	0	0	0
0.5	0.866025	-3.18173e-16	-1.73205	0	0	0
0.5	0.866025	-3.18173e-16	-1.73205	0	0	0
0.5	0.866025	-3.18173e-16	-1.73205	0	0	0
0.5	0.866025	-3.18173e-16	-1.73205	0	0	0
0.5	0.866025	-3.18173e-16	-1.73205	0	0	0
0.5	0.866025	-3.18173e-16	-1.73205	0	0	0
0.5	0.866025	-3.18173e-16	-1.73205	0	0	0
0.5	0.866025	-3.18173e-16	-1.73205	0	0	0
0.5	0.866025	-3.18173e-16	-1.73205	0	0	0
0.5	0.866025	-3.18173e-16	-1.73205	0	0	0
0.5	0.866025	-3.18173e-16	-1.73205	0	0	0
0.5	0.866025	-3.18173e-16	-1.73205	0	0	0
0.5	0.866025	-3.18173e-16	-1.73205	0	0	0
0.5	0.866025	-3.18173e-16	-1.73205	0	0	0
0.5	0.866025	-3.18173e-16	-1.73205	0	0	0
0.5	0.866025	-3.18173e-16	-1.73205	0	0	0
0.5	0.866025	-3.18173e-16	-1.73205	0	0	0
0.5	0.866025	-3.18173e-16	-1.73205	0	0	0
0.5	0.866025	-3.18173e-16	-1.73205	0	0	0
0.5	0.866025	-3.18173e-16	-1.73205	0	0	0
0.5	0.866025	-3.18173e-16	-1.73205	0	0	0
0.5	0.866025	-3.18173e-16	-1.73205	0	0	0
0.5	0.866025	-3.18173e-16	-1.73205	0	0	0
0.5	0.866025	-3.18173e-16	-1.73205	0	0	0
0.5	0.866025	-3.18173e-16	-1.73205	0	0	0
0.5	0.866025	-3.18173e-16	-1.73205	0	0	0
0.5	0.866025	-3.18173e-16	-1.73205	0	0	0
0.5	0.866025	-3.18173e-16	-1.73205	0	0	0
0.5	0.866025	-3.18173e-16	-1.73205	0	0	0
0.5	0.866025	-3.18173e-16	-1.73205	0	0	0
0.5	0.866025	-3.18173e-16	-1.73205	0	0	0
0.5	0.866025	-3.18173e-16	-1.73205	0	0	0
0.5	0.866025	-3.18173e-16	-1.73205	0	0	0
0.5	0.866025	-3.18173e-16	-1.73205	0	0	0
0.5	0.866025	-3.18173e-16	-1.73205	0	0	0
0.5	0.866025	-3.18173e-16	-1.73205	0	0	0
0.5	0.866025	-3.18173e-16	-1.73205	0	0	0
0.5	0.866025	-3.18173e-16	-1.73205	0	0	0
0.5	0.866025	-3.18173e-16	-1.73205	0	0	0
0.5	0.866025	-3.18173e-16	-1.73205	0	0	0
0.5	0.866025	-3.18173e-16	-1.73205	0	0	0
0.5	0.866025	-3.18173e-16	-1.73205	0	0	0
0.5	0.866025	-3.18173e-16	-1.73205	0	0	0
0.5	0.866025	-3.18173e-16	-1.73205	0	0	0
0.5	0.866025	-3.18173e-16	-1.73205	0	0	0
0.5	0.866025	-3.18173e-16	-1.73205	0	0	0
0.5	0.866025	-3.18173e-16	-1.73205	0	0	0
0.5	0.866025	-3.18173e-16	-1.73205	0	0	0
0.5	0.866025	-3.18173e-16	-1.73205	0	0	0
0.5	0.866025	-3.18173e-16	-1.73205	0	0	0
0.5	0.866025	-3.18173e-16	-1.73205	0	0	0
0.5	0.866025	-3.18173e-16	-1.73205	0	0	0
0.5	0.866025	-3.18173e-16	-1.73205	0	0	0
0.5	0.866025	-3.18173e-16	-1.73205	0	0	0
0.5	0.866025	-3.18173e-16	-1.73205	0	0	0
0.5	0.866025	-3.18173e-16	-1.73205	0	0	0
0.5	0.866025	-3.18173e-16	-1.73205	0	0	0
0.5	0.866025	-3.18173e-16	-1.73205	0	0	0
0.5	0.866025	-3.18173e-16	-1.73205	0	0	0
0.5	0.866025	-3.18173e-16	-1.73205	0	0	0
0.5	0.866025	-3.18173e-16	-1.73205	0	0	0
0.5	0.866025	-3.18173e-16	-1.73205	0	0	0
0.5	0.866025	-3.18173e-16	-1.73205	0	0	0
0.5	0.866025	-3.18173e-16	-1.73205	0	0	0
0.5	0.866025	-3.18173e-16	-1.73205	0	0	0
0.5	0.866025	-3.18173e-16	-1.73205	0	0	0
0.5	0.866025	-3.18173e-16	-1.73205	0	0	0
0.5	0.866025	-3.18173e-16	-1.73205	0	0	0
0.5	0.866025	-3.18173e-16	-1.73205	0	0	0
0.5	0.866025	-3.18173e-16	-1.73205	0	0	0
0.5	0.866025	-3.18173e-16	-1.73205	0	0	0
0.5	0.866025	-3.18173e-16	-1.73205	0	0	0
0.5	0.866025	-3.18173e-16	-1.73205	0	0	0
0.5	0.866025	-3.18173e-16	-1.73205	0	0	0
0.5	0.866025	-3.18173e-16	-1.73205	0	0	0
0.5	0.866025	-3.18173e-16	-1.73205	0	0	0
0.5	0.866025	-3.18173e-16	-1.73205	0	0	0
0.5	0.866025	-3.18173e-16	-1.73205	0	0	0
0.5	0.866025	-3.18173e-16	-1.73205	0	0	0
0.5	0.866025	-3.18173e-16	-1.73205	0	0	0
0.5	0.866025	-3.18173e-16	-1.73205	0	0	0
0.5	0.866025	-3.18173e-16	-1.73205	0	0	0
0.5	0.866025	-3.18173e-16	-1.73205	0	0	0
0.5	0.866025	-3.18173e-16	-1.73205	0	0	0
0.5	0.866025	-3.18173e-16	-1.73205	0	0	0
0.5	0.866025	-3.18173e-16	-1.73205	0	0	0
0.5	0.866025	-3.18173e-16	-1.73205	0	0	0
0.5	0.866025	-3.18173e-16	-1.73205	0	0	0
0.5	0.866025	-3.18173e-16	-1.73205	0	0	0
0.5	0.866025	-3.18173e-16	-1.73205	0	0	0
0.5	0.866025	-3.18173e-16	-1.73205	0	0	0
0.5	0.866025	-3.18173e-16	-1.73205	0	0	0
0.5	0.866025	-3.18173e-16	-1.73205	0	0	0
0.5	0.866025	-3.18173e-16	-1.73205	0	0	0
0.5	0.866025	-3.18173e-16	-1.73205	0	0	0
0.5	0.866025	-3.18173e-16	-1.73205	0	0	0
0.5	0.866025	-3.18173e-16	-1.73205	0	0	0
0.5	0.866025	-3.18173e-16	-1.73205	0	0	0
0.5	0.866025	-3.18173e-16	-1.73205	0	0	0
0.5	0.866025	-3.18173e-16	-1.73205	0	0	0
0.5	0.866025	-3.18173e-16	-1.73205	0	0	0
0.5	0.866025	-3.18173e-16	-1.73205	0	0	0
0.5	0.866025	-3.18173e-16	-1.73205	0	0	0
0.5	0.866025	-3.18173e-16	-1.73205	0	0	0
0.5	0.866025	-3.18173e-16	-1.73205	0	0	0
0.5	0.866025	-3.18173e-16	-1.73205	0	0	0
0.5	0.866025	-3.18173e-16	-1.73205	0	0	0
0.5	0.866025	-3.18173e-16	-1.73205	0	0	0
0.5	0.866025	-3.18173e-16	-1.73205	0	0	0
0.5	0.866025	-3.18173e-16	-1.73205	0	0	0
0.5	0.866025	-3.18173e-16	-1.73205	0	0	0
0.5	0.866025	-3.18173e-16	-1.73205	0	0	0
0.5	0.866025	-3.18173e-16	-1.73205	0	0	0
0.5	0.866025	-3.18173e-16	-1.73205	0	0	0
0.5	0.866025	-3.18173e-16	-1.73205	0	0	0
0.5	0.866025	-3.18173e-16	-1.73205	0	0	0
0.5	0.866025	-3.18173e-16	-1.73205	0	0	0
0.5	0.866025	-3.18173e-16	-1.73205	0	0	0
0.5	0.866025	-3.18173e-16	-1.73205	0	0	0
0.5	0.866025	-3.18173e-16	-1.73205	0	0	0
0.5	0.866025	-3.18173e-16	-1.73205	0	0	0
0.5	0.866025	-3.18173e-16	-1.73205	0	0	0
0.5	0.866025	-3.18173e-16	-1.73205	0	0	0
0.5	0.866025	-3.18173e-16	-1.73205	0	0	0
0.5	0.866025	-3.18173e-16	-1.73205	0	0	0
0.5	0.866025	-3.18173e-16	-1.73205	0	0	0
0.5	0.866025	-3.18173e-16	-1.73205	0	0	0
0.5	0.866025	-3.18173e-16	-1.73205	0	0	0
0.5	0.866025	-3.18173e-16	-1.73205	0	0	0
0.5	0.866025	-3.18173e-16	-1.73205	0	0	0
0.5	0.866025	-3.18173e-16	-1.73205	0	0	0
0.5	0.866025	-3.18173e-16	-1.73205	0	0	0
0.5	0.866025	-3.18173e-16	-1.73205	0	0	0
0.5	0.866025	-3.18173e-16	-1.73205	0	0	0
0.5	0.866025	-3.18173e-16	-1.73205	0	0	0
0.5	0.866025	-3.18173e-16	-1.73205	0	0	0
0.5	0.866025	-3.18173e-16	-1.73205	0	0	0
0.5	0.866025	-3.18173e-16	-1.73205	0	0	0
0.5	0.866025	-3.18173e-16	-1.73205	0	0	0
0.5	0.866025	-3.18173e-16	-1.73205	0	0	0
0.5	0.866025	-3.18173e-16	-1.73205	0	0	0
0.5	0.866025	-3.18173e-16	-1.73205	0	0	0
0.5	0.866025	-3.18173e-16	-1.73205	0	0	0
0.5	0.866025	-3.18173e-16	-1.73205	0	0	0
0.5	0.866025	-3.18173e-16	-1.73205	0	0	0
0.5	0.866025	-3.18173e-16	-1.73205	0	0	0
0.5	0.866025	-3.18173e-16	-1.73205	0	0	0
0.5	0.866025	-3.18173e-16	-1.73205	0	0	0
0.5	0.866025	-3.18173e-16	-1.73205	0	0	0
0.5	0.866025	-3.18173e-16	-1.73205	0	0	0
0.5	0.866025	-3.18173e-16	-1.73205	0	0	0
0.5	0.866025	-3.18173e-16	-1.73205	0	0	0
0.5	0.866025	-3.18173e-16	-1.73205	0	0	0
0.5	0.866025	-3.18173e-16	-1.73205	0	0	0
0.5	0.866025	-3.18173e-16	-1.73205	0	0	0
0.5	0.866025	-3.18173e-16	-1.73205	0	0	0
0.5	0.866025	-3.18173e-16	-1.73205	0	0	0
0.5	0.866025	-3.18173e-16	-1.73205	0	0	0
0.5	0.866025	-3.18173e-16	-1.73205	0	0	0
0.5	0.866025	-3.18173e-16	-1.73205	0	0	0
0.5	0.866025	-3.18173e-16	-1.73205	0	0	0
0.5	0.866025	-3.18173e-16	-1.73205	0	0	0
0.5	0.866025	-3.18173e-16	-1.73205	0	0	0
0.5	0.866025	-3.18173e-16	-1.73205	0	0	0
0.5	0.866025	-3.18173e-16	-1.73205	0	0	0
0.5	0.866025	-3.18173e-16	-1.73205	0	0	0
0.5	0.866025	-3.18173e-16	-1.73205	0	0	0
0.5	0.866025	-3.18173e-16	-1.73205	0	0	0
0.5	0.866025	-3.18173e-16	-1.73205	0	0	0
0.5	0.866025	-3.18173e-16	-1.73205	0	0	0
0.5	0.866025	-3.18173e-16	-1.73205	0	0	0
0.5	0.866025	-3.18173e-16	-1.73205	0	0	0
0.5	0.866025	-3.18173e-16	-1.73205	0	0	0
0.5	0.866025	-3.18173e-16	-1.73205	0	0	0
0.5	0.866025	-3.18173e-16	-1.73205	0	0	0
0.5	0.866025	-3.18173e-16	-1.73205	0	0	0
0.5	0.866025	-3.18173e-16	-1.73205	0	0	0
0.5	0.866025	-3.18173e-16	-1.73205	0	0	0
0.5	0.866025	-3.18173e-16	-1.73205	0	0	0
0.5	0.866025	-3.18173e-16	-1.73205	0	0	0
0.5	0.866025	-3.18173e-16	-1.73205	0	0	0
0.5	0.866025	-3.18173e-16	-1.73205	0	0	0
0.5	0.866025	-3.18173e-16	-1.73205	0	0	0
0.5	0.866025	-3.18173e-16	-1.73205	0	0	0
0.5	0.866025	-3.18173e-16	-1.73205	0	0	0
0.5	0.866025	-3.18173e-16	-1.73205	0	0	0
0.5	0.866025	-3.18173e-16	-1.73205	0	0	0
0.5	0.866025	-3.18173e-16	-1.73205	0	0	0
0.5	0.866025	-3.18173e-16	-1.73205	0	0	0
0.5	0.866025	-3.18173e-16	-1.73205	0	0	0
0.5	0.866025	-3.18173e-16	-1.73205	0	0	0
0.5	0.866025	-3.18173e-16	-1.73205	0	0	0
0.5	0.866025	-3.18173e-16	-1.73205	0	0	0
0.5	0.866025	-3.18173e-16	-1.73205	0	0	0
0.5	0.866025	-3.18173e-16	-1.73205	0	0	0
0.5	0.866025	-3.18173e-16	-1.73205	0	0	0
0.5	0.866025	-3.18173e-16	-1.73205	0	0	0
0.5	0.866025	-3.18173e-16	-1.73205	0	0	0
0.5	0.866025	-3.18173e-16	-1.73205	0	0	0
0.5	0.866025	-3.18173e-16	-1.73205	0	0	0
0.5	0.866025	-3.18173e-16	-1.73205	0	0	0
0.5	0.866025	-3.18173e-16	-1.73205	0	0	0
0.5	0.866025	-3.18173e-16	-1.73205	0	0	0
0.5	0.866025	-3.18173e-16	-1.73205	0	0	0
0.5	0.866025	-3.18173e-16	-1.73205	0	0	0
0.5	0.866025	-3.18173e-16	-1.73205	0	0	0
0.5	0.866025	-3.18173e-16	-1.73205	0	0	0
0.5	0.866025	-3.18173e-16	-1.73205	0	0	0
0.5	0.866025	-3.18173e-16	-1.73205	0	0	0
0.5	0.866025	-3.18173e-16	-1.73205	0	0	0
0.5	0.866025	-3.18173e-16	-1.73205	0	0	0
0.5	0.866025	-3.18173e-16	-1.73205	0	0	0
0.5	0.866025	-3.18173e-16	-1.73205	0	0	0
0.5	0.866025	-3.18173e-16	-1.73205	0	0	0
0.5	0.866025	-3.18173e-16	-1.73205	0	0	0
0.5	0.866025	-3.18173e-16	-1.73205	0	0	0
0.5	0.866025	-3.18173e-16	-1.73205	0	0	0
0.5	0.866025	-3.18173e-16	-1.73205	0	0	0
0.5	0.866025	-3.18173e-16	-1.73205	0	0	0
0.5	0.866025	-3.18173e-16	-1.73205	0	0	0
0.5	0.866025	-3.18173e-16	-1.73205	0	0	0
0.5	0.866025	-3.18173e-16	-1.73205	0	0	0
0.5	0.866025	-3.18173e-16	-1.73205	0	0	0
0.5	0.866025	-3.18173e-16	-1.73205	0	0	0
0.5	0.866025	-3.18173e-16	-1.73205	0	0	0
0.5	0.866025	-3.18173e-16	-1.73205	0	0	0
0.5	0.866025	-3.18173e-16	-1.73205	0	0	0
0.5	0.866025	-3.18173e-16	-1.73205	0	0	0
0.5	0.866025	-3.18173e-16	-1.73205	0	0	0
0.5	0.866025	-3.18173e-16	-1.73205	0	0	0
0.5	0.866025	-3.18173e-16	-1.73205	0	0	0
0.5	0.866025	-3.18173e-16	-1.73205	0	0	0
0.5	0.866025	-3.18173e-16	-1.73205	0	0	0
0.5	0.866025	-3.18173e-16	-1.73205	0	0	0
0.5	0.866025	-3.18173e-16	-1.73205	0	0	0
0.5	0.866025	-3.18173e-16	-1.73205	0	0	0
0.5	0.866025	-3.18173e-16	-1.73205	0	0	0
0.5	0.866025	-3.18173e-16	-1.73205	0	0	0
0.5	0.866025	-3.18173e-16	-1.73205	0	0	0
0.5	0.866025	-3.18173e-16	-1.73205	0	0	0
0.5	0.866025	-3.18173e-16	-1.73205	0	0	0
0.5	0.866025	-3.18173e-16	-1.73205	0	0	0
0.5	0.866025	-3.18173e-16	-1.73205	0	0	0
0.5	0.866025	-3.18173e-16	-1.73205	0	0	0
0.5	0.866025	-3.18173e-16	-1.73205	0	0	0
0.5	0.866025	-3.18173e-16	-1.73205	0	0	0
0.5	0.866025	-3.18173e-16	-1.73205	0	0	0
0.5	0.866025	-3.18173e-16	-1.73205	0	0	0
0.5	0.866025	-3.18173e-16	-1.73205	0	0	0
0.5	0.866025	-3.18173e-16	-1.73205	0	0	0
0.5	0.866025	-3.18173e-16	-1.73205	0	0	0
0.5	0.866025	-3.18173e-16	-1.73205	0	0	0
0.5	0.866025	-3.18173e-16	-1.73205	0	0	0
0.5	0.866025	-3.18173e-16	-1.73205	0	0	0
0.5	0.866025	-3.18173e-16	-1.73205	0	0	0
0.5	0.866025	-3.18173e-16	-1.73205	0	0	0
0.5	0.866025	-3.18173e-16	-1.73205	0	0	0
0.5	0.866025	-3.18173e-16	-1.73205	0	0	0
0.5	0.866025	-3.18173e-16	-1.73205	0	0	0
0.5	0.866025	-3.18173e-16	-1.73205	0	0	0
0.5	0.866025	-3.18173e-16	-1.73205	0	0	0
0.5	0.866025	-3.18173e-16	-1.73205	0	0	0
0.5	0.866025	-3.18173e-16	-1.73205	0	0	0
0.5	0.866025	-3.18173e-16	-1.73205	0	0	0
0.5	0.866025	-3.18173e-16	-1.73205	0	0	0
0.5	0.866025	-3.18173e-16	-1.73205	0	0	0
0.5	0.866025	-3.18173e-16	-1.73205	0	0	0
0.5	0.866025	-3.18173e-16	-1.73205	0	0	0
0.5	0.866025	-3.18173e-16	-1.73205	0	0	0
0.5	0.866025	-3.18173e-16	-1.73205	0	0	0
0.5	0.866025	-3.18173e-16	-1.73205	0	0	0
0.5	0.866025	-3.18173e-16	-1.73205	0	0	0
0.5	0.866025	-3.18173e-16	-1.73205	0	0	0
0.5	0.866025	-3.18173e-16	-1.73205	0	0	0
0.5	0.866025	-3.18173e-16	-1.73205	0	0	0
0.5	0.866025	-3.18173e-16	-1.73205	0	0	0
0.5	0.866025	-3.18173e-16	-1.73205	0	0	0
0.5	0.866025	-3.18173e-16	-1.73205	0	0	0
0.5	0.866025	-3.18173e-16	-1.73205	0	0	0
0.5	0.866025	-3.18173e-16	-1.73205	0	0	0
0.5	0.866025	-3.18173e-16	-1.73205	0	0	0
0.5	0.866025	-3.18173e-16	-1.73205	0	0	0
0.5	0.866025	-3.18173e-16	-1.73205	0	0	0
0.5	0.866025	-3.18173e-16	-1.73205	0	0	0
0.5	0.866025	-3.18173e-16	-1.73205	0	0	0
0.5	0.866025	-3.18173e-16	-1.73205	0	0	0
0.5	0.866025	-3.18173e-16	-1.73205	0	0	0
0.5	0.866025	-3.18173e-16	-1.73205	0	0	0
0.5	0.866025	-3.18173e-16	-1.73205	0	0	0
0.5	0.866025	-3.18173e-16	-1.73205	0	0	0
0.5	0.866025	-3.18173e-16	-1.73205	0	0	0
0.5	0.866025	-3.18173e-16	-1.73205	0	0	0
0.5	0.866025	-3.18173e-16	-1.73205	0	0	0
0.5	0.866025	-3.18173e-16	-1.73205	0	0	0
0.5	0.866025	-3.18173e-16	-1.73205	0	0	0
0.5	0.866025	-3.18173e-16	-1.73205	0	0	0
0.5	0.866025	-3.18173e-16	-1.73205	0	0	0
0.5	0.866025	-3.18173e-16	-1.73205	0	0	0
0.5	0.866025	-3.18173e-16	-1.73205	0	0	0
0.5	0.866025	-3.18173e-16	-1.73205	0	0	0
0.5	0.866025	-3.18173e-16	-1.73205	0	0	0
0.5	0.866025	-3.18173e-16	-1.73205	0	0	0
0.5	0.866025	-3.18173e-16	-1.73205	0	0	0
0.5	0.866025	-3.18173e-16	-1.73205	0	0	0
0.5	0.866025	-3.18173e-16	-1.73205	0	0	0
0.5	0.866025	-3.18173e-16	-1.73205	0	0	0
0.5	0.866025	-3.18173e-16	-1.73205	0	0	0
0.5	0.866025	-3.18173e-16	-1.73205	0	0	0
0.5	0.866025	-3.18173e-16	-1.73205	0	0	0
0.5	0.866025	-3.18173e-16	-1.73205	0	0	0
0.5	0.866025	-3.18173e-16	-1.73205	0	0	0
0.5	0.866025	-3.18173e-16	-1.73205	0	0	0
0.5	0.866025	-3.18173e-16	-1.73205	0	0	0
0.5	0.866025	-3.18173e-16	-1.73205	0	0	0
0.5	0.866025	-3.18173e-16	-1.73205	0	0	0
0.5	0.866025	-3.18173e-16	-1.73205	0	0	0
0.5	0.866025	-3.18173e-16	-1.73205	0	0	0
0.5	0.866025	-3.18173e-16	-1.73205	0	0	0
0.5	0.866025	-3.18173e-16	-1.73205	0	0	0
0.5	0.866025	-3.18173e-16	-1.73205	0	0	0
0.5	0.866025	-3.18173e-16	-1.73205	0	0	0
0.5	0.866025	-3.18173e-16	-1.73205	0	0	0
0.5	0.866025	-3.18173e-16	-1.73205	0	0	0
0.5	0.866025	-3.18173e-16	-1.73205	0	0	0
0.5	0.866025	-3.18173e-16	-1.73205	0	0	0
0.5	0.866025	-3.18173e-16	-1.73205	0	0	0
0.5	0.866025	-3.18173e-16	-1.73205	0	0	0
0.5	0.866025	-3.18173e-16	-1.73205	0	0	0
0.5	0.866025	-3.18173e-16	-1.73205	0	0	0
0.5	0.866025	-3.18173e-16	-1.73205	0	0	0
0.5	0.866025	-3.18173e-16	-1.73205	0	0	0
0.5	0.866025	-3.18173e-16	-1.73205	0	0	0
0.5	0.866025	-3.18173e-16	-1.73205	0	0	0
0.5	0.866025	-3.18173e-16	-1.73205	0	0	0
0.5	0.866025	-3.18173e-16	-1.73205	0	0	0
0.5	0.866025	-3.18173e-16	-1.73205	0	0	0
0.5	0.866025	-3.18173e-16	-1.73205	0	0	0
0.5	0.866025	-3.18173e-16	-1.73205	0	0	0
0.5	0.866025	-3.18173e-16	-1.73205	0	0	0
0.5	0.866025	-3.18173e-16	-1.73205	0	0	0
0.5	0.866025	-3.18173e-16	-1.73205	0	0	0
0.5	0.866025	-3.18173e-16	-1.73205	0	0	0
0.5	0.866025	-3.18173e-16	-1.73205	0	0	0
0.5	0.866025	-3.18173e-16	-1.73205	0	0	0
0.5	0.866025	-3.18173e-16	-1.73205	0	0	0
0.5	0.866025	-3.18173e-16	-1.73205	0	0	0
0.5	0.866025	-3.18173e-16	-1.73205	0	0	0
0.5	0.866025	-3.18173e-16	-1.73205	0	0	0
0.5	0.866025	-3.18173e-16	-1.73205	0	0	0
0.5	0.866025	-3.18173e-16	-1.73205	0	0	0
0.5	0.866025	-3.18173e-16	-1.73205	0	0	0
0.5	0.866025	-3.18173e-16	-1.73205	0	0	0
0.5	0.866025	-3.18173e-16	-1.73205	0	0	0
0.5	0.866025	-3.18173e-16	-1.73205	0	0	0
0.5	0.866025	-3.18173e-16	-1.73205	0	0	0
0.5	0.866025	-3.18173e-16	-1.73205	0	0	0
0.5	0.866025	-3.18173e-16	-1.73205	0	0	0
0.5	0.866025	-3.18173e-16	-1.73205	0	0	0
0.5	0.866025	-3.18173e-16	-1.73205	0	0	0
0.5	0.866025	-3.18173e-16	-1.73205	0	0	0
0.5	0.866025	-3.18173e-16	-1.73205	0	0	0
0.5	0.866025	-3.18173e-16	-1.73205	0	0	0
0.5	0.866025	-3.18173e-16	-1.73205	0	0	0
0.5	0.866025	-3.18173e-16	-1.73205	0	0	0
0.5	0.866025	-3.18173e-16	-1.73205	0	0	0
0.5	0.866025	-3.18173e-16	-1.73205	0	0	0
0.5	0.866025	-3.18173e-16	-1.73205	0	0	0
0.5	0.866025	-3.18173e-16	-1.73205	0	0	0
0.5	0.866025	-3.18173e-16	-1.73205	0	0	0
0.5	0.866025	-3.18173e-16	-1.73205	0	0	0
0.5	0.866025	-3.18173e-16	-1.73205	0	0	0
0.5	0.866025	-3.18173e-16	-1.73205	0	0	0
0.5	0.866025	-3.18173e-16	-1.73205	0	0	0
0.5	0.866025	-3.18173e-16	-1.73205	0	0	0
0.5	0.866025	-3.18173e-16	-1.73205	0	0	0
0.5	0.866025	-3.18173e-16	-1.73205	0	0	0
0.5	0.866025	-3.18173e-16	-1.73205	0	0	0
0.5	0.866025	-3.18173e-16	-1.73205	0	0	0
0.5	0.866025	-3.18173e-16	-1.73205	0	0	0
0.5	0.866025	-3.18173e-16	-1.73205	0	0	0
0.5	0.866025	-3.18173e-16	-1.73205	0	0	0
0.5	0.866025	-3.18173e-16	-1.73205	0	0	0
0.5	0.866025	-3.18173e-16	-1.73205	0	0	0
0.5	0.866025	-3.18173e-16	-1.73205	0	0	0
0.5	0.866025	-3.18173e-16	-1.73205	0	0	0
0.5	0.866025	-3.18173e-16	-1.73205	0	0	0
0.5	0.866025	-3.18173e-16	-1.73205	0	0	0
0.5	0.866025	-3.18173e-16	-1.73205	0	0	0
0.5	0.866025	-3.18173e-16	-1.73205	0	0	0
0.5	0.866025	-3.18173e-16	-1.73205	0	0	0
0.5	0.866025	-3.18173e-16	-1.73205	0	0	0
0.5	0.866025	-3.18173e-16	-1.73205	0	0	0
0.5	0.866025	-3.18173e-16	-1.73205	0	0	0
0.5	0.866025	-3.18173e-16	-1.73205	0	0	0
0.5	0.866025	-3.18173e-16	-1.73205	0	0	0
0.5	0.866025	-3.18173e-16	-1.73205	0	0	0
0.5	0.866025	-3.18173e-16	-1.73205	0	0	0
0.5	0.866025	-3.18173e-16	-1.73205	0	0	0
0.5	0.866025	-3.18173e-16	-1.73205	0	0	0
0.5	0.866025	-3.18173e-16	-1.73205	0	0	0
0.5	0.866025	-3.18173e-16	-1.73205	0	0	0
0.5	0.866025	-3.18173e-16	-1.73205	0	0	0
0.5	0.866025	-3.18173e-16	-1.73205	0	0	0
0.5	0.866025	-3.18173e-16	-1.73205	0	0	0
0.5	0.866025	-3.18173e-16	-1.73205	0	0	0
0.5	0.866025	-3.18173e-16	-1.73205	0	0	0
0.5	0.866025	-3.18173e-16	-1.73205	0	0	0
0.5	0.866025	-3.18173e-16	-1.73205	0	0	0
0.5	0.866025	-3.18173e-16	-1.73205	0	0	0
0.5	0.866025	-3.18173e-16	-1.73205	0	0	0
0.5	0.866025	-3.18173e-16	-1.73205	0	0	0
0.5	0.866025	-3.18173e-16	-1.73205	0	0	0
0.5	0.866025	-3.18173e-16	-1.73205	0	0	0
0.5	0.866025	-3.18173e-16	-1.73205	0	0	0
0.5	0.866025	-3.18173e-16	-1.73205	0	0	0
0.5	0.866025	-3.18173e-16	-1.73205	0	0	0
0.5	0.866025	-3.18173e-16	-1.73205	0	0	0
0.5	0.866025	-3.18173e-16	-1.73205	0	0	0
0.5	0.866025	-3.18173e-16	-1.73205	0	0	0
0.5	0.866025	-3.18173e-16	-1.73205	0	0	0
0.5	0.866025	-3.18173e-16	-1.73205	0	0	0
0.5	0.866025	-3.18173e-16	-1.73205	0	0	0
0.5	0.866025	-3.18173e-16	-1.73205	0	0	0
0.5	0.866025	-3.18173e-16	-1.73205	0	0	0
0.5	0.866025	-3.18173e-16	-1.73205	0	0	0
0.5	0.866025	-3.18173e-16	-1.73205	0	0	0
0.5	0.866025	-3.18173e-16	-1.73205	0	0	0
0.5	0.866025	-3.18173e-16	-1.73205	0	0	0
0.5	0.866025	-3.18173e-16	-1.73205	0	0	0
0.5	0.866025	-3.18173e-16	-1.73205	0	0	0
0.5	0.866025	-3.18173e-16	-1.73205	0	0	0
0.5	0.866025	-3.18173e-16	-1.73205	0	0	0
0.5	0.866025	-3.18173e-16	-1.73205	0	0	0
0.5	0.866025	-3.18173e-16	-1.73205	0	0	0
0.5	0.866025	-3.18173e-16	-1.73205	0	0	0
0.5	0.866025	-3.18173e-16	-1.73205	0	0	0
0.5	0.866025	-3.18173e-16	-1.73205	0	0	0
0.5	0.866025	-3.18173e-16	-1.73205	0	0	0
0.5	0.866025	-3.18173e-16	-1.73205	0	0	0
0.5	0.866025	-3.18173e-16	-1.73205	0	0	0
0.5	0.866025	-3.18173e-16	-1.73205	0	0	0
0.5	0.866025	-3.18173e-16	-1.73205	0	0	0
0.5	0.866025	-3.18173e-16	-1.73205	0	0	0
0.5	0.866025	-3.18173e-16	-1.73205	0	0	0
0.5	0.866025	-3.18173e-16	-1.73205	0	0	0
0.5	0.866025	-3.18173e-16	-1.73205	0	0	0
0.5	0.866025	-3.18173e-16	-1.73205	0	0	0
0.5	0.866025	-3.18173e-16	-1.73205	0	0	0
0.5	0.866025	-3.18173e-16	-1.73205	0	0	0
0.5	0.866025	-3.18173e-16	-1.73205	0	0	0
0.5	0.866025	-3.18173e-16	-1.73205	0	0	0
0.5	0.866025	-3.18173e-16	-1.73205	0	0	0
0.5	0.866025	-3.18173e-16	-1.73205	0	0	0
0.5	0.866025	-3.18173e-16	-1.73205	0	0	0
0.5	0.866025	-3.18173e-16	-1.73205	0	0	0
0.5	0.866025	-3.18173e-16	-1.73205	0	0	0
0.5	0.866025	-3.18173e-16	-1.73205	0	0	0
0.5	0.866025	-3.18173e-16	-1.73205	0	0	0
0.5	0.866025	-3.18173e-16	-1.73205	0	0	0
0.5	0.866025	-3.18173e-16	-1.73205	0	0	0
0.5	0.866025	-3.18173e-16	-1.73205	0	0	0
0.5	0.866025	-3.18173e-16	-1.73205	0	0	0
0.5	0.866025	-3.18173e-16	-1.73205	0	0	0
0.5	0.866025	-3.18173e-16	-1.73205	0	0	0
0.5	0.866025	-3.18173e-16	-1.73205	0	0	0
0.5	0.866025	-3.18173e-16	-1.73205	0	0	0
0.5	0.866025	-3.18173e-16	-1.73205	0	0	0
0.5	0.866025	-3.18173e-16	-1.73205	0	0	0
0.5	0.866025	-3.18173e-16	-1.73205	0	0	0
0.5	0.866025	-3.18173e-16	-1.73205	0	0	0
0.5	0.866025	-3.18173e-16	-1.73205	0	0	0
0.5	0.866025	-3.18173e-16	-1.73205	0	0	0
0.5	0.866025	-3.18173e-16	-1.73205	0	0	0
0.5	0.866025	-3.18173e-16	-1.73205	0	0	0
0.5	0.866025	-3.18173e-16	-1.73205	0	0	0
0.5	0.866025	-3.18173e-16	-1.73205	0	0	0
0.5	0.866025	-3.18173e-16	-1.73205	0	0	0
0.5	0.866025	-3.18173e-16	-1.73205	0	0	0
0.5	0.866025	-3.18173e-16	-1.73205	0	0	0
0.5	0.866025	-3.18173e-16	-1.73205	0	0	0
0.5	0.866025	-3.18173e-16	-1.73205	0	0	0
0.5	0.866025	-3.18173e-16	-1.73205	0	0	0
0.5	0.866025	-3.18173e-16	-1.73205	0	0	0
0.5	0.866025	-3.18173e-16	-1.73205	0	0	0
0.5	0.866025	-3.18173e-16	-1.73205	0	0	0
0.5	0.866025	-3.18173e-16	-1.73205	0	0	0
0.5	0.866025	-3.18173e-16	-1.73205	0	0	0
0.5	0.866025	-3.18173e-16	-1.73205	0	0	0
0.5	0.866025	-3.18173e-16	-1.73205	0	0	0
0.5	0.866025	-3.18173e-16	-1.73205	0	0	0
0.5	0.866025	-3.18173e-16	-1.73205	0	0	0
0.5	0.866025	-3.18173e-16	-1.73205	0	0	0
0.5	0.866025	-3.18173e-16	-1.73205	0	0	0
0.5	0.866025	-3.18173e-16	-1.73205	0	0	0
0.5	0.866025	-3.18173e-16	-1.73205	0	0	0
0.5	0.866025	-3.18173e-16	-1.73205	0	0	0
0.5	0.866025	-3.18173e-16	-1.73205	0	0	0
0.5	0.866025	-3.18173e-16	-1.73205	0	0	0
0.5	0.866025	-3.18173e-16	-1.73205	0	0	0
0.5	0.866025	-3.18173e-16	-1.73205	0	0	0
0.5	0.866025	-3.18173e-16	-1.73205	0	0	0
0.5	0.866025	-3.18173e-16	-1.73205	0	0	0
0.5	0.866025	-3.18173e-16	-1.73205	0	0	0
0.5	0.866025	-3.18173e-16	-1.73205	0	0	0
0.5	0.866025	-3.18173e-16	-1.73205	0	0	0
0.5	0.866025	-3.18173e-16	-1.73205	0	0	0
0.5	0.866025	-3.18173e-16	-1.73205	0	0	0
0.5	0.866025	-3.18173e-16	-1.73205	0	0	0
0.5	0.866025	-3.18173e-16	-1.73205	0	0	0
0.5	0.866025	-3.18173e-16	-1.73205	0	0	0
0.5	0.866025	-3.18173e-16	-1.73205	0.000215443	0	0
0.5	0.866025	-3.18173e-16	-1.73205	0.00108902	0	0
0.5	0.866025	-3.18173e-16	-1.73205	0.00464159	0	0
0.5	0.866025	-3.18173e-16	-1.73205	0.016681	0	0
0.5	0.866025	-3.18173e-16	-1.73205	0.050548	0	0
0.5	0.866025	-3.18173e-16	-1.73205	0.129155	0	0
0.5	0.866025	-3.18173e-16	-1.73205	0.278256	0	0
0.5	0.866025	-3.18173e-16	-1.73205	0.50548	0	0
0.5	0.866025	-3.18173e-16	-1.73205	0.774264	0	0
0.5	0.866025	-3.18173e-16	-1.73205	1	0	0
0	0	0	0	1	0.00233233	0.00403971
0	0	0	0	0.918254	0.00250044	0.00433088
0	0	0	0	0.710971	0.00267973	0.00464143
0	0	0	0	0.464159	0.00287087	0.0049725
0	0	0	0	0.25551	0.00307458	0.00532533
0	0	0	0	0.118597	0.0032916	0.00570121
0	0	0	0	0.0464159	0.0035227	0.0061015
0	0	0	0	0.0153174	0.00376871	0.0065276
0	0	0	0	0.00426216	0.0040305	0.00698103
0	0	0	0	0.001	0.00430897	0.00746335
0	0	0	0	0	0.00460507	0.00797622
0	0	0	0	0	0.0049198	0.00852135
0	0	0	0	0	0.00525421	0.00910056
0	0	0	0	0	0.00560939	0.00971576
0	0	0	0	0	0.0059865	0.0103689
0	0	0	0	0	0.00638672	0.0110621
0	0	0	0	0	0.00681133	0.0117976
0	0	0	0	0	0.00726163	0.0125775
0	0	0	0	0	0.00773901	0.0134044
0	0	0	0	0	0.00824488	0.0142806
0	0	0	0	0	0.00878076	0.0152087
0	0	0	0	0	0.00934821	0.0161916
0	0	0	0	0	0.00994886	0.0172319
0	0	0	0	0	0.0105844	0.0183327
0	0	0	0	0	0.0112566	0.0194971
0	0	0	0	0	0.0119674	0.0207281
0	0	0	0	0	0.0127185	0.0220292
0	0	0	0	0	0.0135122	0.0234037
0	0	0	0	0	0.0143503	0.0248554
0	0	0	0	0	0.0152351	0.0263879
0	0	0	0	0	0.0161688	0.0280051
0	0	0	0	0	0.0171537	0.0297111
0	0	0	0	0	0.0181923	0.03151
0	0	0	0	0	0.0192871	0.0334062
0	0	0	0	0	0.0204406	0.0354041
0	0	0	0	0	0.0216555	0.0375084
0	0	0	0	0	0.0229346	0.0397239
0	0	0	0	0	0.0242808	0.0420556
0	0	0	0	0	0.0256971	0.0445087
0	0	0	0	0	0.0271865	0.0470884
0	0	0	0	0	0.0287522	0.0498002
0	0	0	0	0	0.0303974	0.0526499
0	0	0	0	0	0.0321256	0.0556432
0	0	0	0	0	0.0339402	0.0587862
0	0	0	0	0	0.0358448	0.062085
0	0	0	0	0	0.037843	0.0655461
0	0	0	0	0	0.0399388	0.0691759
0	0	0	0	0	0.0421358	0.0729814
0	0	0	0	0	0.0444382	0.0769693
0	0	0	0	0	0.0468501	0.0811468
0	0	0	0	0	0.0493757	0.0855212
0	0	0	0	0	0.0520193	0.0901
0	0	0	0	0	0.0547853	0.0948909
0	0	0	0	0	0.0576782	0.0999016
0	0	0	0	0	0.0607027	0.10514
0	0	0	0	0	0.0638635	0.110615
0	0	0	0	0	0.0671655	0.116334
0	0	0	0	0	0.0706136	0.122306
0	0	0	0	0	0.0742128	0.12854
0	0	0	0	0	0.0779682	0.135045
0	0	0	0	0	0.0818851	0.141829
0	0	0	0	0	0.0859687	0.148902
0	0	0	0	0	0.0902246	0.156274
0	0	0	0	0	0.0946581	0.163953
0	0	0	0	0	0.0992748	0.171949
0	0	0	0	0	0.10408	0.180272
0	0	0	0	0	0.10908	0.188933
0	0	0	0	0	0.114281	0.19794
0	0	0	0	0	0.119688	0.207305
0	0	0	0	0	0.125306	0.217037
0	0	0	0	0	0.131143	0.227146
0	0	0	0	0	0.137204	0.237644
0	0	0	0	0	0.143494	0.24854
0	0	0	0	0	0.150021	0.259844
0	0	0	0	0	0.15679	0.271569
0	0	0	0	0	0.163807	0.283723
0	0	0	0	0	0.171079	0.296318
0	0	0	0	0	0.178611	0.309363
0	0	0	0	0	0.18641	0.322871
0	0	0	0	0	0.194481	0.336851
0	0	0	0	0	0.202831	0.351314
0	0	0	0	0	0.211466	0.366269
0	0	0	0	0	0.220391	0.381728
0	0	0	0	0	0.229613	0.397701
0	0	0	0	0	0.239137	0.414198
0	0	0	0	0	0.24897	0.431229
0	0	0	0	0	0.259117	0.448803
0	0	0	0	0	0.269583	0.466931
0	0	0	0	0	0.280373	0.485621
0	0	0	0	0	0.291494	0.504883
0	0	0	0	0	0.302951	0.524726
0	0	0	0	0	0.314748	0.545159
0	0	0	0	0	0.32689	0.56619
0	0	0	0	0	0.339382	0.587827
0	0	0	0	0	0.352229	0.610079
0	0	0	0	0	0.365435	0.632951
0	0	0	0	0	0.379003	0.656452
0	0	0	0	0	0.392938	0.680588
0	0	0	0	0	0.407243	0.705366
0	0	0	0	0	0.421922	0.73079
0	0	0	0	0	0.436978	0.756867
0	0	0	0	0	0.452412	0.783601
0	0	0	0	0	0.468229	0.810997
0	0	0	0	0	0.48443	0.839057
0	0	0	0	0	0.501016	0.867785
0	0	0	0	0	0.517989	0.897184
0	0	0	0	0	0.535351	0.927255
0	0	0	0	0	0.553102	0.958
0	0	0	0	0	0.571242	0.98942
0	0	0	0	0	0.589771	1.02151
0	0	0	0	0	0.608688	1.05428
0	0	0	0	0	0.627994	1.08772
0	0	0	0	0	0.647685	1.12182
0	0	0	0	0	0.667761	1.1566
0	0	0	0	0	0.688219	1.19203
0	0	0	0	0	0.709057	1.22812
0	0	0	0	0	0.730271	1.26487
0	0	0	0	0	0.751857	1.30225
0	0	0	0	0	0.773811	1.34028
0	0	0	0	0	0.796128	1.37893
0	0	0	0	0	0.818803	1.41821
0	0	0	0	0	0.841831	1.45809
0	0	0	0	0	0.865204	1.49858
0	0	0	0	0	0.888915	1.53965
0	0	0	0	0	0.912959	1.58129
0	0	0	0	0	0.937325	1.62349
0	0	0	0	0	0.962006	1.66624
0	0	0	0	0	0.986992	1.70952
0	0	0	0	0	1.01227	1.75331
0	0	0	0	0	1.03784	1.7976
0	0	0	0	0	1.06368	1.84236
0	0	0	0	0	1.08979	1.88757
0	0	0	0	0	1.11615	1.93322
0	0	0	0	0	1.14274	1.97929
0	0	0	0	0	1.16956	2.02574
0	0	0	0	0	1.1966	2.07257
0	0	0	0	0	1.22383	2.11973
0	0	0	0	0	1.25124	2.16722
0	0	0	0	0	1.27882	2.21499
0	0	0	0	0	1.30656	2.26303
0	0	0	0	0	1.33443	2.3113
0	0	0	0	0	1.36242	2.35978
0	0	0	0	0	1.39051	2.40843
0	0	0	0	0	1.41868	2.45723
0	0	0	0	0	1.44692	2.50615
0	0	0	0	0	1.47521	2.55514
0	0	0	0	0	1.50353	2.60419
0	0	0	0	0	1.53186	2.65325
0	0	0	0	0	1.56017	2.7023
0	0	0	0	0	1.58846	2.75129
0	0	0	0	0	1.61669	2.80019
0	0	0	0	0	1.64485	2.84896
0	0	0	0	0	1.67292	2.89758
0	0	0	0	0	1.70087	2.946
0	0	0	0	0	1.72869	2.99418
0	0	0	0	0	1.75635	3.04208
0	0	0	0	0	1.78383	3.08968
0	0	0	0	0	1.8111	3.13693
0	0	0	0	0	1.83816	3.18378
0	0	0	0	0	1.86496	3.23021
0	0	0	0	0	1.8915	3.27618
0	0	0	0	0	1.91775	3.32164
0	0	0	0	0	1.94368	3.36655
0	0	0	0	0	1.96927	3.41088
0	0	0	0	0	1.99451	3.45459
0	0	0	0	0	2.01937	3.49764
0	0	0	0	0	2.04382	3.54
0	0	0	0	0	2.06784	3.58161
0	0	0	0	0	2.09142	3.62245
0	0	0	0	0	2.11453	3.66248
0	0	0	0	0	2.13715	3.70166
0	0	0	0	0	2.15926	3.73995
0	0	0	0	0	2.18084	3.77732
0	0	0	0	0	2.20186	3.81374
0	0	0	0	0	2.22231	3.84916
0	0	0	0	0	2.24217	3.88355
0	0	0	0	0	2.26142	3.91689
0	0	0	0	0	2.28003	3.94913
0	0	0	0	0	2.298	3.98025
0	0	0	0	0	2.3153	4.01022
0	0	0	0	0	2.33192	4.039
0	0	0	0	0	2.34784	4.06657
0	0	0	0	0	2.36304	4.0929
0	0	0	0	0	2.37751	4.11797
0	0	0	0	0	2.39124	4.14174
0	0	0	0	0	2.4042	4.1642
0	0	0	0	0	2.41639	4.18532
0	0	0	0	0	2.4278	4.20507
0	0	0	0	0	2.43841	4.22345
0	0	0	0	0	2.44821	4.24043
0	0	0	0	0	2.4572	4.25599
0	0	0	0	0	2.46536	4.27012
0	0	0	0	0	2.47268	4.2828
0	0	0	0	0	2.47916	4.29402
0	0	0	0	0	2.48478	4.30377
0	0	0	0	0	2.48956	4.31204
0	0	0	0	0	2.49347	4.31881
0	0	0	0	0	2.49651	4.32409
0	0	0	0	0	2.49869	4.32786
0	0	0	0	0	2.5	4.33013
0	0	0	0	0	2.5	4.33013
0	0	0	0	0	2.49932	4.32894
0	0	0	0	0	2.49727	4.3254
0	0	0	0	0	2.49386	4.31949
0	0	0	0	0	2.48909	4.31124
0	0	0	0	0	2.48298	4.30065
0	0	0	0	0	2.47553	4.28774
0	0	0	0	0	2.46675	4.27254
0	0	0	0	0	2.45666	4.25506
0	0	0	0	0	2.44528	4.23534
0	0	0	0	0	2.43262	4.21341
0	0	0	0	0	2.4187	4.18931
0	0	0	0	0	2.40354	4.16306
0	0	0	0	0	2.38718	4.13472
0	0	0	0	0	2.36963	4.10433
0	0	0	0	0	2.35093	4.07193
0	0	0	0	0	2.3311	4.03759
0	0	0	0	0	2.31018	4.00135
0	0	0	0	0	2.28819	3.96326
0	0	0	0	0	2.26517	3.9234
0	0	0	0	0	2.24116	3.88181
0	0	0	0	0	2.2162	3.83856
0	0	0	0	0	2.19031	3.79373
0	0	0	0	0	2.16354	3.74737
0	0	0	0	0	2.13594	3.69955
0	0	0	0	0	2.10753	3.65035
0	0	0	0	0	2.07836	3.59983
0	0	0	0	0	2.04848	3.54808
0	0	0	0	0	2.01793	3.49515
0	0	0	0	0	1.98674	3.44114
0	0	0	0	0	1.95497	3.38611
0	0	0	0	0	1.92266	3.33014
0	0	0	0	0	1.88984	3.2733
0	0	0	0	0	1.85658	3.21568
0	0	0	0	0	1.8229	3.15735
0	0	0	0	0	1.78885	3.09838
0	0	0	0	0	1.75448	3.03885
0	0	0	0	0	1.71983	2.97884
0	0	0	0	0	1.68495	2.91841
0	0	0	0	0	1.64987	2.85765
0	0	0	0	0	1.61463	2.79663
0	0	0	0	0	1.57929	2.73541
0	0	0	0	0	1.54388	2.67407
0	0	0	0	0	1.50843	2.61268
0	0	0	0	0	1.473	2.55131
0	0	0	0	0	1.43761	2.49001
0	0	0	0	0	1.4023	2.42886
0	0	0	0	0	1.36712	2.36792
0	0	0	0	0	1.33209	2.30725
0	0	0	0	0	1.29725	2.2469
0	0	0	0	0	1.26263	2.18693
0	0	0	0	0	1.22826	2.1274
0	0	0	0	0	1.19417	2.06837
0	0	0	0	0	1.1604	2.00987
0	0	0	0	0	1.12696	1.95196
0	0	0	0	0	1.09389	1.89468
0	0	0	0	0	1.06121	1.83808
0	0	0	0	0	1.02895	1.78219
0	0	0	0	0	0.997119	1.72706
0	0	0	0	0	0.965746	1.67272
0	0	0	0	0	0.93485	1.61921
0	0	0	0	0	0.904447	1.56655
0	0	0	0	0	0.874555	1.51477
0	0	0	0	0	0.845189	1.46391
0	0	0	0	0	0.816363	1.41398
0	0	0	0	0	0.788089	1.36501
0	0	0	0	0	0.760379	1.31701
0	0	0	0	0	0.733242	1.27001
0	0	0	0	0	0.706688	1.22402
0	0	0	0	0	0.680723	1.17905
0	0	0	0	0	0.655354	1.13511
0	0	0	0	0	0.630585	1.09221
0	0	0	0	0	0.606421	1.05035
0	0	0	0	0	0.582865	1.00955
0	0	0	0	0	0.559917	0.969805
0	0	0	0	0	0.537579	0.931115
0	0	0	0	0	0.515851	0.89348
0	0	0	0	0	0.49473	0.856897
0	0	0	0	0	0.474215	0.821364
0	0	0	0	0	0.454302	0.786874
0	0	0	0	0	0.434987	0.75342
0	0	0	0	0	0.416266	0.720994
0	0	0	0	0	0.398133	0.689587
0	0	0	0	0	0.380582	0.659188
0	0	0	0	0	0.363606	0.629785
0	0	0	0	0	0.347198	0.601364
0	0	0	0	0	0.331348	0.573912
0	0	0	0	0	0.31605	0.547414
0	0	0	0	0	0.301293	0.521855
0	0	0	0	0	0.287068	0.497217
0	0	0	0	0	0.273366	0.473483
0	0	0	0	0	0.260175	0.450636
0	0	0	0	0	0.247485	0.428657
0	0	0	0	0	0.235286	0.407527
0	0	0	0	0	0.223566	0.387227
0	0	0	0	0	0.212314	0.367738
0	0	0	0	0	0.201517	0.349038
0	0	0	0	0	0.191166	0.331109
0	0	0	0	0	0.181247	0.313928
0	0	0	0	0	0.171748	0.297477
0	0	0	0	0	0.162659	0.281734
0	0	0	0	0	0.153966	0.266678
0	0	0	0	0	0.145659	0.252289
0	0	0	0	0	0.137724	0.238545
0	0	0	0	0	0.130151	0.225428
0	0	0	0	0	0.122926	0.212915
0	0	0	0	0	0.11604	0.200987
0	0	0	0	0	0.109479	0.189623
0	0	0	0	0	0.103233	0.178804
0	0	0	0	0	0.0972897	0.168511
0	0	0	0	0	0.0916387	0.158723
0	0	0	0	0	0.0862688	0.149422
0	0	0	0	0	0.0811692	0.140589
0	0	0	0	0	0.0763293	0.132206
0	0	0	0	0	0.0717388	0.124255
0	0	0	0	0	0.0673875	0.116719
0	0	0	0	0	0.0632656	0.109579
0	0	0	0	0	0.0593634	0.10282
0	0	0	0	0	0.0556714	0.0964257
0	0	0	0	0	0.0521805	0.0903792
0	0	0	0	0	0.0488818	0.0846657
0	0	0	0	0	0.0457666	0.07927
0	0	0	0	0	0.0428265	0.0741776
0	0	0	0	0	0.0400534	0.0693745
0	0	0	0	0	0.0374394	0.0648469
0	0	0	0	0	0.0349769	0.0605817
0	0	0	0	0	0.0326584	0.0565661
0	0	0	0	0	0.0304771	0.0527878
0	0	0	0	0	0.0284258	0.049235
0	0	0	0	0	0.0264982	0.0458962
0	0	0	0	0	0.0246877	0.0427604
0	0	0	0	0	0.0229884	0.0398171
0	0	0	0	0	0.0213944	0.0370562
0	0	0	0	0	0.0199	0.0344679
0	0	0	0	0	0.0184999	0.0320428
0	0	0	0	0	0.0171889	0.0297721
0	0	0	0	0	0.0159621	0.0276472
0	0	0	0	0	0.0148147	0.0256599
0	0	0	0	0	0.0137424	0.0238024
0	0	0	0	0	0.0127406	0.0220674
0	0	0	0	0	0.0118055	0.0204476
0	0	0	0	0	0.010933	0.0189364
0	0	0	0	0	0.0101194	0.0175273
0	0	0	0	0	0.00936128	0.0162142
0	0	0	0	0	0.00865521	0.0149913
0	0	0	0	0	0.00799804	0.013853
0	0	0	0	0	0.00738672	0.0127942
0	0	0	0	0	0.0068184	0.0118098
0	0	0	0	0	0.00629036	0.0108952
0	0	0	0	0	0.00580005	0.010046
0	0	0	0	0	0.00534504	0.00925788
0	0	0	0	0	0.00492303	0.00852693
0	0	0	0	0	0.00453186	0.00784941
0	0	0	0	0	0.00416949	0.00722177
0	0	0	0	0	0.003834	0.00664069
0	0	0	0	0	0.00352358	0.00610303
0	0	0	0	0	0.00323653	0.00560583
0	0	0	0	0	0.00297124	0.00514633
0	0	0	0	0	0.0027262	0.00472191
0	0	0	0	0	0.0025	0.00433013
0	0	0	0	0	0	0
0	0	0	0	0	0	0
0	0	0	0	0	0	0
0	0	0	0	0	0	0
0	0	0	0	0	0	0
0	0	0	0	0	0	0
0	0	0	0	0	0	0
0	0	0	0	0	0	0
0	0	0	0	0	0	0
0	0	0	0	0	0	0
0	0	0	0	0	0	0
0	0	0	0	0	0	0
0	0	0	0	0	0	0
0	0	0	0	0	0	0
0	0	0	0	0	0	0
0	0	0	0	0	0	0
0	0	0	0	0	0	0
0	0	0	0	0	0	0
0	0	0	0	0	0	0
0	0	0	0	0	0	0
0	0	0	0	0	0	0
0	0	0	0	0	0	0
0	0	0	0	0	0	0
0	0	0	0	0	0	0
0	0	0	0	0	0	0
0	0	0	0	0	0	0
0	0	0	0	0	0	0
0	0	0	0	0	0	0
0	0	0	0	0	0	0
0	0	0	0	0	0	0
0	0	0	0	0	-7.26737e-19	-0.00395617
0	0	0	0	0	-9.2031e-19	-0.00500993
0	0	0	0	0	-1.16083e-18	-0.00631924
0	0	0	0	0	-1.4584e-18	-0.00793916
0	0	0	0	0	-1.825e-18	-0.00993482
0	0	0	0	0	-2.2747e-18	-0.0123829
0	0	0	0	0	-2.82399e-18	-0.0153731
0	0	0	0	0	-3.49203e-18	-0.0190097
0	0	0	0	0	-4.301e-18	-0.0234135
0	0	0	0	0	-5.27639e-18	-0.0287233
0	0	0	0	0	-6.44734e-18	-0.0350977
0	0	0	0	0	-7.84695e-18	-0.0427168
0	0	0	0	0	-9.51256e-18	-0.051784
0	0	0	0	0	-1.1486e-17	-0.0625271
0	0	0	0	0	-1.3814e-17	-0.0752
0	0	0	0	0	-1.6548e-17	-0.0900832
0	0	0	0	0	-1.97446e-17	-0.107484
0	0	0	0	0	-2.34653e-17	-0.127739
0	0	0	0	0	-2.77767e-17	-0.151209
0	0	0	0	0	-3.27501e-17	-0.178283
0	0	0	0	0	-3.84609e-17	-0.209372
0	0	0	0	0	-4.49887e-17	-0.244907
0	0	0	0	0	-5.2416e-17	-0.285339
0	0	0	0	0	-6.08276e-17	-0.33113
0	0	0	0	0	-7.03094e-17	-0.382747
0	0	0	0	0	-8.09474e-17	-0.440657
0	0	0	0	0	-9.28258e-17	-0.50532
0	0	0	0	0	-1.06026e-16	-0.577176
0	0	0	0	0	-1.20623e-16	-0.656639
0	0	0	0	0	-1.36686e-16	-0.744083
0	0	0	0	0	-1.54275e-16	-0.839832
0	0	0	0	0	-1.73437e-16	-0.944148
0	0	0	0	0	-1.94208e-16	-1.05722
0	0	0	0	0	-2.16604e-16	-1.17914
0	0	0	0	0	-2.40626e-16	-1.30991
0	0	0	0	0	-2.66254e-16	-1.44942
0	0	0	0	0	-2.93444e-16	-1.59743
0	0	0	0	0	-3.22129e-16	-1.75359
0	0	0	0	0	-3.52219e-16	-1.91739
0	0	0	0	0	-3.83593e-16	-2.08818
0	0	0	0	0	-4.16107e-16	-2.26518
0	0	0	0	0	-4.4959e-16	-2.44745
0	0	0	0	0	-4.83842e-16	-2.63391
0	0	0	0	0	-5.18642e-16	-2.82335
0	0	0	0	0	-5.53742e-16	-3.01443
0	0	0	0	0	-5.88876e-16	-3.20569
0	0	0	0	0	-6.23759e-16	-3.39559
0	0	0	0	0	-6.58091e-16	-3.58248
0	0	0	0	0	-6.91563e-16	-3.76469
0	0	0	0	0	-7.23858e-16	-3.9405
0	0	0	0	0	-7.54661e-16	-4.10818
0	0	0	0	0	-7.83658e-16	-4.26603
0	0	0	0	0	-8.10545e-16	-4.4124
0	0	0	0	0	-8.35035e-16	-4.54572
0	0	0	0	0	-8.56857e-16	-4.66451
0	0	0	0	0	-8.75767e-16	-4.76745
0	0	0	0	0	-8.91548e-16	-4.85336
0	0	0	0	0	-9.04019e-16	-4.92125
0	0	0	0	0	-9.13033e-16	-4.97032
0	0	0	0	0	-9.18485e-16	-5
0	0	0	0	0	-9.18485e-16	-5
0	0	0	0	0	-9.18199e-16	-4.99844
0	0	0	0	0	-9.17343e-16	-4.99378
0	0	0	0	0	-9.15917e-16	-4.98602
0	0	0	0	0	-9.13924e-16	-4.97517
0	0	0	0	0	-9.11368e-16	-4.96126
0	0	0	0	0	-9.08254e-16	-4.94431
0	0	0	0	0	-9.04588e-16	-4.92435
0	0	0	0	0	-9.00376e-16	-4.90142
0	0	0	0	0	-8.95626e-16	-4.87556
0	0	0	0	0	-8.90347e-16	-4.84682
0	0	0	0	0	-8.84548e-16	-4.81526
0	0	0	0	0	-8.78241e-16	-4.78092
0	0	0	0	0	-8.71436e-16	-4.74387
0	0	0	0	0	-8.64145e-16	-4.70419
0	0	0	0	0	-8.56383e-16	-4.66193
0	0	0	0	0	-8.48163e-16	-4.61718
0	0	0	0	0	-8.39498e-16	-4.57002
0	0	0	0	0	-8.30406e-16	-4.52052
0	0	0	0	0	-8.209e-16	-4.46877
0	0	0	0	0	-8.10999e-16	-4.41487
0	0	0	0	0	-8.00719e-16	-4.35891
0	0	0	0	0	-7.90077e-16	-4.30098
0	0	0	0	0	-7.79092e-16	-4.24118
0	0	0	0	0	-7.67782e-16	-4.17961
0	0	0	0	0	-7.56165e-16	-4.11637
0	0	0	0	0	-7.4426e-16	-4.05156
0	0	0	0	0	-7.32088e-16	-3.9853
0	0	0	0	0	-7.19666e-16	-3.91768
0	0	0	0	0	-7.07015e-16	-3.84881
0	0	0	0	0	-6.94154e-16	-3.7788
0	0	0	0	0	-6.81103e-16	-3.70775
0	0	0	0	0	-6.67882e-16	-3.63578
0	0	0	0	0	-6.5451e-16	-3.56299
0	0	0	0	0	-6.41007e-16	-3.48948
0	0	0	0	0	-6.27392e-16	-3.41536
0	0	0	0	0	-6.13684e-16	-3.34074
0	0	0	0	0	-5.99902e-16	-3.26572
0	0	0	0	0	-5.86065e-16	-3.19039
0	0	0	0	0	-5.72191e-16	-3.11486
0	0	0	0	0	-5.58297e-16	-3.03923
0	0	0	0	0	-5.44403e-16	-2.96359
0	0	0	0	0	-5.30523e-16	-2.88803
0	0	0	0	0	-5.16676e-16	-2.81265
0	0	0	0	0	-5.02878e-16	-2.73754
0	0	0	0	0	-4.89143e-16	-2.66277
0	0	0	0	0	-4.75487e-16	-2.58843
0	0	0	0	0	-4.61926e-16	-2.51461
0	0	0	0	0	-4.48471e-16	-2.44136
0	0	0	0	0	-4.35138e-16	-2.36878
0	0	0	0	0	-4.21939e-16	-2.29693
0	0	0	0	0	-4.08885e-16	-2.22587
0	0	0	0	0	-3.95989e-16	-2.15566
0	0	0	0	0	-3.83261e-16	-2.08638
0	0	0	0	0	-3.70711e-16	-2.01806
0	0	0	0	0	-3.58349e-16	-1.95076
0	0	0	0	0	-3.46184e-16	-1.88454
0	0	0	0	0	-3.34224e-16	-1.81943
0	0	0	0	0	-3.22476e-16	-1.75548
0	0	0	0	0	-3.10948e-16	-1.69272
0	0	0	0	0	-2.99645e-16	-1.63119
0	0	0	0	0	-2.88574e-16	-1.57092
0	0	0	0	0	-2.77738e-16	-1.51194
0	0	0	0	0	-2.67144e-16	-1.45426
0	0	0	0	0	-2.56793e-16	-1.39792
0	0	0	0	0	-2.4669e-16	-1.34292
0	0	0	0	0	-2.36837e-16	-1.28928
0	0	0	0	0	-2.27236e-16	-1.23702
0	0	0	0	0	-2.17889e-16	-1.18613
0	0	0	0	0	-2.08796e-16	-1.13663
0	0	0	0	0	-1.99958e-16	-1.08852
0	0	0	0	0	-1.91376e-16	-1.0418
0	0	0	0	0	-1.83047e-16	-0.996463
0	0	0	0	0	-1.74972e-16	-0.952505
0	0	0	0	0	-1.6715e-16	-0.90992
0	0	0	0	0	-1.59577e-16	-0.868699
0	0	0	0	0	-1.52253e-16	-0.828828
0	0	0	0	0	-1.45175e-16	-0.790296
0	0	0	0	0	-1.3834e-16	-0.753087
0	0	0	0	0	-1.31744e-16	-0.717182
0	0	0	0	0	-1.25385e-16	-0.682565
0	0	0	0	0	-1.19259e-16	-0.649215
0	0	0	0	0	-1.13361e-16	-0.61711
0	0	0	0	0	-1.07688e-16	-0.586227
0	0	0	0	0	-1.02235e-16	-0.556544
0	0	0	0	0	-9.69984e-17	-0.528035
0	0	0	0	0	-9.19724e-17	-0.500675
0	0	0	0	0	-8.71526e-17	-0.474437
0	0	0	0	0	-8.2534e-17	-0.449294
0	0	0	0	0	-7.81115e-17	-0.425219
0	0	0	0	0	-7.388e-17	-0.402184
0	0	0	0	0	-6.98342e-17	-0.38016
0	0	0	0	0	-6.5969e-17	-0.359118
0	0	0	0	0	-6.22789e-17	-0.339031
0	0	0	0	0	-5.87587e-17	-0.319867
0	0	0	0	0	-5.54029e-17	-0.301599
0	0	0	0	0	-5.22063e-17	-0.284198
0	0	0	0	0	-4.91635e-17	-0.267634
0	0	0	0	0	-4.62693e-17	-0.251878
0	0	0	0	0	-4.35183e-17	-0.236903
0	0	0	0	0	-4.09055e-17	-0.222679
0	0	0	0	0	-3.84256e-17	-0.209179
0	0	0	0	0	-3.60736e-17	-0.196376
0	0	0	0	0	-3.38445e-17	-0.184241
0	0	0	0	0	-3.17334e-17	-0.172748
0	0	0	0	0	-2.97354e-17	-0.161872
0	0	0	0	0	-2.7846e-17	-0.151586
0	0	0	0	0	-2.60603e-17	-0.141866
0	0	0	0	0	-2.4374e-17	-0.132686
0	0	0	0	0	-2.27826e-17	-0.124023
0	0	0	0	0	-2.12819e-17	-0.115853
0	0	0	0	0	-1.98677e-17	-0.108155
0	0	0	0	0	-1.85359e-17	-0.100905
0	0	0	0	0	-1.72826e-17	-0.0940821
0	0	0	0	0	-1.6104e-17	-0.0876663
0	0	0	0	0	-1.49965e-17	-0.0816372
0	0	0	0	0	-1.39565e-17	-0.0759755
0	0	0	0	0	-1.29805e-17	-0.0706624
0	0	0	0	0	-1.20652e-17	-0.06568
0	0	0	0	0	-1.12075e-17	-0.0610109
0	0	0	0	0	-1.04043e-17	-0.0566385
0	0	0	0	0	-9.65268e-18	-0.0525467
0	0	0	0	0	-8.94976e-18	-0.0487202
0	0	0	0	0	-8.29287e-18	-0.0451443
0	0	0	0	0	-7.67941e-18	-0.0418048
0	0	0	0	0	-7.10691e-18	-0.0386882
0	0	0	0	0	-6.573e-18	-0.0357817
0	0	0	0	0	-6.07541e-18	-0.033073
0	0	0	0	0	-5.612e-18	-0.0305503
0	0	0	0	0	-5.18071e-18	-0.0282025
0	0	0	0	0	-4.7796e-18	-0.0260189
0	0	0	0	0	-4.40679e-18	-0.0239895
0	0	0	0	0	-4.06054e-18	-0.0221045
0	0	0	0	0	-3.73916e-18	-0.0203551
0	0	0	0	0	-3.44108e-18	-0.0187324
0	0	0	0	0	-3.16479e-18	-0.0172283
0	0	0	0	0	-2.90888e-18	-0.0158352
0	0	0	0	0	-2.67199e-18	-0.0145456
0	0	0	0	0	-2.45287e-18	-0.0133528
0	0	0	0	0	-2.25032e-18	-0.0122502
0	0	0	0	0	-2.06321e-18	-0.0112316
0	0	0	0	0	-1.89048e-18	-0.0102913
0	0	0	0	0	-1.73113e-18	-0.00942384
0	0	0	0	0	-1.58423e-18	-0.00862415
0	0	0	0	0	-1.44889e-18	-0.0078874
0	0	0	0	0	-1.32429e-18	-0.00720911
0	0	0	0	0	-1.20965e-18	-0.00658505
0	0	0	0	0	-1.10425e-18	-0.00601127
0	0	0	0	0	-1.00741e-18	-0.00548407
0	0	0	0	0	-9.18485e-19	-0.005
0	0	0	0	0	0	0
0	0	0	0	0	0	0
0	0	0	0	0	0	0
0	0	0	0	0	0	0
0	0	0	0	0	0	0
0	0	0	0	0	0	0
0	0	0	0	0	0	0
0	0	0	0	0	0	0
0	0	0	0	0	0	0
0	0	0	0	0	0	0
0	0	0	0	0	0	0
0	0	0	0	0	0	0
0	0	0	0	0	0	0
0	0	0	0	0	0	0
0	0	0	0	0	0	0
0	0	0	0	0	0	0
0	0	0	0	0	0	0
0	0	0	0	0	0	0
0	0	0	0	0	0	0
0	0	0	0	0	0	0
0	0	0	0	0	0	0
0	0	0	0	0	0	0
0	0	0	0	0	0	0
0	0	0	0	0	0	0
0	0	0	0	0	0	0
0	0	0	0	0	0	0
0	0	0	0	0	0	0
0	0	0	0	0	0	0
0	0	0	0	0	0	0
0	0	0	0	0	0	0
0	0	0	0	0	0	0
0	0	0	0	0	0	0
0	0	0	0	0	0	0
0	0	0	0	0	0	0
0	0	0	0	0	0	0
0	0	0	0	0	0	0
0	0	0	0	0	0	0
0	0	0	0	0	0	0
0	0	0	0	0	0	0
0	0	0	0	0	0	0
0	0	0	0	0	0	0
0	0	0	0	0	0	0
0	0	0	0	0	0	0
0	0	0	0	0	0	0
0	0	0	0	0	0	0
0	0	0	0	0	0	0
0	0	0	0	0	0	0
0	0	0	0	0	0	0
0	0	0	0	0	0	0
0	0	0	0	0	0	0
0	0	0	0	0	0	0
0	0	0	0	0	0	0
0	0	0	0	0	0	0
0	0	0	0	0	0	0
0	0	0	0	0	0	0
0	0	0	0	0	0	0
0	0	0	0	0	0	0
0	0	0	0	0	0	0
0	0	0	0	0	0	0
0	0	0	0	0	0	0
0	0	0	0	0	0	0
0	0	0	0	0	0	0
0	0	0	0	0	0	0
0	0	0	0	0	0	0
0	0	0	0	0	0	0
0	0	0	0	0	0	0
0	0	0	0	0	0	0
0	0	0	0	0	0	0
0	0	0	0	0	0	0
0	0	0	0	0	0	0
0	0	0	0	0	0	0
0	0	0	0	0	0	0
0	0	0	0	0	0	0
0	0	0	0	0	0	0
0	0	0	0	0	0	0
0	0	0	0	0	0	0
0	0	0	0	0	0	0
0	0	0	0	0	0	0
0	0	0	0	0	0	0
0	0	0	0	0	0	0
0	0	0	0	0	0	0
0	0	0	0	0	0	0
0	0	0	0	0	0	0
0	0	0	0	0	0	0
0	0	0	0	0	0	0
0	0	0	0	0	0	0
0	0	0	0	0	0	0
0	0	0	0	0	0	0
0	0	0	0	0	0	0
0	0	0	0	0	0	0
0	0	0	0	0	0	0
0	0	0	0	0	0	0
0	0	0	0	0	0	0
0	0	0	0	0	0	0
0	0	0	0	0	0	0
0	0	0	0	0	0	0
0	0	0	0	0	0	0
0	0	0	0	0	0	0
0	0	0	0	0	0	0
0	0	0	0	0	0	0
0	0	0	0	0	0	0

## Sheet: Fig 8b
node 012		0.000247943	0.000524241	0.000829244	0.00116315	0.00152549	0.00191616	0.00233508	0.00278226	0.00325729	0.00375968	0.00428885	0.00484615	0.00543156	0.00604458	0.00668464	0.00735111	0.00804322	0.00876062	0.00950066	0.0102625	0.0110451	0.0118477	0.0126728	0.0135218	0.0143947	0.0152913	0.016211	0.0171532	0.0181173	0.0190983	0.0200953	0.0211076	0.0221334	0.0231709	0.0242192	0.0252773	0.0263443	0.0274138	0.0284833	0.0295517	0.0306184	0.0316812	0.0327392	0.0337916	0.0348375	0.035872	0.0368927	0.0378989
		0.000792603	0.00162539	0.0024987	0.00341214	0.00436532	0.00535774	0.00638877	0.00745768	0.00856362	0.00970398	0.0108769	0.012081	0.0133148	0.0145769	0.0158657	0.0171808	0.0185207	0.0198846	0.0212708	0.0226777	0.0241035	0.0255477	0.0270115	0.0284941	0.0299945	0.0315109	0.0330417	0.0345841	0.0361365	0.0376971	0.0392646	0.0408373	0.0424131	0.0439899	0.0455661	0.0471403	0.0487109	0.0502766	0.0518359	0.0533874	0.0549298	0.0564606	0.0579783	0.0594825	0.060977	0.0624633	0.0639406	0.0654079
		0.000924544	0.00189599	0.00291374	0.00397665	0.00508357	0.00623326	0.00742435	0.00865539	0.00992484	0.0112311	0.0125725	0.0139474	0.0153539	0.0167901	0.018254	0.0197436	0.0212562	0.0227892	0.0243406	0.0259079	0.0274886	0.0290796	0.0306787	0.0322837	0.0338924	0.0355043	0.0371181	0.0387324	0.0403451	0.0419544	0.0435586	0.0451559	0.0467458	0.0483278	0.0499058	0.051479	0.0530462	0.054606	0.0561571	0.0576984	0.0592285	0.0607464	0.0622508	0.0637405	0.0652148	0.0666733	0.0681148	0.0695385
		0.00062816	0.00129156	0.00199027	0.00272414	0.00349289	0.00429609	0.00513319	0.00600217	0.00690188	0.00783114	0.00878881	0.00977412	0.0107858	0.0118226	0.012883	0.0139662	0.0150708	0.0161953	0.017335	0.0184906	0.0196623	0.0208489	0.0220485	0.0232598	0.0244813	0.0257111	0.0269483	0.0281944	0.0294479	0.0307072	0.0319708	0.0332371	0.0345046	0.0357716	0.0370368	0.0383	0.0395597	0.0408147	0.042063	0.043303	0.0445385	0.0457696	0.0469941	0.0482113	0.0494203	0.0506212	0.0518129	0.0529947
node 032		0	0	0	0	0	0	0	0	0	0	0	0	0	0	0	0	0	0	0	0	0	0	0	0	0	0	0	0	0	0	0	0	0	0	0	0	0	0	0	0	0	0	0	0	0	0	0	0
		0	0	0	0	0	0	0	0	0	0	0	0	0	0	0	0	0	0	0	0	0	0	0	0	0	0	0	0	0	0	0	0	0	0	0	0	0	0	0	0	0	0	0	0	0	0	0	0
		0	0	0	0	0	0	0	0	0	0	0	0	0	0	0	0	0	0	0	0	0	0	0	0	0	0	0	0	0	0	0	0	0	0	0	0	0	0	0	0	0	0	0	0	0	0	0	0
		0	0	0	0	0	0	0	0	0	0	0	0	0	0	0	0	0	0	0	0	0	0	0	0	0	0	0	0	0	0	0	0	0	0	0	0	0	0	0	0	0	0	0	0	0	0	0	0
[truncated: 1,653 more columns]

## Sheet: Fig 8c
mean coeff of 1st reach weight	mean coeff of add. weight	mean coeff of mul. weight		std coeff of 1st reach weight	std coeff of add. weight	std coeff of mul. weight
0.0238564	0.0100468	0.0128601		0.0287127	0.0138673	0.016619
0.0266552	0.011038	0.0145164		0.0323477	0.0153981	0.018966
0.0286653	0.0115722	0.0160702		0.0353256	0.0164188	0.0210708
0.0302181	0.0118903	0.0172473		0.0376115	0.0172546	0.0227721
0.031349	0.0120618	0.0180701		0.0392652	0.0178567	0.0240879
0.0320775	0.0121631	0.0186748		0.0404537	0.0182723	0.0250272
0.0326819	0.0122352	0.0192948		0.041209	0.0185491	0.0257059
0.0331469	0.0123233	0.0198962		0.0417679	0.0187463	0.0261796
0.0335341	0.0123905	0.0204052		0.0422153	0.0189043	0.0265939
0.0338692	0.012487	0.0209161		0.0426049	0.0189765	0.0269569
0.0341916	0.0125679	0.021353		0.0429597	0.0190011	0.027349
0.0345024	0.0125896	0.021824		0.0432882	0.0190168	0.0277544
0.0348698	0.0125782	0.022189		0.0436049	0.0189952	0.0281216
0.0352587	0.0125325	0.0225854		0.0439244	0.0189512	0.0284184
0.035646	0.0124894	0.022926		0.0442625	0.0188688	0.0287111
0.0360395	0.0124346	0.0231899		0.0446157	0.0187758	0.0290016
0.0364372	0.0123891	0.0233756		0.0449835	0.0186741	0.0292861
0.0368083	0.0123777	0.0235555		0.0453571	0.0185939	0.0295501
0.0372217	0.0123549	0.0237553		0.0457342	0.0185163	0.0297656
0.0376392	0.0123375	0.0239208		0.0461222	0.0184659	0.0299574
0.0381035	0.0124053	0.0241044		0.0464866	0.0184141	0.0300815
0.038521	0.012494	0.0242486		0.0468945	0.0183816	0.0301611
0.0390527	0.0125578	0.0243645		0.0473372	0.0183777	0.0301777
0.0394762	0.0126996	0.0244582		0.0477714	0.0184095	0.0301785
0.0399001	0.0128448	0.0245173		0.0482272	0.0184766	0.030146
0.0403208	0.0129898	0.0245375		0.0487138	0.0185796	0.0300874
0.0407388	0.0131296	0.0245108		0.0492322	0.0187195	0.0300235
0.0411731	0.0132624	0.0244883		0.0497739	0.0188958	0.0299413
0.0415903	0.0133523	0.0244448		0.0503743	0.0191129	0.0298826
0.0420724	0.0135235	0.0244123		0.0509809	0.0193002	0.0298453
0.042516	0.0136342	0.0244082		0.0516612	0.019507	0.0298093
0.0429931	0.0137784	0.024489		0.0523605	0.0197209	0.0298138
0.0435019	0.0139224	0.0245804		0.0530761	0.0198555	0.0297609
0.0440171	0.0140571	0.0246489		0.0538213	0.0199563	0.0297503
0.0445316	0.0142192	0.0247134		0.0545903	0.0200157	0.0297855
0.0450808	0.0143421	0.024777		0.0553509	0.0200635	0.0298386
0.0455346	0.0144712	0.0248709		0.0561891	0.0201702	0.02991
0.0461388	0.0145851	0.0250849		0.0569067	0.020205	0.0299884
0.0467642	0.0146677	0.0252597		0.057574	0.0202387	0.0301036
0.0473616	0.0147406	0.0254477		0.0582207	0.0202736	0.0302036
0.0479326	0.0147942	0.0256472		0.0588337	0.0203234	0.0302797
0.0483544	0.0147073	0.0256195		0.0592941	0.0202377	0.0301762
0.0484654	0.0142911	0.0255045		0.05945	0.0199724	0.0297527
0.0484881	0.0139578	0.0253803		0.0592545	0.0195893	0.0292039
0.0484544	0.013431	0.0251728		0.0586967	0.0190497	0.0284903
0.0485106	0.0130153	0.0249447		0.0577741	0.0185255	0.0276074
0.0490913	0.0126969	0.0248444		0.0565689	0.0180611	0.0267511
0.0505529	0.0121616	0.0252473		0.0554883	0.0179558	0.0259
0.0532506	0.0119551	0.0253378		0.0558081	0.0175386	0.0256536
0.0591529	0.0122693	0.026419		0.057955	0.0174641	0.0261445
0.0680711	0.0123627	0.029124		0.0615883	0.0166001	0.0271864
0.0789463	0.0128422	0.0322257		0.0652616	0.0164136	0.0299533
0.0884589	0.0134556	0.0359801		0.0679015	0.0165582	0.0331269
0.0951317	0.0145717	0.0404421		0.0693416	0.0170454	0.0356676
0.0987645	0.0157403	0.0441078		0.0704502	0.0176575	0.0380887
0.0997958	0.0167061	0.0471286		0.0713723	0.0188532	0.0402191
0.0976253	0.0180018	0.0493529		0.0723144	0.0206081	0.0419607
0.0938432	0.0196183	0.0510581		0.0717062	0.0223335	0.0436482
0.0874189	0.0207138	0.0515581		0.0693756	0.0241844	0.0447043
0.078414	0.0225458	0.0503774		0.0648598	0.0262874	0.0447412
0.0684618	0.0248871	0.048113		0.058549	0.0280198	0.043981
0.0582067	0.0279426	0.045333		0.0520636	0.0298357	0.0427395
0.0477367	0.0315794	0.0422365		0.0457416	0.0320094	0.0405475
0.0390011	0.0375283	0.0392126		0.0390011	0.0347733	0.0380012
0.0318414	0.0448378	0.0370301		0.0330737	0.0388325	0.0356251
0.0263409	0.0528356	0.0354361		0.0274768	0.0426794	0.0348786
0.021742	0.059127	0.035562		0.0230525	0.0438272	0.0344504
0.0184985	0.0637548	0.0352964		0.0196509	0.0455362	0.0342459
0.0168638	0.0669727	0.0349951		0.0169085	0.0477699	0.0340011
0.0149192	0.0691109	0.0346016		0.0151967	0.0503172	0.0333559
0.0135229	0.069881	0.0336161		0.0141338	0.0530401	0.0328169
0.0121646	0.0693029	0.0334803		0.0131448	0.0546858	0.031636
0.0109185	0.0666923	0.0325934		0.0129457	0.0545992	0.0301945
0.00987611	0.0610225	0.0311169		0.0128471	0.0531097	0.0286736
0.00961851	0.0539457	0.0281973		0.0131477	0.0504772	0.0275571
0.00924484	0.0462096	0.024865		0.0131625	0.0472735	0.0265096

## Sheet: Fig 8d
PC1	PC2
-0.494102	0.420339
-0.67541	-0.0656946
-0.365724	-0.631829
0.602732	-0.537649
0.809388	0.182299
0.0352221	0.711233
-0.537311	0.275663
-0.66014	-0.29197
-0.232812	-0.746758
0.78329	-0.517926
0.820975	0.353762
-0.0476107	0.744463
-0.518802	0.357952
-0.673386	-0.169769
-0.309727	-0.762831
0.647552	-0.550625
0.883144	0.244001
-0.00506052	0.766086
-0.478845	0.395751
-0.684603	-0.0580914
-0.379006	-0.464695
0.625563	-0.424091
0.691215	0.175169
0.01365	0.634543
-0.521205	0.229221
-0.623874	-0.280377
-0.234462	-0.637037
0.84089	-0.425588
0.743607	0.397461
-0.0551509	0.676986

## Sheet: Fig 8e
In 1st-reach-direction groups
	CCW60	CCW120	180	CW120	CW60
0	0.0336672	0.0410712	0	0.0516282	0.0788108
1	0.0687022	0.0637164	0	0.0752381	0.0741775
2	0.187353	0.0872052	0	0.0480973	0.0897293
3	0.078613	0.0285612	0	0.0854627	0.140936
4	0.124807	0.0588614	0	0.0772138	0.126959
5	0.0813289	0.0416575	0	0.0292156	0.0625663
In DR-condition groups
	0	60	120	180	240	300
0	0	0.336595	0.697872	0.904984	0.86097	0.40162
1	0	0.31753	0.648814	0.891405	0.811069	0.369705
2	0	0.305016	0.530217	0.84192	0.728817	0.335026
3	0	0.355493	0.652995	0.943074	0.832788	0.414961
4	0	0.318196	0.558536	0.925086	0.781018	0.395602
