# Supplementary material for: Multiplicative joint coding in preparatory activity for reaching sequence in macaque motor cortex
Source: Nat Commun. 2024 Apr 11;15:3153. doi: 10.1038/s41467-024-47511-1 (PMC11009282; doi:10.1038/s41467-024-47511-1)
Supplement: Supplementary file 4 — Source Data [file 41467_2024_47511_MOESM4_ESM.zip › Source Data Supplementary Fig. 2.xlsx]

## Sheet: Supplementary Fig.2a
Monkey B Adjusted Rsquare of single cosine model (neuron*bins)
NaN	NaN	NaN	NaN	NaN	NaN	NaN	NaN	NaN	NaN	NaN	NaN	NaN	NaN	NaN	NaN	NaN	NaN	NaN	NaN	NaN	NaN	NaN	NaN	NaN	NaN	NaN	NaN	NaN	NaN	NaN	NaN	NaN	NaN	NaN	NaN	NaN	NaN	NaN	NaN	NaN	NaN	0.260687	0.474096	0.553141	0.584834	0.569922	0.497412	0.355946	0.199209
NaN	NaN	NaN	NaN	NaN	NaN	NaN	NaN	NaN	NaN	NaN	NaN	NaN	NaN	NaN	NaN	NaN	NaN	NaN	NaN	NaN	NaN	0.00764278	0.137425	0.332527	0.466479	0.515957	0.544989	0.583851	0.622875	0.660397	0.700117	0.74206	0.789377	0.840951	0.889165	0.925718	0.949314	0.962508	0.967969	0.966026	0.956683	0.938995	0.907926	0.850986	0.734846	0.441706	NaN	0.0131002	0.203248
NaN	NaN	NaN	NaN	NaN	NaN	NaN	NaN	NaN	NaN	NaN	NaN	NaN	NaN	NaN	NaN	NaN	NaN	NaN	NaN	NaN	NaN	NaN	NaN	NaN	NaN	NaN	NaN	NaN	NaN	NaN	NaN	NaN	NaN	0.662875	0.568917	0.53586	0.530609	0.523549	0.532094	0.547321	0.526801	0.444138	0.337433	0.510714	0.724385	0.792206	0.785502	0.744544	0.692029
NaN	NaN	NaN	NaN	NaN	NaN	0.0271574	0.0423068	0.0317341	0.0149813	NaN	NaN	NaN	NaN	NaN	NaN	NaN	NaN	NaN	NaN	NaN	NaN	NaN	NaN	NaN	NaN	NaN	NaN	NaN	NaN	NaN	NaN	NaN	NaN	NaN	0.235401	0.562748	0.69535	0.743813	0.751548	0.747162	0.74292	0.737488	0.719433	0.67987	0.605931	0.441101	0.0727628	NaN	NaN
NaN	NaN	NaN	NaN	NaN	NaN	NaN	NaN	NaN	NaN	NaN	NaN	NaN	NaN	NaN	NaN	NaN	NaN	NaN	NaN	NaN	NaN	NaN	0.00579332	0.131207	0.182185	0.187138	0.152116	0.110898	0.0949898	0.0669583	0.042891	0.0630131	0.123512	0.201482	0.312584	0.455131	0.581922	0.677249	0.747184	0.7951	0.8269	0.844385	0.838015	0.792537	0.695765	0.522185	0.234021	NaN	NaN
NaN	NaN	NaN	NaN	NaN	NaN	NaN	NaN	0.00118961	0.110196	0.173075	0.210438	0.241657	0.29869	0.338659	0.346856	0.291961	0.131574	NaN	NaN	NaN	NaN	NaN	NaN	NaN	NaN	NaN	NaN	NaN	NaN	NaN	NaN	NaN	NaN	NaN	NaN	NaN	NaN	NaN	NaN	NaN	NaN	NaN	NaN	NaN	NaN	NaN	NaN	0.137678	0.402292
NaN	NaN	NaN	NaN	NaN	NaN	0.0306744	0.0549472	0.0380385	NaN	NaN	NaN	NaN	NaN	NaN	NaN	NaN	0.100683	0.17232	0.20922	0.266704	0.349632	0.417585	0.46238	0.501368	0.53374	0.552728	0.548966	0.55321	0.561846	0.550771	0.519512	0.455152	0.377444	0.284869	0.149569	0.00697559	NaN	NaN	NaN	NaN	NaN	NaN	NaN	NaN	NaN	NaN	0.0146585	0.118266	0.231533
NaN	NaN	NaN	NaN	NaN	NaN	NaN	NaN	NaN	NaN	NaN	NaN	NaN	NaN	NaN	NaN	NaN	NaN	NaN	NaN	NaN	NaN	NaN	NaN	NaN	NaN	NaN	NaN	NaN	NaN	NaN	NaN	NaN	NaN	NaN	NaN	NaN	NaN	NaN	NaN	NaN	NaN	NaN	0.372018	0.76965	0.905475	0.923249	0.914713	0.90513	0.903286
0.188096	0.304907	0.457721	0.54033	0.533303	0.47808	0.416107	0.352667	0.259756	0.14607	0.0888854	0.116759	0.247124	0.36535	0.42112	0.461503	0.452863	0.400179	0.346007	0.300923	0.214882	0.0832706	NaN	NaN	NaN	NaN	NaN	NaN	NaN	0.0771501	0.15302	0.181679	0.180282	0.182243	0.200118	0.24081	0.284204	0.262217	0.1253	NaN	NaN	0.126639	0.312077	0.464838	0.46091	0.1526	NaN	NaN	NaN	NaN
NaN	NaN	NaN	NaN	NaN	NaN	NaN	NaN	NaN	NaN	NaN	NaN	NaN	NaN	NaN	NaN	NaN	NaN	NaN	NaN	NaN	NaN	NaN	NaN	0.015926	NaN	0.00876574	0.154595	0.366355	0.537918	0.611543	0.6138	0.593072	0.574231	0.55356	0.522934	0.47284	0.391411	0.305744	0.270452	0.287825	0.327447	0.376154	0.426388	0.484342	0.541935	0.575695	0.536861	0.335538	0.0543321
NaN	NaN	NaN	NaN	NaN	NaN	NaN	NaN	NaN	NaN	NaN	NaN	0.22422	0.364551	0.425663	0.423143	0.3768	0.346669	0.371827	0.45921	0.583154	0.68594	0.751666	0.789773	0.814596	0.82823	0.850603	0.885247	0.906271	0.911865	0.920762	0.932876	0.949136	0.959964	0.953495	0.938712	0.924783	0.910483	0.891575	0.861061	0.824877	0.796024	0.782076	0.774128	0.731045	0.561169	0.119713	NaN	NaN	0.116345
0.051447	0.0703597	0.0599552	NaN	NaN	NaN	NaN	NaN	NaN	NaN	0.00510336	0.0665987	0.121619	0.164622	0.217156	0.221065	0.204176	0.191237	0.217892	0.231898	0.161162	0.0554515	NaN	NaN	NaN	NaN	NaN	NaN	NaN	NaN	NaN	NaN	NaN	NaN	NaN	NaN	NaN	0.26529	0.523358	0.632144	0.652854	0.628169	0.589662	0.56681	0.582183	0.615128	0.621973	0.583189	0.497917	0.388368
NaN	NaN	NaN	NaN	NaN	NaN	NaN	NaN	NaN	NaN	NaN	NaN	NaN	NaN	NaN	NaN	NaN	NaN	NaN	NaN	NaN	NaN	NaN	NaN	NaN	NaN	NaN	NaN	NaN	NaN	NaN	NaN	NaN	NaN	NaN	0.13751	0.191873	0.2233	0.273254	0.347044	0.423059	0.477496	0.472373	0.31595	0.113861	0.175537	0.294364	0.385942	0.430856	0.429317
NaN	NaN	NaN	NaN	NaN	NaN	NaN	NaN	NaN	NaN	NaN	NaN	NaN	NaN	NaN	NaN	NaN	NaN	NaN	NaN	NaN	NaN	NaN	NaN	NaN	NaN	NaN	NaN	NaN	NaN	NaN	NaN	NaN	NaN	NaN	0.128734	0.259446	0.329796	0.38433	0.435991	0.460508	0.472432	0.521884	0.607124	0.684476	0.734825	0.772712	0.814201	0.858446	0.89229
NaN	NaN	NaN	NaN	NaN	NaN	NaN	0.100895	0.126158	0.170557	0.313471	0.413904	0.250471	0.0947054	0.112226	0.178971	0.237306	0.273595	0.292183	0.322074	0.351756	0.331185	0.288739	0.257913	0.229069	0.228438	0.263195	0.336653	0.447067	0.471359	0.386689	0.289047	0.231258	0.217588	0.224455	0.21815	0.184113	0.149197	0.131869	0.127661	0.129702	0.165914	0.236254	0.348303	0.485948	0.584075	0.634527	0.673697	0.696325	0.640127
0.261133	0.184969	0.127601	0.100188	0.0900124	0.039932	NaN	NaN	NaN	NaN	NaN	NaN	NaN	NaN	NaN	NaN	NaN	NaN	NaN	NaN	0.00227305	0.0579379	0.136092	0.18314	0.167045	0.148235	0.178306	0.229372	0.277368	0.317952	0.349094	0.357132	0.312539	0.257654	0.217038	0.195539	0.235961	0.314802	0.377701	0.42375	0.460027	0.507382	0.521131	0.384892	0.0597143	NaN	NaN	NaN	0.0335933	0.0953157
0.00141612	0.0612837	0.0558952	0.0123921	NaN	NaN	NaN	NaN	NaN	NaN	NaN	NaN	0.0154169	0.14954	0.30198	0.343706	0.259549	0.161046	0.111492	0.113016	0.151673	0.212981	0.295016	0.395522	0.496493	0.594257	0.684727	0.75157	0.798154	0.835876	0.863408	0.882526	0.900102	0.919571	0.931989	0.935306	0.933426	0.907977	0.835753	0.723134	0.604697	0.509521	0.43315	0.3645	0.33292	0.307538	0.177393	NaN	NaN	NaN
NaN	NaN	NaN	NaN	NaN	NaN	NaN	NaN	NaN	NaN	NaN	NaN	NaN	NaN	NaN	NaN	NaN	NaN	NaN	NaN	0.239496	0.238804	0.297167	0.368049	0.4123	0.44288	0.475061	0.512349	0.551439	0.59065	0.628436	0.665863	0.700751	0.730703	0.753813	0.766568	0.768842	0.770062	0.777526	0.787937	0.794049	0.786672	0.764829	0.733465	0.702926	0.672057	0.617239	0.501447	0.309912	0.0423004
0.114412	0.132718	0.130279	0.0693509	NaN	NaN	NaN	NaN	NaN	0.0484217	0.138884	0.217818	0.256599	0.227394	0.0826195	NaN	NaN	NaN	NaN	0.175595	0.346403	0.408259	0.445907	0.52978	0.642677	0.730483	0.754346	0.762061	0.783987	0.80412	0.825179	0.856253	0.882371	0.895484	0.880582	0.808238	0.693533	0.611223	0.596203	0.616529	0.626081	0.626344	0.640688	0.67577	0.731554	0.800562	0.852339	0.858331	0.819124	0.759363
0.233356	0.134733	0.101072	0.104911	0.0896811	0.0766426	0.0835397	0.088411	0.079037	0.0986552	0.12196	0.0893131	0.0575878	0.0823535	0.142935	0.210961	0.246393	0.288604	0.381301	0.490616	0.542388	0.577917	0.626575	0.664202	0.697536	0.740528	0.772615	0.789484	0.806497	0.829503	0.853912	0.875093	0.892944	0.908646	0.920627	0.931277	0.937985	0.946453	0.956783	0.960603	0.95441	0.934956	0.905978	0.875856	0.851545	0.832474	0.825866	0.829552	0.82601	0.818015
NaN	NaN	NaN	NaN	NaN	0.062417	0.0435374	0.0878051	0.115878	0.0474537	NaN	NaN	NaN	0.0212467	0.179001	0.328791	0.46056	0.550299	0.600647	0.640943	0.68358	0.722054	0.749393	0.765773	0.775289	0.780965	0.789299	0.810544	0.84015	0.866185	0.883573	0.898654	0.914321	0.919238	0.908187	0.885063	0.852001	0.810158	0.761199	0.71095	0.670647	0.649356	0.637655	0.638016	0.65795	0.68813	0.721445	0.763146	0.801336	0.811124
NaN	NaN	NaN	NaN	NaN	NaN	NaN	NaN	NaN	NaN	NaN	NaN	NaN	NaN	NaN	NaN	NaN	0.0139318	0.0443288	0.0584261	0.0784731	0.106399	0.113882	0.10095	0.0724888	0.044794	0.02595	0.0166108	0.016246	0.0199681	NaN	NaN	NaN	NaN	NaN	NaN	0.0365371	0.183125	0.309358	0.453181	0.587077	0.645529	0.647595	0.645272	0.636467	0.598427	0.546908	0.50662	0.48202	0.446209
0.553824	0.607772	0.659454	0.699723	0.734495	0.752627	0.752869	0.763326	0.794975	0.838244	0.880721	0.911188	0.931892	0.94866	0.962344	0.971096	0.974882	0.976837	0.976844	0.973851	0.96764	0.958877	0.948416	0.937315	0.931387	0.930813	0.92951	0.925123	0.919783	0.911356	0.900418	0.886412	0.863792	0.820859	0.745042	0.64692	0.553074	0.487224	0.482628	0.543763	0.614933	0.662641	0.693401	0.714869	0.72792	0.733682	0.735733	0.720429	0.638738	0.350922
NaN	NaN	NaN	NaN	NaN	NaN	NaN	NaN	NaN	NaN	NaN	NaN	NaN	NaN	NaN	NaN	NaN	NaN	NaN	NaN	NaN	NaN	NaN	NaN	NaN	NaN	NaN	NaN	NaN	NaN	NaN	NaN	NaN	0.432232	0.568576	0.669821	0.741707	0.802255	0.855648	0.887363	0.895001	0.888475	0.868162	0.831047	0.780043	0.729799	0.681163	0.595964	0.415219	0.129562
NaN	NaN	NaN	NaN	NaN	NaN	NaN	NaN	NaN	NaN	NaN	NaN	NaN	NaN	NaN	NaN	NaN	NaN	NaN	NaN	NaN	NaN	NaN	NaN	NaN	NaN	NaN	NaN	NaN	NaN	NaN	0.222603	0.498148	0.696475	0.792343	0.833206	0.844518	0.837073	0.822466	0.801512	0.772933	0.740697	0.703338	0.658668	0.591071	0.481704	0.319189	0.120365	0.044734	0.0927063
NaN	NaN	NaN	NaN	NaN	NaN	NaN	NaN	NaN	NaN	NaN	NaN	NaN	NaN	0.11412	0.333813	0.524656	0.535413	0.41397	0.293687	0.239558	0.293466	0.412122	0.523912	0.626227	0.689702	0.714235	0.724414	0.735284	0.756776	0.784143	0.803367	0.81406	0.814665	0.80555	0.798684	0.794796	0.790743	0.781986	0.760414	0.720229	0.668495	0.587123	0.447204	0.259059	0.0900709	0.0101476	0.0210203	0.0804932	0.165709
NaN	NaN	NaN	NaN	NaN	NaN	NaN	NaN	NaN	NaN	NaN	NaN	NaN	NaN	NaN	NaN	NaN	0.00690497	0.0383759	0.0250768	NaN	NaN	NaN	NaN	NaN	NaN	NaN	NaN	NaN	NaN	NaN	NaN	NaN	NaN	NaN	NaN	NaN	NaN	NaN	NaN	NaN	NaN	NaN	NaN	NaN	NaN	0.0865605	0.132864	0.111214	0.0455852
NaN	NaN	NaN	NaN	NaN	NaN	NaN	NaN	NaN	NaN	NaN	NaN	NaN	NaN	NaN	NaN	NaN	NaN	NaN	NaN	NaN	NaN	NaN	NaN	NaN	NaN	NaN	NaN	0.0011796	0.0618802	0.0931558	0.110558	0.104872	0.120687	0.157689	0.122503	0.00918188	NaN	NaN	NaN	NaN	NaN	NaN	NaN	NaN	NaN	0.0244371	0.197989	0.365456	0.462023
NaN	NaN	NaN	NaN	NaN	NaN	NaN	NaN	NaN	NaN	NaN	NaN	NaN	NaN	NaN	NaN	NaN	NaN	NaN	NaN	NaN	NaN	NaN	NaN	NaN	NaN	NaN	NaN	NaN	NaN	0.80135	0.841824	0.890917	0.932758	0.964835	0.984346	0.986625	0.980351	0.970058	0.959027	0.945035	0.922388	0.893236	0.859709	0.809943	0.732383	0.625862	0.487428	0.322884	0.171309
NaN	NaN	NaN	NaN	NaN	NaN	NaN	NaN	NaN	NaN	0.499036	0.499875	0.512153	0.531503	0.527119	0.502654	0.48171	0.464489	0.451982	0.431363	0.399372	0.395046	0.439477	0.518892	0.609141	0.680903	0.744336	0.789133	0.819618	0.843627	0.86317	0.892393	0.925956	0.949902	0.965568	0.976111	0.982167	0.980038	0.969541	0.951725	0.927959	0.895835	0.853815	0.80625	0.748933	0.675944	0.580513	0.445847	0.254762	NaN
0.472855	0.487578	0.5047	0.498261	0.462922	0.437121	0.392805	0.309165	0.21057	0.156706	0.153765	0.17801	0.203878	0.218309	0.25038	0.289467	0.317899	0.34462	0.353067	0.295609	0.214153	0.13764	0.0584765	0.00527249	NaN	NaN	NaN	NaN	NaN	NaN	NaN	NaN	NaN	NaN	NaN	NaN	NaN	NaN	NaN	NaN	0.00788745	0.0785305	0.212391	0.341391	0.399501	0.399246	0.354101	0.279431	0.197299	0.129382
0.265663	0.215619	0.133893	0.0286373	NaN	NaN	NaN	NaN	NaN	0.0302745	0.0145716	NaN	NaN	NaN	NaN	NaN	NaN	NaN	NaN	NaN	NaN	NaN	NaN	NaN	NaN	NaN	NaN	NaN	NaN	NaN	NaN	NaN	NaN	NaN	NaN	NaN	NaN	NaN	NaN	NaN	NaN	NaN	NaN	NaN	NaN	NaN	NaN	NaN	NaN	NaN
NaN	NaN	NaN	NaN	NaN	NaN	NaN	NaN	NaN	NaN	NaN	NaN	NaN	NaN	NaN	NaN	NaN	NaN	0.000415369	0.0505434	0.0659252	0.0935572	0.143166	0.212541	0.299775	0.364814	0.428464	0.478051	0.499384	0.561003	0.676022	0.776907	0.825817	0.837454	0.818718	0.765748	0.692875	0.60876	0.483427	0.306094	0.280402	0.31191	0.234417	0.145286	0.128619	0.187926	0.236203	0.211688	0.120791	0.0118139
NaN	NaN	NaN	NaN	NaN	NaN	NaN	NaN	NaN	NaN	NaN	NaN	NaN	NaN	NaN	0.0581006	0.0779704	0.0598507	0.0215224	NaN	NaN	NaN	NaN	NaN	NaN	NaN	NaN	NaN	NaN	NaN	NaN	NaN	NaN	NaN	NaN	NaN	NaN	NaN	NaN	NaN	0.744257	0.793462	0.818231	0.797866	0.758597	0.702152	0.641562	0.615263	0.61792	0.613919
NaN	NaN	NaN	NaN	NaN	NaN	NaN	NaN	NaN	NaN	NaN	NaN	NaN	NaN	NaN	NaN	NaN	NaN	NaN	NaN	NaN	NaN	NaN	0.636407	0.658888	0.656654	0.648094	0.653805	0.668409	0.670957	0.664095	0.658141	0.653247	0.668559	0.710211	0.744932	0.746845	0.714064	0.677006	0.651552	0.626704	0.599481	0.584455	0.58535	0.578728	0.554669	0.506796	0.426099	0.343042	0.272074
NaN	NaN	NaN	NaN	NaN	NaN	NaN	NaN	NaN	NaN	NaN	NaN	NaN	NaN	NaN	NaN	NaN	NaN	NaN	NaN	0.0409853	0.120526	0.200346	0.27182	0.302429	0.312752	0.333255	0.360408	0.377043	0.380867	0.385285	0.386864	0.38179	0.382134	0.408368	0.449793	0.480395	0.491038	0.488215	0.477528	0.462374	0.460255	0.480643	0.482478	0.387597	0.0688688	NaN	NaN	NaN	NaN
0.104312	0.0939137	0.127692	0.178508	0.199701	0.195586	0.176341	0.168469	0.200019	0.266425	0.316616	0.321573	0.290235	0.235015	0.205069	0.196709	0.177289	0.151302	0.130809	0.11037	0.0901455	0.08071	0.0785066	0.0969617	0.122277	0.141967	0.187338	0.2299	0.194459	0.111053	0.00586231	NaN	NaN	NaN	0.179283	0.389544	0.534751	0.629545	0.667407	0.655467	0.630944	0.631401	0.688818	0.749623	0.765567	0.775088	0.80611	0.835141	0.834528	0.800967
NaN	NaN	NaN	NaN	NaN	NaN	NaN	NaN	NaN	NaN	NaN	NaN	NaN	NaN	NaN	NaN	NaN	NaN	NaN	NaN	NaN	NaN	NaN	NaN	NaN	NaN	NaN	NaN	NaN	NaN	NaN	NaN	NaN	NaN	NaN	NaN	NaN	NaN	NaN	NaN	NaN	0.144706	0.467568	0.612918	0.684177	0.731953	0.772811	0.801202	0.816297	0.822517
NaN	NaN	NaN	NaN	NaN	NaN	NaN	0.147654	0.209607	0.290061	0.372508	0.44908	0.530675	0.616672	0.674567	0.713959	0.712656	0.636331	0.540941	0.463802	0.402581	0.346065	0.244303	0.0883447	NaN	NaN	NaN	NaN	NaN	0.00234738	0.206882	0.358346	0.422263	0.458215	0.456543	0.369123	0.2577	0.227198	0.254792	0.308492	0.37243	0.428847	0.484743	0.538944	0.594484	0.654248	0.693955	0.679361	0.600009	0.472637
NaN	NaN	NaN	NaN	NaN	NaN	NaN	NaN	0.0544419	0.123681	0.197766	0.258584	0.303531	0.334963	0.355586	0.359906	0.351372	0.331211	0.299291	0.274836	0.271562	0.299486	0.332512	0.332211	0.310272	0.31247	0.365063	0.438521	0.484623	0.49476	0.504329	0.546315	0.618102	0.683699	0.729988	0.777946	0.833215	0.87721	0.878755	0.815732	0.711792	0.616806	0.552779	0.502105	0.473031	0.467381	0.440861	0.423348	0.448267	0.502754
NaN	NaN	NaN	NaN	NaN	NaN	NaN	NaN	NaN	NaN	0.307937	0.278133	0.253927	0.216587	0.176645	0.14041	0.094788	0.0382149	NaN	NaN	NaN	NaN	NaN	NaN	0.0452923	0.159462	0.266446	0.37543	0.482417	0.560781	0.592059	0.551102	0.441572	0.270261	0.0696264	NaN	NaN	NaN	NaN	NaN	NaN	NaN	NaN	NaN	0.0448751	0.198479	0.222066	0.0848275	NaN	NaN
NaN	NaN	NaN	NaN	NaN	NaN	NaN	NaN	NaN	NaN	NaN	NaN	NaN	NaN	NaN	NaN	NaN	NaN	NaN	NaN	NaN	NaN	NaN	NaN	NaN	NaN	NaN	NaN	NaN	NaN	NaN	NaN	NaN	NaN	NaN	NaN	NaN	NaN	0.0846668	0.216417	0.290846	0.316543	0.2592	0.101958	NaN	NaN	0.0306291	0.204639	0.383187	0.525954
0.012452	0.0126997	0.0269913	0.0415245	0.0408231	0.0256451	0.0125538	0.0164227	0.0548695	0.125051	0.188255	0.204394	0.201978	0.246655	0.297293	0.303406	0.295165	0.267833	0.228196	0.21539	0.237663	0.290001	0.348513	0.391411	0.438995	0.468027	0.468435	0.475115	0.463152	0.423307	0.407108	0.438453	0.492237	0.537943	0.571681	0.598999	0.608909	0.585645	0.507191	0.377177	0.209555	0.000692299	NaN	NaN	0.102543	0.223557	0.324938	0.377334	0.310107	0.130458
NaN	NaN	NaN	NaN	NaN	NaN	0.00147641	NaN	NaN	NaN	NaN	NaN	NaN	NaN	NaN	NaN	NaN	NaN	NaN	NaN	NaN	NaN	NaN	NaN	NaN	NaN	NaN	NaN	NaN	NaN	NaN	NaN	NaN	NaN	NaN	NaN	NaN	NaN	NaN	NaN	0.0357666	0.0585416	0.077005	0.0994297	0.105858	0.11816	0.120748	0.0605717	NaN	NaN
NaN	NaN	NaN	NaN	NaN	NaN	NaN	NaN	NaN	NaN	NaN	NaN	NaN	NaN	NaN	NaN	NaN	NaN	0.441752	0.404683	0.352498	0.272727	0.163022	0.0540592	NaN	NaN	NaN	NaN	NaN	NaN	0.109156	0.287628	0.38224	0.493514	0.595156	0.652833	0.682832	0.648085	0.549371	0.426569	0.34654	0.33389	0.345809	0.369687	0.402846	0.437281	0.459098	0.420915	0.305641	0.172705
0.601655	0.585099	0.575039	0.576532	0.584277	0.608141	0.64546	0.669284	0.675117	0.695201	0.722263	0.732009	0.730915	0.73802	0.753187	0.752188	0.731982	0.724031	0.736204	0.745995	0.736566	0.708202	0.67929	0.652272	0.628481	0.606868	0.564769	0.471364	0.292597	0.0609011	NaN	NaN	NaN	0.240506	0.51533	0.691781	0.778174	0.79933	0.780896	0.732478	0.624491	0.431613	0.21865	0.107018	0.120343	0.183325	0.246842	0.275531	0.253752	0.195986
0.554415	0.611312	0.660015	0.690452	0.716002	0.750701	0.79507	0.832104	0.847461	0.848685	0.840461	0.826857	0.822585	0.831273	0.842586	0.843464	0.834277	0.830432	0.833509	0.834303	0.826135	0.800812	0.764193	0.731815	0.701419	0.667179	0.625545	0.564185	0.473293	0.369148	0.247445	0.0767801	NaN	0.0721889	0.426896	0.645309	0.771557	0.844772	0.875477	0.87841	0.844967	0.744913	0.596497	0.478923	0.45823	0.449485	0.421877	0.375752	0.315282	0.258345
NaN	NaN	NaN	NaN	NaN	NaN	NaN	NaN	NaN	NaN	NaN	NaN	NaN	NaN	NaN	NaN	NaN	NaN	NaN	NaN	NaN	NaN	NaN	NaN	NaN	NaN	NaN	NaN	NaN	NaN	NaN	NaN	NaN	NaN	NaN	NaN	NaN	NaN	NaN	NaN	NaN	NaN	NaN	NaN	NaN	NaN	0.373738	0.222546	0.118843	0.047204
NaN	NaN	NaN	NaN	NaN	NaN	NaN	NaN	NaN	NaN	NaN	NaN	NaN	NaN	NaN	NaN	NaN	NaN	NaN	NaN	NaN	NaN	NaN	NaN	NaN	NaN	NaN	NaN	NaN	NaN	NaN	NaN	NaN	NaN	NaN	NaN	NaN	NaN	NaN	NaN	NaN	NaN	NaN	NaN	NaN	NaN	0.327857	0.181053	0.0967847	0.0440404
NaN	NaN	NaN	NaN	NaN	NaN	NaN	NaN	NaN	NaN	NaN	NaN	NaN	NaN	NaN	NaN	NaN	4.44089e-16	0	NaN	0	0.00249286	0.0229732	0.0697259	0.0723302	0.0602406	0.0801434	0.131445	0.146978	0.137919	0.127788	0.222971	0.454127	0.77021	0.865425	0.864019	0.848472	0.827924	0.799063	0.778454	0.782261	0.797913	0.808557	0.809289	0.799038	0.77257	0.711599	0.583689	0.332914	NaN
0.314633	0.336413	0.28871	0.200169	0.0789207	NaN	NaN	NaN	NaN	0.117562	0.230779	0.288612	0.354365	0.454719	0.539121	0.622929	0.702177	0.735025	0.736231	0.739338	0.744652	0.740453	0.729792	0.726511	0.726409	0.71681	0.705077	0.700528	0.703318	0.697783	0.674429	0.644206	0.6231	0.601007	0.567818	0.539285	0.517189	0.485527	0.451001	0.422954	0.351729	0.00279111	NaN	NaN	NaN	NaN	NaN	NaN	NaN	NaN
NaN	NaN	NaN	NaN	NaN	NaN	NaN	NaN	NaN	NaN	NaN	NaN	NaN	NaN	NaN	NaN	NaN	NaN	NaN	NaN	NaN	NaN	NaN	NaN	NaN	NaN	NaN	NaN	NaN	NaN	NaN	NaN	NaN	NaN	NaN	NaN	NaN	NaN	NaN	NaN	0.101386	0.175957	0.252845	0.303553	0.32543	0.326166	0.270694	0.158095	0.0318245	NaN
NaN	NaN	NaN	NaN	NaN	NaN	NaN	NaN	NaN	NaN	NaN	NaN	NaN	NaN	NaN	NaN	NaN	NaN	NaN	NaN	NaN	NaN	NaN	NaN	NaN	NaN	NaN	NaN	NaN	NaN	NaN	NaN	NaN	NaN	NaN	NaN	NaN	NaN	NaN	NaN	NaN	NaN	0.0432441	0.14136	0.207976	0.254227	0.274852	0.23845	0.152964	0.0674751
0.404285	0.467331	0.505549	0.546034	0.564591	0.512956	0.439851	0.401932	0.378549	0.363568	0.365523	0.376224	0.358939	0.29984	0.235036	0.191796	0.158249	0.122264	0.0854888	0.0579687	0.0564441	0.0775591	0.133218	0.213427	0.280108	0.304281	0.312536	0.339281	0.387402	0.449031	0.52263	0.600992	0.656008	0.67632	0.686395	0.702996	0.720202	0.728431	0.730323	0.730311	0.729495	0.727179	0.722236	0.714197	0.700617	0.668706	0.584191	0.376536	0.0673737	NaN
NaN	NaN	NaN	NaN	NaN	NaN	NaN	NaN	NaN	NaN	NaN	NaN	NaN	0.000369572	0.0676405	0.134265	0.195582	0.237661	0.278996	0.331451	0.382034	0.428072	0.470297	0.511313	0.566783	0.629826	0.68435	0.724572	0.75178	0.777826	0.791916	0.771128	0.70499	0.601877	0.487175	0.385794	0.313353	0.279175	0.274377	0.298575	0.345919	0.395844	0.441808	0.479813	0.492368	0.469788	0.428952	0.364509	0.139882	0.0148997
NaN	NaN	NaN	NaN	NaN	NaN	NaN	NaN	NaN	NaN	NaN	NaN	NaN	NaN	NaN	NaN	NaN	NaN	NaN	NaN	NaN	NaN	NaN	NaN	NaN	NaN	NaN	NaN	NaN	NaN	NaN	NaN	NaN	NaN	NaN	NaN	NaN	NaN	0.50775	0.473481	0.455213	0.440237	0.414912	0.360415	0.244856	0.0752434	NaN	NaN	NaN	NaN
NaN	NaN	NaN	NaN	NaN	NaN	NaN	NaN	NaN	NaN	NaN	NaN	NaN	NaN	NaN	NaN	NaN	NaN	NaN	NaN	NaN	0.00523375	0.186741	0.322322	0.422514	0.500692	0.588783	0.664736	0.70692	0.720245	0.725867	0.740711	0.749184	0.756333	0.790574	0.849712	0.900478	0.932023	0.948506	0.947147	0.930755	0.912851	0.899063	0.88055	0.847303	0.794875	0.705117	0.557998	0.355585	0.120372
0.172907	0.190885	0.209196	0.273293	0.366196	0.452868	0.522953	0.588943	0.640421	0.626329	0.533054	0.50152	0.557755	0.637848	0.702794	0.752746	0.805351	0.847247	0.864873	0.862121	0.843844	0.810464	0.753387	0.706148	0.701497	0.721579	0.752606	0.783994	0.802401	0.814575	0.818452	0.815974	0.809142	0.790085	0.752714	0.706399	0.646906	0.542284	0.402057	0.279145	0.187791	0.127872	0.105765	0.133009	0.200975	0.291173	0.381802	0.446047	0.478933	0.502455
0.928869	0.924061	0.907179	0.878878	0.847016	0.815829	0.784337	0.749042	0.707187	0.663221	0.628221	0.60568	0.582826	0.556755	0.546367	0.552529	0.564803	0.572857	0.565392	0.543884	0.514122	0.487807	0.476869	0.472045	0.45495	0.422292	0.387472	0.360847	0.337308	0.315047	0.29568	0.270113	0.231253	0.187406	0.149674	0.115992	0.0793901	0.0485728	0.0409544	0.0497726	0.0481114	0.0332319	0.00547767	NaN	NaN	NaN	NaN	0.0183874	0.0248388	0.0402524
0.153296	0.184738	0.198222	0.200285	0.19365	0.184056	0.163669	0.11946	0.0568178	NaN	NaN	NaN	NaN	NaN	NaN	NaN	NaN	NaN	NaN	0.0278569	0.140147	0.261096	0.386637	0.506803	0.614474	0.692755	0.728359	0.727617	0.708237	0.697529	0.71424	0.749889	0.782321	0.808785	0.839383	0.863682	0.870056	0.848825	0.802591	0.741184	0.664915	0.573238	0.481562	0.4093	0.371397	0.373384	0.386704	0.378634	0.338448	0.282127
NaN	NaN	NaN	NaN	NaN	NaN	NaN	NaN	NaN	NaN	NaN	NaN	NaN	NaN	NaN	NaN	NaN	NaN	NaN	NaN	NaN	NaN	NaN	NaN	NaN	NaN	NaN	NaN	NaN	NaN	NaN	NaN	NaN	NaN	NaN	NaN	NaN	0.440671	0.373095	0.423574	0.548969	0.66784	0.750286	0.799721	0.826893	0.837316	0.830976	0.801898	0.723739	0.509554
NaN	NaN	NaN	NaN	NaN	NaN	NaN	NaN	NaN	NaN	NaN	NaN	NaN	NaN	NaN	NaN	NaN	NaN	NaN	NaN	NaN	NaN	NaN	NaN	NaN	NaN	NaN	NaN	NaN	NaN	NaN	NaN	NaN	NaN	NaN	NaN	NaN	NaN	NaN	0.0217428	0.125825	0.334856	0.522878	0.657574	0.74781	0.800432	0.827692	0.810611	0.648986	0.248573
0.181671	0.247297	0.358364	0.489533	0.564408	0.555759	0.53357	0.537416	0.574559	0.63706	0.710849	0.783528	0.80531	0.737487	0.608305	0.489481	0.39659	0.330508	0.293176	0.285664	0.320681	0.38811	0.461441	0.512963	0.547015	0.541423	0.449013	0.292161	0.159028	0.103014	0.111623	0.159201	0.228547	0.279899	0.320474	0.382344	0.443774	0.46846	0.414819	0.320089	0.315068	0.347465	0.255	NaN	NaN	NaN	NaN	NaN	NaN	NaN
0.338985	0.440249	0.520859	0.604506	0.622051	0.563884	0.509446	0.477911	0.473654	0.498047	0.5437	0.592526	0.606467	0.584945	0.555789	0.521324	0.458812	0.39652	0.369511	0.373323	0.420217	0.511012	0.608485	0.668796	0.693599	0.661377	0.516621	0.311515	0.171762	0.117727	0.127802	0.180084	0.235433	0.26123	0.276604	0.345139	0.471136	0.540399	0.477599	0.312992	0.194135	0.14384	0.0535759	NaN	NaN	0.0612538	0.109268	0.123663	0.1314	0.19088
NaN	NaN	NaN	NaN	NaN	NaN	NaN	NaN	NaN	NaN	NaN	NaN	NaN	NaN	NaN	NaN	NaN	NaN	NaN	NaN	NaN	NaN	NaN	NaN	NaN	0.351936	0.391004	0.457992	0.557326	0.660014	0.737524	0.79639	0.823395	0.80709	0.776518	0.737014	0.662424	0.532285	0.365598	0.268309	0.313009	0.405669	0.470972	0.505208	0.467904	0.280483	NaN	NaN	0.327515	0.592335
NaN	NaN	NaN	NaN	NaN	NaN	NaN	NaN	NaN	NaN	NaN	NaN	NaN	NaN	NaN	NaN	NaN	NaN	NaN	NaN	NaN	NaN	NaN	NaN	NaN	0.349384	0.388679	0.449495	0.539006	0.632823	0.709253	0.777256	0.817241	0.809495	0.781391	0.735619	0.643836	0.492883	0.319449	0.230129	0.288898	0.403025	0.484478	0.513715	0.446869	0.1795	NaN	0.0574191	0.438872	0.669372
0.472011	0.603173	0.726326	0.819216	0.878458	0.908493	0.912861	0.898959	0.877864	0.856265	0.8381	0.824108	0.810597	0.798124	0.791617	0.792879	0.799016	0.807608	0.816021	0.821564	0.822002	0.815236	0.806686	0.80087	0.786153	0.750432	0.687291	0.591614	0.435586	0.167883	NaN	0.129704	0.359429	0.491659	0.556004	0.577021	0.550293	0.46522	0.313765	0.0954819	NaN	NaN	0.0844062	0.311351	0.490269	0.620466	0.698807	0.694606	0.536705	0.169557
NaN	NaN	NaN	NaN	NaN	NaN	NaN	NaN	NaN	NaN	NaN	NaN	NaN	NaN	NaN	NaN	NaN	NaN	NaN	NaN	NaN	NaN	NaN	NaN	NaN	NaN	NaN	NaN	NaN	NaN	NaN	NaN	NaN	NaN	NaN	0.0496419	0.420969	0.608645	0.714567	0.77361	0.799996	0.792078	0.752766	0.690777	0.622915	0.558746	0.492927	0.437664	0.406405	0.381612
NaN	NaN	NaN	NaN	NaN	NaN	NaN	NaN	NaN	NaN	NaN	NaN	NaN	NaN	NaN	NaN	NaN	NaN	NaN	NaN	NaN	NaN	NaN	NaN	NaN	NaN	NaN	NaN	NaN	NaN	NaN	NaN	NaN	NaN	NaN	NaN	NaN	0.698472	0.662753	0.632384	0.578437	0.486456	0.362273	0.216011	0.0553598	NaN	NaN	0.0388524	0.299786	0.464897
NaN	NaN	NaN	0.06809	NaN	NaN	NaN	NaN	0.0429956	0.101247	0.169364	0.224319	0.254037	0.273917	0.297067	0.303045	0.282387	0.264676	0.276408	0.308185	0.362171	0.4591	0.601196	0.738069	0.818175	0.848861	0.868908	0.890737	0.905231	0.912753	0.919691	0.924936	0.919752	0.904726	0.879971	0.843566	0.798652	0.754271	0.718997	0.679197	0.626848	0.569124	0.513471	0.474723	0.457982	0.446391	0.438991	0.444425	0.44164	0.404065
NaN	NaN	NaN	NaN	NaN	NaN	NaN	0.0757429	0.146946	0.195017	0.248225	0.296238	0.328034	0.35284	0.350247	0.320867	0.304616	0.319177	0.35333	0.398579	0.460714	0.549456	0.653456	0.750856	0.823298	0.863115	0.889306	0.913449	0.929227	0.939149	0.940398	0.934479	0.925895	0.907927	0.881765	0.84842	0.799609	0.738807	0.681758	0.642511	0.609099	0.575163	0.561616	0.566011	0.574943	0.582685	0.594054	0.604561	0.60499	0.593973
NaN	NaN	NaN	NaN	NaN	NaN	NaN	NaN	NaN	NaN	NaN	0.171558	0.317993	0.34395	0.351072	0.387838	0.417975	0.462573	0.550015	0.619442	0.628266	0.606493	0.55114	0.466088	0.40804	0.368974	0.348397	0.358282	0.375013	0.397605	0.429665	0.435772	0.423797	0.398623	0.347862	0.295575	0.25776	0.277816	0.369234	0.461826	0.54292	0.596869	0.60437	0.576388	0.516511	0.401134	0.228728	0.0562425	NaN	NaN
NaN	NaN	NaN	NaN	NaN	NaN	NaN	NaN	NaN	NaN	NaN	NaN	NaN	NaN	NaN	NaN	NaN	NaN	NaN	NaN	NaN	0.516276	0.484	0.471661	0.47363	0.500451	0.530814	0.541803	0.560954	0.609017	0.667937	0.717581	0.763859	0.807716	0.839576	0.852069	0.85562	0.860748	0.862975	0.856789	0.838124	0.806739	0.747667	0.627168	0.41323	0.100505	NaN	NaN	NaN	NaN
NaN	NaN	NaN	NaN	NaN	NaN	NaN	NaN	NaN	NaN	NaN	0.09342	0.202269	0.293339	0.324193	0.332047	0.372199	0.433146	0.457746	0.47842	0.500882	0.522648	0.55539	0.585995	0.599698	0.60802	0.669569	0.749716	0.792643	0.794801	0.777442	0.748064	0.711237	0.696745	0.700411	0.703795	0.696619	0.671244	0.638147	0.615829	0.600275	0.563617	0.489419	0.394404	0.304213	0.211379	0.0976442	NaN	NaN	NaN
NaN	NaN	NaN	NaN	NaN	NaN	NaN	NaN	NaN	NaN	NaN	NaN	NaN	NaN	0.0133682	0.0616488	0.129821	0.102807	0.0492169	0.0287191	0.0427899	0.183228	0.170866	0.0581953	NaN	NaN	NaN	NaN	NaN	NaN	NaN	NaN	NaN	NaN	NaN	NaN	NaN	NaN	NaN	NaN	NaN	0.0217968	NaN	0.00167477	0.149234	0.283713	0.381937	0.492642	0.631518	0.774403
NaN	NaN	NaN	NaN	NaN	NaN	NaN	NaN	NaN	NaN	NaN	NaN	NaN	NaN	NaN	NaN	NaN	NaN	NaN	NaN	NaN	0.0134	0.0665388	0.0376789	NaN	NaN	NaN	NaN	NaN	NaN	NaN	NaN	NaN	0.00223118	0.387019	0.595308	0.617948	0.544645	0.432545	0.274287	0.0975328	NaN	NaN	NaN	0.12271	0.254434	0.35672	0.47881	0.632692	0.779991
0.0112762	0.0518329	0.115872	0.145004	0.193985	0.295094	0.367773	0.394707	0.455438	0.531321	0.537167	0.466836	0.370104	0.283365	0.175732	0.0454951	NaN	NaN	NaN	NaN	NaN	NaN	NaN	NaN	NaN	NaN	NaN	NaN	NaN	NaN	NaN	NaN	NaN	NaN	NaN	NaN	NaN	NaN	NaN	NaN	NaN	NaN	NaN	NaN	NaN	NaN	NaN	NaN	NaN	NaN
0.204787	0.256071	0.331767	0.339294	0.366787	0.466243	0.540535	0.55983	0.581331	0.586773	0.554825	0.486292	0.415949	0.38419	0.332994	0.195802	0.012512	NaN	NaN	NaN	NaN	NaN	NaN	0.03757	0.0177747	NaN	NaN	NaN	NaN	NaN	NaN	NaN	NaN	NaN	NaN	NaN	NaN	NaN	0.564746	0.646677	0.657193	0.654168	0.65266	0.654791	0.647351	0.614481	0.553795	0.474234	0.368504	0.224043
NaN	NaN	NaN	NaN	NaN	NaN	NaN	NaN	NaN	NaN	0.0624631	0.0654439	0.0765835	0.0934111	0.132477	0.193388	0.236838	0.256039	0.28452	0.350407	0.424697	0.507131	0.640978	0.749959	0.680616	0.467215	0.223932	NaN	NaN	NaN	NaN	NaN	NaN	NaN	NaN	NaN	0.0379569	0.217375	0.387093	0.504362	0.564445	0.586125	0.589635	0.505147	0.304507	0.107198	0.043375	0.109066	0.188112	0.224556
NaN	NaN	NaN	NaN	NaN	NaN	NaN	NaN	NaN	NaN	NaN	NaN	0.0137657	0.0763692	0.151029	0.246426	0.368627	0.452527	0.490315	0.55109	0.617976	0.64216	0.589846	0.438293	0.282823	0.181625	0.0897717	0.0102349	NaN	NaN	NaN	NaN	NaN	NaN	NaN	NaN	NaN	NaN	NaN	0.0656003	0.156692	0.251443	0.346186	0.438469	0.51559	0.552171	0.524323	0.38191	0.0728193	NaN
NaN	NaN	NaN	NaN	NaN	NaN	0.0427715	0.0705357	0.0806752	0.0917779	0.0844454	0.0693749	0.0755688	0.120129	0.158765	0.161885	0.175828	0.197355	0.215007	0.259888	0.313851	0.341173	0.304782	0.204578	0.116316	0.0697697	0.0199102	NaN	NaN	NaN	NaN	NaN	NaN	NaN	NaN	NaN	NaN	NaN	NaN	NaN	NaN	NaN	NaN	NaN	NaN	NaN	NaN	NaN	NaN	NaN
0.21167	0.130293	0.0727996	0.0798629	0.106348	0.0938483	0.0864682	0.0515284	NaN	NaN	NaN	0.0295073	0.0819289	0.107606	0.13472	0.19145	0.279082	0.32973	0.312804	0.286167	0.308072	0.370728	0.421156	0.434205	0.424748	0.395386	0.342887	0.236064	0.0729637	NaN	NaN	NaN	NaN	NaN	NaN	NaN	NaN	NaN	NaN	NaN	0.062064	0.152999	0.235642	0.315273	0.392086	0.467336	0.537079	0.586539	0.578989	0.449591
NaN	NaN	NaN	NaN	NaN	NaN	NaN	NaN	NaN	NaN	NaN	NaN	NaN	NaN	NaN	NaN	NaN	NaN	NaN	NaN	NaN	NaN	NaN	0.110924	0.213426	0.264995	0.280232	0.30083	0.345176	0.403306	0.471799	0.529108	0.56084	0.582087	0.634799	0.738524	0.832025	0.863495	0.850798	0.822516	0.777846	0.729051	0.707426	0.710794	0.721026	0.745064	0.779897	0.786967	0.753479	0.68344
NaN	NaN	NaN	NaN	NaN	NaN	NaN	NaN	NaN	NaN	NaN	NaN	0.0271462	0.043474	0.0183169	NaN	NaN	NaN	NaN	NaN	NaN	NaN	NaN	NaN	0.0333099	0.150528	0.250229	0.315441	0.369472	0.430813	0.474179	0.460802	0.407634	0.385946	0.425737	0.49829	0.557296	0.573894	0.500579	0.315592	0.125768	0.0728141	0.104458	0.174633	0.300311	0.445925	0.569974	0.67671	0.765902	0.828734
NaN	NaN	NaN	NaN	NaN	NaN	NaN	NaN	NaN	NaN	NaN	NaN	NaN	NaN	NaN	NaN	NaN	NaN	NaN	NaN	NaN	NaN	NaN	NaN	NaN	0.0401141	0.0787468	0.0466752	NaN	NaN	NaN	NaN	NaN	NaN	NaN	NaN	NaN	0.00447158	0.0713027	0.10108	0.11287	0.142814	0.174248	0.189542	0.209858	0.233877	0.236102	0.209479	0.176906	0.154683
0.112783	0.130139	0.138587	0.160702	0.189416	0.211758	0.230181	0.237177	0.232307	0.228499	0.243754	0.291373	0.34613	0.361786	0.333621	0.286269	0.236795	0.188792	0.13888	0.0913425	0.0475639	0.00572852	NaN	0.0198664	0.0779901	0.126578	0.157697	0.175239	0.179804	0.189938	0.212276	0.226726	0.225024	0.207404	0.176162	0.137808	0.113018	0.120968	0.136712	0.0953518	0.000908489	NaN	NaN	NaN	0.11133	0.314626	0.461685	0.54213	0.586907	0.613919
0.0966969	0.16669	0.318675	0.424684	0.427204	0.373991	0.274745	0.150417	0.0705931	0.049074	0.0443636	0.0466009	0.0872988	0.133837	0.174065	0.20948	0.204439	0.204427	0.23049	0.245975	0.247068	0.252621	0.270786	0.297011	0.311767	0.327268	0.370807	0.429328	0.481497	0.511945	0.509058	0.465092	0.373937	0.272717	0.270335	0.421435	0.609838	0.751143	0.829013	0.866117	0.884574	0.89178	0.890955	0.887377	0.880162	0.856601	0.802208	0.720345	0.622872	0.508353
0.185316	0.348412	0.488009	0.595864	0.665247	0.676272	0.627275	0.53102	0.454562	0.425187	0.401923	0.331206	0.252107	0.219551	0.204793	0.18852	0.139704	0.0766265	0.038942	0.0435086	0.0762651	0.119767	0.161553	0.21663	0.272758	0.312234	0.357214	0.404107	0.442087	0.458775	0.423795	0.311864	0.190038	0.163273	0.293605	0.498105	0.656263	0.761148	0.832412	0.879876	0.905747	0.911978	0.905293	0.895861	0.883708	0.858329	0.810545	0.738385	0.644692	0.531188
0.278916	0.273253	0.164347	0.0128829	NaN	NaN	0.0121387	0.0813418	0.125475	0.129055	0.13031	0.168918	0.22846	0.268522	0.274686	0.288003	0.309711	0.364053	0.464612	0.534894	0.559858	0.555167	0.529366	0.502166	0.486779	0.493665	0.525294	0.57285	0.621633	0.646075	0.640602	0.617077	0.56285	0.474467	0.426698	0.476184	0.599424	0.734615	0.820417	0.860371	0.876604	0.879863	0.877284	0.871663	0.858968	0.831795	0.783858	0.710935	0.617783	0.517521
NaN	NaN	NaN	NaN	NaN	NaN	NaN	NaN	NaN	NaN	NaN	NaN	NaN	NaN	NaN	NaN	NaN	NaN	NaN	NaN	NaN	NaN	NaN	NaN	NaN	NaN	NaN	NaN	NaN	NaN	NaN	NaN	NaN	NaN	NaN	NaN	NaN	NaN	NaN	NaN	NaN	NaN	NaN	0.268985	0.311202	0.314022	0.270108	0.223603	0.248185	0.309765
0.0233523	0.0756918	0.146421	0.231327	0.276908	0.26713	0.260921	0.316756	0.389298	0.426865	0.448861	0.486852	0.517141	0.524	0.526659	0.544356	0.550866	0.509605	0.441515	0.403611	0.404647	0.388949	0.340156	0.277923	0.239894	0.245329	0.287632	0.359353	0.446451	0.534849	0.608145	0.653555	0.664047	0.648933	0.637646	0.636418	0.631226	0.624685	0.613956	0.578517	0.543106	0.543866	0.568377	0.578162	0.555278	0.512148	0.463176	0.379013	0.216351	0.00316409
NaN	NaN	NaN	NaN	NaN	NaN	NaN	NaN	NaN	NaN	NaN	NaN	NaN	NaN	NaN	NaN	NaN	NaN	NaN	NaN	0.0507693	0.123352	0.146754	0.151543	0.185385	0.242506	0.274473	0.302375	0.358567	0.441147	0.532309	0.580188	0.559196	0.521064	0.54975	0.62154	0.572118	0.413981	0.332355	0.385031	0.426667	0.443185	0.50309	0.518767	0.478154	0.401616	0.330075	0.299769	0.284874	0.254827
NaN	NaN	NaN	NaN	NaN	NaN	NaN	NaN	NaN	NaN	0.0417225	0.0764188	0.0919038	0.0773328	0.0419115	0.0043701	NaN	NaN	NaN	NaN	NaN	0.0327604	0.0655725	0.0940625	0.0948539	0.0663173	0.0688212	0.136287	0.229572	0.302808	0.355886	0.368822	0.349736	0.36805	0.428365	0.438911	0.357279	0.245624	0.187538	0.169103	0.106273	NaN	NaN	NaN	0.106561	0.126048	0.0590198	0.00320951	NaN	NaN
0.0381346	0.00553574	NaN	NaN	NaN	NaN	NaN	NaN	NaN	0.00523225	0.0622467	0.102539	0.122968	0.112469	0.0761769	0.0262082	NaN	NaN	NaN	NaN	NaN	NaN	NaN	NaN	NaN	NaN	NaN	NaN	0.0656775	0.159961	0.247981	0.315583	0.37716	0.46725	0.544771	0.518402	0.375148	0.151196	NaN	NaN	NaN	NaN	NaN	NaN	NaN	NaN	NaN	NaN	NaN	NaN
0.135898	0.186368	0.2385	0.297359	0.341464	0.362746	0.378327	0.40025	0.430756	0.454701	0.465409	0.473902	0.48301	0.495049	0.512566	0.531923	0.560522	0.598636	0.638328	0.680652	0.712976	0.730892	0.744487	0.753155	0.747921	0.735291	0.731651	0.737376	0.743679	0.75401	0.776234	0.797589	0.801472	0.796682	0.769383	0.719837	0.685754	0.679258	0.704583	0.750152	0.751556	0.685742	0.566753	0.408636	0.253558	0.145001	0.0664959	NaN	NaN	NaN
0.400812	0.448665	0.533034	0.610043	0.672563	0.738795	0.785946	0.799851	0.809449	0.827473	0.842793	0.86693	0.896858	0.911777	0.908968	0.898276	0.885339	0.87368	0.865901	0.849109	0.81205	0.769213	0.720135	0.667071	0.603464	0.535806	0.492123	0.478986	0.494292	0.516109	0.54046	0.564696	0.596258	0.637649	0.679911	0.718859	0.751005	0.778928	0.804258	0.823481	0.834604	0.839281	0.835034	0.818078	0.778847	0.692617	0.524254	0.262645	0.005386	NaN
NaN	NaN	NaN	NaN	NaN	NaN	NaN	NaN	NaN	NaN	NaN	NaN	NaN	NaN	NaN	NaN	NaN	0.0273774	0.158228	0.203422	0.224093	0.268104	0.293569	0.264739	0.210419	0.182142	0.182778	0.193015	0.218726	0.254709	0.272765	0.284047	0.318586	0.373349	0.423265	0.463371	0.501033	0.546803	0.591093	0.619306	0.625834	0.589932	0.498807	0.384144	0.259058	0.13153	0.0240316	NaN	NaN	NaN
0.217653	0.183655	0.132376	0.0529418	NaN	NaN	NaN	NaN	NaN	0.0532945	0.162721	0.237557	0.339413	0.407532	0.480197	0.612691	0.726995	0.761806	0.689234	0.566619	0.520452	0.528399	0.533812	0.552731	0.563601	0.542818	0.5138	0.494464	0.550216	0.638698	0.686233	0.717535	0.740637	0.729588	0.709684	0.693341	0.688538	0.630819	0.314057	NaN	NaN	NaN	NaN	NaN	NaN	NaN	NaN	NaN	NaN	NaN
NaN	NaN	NaN	NaN	NaN	NaN	NaN	NaN	NaN	NaN	NaN	NaN	NaN	NaN	NaN	NaN	NaN	NaN	NaN	NaN	NaN	NaN	NaN	NaN	NaN	NaN	NaN	NaN	NaN	NaN	NaN	NaN	NaN	NaN	NaN	NaN	NaN	0.470073	0.547419	0.645318	0.733207	0.793527	0.821559	0.826456	0.814155	0.776336	0.70167	0.594081	0.505184	0.528117
0.187786	0.227997	0.262599	0.311489	0.347318	0.380544	0.397179	0.383629	0.370102	0.350389	0.31199	0.271039	0.192759	0.0785175	NaN	NaN	0.0344134	0.159594	0.280918	0.341957	0.3756	0.422701	0.465866	0.497574	0.53398	0.567525	0.582228	0.594155	0.613646	0.629325	0.628587	0.621512	0.637197	0.665991	0.674264	0.671548	0.6771	0.69991	0.734679	0.774803	0.810506	0.751945	0.52896	0.240059	0.0090803	NaN	NaN	NaN	NaN	NaN
NaN	NaN	NaN	NaN	NaN	NaN	NaN	NaN	NaN	NaN	NaN	NaN	NaN	NaN	NaN	NaN	NaN	NaN	0.126747	0.290637	0.419211	0.511898	0.554482	0.535034	0.49117	0.463225	0.441542	0.430393	0.430839	0.42399	0.389821	0.349179	0.351438	0.397253	0.441769	0.456089	0.463834	0.491896	0.523454	0.571985	0.63993	0.654078	0.593974	0.461096	0.256703	0.0685008	NaN	NaN	NaN	NaN
NaN	NaN	NaN	NaN	NaN	NaN	NaN	NaN	NaN	NaN	NaN	0.011985	0.0389707	0.0417404	0.0357879	0.0371717	0.0944254	0.230976	0.381209	0.455697	0.414077	0.334113	0.288957	0.209563	0.0602749	NaN	NaN	NaN	NaN	NaN	NaN	NaN	NaN	NaN	NaN	NaN	0.0340743	0.247528	0.402127	0.442015	0.388261	0.322572	0.248946	0.134246	0.0252089	0.0375058	0.265607	0.529262	0.683396	0.722816
NaN	NaN	NaN	NaN	NaN	NaN	NaN	NaN	NaN	NaN	NaN	NaN	NaN	NaN	NaN	NaN	NaN	NaN	NaN	NaN	NaN	NaN	NaN	NaN	NaN	NaN	NaN	NaN	0.840382	0.888501	0.888937	0.869425	0.850427	0.833731	0.822692	0.810472	0.794455	0.779989	0.773881	0.777395	0.785003	0.790097	0.786751	0.740979	0.559561	0.286233	0.379186	0.51143	0.555949	0.557703
NaN	NaN	NaN	NaN	NaN	NaN	NaN	NaN	NaN	NaN	NaN	NaN	NaN	NaN	NaN	NaN	NaN	NaN	NaN	NaN	NaN	NaN	NaN	NaN	NaN	NaN	NaN	NaN	NaN	NaN	NaN	NaN	NaN	NaN	NaN	NaN	0.462067	0.327011	0.274249	0.291452	0.369428	0.469504	0.545768	0.52051	0.292325	0.239404	0.414474	0.543333	0.595421	0.602764
NaN	NaN	NaN	NaN	NaN	NaN	NaN	NaN	NaN	NaN	0.0195255	0.0280828	0.0692903	0.10121	0.0485186	NaN	0.020618	0.0556008	0.0613451	0.063309	0.0911197	0.116391	0.0939447	0.0430766	0.0414234	0.079089	0.0645091	0.0254694	0.00674287	NaN	NaN	0.0848134	0.212711	0.3689	0.555467	0.700319	0.805674	0.881236	0.91442	0.920945	0.924783	0.927732	0.919901	0.878778	0.757906	0.587008	0.433478	0.28683	0.123435	NaN
NaN	NaN	NaN	NaN	NaN	NaN	NaN	NaN	NaN	NaN	NaN	NaN	NaN	NaN	NaN	NaN	0.0260188	0.0816623	0.0887806	0.0918714	0.107822	0.111103	0.102018	0.131817	0.219765	0.330778	0.367526	0.325462	0.32118	0.329051	0.344545	0.406795	0.484558	0.600817	0.766591	0.857433	0.882345	0.891112	0.889927	0.901048	0.915281	0.911239	0.87904	0.823385	0.779675	0.732294	0.630303	0.447002	0.146688	NaN
0.0737723	0.0645293	0.129242	0.302121	0.51041	0.632151	0.666813	0.675866	0.675029	0.660011	0.653343	0.657979	0.647393	0.608663	0.566876	0.537369	0.507409	0.469842	0.442238	0.460446	0.519187	0.562682	0.593197	0.625689	0.660647	0.712548	0.764992	0.783568	0.770334	0.753665	0.740428	0.730958	0.737995	0.734321	0.710782	0.683668	0.666863	0.671411	0.688494	0.70335	0.719882	0.731136	0.721844	0.700097	0.688683	0.681516	0.649745	0.567882	0.384715	0.028198
NaN	0.00190374	NaN	NaN	0.0873976	0.254158	0.351102	0.408791	0.435539	0.440914	0.447124	0.438743	0.403423	0.366727	0.341988	0.323628	0.306108	0.295625	0.302155	0.336662	0.400861	0.450904	0.478604	0.505834	0.543249	0.606322	0.677374	0.697956	0.667431	0.654789	0.675114	0.697728	0.721072	0.716399	0.687823	0.661884	0.651316	0.655149	0.655373	0.651494	0.661096	0.679682	0.690122	0.689952	0.698241	0.70122	0.645034	0.480973	0.219317	NaN
0.0187898	NaN	NaN	0.00451262	0.114741	0.150066	0.0807382	NaN	NaN	NaN	NaN	NaN	NaN	NaN	NaN	0.0121316	0.152943	0.348742	0.451139	0.463099	0.475573	0.503103	0.557605	0.628869	0.654205	0.595633	0.479557	0.365741	0.251192	0.0953357	0.0105055	NaN	NaN	NaN	0.0625498	0.406455	0.655788	0.809974	0.868956	0.883582	0.891026	0.901221	0.911202	0.918625	0.922923	0.924123	0.91486	0.879113	0.788574	0.578057
NaN	NaN	NaN	NaN	NaN	NaN	NaN	NaN	NaN	NaN	NaN	NaN	NaN	NaN	NaN	NaN	NaN	NaN	NaN	NaN	NaN	0.033051	0.0815027	0.129241	0.152876	0.127379	0.0963217	0.0933915	0.117678	0.162625	0.228427	0.321413	0.392388	0.394673	0.334778	0.237528	0.174717	0.14441	0.10587	0.0360877	NaN	NaN	NaN	NaN	NaN	NaN	NaN	NaN	NaN	NaN
NaN	NaN	NaN	NaN	NaN	NaN	NaN	NaN	NaN	NaN	NaN	0.00753263	0.178507	0.318587	0.196382	0.0409276	NaN	NaN	NaN	NaN	NaN	NaN	NaN	NaN	NaN	NaN	NaN	NaN	NaN	NaN	0.0154463	0.0261166	NaN	NaN	NaN	NaN	NaN	NaN	NaN	NaN	NaN	NaN	NaN	0.0739457	0.152204	0.167099	0.182875	0.232304	0.26887	0.28166
NaN	NaN	NaN	NaN	NaN	NaN	NaN	NaN	NaN	NaN	NaN	NaN	NaN	NaN	NaN	NaN	NaN	NaN	NaN	NaN	NaN	0.0493746	0.144332	0.209317	0.257902	0.248007	0.169206	0.0501692	NaN	NaN	NaN	NaN	0.018974	0.196142	0.368877	0.490256	0.536967	0.538782	0.499978	0.431603	0.350969	0.258643	0.201565	0.224453	0.342065	0.492341	0.594091	0.63877	0.6411	0.597423
NaN	NaN	NaN	NaN	NaN	NaN	NaN	NaN	NaN	NaN	NaN	NaN	NaN	NaN	NaN	NaN	NaN	NaN	NaN	NaN	NaN	NaN	NaN	NaN	NaN	NaN	0.418448	0.484249	0.551485	0.606229	0.654014	0.691023	0.717144	0.721871	0.699794	0.66154	0.61313	0.54894	0.473397	0.403267	0.320747	0.190736	0.0577437	NaN	NaN	NaN	NaN	0.0756871	0.143911	0.193095
0.481068	0.561338	0.67333	0.747329	0.783699	0.814066	0.816104	0.755908	0.673516	0.621076	0.581506	0.551972	0.553584	0.573747	0.594015	0.613726	0.640871	0.661659	0.673356	0.699288	0.748419	0.795694	0.813114	0.797084	0.775571	0.761364	0.746019	0.72148	0.67669	0.614887	0.539501	0.454349	0.387676	0.345585	0.30738	0.264662	0.234082	0.240957	0.266529	0.300867	0.358337	0.446055	0.556168	0.636686	0.659388	0.648256	0.610544	0.559269	0.517851	0.486889
0.50716	0.554485	0.565484	0.546491	0.532696	0.529495	0.522363	0.499814	0.453472	0.382933	0.304875	0.225579	0.131332	0.0236587	NaN	NaN	0.109426	0.319454	0.436014	0.390873	0.30669	0.30245	0.351542	0.397139	0.403143	0.359356	0.297934	0.249657	0.207277	0.186856	0.177868	0.130708	0.0732348	0.0283514	NaN	NaN	NaN	NaN	NaN	NaN	NaN	NaN	NaN	NaN	NaN	NaN	NaN	NaN	NaN	NaN
NaN	NaN	NaN	NaN	NaN	NaN	NaN	NaN	NaN	NaN	NaN	NaN	NaN	NaN	NaN	NaN	NaN	NaN	NaN	NaN	NaN	NaN	NaN	NaN	NaN	NaN	NaN	NaN	NaN	NaN	NaN	NaN	NaN	NaN	0.195374	0.341289	0.408158	0.420339	0.414731	0.410432	0.423357	0.451502	0.489041	0.546136	0.620133	0.691607	0.749238	0.786198	0.800875	0.796611
0.0665855	0.000367108	NaN	NaN	NaN	NaN	NaN	NaN	NaN	NaN	NaN	NaN	NaN	NaN	NaN	NaN	0.0309533	0.0881318	0.0988936	0.0874288	0.0838655	0.0989206	0.148798	0.194442	0.204128	0.216307	0.248987	0.301523	0.347297	0.314975	0.0644258	NaN	NaN	0.0444839	0.184355	0.280858	0.337375	0.356601	0.351524	0.336587	0.309542	0.283159	0.27542	0.282535	0.298083	0.334731	0.397033	0.486406	0.585969	0.671038
NaN	NaN	NaN	NaN	NaN	NaN	NaN	NaN	NaN	NaN	NaN	NaN	NaN	NaN	NaN	NaN	NaN	NaN	NaN	NaN	NaN	NaN	NaN	NaN	NaN	NaN	NaN	NaN	NaN	NaN	NaN	0.151197	0.257878	0.355982	0.434229	0.495128	0.542619	0.571027	0.571832	0.551262	0.524707	0.502244	0.484713	0.473661	0.478692	0.502502	0.546952	0.620801	0.705641	0.760171
0.298808	0.333577	0.36086	0.370237	0.346789	0.306876	0.266823	0.191567	0.0780385	NaN	NaN	NaN	NaN	NaN	NaN	NaN	NaN	NaN	0.0710299	0.166802	0.245839	0.286533	0.295463	0.297455	0.287269	0.269304	0.256964	0.234522	0.177818	0.097735	0.0376279	0.00873193	0.00563462	0.0200086	0.0396325	0.05966	0.0930757	0.163904	0.262458	0.341766	0.389276	0.426437	0.44929	0.446965	0.387331	0.268677	0.135794	NaN	NaN	NaN
NaN	NaN	NaN	NaN	NaN	NaN	NaN	NaN	0.033623	0.145356	0.203266	0.128746	0.0176102	NaN	NaN	NaN	NaN	NaN	NaN	NaN	NaN	NaN	NaN	NaN	NaN	NaN	NaN	NaN	NaN	0.0111122	0.0608919	0.141785	0.256028	0.352575	0.361436	0.304931	0.226045	0.105409	NaN	NaN	NaN	NaN	NaN	NaN	NaN	NaN	0.179975	0.361863	0.48813	0.553836
NaN	NaN	NaN	NaN	NaN	NaN	NaN	NaN	NaN	NaN	NaN	NaN	NaN	NaN	NaN	NaN	NaN	NaN	NaN	NaN	NaN	NaN	NaN	NaN	NaN	NaN	NaN	NaN	NaN	NaN	NaN	NaN	NaN	NaN	NaN	NaN	NaN	NaN	NaN	NaN	NaN	NaN	NaN	NaN	0.0495741	0.292652	0.456938	0.552527	0.611328	0.642148
NaN	NaN	NaN	NaN	NaN	NaN	NaN	NaN	NaN	NaN	NaN	NaN	NaN	NaN	NaN	NaN	NaN	NaN	NaN	NaN	NaN	0.145762	0.195316	0.23943	0.230224	0.193619	0.184982	0.182053	0.16298	0.141401	0.135239	0.157216	0.195299	0.247058	0.313988	0.375259	0.421526	0.459481	0.529734	0.613869	0.59785	0.51165	0.472449	0.346692	NaN	NaN	NaN	NaN	NaN	NaN
NaN	0.26653	0.228248	0.218789	0.292615	0.308796	0.257046	0.205284	0.186201	0.170448	0.155333	0.164453	0.154724	0.0966234	0.0241923	NaN	NaN	NaN	NaN	NaN	NaN	NaN	NaN	NaN	NaN	NaN	NaN	NaN	0.0161865	0.0388244	0.0443955	0.032422	0.0135815	NaN	NaN	0.0437831	0.352094	0.702686	0.850695	0.905774	0.936642	0.957724	0.969772	0.974781	0.976285	0.975607	0.972534	0.969382	0.964084	0.913626
NaN	0.0365584	0.113538	0.195426	0.25284	0.296927	0.326996	0.3363	0.318047	0.281131	0.29635	0.37713	0.437155	0.403828	0.253835	0.118479	0.0771782	0.0813253	0.0737892	0.0621285	0.0555568	0.0658507	0.105186	0.152156	0.200524	0.256798	0.328657	0.40951	0.492872	0.568891	0.626768	0.67875	0.726381	0.750476	0.742402	0.729277	0.725045	0.717632	0.705801	0.725724	0.782985	0.837225	0.86963	0.882906	0.886017	0.885864	0.881634	0.840308	0.715502	0.449437
NaN	0.206477	0.236778	0.34448	0.456288	0.531171	0.569632	0.586093	0.614268	0.646101	0.633609	0.594268	0.58804	0.601159	0.580368	0.545601	0.549391	0.577894	0.592494	0.565958	0.516661	0.49576	0.49831	0.520753	0.58264	0.641632	0.652844	0.638691	0.624882	0.6201	0.631435	0.650956	0.660514	0.652265	0.636779	0.624044	0.615589	0.608311	0.604926	0.59852	0.565434	0.489789	0.360485	0.140938	NaN	NaN	NaN	0.103197	0.19187	0.246064
NaN	NaN	NaN	NaN	NaN	NaN	NaN	NaN	NaN	NaN	NaN	NaN	NaN	NaN	NaN	NaN	NaN	NaN	NaN	NaN	NaN	NaN	NaN	NaN	0.0302265	0.156556	0.287549	0.40005	0.482716	0.558723	0.634134	0.656268	0.563122	0.397794	0.301548	0.273098	0.251684	0.209731	0.154812	0.0939407	0.0247348	NaN	NaN	NaN	NaN	NaN	0.0527243	0.146755	0.165239	0.149919
NaN	NaN	NaN	NaN	NaN	NaN	NaN	NaN	NaN	NaN	NaN	NaN	NaN	0.0141915	0.0473791	0.0960686	0.177462	0.28007	0.350033	0.359053	0.334725	0.362236	0.440622	0.462261	0.408458	0.36489	0.342389	0.280318	0.208522	0.203254	0.217311	0.193958	0.187211	0.207115	0.204003	0.182228	0.151283	0.121281	0.0889149	0.0782715	0.102051	0.162529	0.264063	0.370858	0.442288	0.477572	0.466513	0.404109	0.287245	0.147956
NaN	NaN	NaN	NaN	NaN	NaN	NaN	NaN	NaN	NaN	NaN	NaN	NaN	NaN	NaN	NaN	NaN	NaN	NaN	NaN	NaN	0.0507573	0.101647	0.126835	0.167092	0.249807	0.354582	0.402751	0.40945	0.426069	0.445777	0.4622	0.47655	0.488938	0.515264	0.557776	0.60466	0.664913	0.727931	0.792407	0.847411	0.878392	0.8998	0.905339	0.821661	0.548526	0.192542	0.113819	0.228396	0.335393
NaN	NaN	NaN	NaN	NaN	NaN	NaN	NaN	NaN	NaN	NaN	NaN	NaN	NaN	NaN	NaN	NaN	NaN	NaN	NaN	NaN	NaN	NaN	NaN	NaN	NaN	NaN	NaN	NaN	NaN	NaN	NaN	NaN	NaN	NaN	NaN	NaN	0.794159	0.825553	0.852959	0.87763	0.89748	0.908163	0.903683	0.873701	0.779727	0.554345	0.256874	0.313644	0.548312
NaN	NaN	NaN	NaN	NaN	NaN	NaN	NaN	NaN	NaN	0.00387588	0.0441425	0.0132688	NaN	NaN	NaN	0.0178949	0.0653266	0.0250791	NaN	NaN	0.0408687	0.0500515	NaN	NaN	NaN	NaN	NaN	NaN	0.0353281	0.07186	0.151671	0.235326	0.239704	0.204174	0.185229	0.188406	0.194555	0.183626	0.141443	0.0706768	NaN	NaN	NaN	NaN	NaN	NaN	NaN	0.136033	0.328056
0.150417	0.145513	0.184551	0.221971	0.244377	0.281893	0.35445	0.428832	0.479992	0.511796	0.549875	0.606933	0.673447	0.739941	0.794417	0.82944	0.849281	0.864735	0.878217	0.889304	0.899404	0.904679	0.906944	0.908695	0.912207	0.915772	0.916158	0.911507	0.906272	0.901518	0.889706	0.861984	0.806435	0.678765	0.390364	0.0187803	NaN	NaN	0.0534871	0.0327689	NaN	NaN	NaN	0.0236954	0.230044	0.432891	0.605268	0.719359	0.770159	0.763384
NaN	0.031593	0.0439263	0.0278464	NaN	NaN	NaN	NaN	NaN	NaN	NaN	NaN	NaN	NaN	NaN	NaN	NaN	NaN	NaN	NaN	NaN	NaN	NaN	NaN	NaN	0.00563803	0.0679408	0.151738	0.215163	0.236385	0.243778	0.226436	0.191598	0.172748	0.168464	0.145167	0.0706301	NaN	NaN	NaN	0.0527664	0.20057	0.283172	0.295935	0.25125	0.175977	0.10021	0.0559879	0.0555777	0.106506
NaN	NaN	NaN	NaN	NaN	NaN	NaN	NaN	NaN	NaN	NaN	NaN	NaN	NaN	NaN	NaN	NaN	NaN	NaN	NaN	NaN	NaN	NaN	NaN	NaN	NaN	NaN	NaN	NaN	NaN	NaN	NaN	NaN	NaN	NaN	NaN	NaN	NaN	NaN	NaN	0.0400844	0.260968	0.405097	0.499409	0.55431	0.585483	0.603814	0.615081	0.616278	0.600264
NaN	NaN	NaN	NaN	NaN	NaN	NaN	NaN	NaN	NaN	NaN	NaN	NaN	NaN	NaN	NaN	NaN	NaN	NaN	NaN	0.124633	0.198294	0.223358	0.254551	0.324828	0.417468	0.549643	0.696252	0.775993	0.842589	0.911585	0.937829	0.925468	0.899841	0.876945	0.847929	0.812187	0.781093	0.76461	0.762748	0.748204	0.699624	0.614481	0.501566	0.380556	0.302153	0.241087	0.16307	0.118759	0.211048
NaN	NaN	NaN	NaN	NaN	NaN	NaN	NaN	NaN	NaN	NaN	NaN	NaN	NaN	NaN	NaN	NaN	NaN	NaN	NaN	NaN	NaN	NaN	NaN	NaN	NaN	NaN	NaN	NaN	0.324447	0.33509	0.334364	0.325995	0.340009	0.46354	0.676893	0.829342	0.900654	0.931438	0.945357	0.94573	0.939623	0.933598	0.930643	0.926756	0.906622	0.815417	0.485932	0.0863138	0.0763687
NaN	NaN	NaN	NaN	NaN	NaN	NaN	NaN	NaN	NaN	NaN	NaN	NaN	NaN	NaN	NaN	NaN	NaN	NaN	NaN	NaN	NaN	NaN	NaN	0.0502176	0.124464	0.174535	0.208103	0.234108	0.257295	0.280112	0.307797	0.343399	0.38481	0.431478	0.482271	0.529091	0.56116	0.577036	0.589993	0.615733	0.654049	0.688665	0.704043	0.699607	0.680725	0.626382	0.465071	0.327046	0.345136
NaN	NaN	NaN	NaN	0.427974	0.479714	0.515858	0.558717	0.592919	0.609397	0.623181	0.642736	0.66168	0.684502	0.717579	0.750214	0.783372	0.827229	0.854527	0.841349	0.80442	0.768341	0.734826	0.694361	0.629911	0.536571	0.437021	0.347743	0.306059	0.326395	0.382836	0.450878	0.523643	0.581035	0.580365	0.511739	0.424925	0.376259	0.390093	0.462728	0.556629	0.616564	0.616288	0.567993	0.470825	0.300381	0.127362	0.0488352	0.0434209	0.0793249
0.562041	0.562053	0.524933	0.473602	0.46364	0.46488	0.427307	0.373288	0.357278	0.358401	0.329605	0.285033	0.278461	0.30028	0.28376	0.244758	0.235072	0.228333	0.172465	0.124896	0.152113	0.203564	0.202237	0.145897	0.12553	0.202877	0.340962	0.488768	0.554464	0.54758	0.564674	0.610546	0.62104	0.609172	0.598225	0.581465	0.580106	0.599615	0.634018	0.685679	0.699246	0.628842	0.528189	0.482878	0.480705	0.472441	0.460388	0.455275	0.453161	0.465246
0.219721	0.169808	0.147505	0.137246	0.102373	0.034845	NaN	NaN	NaN	0.00427741	0.0627318	0.175556	0.255199	0.317972	0.388291	0.37278	0.333969	0.312732	0.31308	0.336274	0.37019	0.431407	0.528478	0.613528	0.652388	0.637372	0.613344	0.599058	0.598484	0.59828	0.598403	0.597982	0.554783	0.361734	0.054001	NaN	NaN	NaN	0.0289957	0.216752	0.390082	0.530844	0.624762	0.687083	0.723548	0.712773	0.638581	0.509415	0.283139	NaN
0.773867	0.776796	0.778399	0.777783	0.775061	0.767977	0.747158	0.71146	0.672979	0.643352	0.637434	0.644415	0.623116	0.550243	0.445805	0.337311	0.258599	0.232091	0.226108	0.220616	0.226077	0.249465	0.311389	0.395636	0.482363	0.567557	0.645192	0.700035	0.712359	0.686096	0.609094	0.418534	0.104889	0.00775379	0.166282	0.298838	0.380109	0.416661	0.393325	0.29096	0.137954	0.173621	0.414322	0.598224	0.640147	0.598744	0.578137	0.596585	0.632004	0.651662
NaN	NaN	NaN	NaN	NaN	NaN	NaN	NaN	NaN	NaN	NaN	NaN	NaN	NaN	NaN	NaN	NaN	NaN	NaN	NaN	NaN	NaN	NaN	NaN	NaN	NaN	NaN	NaN	NaN	NaN	NaN	NaN	NaN	NaN	NaN	NaN	0.269197	0.518482	0.62442	0.661598	0.646644	0.631423	0.640201	0.68665	0.740735	0.773513	0.789944	0.802019	0.778114	0.745871
0.498961	0.508767	0.45079	0.405378	0.353993	0.221861	0.0843926	0.0303903	0.0348306	NaN	NaN	NaN	NaN	NaN	NaN	NaN	NaN	NaN	0.0202871	0.231729	0.337324	0.362765	0.375818	0.393549	0.422236	0.396113	0.341177	0.306629	0.271842	0.215216	0.187137	0.190892	0.177476	0.113274	0.0372874	0.00185352	NaN	NaN	NaN	0.041975	0.145217	0.337675	0.546987	0.704679	0.788055	0.819589	0.815101	0.770375	0.710315	0.653535
NaN	NaN	NaN	NaN	NaN	0.0979404	0.215079	0.273667	0.27058	0.257443	0.271223	0.319985	0.419236	0.533927	0.602472	0.618907	0.612061	0.577158	0.545904	0.542831	0.55347	0.558156	0.523447	0.475537	0.444188	0.424867	0.451599	0.525786	0.613727	0.709929	0.812201	0.89714	0.944217	0.948674	0.934555	0.926237	0.911528	0.89546	0.889324	0.879771	0.861917	0.869147	0.894594	0.9086	0.909655	0.896236	0.857186	0.814579	0.787456	0.761338
NaN	NaN	NaN	NaN	NaN	NaN	NaN	NaN	NaN	NaN	NaN	NaN	NaN	NaN	NaN	NaN	NaN	NaN	NaN	NaN	NaN	NaN	NaN	NaN	NaN	NaN	NaN	NaN	NaN	NaN	NaN	NaN	NaN	NaN	NaN	NaN	NaN	NaN	NaN	0.0799782	0.25648	0.39498	0.481515	0.515803	0.524729	0.514428	0.480718	0.434371	0.390681	0.345698
NaN	NaN	NaN	NaN	NaN	NaN	NaN	NaN	NaN	NaN	NaN	NaN	NaN	NaN	NaN	NaN	NaN	NaN	NaN	NaN	NaN	NaN	NaN	NaN	NaN	NaN	NaN	NaN	NaN	NaN	NaN	NaN	NaN	NaN	NaN	NaN	NaN	NaN	NaN	NaN	NaN	NaN	NaN	0.127676	0.424828	0.629876	0.75781	0.820163	0.844817	0.852176
NaN	NaN	NaN	NaN	NaN	NaN	NaN	NaN	NaN	NaN	NaN	0.227519	0.381747	0.542487	0.600281	0.484658	0.304389	0.16744	0.109141	0.148449	0.185752	0.151271	0.106436	0.111719	0.169299	0.271476	0.33894	0.304247	0.15039	NaN	NaN	NaN	NaN	NaN	0.109831	0.233341	0.316961	0.352308	0.343266	0.285322	0.207272	0.159504	0.148923	0.156473	0.170365	0.157172	0.0764807	NaN	NaN	NaN
0.661975	0.66175	0.673845	0.68015	0.687607	0.702892	0.716093	0.72027	0.714512	0.71199	0.715477	0.719582	0.728113	0.731162	0.713226	0.67473	0.633629	0.617929	0.627033	0.632068	0.63997	0.666088	0.703411	0.744255	0.787281	0.837084	0.884005	0.915936	0.933179	0.94605	0.956852	0.962385	0.96334	0.961243	0.957567	0.952754	0.947535	0.946117	0.94897	0.95122	0.947993	0.936546	0.918771	0.894558	0.854387	0.785382	0.690186	0.584218	0.474295	0.359936
0.170996	NaN	NaN	NaN	NaN	NaN	NaN	NaN	NaN	NaN	NaN	NaN	NaN	NaN	NaN	NaN	NaN	NaN	0.177711	0.384199	0.525286	0.603707	0.65032	0.69457	0.725643	0.748765	0.772479	0.789241	0.801792	0.815318	0.829896	0.844212	0.858735	0.870166	0.874588	0.868579	0.850097	0.818014	0.773069	0.716461	0.641396	0.551856	0.486862	0.479694	0.50535	0.49449	0.422019	0.361754	0.356214	0.372361
NaN	NaN	NaN	NaN	NaN	NaN	NaN	NaN	NaN	NaN	0.0505955	0.0823809	0.110103	0.121249	0.109365	0.113905	0.151265	0.199335	0.248976	0.295451	0.324061	0.328594	0.315443	0.304717	0.308249	0.296145	0.249731	0.184924	0.118445	0.0513936	NaN	NaN	NaN	NaN	NaN	NaN	NaN	NaN	NaN	NaN	0.0897669	0.20169	0.291786	0.348765	0.373376	0.36225	0.308739	0.221683	0.115382	0.00242085
NaN	NaN	NaN	NaN	NaN	NaN	NaN	NaN	NaN	0.0180529	0.0889191	0.137411	0.168145	0.192848	0.201387	0.189679	0.14672	0.0823948	0.00119795	NaN	NaN	NaN	NaN	NaN	NaN	NaN	NaN	NaN	NaN	NaN	NaN	NaN	0.00223808	0.0716216	0.137069	0.253982	0.333279	0.32924	0.357452	0.447089	0.544676	0.623501	0.721927	0.815494	0.864987	0.863159	0.838714	0.828196	0.838674	0.842068
NaN	NaN	NaN	NaN	NaN	NaN	NaN	NaN	0.00321041	0.0296826	0.0509762	0.0551441	0.0133882	NaN	NaN	NaN	NaN	NaN	NaN	NaN	NaN	NaN	NaN	NaN	NaN	0.0564241	0.0551781	0.0154755	NaN	0.00502165	0.0355138	0.0686349	0.0574217	0.0408102	0.0270042	0.0301031	0.0398882	0.0180666	0.00810926	0.0899269	0.26551	0.474402	0.665003	0.793292	0.842954	0.846223	0.844713	0.840208	0.827768	0.802605
0.148534	0.0863987	0.0782597	0.157024	0.23996	0.302078	0.37676	0.464285	0.530232	0.520233	0.52195	0.570078	0.613784	0.629475	0.581431	0.466	0.37764	0.367346	0.377528	0.393685	0.43238	0.488588	0.568248	0.561738	0.431281	0.351472	0.346229	0.36436	0.40851	0.386226	0.290275	0.189565	0.0993653	0.0728634	0.125712	0.167089	0.161931	0.0645771	NaN	NaN	NaN	0.0608822	0.208973	0.318097	0.33594	0.265541	0.140422	0.0172391	NaN	NaN
0.148534	0.0863987	0.0782597	0.157024	0.23996	0.302078	0.37676	0.464285	0.530232	0.520233	0.52195	0.570078	0.613784	0.629475	0.581431	0.466	0.37764	0.367346	0.377528	0.393685	0.43238	0.488588	0.568248	0.561738	0.431281	0.351472	0.346229	0.36436	0.40851	0.386226	0.290275	0.189565	0.0993653	0.0728634	0.125712	0.167089	0.161931	0.0645771	NaN	NaN	NaN	0.0608822	0.208973	0.318097	0.33594	0.265541	0.140422	0.0172391	NaN	NaN
0.033586	NaN	NaN	0.00161096	0.0241579	0.0321747	0.0344009	0.0481863	0.0960132	0.162883	0.211031	0.23663	0.241327	0.245799	0.285495	0.309394	0.302143	0.328035	0.332208	0.325136	0.296744	0.213814	0.130958	0.130794	0.192664	0.259399	0.32309	0.408132	0.513198	0.60945	0.68448	0.742552	0.7864	0.818639	0.839417	0.846842	0.843319	0.834566	0.824496	0.815252	0.806686	0.793434	0.767797	0.714238	0.588577	0.301482	NaN	NaN	NaN	NaN
0.745544	0.790691	0.806933	0.823481	0.843208	0.850411	0.849409	0.84496	0.830738	0.803354	0.766088	0.736312	0.726848	0.737003	0.755324	0.769848	0.772176	0.77185	0.786917	0.814607	0.848169	0.883618	0.911985	0.927317	0.936645	0.940521	0.936799	0.925627	0.905825	0.877103	0.845767	0.816303	0.790637	0.771149	0.760324	0.762946	0.7751	0.78513	0.79274	0.809655	0.83026	0.834441	0.819837	0.804713	0.790165	0.755469	0.663828	0.499476	0.32304	0.220306
0.357598	0.37517	0.413134	0.458919	0.494261	0.519715	0.546272	0.562782	0.560783	0.557413	0.567952	0.583902	0.592904	0.59916	0.61333	0.641064	0.678054	0.719972	0.760518	0.793194	0.816887	0.837235	0.857081	0.877193	0.893601	0.901446	0.901743	0.894136	0.883172	0.872597	0.859648	0.84083	0.819448	0.796907	0.766204	0.726426	0.68695	0.655381	0.625392	0.589865	0.552366	0.519715	0.48887	0.453662	0.423976	0.384984	0.3063	0.229669	0.18839	0.149487
NaN	NaN	NaN	NaN	NaN	NaN	NaN	NaN	NaN	NaN	NaN	NaN	NaN	NaN	NaN	NaN	NaN	NaN	NaN	NaN	NaN	NaN	NaN	NaN	NaN	NaN	NaN	NaN	NaN	NaN	NaN	NaN	NaN	NaN	NaN	NaN	NaN	NaN	0.475765	0.492252	0.510077	0.567432	0.638025	0.673452	0.641909	0.563282	0.467858	0.344498	0.204499	0.108839
NaN	NaN	NaN	NaN	NaN	NaN	NaN	NaN	NaN	NaN	NaN	NaN	NaN	0.0915263	0.176652	0.244125	0.321698	0.423799	0.512689	0.580196	0.628915	0.636303	0.593034	0.455786	0.302271	0.176136	0.085773	0.0444345	0.0487581	0.110492	0.212881	0.330287	0.39306	0.333321	0.23654	0.207083	0.287564	0.429947	0.575984	0.671851	0.686081	0.614563	0.401704	0.0966649	0.309817	0.424514	0.447935	0.516988	0.550507	0.49725
NaN	NaN	NaN	NaN	NaN	NaN	NaN	NaN	NaN	NaN	NaN	NaN	NaN	NaN	NaN	NaN	NaN	NaN	NaN	NaN	NaN	NaN	NaN	NaN	NaN	NaN	NaN	NaN	NaN	NaN	NaN	NaN	NaN	NaN	NaN	NaN	NaN	NaN	NaN	NaN	NaN	NaN	0.305044	0.347847	0.384499	0.406787	0.398264	0.331755	0.225061	0.172531
NaN	NaN	NaN	NaN	NaN	NaN	NaN	NaN	NaN	NaN	NaN	0.0398381	0.0817666	0.0682943	0.0275483	NaN	NaN	NaN	NaN	NaN	NaN	0.0350503	0.129536	0.186517	0.219288	0.226804	0.127978	NaN	NaN	NaN	NaN	NaN	NaN	0.0101392	0.0853877	0.081465	0.0391146	0.0465714	0.0573206	0.0169338	NaN	NaN	NaN	NaN	NaN	NaN	NaN	NaN	NaN	NaN
NaN	NaN	NaN	NaN	NaN	NaN	NaN	NaN	NaN	NaN	NaN	NaN	NaN	NaN	NaN	NaN	NaN	NaN	NaN	NaN	NaN	NaN	NaN	0.0238827	0.0435021	0.114915	0.249557	0.397591	0.4894	0.547342	0.60298	0.666869	0.734838	0.789384	0.828084	0.847884	0.850543	0.860172	0.886755	0.908058	0.912444	0.905205	0.894974	0.89223	0.896878	0.903905	0.905048	0.871045	0.755211	0.497254
NaN	NaN	NaN	NaN	NaN	NaN	NaN	0.067881	0.0938642	0.0591538	0.0121681	0.00602622	0.056205	0.160538	0.302496	0.435919	0.506785	0.525834	0.52341	0.500045	0.471931	0.454584	0.428115	0.41561	0.460245	0.532624	0.57135	0.546851	0.502865	0.472544	0.430202	0.333652	0.207267	0.10803	0.0153824	NaN	NaN	0.0892502	0.426144	0.598539	0.619051	0.561472	0.494775	0.441749	0.377223	0.244016	0.0668833	0.022501	0.0792119	0.269742
NaN	NaN	NaN	NaN	NaN	NaN	0.0636269	0.168556	0.214855	0.186543	0.122003	0.0573415	0.0172335	0.00868503	0.00848065	0.0158129	0.0613952	0.118386	0.18823	0.296076	0.410747	0.496592	0.54968	0.597733	0.645743	0.659071	0.610113	0.529218	0.464658	0.460144	0.499397	0.550946	0.555367	0.485261	0.418151	0.401787	0.44912	0.490234	0.468935	0.426495	0.362657	0.168607	NaN	NaN	NaN	NaN	NaN	NaN	NaN	NaN
0.388146	0.296321	0.181469	0.130008	0.114194	0.0873104	0.0445674	0.00331652	NaN	NaN	NaN	NaN	NaN	NaN	NaN	0.196502	0.538867	0.689567	0.683188	0.580223	0.4376	0.296228	0.186074	0.118213	0.056326	NaN	NaN	NaN	NaN	NaN	0.00442825	0.0849992	0.191692	0.36201	0.555124	0.667652	0.642263	0.537623	0.385368	0.190465	NaN	NaN	NaN	NaN	NaN	NaN	NaN	0.0723348	0.214323	0.280779
0.194978	0.0640721	NaN	NaN	NaN	NaN	0.112489	0.496818	0.758996	0.758098	0.667282	0.570573	0.458909	0.367252	0.339873	0.373763	0.390318	0.324609	0.22378	0.175625	0.15411	0.124949	0.0831462	NaN	NaN	NaN	0.0236624	0.00403004	NaN	NaN	NaN	NaN	NaN	0.102361	0.388633	0.572894	0.629996	0.649225	0.63742	0.622069	0.603597	0.578611	0.546005	0.506005	0.453554	0.356535	0.186311	0.0537207	0.149882	0.357827
0.061285	0.0182759	NaN	NaN	NaN	NaN	NaN	NaN	NaN	NaN	NaN	NaN	NaN	NaN	NaN	NaN	NaN	NaN	NaN	NaN	NaN	NaN	0.0895246	0.150215	0.265268	0.381616	0.427546	0.385792	0.268682	0.16401	0.174212	0.284349	0.39436	0.451016	0.536281	0.644159	0.709759	0.791616	0.892531	0.896748	0.854543	0.791699	0.669115	0.469928	0.328585	0.333614	0.45693	0.575132	0.632036	0.675604
NaN	0.0498152	0.114499	0.118664	0.10018	0.0950997	0.0735949	0.015176	NaN	NaN	NaN	NaN	NaN	NaN	NaN	NaN	NaN	0.00173457	0.0770672	0.144334	0.0896811	0.0313206	0.0657335	0.112168	0.105029	0.0516523	NaN	NaN	NaN	NaN	NaN	NaN	NaN	NaN	NaN	NaN	NaN	NaN	NaN	NaN	0.0203628	0.348281	0.456848	0.492041	0.522869	0.567967	0.615314	0.635884	0.632517	0.622628
0.218412	0.292844	0.308311	0.346245	0.386144	0.382643	0.373382	0.368968	0.354587	0.347748	0.362892	0.39156	0.378656	0.317383	0.269972	0.22561	0.163052	0.0805324	NaN	NaN	NaN	NaN	NaN	0.0107222	0.0348875	0.0361256	0.0266174	0.0328318	0.058442	0.0956179	0.150819	0.22296	0.312167	0.41723	0.513947	0.571383	0.584702	0.557068	0.498752	0.395979	0.233493	0.0237626	NaN	NaN	NaN	0.234107	0.440615	0.604746	0.732402	0.815166
NaN	NaN	NaN	NaN	NaN	0.0472419	0.0531634	0.0673334	0.102085	0.147664	0.215199	0.232359	0.111106	NaN	NaN	0.0725037	0.152816	0.0871016	NaN	NaN	NaN	NaN	NaN	NaN	NaN	NaN	NaN	NaN	NaN	NaN	NaN	NaN	0.180965	0.415965	0.558874	0.617531	0.666143	0.714304	0.737474	0.716467	0.651222	0.526242	0.488909	0.554224	0.627635	0.691113	0.755423	0.801082	0.817672	0.813738
NaN	NaN	NaN	NaN	NaN	NaN	NaN	NaN	NaN	NaN	NaN	NaN	NaN	NaN	NaN	NaN	NaN	NaN	NaN	NaN	NaN	NaN	NaN	NaN	NaN	NaN	NaN	NaN	NaN	NaN	0.0419013	0.253789	0.443105	0.560589	0.638816	0.696203	0.712874	0.694392	0.643615	0.575506	0.486221	0.377283	0.318066	0.365086	0.478793	0.586661	0.645919	0.681952	0.715044	0.746856
0.117841	0.0947044	0.0673479	0.0707787	0.0922802	0.131868	0.189038	0.224535	0.266797	0.347709	0.415765	0.471526	0.488579	0.499256	0.548729	0.544166	0.486452	0.44739	0.406934	0.409377	0.471434	0.540375	0.552734	0.528017	0.493397	0.444481	0.407388	0.429374	0.507809	0.531721	0.424101	0.289159	0.197735	0.137474	0.0713441	0.0206236	0.0337195	0.109588	0.165105	0.207324	0.282636	0.35915	0.437086	0.552508	0.666009	0.720785	0.72724	0.710153	0.677476	0.642798
0.291642	0.388228	0.535774	0.639072	0.693448	0.682888	0.613741	0.548154	0.510772	0.519291	0.518516	0.437118	0.319188	0.22125	0.124182	0.0249825	NaN	NaN	NaN	NaN	NaN	NaN	NaN	NaN	NaN	NaN	NaN	NaN	NaN	NaN	NaN	NaN	NaN	NaN	NaN	NaN	NaN	NaN	NaN	NaN	0.486017	0.488905	0.496283	0.480586	0.36399	0.151635	0.0485262	0.150921	0.258666	0.329323
NaN	0.118413	0.237131	0.252143	0.252553	0.250854	0.246965	0.235938	0.20291	0.162188	0.137999	0.125393	0.120989	0.12164	0.11418	0.106777	0.109337	0.116459	0.124017	0.127253	0.115409	0.102101	0.0947252	0.0887808	0.0885008	0.0822967	0.0479349	NaN	NaN	NaN	NaN	NaN	NaN	NaN	NaN	NaN	NaN	NaN	NaN	NaN	NaN	0.174032	0.584089	0.786781	0.772119	0.730061	0.691041	0.528345	0.105438	NaN
NaN	NaN	NaN	0.0309648	0.0801127	0.11327	0.112592	0.0660812	0.0236504	NaN	NaN	NaN	NaN	NaN	NaN	NaN	NaN	NaN	NaN	NaN	0.0210337	0.118361	0.130262	0.0652476	0.0272646	0.0128451	NaN	NaN	NaN	NaN	NaN	NaN	NaN	NaN	NaN	NaN	NaN	NaN	NaN	NaN	NaN	NaN	NaN	NaN	NaN	NaN	NaN	NaN	NaN	0.00129115
NaN	NaN	NaN	NaN	NaN	NaN	NaN	NaN	NaN	NaN	NaN	0.116422	0.192402	0.221168	0.246435	0.275955	0.257291	0.179236	0.132674	0.125345	0.107332	0.0584328	0.0570585	0.125877	0.207034	0.258119	0.254458	0.213886	0.169398	0.110272	0.00386378	NaN	NaN	NaN	NaN	NaN	NaN	NaN	NaN	0.0040908	NaN	NaN	NaN	NaN	NaN	NaN	NaN	NaN	NaN	NaN
NaN	NaN	NaN	0.149808	0.211385	0.215287	0.239258	0.231848	0.12349	0.0068264	NaN	0.105747	0.246888	0.35421	0.42777	0.423715	0.377565	0.374709	0.443779	0.521492	0.559691	0.545241	0.485533	0.436272	0.43475	0.479497	0.495698	0.415176	0.319089	0.25332	0.209551	0.192958	0.208768	0.258709	0.32049	0.387216	0.473142	0.55573	0.601799	0.614279	0.610246	0.598038	0.606253	0.621896	0.607489	0.575825	0.571222	0.59559	0.62095	0.602228
NaN	NaN	NaN	NaN	NaN	NaN	NaN	0.0199768	0.0860123	0.163491	0.244609	0.302614	0.334121	0.355152	0.422624	0.510259	0.513481	0.452034	0.357718	0.252058	0.195806	0.147115	0.146825	0.170224	0.173681	0.207756	0.287623	0.390119	0.459127	0.482833	0.527372	0.592715	0.648476	0.694829	0.748017	0.802135	0.838528	0.853998	0.85272	0.837703	0.822288	0.831248	0.860439	0.872576	0.866707	0.853139	0.836806	0.834988	0.856738	0.884812
NaN	0.287757	0.331742	0.372092	0.447781	0.509047	0.528708	0.546751	0.559713	0.554468	0.538104	0.527338	0.549881	0.591078	0.604217	0.596894	0.590366	0.549823	0.494969	0.480639	0.500522	0.532451	0.561252	0.588047	0.608638	0.627735	0.666893	0.737918	0.804132	0.850097	0.870661	0.876588	0.886148	0.897969	0.907361	0.908684	0.91307	0.926388	0.937902	0.940843	0.932766	0.921675	0.924406	0.941592	0.959313	0.961904	0.945669	0.916629	0.889366	0.875803
0.215385	0.18569	0.163023	0.124334	0.0644674	0.0123371	NaN	NaN	NaN	NaN	NaN	NaN	NaN	NaN	0.0233838	0.0440625	0.057285	0.0862873	0.14327	0.244321	0.344761	0.325787	0.256568	0.221758	0.204122	0.191085	0.198718	0.247203	0.28487	0.244738	0.173102	0.157075	0.207654	0.261133	0.25344	0.137426	0.030265	0.0379082	0.103594	0.216087	0.380888	0.551432	0.672868	0.74902	0.794851	0.82419	0.849045	0.877015	0.893013	0.873685
0.144121	0.109209	0.00402162	0.0376908	0.102228	0.0996283	0.0887515	0.0898544	0.110239	0.174458	0.22813	0.257763	0.271245	0.277538	0.293478	0.352766	0.436445	0.519116	0.580939	0.580489	0.518946	0.417528	0.333061	0.324203	0.363643	0.360851	0.30031	0.235763	0.212093	0.222977	0.248183	0.32093	0.405665	0.434171	0.430688	0.446921	0.503741	0.549555	0.556868	0.524651	0.440054	0.289509	0.0926019	NaN	NaN	NaN	NaN	0.0775114	0.194341	0.343776
0.278789	0.214786	0.14358	0.0902634	0.0853242	0.116099	0.151661	0.192673	0.227358	0.234388	0.210748	0.176092	0.112754	0.0387266	NaN	NaN	NaN	NaN	NaN	NaN	NaN	NaN	NaN	NaN	NaN	NaN	NaN	NaN	NaN	NaN	NaN	NaN	NaN	NaN	0.00777097	0.181224	0.445687	0.632952	0.695373	0.675484	0.559423	0.344183	0.0709576	NaN	NaN	0.0284161	0.390935	0.668725	0.780056	0.763149
NaN	NaN	NaN	NaN	NaN	NaN	NaN	0.171067	0.363021	0.48995	0.593998	0.698422	0.765423	0.779793	0.785946	0.788472	0.776858	0.755757	0.735787	0.725361	0.736232	0.762451	0.797172	0.84694	0.88366	0.882785	0.861652	0.828468	0.765868	0.677186	0.598672	0.540385	0.480727	0.375637	0.226355	0.0906917	NaN	NaN	0.0120236	0.151674	0.405362	0.657809	0.764373	0.784501	0.778388	0.763707	0.762318	0.789897	0.815944	0.803257
NaN	NaN	NaN	NaN	NaN	NaN	NaN	NaN	NaN	NaN	NaN	NaN	NaN	NaN	NaN	NaN	NaN	NaN	NaN	NaN	NaN	NaN	NaN	NaN	NaN	NaN	0.0231847	0.049561	NaN	NaN	NaN	0.0899162	0.312981	0.357291	0.280464	0.224902	0.178414	0.147991	0.149383	0.203608	0.262569	0.288072	0.327911	0.428028	0.543674	0.602734	0.574459	0.454779	0.211656	NaN
NaN	NaN	NaN	NaN	NaN	NaN	NaN	NaN	NaN	NaN	NaN	NaN	NaN	NaN	NaN	NaN	NaN	0.0504575	0.13373	0.193156	0.231793	0.276871	0.296218	0.275676	0.256153	0.245363	0.229776	0.22279	0.232395	0.254567	0.289732	0.312094	0.314987	0.322948	0.339641	0.361741	0.401454	0.458799	0.509884	0.522037	0.490213	0.455681	0.437687	0.435723	0.488258	0.612292	0.727191	0.81129	0.857769	0.861774
0.187595	0.139951	0.0615919	0.020554	NaN	NaN	NaN	NaN	NaN	NaN	NaN	NaN	NaN	NaN	NaN	NaN	NaN	0.0205349	0.0347944	0.0294274	0.0384689	0.0999668	0.154507	0.135488	0.0823807	0.0657302	0.0638712	0.0624585	0.0689243	0.106298	0.165443	0.206226	0.21268	0.214542	0.237063	0.308932	0.466016	0.609224	0.680351	0.715752	0.745484	0.739387	0.658838	0.560319	0.477006	0.408546	0.375879	0.472704	0.62666	0.683953
NaN	NaN	NaN	NaN	NaN	NaN	NaN	NaN	NaN	NaN	NaN	NaN	NaN	NaN	NaN	NaN	NaN	NaN	0.00424016	0.0836133	0.149102	0.211622	0.279821	0.266069	0.203804	0.163707	0.147865	0.116314	0.0500905	NaN	NaN	NaN	NaN	NaN	NaN	NaN	0.0363731	0.127403	0.221627	0.247979	0.228516	0.138644	NaN	NaN	NaN	NaN	NaN	NaN	NaN	NaN
NaN	NaN	NaN	NaN	NaN	NaN	NaN	NaN	0.0115556	0.0963458	0.135631	0.176168	0.210549	0.188308	0.172412	0.217173	0.262337	0.266469	0.276875	0.345795	0.383203	0.312384	0.212225	0.140857	0.130138	0.1602	0.194443	0.228726	0.248295	0.251988	0.272614	0.289591	0.283088	0.291234	0.308281	0.294081	0.262422	0.307267	0.318375	0.287396	0.301163	0.345606	0.308777	0.080354	NaN	NaN	NaN	NaN	NaN	NaN
NaN	NaN	NaN	NaN	NaN	NaN	NaN	0.004326	0.180739	0.354554	0.363618	0.351183	0.444857	0.548418	0.545051	0.49607	0.46301	0.442421	0.459259	0.528873	0.532162	0.476403	0.415565	0.360703	0.34058	0.355973	0.404544	0.473767	0.50946	0.519857	0.567799	0.638042	0.699299	0.759213	0.827681	0.870495	0.867712	0.853086	0.859166	0.873066	0.851465	0.759967	0.557551	0.162759	0.0908113	0.226355	0.304144	0.359979	0.409402	0.448355
NaN	NaN	NaN	NaN	NaN	NaN	NaN	NaN	NaN	NaN	NaN	NaN	NaN	NaN	NaN	NaN	NaN	NaN	NaN	0.147397	0.225068	0.301497	0.44313	0.606043	0.697049	0.72174	0.726748	0.754414	0.779676	0.778331	0.754178	0.710802	0.649315	0.578675	0.519924	0.471	0.399513	0.273378	0.168489	0.171037	0.22624	0.263004	0.234708	0.140131	0.034548	NaN	NaN	NaN	NaN	NaN
NaN	NaN	NaN	NaN	NaN	NaN	NaN	NaN	NaN	NaN	NaN	NaN	NaN	NaN	NaN	NaN	NaN	NaN	NaN	NaN	NaN	NaN	NaN	NaN	NaN	NaN	NaN	NaN	NaN	NaN	NaN	NaN	NaN	NaN	NaN	NaN	NaN	NaN	NaN	NaN	NaN	NaN	NaN	NaN	NaN	0.0155764	0.136196	0.212975	0.214054	0.128741
NaN	NaN	NaN	NaN	NaN	0.00875465	0.0475038	0.112769	0.169391	0.18302	0.188896	0.186695	0.153181	0.118342	0.104989	0.0927838	0.0645743	0.0476536	0.0698493	0.124327	0.209289	0.340922	0.501721	0.665295	0.793755	0.860965	0.89405	0.911387	0.924524	0.938593	0.945315	0.941992	0.930239	0.904685	0.858956	0.811112	0.776677	0.741633	0.690892	0.59019	0.426829	0.217747	0.00405728	NaN	NaN	NaN	NaN	NaN	NaN	NaN
NaN	NaN	NaN	NaN	NaN	NaN	NaN	NaN	NaN	NaN	NaN	NaN	NaN	0.02714	0.0853247	0.083035	0.0400653	0.0479682	0.107544	0.159738	0.174509	0.183155	0.21652	0.279747	0.381297	0.508144	0.605524	0.682794	0.758914	0.822266	0.873766	0.916702	0.946322	0.967582	0.970562	0.953012	0.918555	0.867852	0.812504	0.769821	0.737502	0.691746	0.612222	0.500645	0.374579	0.245097	0.141401	0.111064	0.146365	0.187075
NaN	NaN	NaN	NaN	NaN	NaN	NaN	NaN	NaN	NaN	NaN	NaN	NaN	NaN	NaN	NaN	NaN	NaN	NaN	NaN	NaN	NaN	NaN	NaN	0.0539011	0.0805477	0.0889516	0.124566	0.196953	0.290531	0.347845	0.357827	0.389636	0.448063	0.499651	0.523778	0.492816	0.410432	0.331318	0.285366	0.264111	0.256113	0.252905	0.246057	0.243495	0.252668	0.231568	0.0881322	NaN	NaN
NaN	NaN	NaN	NaN	NaN	NaN	NaN	NaN	NaN	0.0215274	0.131611	0.193826	0.170971	0.140743	0.177584	0.204196	0.149605	0.0535122	NaN	NaN	NaN	NaN	NaN	NaN	NaN	NaN	NaN	0.0632109	0.193144	0.332883	0.458806	0.590618	0.70979	0.798893	0.873926	0.927749	0.957814	0.966516	0.956709	0.9324	0.907584	0.887403	0.852692	0.766021	0.550431	0.0363065	NaN	NaN	NaN	NaN
NaN	NaN	NaN	NaN	0.518272	0.508776	0.493664	0.47332	0.449695	0.43463	0.427756	0.423704	0.454978	0.493396	0.528522	0.560084	0.584528	0.586569	0.576114	0.577767	0.575533	0.557866	0.553754	0.565885	0.541709	0.477144	0.416706	0.409893	0.430869	0.400606	0.34029	0.333791	0.376592	0.430168	0.486896	0.535869	0.56613	0.610406	0.690827	0.763282	0.771434	0.726636	0.654779	0.559338	0.437196	0.345883	0.344322	0.388445	0.412528	0.413078
NaN	NaN	NaN	NaN	NaN	NaN	NaN	NaN	NaN	NaN	NaN	NaN	NaN	NaN	NaN	NaN	NaN	NaN	NaN	NaN	NaN	NaN	NaN	NaN	NaN	NaN	NaN	NaN	NaN	NaN	NaN	NaN	NaN	NaN	NaN	0.264229	0.531212	0.738636	0.854609	0.878498	0.845959	0.78801	0.700986	0.582571	0.482961	0.430403	0.393391	0.340087	0.200763	NaN
NaN	NaN	NaN	NaN	NaN	NaN	NaN	NaN	NaN	NaN	NaN	NaN	NaN	NaN	NaN	NaN	NaN	NaN	NaN	NaN	NaN	NaN	NaN	NaN	NaN	NaN	NaN	NaN	NaN	NaN	NaN	NaN	0.0166924	0.224596	0.395815	0.468089	0.482394	0.501229	0.557188	0.625028	0.672548	0.683474	0.64445	0.56271	0.527633	0.666087	0.788786	0.825044	0.851234	0.866868
NaN	NaN	NaN	0.0517864	0.14789	0.17338	0.149854	0.146546	0.156879	0.106581	NaN	NaN	NaN	NaN	NaN	0.019464	0.0657444	0.0540449	0.00710024	NaN	NaN	NaN	NaN	NaN	0.0311373	0.283951	0.533814	0.65259	0.681971	0.696734	0.72218	0.725595	0.685582	0.614393	0.556593	0.393779	NaN	NaN	0.198991	0.191656	0.085449	0.254536	0.553783	0.724444	0.771185	0.780646	0.802521	0.812774	0.791734	0.748491
NaN	NaN	NaN	NaN	NaN	NaN	NaN	NaN	NaN	NaN	NaN	NaN	NaN	NaN	NaN	NaN	NaN	NaN	NaN	NaN	NaN	NaN	NaN	NaN	NaN	0.0268467	0.119973	0.146346	0.17343	0.191307	0.180172	0.164125	0.184651	0.290797	0.432679	0.505065	0.4669	0.440772	0.500499	0.625251	0.731654	0.793445	0.821517	0.822049	0.797622	0.747349	0.672944	0.559787	0.403011	0.186633
NaN	0.36466	0.311886	0.272452	0.232285	0.251012	0.285217	0.273859	0.193246	0.084477	0.0159588	NaN	NaN	NaN	NaN	NaN	NaN	NaN	NaN	NaN	NaN	NaN	0.00475558	0.0600768	0.143802	0.240335	0.287388	0.29724	0.286237	0.245001	0.198794	0.167191	0.116133	0.0732487	0.128569	0.264415	0.369417	0.427659	0.46882	0.480861	0.477246	0.484177	0.513966	0.562017	0.585958	0.563529	0.477309	0.228008	NaN	NaN
NaN	NaN	NaN	NaN	NaN	NaN	NaN	NaN	NaN	NaN	NaN	NaN	NaN	NaN	NaN	NaN	NaN	NaN	NaN	NaN	NaN	NaN	NaN	NaN	NaN	NaN	NaN	NaN	NaN	NaN	NaN	NaN	NaN	NaN	NaN	NaN	NaN	NaN	NaN	NaN	NaN	NaN	NaN	NaN	0.190361	0.295037	0.444532	0.519277	0.534668	0.518224
NaN	NaN	NaN	NaN	NaN	NaN	NaN	NaN	NaN	NaN	NaN	NaN	NaN	NaN	NaN	NaN	NaN	NaN	NaN	NaN	NaN	NaN	NaN	NaN	NaN	NaN	NaN	NaN	NaN	NaN	NaN	NaN	NaN	NaN	NaN	NaN	0.020384	0.276607	0.456995	0.568768	0.626503	0.659819	0.681939	0.689072	0.68383	0.668771	0.64348	0.597922	0.497727	0.305522
NaN	NaN	NaN	NaN	0.0266813	0.0604652	0.0968071	0.134969	0.162746	0.160701	0.113546	0.0559602	0.0228619	0.0363575	0.0585886	0.0373654	NaN	NaN	NaN	NaN	0.0456521	0.0960118	0.145981	0.105499	0.0218341	NaN	NaN	NaN	NaN	NaN	0.015281	0.101483	0.226138	0.286446	0.203429	0.0247855	NaN	NaN	NaN	0.0562176	0.384677	0.610206	0.715018	0.741462	0.726536	0.690261	0.640641	0.583108	0.487017	0.385367
NaN	NaN	NaN	NaN	0.0239792	0.0808645	0.125767	0.139207	0.123247	0.0876795	0.0347399	NaN	NaN	NaN	NaN	NaN	NaN	NaN	NaN	NaN	NaN	NaN	NaN	NaN	NaN	NaN	NaN	NaN	NaN	NaN	NaN	NaN	NaN	NaN	NaN	NaN	NaN	NaN	NaN	NaN	NaN	0.531244	0.620059	0.650444	0.625407	0.571118	0.520761	0.458751	0.34582	0.24777
NaN	NaN	NaN	NaN	NaN	NaN	NaN	NaN	NaN	NaN	NaN	NaN	NaN	NaN	NaN	NaN	NaN	NaN	NaN	NaN	NaN	NaN	NaN	NaN	NaN	NaN	NaN	NaN	NaN	NaN	NaN	NaN	NaN	NaN	NaN	NaN	NaN	NaN	NaN	0.261237	0.531576	0.66389	0.681213	0.660274	0.661606	0.659925	0.621805	0.530975	0.342963	0.060629
NaN	NaN	NaN	NaN	NaN	NaN	NaN	NaN	NaN	NaN	NaN	NaN	NaN	NaN	NaN	NaN	NaN	NaN	NaN	NaN	NaN	NaN	NaN	NaN	NaN	NaN	0.00620481	NaN	NaN	NaN	NaN	0.233894	0.508233	0.671907	0.758613	0.801703	0.828992	0.851407	0.86432	0.87001	0.858782	0.816293	0.746509	0.663825	0.556797	0.387352	0.160406	0.00573989	NaN	NaN
NaN	NaN	NaN	NaN	NaN	NaN	NaN	NaN	NaN	NaN	NaN	NaN	NaN	NaN	NaN	NaN	NaN	NaN	NaN	NaN	NaN	NaN	NaN	NaN	NaN	NaN	NaN	NaN	NaN	NaN	NaN	NaN	NaN	NaN	NaN	NaN	NaN	NaN	NaN	NaN	NaN	0.217289	0.427412	0.563603	0.646028	0.695264	0.719017	0.707489	0.632165	0.453417
NaN	NaN	NaN	NaN	NaN	0.0859066	0.27481	0.318859	0.258908	0.219553	0.259277	0.284445	0.288726	0.261929	0.171103	0.025398	NaN	NaN	NaN	NaN	NaN	0.0849364	0.136139	0.165016	0.250403	0.353435	0.356536	0.279001	0.170905	0.106836	0.113161	0.197455	0.32209	0.431864	0.499927	0.524522	0.5295	0.525154	0.53556	0.568343	0.601222	0.60749	0.599624	0.595315	0.596917	0.599664	0.592341	0.555455	0.457684	0.339687
NaN	NaN	NaN	NaN	NaN	NaN	NaN	NaN	NaN	NaN	NaN	NaN	NaN	NaN	NaN	NaN	NaN	NaN	0.103001	0.20764	0.252284	0.246577	0.198102	0.128895	0.0701057	0.0481969	0.0467303	0.0353092	0.0124873	NaN	NaN	NaN	NaN	0.0534512	0.217324	0.381253	0.465725	0.477818	0.465444	0.474883	0.515993	0.554299	0.565841	0.538584	0.438249	0.287068	0.147031	0.0328739	NaN	NaN
0.0560336	0.0872514	0.132551	0.209751	0.272738	0.301079	0.330979	0.403834	0.493288	0.530888	0.523016	0.514788	0.508615	0.521779	0.520475	0.45471	0.383279	0.337267	0.272483	0.166492	0.0935985	0.0914736	0.131802	0.165801	0.171149	0.159943	0.141146	0.132944	0.142304	0.16008	0.165795	0.14455	0.112195	0.112893	0.159352	0.224214	0.309912	0.403316	0.447576	0.378674	0.198916	0.159798	0.221511	0.229522	0.215668	0.207161	0.188773	0.159092	0.119996	0.0704523
NaN	NaN	NaN	NaN	NaN	NaN	NaN	NaN	NaN	NaN	NaN	NaN	NaN	NaN	NaN	NaN	NaN	NaN	NaN	NaN	NaN	NaN	NaN	NaN	NaN	NaN	NaN	NaN	NaN	NaN	NaN	NaN	NaN	NaN	NaN	NaN	NaN	NaN	0.643188	0.68433	0.679799	0.729419	0.796756	0.83621	0.856763	0.874524	0.86786	0.831227	0.791466	0.726611
NaN	NaN	0.0414076	0.0809526	0.118375	0.172079	0.283368	0.330808	0.320065	0.286228	0.224855	0.163652	0.127757	0.126568	0.175766	0.253404	0.271841	0.190572	0.0860659	0.049319	0.0453782	0.0444564	0.0506458	0.057672	0.0384127	0.0165116	0.0183566	0.01321	NaN	NaN	NaN	NaN	0.00291573	0.00935703	0.055127	0.138008	0.225496	0.319907	0.398707	0.447851	0.477149	0.520764	0.592462	0.679059	0.760674	0.816089	0.815481	0.713461	0.543016	0.385186
NaN	0.0625968	0.169074	0.214117	0.241311	0.249729	0.22983	0.220691	0.208182	0.175517	0.12896	0.063448	0.0147846	0.000759964	NaN	NaN	NaN	NaN	NaN	NaN	NaN	0.0708632	0.178422	0.299446	0.425126	0.530025	0.565211	0.54293	0.512431	0.474755	0.393046	0.274821	0.153514	0.0662068	0.0548032	0.0506934	0.0409649	0.0985252	0.23227	0.377355	0.496055	0.55838	0.572281	0.572095	0.578361	0.580915	0.556071	0.502669	0.430747	0.295035
NaN	NaN	NaN	NaN	NaN	NaN	NaN	NaN	NaN	NaN	NaN	NaN	NaN	NaN	0.0314106	0.0567878	0.0720966	0.0752758	0.0783772	0.110838	0.139697	0.143017	0.167737	0.220406	0.263845	0.267772	0.258343	0.279439	0.328473	0.364879	0.36861	0.357449	0.347192	0.322871	0.30203	0.341111	0.408082	0.448936	0.460102	0.445622	0.419214	0.394604	0.380726	0.375887	0.352018	0.27318	0.175437	0.142087	0.165175	0.202931
NaN	NaN	NaN	NaN	NaN	NaN	NaN	NaN	NaN	NaN	NaN	NaN	NaN	NaN	NaN	NaN	NaN	NaN	NaN	NaN	NaN	0.00642406	0.0334517	NaN	NaN	NaN	NaN	NaN	NaN	NaN	NaN	NaN	NaN	NaN	NaN	0.10619	0.319099	0.457418	0.497799	0.483959	0.456742	0.435226	0.436227	0.453202	0.45183	0.386714	0.309267	0.342781	0.506819	0.66273
NaN	NaN	NaN	NaN	NaN	NaN	NaN	NaN	NaN	NaN	NaN	NaN	0.00103934	0.0256417	0.001423	0.00543456	0.042791	0.060916	0.0644227	0.0319708	NaN	NaN	NaN	0.0277553	0.0575308	0.0226665	NaN	NaN	NaN	NaN	NaN	NaN	NaN	NaN	NaN	NaN	NaN	NaN	NaN	NaN	NaN	NaN	NaN	NaN	NaN	NaN	NaN	NaN	NaN	NaN
NaN	NaN	NaN	NaN	NaN	NaN	NaN	NaN	NaN	NaN	NaN	NaN	NaN	NaN	NaN	NaN	NaN	NaN	NaN	NaN	NaN	NaN	NaN	NaN	NaN	NaN	NaN	NaN	NaN	NaN	NaN	NaN	NaN	0.0159245	NaN	0.214402	0.524559	0.663913	0.683505	0.687895	0.698094	0.670989	0.60383	0.531921	0.505441	0.54958	0.62827	0.672025	0.681879	0.692575
0.454117	0.491396	0.500552	0.474175	0.426578	0.387724	0.380317	0.362724	0.291866	0.217613	0.130412	NaN	NaN	NaN	NaN	NaN	NaN	NaN	NaN	0.0823024	0.221931	0.287968	0.247203	0.141626	0.0349347	NaN	NaN	NaN	NaN	NaN	NaN	NaN	NaN	NaN	NaN	NaN	0.0476474	0.166542	0.288959	0.345282	0.35899	0.313758	0.12427	NaN	NaN	0.019298	NaN	NaN	NaN	NaN
0.0858753	0.0838485	0.0460505	NaN	NaN	NaN	NaN	NaN	NaN	NaN	NaN	0.0120436	0.0659504	0.131076	0.17348	0.162434	0.0500268	NaN	NaN	NaN	0.0446012	0.0786028	0.0622627	0.019093	0.0624842	0.175709	0.18965	0.102588	0.0258195	NaN	NaN	NaN	NaN	NaN	NaN	NaN	NaN	NaN	NaN	NaN	NaN	NaN	NaN	NaN	NaN	NaN	NaN	NaN	NaN	NaN
0.0435822	NaN	NaN	NaN	NaN	NaN	NaN	0.0189639	0.0414774	0.0573131	0.0599131	0.0504643	0.0173481	NaN	NaN	NaN	NaN	NaN	NaN	NaN	NaN	NaN	NaN	NaN	NaN	NaN	0.0472073	0.101955	0.0982602	0.0796942	0.0495996	NaN	NaN	NaN	NaN	NaN	NaN	NaN	NaN	NaN	NaN	NaN	NaN	NaN	NaN	NaN	NaN	NaN	NaN	NaN
0.381797	0.459175	0.524169	0.56248	0.570832	0.570911	0.585816	0.615375	0.643552	0.660962	0.668795	0.665473	0.6546	0.642198	0.633241	0.634847	0.631987	0.624284	0.620573	0.610252	0.58726	0.551183	0.495952	0.451529	0.406868	0.357462	0.315601	0.266987	0.245721	0.25327	0.243243	0.232163	0.248598	0.302547	0.407928	0.513721	0.550517	0.546745	0.547303	0.553355	0.507866	0.431606	0.419207	0.492882	0.598481	0.6782	0.707274	0.690239	0.66102	0.648399
NaN	NaN	0.0635769	0.0826612	0.0473314	NaN	NaN	NaN	NaN	NaN	NaN	NaN	NaN	NaN	NaN	NaN	NaN	NaN	NaN	NaN	NaN	NaN	0.00371497	0.0208575	0.0516485	0.0981413	0.122838	0.148689	0.160274	0.151093	0.13882	0.122627	0.112333	0.100056	0.102671	0.148267	0.234636	0.342522	0.338656	0.225829	0.0514368	NaN	NaN	0.0410014	0.122163	0.216252	0.285835	0.303658	0.285114	0.2605
NaN	NaN	NaN	NaN	NaN	NaN	NaN	NaN	NaN	NaN	NaN	NaN	NaN	NaN	NaN	NaN	NaN	NaN	0.0396881	0.222483	0.285036	0.218427	0.186956	0.202755	0.204502	0.167307	0.122012	0.0871967	0.0662585	0.0463057	0.0204637	NaN	NaN	NaN	NaN	NaN	NaN	NaN	0.0556826	0.222778	0.358405	0.453972	0.493554	0.494417	0.487009	0.458714	0.4037	0.321521	0.234737	0.244095
NaN	NaN	NaN	NaN	NaN	NaN	NaN	NaN	NaN	NaN	NaN	NaN	NaN	NaN	NaN	NaN	0.116705	0.1171	0.128682	0.136492	0.128306	0.13514	0.194416	0.265492	0.287357	0.28156	0.300132	0.339723	0.34587	0.335027	0.342311	0.365671	0.400958	0.4392	0.439565	0.387967	0.311514	0.207732	0.0447921	NaN	NaN	NaN	NaN	NaN	NaN	NaN	NaN	NaN	NaN	NaN
Monkey B Adjusted Rsquare of additive model (neuron*bins)
NaN	NaN	NaN	NaN	NaN	NaN	NaN	0.0157228	0.064174	0.0907938	0.0803113	0.0426254	NaN	NaN	NaN	NaN	NaN	NaN	NaN	NaN	NaN	NaN	NaN	0.00491279	0.0705102	0.177397	0.301773	0.387655	0.435084	0.497386	0.562466	0.601752	0.622795	0.617429	0.588821	0.536603	0.453126	0.354535	0.23629	0.0633791	NaN	NaN	0.314583	0.523021	0.57744	0.589468	0.563374	0.478431	0.318619	0.142656
0.0755532	0.145528	0.206283	0.252577	0.335412	0.424835	0.420195	0.445816	0.461166	0.436069	0.485799	0.520412	0.51704	0.509301	0.552311	0.601052	0.112184	NaN	0.0175266	0.0198328	0.0106542	NaN	NaN	0.104486	0.298257	0.428605	0.47212	0.499069	0.539202	0.580021	0.620295	0.664392	0.711783	0.765626	0.824353	0.879291	0.920715	0.946522	0.960388	0.965913	0.963361	0.952504	0.932197	0.896867	0.832715	0.703191	0.384979	NaN	0.3023	0.41164
0.553111	0.614591	0.630355	0.58231	0.424444	0.181599	0.0751503	0.102946	0.12901	0.121206	0.0898654	0.0688528	NaN	NaN	0.0515281	0.0985495	0.0362945	NaN	NaN	NaN	0.0556339	0.0894073	0.109269	0.110512	0.123164	0.170063	0.244178	0.362699	0.474188	0.566268	0.679403	0.771147	0.795479	0.743613	0.648867	0.560756	0.505123	0.482731	0.473253	0.483468	0.496341	0.47187	0.381499	0.287165	0.496638	0.714019	0.778197	0.761365	0.712996	0.657754
0.0172407	0.0150159	0.0559394	0.0451674	0.0257479	0.0559965	0.122028	0.141951	0.108467	0.0931203	0.103768	0.0742612	NaN	NaN	NaN	NaN	0.0743161	0.19643	0.306778	0.277358	0.195314	0.131641	0.0657849	0.0289532	0.0145142	NaN	NaN	NaN	NaN	NaN	NaN	NaN	NaN	NaN	NaN	0.154902	0.508325	0.668635	0.743254	0.775821	0.790391	0.794151	0.786986	0.769331	0.736045	0.658677	0.476082	0.0535308	NaN	0.475174
NaN	0.0267516	0.019874	0.303144	0.537792	0.560828	0.383957	0.404998	0.366833	0.193978	0.00706054	NaN	NaN	0.138908	0.27784	0.152536	NaN	NaN	0.0242115	0.0981247	0.153851	0.169162	0.15743	0.192799	0.213068	0.159926	0.111288	0.050361	0.00367523	0.0401174	0.0999975	0.107242	0.104587	0.120622	0.14861	0.236748	0.387038	0.536216	0.652441	0.732735	0.785987	0.822174	0.845276	0.846188	0.806916	0.708202	0.514183	0.172849	NaN	NaN
NaN	NaN	NaN	NaN	NaN	NaN	NaN	0.0824908	0.108833	0.0965284	0.113398	0.145611	0.201375	0.305793	0.366186	0.364426	0.299615	0.134606	0.0223027	0.0165366	0.00610158	NaN	NaN	NaN	NaN	NaN	NaN	0.00961115	0.161476	0.309179	0.39539	0.387816	0.327132	0.224368	0.0471482	0.195936	0.503835	0.675903	0.760177	0.812828	0.851298	0.873144	0.87449	0.859196	0.828292	0.760616	0.594917	0.238624	0.0303273	0.329227
NaN	NaN	NaN	NaN	NaN	0.0645211	0.142374	0.181513	0.174398	0.163795	0.180733	0.224804	0.313097	0.414568	0.436938	0.403671	0.422206	0.478069	0.491823	0.452224	0.408625	0.429256	0.471269	0.496545	0.535666	0.578076	0.596903	0.590075	0.587626	0.586751	0.56955	0.533304	0.455819	0.358532	0.237871	0.0725919	NaN	NaN	NaN	NaN	0.313102	0.519932	0.550938	0.34345	NaN	NaN	NaN	NaN	0.11755	0.285935
0.306801	0.259714	0.169998	0.0742753	0.00167924	NaN	NaN	NaN	NaN	NaN	NaN	NaN	NaN	NaN	NaN	0.0429132	0.0999809	0.123371	0.119173	0.114703	0.12574	0.13441	0.149954	0.160997	0.15061	0.159664	0.206191	0.2566	0.281827	0.294449	0.32506	0.343862	0.30738	0.248672	0.238666	0.290561	0.380593	0.482974	0.538476	0.538064	0.512448	0.458982	0.347447	0.45011	0.768493	0.916659	0.944792	0.939778	0.925055	0.912267
0.154577	0.262726	0.409525	0.484354	0.480446	0.428133	0.346784	0.278995	0.210265	0.105973	0.0521595	0.0821254	0.204434	0.31819	0.386199	0.471704	0.507766	0.453059	0.36186	0.271039	0.149999	0.00516074	NaN	NaN	NaN	NaN	NaN	NaN	NaN	NaN	0.0712783	0.126858	0.133775	0.131308	0.14346	0.180462	0.21805	0.171769	0.0654134	0.0955576	0.140094	0.094075	0.22811	0.435198	0.482851	0.181636	NaN	NaN	NaN	NaN
0.0350666	0.167455	0.23264	0.174244	0.0668144	0.0237822	0.0591413	0.118044	0.186115	0.25713	0.321225	0.383532	0.447917	0.507987	0.528085	0.499528	0.452209	0.436199	0.449217	0.424731	0.360269	0.319431	0.346186	0.418113	0.468474	0.511079	0.543914	0.563061	0.608003	0.685187	0.725798	0.718315	0.68657	0.650033	0.61729	0.585977	0.55475	0.506857	0.418038	0.310215	0.256859	0.270258	0.312416	0.361163	0.421825	0.484818	0.524177	0.487638	0.268954	NaN
NaN	NaN	NaN	NaN	NaN	NaN	NaN	NaN	NaN	NaN	NaN	0.0976526	0.392821	0.407366	0.419682	0.396061	0.334254	0.295153	0.310967	0.398759	0.533746	0.646889	0.721249	0.766053	0.79625	0.817909	0.848719	0.883025	0.901082	0.904986	0.913258	0.925766	0.943627	0.956091	0.949363	0.932208	0.91601	0.899927	0.878545	0.843879	0.803152	0.770789	0.754843	0.747852	0.715091	0.573583	0.166973	0.293449	0.506055	0.576581
0.189172	0.166653	0.104444	0.0854667	0.145788	0.142067	0.126384	0.210837	0.295877	0.2878	0.278044	0.30453	0.342358	0.343714	0.304765	0.254511	0.189732	0.129838	0.136459	0.150619	0.0775773	NaN	NaN	NaN	NaN	NaN	NaN	NaN	NaN	NaN	0.0761905	0.000148206	0.00723987	0.0409214	0.0135256	NaN	NaN	0.250025	0.543593	0.662291	0.673676	0.63394	0.582621	0.55212	0.567009	0.600139	0.598524	0.540188	0.43524	0.323033
NaN	NaN	NaN	NaN	NaN	NaN	NaN	0.0172709	0.0842737	0.0924061	0.151287	0.26597	0.271954	0.208685	0.132916	0.079541	0.0828416	0.171592	0.26763	0.340822	0.404812	0.400429	0.34449	0.288242	0.24511	0.203292	0.0943139	NaN	NaN	NaN	NaN	NaN	NaN	0.00194195	0.0857341	0.155915	0.196974	0.227086	0.270785	0.331514	0.383445	0.418408	0.411439	0.331866	0.312055	0.444371	0.633518	0.749098	0.78489	0.809523
NaN	NaN	0.148035	0.296661	0.357198	0.272841	0.143214	0.11336	0.145768	0.128488	0.123992	0.167346	0.168803	0.137863	0.128275	0.109531	0.0641523	NaN	NaN	NaN	NaN	NaN	NaN	NaN	NaN	NaN	NaN	NaN	NaN	NaN	NaN	NaN	NaN	NaN	NaN	0.0346442	0.190108	0.25685	0.308736	0.365495	0.393253	0.408635	0.470577	0.572552	0.66489	0.725904	0.769576	0.816246	0.867129	0.90572
NaN	NaN	NaN	NaN	NaN	NaN	NaN	0.0305331	0.0846074	0.128901	0.281636	0.452242	0.399612	0.281617	0.258878	0.306064	0.307151	0.226379	0.212367	0.292457	0.347985	0.344867	0.329028	0.309662	0.237893	0.180794	0.195301	0.263557	0.37823	0.416231	0.335344	0.23193	0.1944	0.234253	0.282089	0.284632	0.252047	0.194026	0.0914097	0.0186941	0.0817584	0.188275	0.245691	0.314038	0.426499	0.533951	0.599245	0.642326	0.658366	0.619026
0.169308	0.0847133	0.0307609	0.0156409	0.0382446	0.0674987	0.0796726	0.0690909	0.0603423	0.0511859	0.0141748	0.00998944	0.113598	0.281735	0.384416	0.401963	0.398115	0.369833	0.33285	0.330553	0.395268	0.476859	0.517763	0.482637	0.363969	0.270677	0.255891	0.283828	0.319379	0.337555	0.349022	0.34788	0.291369	0.230227	0.183382	0.154778	0.222102	0.380716	0.474289	0.478698	0.487228	0.534731	0.552075	0.414808	0.0712898	NaN	NaN	NaN	0.0425859	0.137004
NaN	NaN	NaN	NaN	NaN	0.00134708	0.0991203	0.106768	0.0953381	0.128799	0.204815	0.250115	0.236645	0.277364	0.440005	0.460053	0.308325	0.14623	0.060306	0.0486611	0.0848086	0.149137	0.232009	0.329478	0.434895	0.54354	0.645453	0.720517	0.772991	0.815419	0.847526	0.871589	0.892676	0.913029	0.925614	0.928684	0.926297	0.898731	0.820701	0.6967	0.561013	0.449251	0.362408	0.28562	0.25036	0.226731	0.0878176	NaN	NaN	NaN
0.399629	0.444968	0.465303	0.546905	0.642408	0.695983	0.714339	0.693869	0.634346	0.547335	0.460166	0.391135	0.339758	0.297032	0.273557	0.268503	0.25491	0.216343	0.181586	0.168197	0.149872	0.14662	0.209379	0.292757	0.349433	0.391572	0.432344	0.476317	0.5221	0.568619	0.615227	0.66242	0.706849	0.747058	0.779389	0.798679	0.805991	0.811792	0.822365	0.830507	0.828132	0.811234	0.782713	0.743138	0.699641	0.651701	0.577597	0.44056	0.223848	NaN
0.237625	0.259479	0.310665	0.340227	0.267796	0.131693	NaN	NaN	NaN	NaN	0.0897068	0.17252	0.189354	0.132309	NaN	NaN	NaN	NaN	NaN	0.121132	0.292283	0.3536	0.399016	0.486715	0.600566	0.69807	0.733775	0.748236	0.773297	0.795582	0.816732	0.848052	0.874327	0.884169	0.865828	0.787169	0.659873	0.564256	0.546363	0.574986	0.588904	0.588437	0.603749	0.643065	0.704955	0.781266	0.838201	0.843495	0.799329	0.737195
0.363521	0.345428	0.310002	0.231828	0.121659	0.0318572	0.0020075	NaN	NaN	NaN	0.0461068	0.0414099	0.0299758	0.068428	0.0974298	0.135723	0.160925	0.202829	0.307898	0.433629	0.491983	0.53758	0.611868	0.680238	0.740243	0.797954	0.834741	0.855979	0.87739	0.906353	0.937078	0.958953	0.971682	0.977142	0.976997	0.975404	0.972833	0.972806	0.973529	0.967787	0.952952	0.927492	0.89424	0.861658	0.837217	0.8191	0.81576	0.822131	0.816344	0.803063
NaN	NaN	NaN	0.0330701	0.00960489	NaN	NaN	NaN	0.0330107	0.0482327	0.0421656	NaN	NaN	NaN	0.110004	0.279998	0.433336	0.538201	0.596015	0.639448	0.681071	0.714386	0.73632	0.750578	0.761435	0.769445	0.778436	0.798566	0.826055	0.850828	0.869042	0.887955	0.909938	0.920921	0.915226	0.901017	0.880836	0.843987	0.786864	0.721377	0.662567	0.623289	0.598803	0.59493	0.617026	0.652181	0.68986	0.735364	0.777502	0.78833
NaN	NaN	NaN	NaN	NaN	NaN	NaN	NaN	0.0668398	0.189571	0.233507	0.161244	0.0181081	NaN	NaN	NaN	NaN	NaN	NaN	0.0051581	0.0541442	0.1568	0.293127	0.39516	0.457989	0.439616	0.328336	0.209411	0.133148	0.104729	0.0717526	NaN	NaN	NaN	NaN	NaN	NaN	0.0876094	0.234988	0.399555	0.548256	0.608963	0.607513	0.603784	0.594539	0.55211	0.494136	0.448293	0.419056	0.377223
0.608296	0.629524	0.655393	0.682964	0.712191	0.72712	0.725752	0.738652	0.775759	0.824278	0.871472	0.906029	0.929855	0.948206	0.96196	0.970322	0.973642	0.97487	0.974314	0.970758	0.96363	0.953737	0.941985	0.929582	0.923061	0.922647	0.921685	0.91687	0.910392	0.900485	0.887978	0.872818	0.849634	0.807879	0.734785	0.639427	0.547001	0.479062	0.472853	0.532659	0.599344	0.643571	0.674326	0.696787	0.708945	0.712723	0.714101	0.700085	0.628602	0.40644
0.249471	0.278802	0.286264	0.26736	0.232503	0.213	0.209838	0.174975	0.108127	0.0711656	0.0881194	0.12433	0.140984	0.146718	0.175703	0.205414	0.263812	0.324987	0.351552	0.341693	0.34217	0.385029	0.433665	0.45708	0.462959	0.463995	0.467001	0.451808	0.40228	0.322593	0.212836	0.142061	0.207956	0.361979	0.523724	0.642173	0.723445	0.789909	0.847659	0.882478	0.891131	0.884075	0.861296	0.81838	0.758523	0.698117	0.641409	0.554143	0.386101	0.130813
0.108405	0.138987	0.152362	0.192909	0.293332	0.358125	0.316531	0.25341	0.148646	0.00946951	0.186981	0.232353	0.264068	0.342086	0.464546	0.523582	0.479597	0.437157	0.429159	0.419816	0.39572	0.366519	0.29494	0.165747	0.00263019	NaN	NaN	NaN	NaN	NaN	NaN	0.240581	0.515237	0.689876	0.776122	0.816677	0.827891	0.817812	0.800313	0.776976	0.745877	0.712346	0.675911	0.632149	0.562988	0.451194	0.284076	0.0459569	NaN	0.000166948
NaN	NaN	NaN	NaN	NaN	NaN	NaN	NaN	NaN	NaN	NaN	NaN	NaN	NaN	0.0533929	0.372689	0.609753	0.602716	0.448902	0.286516	0.20167	0.244676	0.357315	0.468331	0.579908	0.651421	0.680603	0.694971	0.709564	0.73568	0.768204	0.791147	0.804461	0.807568	0.800297	0.79328	0.788099	0.781165	0.766794	0.736378	0.685706	0.631731	0.573503	0.52182	0.514942	0.49799	0.444387	0.385154	0.34135	0.309972
NaN	NaN	NaN	NaN	NaN	NaN	NaN	NaN	NaN	NaN	NaN	NaN	NaN	NaN	NaN	NaN	NaN	NaN	NaN	NaN	NaN	NaN	NaN	0.0219862	0.120025	0.179361	0.196958	0.190329	0.194266	0.15785	0.0432792	NaN	NaN	0.00728801	0.0912327	0.198092	0.280777	0.313935	0.296366	0.238191	0.144053	0.0249121	NaN	NaN	NaN	NaN	0.0234482	0.0950067	0.156838	0.286845
0.0387771	0.0480509	0.0400815	NaN	NaN	NaN	NaN	NaN	NaN	NaN	NaN	NaN	NaN	NaN	0.107927	NaN	NaN	NaN	NaN	0.0368573	0.101632	0.115427	0.119396	0.0261708	NaN	NaN	NaN	NaN	NaN	0.00147938	NaN	0.00472356	0.032947	0.0505524	0.117532	0.202726	0.202726	0.0262109	NaN	NaN	0.161389	0.320276	0.452868	0.569505	0.600221	0.582364	0.5647	0.555851	0.582267	0.591745
0.245601	0.276544	0.326314	0.37738	0.412153	0.443159	0.493566	0.546047	0.598668	0.678962	0.772198	0.827067	0.839884	0.834657	0.791626	0.714498	0.656325	0.623805	0.574996	0.522669	0.51203	0.540293	0.571977	0.590886	0.605128	0.618822	0.649649	0.687438	0.714748	0.751103	0.798459	0.843043	0.895641	0.93881	0.967418	0.98453	0.986317	0.979888	0.968882	0.956734	0.942346	0.919801	0.889833	0.856319	0.811206	0.741434	0.634511	0.482162	0.285777	0.0690231
0.829074	0.802508	0.736334	0.618755	0.505309	0.460418	0.444656	0.432014	0.432171	0.439349	0.442755	0.43953	0.451177	0.477198	0.488921	0.490129	0.511603	0.537463	0.511545	0.422142	0.342599	0.323345	0.369479	0.462086	0.581175	0.685745	0.762262	0.807326	0.836629	0.852766	0.864998	0.893981	0.928513	0.952352	0.966122	0.974679	0.980367	0.977875	0.96646	0.947596	0.922773	0.88809	0.840934	0.786504	0.720833	0.637244	0.528476	0.376769	0.169646	NaN
0.567124	0.596091	0.609254	0.559869	0.456939	0.382382	0.317591	0.224377	0.119913	0.0719737	0.0828874	0.124127	0.168403	0.207123	0.279675	0.348992	0.362282	0.369966	0.359968	0.28229	0.19102	0.10933	0.0224087	NaN	NaN	NaN	NaN	NaN	NaN	NaN	NaN	NaN	NaN	NaN	NaN	NaN	NaN	NaN	0.0390651	0.0796742	0.141036	0.224853	0.37417	0.556478	0.651536	0.671746	0.644207	0.593038	0.542086	0.508418
0.193518	0.12246	0.0273134	NaN	NaN	NaN	0.0673915	0.190269	0.22528	0.241143	0.300664	0.308216	0.258182	0.201487	0.115938	0.028676	NaN	NaN	NaN	0.0618718	0.146672	0.241479	0.289373	0.264473	0.235014	0.223704	0.229895	0.245428	0.26135	0.292534	0.325375	0.326715	0.318293	0.319058	0.354154	0.442219	0.54525	0.5962	0.563042	0.474484	0.392015	0.31769	0.234715	0.160507	0.118525	0.103516	0.10737	0.0868274	0.0428215	NaN
0.493373	0.477005	0.374983	0.241725	0.121117	NaN	NaN	NaN	NaN	NaN	NaN	NaN	0.00559914	0.0323017	NaN	NaN	0.0152282	0.173083	0.282171	0.336959	0.369726	0.440398	0.518653	0.548159	0.553015	0.527693	0.474254	0.426974	0.4394	0.520594	0.655353	0.772597	0.830089	0.83665	0.807815	0.745469	0.663556	0.569847	0.430911	0.229303	0.190467	0.228351	0.14424	0.0545871	0.0743129	0.176837	0.248512	0.244168	0.170661	0.0786892
NaN	NaN	NaN	NaN	NaN	NaN	NaN	NaN	NaN	NaN	NaN	NaN	NaN	NaN	NaN	NaN	NaN	NaN	NaN	NaN	NaN	NaN	NaN	NaN	NaN	NaN	NaN	0.12455	0.20313	0.304029	0.482775	0.595912	0.580295	0.519455	0.494772	0.508935	0.533808	0.588564	0.665299	0.724851	0.764434	0.797247	0.806717	0.774929	0.728732	0.675951	0.632713	0.643956	0.698937	0.753023
0.313202	0.365068	0.400798	0.443516	0.478523	0.512031	0.57843	0.645684	0.676893	0.684019	0.667603	0.626016	0.581873	0.543257	0.525927	0.535892	0.544966	0.532297	0.502682	0.484843	0.504878	0.563774	0.637031	0.684567	0.685906	0.661371	0.64232	0.650434	0.669919	0.670821	0.658881	0.646594	0.636939	0.653779	0.702612	0.739692	0.736228	0.691982	0.645024	0.615471	0.587387	0.554599	0.535082	0.535027	0.527157	0.4994	0.445502	0.356659	0.270336	0.208544
0.384021	0.481221	0.549702	0.565545	0.525347	0.468632	0.465099	0.522348	0.565833	0.550655	0.499917	0.438648	0.35003	0.237161	0.168788	0.177184	0.242042	0.294923	0.277893	0.221972	0.170821	0.13509	0.121052	0.23511	0.281155	0.283306	0.302291	0.336454	0.353212	0.347291	0.341749	0.338952	0.336764	0.344585	0.374502	0.416265	0.446965	0.454109	0.444226	0.42824	0.409127	0.401783	0.417538	0.418839	0.329311	0.0662771	0.00599671	0.0298372	0.0226763	0.0669372
0.0352405	0.00142749	0.0260219	0.0784979	0.100343	0.0967346	0.0843473	0.0879401	0.127047	0.19502	0.241223	0.239883	0.20193	0.139517	0.105905	0.0963152	0.0744639	0.0463906	0.0290024	0.0222695	0.0261533	0.0577061	0.117804	0.191098	0.273751	0.378254	0.476961	0.531391	0.539777	0.53971	0.522612	0.429331	0.195982	0.0407253	0.205249	0.378459	0.508182	0.592764	0.625914	0.620256	0.597187	0.593001	0.651474	0.718383	0.736647	0.749189	0.785977	0.818298	0.81599	0.778132
0.728253	0.737956	0.758147	0.787377	0.822333	0.861269	0.872953	0.850377	0.825738	0.792087	0.721412	0.637315	0.58076	0.545262	0.51761	0.503367	0.5037	0.515994	0.539034	0.570322	0.62522	0.712825	0.784733	0.773884	0.677777	0.535755	0.344755	0.150458	0.0285993	0.036604	0.088889	0.108089	0.102241	0.1001	0.0982248	0.0751102	0.0632868	0.128962	0.219995	0.19522	0.0739382	0.20095	0.438134	0.574558	0.649742	0.704518	0.755833	0.796212	0.822546	0.841976
NaN	0.0175465	0.0250926	NaN	NaN	NaN	0.00116874	0.0471417	0.116097	0.2043	0.295873	0.382086	0.474092	0.572215	0.639854	0.685551	0.686252	0.608418	0.518587	0.456108	0.401725	0.337971	0.227843	0.0761414	NaN	NaN	NaN	NaN	NaN	NaN	0.107742	0.286081	0.361253	0.400942	0.397118	0.297911	0.172815	0.138261	0.165351	0.222456	0.294456	0.360128	0.424739	0.484648	0.544616	0.61103	0.657561	0.652715	0.580148	0.440089
0.36791	0.421895	0.431845	0.395463	0.349853	0.299357	0.242099	0.192822	0.179284	0.197174	0.232959	0.283463	0.329841	0.352608	0.349797	0.326348	0.291416	0.249785	0.216054	0.20692	0.223582	0.279105	0.350448	0.396511	0.413896	0.424098	0.446958	0.475587	0.49144	0.48843	0.486084	0.51453	0.577064	0.64423	0.703444	0.766712	0.832278	0.881256	0.884553	0.818093	0.704223	0.600005	0.531157	0.471637	0.427636	0.41119	0.379344	0.363538	0.396273	0.458173
0.421426	0.376359	0.368973	0.373339	0.370546	0.350265	0.330922	0.329052	0.325595	0.316415	0.295696	0.257774	0.203713	0.136145	0.0762655	0.0331417	NaN	NaN	NaN	NaN	NaN	NaN	NaN	NaN	NaN	0.121969	0.253386	0.358644	0.448165	0.512113	0.541163	0.495871	0.374118	0.204624	0.0137614	NaN	NaN	NaN	NaN	NaN	NaN	NaN	NaN	NaN	0.0433606	0.209453	0.30472	0.2831	0.248195	0.223701
0.220653	0.244342	0.220278	0.161997	0.103275	0.084675	0.0985323	0.112092	0.13221	0.177067	0.184972	0.102746	0.0345442	NaN	NaN	NaN	NaN	NaN	NaN	NaN	NaN	NaN	NaN	NaN	NaN	NaN	NaN	NaN	NaN	NaN	0.281114	0.516845	0.619117	0.680157	0.715907	0.717096	0.67526	0.565596	0.400055	0.29635	0.277209	0.266351	0.180244	NaN	NaN	NaN	0.0179448	0.222517	0.436406	0.608975
NaN	NaN	NaN	NaN	NaN	NaN	NaN	NaN	NaN	0.0193968	0.0874447	0.108753	0.116526	0.163803	0.213356	0.216493	0.209205	0.190093	0.165994	0.161856	0.181526	0.228579	0.282102	0.3241	0.373953	0.402848	0.402034	0.410942	0.398998	0.355875	0.342023	0.386085	0.456903	0.513081	0.548224	0.573221	0.580411	0.556066	0.476079	0.338655	0.149858	NaN	NaN	NaN	0.0911268	0.271609	0.43051	0.518783	0.465971	0.283795
NaN	NaN	NaN	NaN	NaN	NaN	NaN	NaN	NaN	NaN	NaN	NaN	NaN	NaN	0.0396435	0.117901	0.164678	0.194184	0.191343	0.106911	0.0060512	NaN	NaN	NaN	NaN	NaN	NaN	NaN	NaN	0.0559816	0.172822	0.300326	0.401947	0.44248	0.460066	0.48052	0.474742	0.384511	0.271536	0.227355	0.20247	0.156151	0.12179	0.115681	0.149256	0.216853	0.238739	0.18099	0.123449	0.215157
0.439753	0.447875	0.449286	0.441575	0.429869	0.405734	0.372777	0.343406	0.321039	0.305132	0.287091	0.278989	0.30113	0.345132	0.389933	0.429175	0.441616	0.425179	0.397941	0.352135	0.273424	0.189533	0.151562	0.252334	0.370579	0.477811	0.577	0.319588	NaN	NaN	0.0282646	0.201573	0.305051	0.430701	0.558631	0.653977	0.716777	0.701743	0.612145	0.504674	0.452154	0.45841	0.463468	0.457059	0.462123	0.480329	0.476561	0.387041	0.220341	0.0813586
0.565291	0.539767	0.530039	0.546672	0.580157	0.627732	0.682947	0.717364	0.724474	0.741282	0.764158	0.767592	0.757542	0.754212	0.762494	0.759235	0.735246	0.721286	0.729187	0.737792	0.729394	0.70105	0.668054	0.634205	0.59663	0.560772	0.51048	0.406237	0.246487	0.274519	0.343727	0.319406	0.181554	0.146919	0.468867	0.678754	0.787466	0.823671	0.81314	0.771415	0.670323	0.462554	0.192215	NaN	0.118059	0.311368	0.479407	0.617387	0.704735	0.76372
0.512051	0.576095	0.632964	0.674097	0.712303	0.75847	0.813294	0.859913	0.87993	0.880799	0.869805	0.85128	0.841153	0.84481	0.852246	0.852085	0.84123	0.83162	0.829513	0.82938	0.823534	0.799216	0.75998	0.726149	0.694185	0.649141	0.593461	0.520033	0.413813	0.290618	0.195335	0.288956	0.37157	0.237598	0.378502	0.601966	0.743186	0.82603	0.860456	0.863532	0.826166	0.714339	0.546465	0.422407	0.473516	0.5632	0.627075	0.670695	0.690545	0.706111
NaN	NaN	NaN	NaN	NaN	0.0478498	0.0835243	0.0095647	NaN	NaN	NaN	NaN	NaN	NaN	NaN	NaN	NaN	NaN	NaN	NaN	NaN	NaN	NaN	NaN	NaN	NaN	NaN	NaN	0.0373659	0.12452	0.234058	0.379632	0.524625	0.675709	0.753874	0.782479	0.787799	0.774799	0.750154	0.727601	0.714727	0.706493	0.693671	0.666786	0.608673	0.499148	0.352904	0.228766	0.148233	0.105549
NaN	NaN	NaN	NaN	NaN	0.0448477	0.0835243	0.0095647	NaN	NaN	NaN	NaN	NaN	NaN	NaN	NaN	NaN	NaN	NaN	NaN	NaN	NaN	NaN	NaN	NaN	NaN	NaN	NaN	0.0312856	0.118885	0.229153	0.374801	0.489915	0.608007	0.689172	0.729343	0.742002	0.731059	0.706048	0.683848	0.671168	0.662193	0.648821	0.623137	0.567351	0.457652	0.309788	0.191093	0.120626	0.0856662
0.0767864	NaN	NaN	NaN	NaN	NaN	NaN	NaN	NaN	NaN	NaN	NaN	NaN	NaN	NaN	NaN	NaN	NaN	NaN	NaN	NaN	NaN	NaN	NaN	0.0258651	0.0331316	0.0407733	0.050563	0.0434941	0.030874	0.0379886	0.135898	0.385954	0.7415	0.850157	0.847597	0.829651	0.806732	0.774464	0.751203	0.755533	0.773549	0.786424	0.787626	0.775315	0.744533	0.676381	0.561614	0.444364	0.388186
0.232722	0.256242	0.206104	0.10259	NaN	NaN	NaN	NaN	NaN	0.0540886	0.151753	0.20955	0.28679	0.40423	0.50038	0.593751	0.683114	0.718795	0.71502	0.71358	0.717246	0.71133	0.698494	0.69454	0.694648	0.684791	0.672732	0.668631	0.673775	0.670429	0.646564	0.613805	0.591079	0.567091	0.528899	0.492676	0.462038	0.423296	0.383675	0.351133	0.278048	0.040161	NaN	0.299	0.535037	0.687297	0.771064	0.813533	0.833903	0.846272
0.497608	0.518858	0.485024	0.495157	0.568414	0.628341	0.650999	0.666146	0.684932	0.717324	0.75424	0.781983	0.795545	0.799459	0.818049	0.845574	0.862061	0.865886	0.854267	0.833677	0.819909	0.817826	0.82272	0.832643	0.849326	0.869587	0.888961	0.901771	0.875805	0.79645	0.680545	0.521736	0.344088	0.171317	0.00939743	NaN	NaN	NaN	0.0633633	0.232357	0.316402	0.368821	0.438655	0.502768	0.520593	0.474037	0.354192	0.187489	NaN	NaN
0.619202	0.593716	0.589233	0.590961	0.566631	0.527923	0.527822	0.568168	0.5893	0.572112	0.567862	0.56994	0.59139	0.626616	0.635196	0.611038	0.582585	0.588032	0.616024	0.634575	0.639147	0.644914	0.645013	0.640568	0.652161	0.679401	0.708877	0.72363	0.722097	0.714568	0.707828	0.710085	0.721769	0.732526	0.731225	0.72223	0.667076	0.516842	0.19503	NaN	NaN	NaN	NaN	0.0554314	0.122121	0.165395	0.184791	0.143271	0.0471183	0.020521
0.569965	0.620134	0.640044	0.631358	0.565515	0.457464	0.372137	0.344047	0.331545	0.31473	0.310272	0.314816	0.289513	0.220121	0.142584	0.0909553	0.053146	0.0147583	NaN	NaN	NaN	NaN	0.0512319	0.144434	0.219135	0.247954	0.260203	0.290409	0.338995	0.397941	0.471431	0.554846	0.615005	0.637245	0.648127	0.666752	0.686347	0.695754	0.697969	0.697844	0.696928	0.694575	0.689278	0.680161	0.663895	0.627944	0.560424	0.519602	0.534398	0.43188
0.358953	0.230707	0.120007	0.00492198	NaN	NaN	NaN	NaN	NaN	NaN	NaN	NaN	NaN	0.0102685	0.0775221	0.160801	0.227548	0.254838	0.284148	0.329927	0.375336	0.416749	0.444327	0.468819	0.520356	0.586321	0.64555	0.690267	0.720764	0.750145	0.767082	0.74621	0.678921	0.58256	0.484035	0.403474	0.342425	0.301155	0.267607	0.256488	0.283526	0.328306	0.374701	0.414968	0.430952	0.417522	0.390159	0.356728	0.237173	0.102884
0.494386	0.489455	0.490406	0.478159	0.45399	0.438842	0.459911	0.487839	0.47769	0.467418	0.466207	0.443415	0.413812	0.406795	0.427727	0.441914	0.425215	0.414274	0.454686	0.518903	0.554942	0.565272	0.588729	0.625077	0.647346	0.668503	0.7182	0.77065	0.787952	0.774146	0.756619	0.72786	0.655748	0.570113	0.531501	0.522039	0.520038	0.507663	0.476405	0.451875	0.467231	0.509206	0.552732	0.575086	0.556159	0.484705	0.324415	0.129236	NaN	NaN
0.596446	0.532766	0.47559	0.436683	0.40377	0.354894	0.301644	0.251808	0.21164	0.185938	0.165859	0.14802	0.124077	0.074226	0.0065451	NaN	NaN	NaN	NaN	NaN	NaN	NaN	0.127772	0.302776	0.441929	0.550407	0.637013	0.698475	0.720305	0.712677	0.708544	0.726749	0.750144	0.771729	0.806044	0.859439	0.905148	0.933151	0.948056	0.944692	0.924733	0.903055	0.886451	0.866835	0.832906	0.779535	0.690415	0.556115	0.410489	0.32586
0.143097	0.17139	0.180811	0.230995	0.322294	0.405557	0.474275	0.549034	0.618182	0.636346	0.59749	0.61261	0.686458	0.746691	0.760108	0.766719	0.799494	0.836804	0.853243	0.847828	0.825094	0.786773	0.722761	0.669678	0.664207	0.686997	0.722126	0.75719	0.777855	0.79142	0.795781	0.793811	0.786952	0.764528	0.721806	0.669957	0.603252	0.48591	0.329173	0.194483	0.113706	0.0713007	0.0237484	0.0257076	0.133369	0.26078	0.402428	0.51726	0.579255	0.628567
0.928664	0.921563	0.901162	0.868623	0.831751	0.795673	0.759071	0.718056	0.670594	0.621291	0.581896	0.556501	0.530799	0.501388	0.489677	0.496851	0.510951	0.519855	0.511094	0.487633	0.457608	0.430814	0.418326	0.411958	0.392422	0.356115	0.316463	0.284867	0.256677	0.230191	0.207708	0.178884	0.135431	0.0913977	0.0620899	0.0417579	0.037522	0.0527133	0.0666873	0.0672738	0.0619482	0.0127234	NaN	NaN	NaN	NaN	0.0012125	0.0232602	0.0407661	0.094085
0.0505803	0.0867881	0.104783	0.1107	0.105876	0.0951483	0.0699354	0.0157163	NaN	NaN	NaN	NaN	NaN	NaN	NaN	NaN	NaN	NaN	NaN	NaN	0.0518836	0.191278	0.340164	0.481016	0.603832	0.693686	0.745121	0.767817	0.777598	0.796274	0.832697	0.87365	0.904048	0.922266	0.934125	0.932884	0.914656	0.8746	0.811507	0.732314	0.638922	0.528832	0.419162	0.335505	0.29297	0.295498	0.312172	0.304644	0.257812	0.193468
0.840801	0.858923	0.873704	0.877508	0.874709	0.867208	0.853912	0.836218	0.821022	0.808131	0.791935	0.770718	0.758784	0.762664	0.770896	0.782527	0.79528	0.804147	0.810804	0.814827	0.81333	0.81088	0.806939	0.799659	0.796997	0.793168	0.788087	0.792765	0.80224	0.809769	0.815456	0.819544	0.81904	0.808895	0.775307	0.700889	0.573386	0.41594	0.309274	0.352533	0.511371	0.660079	0.763727	0.831859	0.877347	0.906157	0.917534	0.897278	0.802265	0.517631
0.911219	0.909829	0.906561	0.897668	0.891341	0.88207	0.859454	0.823905	0.788814	0.76797	0.747636	0.728122	0.739691	0.771262	0.778535	0.775155	0.793522	0.821731	0.852774	0.875547	0.888591	0.901915	0.898784	0.865797	0.828917	0.800354	0.778542	0.762763	0.740981	0.711761	0.694324	0.702805	0.716871	0.713106	0.67594	0.600906	0.474456	0.265649	0.0231112	NaN	0.0522658	0.297305	0.523981	0.689796	0.806125	0.876274	0.901892	0.856841	0.631599	0.156959
0.0824677	0.158591	0.298794	0.468597	0.602483	0.631446	0.59377	0.55907	0.569899	0.61949	0.686263	0.758424	0.781022	0.704864	0.559904	0.426422	0.324489	0.261902	0.227257	0.200831	0.238365	0.332355	0.46426	0.581088	0.654845	0.656597	0.559529	0.438229	0.390199	0.361612	0.31224	0.265501	0.254378	0.274129	0.311419	0.366984	0.408198	0.406482	0.356647	0.307305	0.293287	0.294831	0.165793	NaN	0.260393	0.49898	0.563953	0.541567	0.494704	0.502578
0.262655	0.371601	0.461266	0.558425	0.603131	0.576294	0.5358	0.496872	0.468243	0.466375	0.501493	0.553014	0.573428	0.560334	0.533461	0.496693	0.437606	0.376709	0.331012	0.310719	0.354093	0.458603	0.584546	0.689679	0.763359	0.761897	0.626522	0.447001	0.36089	0.311145	0.262625	0.236041	0.223051	0.205677	0.203901	0.274669	0.413329	0.484352	0.431821	0.383408	0.336816	0.280472	0.160142	0.202053	0.565072	0.693363	0.712231	0.649423	0.533897	0.45108
NaN	NaN	NaN	NaN	NaN	0.0213303	0.0960664	0.19467	0.264952	0.2854	0.257822	0.236777	0.265064	0.320576	0.385742	0.453598	0.521048	0.583819	0.607285	0.596657	0.563902	0.48948	0.401916	0.347105	0.324177	0.307921	0.318694	0.39942	0.556581	0.715311	0.822235	0.876844	0.87452	0.82846	0.776959	0.722763	0.635311	0.489338	0.306757	0.211109	0.27079	0.361711	0.41707	0.447737	0.402804	0.190624	NaN	NaN	0.29241	0.648264
NaN	NaN	NaN	NaN	0.0349342	0.0797712	0.120115	0.167866	0.204629	0.231696	0.244168	0.253336	0.284932	0.333632	0.380546	0.425112	0.484902	0.56332	0.608638	0.591262	0.534247	0.449788	0.362533	0.308846	0.285376	0.283086	0.312372	0.392669	0.519919	0.642601	0.733555	0.802411	0.829889	0.807225	0.767574	0.711315	0.605143	0.432772	0.236465	0.139018	0.213657	0.345155	0.432459	0.461108	0.381453	0.077497	NaN	NaN	0.382779	0.665889
0.408519	0.559227	0.704124	0.816829	0.890306	0.930329	0.944086	0.939129	0.922607	0.902002	0.883831	0.867147	0.846529	0.825626	0.812443	0.806769	0.803885	0.805145	0.810144	0.813692	0.811835	0.802863	0.793147	0.787669	0.773371	0.738008	0.67564	0.57592	0.403187	0.107712	NaN	0.0457459	0.294553	0.439891	0.509749	0.530976	0.499516	0.404231	0.237438	0.000278085	NaN	NaN	0.0233811	0.287159	0.487762	0.634743	0.730314	0.745577	0.614066	0.253138
0.191211	0.284914	0.284241	0.25318	0.203619	0.118301	0.053577	0.0404746	0.0549581	0.128308	0.277501	0.330141	0.318662	0.306645	0.270816	0.224791	0.268193	0.359292	0.396089	0.404189	0.479093	0.686246	0.834506	0.794443	0.797091	0.806158	0.797819	0.799092	0.752852	0.669226	0.625262	0.59997	0.520248	0.285166	NaN	0.022633	0.391868	0.58863	0.696917	0.757171	0.786407	0.78211	0.744917	0.676165	0.587752	0.503843	0.438752	0.405969	0.402752	0.399428
0.226919	0.0441367	NaN	0.0161895	0.124316	0.285264	0.373483	0.323201	0.179421	0.131584	0.121845	NaN	NaN	NaN	0.024422	0.0723469	0.145901	0.2811	0.467632	0.599381	0.651679	0.646007	0.657777	0.726441	0.811021	0.893087	0.933033	0.927546	0.914262	0.911759	0.915838	0.908961	0.882562	0.837659	0.787882	0.749463	0.709415	0.660873	0.621563	0.58984	0.534008	0.440922	0.323384	0.202208	0.112984	0.11181	0.182986	0.319286	0.588386	0.746699
0.546686	0.360661	0.145957	NaN	NaN	NaN	NaN	NaN	0.00605924	0.0621941	0.122447	0.168668	0.185785	0.194942	0.215263	0.220494	0.195894	0.174567	0.18877	0.231464	0.304606	0.422528	0.584978	0.734602	0.822653	0.859046	0.877862	0.890693	0.897316	0.902421	0.909668	0.915679	0.910265	0.894027	0.86709	0.826942	0.7765	0.726531	0.68871	0.652849	0.612864	0.564269	0.509117	0.470819	0.46536	0.480787	0.500424	0.514088	0.517428	0.5034
0.399619	0.268947	0.124089	0.0425465	0.0489414	0.0424355	0.010698	0.031612	0.101404	0.149768	0.190272	0.232787	0.264119	0.285575	0.282977	0.263698	0.262534	0.280129	0.313696	0.367686	0.439119	0.5326	0.643536	0.750855	0.829261	0.868222	0.891595	0.913274	0.92766	0.93766	0.939018	0.931503	0.919188	0.896557	0.867388	0.8301	0.774598	0.706599	0.642777	0.598134	0.572562	0.557019	0.553478	0.561931	0.574464	0.587647	0.608501	0.628868	0.634303	0.620417
0.324178	0.396885	0.319713	0.138995	NaN	NaN	NaN	NaN	NaN	NaN	NaN	0.0688743	0.234038	0.265459	0.293918	0.382055	0.443989	0.48407	0.540863	0.597648	0.601551	0.566704	0.497489	0.399474	0.335259	0.298241	0.285813	0.303527	0.314779	0.330235	0.361518	0.366241	0.352051	0.324615	0.273354	0.22362	0.173966	0.18849	0.319772	0.467919	0.579978	0.631193	0.622064	0.577752	0.504083	0.387558	0.303262	0.366738	0.476835	0.58469
0.0335499	0.0498443	0.0740905	0.109206	0.138695	0.17454	0.209077	0.228508	0.250126	0.26624	0.261871	0.278276	0.329545	0.370015	0.391536	0.386333	0.380675	0.389845	0.39488	0.416518	0.46565	0.48341	0.467351	0.4742	0.498094	0.538282	0.586064	0.629239	0.666258	0.697608	0.724693	0.750678	0.786363	0.822132	0.847125	0.858401	0.863234	0.869039	0.869235	0.860461	0.840877	0.80972	0.752311	0.639206	0.449164	0.227075	0.290259	0.436388	0.521428	0.571629
NaN	NaN	NaN	NaN	NaN	NaN	NaN	NaN	NaN	NaN	NaN	NaN	0.112069	0.228933	0.287197	0.311552	0.37454	0.484257	0.555238	0.583263	0.597686	0.622357	0.66238	0.686086	0.679404	0.680469	0.73566	0.791848	0.813123	0.803509	0.776456	0.735174	0.685482	0.662372	0.663201	0.667736	0.663693	0.637168	0.59793	0.569511	0.550326	0.511495	0.443392	0.382614	0.358604	0.346369	0.312251	0.245658	0.171295	0.103785
0.376987	0.336112	0.272978	0.174626	0.128114	0.0929224	0.109372	0.172287	0.178277	0.111475	0.0271462	NaN	NaN	NaN	NaN	NaN	0.0254165	0.0370166	0.0324022	0.052822	0.101936	0.152585	0.217619	0.284934	0.251339	0.123461	0.0826664	0.174014	0.199046	0.110007	NaN	NaN	NaN	0.00409112	0.381716	0.651015	0.708141	0.630873	0.522833	0.3592	0.125086	NaN	NaN	NaN	0.0633196	0.211487	0.315032	0.434762	0.589573	0.749461
0.216456	0.22748	0.290242	0.293296	0.202691	0.0401002	NaN	NaN	NaN	NaN	NaN	NaN	NaN	NaN	NaN	NaN	NaN	NaN	NaN	NaN	NaN	NaN	NaN	NaN	NaN	0.0813235	0.130686	0.123961	0.0545724	NaN	NaN	NaN	NaN	NaN	0.31929	0.554682	0.580052	0.501884	0.385453	0.215483	0.0149767	NaN	NaN	NaN	0.0190338	0.16586	0.27843	0.414488	0.587765	0.753901
NaN	0.0854512	0.193042	0.202233	0.189665	0.250658	0.308343	0.323935	0.388679	0.497354	0.522297	0.441996	0.318942	0.196617	0.0782714	NaN	NaN	NaN	NaN	NaN	NaN	NaN	NaN	0.0139853	0.0240727	0.0565719	0.108696	0.14605	0.196648	0.26633	0.297126	0.269039	0.189919	0.129719	0.124878	0.120592	0.0459371	0.202585	0.393107	0.422239	0.404222	0.388885	0.39057	0.406346	0.413274	0.394991	0.345026	0.270686	0.171849	0.0481106
0.239101	0.291126	0.374199	0.411973	0.482322	0.605166	0.66148	0.666759	0.720833	0.774907	0.755185	0.69497	0.622357	0.531095	0.398928	0.207903	NaN	NaN	NaN	NaN	NaN	NaN	NaN	NaN	NaN	NaN	NaN	NaN	NaN	NaN	0.00461041	0.0511487	0.0724177	0.124635	0.142009	0.128242	0.258294	0.452494	0.57574	0.609206	0.617777	0.626061	0.63033	0.631349	0.619221	0.58423	0.52352	0.440615	0.316122	0.134485
NaN	NaN	NaN	0.157169	0.258197	0.273806	0.206158	0.115424	0.12853	0.216381	0.300812	0.379121	0.461055	0.490979	0.4661	0.444426	0.450517	0.447399	0.383502	0.376012	0.438042	0.524428	0.676086	0.802713	0.709026	0.441273	0.160811	NaN	NaN	NaN	NaN	NaN	NaN	NaN	NaN	NaN	NaN	0.129567	0.330557	0.451169	0.510044	0.540754	0.567434	0.51579	0.381496	0.310056	0.246094	0.127148	0.193377	0.259862
0.00281887	NaN	NaN	NaN	NaN	NaN	0.08715	0.193736	0.272164	0.346857	0.364428	0.405404	0.495296	0.568288	0.602184	0.639825	0.693756	0.728781	0.693872	0.651921	0.65914	0.649343	0.567724	0.382361	0.197447	0.0796485	NaN	NaN	NaN	NaN	NaN	NaN	NaN	NaN	NaN	NaN	NaN	NaN	NaN	NaN	0.0604402	0.1637	0.266978	0.368609	0.455247	0.497587	0.466585	0.304697	0.0517277	0.246531
NaN	NaN	NaN	NaN	0.178075	0.366423	0.504564	0.607103	0.673028	0.684352	0.672998	0.687265	0.74277	0.803098	0.821189	0.803915	0.779855	0.751899	0.702135	0.669055	0.670576	0.640644	0.530848	0.355057	0.206096	0.120854	0.0488178	NaN	NaN	NaN	NaN	NaN	NaN	NaN	NaN	NaN	NaN	NaN	NaN	NaN	NaN	0.0222057	0.128132	0.24639	0.365138	0.446289	0.46168	0.402232	0.297924	0.244115
0.152756	0.0652606	0.00108516	0.00338966	NaN	NaN	NaN	NaN	0.0219549	0.184457	0.333496	0.424683	0.426106	0.326934	0.233967	0.226611	0.289907	0.307472	0.240319	0.197015	0.2222	0.293448	0.350797	0.365167	0.353394	0.320498	0.265207	0.143258	NaN	NaN	NaN	NaN	NaN	NaN	NaN	NaN	NaN	NaN	NaN	NaN	NaN	0.0640191	0.146295	0.23147	0.316409	0.400768	0.480489	0.545938	0.587388	0.58588
NaN	NaN	NaN	NaN	NaN	NaN	NaN	NaN	NaN	NaN	NaN	NaN	NaN	NaN	NaN	NaN	NaN	NaN	NaN	NaN	NaN	0.0507605	0.106413	0.198274	0.295815	0.340297	0.345088	0.351659	0.359904	0.37831	0.430238	0.486818	0.522937	0.547056	0.60156	0.713967	0.818715	0.854715	0.839007	0.803574	0.750619	0.695185	0.670854	0.674708	0.686422	0.713821	0.756759	0.763515	0.723775	0.643977
NaN	0.0521322	0.12015	0.129274	0.124015	0.118927	0.10864	0.0893702	0.0524761	0.0428267	0.0690054	0.0600127	0.0143865	NaN	NaN	NaN	NaN	NaN	NaN	NaN	NaN	0.0105054	0.0976322	0.152792	0.216411	0.270135	0.285041	0.297167	0.33995	0.413379	0.474895	0.469995	0.415842	0.390651	0.423981	0.496359	0.533047	0.521255	0.457029	0.301551	0.111374	NaN	0.003122	0.133199	0.315984	0.490668	0.597162	0.673934	0.749629	0.810744
0.0392267	NaN	NaN	NaN	NaN	NaN	NaN	NaN	NaN	NaN	NaN	NaN	NaN	NaN	NaN	NaN	NaN	NaN	NaN	0.0587094	0.195206	0.193441	0.101995	NaN	NaN	NaN	NaN	NaN	0.0133601	0.0351608	0.0519962	0.0532863	0.00784449	NaN	NaN	NaN	NaN	NaN	NaN	NaN	0.0284342	0.0810777	0.132169	0.178983	0.238735	0.301688	0.347839	0.363785	0.350465	0.341674
0.0393006	0.0561769	0.0694178	0.0866154	0.104511	0.122599	0.14365	0.159062	0.172548	0.196729	0.233285	0.277972	0.315979	0.317967	0.283456	0.230724	0.168027	0.105274	0.041314	NaN	NaN	NaN	NaN	NaN	0.0319292	0.117422	0.175393	0.215007	0.239176	0.271862	0.319083	0.352226	0.342752	0.285312	0.210798	0.112942	0.023266	0.0110949	0.0430105	0.0274826	NaN	NaN	NaN	NaN	0.00547636	0.246842	0.421944	0.517154	0.570862	0.604822
0.0562144	0.194209	0.357002	0.440724	0.385947	0.297143	0.190438	0.070946	0.00559578	0.00973172	0.0130484	NaN	NaN	0.0615971	0.132037	0.170832	0.153033	0.134944	0.142718	0.15173	0.156391	0.16451	0.183443	0.210232	0.226461	0.252243	0.309304	0.379403	0.44412	0.485343	0.488064	0.457809	0.405639	0.34201	0.276611	0.354008	0.563322	0.723531	0.808872	0.849429	0.87044	0.879974	0.882197	0.883119	0.88168	0.865338	0.818756	0.748329	0.67142	0.600019
0.0857013	0.276279	0.430927	0.547103	0.624044	0.641871	0.594035	0.502679	0.432421	0.394131	0.351824	0.258205	0.165084	0.12783	0.108547	0.0883203	0.0323748	NaN	NaN	NaN	NaN	0.0234452	0.0696301	0.132016	0.199714	0.250651	0.306096	0.359213	0.402975	0.431018	0.413219	0.341649	0.286239	0.266772	0.288093	0.446328	0.614552	0.731978	0.812785	0.866993	0.896631	0.90427	0.898408	0.890007	0.878368	0.852481	0.802517	0.728782	0.639287	0.550069
0.429538	0.50772	0.408731	0.0982888	0.0309658	0.169114	0.230737	0.26387	0.29213	0.297368	0.272914	0.256475	0.251626	0.242313	0.22771	0.221569	0.226255	0.286475	0.406386	0.482576	0.505935	0.499656	0.471022	0.443522	0.435815	0.455433	0.495715	0.546242	0.59756	0.622832	0.611595	0.586593	0.547783	0.484203	0.434544	0.458657	0.571216	0.710626	0.80381	0.849134	0.868993	0.875184	0.875722	0.873058	0.862811	0.838502	0.796205	0.736737	0.666088	0.597187
0.423955	0.305204	0.201053	0.159411	0.139413	0.102836	0.0420671	NaN	NaN	NaN	0.0243686	0.178322	0.379379	0.519741	0.54749	0.530925	0.515483	0.496052	0.470739	0.436001	0.40705	0.397939	0.383659	0.31967	0.248621	0.235173	0.28918	0.365336	0.434727	0.529208	0.646287	0.72799	0.757957	0.759395	0.737658	0.681361	0.601079	0.525811	0.458709	0.349191	0.233917	0.170416	0.148591	0.177611	0.23104	0.250921	0.210601	0.168571	0.224382	0.32225
0.544906	0.40504	0.27114	0.237283	0.262893	0.291789	0.350289	0.412702	0.449845	0.463402	0.479807	0.521649	0.554433	0.5546	0.5375	0.532363	0.524385	0.471788	0.396657	0.358902	0.358217	0.335401	0.279202	0.213333	0.180776	0.200481	0.25307	0.326311	0.407972	0.490245	0.562177	0.610334	0.628257	0.621081	0.611379	0.611982	0.613902	0.617462	0.612709	0.571234	0.525176	0.515647	0.533351	0.546173	0.543711	0.545917	0.557382	0.543076	0.521278	0.547259
0.170742	0.152969	0.186346	0.213878	0.21596	0.221437	0.198735	0.147655	0.141309	0.16978	0.144461	0.0821251	0.0558541	0.0350307	NaN	NaN	NaN	NaN	NaN	NaN	NaN	0.017299	0.052603	0.0673142	0.113599	0.178905	0.209677	0.237183	0.300283	0.39291	0.48872	0.531693	0.504452	0.471869	0.52262	0.606364	0.549823	0.394233	0.32933	0.37769	0.417824	0.437603	0.4975	0.516963	0.494882	0.450076	0.395417	0.376072	0.38753	0.387516
0.119959	NaN	NaN	NaN	NaN	NaN	NaN	NaN	NaN	NaN	0.00944954	0.108623	0.163156	0.192139	0.242169	0.323136	0.393764	0.44194	0.443409	0.3903	0.33428	0.296621	0.243565	0.176667	0.100924	0.0376359	0.0302636	0.104649	0.213257	0.297867	0.359174	0.37857	0.352942	0.340062	0.373244	0.369432	0.279457	0.160348	0.0977405	0.0695398	NaN	NaN	NaN	NaN	0.260895	0.372905	0.292869	0.234052	0.296654	0.384602
0.0652317	NaN	NaN	NaN	NaN	NaN	NaN	NaN	NaN	NaN	0.0202992	0.101783	0.130744	0.130774	0.154606	0.214722	0.268489	0.318292	0.343974	0.317767	0.272302	0.220544	0.15788	0.101928	0.0532556	0.0217073	0.0237478	0.0704881	0.145763	0.216132	0.289686	0.345082	0.384906	0.44085	0.495592	0.458204	0.297044	0.0591447	NaN	NaN	NaN	0.182255	0.354218	0.508934	0.604422	0.573723	0.47238	0.387479	0.384504	0.471961
0.154727	0.139355	0.166629	0.218554	0.260166	0.283972	0.307442	0.337883	0.373038	0.400478	0.415619	0.428562	0.443309	0.464341	0.492056	0.520351	0.555561	0.601062	0.654782	0.712406	0.748115	0.762492	0.773571	0.776001	0.758257	0.731509	0.718578	0.722407	0.727192	0.730226	0.74988	0.772672	0.776767	0.776457	0.766455	0.746164	0.744289	0.774566	0.825691	0.864985	0.850863	0.777401	0.65707	0.502624	0.352267	0.268235	0.251603	0.233171	0.185284	0.163458
0.763879	0.760846	0.795788	0.824396	0.836478	0.848488	0.855567	0.853342	0.855754	0.850171	0.839977	0.855233	0.887065	0.904433	0.901029	0.890835	0.8817	0.876909	0.877365	0.864966	0.831354	0.794604	0.743522	0.674913	0.595674	0.508228	0.436715	0.413976	0.433598	0.456347	0.483315	0.516526	0.572824	0.650956	0.726224	0.786356	0.827528	0.853049	0.867458	0.8738	0.874177	0.869394	0.85984	0.844029	0.811471	0.738817	0.595141	0.407784	0.482088	0.670451
0.385616	0.402176	0.433288	0.480126	0.513217	0.548976	0.561557	0.525862	0.447296	0.321478	0.173955	0.0581509	NaN	NaN	NaN	NaN	NaN	0.0965667	0.241367	0.293658	0.293714	0.306969	0.33976	0.370509	0.401477	0.447329	0.486643	0.490611	0.483222	0.489573	0.4921	0.491516	0.483157	0.449106	0.424735	0.434077	0.463079	0.508555	0.550015	0.572992	0.579415	0.539102	0.436951	0.316723	0.194608	0.0912206	0.0209627	NaN	NaN	NaN
0.175444	0.177821	0.19228	0.11698	0.0154878	NaN	NaN	NaN	NaN	0.0617245	0.134766	0.198417	0.313083	0.390913	0.477322	0.621666	0.741738	0.771869	0.670077	0.514041	0.463702	0.478342	0.485583	0.50955	0.538466	0.546139	0.546193	0.545085	0.607121	0.700575	0.760635	0.787126	0.777925	0.735366	0.698054	0.677651	0.671377	0.593781	0.228315	NaN	NaN	NaN	NaN	0.0693108	0.10949	0.157619	0.176255	0.159225	0.135658	0.0690845
0.722257	0.763015	0.777798	0.778836	0.773734	0.752961	0.704867	0.63413	0.564403	0.500385	0.415193	0.333784	0.290577	0.264879	0.217703	0.146117	0.104606	0.114385	0.123777	0.0988711	0.0585766	0.0306816	0.0301051	0.054741	0.114439	0.188082	0.260012	0.339199	0.426833	0.506161	0.551339	0.567752	0.583283	0.595712	0.584708	0.547358	0.502965	0.48992	0.546887	0.643933	0.744132	0.826109	0.878825	0.907198	0.921816	0.911037	0.818368	0.602245	0.443749	0.486013
0.182167	0.238823	0.313459	0.412278	0.480124	0.527779	0.536021	0.490669	0.420017	0.323923	0.229483	0.202527	0.208783	0.196069	0.15887	0.0620165	NaN	0.0960046	0.316787	0.442898	0.495827	0.523669	0.544288	0.576216	0.626567	0.683149	0.723589	0.741111	0.74694	0.747093	0.738597	0.734051	0.749322	0.771706	0.768671	0.744933	0.72399	0.724441	0.739369	0.761604	0.787644	0.723478	0.475459	0.151482	NaN	NaN	NaN	NaN	NaN	NaN
0.331265	0.41456	0.503034	0.583425	0.622126	0.633482	0.611578	0.551287	0.484047	0.412084	0.315909	0.222478	0.119882	NaN	NaN	NaN	NaN	0.00181218	0.217584	0.391458	0.493894	0.567814	0.626918	0.666685	0.691599	0.710391	0.728558	0.734413	0.728091	0.715477	0.688102	0.662067	0.661803	0.678141	0.661509	0.594439	0.52927	0.50781	0.5124	0.549333	0.605682	0.611387	0.545379	0.409281	0.194759	NaN	NaN	NaN	NaN	NaN
0.265914	0.390064	0.465112	0.472402	0.422436	0.395004	0.398234	0.334776	0.216518	0.128368	0.109693	0.146375	0.193145	0.235041	0.268953	0.284426	0.262592	0.311537	0.439345	0.480169	0.405535	0.306626	0.23347	0.117763	NaN	NaN	NaN	NaN	NaN	NaN	0.0109828	0.0779436	0.135761	0.177221	0.175423	0.19397	0.31839	0.487731	0.595809	0.619562	0.582229	0.544151	0.539313	0.464104	0.195066	NaN	0.189299	0.48463	0.663323	0.718267
0.174025	0.313026	0.423354	0.456086	0.452647	0.466533	0.499048	0.53004	0.554566	0.550172	0.495748	0.427458	0.367362	0.320276	0.294031	0.291408	0.312641	0.326814	0.307863	0.297489	0.33341	0.395943	0.464033	0.549786	0.653116	0.738024	0.792894	0.842756	0.893625	0.90844	0.880913	0.853118	0.833283	0.81516	0.802292	0.788207	0.770692	0.75518	0.748213	0.751422	0.759278	0.764981	0.763388	0.724224	0.557311	0.201417	0.592956	0.779902	0.839168	0.859631
0.259759	0.396353	0.518731	0.583932	0.601226	0.604982	0.609864	0.61162	0.605729	0.588169	0.556394	0.523689	0.504211	0.502913	0.507032	0.525931	0.561242	0.59187	0.607815	0.615059	0.628524	0.65833	0.693443	0.723912	0.752683	0.772309	0.784983	0.802014	0.819143	0.825225	0.820013	0.808836	0.790842	0.760389	0.695594	0.576427	0.405669	0.26366	0.206607	0.222167	0.311649	0.433011	0.536719	0.548259	0.283989	0.188744	0.45261	0.591874	0.642938	0.651056
0.397438	0.396431	0.374978	0.356917	0.352421	0.297824	0.19798	0.128945	0.10838	0.107028	0.12599	0.165776	0.189267	0.137525	0.00367539	NaN	NaN	NaN	NaN	NaN	NaN	0.0254987	0.0244067	NaN	NaN	NaN	NaN	NaN	NaN	NaN	NaN	NaN	0.115325	0.290336	0.504939	0.670522	0.787014	0.872976	0.913701	0.923441	0.930323	0.939697	0.936478	0.89267	0.755652	0.55628	0.366795	0.200705	0.0409269	NaN
0.0507789	0.133359	0.174667	0.19992	0.212436	0.196771	0.183021	0.164312	0.117646	0.0885058	0.112929	0.144836	0.136346	0.0744096	0.028323	0.0219891	0.0431991	0.0699246	0.0460878	0.0213631	0.0228355	0.0112414	NaN	0.0446828	0.147405	0.265712	0.309269	0.275702	0.285329	0.296328	0.292554	0.34421	0.425626	0.552897	0.738683	0.842767	0.870357	0.878158	0.87617	0.888764	0.904697	0.90024	0.864153	0.802212	0.753489	0.698982	0.599476	0.435831	0.148575	NaN
0.399496	0.203646	0.0218297	0.223551	0.480762	0.657856	0.707828	0.706808	0.695228	0.670056	0.651517	0.645095	0.631196	0.594478	0.53875	0.485089	0.448021	0.442257	0.468936	0.522047	0.586255	0.620848	0.652291	0.696167	0.735274	0.775164	0.813623	0.836667	0.846078	0.83914	0.818271	0.809117	0.820459	0.817735	0.791842	0.757261	0.731816	0.718504	0.709425	0.706597	0.713508	0.713617	0.692612	0.663406	0.649769	0.641802	0.606016	0.521159	0.368181	0.14434
NaN	NaN	NaN	NaN	0.0123346	0.249863	0.38578	0.444568	0.454495	0.435642	0.423212	0.402911	0.363282	0.325695	0.282962	0.241831	0.225177	0.25812	0.334523	0.427717	0.519963	0.583328	0.637111	0.690195	0.719994	0.742748	0.770998	0.78052	0.772665	0.772235	0.769119	0.759948	0.756275	0.734121	0.700105	0.672787	0.662452	0.656866	0.635433	0.618226	0.625634	0.64381	0.6528	0.651767	0.66162	0.668518	0.619192	0.47493	0.273196	0.184764
NaN	NaN	NaN	NaN	0.0512338	0.169968	0.186996	0.075903	NaN	NaN	0.0107015	0.00752681	0.00603176	0.0319726	0.0697041	0.11616	0.217043	0.365178	0.417815	0.402834	0.413238	0.448402	0.525079	0.640152	0.697463	0.614888	0.444798	0.301207	0.213677	0.330952	0.398598	0.341422	0.165465	0.0531078	0.16842	0.479438	0.699431	0.840192	0.898106	0.913879	0.919256	0.924535	0.930474	0.936057	0.940158	0.942466	0.940343	0.928759	0.900131	0.839625
NaN	NaN	NaN	NaN	NaN	NaN	NaN	NaN	NaN	NaN	NaN	NaN	NaN	NaN	NaN	NaN	NaN	NaN	NaN	NaN	0.0582642	0.254041	0.360428	0.400837	0.417497	0.408405	0.396125	0.408032	0.447988	0.492307	0.536782	0.596142	0.652071	0.674938	0.617587	0.467679	0.347708	0.250429	0.155457	0.088544	0.0153517	NaN	NaN	NaN	NaN	0.00326318	0.106026	0.141878	0.0740074	NaN
NaN	NaN	NaN	NaN	NaN	NaN	NaN	NaN	NaN	NaN	NaN	NaN	0.12616	0.337576	0.271314	0.203788	0.197212	0.239533	0.327081	0.43121	0.482057	0.502527	0.519861	0.50856	0.448282	0.320847	0.221663	0.199134	0.176655	0.171885	0.218492	0.263757	0.295845	0.328167	0.37046	0.411979	0.404119	0.339543	0.262292	0.181464	0.114932	0.0861115	0.100736	0.157636	0.201494	0.192972	0.193297	0.231082	0.268127	0.30406
0.432532	0.421769	0.416184	0.377901	0.320838	0.274745	0.199426	0.0834868	NaN	NaN	NaN	NaN	NaN	NaN	NaN	NaN	NaN	NaN	NaN	NaN	NaN	NaN	0.0878795	0.181003	0.202837	0.155212	0.0792477	NaN	NaN	NaN	NaN	0.0902808	0.231574	0.338605	0.457551	0.561296	0.615925	0.632351	0.59135	0.483984	0.324497	0.168711	0.287552	0.50004	0.683824	0.796711	0.856312	0.882491	0.890129	0.875256
0.354346	0.373724	0.424335	0.450298	0.432904	0.402279	0.369057	0.313232	0.269394	0.329051	0.430121	0.470829	0.326439	0.0966859	0.0814796	0.110322	0.102061	0.121025	0.146154	0.154356	0.140757	0.104532	0.0810341	0.151198	0.305752	0.432154	0.497867	0.528577	0.56693	0.603952	0.639384	0.667029	0.687098	0.688231	0.662362	0.61925	0.564955	0.493057	0.409142	0.33605	0.271264	0.186405	0.104085	0.12087	0.290367	0.56084	0.767376	0.841676	0.844107	0.824488
0.742134	0.867322	0.925397	0.902661	0.868225	0.852614	0.816708	0.72797	0.633014	0.576985	0.539432	0.517674	0.524718	0.54352	0.560558	0.579908	0.609217	0.631172	0.644513	0.674901	0.728383	0.775791	0.792759	0.776952	0.756909	0.740495	0.71978	0.690854	0.640824	0.570947	0.486142	0.393313	0.317361	0.264093	0.222779	0.178199	0.143159	0.150302	0.181497	0.223476	0.290824	0.393173	0.517358	0.600969	0.621084	0.607911	0.569009	0.519149	0.484642	0.466655
0.565907	0.648044	0.660751	0.641206	0.653354	0.684855	0.697153	0.68955	0.672638	0.658929	0.674411	0.710824	0.736696	0.717052	0.60937	0.43308	0.295914	0.318148	0.393257	0.314845	0.246324	0.278658	0.339889	0.381718	0.37254	0.317137	0.230749	0.211226	0.382739	0.49865	0.551103	0.55994	0.545933	0.502582	0.444097	0.408206	0.343627	0.205739	0.0345452	0.0302712	0.19565	0.33335	0.417432	0.46251	0.493706	0.519791	0.541494	0.568375	0.601768	0.615751
0.0372595	0.0400008	0.0554432	0.0656576	0.0568881	0.0558901	0.0628804	0.0673144	0.0749803	0.0809547	0.0725622	0.0389643	NaN	NaN	NaN	NaN	NaN	NaN	NaN	NaN	NaN	NaN	NaN	0.0359415	0.07307	0.0790541	0.0757775	0.0698621	0.0474499	0.0174124	NaN	NaN	NaN	NaN	0.0949421	0.260915	0.337365	0.350557	0.345776	0.348916	0.380558	0.427615	0.466321	0.511018	0.576468	0.653298	0.721176	0.764644	0.782032	0.778418
0.491038	0.43847	0.285874	0.108083	NaN	NaN	NaN	NaN	NaN	NaN	NaN	NaN	NaN	NaN	NaN	NaN	0.069543	0.112488	0.0952451	0.0768271	0.0817318	0.0872864	0.115464	0.141625	0.134537	0.133121	0.158341	0.214338	0.271194	0.251023	0.0515401	NaN	NaN	0.0900737	0.233559	0.322821	0.373097	0.398218	0.416827	0.445601	0.486867	0.537359	0.572645	0.569641	0.544305	0.53789	0.546821	0.567246	0.611903	0.668862
NaN	NaN	NaN	0.0330585	0.0826569	0.105575	0.104791	0.104057	0.119598	0.153466	0.198653	0.248421	0.299117	0.343738	0.372694	0.394354	0.417645	0.424467	0.411345	0.380776	0.315554	0.230061	0.170072	0.128696	0.0747909	0.0141557	NaN	NaN	NaN	0.111756	0.115628	0.0793114	0.27688	0.406896	0.496548	0.553321	0.597568	0.635637	0.654409	0.654639	0.65183	0.653456	0.64522	0.608894	0.558554	0.520294	0.515305	0.574513	0.672016	0.743382
0.59464	0.615111	0.664148	0.729861	0.765343	0.752112	0.675953	0.511645	0.279429	0.0538704	NaN	NaN	NaN	NaN	NaN	0.0163732	0.0583674	0.107041	0.157587	0.181905	0.198336	0.21272	0.210841	0.209641	0.198928	0.178306	0.164085	0.140043	0.0831206	0.0181517	0.00622216	0.00854286	0.0147242	0.0596241	0.111539	0.156256	0.209047	0.268201	0.335983	0.38439	0.399469	0.404722	0.406146	0.392118	0.321772	0.19129	0.0591761	NaN	NaN	0.238908
0.422266	0.43766	0.445959	0.380646	0.161989	NaN	NaN	NaN	NaN	0.056543	0.20101	0.238761	0.27753	0.39838	0.516365	0.541975	0.487485	0.457254	0.469976	0.500695	0.551074	0.601496	0.593808	0.508692	0.407089	0.348918	0.329469	0.315008	0.289481	0.26109	0.203772	0.0880048	0.167599	0.276544	0.294176	0.241132	0.158925	0.0542958	NaN	NaN	0.0208051	0.0382958	NaN	NaN	NaN	NaN	0.0775513	0.28585	0.442575	0.537773
0.395817	0.575247	0.570993	0.552199	0.580133	0.637549	0.652028	0.553129	0.399791	0.333736	0.452743	0.645882	0.715862	0.675076	0.550556	0.445501	0.40402	0.361928	0.314425	0.306639	0.30686	0.254886	0.244238	0.278226	0.206859	0.00734238	NaN	NaN	NaN	NaN	NaN	NaN	NaN	NaN	NaN	NaN	0.0335832	0.0882957	0.254946	0.417106	0.489271	0.438306	0.161317	NaN	NaN	0.204279	0.389066	0.496751	0.564937	0.606038
0.396778	0.295682	0.220938	0.113396	NaN	NaN	NaN	NaN	NaN	NaN	NaN	NaN	NaN	NaN	NaN	NaN	NaN	NaN	NaN	NaN	NaN	0.0390884	0.101306	0.185283	0.263762	0.329021	0.418942	0.51244	0.546903	0.556795	0.595177	0.612844	0.565215	0.510719	0.488159	0.490892	0.492447	0.493347	0.531288	0.585944	0.551321	0.452575	0.414009	0.27965	NaN	0.0145611	0.589056	0.703108	0.721882	0.733628
0.244372	0.298011	0.251082	0.197358	0.236344	0.254249	0.232192	0.231632	0.269633	0.328182	0.385184	0.424155	0.418581	0.376337	0.32634	0.283705	0.247183	0.20686	0.148034	0.0705482	0.0117353	NaN	NaN	NaN	NaN	NaN	NaN	NaN	NaN	NaN	NaN	NaN	NaN	NaN	NaN	NaN	0.275848	0.668805	0.833481	0.894129	0.928862	0.952945	0.966702	0.972698	0.974887	0.974718	0.971868	0.967756	0.959661	0.91228
NaN	NaN	0.0710413	0.171902	0.250127	0.319153	0.363062	0.392232	0.388158	0.32801	0.29554	0.327678	0.36682	0.352912	0.287774	0.288159	0.330519	0.403285	0.426709	0.363785	0.28596	0.243955	0.246721	0.259483	0.271797	0.28967	0.322115	0.379486	0.459789	0.546981	0.61746	0.676529	0.728882	0.753276	0.743075	0.7309	0.733366	0.735265	0.732922	0.761661	0.821911	0.86758	0.890265	0.896168	0.890706	0.882886	0.872491	0.82237	0.679951	0.393831
0.149105	0.151004	0.215049	0.362362	0.484324	0.545763	0.582149	0.599279	0.623718	0.661122	0.646692	0.589951	0.570167	0.576322	0.554636	0.524156	0.532828	0.564569	0.574117	0.532958	0.473239	0.455442	0.469353	0.497792	0.555419	0.608444	0.615691	0.597604	0.579912	0.572959	0.58538	0.607474	0.618079	0.609864	0.596503	0.58841	0.586623	0.587287	0.594247	0.60263	0.589156	0.544995	0.473142	0.374788	0.287821	0.221057	0.188723	0.219851	0.265335	0.295617
0.18042	0.234418	0.338864	0.447822	0.54111	0.662106	0.723525	0.638006	0.537172	0.497538	0.480634	0.467585	0.440364	0.403006	0.348811	0.249344	0.111941	NaN	NaN	NaN	NaN	NaN	NaN	NaN	NaN	0.0808848	0.23827	0.369792	0.460509	0.541972	0.617456	0.623002	0.510827	0.365104	0.283163	0.234905	0.180628	0.113556	0.0509842	NaN	NaN	NaN	NaN	NaN	NaN	NaN	0.117603	0.335707	0.46134	0.495043
0.179448	0.106906	0.0912244	0.109294	0.12869	0.163966	0.201389	0.101624	NaN	NaN	NaN	NaN	NaN	NaN	0.0231975	0.0283688	0.0858542	0.195411	0.274421	0.293106	0.300423	0.376777	0.485051	0.522943	0.493278	0.482131	0.483504	0.472771	0.473601	0.465855	0.417285	0.355206	0.318129	0.27299	0.207546	0.187947	0.167334	0.120706	0.0513909	NaN	NaN	0.0588433	0.173059	0.292466	0.372704	0.417479	0.429142	0.408825	0.33496	0.218566
0.336562	0.406162	0.476563	0.5196	0.506228	0.446423	0.372595	0.319331	0.271526	0.200422	0.148848	0.0805818	0.0151123	0.0237633	0.0779384	0.0503593	NaN	NaN	NaN	0.0400504	0.180418	0.406636	0.615194	0.706723	0.728562	0.735353	0.727322	0.702501	0.680297	0.677383	0.679704	0.678078	0.669393	0.665679	0.695955	0.748399	0.793098	0.833467	0.859027	0.87669	0.890957	0.893451	0.897704	0.895255	0.79956	0.501611	0.131858	0.00383642	0.249075	0.455861
0.875574	0.851789	0.839218	0.840992	0.83711	0.808267	0.748212	0.679882	0.625695	0.584985	0.541479	0.505288	0.487663	0.488224	0.478579	0.450959	0.442447	0.425524	0.373207	0.357587	0.401919	0.40922	0.354977	0.314409	0.343565	0.391459	0.409549	0.438048	0.500505	0.571805	0.627251	0.661892	0.695578	0.743543	0.795027	0.83341	0.855815	0.869895	0.878257	0.885708	0.896228	0.907779	0.912527	0.902346	0.861864	0.752715	0.527466	0.271518	0.232112	0.555168
NaN	NaN	0.0894847	0.184518	0.208643	0.165164	0.0923812	0.0127646	NaN	NaN	NaN	NaN	NaN	NaN	NaN	NaN	NaN	0.0178644	0.0413409	0.0858836	0.140242	0.154845	0.0645052	NaN	NaN	NaN	NaN	NaN	NaN	NaN	NaN	0.0643588	0.143578	0.146477	0.112502	0.090098	0.0911349	0.096524	0.0834864	0.0358201	NaN	NaN	NaN	NaN	NaN	NaN	NaN	NaN	0.0533001	0.315447
0.253274	0.292686	0.33566	0.380504	0.413332	0.44391	0.47151	0.470921	0.45651	0.460559	0.495954	0.558401	0.632655	0.70745	0.769385	0.809923	0.832265	0.849255	0.864328	0.876649	0.887401	0.892895	0.895327	0.897312	0.901995	0.908149	0.910896	0.907534	0.903756	0.901965	0.894647	0.87374	0.832593	0.733641	0.492144	0.152829	NaN	NaN	0.01888	0.0597283	0.0833802	0.130236	0.157614	0.155478	0.277841	0.51742	0.735114	0.871053	0.921972	0.910633
NaN	NaN	0.0188475	0.121851	0.210371	0.269871	0.301465	0.307108	0.286913	0.249309	0.207849	0.1613	0.0979923	NaN	NaN	NaN	NaN	NaN	NaN	NaN	NaN	NaN	NaN	NaN	NaN	NaN	NaN	0.0962192	0.178294	0.201395	0.20404	0.17839	0.137935	0.129753	0.150827	0.155829	0.149639	0.224639	0.335953	0.304152	0.21685	0.199514	0.226568	0.209569	0.246198	0.454329	0.646111	0.742159	0.771017	0.769397
NaN	NaN	NaN	0.014576	0.0847436	0.180924	0.284824	0.360088	0.420184	0.48631	0.546721	0.603117	0.639677	0.666168	0.707062	0.719745	0.703978	0.736558	0.797179	0.811822	0.775992	0.759494	0.76793	0.752051	0.7137	0.690764	0.687362	0.687064	0.694113	0.711768	0.725079	0.727336	0.734235	0.761704	0.794535	0.804617	0.774881	0.636355	0.202781	NaN	NaN	0.200967	0.36795	0.488456	0.570805	0.626631	0.660316	0.673298	0.665125	0.628536
0.345963	0.344756	0.253008	0.137904	0.189282	0.275175	0.335159	0.320332	0.215519	0.088647	0.00624101	NaN	0.00249639	0.0202385	0.00172314	NaN	NaN	NaN	NaN	NaN	0.0208629	0.0980946	0.142965	0.217858	0.30833	0.39449	0.516825	0.664003	0.750963	0.831091	0.918557	0.950447	0.92981	0.896762	0.87338	0.854177	0.839007	0.821263	0.80828	0.816005	0.826958	0.832778	0.833124	0.816148	0.778709	0.716611	0.629841	0.55544	0.486671	0.423982
0.0965262	0.222095	0.187139	0.117969	0.024106	NaN	NaN	NaN	NaN	NaN	NaN	NaN	NaN	NaN	NaN	NaN	NaN	NaN	NaN	NaN	NaN	NaN	NaN	0.0440617	0.0569131	0.0843923	0.157377	0.221068	0.24905	0.329989	0.425376	0.468424	0.479773	0.462466	0.449892	0.638954	0.809258	0.890849	0.926695	0.944194	0.949896	0.952661	0.954737	0.953477	0.944776	0.912419	0.794388	0.445422	0.0252793	0.0738844
0.685879	0.748189	0.776125	0.779651	0.766013	0.734017	0.682435	0.61612	0.545782	0.475657	0.42002	0.366705	0.272841	0.179517	0.139439	0.118759	0.0988123	0.0869305	0.0840845	0.0379216	NaN	NaN	NaN	NaN	NaN	0.0188629	0.0731398	0.110121	0.138941	0.164883	0.190667	0.221976	0.261993	0.308401	0.360751	0.417853	0.470639	0.506981	0.5254	0.54101	0.570868	0.613738	0.651039	0.667127	0.669643	0.676622	0.662559	0.466687	0.249873	0.324636
0.118984	0.229325	0.332376	0.426429	0.502637	0.549107	0.584904	0.623334	0.63476	0.617944	0.603845	0.608856	0.62582	0.655513	0.700781	0.747398	0.799459	0.859615	0.89553	0.892935	0.863346	0.829	0.80082	0.762675	0.692616	0.593275	0.489132	0.388466	0.311469	0.287379	0.323047	0.389339	0.467469	0.531163	0.531247	0.455928	0.360325	0.306622	0.320711	0.399634	0.503456	0.570308	0.570153	0.516656	0.411049	0.238634	0.0964188	0.055778	0.0813899	0.162622
0.50822	0.51537	0.480177	0.431005	0.436315	0.458422	0.444153	0.428589	0.441464	0.4361	0.37941	0.295768	0.258352	0.258989	0.218534	0.162416	0.142938	0.132804	0.0792683	0.0266039	0.0503711	0.104025	0.103338	0.0399657	0.0166749	0.103365	0.258607	0.426499	0.500535	0.491551	0.521398	0.575586	0.581307	0.564652	0.551452	0.531963	0.530471	0.552464	0.591213	0.651392	0.670687	0.593816	0.47523	0.418348	0.428754	0.428082	0.408091	0.39718	0.398214	0.420229
0.131914	0.0739711	0.042482	0.0329448	0.0173763	NaN	NaN	NaN	NaN	NaN	0.0126802	0.0726521	0.180823	0.249389	0.311972	0.295992	0.253071	0.28838	0.408477	0.529022	0.567114	0.59587	0.652346	0.695124	0.716787	0.679476	0.610608	0.558277	0.549599	0.548692	0.548517	0.548632	0.514273	0.322497	0.00693505	NaN	NaN	NaN	0.0127646	0.217502	0.38704	0.51951	0.607399	0.667993	0.704639	0.691981	0.610429	0.470857	0.236444	NaN
0.820005	0.824389	0.822246	0.813943	0.801952	0.790599	0.77477	0.746304	0.709269	0.677307	0.667744	0.6605	0.610258	0.506382	0.380025	0.254978	0.165982	0.136743	0.129803	0.123353	0.129841	0.155941	0.225361	0.320103	0.417886	0.515175	0.601171	0.666418	0.701567	0.700781	0.630805	0.433207	0.0910046	0.0717642	0.319164	0.440327	0.487224	0.502018	0.46801	0.336279	0.0639051	0.223972	0.540415	0.679358	0.6502	0.557504	0.525511	0.546262	0.588009	0.610451
0.311081	0.167727	NaN	NaN	NaN	NaN	NaN	NaN	NaN	NaN	NaN	NaN	NaN	NaN	NaN	NaN	NaN	NaN	0.0356743	0.085233	0.151528	0.286565	0.400012	0.457525	0.446744	0.368229	0.308805	0.30397	0.323012	0.332355	0.329254	0.307614	0.215236	0.000819169	NaN	NaN	0.178609	0.463894	0.615947	0.687122	0.652911	0.605277	0.596705	0.651102	0.714703	0.745415	0.768883	0.792796	0.771707	0.741598
0.492317	0.447363	0.40481	0.333374	0.274896	0.131712	0.0580423	0.0802621	0.058486	NaN	NaN	NaN	NaN	0.0147643	NaN	NaN	NaN	NaN	NaN	0.138754	0.257933	0.283509	0.298306	0.322225	0.373096	0.417657	0.491383	0.550732	0.545329	0.468397	0.375641	0.301375	0.25704	0.210962	0.147713	0.0709916	NaN	NaN	NaN	NaN	0.039105	0.261121	0.499832	0.674487	0.76452	0.797579	0.792105	0.742458	0.674749	0.611073
NaN	NaN	0.0482333	0.195367	0.305889	0.376044	0.453085	0.507526	0.497768	0.459538	0.459396	0.488556	0.527798	0.568044	0.590502	0.587624	0.581475	0.546166	0.496885	0.487568	0.498926	0.502952	0.473086	0.445358	0.414373	0.369914	0.394104	0.480167	0.571117	0.673954	0.794403	0.891419	0.940631	0.944138	0.929622	0.918333	0.900479	0.882421	0.875555	0.864818	0.845167	0.855541	0.885099	0.897848	0.898796	0.885489	0.841073	0.791699	0.76089	0.731719
0.676461	0.579143	0.465825	0.327532	0.19655	0.134017	0.132683	0.151971	0.185477	0.227865	0.282116	0.342518	0.393968	0.450739	0.503671	0.534009	0.554859	0.585773	0.62341	0.655478	0.667386	0.677481	0.703664	0.742961	0.775223	0.793843	0.800935	0.790449	0.776161	0.777187	0.788005	0.797461	0.783566	0.7385	0.671928	0.592621	0.540081	0.547797	0.597924	0.688652	0.785946	0.860152	0.907473	0.928107	0.935727	0.928992	0.907981	0.890739	0.866195	0.785672
0.810788	0.830431	0.826967	0.812976	0.780705	0.740862	0.70115	0.656314	0.635933	0.655151	0.692239	0.730717	0.766111	0.79912	0.821993	0.838026	0.854733	0.868018	0.87176	0.868441	0.863907	0.863915	0.858191	0.847815	0.842739	0.841239	0.834145	0.824953	0.822298	0.819229	0.808934	0.805373	0.812781	0.812631	0.799122	0.782324	0.75486	0.703827	0.622123	0.50129	0.336106	0.253759	0.327299	0.480397	0.659629	0.804397	0.898987	0.940486	0.94927	0.937898
0.226959	0.195762	0.153265	0.156188	0.235683	0.324213	0.244661	NaN	NaN	NaN	NaN	0.137296	0.304644	0.487959	0.558049	0.426863	0.217821	0.0724279	0.0116131	0.0561988	0.0968798	0.0541196	NaN	0.00451446	0.0729101	0.180483	0.272914	0.254468	0.105414	NaN	NaN	NaN	NaN	NaN	0.0262278	0.190243	0.265189	0.279366	0.261187	0.202276	0.126439	0.0775851	0.0678417	0.0826888	0.100898	0.081668	0.000934411	NaN	0.11692	0.241469
0.633887	0.630979	0.639192	0.643018	0.650149	0.667034	0.68106	0.685415	0.680755	0.680572	0.6855	0.688538	0.695736	0.697653	0.677923	0.637349	0.598273	0.592087	0.611516	0.623547	0.634353	0.660828	0.70039	0.745514	0.791741	0.843241	0.890132	0.921794	0.939507	0.952386	0.962546	0.967638	0.968449	0.965721	0.960951	0.95568	0.950631	0.949339	0.951962	0.95333	0.948361	0.93471	0.914905	0.888564	0.845734	0.775712	0.688737	0.607647	0.546451	0.520703
0.160655	NaN	NaN	NaN	NaN	NaN	NaN	0.0109332	0.0610835	0.0844291	0.0776232	0.0118337	NaN	NaN	0.0156383	0.134829	0.242008	0.272994	0.1836	0.326006	0.534744	0.640086	0.691125	0.733782	0.760549	0.777548	0.795663	0.80745	0.814344	0.82089	0.829819	0.84172	0.854042	0.861726	0.862421	0.853255	0.831436	0.795458	0.745546	0.682228	0.598264	0.498562	0.424222	0.414831	0.447797	0.443176	0.370376	0.307762	0.301973	0.324267
NaN	NaN	NaN	NaN	NaN	NaN	NaN	NaN	NaN	NaN	NaN	NaN	0.00113944	0.0198185	0.0122932	0.0210061	0.0627084	0.115297	0.174236	0.237221	0.282683	0.291626	0.274042	0.256743	0.253212	0.233859	0.180646	0.111298	0.0388972	NaN	NaN	0.0335302	0.0730783	0.0870639	0.0690959	0.0454775	0.0466663	0.0730706	0.111556	0.152154	0.201528	0.26678	0.334468	0.377912	0.394884	0.388663	0.348276	0.264798	0.150372	0.0414172
NaN	NaN	NaN	NaN	NaN	NaN	0.00749075	0.0852906	0.188313	0.199963	0.190307	0.233797	0.289155	0.33273	0.343236	0.305695	0.263556	0.235499	0.173204	0.0918967	0.0420889	0.0412425	0.0272501	NaN	NaN	NaN	NaN	NaN	NaN	0.0174021	0.131084	0.294195	0.388427	0.341717	0.275401	0.296913	0.352701	0.361284	0.386067	0.48333	0.597863	0.681916	0.782254	0.87091	0.913741	0.907612	0.871881	0.841333	0.832461	0.825125
0.0690502	0.115695	0.126162	0.163691	0.234878	0.284235	0.288774	0.279446	0.266701	0.223238	0.158571	0.161103	0.251271	0.311586	0.27894	0.187393	0.0940226	0.00466049	NaN	NaN	NaN	NaN	NaN	NaN	NaN	0.087038	0.131805	0.0781332	0.0294154	0.0410524	0.0999358	0.123788	0.00579756	NaN	NaN	NaN	NaN	NaN	NaN	0.00562727	0.181417	0.410251	0.623271	0.76768	0.82369	0.827012	0.825512	0.821755	0.812198	0.790298
0.118409	0.084066	0.104102	0.220834	0.306847	0.357055	0.426343	0.485384	0.540865	0.552467	0.542103	0.55171	0.574267	0.583225	0.548321	0.471694	0.416112	0.40685	0.407708	0.431352	0.474527	0.50671	0.579317	0.60792	0.532758	0.461488	0.392227	0.339723	0.357071	0.325072	0.216597	0.105308	0.0010926	NaN	0.0196005	0.0737569	0.0577704	NaN	NaN	NaN	NaN	NaN	0.161234	0.294154	0.327768	0.261254	0.10792	NaN	NaN	NaN
0.118409	0.084066	0.104102	0.220834	0.306847	0.357055	0.426343	0.485384	0.540865	0.552467	0.542103	0.55171	0.574267	0.583225	0.548321	0.471694	0.416112	0.40685	0.407708	0.431352	0.474527	0.50671	0.579317	0.60792	0.532758	0.461488	0.392227	0.339723	0.357071	0.325072	0.216597	0.105308	0.0010926	NaN	0.0196005	0.0737569	0.0577704	NaN	NaN	NaN	NaN	NaN	0.161234	0.294154	0.327768	0.261254	0.10792	NaN	NaN	NaN
0.0435179	NaN	NaN	NaN	NaN	NaN	0.010174	0.0418765	0.0795209	0.112233	0.140062	0.172134	0.200164	0.224422	0.261268	0.289865	0.282716	0.268953	0.268085	0.260723	0.22117	0.12115	0.0307782	0.0409675	0.116889	0.196881	0.275437	0.37159	0.484215	0.586862	0.665068	0.724303	0.769225	0.802642	0.823986	0.830566	0.825176	0.814534	0.80284	0.792337	0.782864	0.768822	0.743961	0.700495	0.618645	0.482386	0.391362	0.333771	0.341959	0.40006
0.761069	0.790044	0.79492	0.807463	0.827632	0.835887	0.835431	0.83175	0.819506	0.793168	0.756303	0.730742	0.729571	0.751963	0.781306	0.799702	0.803045	0.802196	0.812202	0.834498	0.864506	0.898172	0.926159	0.939096	0.942915	0.941059	0.933492	0.919987	0.898114	0.866443	0.832315	0.79964	0.768909	0.744262	0.730681	0.733325	0.747112	0.75927	0.769626	0.790606	0.816608	0.825168	0.811581	0.795031	0.776664	0.734535	0.630495	0.463682	0.373181	0.423548
0.353033	0.324365	0.342833	0.393153	0.449488	0.507774	0.572121	0.626335	0.658347	0.685837	0.7191	0.74313	0.750338	0.74831	0.751743	0.766117	0.783931	0.805863	0.830393	0.848782	0.860412	0.871886	0.883698	0.896456	0.907381	0.910246	0.905509	0.893203	0.878495	0.864947	0.848674	0.825719	0.800341	0.774149	0.738609	0.692952	0.648157	0.612528	0.578673	0.538599	0.496642	0.460478	0.426263	0.386556	0.35231	0.308121	0.223949	0.201057	0.244479	0.220136
NaN	0.104503	0.271692	0.358307	0.374756	0.361	0.319544	0.258336	0.228517	0.246735	0.225179	0.153331	0.0765427	0.00859672	NaN	0.0451046	0.111985	0.137237	0.12087	0.0977307	0.0906361	0.114849	0.162996	0.217965	0.232871	0.174671	0.0955887	0.0599815	0.054356	0.06218	0.100887	0.158411	0.21858	0.257367	0.271997	0.306451	0.367984	0.440667	0.497308	0.518033	0.532139	0.586227	0.66509	0.7101	0.671591	0.562366	0.436589	0.287743	0.13738	0.0533758
0.202534	0.11916	0.00629077	NaN	NaN	NaN	NaN	NaN	NaN	NaN	NaN	NaN	0.0553652	0.190805	0.266306	0.343428	0.421909	0.493321	0.531077	0.566814	0.611214	0.627531	0.578357	0.407443	0.230194	0.0911009	NaN	NaN	NaN	0.0197634	0.130433	0.255871	0.335554	0.310559	0.208492	0.137168	0.220702	0.390438	0.556685	0.655703	0.665345	0.583802	0.327836	0.104974	0.304047	0.439023	0.44866	0.483799	0.506426	0.444578
0.674614	0.419488	0.0572308	NaN	NaN	0.0296565	0.065535	0.0912508	0.123822	0.21129	0.297596	0.306907	0.304569	0.331058	0.309315	0.227485	0.139827	0.081541	0.0354736	NaN	NaN	NaN	NaN	NaN	NaN	NaN	NaN	NaN	NaN	NaN	NaN	0.0582837	0.0844058	0.078514	0.057134	0.0476564	0.23979	0.472672	0.640261	0.631065	0.497048	0.396971	0.379857	0.399604	0.415335	0.42762	0.423626	0.351832	0.215323	0.103262
NaN	NaN	NaN	NaN	NaN	NaN	NaN	NaN	NaN	NaN	NaN	NaN	0.0255142	0.0957337	0.156048	0.165976	0.139216	0.0242471	NaN	0.0824156	0.141649	0.167567	0.203829	0.203111	0.206925	0.261237	0.281771	0.246266	0.182758	0.17918	0.176737	0.0842987	0.0257868	0.106633	0.268232	0.351821	0.303552	0.292293	0.333065	0.317586	0.273626	0.263561	0.294497	0.324771	0.253576	0.0561462	NaN	NaN	NaN	NaN
0.586718	0.407656	0.312187	0.284417	0.273395	0.204881	0.0814238	0.0396862	0.159629	0.267826	0.329154	0.363842	0.35652	0.335467	0.326156	0.257658	0.104993	NaN	NaN	NaN	0.111133	0.290898	0.398535	0.473754	0.529034	0.537071	0.516267	0.509671	0.505334	0.516788	0.555849	0.6269	0.711962	0.781544	0.830957	0.856538	0.860811	0.870474	0.89483	0.911488	0.91119	0.900684	0.887988	0.884551	0.891104	0.903087	0.909168	0.879337	0.786339	0.600021
NaN	0.162825	0.239256	0.230719	0.159277	0.0956255	0.0779118	0.0985112	0.107468	0.0751282	0.0240416	NaN	NaN	0.055605	0.22415	0.396086	0.516884	0.590147	0.63298	0.64655	0.616626	0.5621	0.500965	0.454856	0.464734	0.520843	0.545737	0.497493	0.440888	0.408173	0.366808	0.270314	0.152283	0.0700093	NaN	NaN	NaN	0.125707	0.450952	0.60157	0.628063	0.575554	0.48748	0.405785	0.315267	0.15106	0.0202202	0.0312921	0.141609	0.321708
0.273485	0.294936	0.329459	0.351248	0.380263	0.437856	0.459305	0.445487	0.407969	0.279482	0.0882339	NaN	NaN	NaN	NaN	NaN	NaN	0.0120086	0.0906428	0.247437	0.421107	0.504301	0.530448	0.571444	0.625639	0.636262	0.565799	0.470763	0.403052	0.401169	0.446382	0.510187	0.529649	0.456366	0.375018	0.341958	0.380486	0.474749	0.542436	0.522744	0.40682	0.156779	NaN	NaN	NaN	NaN	NaN	NaN	NaN	NaN
0.414722	0.237316	0.0829721	0.109336	0.109325	0.0147419	NaN	NaN	NaN	NaN	NaN	NaN	NaN	NaN	NaN	0.153688	0.577802	0.708874	0.680188	0.54576	0.369473	0.209371	0.0983964	0.0433478	NaN	NaN	NaN	NaN	NaN	NaN	NaN	0.0975392	0.16644	0.304662	0.503348	0.630225	0.646431	0.59069	0.453072	0.285864	0.170515	0.106263	0.071235	0.0635895	0.0627935	0.054358	0.0211317	0.0240499	0.131463	0.196516
0.305717	NaN	NaN	NaN	NaN	NaN	0.05938	0.46231	0.740876	0.74793	0.660317	0.569759	0.459976	0.357422	0.320496	0.348307	0.347986	0.254179	0.131973	0.0749826	0.0828727	0.218043	0.232804	0.206518	0.151391	0.0367427	NaN	NaN	NaN	NaN	NaN	NaN	NaN	0.0358155	0.32915	0.520317	0.584523	0.606889	0.592614	0.574853	0.554581	0.529065	0.492489	0.444428	0.389766	0.306902	0.19623	0.205702	0.280972	0.377272
NaN	NaN	NaN	NaN	NaN	NaN	NaN	0.135546	0.293099	0.408999	0.402927	0.3239	0.264098	0.241056	0.200761	0.136716	0.0258036	NaN	NaN	NaN	0.0508176	0.192301	0.343222	0.429956	0.43767	0.463668	0.462204	0.38751	0.264281	0.164415	0.129402	0.200865	0.319213	0.384154	0.478327	0.606188	0.690467	0.773594	0.879098	0.888575	0.842909	0.768962	0.633559	0.430028	0.290182	0.304194	0.464061	0.627354	0.706011	0.721908
0.250831	0.258718	0.266437	0.251233	0.222692	0.206506	0.197278	0.191657	0.177477	0.147237	0.14015	0.148567	0.115541	0.0639747	0.0917418	0.198074	0.287176	0.344416	0.349018	0.288935	0.157907	0.0797582	0.119972	0.214049	0.268688	0.292395	0.304375	0.308953	0.334468	0.405271	0.504205	0.534571	0.499209	0.43935	0.379094	0.346027	0.285525	0.138993	NaN	NaN	0.0036122	0.360424	0.444641	0.450378	0.465005	0.515719	0.57663	0.607467	0.616304	0.640066
0.320769	0.216257	0.237647	0.295209	0.3573	0.388489	0.390306	0.358613	0.318139	0.304299	0.309211	0.330884	0.317531	0.247004	0.182151	0.128898	0.058675	NaN	NaN	NaN	NaN	0.0157494	0.048262	0.0685406	0.0640669	0.0388675	0.00981633	0.037614	0.10131	0.142735	0.190389	0.266437	0.37867	0.524786	0.633518	0.652799	0.615205	0.557633	0.496275	0.413587	0.306943	0.203246	0.115302	0.0094204	NaN	0.236209	0.488516	0.666659	0.787999	0.867988
0.128923	0.0847594	0.0123451	NaN	NaN	NaN	NaN	NaN	0.00535374	0.0459967	0.117182	0.138309	0.0840642	0.20711	0.264346	0.144224	0.129101	0.153663	0.135948	0.0890568	0.0617444	0.133396	0.235199	0.250952	0.213581	0.165455	0.127162	0.129016	0.172772	0.251846	0.298285	0.26857	0.255377	0.429392	0.572551	0.619856	0.638471	0.679418	0.726502	0.735338	0.705807	0.61576	0.561897	0.563445	0.589489	0.654215	0.731876	0.781538	0.798148	0.791978
0.160376	0.262376	0.356328	0.3628	0.340798	0.330749	0.303527	0.254592	0.221334	0.21829	0.236502	0.248433	0.240656	0.253152	0.306025	0.364375	0.385338	0.369108	0.369671	0.399214	0.434691	0.451522	0.400986	0.274865	0.160989	0.13224	0.0611037	NaN	NaN	NaN	NaN	0.167157	0.384071	0.517036	0.603235	0.665713	0.681701	0.658852	0.599802	0.523747	0.438906	0.335804	0.253251	0.287687	0.414552	0.543187	0.61881	0.66366	0.699846	0.730815
0.623684	0.567861	0.493754	0.441093	0.420821	0.429078	0.412656	0.363706	0.34834	0.368252	0.387961	0.413353	0.424885	0.440071	0.49602	0.489675	0.424808	0.379277	0.333361	0.339918	0.414819	0.499957	0.527882	0.527242	0.515134	0.46604	0.408724	0.42402	0.510897	0.536486	0.418139	0.259796	0.123846	0.0302331	NaN	NaN	NaN	NaN	0.0719363	0.142853	0.223314	0.287912	0.368642	0.501562	0.638478	0.703357	0.706164	0.679082	0.637406	0.599312
0.272922	0.34338	0.511185	0.611947	0.656036	0.64715	0.585471	0.550409	0.542226	0.556773	0.566733	0.507984	0.426945	0.334894	0.180355	0.0230654	NaN	NaN	NaN	NaN	NaN	NaN	NaN	NaN	NaN	NaN	0.0477746	0.227123	0.382976	0.523535	0.625157	0.67532	0.675286	0.653256	0.63389	0.648067	0.665262	0.624068	0.518397	0.441318	0.427585	0.425479	0.433406	0.418767	0.297676	0.0470655	0.0150906	0.217569	0.376018	0.481062
NaN	0.0260474	0.155029	0.195337	0.199967	0.206401	0.219926	0.23166	0.208669	0.165299	0.134406	0.112419	0.111558	0.126186	0.119493	0.0984988	0.0831699	0.0747838	0.0701198	0.0597991	0.0275038	NaN	NaN	0.00357252	0.0216548	0.0282588	0.00389173	NaN	NaN	NaN	NaN	NaN	NaN	NaN	NaN	NaN	NaN	NaN	NaN	NaN	NaN	0.0926776	0.550107	0.767885	0.744131	0.697621	0.657199	0.47515	0.165803	0.346941
0.291097	0.276059	0.292285	0.423339	0.601831	0.664177	0.664216	0.666521	0.649443	0.546588	0.419099	0.370499	0.303876	0.189691	0.0923256	0.059837	0.0542751	0.00792876	NaN	NaN	NaN	0.0082069	0.0284362	NaN	NaN	NaN	NaN	NaN	NaN	NaN	NaN	NaN	0.0242393	0.141347	0.156602	0.13193	0.0729657	NaN	NaN	NaN	NaN	NaN	NaN	0.0938319	0.201693	0.269354	0.239305	0.19569	0.207663	0.272714
0.44215	0.386175	0.2575	0.147233	0.117452	0.132053	0.155109	0.180856	0.192008	0.155045	0.112554	0.0946641	0.100981	0.126053	0.1724	0.204645	0.165527	0.0907086	0.0652844	0.08109	0.112938	0.117733	0.14832	0.254902	0.338286	0.362829	0.34704	0.302668	0.199653	0.0719967	NaN	NaN	NaN	NaN	NaN	NaN	NaN	NaN	NaN	NaN	NaN	NaN	NaN	NaN	NaN	NaN	NaN	NaN	NaN	NaN
NaN	NaN	NaN	0.139545	0.233072	0.278846	0.333621	0.316038	0.183888	0.0714233	0.0761587	0.230569	0.446662	0.601387	0.67717	0.685085	0.692118	0.736566	0.796548	0.813793	0.772275	0.680119	0.570219	0.496044	0.493202	0.529534	0.503923	0.387699	0.295688	0.24347	0.179063	0.122287	0.122649	0.183952	0.265776	0.33414	0.414047	0.501468	0.552739	0.566599	0.561573	0.548181	0.560224	0.586509	0.584787	0.555098	0.540343	0.559025	0.582267	0.557053
NaN	NaN	NaN	NaN	NaN	NaN	NaN	NaN	NaN	0.066508	0.157959	0.217556	0.252587	0.284893	0.353218	0.450616	0.454337	0.384618	0.295767	0.21906	0.234078	0.24851	0.21322	0.184571	0.202411	0.252693	0.309916	0.398054	0.465311	0.486118	0.515424	0.567321	0.622369	0.671678	0.729405	0.793172	0.843291	0.866242	0.863719	0.847094	0.830637	0.831634	0.853392	0.864936	0.86021	0.849308	0.836437	0.834307	0.852324	0.877817
0.325674	0.258384	0.249482	0.299205	0.399371	0.485943	0.510139	0.519023	0.5185	0.502814	0.481256	0.468962	0.494118	0.539963	0.555197	0.547172	0.539536	0.494011	0.432034	0.415875	0.439063	0.47548	0.508495	0.537262	0.56067	0.595887	0.669651	0.767483	0.829901	0.863963	0.875586	0.875276	0.882991	0.894548	0.899371	0.897274	0.904342	0.921447	0.934799	0.9371	0.926404	0.912589	0.915291	0.934928	0.954644	0.957147	0.939508	0.907575	0.877748	0.864166
0.333883	0.236043	0.215112	0.225443	0.209256	0.195887	0.188578	0.139568	0.0508259	NaN	NaN	NaN	NaN	0.0877407	0.288154	0.39407	0.409468	0.336765	0.200858	0.153094	0.271107	0.25069	0.16423	0.129354	0.119102	0.104606	0.103371	0.153333	0.195612	0.152685	0.0827933	0.0869921	0.176148	0.306671	0.368494	0.232455	0.0153377	NaN	0.0234272	0.164779	0.346079	0.525765	0.648848	0.72374	0.771966	0.805992	0.837577	0.873094	0.892133	0.867949
0.329931	0.38058	0.353276	0.298793	0.218719	0.126406	0.0559067	0.00212101	0.00305577	0.0721394	0.131724	0.165584	0.181685	0.189383	0.212824	0.306402	0.437111	0.55079	0.63705	0.657161	0.617801	0.544951	0.451898	0.380219	0.358243	0.315651	0.245356	0.198026	0.183891	0.174644	0.17399	0.242694	0.337083	0.375703	0.385243	0.417068	0.47524	0.510421	0.510731	0.471341	0.3726	0.200739	NaN	NaN	NaN	NaN	NaN	NaN	0.129201	0.317277
0.330977	0.28626	0.183169	0.0704984	0.0233228	0.0522815	0.109401	0.173469	0.198588	0.17488	0.131262	0.0906256	0.0226725	NaN	NaN	NaN	NaN	NaN	0.193518	0.419874	0.496223	0.466367	0.398679	0.28047	0.144538	0.0296065	NaN	NaN	NaN	NaN	NaN	NaN	NaN	NaN	NaN	0.0912135	0.378938	0.617442	0.706573	0.682796	0.552753	0.332921	0.0518294	NaN	NaN	0.025732	0.394663	0.674917	0.791901	0.780425
NaN	NaN	NaN	NaN	NaN	NaN	NaN	0.107488	0.330556	0.502622	0.635263	0.718592	0.747928	0.752487	0.765531	0.766596	0.749217	0.727755	0.715228	0.708351	0.714328	0.741042	0.784148	0.843787	0.882724	0.87463	0.844651	0.810865	0.759031	0.681267	0.594408	0.528401	0.477998	0.388878	0.259619	0.141872	0.0281675	NaN	NaN	0.0739007	0.345392	0.619705	0.734938	0.758469	0.752543	0.739776	0.743685	0.771635	0.793751	0.78333
0.0177044	NaN	NaN	NaN	NaN	NaN	NaN	NaN	NaN	NaN	NaN	NaN	NaN	NaN	NaN	NaN	NaN	NaN	NaN	NaN	NaN	NaN	NaN	NaN	NaN	NaN	NaN	NaN	NaN	NaN	NaN	0.07034	0.290557	0.34581	0.293745	0.271735	0.210655	0.142676	0.0914111	0.107444	0.171656	0.205734	0.267128	0.400964	0.531244	0.589352	0.541165	0.387578	0.137865	NaN
NaN	NaN	NaN	NaN	NaN	NaN	NaN	NaN	NaN	NaN	NaN	NaN	NaN	NaN	NaN	NaN	NaN	NaN	0.032018	0.108209	0.177766	0.247808	0.273554	0.261436	0.263462	0.28381	0.302045	0.318934	0.321349	0.301515	0.290014	0.292541	0.305596	0.338232	0.361849	0.365182	0.383274	0.430032	0.478693	0.490405	0.45175	0.401889	0.370309	0.366387	0.438907	0.588983	0.711671	0.791763	0.84061	0.852695
0.123298	0.0756714	NaN	NaN	NaN	NaN	NaN	NaN	NaN	NaN	NaN	0.0436416	0.149319	0.237121	0.262833	0.250644	0.210628	0.186668	0.185275	0.158575	0.128166	0.132118	0.126646	0.0621086	NaN	NaN	NaN	NaN	NaN	0.0181686	0.111841	0.178907	0.177185	0.161375	0.184984	0.271575	0.443366	0.593206	0.660289	0.691458	0.720385	0.710426	0.618374	0.507503	0.413267	0.334918	0.303069	0.446124	0.627288	0.678931
0.306896	0.222473	0.137235	0.0748064	0.105532	0.213259	0.339656	0.441278	0.475874	0.424105	0.369236	0.418049	0.463441	0.454618	0.42806	0.377077	0.294468	0.169693	0.0597916	0.0307229	0.0586666	0.11356	0.19254	0.18403	0.122556	0.0922326	0.101545	0.0986548	NaN	NaN	NaN	NaN	NaN	NaN	NaN	NaN	0.0648954	0.106071	0.130732	0.16352	0.183375	0.150684	0.027359	NaN	NaN	NaN	NaN	NaN	NaN	NaN
NaN	NaN	0.12771	0.27084	0.237498	0.200139	0.255937	0.374655	0.374232	0.180745	0.0506826	0.089411	0.116685	0.144195	0.151741	0.188507	0.222403	0.234696	0.281549	0.376706	0.40166	0.272832	0.121318	0.033843	0.0311585	0.077746	0.116312	0.147267	0.167451	0.176876	0.205915	0.2275	0.226497	0.24928	0.27918	0.251127	0.177438	0.221108	0.24218	0.234801	0.253506	0.272888	0.225686	NaN	NaN	NaN	NaN	NaN	NaN	NaN
NaN	NaN	NaN	0.145244	0.150046	0.0588737	NaN	NaN	0.192311	0.543646	0.709622	0.700676	0.674823	0.648638	0.578649	0.514127	0.490598	0.473721	0.473993	0.505237	0.476544	0.411125	0.346388	0.300604	0.312323	0.369114	0.422758	0.468892	0.489503	0.499627	0.553896	0.622753	0.679572	0.738499	0.806814	0.859445	0.870542	0.861838	0.866827	0.875934	0.850729	0.756585	0.526584	0.0589718	NaN	0.130609	0.220947	0.294912	0.372724	0.43861
0.451119	0.407969	0.381376	0.374431	0.373172	0.38207	0.370333	0.356599	0.355902	0.32676	0.267663	0.241853	0.272959	0.274295	0.238126	0.200817	0.174028	0.160572	0.169024	0.249129	0.403029	0.536463	0.649675	0.761781	0.838803	0.875825	0.890594	0.891156	0.8631	0.809157	0.747058	0.680784	0.606837	0.527456	0.461827	0.404926	0.327407	0.19634	0.100075	0.116482	0.171315	0.200288	0.161396	0.0528908	NaN	NaN	NaN	NaN	NaN	NaN
NaN	NaN	NaN	NaN	NaN	NaN	NaN	NaN	NaN	NaN	NaN	NaN	NaN	NaN	NaN	0.0013341	0.130343	0.263013	0.365127	0.418348	0.479683	0.533166	0.491648	0.412762	0.377569	0.421679	0.525553	0.623742	0.687997	0.723497	0.756865	0.794695	0.815929	0.816712	0.808733	0.792239	0.771377	0.738464	0.677231	0.553893	0.317514	0.281229	0.414945	0.49901	0.537583	0.520544	0.437401	0.348827	0.279314	0.206291
NaN	NaN	NaN	0.0237932	0.0839971	0.0960068	0.0966622	0.131954	0.168588	0.153773	0.12206	0.0995516	0.0578158	0.00998326	0.00645311	0.0701172	0.154336	0.249917	0.347141	0.428309	0.493263	0.587089	0.719352	0.833091	0.893523	0.915924	0.923996	0.926462	0.92968	0.939244	0.946672	0.944363	0.931174	0.904315	0.85548	0.799342	0.755338	0.71322	0.659375	0.557379	0.383092	0.157369	NaN	NaN	NaN	NaN	0.157585	0.347151	0.376999	0.381787
NaN	NaN	NaN	NaN	NaN	NaN	0.0240712	0.0266746	NaN	NaN	NaN	NaN	NaN	NaN	NaN	NaN	0.0522307	0.103138	0.11361	0.112893	0.0849233	0.082797	0.15301	0.282078	0.44917	0.595374	0.689874	0.751142	0.803733	0.854434	0.896254	0.931369	0.958497	0.976946	0.973466	0.948923	0.90851	0.85139	0.789781	0.7433	0.7088	0.660772	0.579086	0.469759	0.35844	0.269275	0.215213	0.160931	0.0831896	0.0976654
0.154516	NaN	NaN	NaN	NaN	NaN	NaN	NaN	0.0749129	0.146017	0.160104	0.106562	0.0376263	0.0118743	NaN	NaN	NaN	NaN	NaN	NaN	NaN	NaN	NaN	NaN	NaN	NaN	NaN	0.0151369	0.0968511	0.20229	0.27382	0.290776	0.326283	0.392746	0.447784	0.46764	0.430202	0.338789	0.255096	0.209884	0.193089	0.194778	0.200481	0.19887	0.208934	0.24606	0.282281	0.298222	0.326213	0.30019
0.244297	0.129533	0.0462844	NaN	NaN	NaN	NaN	0.0553455	0.0172489	NaN	0.0889195	0.163117	0.143437	0.101402	0.127415	0.134488	0.0553746	NaN	NaN	NaN	NaN	NaN	NaN	NaN	0.153467	0.193833	0.237097	0.314844	0.383528	0.428643	0.484759	0.580906	0.686947	0.775859	0.858167	0.918838	0.952543	0.962964	0.955254	0.933945	0.91012	0.889743	0.856553	0.775322	0.575755	0.0385122	0.221193	0.538397	0.640805	0.681453
0.471452	0.517496	0.532724	0.518319	0.494089	0.460693	0.430603	0.415312	0.411838	0.41394	0.407955	0.392424	0.418848	0.463565	0.505039	0.544496	0.572455	0.570006	0.546571	0.544519	0.550248	0.540497	0.531362	0.543942	0.524806	0.453563	0.395102	0.409557	0.45628	0.461649	0.426474	0.409257	0.427248	0.459513	0.496772	0.524117	0.54541	0.595742	0.687821	0.763771	0.754762	0.69259	0.615874	0.515314	0.382296	0.278713	0.270504	0.315618	0.340249	0.341043
NaN	0.161494	0.237933	0.252166	0.259166	0.297543	0.347488	0.341535	0.32205	0.392598	0.416758	0.319072	0.18406	0.0952339	0.0851585	0.126892	0.227964	0.381986	0.504993	0.568983	0.591987	0.532433	0.388485	0.246173	0.166842	0.17044	0.177869	0.143292	0.0998977	0.0845933	0.106236	0.0822024	NaN	NaN	0.189975	0.413071	0.622017	0.799307	0.895297	0.89899	0.843203	0.765626	0.663826	0.531634	0.427347	0.380096	0.35498	0.345038	0.353263	0.436224
0.177634	0.116066	0.0393569	0.0300784	0.0617669	0.149504	0.160353	NaN	NaN	NaN	NaN	NaN	NaN	NaN	NaN	NaN	NaN	NaN	NaN	NaN	NaN	0.0713807	0.178969	0.19853	0.182131	0.146031	0.170742	0.190979	0.0632494	NaN	NaN	NaN	NaN	0.132332	0.328411	0.410101	0.425695	0.44662	0.506489	0.579481	0.631832	0.643975	0.600721	0.514937	0.512483	0.700377	0.797443	0.812477	0.836549	0.854318
NaN	NaN	NaN	0.0262895	0.126221	0.158482	0.129939	0.127935	0.162623	0.117492	NaN	NaN	NaN	NaN	NaN	NaN	NaN	NaN	NaN	NaN	NaN	NaN	NaN	NaN	NaN	0.222187	0.504564	0.641219	0.680643	0.69673	0.70923	0.69842	0.647993	0.566742	0.503812	0.330656	NaN	NaN	0.175403	0.193343	NaN	0.176322	0.525756	0.728969	0.790477	0.798874	0.816596	0.826485	0.809983	0.778087
0.107054	0.072863	0.0773233	0.168304	0.318609	0.44314	0.475203	0.476818	0.493288	0.537477	0.567326	0.584534	0.552692	0.510671	0.539634	0.561106	0.536344	0.485929	0.438821	0.395338	0.36073	0.328403	0.267794	0.199438	0.178083	0.230279	0.337396	0.38176	0.358756	0.305832	0.249842	0.21683	0.216219	0.291885	0.402603	0.448022	0.404286	0.390077	0.467708	0.619697	0.748593	0.81835	0.843816	0.83887	0.802727	0.732456	0.637123	0.505014	0.331314	0.125436
0.390225	0.361434	0.272858	0.19272	0.169693	0.257283	0.329911	0.303413	0.185927	0.0717326	0.0543997	0.16272	0.26237	0.168789	NaN	NaN	NaN	NaN	NaN	NaN	NaN	NaN	NaN	0.0200043	0.0611099	0.145426	0.204962	0.229982	0.212281	0.150939	0.0986661	0.0698295	0.0619928	0.0770314	0.145935	0.294891	0.432893	0.522332	0.584587	0.616924	0.631156	0.647466	0.656624	0.665414	0.661821	0.616663	0.474282	0.145971	NaN	NaN
0.449747	0.533831	0.613218	0.623499	0.635573	0.683523	0.693967	0.605499	0.473621	0.408819	0.428403	0.502968	0.608253	0.712768	0.756776	0.733954	0.673115	0.597251	0.503393	0.407786	0.357057	0.35994	0.382787	0.35996	0.284216	0.261581	0.35801	0.515044	0.6925	0.755861	0.57576	0.305469	0.223559	0.353508	0.462224	0.575234	0.669533	0.72475	0.722039	0.68978	0.633698	0.552593	0.469817	0.357597	0.247934	0.264316	0.376879	0.468801	0.513251	0.532567
NaN	NaN	NaN	NaN	NaN	NaN	0.0202744	0.113867	0.220875	0.308558	0.345156	0.343212	0.230036	0.136493	0.16836	0.239766	0.279508	0.29566	0.303029	0.334816	0.352234	0.289368	0.209988	0.15503	0.0945477	0.0340927	NaN	NaN	NaN	NaN	NaN	NaN	NaN	NaN	NaN	NaN	NaN	0.208259	0.397242	0.517983	0.582269	0.62017	0.645499	0.653346	0.646754	0.629131	0.599722	0.54767	0.438587	0.245397
0.242714	0.496241	0.666815	0.659708	0.573016	0.491061	0.438064	0.433424	0.429709	0.348359	0.209396	0.103065	0.0632592	0.0946719	0.136919	0.120713	0.071359	0.0132999	NaN	0.0536199	0.104015	0.10795	0.0923677	0.0054604	NaN	NaN	NaN	NaN	NaN	NaN	NaN	0.0677949	0.196708	0.249569	0.150253	NaN	NaN	NaN	NaN	0.0452238	0.399676	0.632903	0.742854	0.772739	0.756761	0.711536	0.644276	0.555342	0.426576	0.503334
NaN	NaN	0.0253435	0.185227	0.270363	0.302872	0.339805	0.384502	0.388498	0.329196	0.208322	0.0920127	0.0272304	NaN	NaN	NaN	NaN	NaN	NaN	NaN	0.0207531	0.0809264	0.0791359	0.139598	0.210643	0.262596	0.308647	0.35197	0.355944	0.374639	0.419973	0.461042	0.476915	0.472347	0.424718	0.35733	0.276128	0.173791	0.110105	0.155688	0.308376	0.473551	0.579242	0.621919	0.599272	0.537906	0.477073	0.39568	0.307488	0.483829
0.169204	0.268971	0.376733	0.50618	0.59026	0.610131	0.632995	0.647575	0.655649	0.684812	0.724393	0.749868	0.742346	0.702523	0.654965	0.609665	0.577507	0.541219	0.446656	0.354197	0.330717	0.314601	0.327926	0.415685	0.456465	0.438793	0.433783	0.480764	0.540449	0.590087	0.625105	0.603775	0.507017	0.311489	0.0548586	NaN	NaN	NaN	NaN	0.169797	0.47327	0.626481	0.651743	0.637252	0.659139	0.695695	0.704462	0.65942	0.562293	0.543906
0.300542	0.421844	0.506973	0.589064	0.685045	0.72108	0.687992	0.660962	0.662645	0.629893	0.522696	0.461271	0.419159	0.304017	0.0648461	NaN	NaN	NaN	NaN	NaN	NaN	NaN	NaN	NaN	NaN	NaN	NaN	NaN	NaN	NaN	NaN	0.224305	0.491357	0.667281	0.765107	0.801359	0.820106	0.837066	0.847388	0.8563	0.847544	0.801038	0.727556	0.654845	0.579512	0.439544	0.207949	NaN	NaN	NaN
0.370751	0.368576	0.396714	0.462042	0.535305	0.573378	0.575881	0.564107	0.559531	0.564646	0.570056	0.568311	0.555576	0.543408	0.566635	0.627412	0.688333	0.72515	0.741996	0.758087	0.77685	0.785041	0.790581	0.813894	0.835931	0.847873	0.85402	0.850123	0.834652	0.832418	0.857021	0.882013	0.889804	0.883484	0.86317	0.812007	0.686573	0.406897	NaN	NaN	NaN	0.269789	0.512304	0.678484	0.781927	0.837868	0.854231	0.829799	0.734988	0.508027
NaN	NaN	NaN	NaN	NaN	NaN	0.186083	0.26749	0.365604	0.631258	0.722495	0.703463	0.677696	0.596376	0.44834	0.265183	0.112263	0.022213	NaN	NaN	NaN	NaN	0.029204	0.0652778	0.172776	0.310499	0.323511	0.204533	0.0730556	0.00431892	0.00563633	0.137238	0.30838	0.467187	0.596175	0.637035	0.588218	0.522199	0.503237	0.532216	0.571092	0.582071	0.579998	0.584093	0.592217	0.60108	0.606254	0.619092	0.620721	0.57028
0.496585	0.489525	0.453266	0.447598	0.406592	0.367439	0.336073	0.222851	0.0318535	NaN	0.102062	0.246314	0.294687	0.296218	0.304494	0.239807	0.127148	0.0634767	0.0142075	0.121376	0.19915	0.216944	0.162307	0.0628043	NaN	NaN	NaN	NaN	NaN	NaN	NaN	NaN	0.00491241	0.0902677	0.247773	0.389815	0.451063	0.449164	0.430669	0.440686	0.483973	0.52161	0.532391	0.508064	0.427845	0.350807	0.338087	0.357384	0.377346	0.395412
0.138083	0.196482	0.277506	0.368124	0.4603	0.534213	0.552646	0.568167	0.614262	0.635275	0.616116	0.579889	0.555247	0.592113	0.623282	0.554906	0.479333	0.449615	0.374343	0.242511	0.217038	0.328615	0.42624	0.389417	0.302328	0.219526	0.138318	0.0873239	0.0765455	0.0837488	0.0791639	0.0436227	0.00178102	0.00245882	0.0551239	0.127772	0.224479	0.329806	0.379202	0.32316	0.346658	0.315308	0.148271	0.171785	0.245116	0.318164	0.380019	0.411251	0.416247	0.389226
0.252365	0.272003	0.305605	0.318263	0.361758	0.469145	0.586733	0.65822	0.679369	0.665154	0.647929	0.580676	0.371098	0.245706	0.236002	0.228955	0.263417	0.277463	0.273427	0.379855	0.515504	0.600999	0.686776	0.773713	0.813402	0.79371	0.726262	0.69365	0.674954	0.58535	0.46027	0.359437	0.259089	0.133573	0.00357449	NaN	0.200577	0.43694	0.617129	0.699826	0.70978	0.738133	0.786549	0.819036	0.838987	0.859195	0.851828	0.810249	0.76753	0.716933
0.0994038	NaN	NaN	0.073404	0.108616	0.164103	0.280044	0.258366	0.27918	0.303025	0.239209	0.192888	0.20911	0.245645	0.277731	0.313955	0.277837	0.121279	NaN	NaN	NaN	NaN	NaN	NaN	NaN	NaN	NaN	NaN	NaN	NaN	NaN	NaN	NaN	0.0162048	0.104725	0.170131	0.19751	0.263429	0.340888	0.393109	0.423239	0.465785	0.541996	0.638997	0.730982	0.793113	0.796908	0.720115	0.589376	0.450316
NaN	0.110486	0.201328	0.227502	0.234604	0.225386	0.196093	0.174103	0.137165	0.086646	0.0379394	NaN	NaN	0.00493366	0.0707379	0.129801	0.118223	0.043871	0.00879064	0.00548161	0.0295157	0.107893	0.207746	0.290624	0.381977	0.482367	0.528292	0.521902	0.496694	0.450931	0.344708	0.200488	0.0555917	NaN	NaN	NaN	NaN	0.0378303	0.162253	0.306423	0.433062	0.505023	0.521618	0.521789	0.529954	0.535567	0.513319	0.462234	0.402427	0.318467
NaN	NaN	0.127626	0.272222	0.349923	0.402867	0.467969	0.504941	0.433029	0.29232	0.178964	0.106673	0.0933043	0.119254	0.144612	0.170085	0.147144	0.0818637	0.00212296	0.00334926	0.0359276	0.0364336	0.0652403	0.129888	0.18671	0.2083	0.225812	0.274319	0.351574	0.41054	0.432846	0.447548	0.458643	0.435285	0.408155	0.443074	0.501703	0.526047	0.501589	0.446355	0.388028	0.34113	0.313809	0.301979	0.271246	0.199421	0.20479	0.263166	0.306766	0.345245
NaN	NaN	NaN	NaN	NaN	0.042017	0.0889401	0.0384772	NaN	NaN	NaN	NaN	NaN	NaN	NaN	NaN	NaN	NaN	NaN	0.00311774	0.0940601	0.0476157	NaN	NaN	NaN	NaN	NaN	NaN	NaN	NaN	NaN	NaN	NaN	NaN	NaN	0.0268193	0.274245	0.422705	0.479349	0.483044	0.47031	0.474387	0.505373	0.526913	0.506081	0.407155	0.28085	0.286722	0.462149	0.641916
0.371795	0.450841	0.514557	0.574014	0.518929	0.367476	0.24766	0.202003	0.239127	0.226108	0.185188	0.187849	0.169708	0.0815485	NaN	NaN	NaN	NaN	NaN	NaN	NaN	NaN	NaN	NaN	NaN	NaN	NaN	NaN	0.0471458	0.132417	0.180157	0.156779	0.0965003	NaN	NaN	NaN	NaN	NaN	0.0681333	0.133385	0.155853	0.13857	0.102231	0.0343876	NaN	NaN	NaN	NaN	NaN	NaN
NaN	NaN	NaN	NaN	NaN	NaN	NaN	NaN	NaN	NaN	NaN	NaN	0.0218968	0.0499182	0.0692612	0.0964263	0.10017	0.0559532	NaN	NaN	NaN	NaN	NaN	NaN	NaN	0.054722	0.166037	0.197077	0.119681	0.0598213	0.103654	0.130986	0.0631462	NaN	0.145932	0.342804	0.533251	0.633544	0.643962	0.651353	0.663562	0.632406	0.559413	0.483026	0.452977	0.500016	0.586358	0.632362	0.642378	0.659932
0.512656	0.509689	0.475195	0.411397	0.366371	0.37057	0.397718	0.381317	0.301973	0.219823	0.143695	0.0930865	0.115789	0.106458	0.0269826	0.00824903	0.0549284	0.0726712	0.109298	0.218767	0.320347	0.293349	0.175284	0.0360192	NaN	NaN	NaN	NaN	NaN	NaN	NaN	NaN	0.0757604	0.142421	0.148214	0.147203	0.204847	0.323529	0.434748	0.500433	0.538224	0.500641	0.298487	0.0584262	NaN	0.00447255	0.10947	0.167533	0.142047	0.0544503
0.504487	0.58364	0.577209	0.424686	0.300919	0.299753	0.317216	0.269652	0.160707	0.0368876	NaN	NaN	0.00423673	0.159084	0.4197	0.495979	0.25238	NaN	NaN	NaN	NaN	NaN	NaN	NaN	NaN	0.0779786	0.0921686	0.0477744	0.0249514	NaN	NaN	NaN	NaN	0.0452889	0.180167	0.294557	0.383353	0.422541	0.359513	0.210689	0.176662	0.156599	0.111461	0.0918492	0.0426162	NaN	NaN	NaN	NaN	NaN
0.249932	0.165944	0.0757272	0.0139599	0.0674081	0.141031	0.192688	0.226371	0.251419	0.278233	0.30927	0.331192	0.305253	0.242524	0.197278	0.166422	0.116152	0.0675733	0.0499215	0.0631554	0.0943181	0.110285	0.144183	0.254338	0.354186	0.415432	0.498168	0.494278	0.441961	0.424571	0.440816	0.448932	0.465095	0.472676	0.437958	0.338869	0.171171	NaN	NaN	NaN	NaN	0.182236	0.372757	0.478904	0.513563	0.508642	0.483453	0.436248	0.36647	0.257202
0.335868	0.404161	0.464906	0.514753	0.538599	0.546394	0.56414	0.595591	0.625766	0.647143	0.662582	0.66688	0.653385	0.631997	0.619418	0.622426	0.621094	0.613559	0.603472	0.579174	0.542849	0.496868	0.433555	0.385295	0.336789	0.27826	0.230419	0.1759	0.185652	0.294699	0.374348	0.438113	0.495928	0.519742	0.56121	0.637908	0.682551	0.678399	0.656661	0.632628	0.55598	0.45077	0.403708	0.450813	0.551342	0.639215	0.689722	0.707384	0.718949	0.742475
NaN	NaN	NaN	NaN	NaN	NaN	NaN	NaN	NaN	NaN	NaN	NaN	NaN	NaN	NaN	NaN	NaN	0.00743507	0.0975286	0.0870624	0.0239658	0.0130556	0.0362487	0.0729675	0.135348	0.204647	0.27188	0.349505	0.327943	0.219059	0.116721	0.0318206	0.00326606	NaN	NaN	0.0526301	0.148215	0.268548	0.258174	0.129423	NaN	NaN	NaN	NaN	0.0333746	0.131655	0.204077	0.222843	0.202889	0.174999
0.377613	0.366114	0.308521	0.237314	0.160301	0.084531	0.0272872	NaN	0.0157285	0.0846757	0.122796	0.105495	0.0456813	NaN	NaN	NaN	NaN	NaN	NaN	0.223072	0.438514	0.35993	0.317755	0.32703	0.295324	0.215264	0.115536	0.0144249	NaN	NaN	NaN	NaN	NaN	NaN	NaN	NaN	NaN	NaN	0.040666	0.25502	0.457893	0.616775	0.703373	0.726576	0.69255	0.596769	0.466399	0.309255	0.139151	0.276146
NaN	NaN	NaN	NaN	NaN	NaN	NaN	NaN	NaN	NaN	0.00208804	0.0691039	0.167926	0.2095	0.185797	0.147886	0.13458	0.167918	0.242807	0.294691	0.293097	0.278891	0.268897	0.237407	0.206427	0.191858	0.212686	0.257373	0.266265	0.255958	0.266564	0.300991	0.36502	0.438871	0.462143	0.429061	0.380211	0.341179	0.275952	0.0990553	NaN	NaN	0.109594	0.30319	0.456518	0.55413	0.61858	0.638651	0.58984	0.443744
Monkey B Adjusted Rsquare of multiplicative model (neuron*bins)
NaN	NaN	NaN	NaN	NaN	NaN	NaN	NaN	0.082198	0.18583	0.228413	0.239868	NaN	NaN	0.0653052	0.0814276	0.05371	0.00839867	0.0291334	0.0376345	0.0950311	0.171427	0.235506	0.26871	0.300421	0.35926	0.457593	0.544663	0.598601	0.647047	0.706087	0.774762	0.832937	0.85651	0.842352	0.808045	0.771582	0.754577	0.757791	0.732961	0.628419	0.521221	0.517125	0.54307	0.544453	0.537308	0.523897	0.483855	0.410887	NaN
0.0364456	0.073627	0.0941519	0.114061	0.253177	0.495824	0.632374	0.721935	0.723053	0.635346	0.676598	0.718768	0.727391	0.731434	0.791896	0.815514	0.0584768	NaN	NaN	NaN	NaN	NaN	NaN	0.150963	0.40756	0.604829	0.683148	0.717049	0.752601	0.784178	0.813099	0.840998	0.863245	0.886033	0.91219	0.935662	0.950785	0.959822	0.964189	0.96472	0.962499	0.957296	0.946714	0.925179	0.878381	0.754367	0.373532	NaN	NaN	0.227459
NaN	NaN	NaN	NaN	NaN	NaN	NaN	NaN	NaN	NaN	NaN	NaN	NaN	NaN	NaN	0.0034982	NaN	NaN	NaN	NaN	0.0826517	0.118074	0.12983	0.132348	0.132958	0.169927	0.245289	0.362345	0.479349	0.579851	0.696042	0.79032	0.828641	0.787857	0.664028	0.551686	0.517071	0.518886	0.511121	0.506922	0.502481	0.467761	0.430197	0.477683	0.458427	0.73775	0.80411	0.791091	0.727592	0.658655
0.331785	0.296212	0.21421	0.0677926	NaN	NaN	NaN	NaN	NaN	NaN	NaN	0.140265	0.419691	0.558143	0.595174	0.573703	0.517043	0.40315	0.190595	NaN	NaN	NaN	NaN	NaN	NaN	NaN	NaN	NaN	NaN	0.0937024	0.23	0.350183	0.450568	0.522816	0.541923	0.337135	0.620598	0.665629	0.714305	0.723318	0.720262	0.719625	0.717864	0.698837	0.650907	0.564181	0.378118	NaN	NaN	0.444171
0.0663203	NaN	0.0169038	0.309886	0.545345	0.613951	0.358972	0.341137	0.291512	0.221967	0.0620105	NaN	NaN	NaN	NaN	NaN	0.0669153	NaN	NaN	NaN	NaN	NaN	NaN	NaN	0.101599	0.218696	0.157352	0.183857	0.139981	0.0501744	NaN	NaN	NaN	NaN	NaN	0.143389	0.351039	0.538529	0.708867	0.796282	0.848302	0.874233	0.878806	0.850866	0.776878	0.658013	0.496412	0.278845	0.0331931	NaN
0.0341559	0.175666	0.249758	0.24395	0.310836	0.351312	0.361777	0.311223	0.225493	0.179332	0.164675	0.179973	0.674223	0.152397	0.201959	0.302927	0.287294	0.158774	0.0905853	0.0964046	0.120368	0.160513	0.236573	0.344465	0.401766	0.284949	0.0640036	0.0211554	NaN	NaN	NaN	0.00778235	NaN	0.0730013	0.266665	0.402696	0.576159	0.737957	0.816256	0.859873	0.889668	0.904465	0.898761	0.875118	0.835905	0.760052	0.589967	0.246364	0.0440482	0.337615
NaN	NaN	NaN	NaN	NaN	0.0311022	0.0970897	0.126517	0.0718141	NaN	NaN	NaN	NaN	NaN	NaN	NaN	NaN	0.137288	0.230973	0.0456015	0.143431	0.39214	0.414182	0.449102	0.495464	0.521098	0.519883	0.506497	0.517273	0.531894	0.516621	0.478777	0.40708	0.318213	0.212078	0.0646467	NaN	NaN	NaN	0.0384856	0.32784	0.512207	0.546437	0.387031	0.0655284	NaN	0.051675	0.18954	0.298203	0.397059
NaN	NaN	NaN	NaN	NaN	NaN	NaN	NaN	NaN	NaN	NaN	NaN	NaN	0.019134	0.301902	0.484785	0.597971	0.634077	0.638245	0.638499	0.621281	0.561701	0.471219	0.368801	0.267629	0.18515	0.272934	0.354086	0.379613	0.387542	0.431062	0.483035	0.488903	0.448587	0.41366	0.270398	0.433138	0.567555	0.677677	0.75913	0.787406	0.707122	0.309078	0.421121	0.797394	0.909895	0.921754	0.907965	0.893531	0.893381
0.104279	0.241177	0.402516	0.495661	0.509308	0.45004	0.358215	0.276958	0.170459	0.0499222	0.0635228	0.206488	0.448748	0.592246	0.564517	0.503705	0.422547	0.338403	0.273444	0.218916	0.117021	NaN	NaN	NaN	NaN	0.02147	0.152408	0.319025	0.419134	0.436891	0.399312	0.339603	0.272494	0.224327	0.208303	0.201056	0.158457	0.13416	0.300219	0.45047	0.461455	0.474872	0.586774	0.701604	0.704588	0.523986	0.29853	0.249794	0.199523	0.141443
0.311076	0.337706	0.337501	0.306545	0.209835	0.0376132	NaN	NaN	0.0108581	0.204687	0.384795	0.447823	0.496525	0.549768	0.562697	0.52166	0.425545	0.308897	0.212558	0.158512	0.153332	0.142727	0.0620967	NaN	NaN	NaN	NaN	0.049986	0.288296	0.483192	0.567559	0.569031	0.543597	0.521321	0.497879	0.463664	0.408778	0.32152	0.240945	0.240362	0.297273	0.347259	0.370288	0.370299	0.445546	0.59928	0.749105	0.811174	0.69077	0.469494
0.203236	0.122172	0.0511237	0.0220379	0.0235688	0.0230623	NaN	0.0156411	0.0826279	0.152828	0.195224	0.158809	0.139833	0.393179	0.529011	0.577957	0.569764	NaN	NaN	NaN	NaN	0.819741	0.851919	0.875704	0.889057	0.889889	0.892611	0.903792	0.911601	0.912556	0.918052	0.927827	0.943779	0.954964	0.94804	0.93204	0.916722	0.900593	0.879602	0.845525	0.804129	0.771125	0.75582	0.749698	0.708904	0.526289	0.022749	NaN	NaN	0.0379548
0.040272	0.0318696	0.0089024	0.0791202	0.147363	0.192363	0.140144	0.053774	0.013352	0.0340382	0.0932699	0.150894	0.180795	0.230158	0.27818	0.284313	0.252869	0.198535	0.144131	0.174299	0.107161	NaN	NaN	NaN	NaN	0.270149	0.511378	0.60913	0.685761	0.741173	0.617188	0.264129	NaN	NaN	NaN	NaN	NaN	0.262892	0.534105	0.623867	0.63417	0.604167	0.562585	0.546009	0.587389	0.669003	0.740616	0.785007	0.821693	0.785412
NaN	NaN	NaN	NaN	NaN	NaN	NaN	NaN	NaN	NaN	NaN	0.280154	0.386524	0.290115	0.145137	0.0496513	0.0165412	NaN	NaN	0.173346	0.227919	0.129299	NaN	NaN	NaN	NaN	NaN	NaN	NaN	NaN	NaN	NaN	NaN	NaN	NaN	0.129168	0.174971	0.20401	0.253401	0.32786	0.398416	0.438481	0.40848	0.372426	0.370638	0.267383	0.326328	0.422468	0.466723	0.451161
NaN	NaN	NaN	0.0772143	0.145892	0.111813	0.0962544	0.090128	0.0976862	0.12832	0.131804	0.160373	0.139909	0.0847549	0.0779959	0.0975769	0.0777105	0.0246433	0.0665916	0.22727	0.378811	0.456127	0.491698	0.47493	0.413677	0.385239	0.403373	0.418545	0.412403	0.376316	0.313511	0.269256	0.262326	0.275559	0.322351	0.435771	0.543855	0.590263	0.607406	0.616003	0.604486	0.563875	0.511812	0.65059	0.707192	0.749774	0.79296	0.840247	0.88248	0.912231
NaN	0.0349332	0.217779	0.352438	0.344765	0.156372	0.160469	0.178896	0.146968	0.16785	0.297548	0.35989	0.159976	NaN	0.00276391	0.0763643	0.142718	0.193086	0.237321	0.306923	0.387515	0.408233	0.381811	0.353641	0.345524	0.401802	0.494314	0.58727	0.672797	0.612317	0.407016	0.20224	0.199356	0.241187	NaN	0.287777	0.12877	0.248088	0.354498	0.392379	0.311805	0.133131	0.227954	0.335885	0.436817	0.533259	0.600647	0.644759	0.660485	0.595176
0.807449	0.834409	0.853159	0.831888	0.751314	0.603263	0.321324	0.358956	0.397356	0.364023	0.274337	0.193188	0.0836816	NaN	NaN	NaN	NaN	NaN	NaN	NaN	NaN	NaN	0.0313124	0.0985242	0.102814	0.0800603	0.0795721	0.134083	0.188924	0.241603	0.279918	0.285662	0.238777	0.197754	0.201515	0.229286	0.250526	0.25888	0.363933	0.452525	0.531476	0.611061	0.662398	0.0571038	0.105395	0.238103	0.316317	0.324001	0.308922	0.328662
0.0778055	0.0983518	0.0854282	0.0691041	0.061684	0.0439449	0.0383267	0.0264658	NaN	NaN	NaN	NaN	NaN	NaN	0.440107	0.126523	0.228127	0.301875	0.362432	0.399809	0.396468	0.360471	0.298055	0.211813	0.763016	0.798316	0.837456	0.878672	0.911273	0.925827	0.927777	0.930277	0.933968	0.937655	0.936502	0.931334	0.925179	0.901283	0.836373	0.708458	0.556203	0.49743	0.425605	0.314236	0.251247	0.22618	0.10576	NaN	NaN	NaN
0.363512	0.424297	0.476685	0.566955	0.646348	0.688764	0.70931	0.692611	0.635112	0.546841	0.458188	0.395305	0.354854	0.3104	0.277371	0.307567	0.369036	0.438277	NaN	0.056294	0.179333	0.327252	0.497061	0.643789	0.750863	0.822084	0.864894	0.891987	0.906845	0.913902	0.919057	0.923453	0.924233	0.921115	0.916503	0.910613	0.903265	0.899424	0.903205	0.912507	0.920527	0.917526	0.899487	0.869364	0.836568	0.80159	0.747813	0.646397	0.489912	0.298377
NaN	0.115315	0.251429	0.305252	0.368562	0.476549	0.540821	0.424258	0.174057	0.2531	0.189696	0.17406	0.216836	0.286532	NaN	0.0244293	NaN	NaN	NaN	0.14072	0.319841	0.379588	0.431936	0.552905	0.699972	0.796172	0.820016	0.830248	0.847416	0.856151	0.868999	0.889091	0.89334	0.887386	0.865716	0.786371	0.656227	0.628095	0.662118	0.67061	0.666323	0.66066	0.6715	0.702167	0.749369	0.808466	0.85348	0.855426	0.812849	0.754728
0.211811	0.147887	0.130489	0.184539	0.255368	0.292899	0.3537	0.559739	0.730476	0.693429	0.388331	0.286914	0.141532	0.139342	0.293577	0.461276	0.481701	0.411395	0.399507	0.438643	0.518852	0.567027	0.621963	0.666232	0.708617	0.759952	0.797433	0.814061	0.826531	0.839897	0.853708	0.869186	0.885449	0.901323	0.914573	0.928324	0.936892	0.944148	0.953872	0.957615	0.951038	0.930891	0.900379	0.867202	0.837464	0.812625	0.804152	0.811191	0.814729	0.810208
0.0941109	0.0735457	0.0420407	NaN	NaN	0.0605307	NaN	0.0272739	0.0624614	0.0124575	NaN	NaN	NaN	0.0939984	0.275096	0.437333	0.563703	0.642526	0.676842	0.703944	0.74419	0.784851	0.815059	0.830172	0.831634	0.83048	0.838893	0.864111	0.900497	0.93345	0.951843	0.961368	0.968615	0.966577	0.953478	0.931164	0.901227	0.868303	0.832026	0.796889	0.772313	0.75986	0.747794	0.74347	0.762578	0.794873	0.824235	0.849524	0.866367	0.852804
NaN	NaN	NaN	NaN	NaN	NaN	NaN	NaN	NaN	NaN	NaN	NaN	NaN	NaN	NaN	NaN	NaN	NaN	NaN	NaN	NaN	0.0171704	0.0286459	NaN	NaN	0.0379755	0.108199	0.131027	0.108961	0.0481525	0.0233886	0.0734746	0.161069	0.183448	0.155395	0.159457	0.233714	0.32725	0.399736	0.483936	0.582823	0.633993	0.633787	0.634211	0.644014	0.636568	0.618052	0.60921	0.605577	0.576179
0.504388	0.569682	0.626634	0.666365	0.701736	0.721901	0.72265	0.734542	0.770962	0.820631	0.868402	0.902157	0.924615	0.942578	0.95766	0.968651	0.975601	0.981425	0.986104	0.987402	0.985064	0.979654	0.971374	0.9607	0.952682	0.948009	0.942499	0.935521	0.928964	0.92042	0.91051	0.897353	0.874446	0.833901	0.769128	0.695492	0.636453	0.605304	0.620384	0.672188	0.722159	0.748681	0.757118	0.762883	0.770234	0.777297	0.78786	0.791441	0.737034	0.480579
0.475283	0.479475	0.443512	0.375362	0.314593	0.241785	0.126442	0.00186142	NaN	NaN	0.10292	0.250123	0.400865	0.498595	0.536202	0.5704	0.604602	0.595369	0.557015	0.514604	0.491711	0.508865	0.520467	0.507863	0.493027	0.466527	0.390263	0.265683	0.144457	0.0707235	0.0974844	0.171273	0.272144	0.363704	0.581414	0.710801	0.774907	0.812741	0.845835	0.873414	0.882667	0.878142	0.865667	0.851765	0.833669	0.805791	0.764318	0.669435	0.450681	0.279707
0.266477	0.299671	0.266241	0.212956	0.210157	0.252659	0.181317	NaN	NaN	NaN	0.267904	0.198536	NaN	NaN	NaN	NaN	NaN	NaN	NaN	NaN	NaN	NaN	NaN	NaN	NaN	NaN	NaN	NaN	0.0159443	0.0931432	0.145652	0.28364	0.500028	0.679033	0.768434	0.812773	0.830845	0.835278	0.836303	0.832633	0.822197	0.806722	0.789937	0.773031	0.73531	0.655595	0.51092	0.284932	0.094202	0.0671015
0.492361	0.444617	0.334795	0.226079	0.128167	0.0964615	0.0949159	0.00990534	0.00237921	0.0158006	0.0450622	0.0656966	0.0820218	0.220428	0.379449	0.347717	0.588972	0.688649	NaN	0.0105769	0.164329	0.301935	0.403316	0.491623	0.581967	0.658573	0.723086	0.780673	0.831997	0.880719	0.914499	0.925332	0.92991	0.940467	0.948919	0.948245	0.939813	0.927929	0.913489	0.895546	0.867406	0.813916	0.691742	0.452072	0.146518	0.0130623	0.0762985	0.157246	0.204481	0.244038
0.0137195	0.0856118	0.0990034	0.102758	0.154002	0.161228	0.0523142	NaN	NaN	NaN	NaN	NaN	NaN	NaN	NaN	NaN	NaN	NaN	NaN	NaN	NaN	NaN	NaN	NaN	NaN	NaN	NaN	NaN	NaN	NaN	NaN	NaN	NaN	0.0260093	0.129499	0.216171	0.26607	0.29551	0.306891	0.2839	0.216718	0.125968	0.0268684	NaN	NaN	NaN	0.0432707	0.0848787	0.0681955	NaN
0.419618	0.638028	0.68662	0.588686	0.359373	0.177818	0.145366	0.107204	NaN	NaN	NaN	NaN	NaN	NaN	NaN	NaN	NaN	0.0772786	0.0710724	0.00581618	NaN	NaN	NaN	NaN	NaN	NaN	NaN	NaN	NaN	NaN	NaN	0.1255	NaN	NaN	0.141481	0.189591	0.0419639	0.0130443	NaN	NaN	NaN	NaN	NaN	NaN	NaN	NaN	NaN	0.157388	0.317831	0.401796
0.312096	0.370289	0.446053	0.532678	0.60885	0.651826	0.664736	0.677275	0.692155	0.728619	0.810384	0.886744	0.912754	0.907726	0.888738	0.871315	0.854709	0.822283	0.76993	0.720361	0.696808	0.693002	0.708713	0.732221	0.723556	0.675706	0.652794	0.677507	0.709489	0.748119	0.793002	0.838004	0.887893	0.927006	0.960445	0.983899	0.987555	0.980971	0.969868	0.955852	0.938248	0.913576	0.885801	0.861921	0.832709	0.781628	0.690613	0.539645	0.474795	0.56073
0.737635	0.7404	0.735203	0.692834	0.657386	0.675349	0.685443	0.677443	0.664116	0.635418	0.590774	0.542473	0.528817	0.550585	0.544154	0.497855	0.451353	0.418735	0.402479	0.376313	0.332467	0.321455	0.372708	0.49624	0.635436	0.721517	0.76771	0.797317	0.825849	0.853896	0.875244	0.896791	0.921822	0.94441	0.961839	0.975423	0.986282	0.989663	0.985608	0.975525	0.961352	0.944386	0.92438	0.905461	0.886931	0.860337	0.817951	0.165779	0.276781	0.361502
0.585017	0.584946	0.580292	0.53663	0.461779	0.40898	0.340287	0.235505	0.130282	0.0920392	0.106468	0.153112	0.206949	0.230557	0.256412	0.326816	0.42453	0.479214	0.486866	0.200634	0.209101	0.181276	0.144962	0.127197	0.096655	0.0455449	NaN	NaN	0.0702932	0.106827	0.111463	0.111463	0.111463	NaN	NaN	NaN	0.11032	0.0461258	0.0283299	0.0552058	0.121513	0.185209	0.227578	0.341437	0.373033	0.352478	0.284266	0.190623	0.0974388	0.0233033
0.372773	0.346156	0.270869	0.101994	NaN	NaN	NaN	NaN	NaN	NaN	NaN	NaN	NaN	NaN	NaN	0.114558	0.241124	0.292315	0.248691	0.143519	0.0605095	0.0479758	0.101143	0.194347	0.234668	0.211419	0.173354	0.138963	0.109504	0.0778354	0.0488561	0.0339273	0.0199906	0.00103829	NaN	NaN	0.493778	0.55497	0.5751	0.54445	0.499859	0.449263	0.0666361	NaN	NaN	NaN	NaN	NaN	NaN	NaN
NaN	NaN	NaN	NaN	NaN	NaN	NaN	NaN	NaN	0.0494968	0.16551	0.254553	0.250664	0.201086	0.147653	0.0875863	NaN	NaN	NaN	NaN	NaN	0.0167605	0.0866441	0.185371	0.266727	0.303719	0.357064	0.433468	0.472933	0.526604	0.639953	0.749064	0.804221	0.818584	0.830371	0.852462	0.838389	0.784023	0.710986	0.522183	0.00409354	0.469066	0.150095	0.260413	0.347969	0.392986	0.371502	0.284836	0.137763	NaN
NaN	NaN	NaN	NaN	NaN	NaN	NaN	NaN	NaN	NaN	NaN	NaN	NaN	NaN	NaN	0.0403575	0.12012	0.164244	0.201607	0.253131	0.300299	0.310621	0.297004	0.26399	0.183754	0.0764415	NaN	0.282309	0.294546	0.341432	0.470632	0.542469	0.519784	0.477282	0.469256	0.49956	0.538701	0.592959	0.670328	0.734584	0.767324	0.780799	0.801182	0.833084	0.840719	0.799999	0.726624	0.668372	0.636868	0.603807
0.285	0.286291	0.290578	0.319975	0.374935	0.423124	0.506983	0.602475	0.660613	0.685538	0.681472	0.646837	0.600922	0.560154	0.540054	0.536711	0.525036	0.502124	0.47103	0.447753	0.452544	0.492392	0.550337	0.600335	0.631217	0.636242	0.631918	0.637871	0.65847	0.680559	0.699908	0.715182	0.728033	0.744815	0.766203	0.773857	0.746101	0.683018	0.650649	0.660721	0.653802	0.634267	0.615713	0.609352	0.609421	0.590989	0.527787	0.427908	0.331671	0.229959
0.342209	0.444052	0.530963	0.560201	0.525031	0.471567	0.466356	0.518253	0.559651	0.547083	0.499549	0.441233	0.354375	0.227893	0.105947	0.00232527	NaN	NaN	NaN	NaN	NaN	0.0160286	0.102375	0.185567	0.232004	0.265333	0.300257	0.327005	0.341909	0.351176	0.366777	0.376467	0.372818	0.368021	0.385565	0.420227	0.4519	0.469778	0.473709	0.465852	0.455238	0.469654	0.51064	0.52364	0.455044	NaN	NaN	NaN	0.0823676	0.175944
0.393078	0.391836	0.482211	0.662198	0.801336	0.837811	0.82402	0.846669	0.888681	0.891552	0.830117	0.739948	0.684341	0.643155	0.622955	0.601216	0.542146	0.452517	0.396053	0.356631	0.318699	0.310253	0.300343	0.265002	0.186724	0.0677131	0.215173	0.297428	0.295878	0.24048	0.177307	0.174778	0.253238	0.18473	0.049817	NaN	0.730739	0.812953	0.853762	0.83948	0.807444	0.753667	0.690209	0.736678	0.790384	0.817073	0.851344	0.874462	0.869175	0.82989
0.874031	0.889684	0.904147	0.904285	0.906219	0.912425	0.898343	0.867469	0.848285	0.821529	0.756086	0.678861	0.618065	0.56629	0.515618	0.474025	0.447917	0.433666	0.425393	0.424076	0.462288	0.546704	0.614558	0.609453	0.568038	0.551125	0.498182	0.406834	0.335827	0.276218	0.211734	0.171832	0.164201	0.160803	0.151381	0.173165	0.238166	0.305797	0.285182	0.0779988	NaN	0.0858519	0.433564	0.633492	0.717714	0.765546	0.803796	0.827861	0.841941	0.850534
0.0190098	0.0255717	0.0396627	0.0100713	NaN	0.00728293	0.0598785	0.12288	0.185333	0.26378	0.34917	0.427107	0.51107	0.59819	0.651415	0.686166	0.680032	0.592159	0.485655	0.405686	0.348136	0.293424	0.182371	0.00995727	NaN	NaN	NaN	NaN	NaN	0.142504	0.22878	0.284121	0.383474	0.495882	0.573068	0.595854	0.589297	0.585437	0.55759	0.50343	0.435609	0.388083	0.462472	0.532119	0.605875	0.659921	0.687197	0.680135	0.614352	0.480468
NaN	NaN	NaN	NaN	NaN	0.0701729	0.123078	0.153334	0.145967	0.173108	0.217932	0.260897	0.300212	0.352604	0.414314	0.462275	0.486771	0.482781	0.436112	0.361451	0.294822	0.256795	0.298913	0.345354	0.345552	0.332202	0.352877	0.408041	0.452966	0.463436	0.459438	0.503437	0.592314	0.663551	0.709708	0.760164	0.821478	0.872324	0.880649	0.818981	0.703984	0.588802	0.504788	0.439872	0.42114	0.455501	0.467606	0.45429	0.454627	0.490714
0.322462	0.312278	0.316171	0.309377	0.311436	0.334045	0.353386	0.359936	0.33233	0.277823	0.236626	0.220728	0.203594	0.157517	0.101635	0.0546057	0.00542578	NaN	NaN	NaN	NaN	NaN	NaN	NaN	NaN	0.0610377	0.181447	0.311038	0.443503	0.538665	0.584652	0.564479	0.476891	0.313107	0.0780012	NaN	NaN	NaN	NaN	NaN	NaN	NaN	NaN	NaN	NaN	0.114023	0.15016	0.0190829	0.0368942	0.139079
0.0472309	0.0615895	0.054915	0.0595734	0.0522794	NaN	NaN	NaN	NaN	0.0117854	0.299643	0.507797	0.4008	0.106626	NaN	NaN	NaN	NaN	NaN	NaN	0.0239775	0.22201	0.364892	0.487609	0.51377	0.460103	0.414113	0.449552	0.487023	0.341418	0.0786492	NaN	NaN	NaN	NaN	NaN	NaN	NaN	0.0186872	0.254419	0.392083	0.43638	0.370203	NaN	0.0283412	0.0966501	0.150215	0.257823	0.413579	0.544996
NaN	NaN	NaN	NaN	NaN	NaN	NaN	NaN	NaN	0.0156833	0.0886145	0.107839	0.102751	0.15274	0.209901	0.218565	0.227165	0.231592	0.184117	0.14293	0.149665	0.207672	0.281074	0.327796	0.379161	0.416362	0.407472	0.415717	0.436739	0.455314	0.488147	0.539671	0.599438	0.642483	0.655992	0.642986	0.621406	0.582777	0.489373	0.330044	0.122552	NaN	NaN	NaN	NaN	0.132813	0.251816	0.318514	0.25408	0.0758231
NaN	NaN	NaN	NaN	NaN	NaN	NaN	NaN	NaN	NaN	NaN	NaN	NaN	NaN	NaN	NaN	NaN	NaN	NaN	NaN	NaN	NaN	NaN	NaN	NaN	NaN	NaN	NaN	NaN	NaN	NaN	NaN	NaN	NaN	NaN	NaN	NaN	NaN	NaN	NaN	0.0215793	0.0377023	0.0442939	0.0582648	0.070685	0.108071	0.144948	0.086204	NaN	NaN
0.37113	0.366211	0.36982	0.367269	0.366263	0.362859	0.379342	0.411016	0.433887	0.440714	0.427027	0.413265	0.427875	0.473706	0.531204	0.581068	0.586584	0.54052	0.47939	0.436721	0.398145	0.344469	NaN	NaN	NaN	NaN	NaN	0.155692	0.547678	0.631376	0.442998	0.220763	0.0771894	0.727926	0.704493	0.680269	0.657671	0.604796	0.519894	0.425983	0.330278	0.311725	0.411912	0.497198	0.551304	0.56559	0.528758	0.381139	0.270002	0.223205
0.618284	0.585305	0.559618	0.539002	0.534021	0.559526	0.604718	0.634778	0.641778	0.660882	0.688031	0.698758	0.698991	0.709545	0.732744	0.743352	0.740731	0.752187	0.769802	0.768523	0.740132	0.696754	0.662878	0.630319	0.595994	0.565112	0.513831	0.406751	0.204372	NaN	NaN	NaN	NaN	NaN	0.660151	0.789763	0.825369	0.812533	0.769316	0.702267	0.578695	0.392393	0.1828	0.0159115	0.119402	0.179782	0.204548	0.190953	0.165854	0.114458
0.695605	0.716508	0.724957	0.717401	0.717224	0.742178	0.785182	0.822	0.837062	0.839736	0.834455	0.822953	0.819193	0.829102	0.843929	0.850671	0.849893	0.854724	0.860655	0.855119	0.832552	0.792035	0.744774	0.704813	0.667869	0.627723	0.58041	0.5121	0.412697	0.302029	0.178726	NaN	NaN	NaN	NaN	0.773882	0.842869	0.875221	0.87611	0.863669	0.839998	0.785303	0.621109	0.439573	0.480187	0.424118	0.351755	0.315467	0.27692	0.236534
0.182771	0.0801546	NaN	NaN	NaN	0.0134945	0.00313483	NaN	NaN	NaN	NaN	NaN	NaN	NaN	NaN	NaN	NaN	NaN	NaN	NaN	NaN	NaN	NaN	0.111463	0.111463	0.111463	0.109424	NaN	NaN	NaN	0.146815	0.254489	0.420124	0.657507	0.763886	0.784674	0.779995	0.776555	0.780341	0.794984	0.819263	0.844554	0.863614	0.874783	0.875077	0.0172229	0.111271	0.249634	0.331362	0.338877
0.0534576	NaN	NaN	NaN	NaN	0.0155716	0.00313483	NaN	NaN	NaN	NaN	NaN	NaN	NaN	NaN	NaN	NaN	NaN	NaN	NaN	NaN	NaN	NaN	0.111463	0.111463	0.111463	0.109689	0.0996152	NaN	NaN	0.150403	0.265811	0.421988	0.609686	0.707167	0.73567	0.735213	0.73422	0.741911	0.760694	0.787126	0.813394	0.834066	0.848654	0.853845	0.0432291	0.137402	0.268447	0.331068	0.329154
0.0348025	NaN	NaN	NaN	NaN	NaN	NaN	NaN	NaN	NaN	NaN	NaN	NaN	NaN	NaN	NaN	NaN	0.111463	0.111463	0.111463	0.111463	0.112645	0.122509	0.148557	0.161148	0.156782	0.131918	0.0722303	0.0436266	0.0324642	0.0533834	0.263663	0.567114	0.763774	0.852427	0.866313	0.869996	0.873675	0.866802	0.860238	0.869418	0.886139	0.896919	0.900697	0.900327	0.892987	0.866476	0.798189	0.038936	0.0885194
0.395408	0.471778	0.50952	0.490806	0.313172	0.0933652	NaN	NaN	NaN	0.152122	0.264559	0.29904	0.341885	0.449386	0.552941	0.651384	0.747826	0.808706	0.834902	0.848381	0.859196	0.864262	0.865862	0.870957	0.871437	0.85972	0.846905	0.842462	0.843369	0.839215	0.829901	0.81881	0.807838	0.794722	0.778093	0.765884	0.757818	0.737553	0.709457	0.683749	0.612998	NaN	NaN	NaN	0.244124	0.402061	0.475927	0.506122	0.523007	0.535625
0.542721	0.566625	0.536007	0.512487	0.517246	0.592208	0.635715	0.651993	0.677897	0.717242	0.751767	0.776831	0.792654	0.80542	0.835807	0.88023	0.914895	0.924473	0.912748	0.893716	0.871592	0.851549	0.847052	0.853438	0.868478	0.899052	0.922966	0.921011	0.878853	0.789221	0.671784	0.539707	0.431548	0.361764	0.311743	0.247845	0.155072	0.0495473	NaN	NaN	0.0420342	0.104396	0.163649	0.218415	0.249235	0.255833	0.200139	0.0757012	NaN	NaN
0.62266	0.60028	0.602751	0.615355	0.624719	0.645353	0.674379	0.713226	0.743647	0.731593	0.672192	0.569062	0.744767	0.81829	0.844617	0.843262	0.84308	0.865278	0.886072	0.898547	0.899915	0.889589	0.879463	0.875256	0.880719	0.890298	0.895591	0.890987	0.880979	0.868863	0.864154	0.879535	0.893959	0.883557	0.862141	0.852066	0.827492	0.750176	0.0196078	0.190242	0.125848	NaN	NaN	0.177921	0.211006	0.218958	0.190939	0.152614	0.0714873	NaN
0.336604	0.436845	0.50729	0.579306	0.632123	0.602457	0.530956	0.499429	0.512647	0.532699	0.528763	0.50805	0.476452	0.397944	0.276405	0.191899	0.137027	0.0760589	0.0147685	NaN	NaN	NaN	0.0250992	0.130868	0.239206	0.321132	0.380084	0.440174	0.542538	0.663931	0.753009	0.821838	0.878041	0.909048	0.918535	0.91756	0.912826	0.904523	0.895184	0.887942	0.884368	0.880427	0.872905	0.862204	0.84952	0.826811	0.749311	0.481596	NaN	NaN
0.206695	0.190614	0.143866	0.052585	NaN	NaN	NaN	NaN	0.004812	NaN	0.00344268	NaN	0.000926914	0.0590853	0.112737	0.135079	0.176098	0.224624	0.272483	0.318101	0.355578	0.393552	0.436664	0.481349	0.538915	0.604934	0.663627	0.706023	0.733451	0.760357	0.776482	0.758802	0.702947	0.643742	0.634673	0.663027	0.671649	0.628832	0.538461	0.415197	0.283149	0.149975	0.0361333	NaN	NaN	0.673338	0.608285	0.497763	0.0171175	NaN
0.546704	0.547418	0.548517	0.527332	0.48958	0.461042	0.470722	0.488808	0.472489	0.464251	0.45984	0.415506	0.353573	0.309865	0.302608	0.313203	0.31332	0.322234	0.362407	0.408885	0.444679	0.493197	0.5547	0.595101	0.59995	0.604348	0.654887	0.731587	0.772012	0.763474	0.724804	0.659156	0.556699	0.457638	0.424368	0.447763	0.482181	0.481333	0.448313	0.415193	0.409761	0.422188	0.429649	0.403698	0.290112	0.0749381	NaN	NaN	NaN	NaN
0.600955	0.532573	0.473756	0.434963	0.404012	0.358394	0.307247	0.255331	0.216546	0.204446	0.19502	0.167235	0.128403	0.0821958	0.0332749	NaN	NaN	NaN	NaN	NaN	NaN	NaN	0.0946972	0.250364	0.361954	0.453023	0.561422	0.656308	0.716186	0.752619	0.79583	0.846656	0.865346	0.865715	0.879415	0.908574	0.94345	0.967394	0.973623	0.965619	0.948527	0.930828	0.911772	0.882827	0.840824	0.782583	0.685943	0.532775	0.345212	0.164898
0.464495	0.570053	0.657504	0.696197	0.704038	0.709623	0.704856	0.682835	0.634317	0.580606	0.500632	0.468467	0.513312	0.59381	0.665709	0.722855	0.7822	0.828592	0.847987	0.845677	0.826555	0.79162	0.729844	0.672632	0.664236	0.690617	0.73092	0.769499	0.790041	0.799443	0.799359	0.795162	0.786873	0.764155	0.72194	0.670227	0.60296	0.485113	0.328885	0.19337	0.0869483	0.019934	NaN	0.042539	0.129918	0.232067	0.329766	0.395609	0.428175	0.454253
0.938537	0.928459	0.903124	0.866081	0.828121	0.792894	0.758646	0.723825	0.686863	0.646627	0.612154	0.591554	0.574033	0.552821	0.542797	0.545766	0.55278	0.553654	0.534527	0.497237	0.453987	0.428673	0.431749	0.448209	0.461872	0.461254	0.453697	0.44817	0.442752	0.433016	0.418544	0.397814	0.370674	NaN	NaN	NaN	NaN	NaN	NaN	NaN	0.0475399	0.00357408	NaN	NaN	NaN	NaN	NaN	NaN	NaN	NaN
0.284838	0.332002	0.340576	0.327674	0.300553	0.26187	0.227323	0.195358	0.157551	0.107696	0.0392434	NaN	NaN	NaN	NaN	NaN	NaN	0.0113927	0.115576	0.237471	0.367636	0.492705	0.594325	0.668169	0.726577	0.767279	0.777871	0.75723	0.719706	0.693618	0.700758	0.732455	0.763971	0.793009	0.826307	0.850595	0.855466	0.830753	0.779419	0.716005	0.645811	0.565367	0.47879	0.388927	0.306032	0.338579	0.518216	0.638419	0.667484	0.652469
0.805574	0.842512	0.871212	0.88392	0.885278	0.879434	0.867871	0.853161	0.839653	0.824709	0.80425	0.781831	0.771139	0.775337	0.784692	0.796077	0.80178	0.801168	0.803302	0.806692	0.809457	0.82231	0.843165	0.865887	0.890061	0.906393	0.916588	0.925809	0.932648	0.936656	0.937017	0.9343	0.92607	0.905786	0.855576	0.742946	0.538422	0.536828	0.579418	0.567498	0.546164	0.626769	0.730384	0.792483	0.827018	0.843033	0.843342	0.824079	0.758477	0.556025
0.873453	0.882911	0.888267	0.886672	0.88884	0.88919	0.87949	0.860507	0.838862	0.824877	0.804084	0.777771	0.77499	0.791645	0.793038	0.784499	0.789396	0.789839	0.767581	0.736541	0.71817	0.724301	0.729761	0.71601	0.71002	0.730362	0.766085	0.798623	0.813004	0.807175	0.796374	0.803138	0.82138	0.836287	0.836795	0.821125	0.783584	0.224811	0.387448	0.464581	0.432644	0.389218	0.463291	0.619744	0.724956	0.788934	0.823794	0.80821	0.637041	0.252662
0.157206	0.259506	0.380879	0.497087	0.561384	0.547243	0.511379	0.500064	0.530183	0.59305	0.674888	0.758922	0.785893	0.708853	0.56204	0.428703	0.325859	0.253053	0.209476	0.197352	0.235882	0.311912	0.39492	0.469518	0.581666	0.642995	0.573559	0.396263	0.238875	0.20144	NaN	NaN	0.0236671	0.0824785	0.137068	0.179929	0.759441	0.613185	0.462903	0.394343	0.467719	NaN	0.393995	NaN	0.00798609	0.200734	0.269202	0.256747	0.281992	0.376433
0.476819	0.612448	0.700386	0.74453	0.703827	0.599167	0.496617	0.421023	0.41306	0.466064	0.527228	0.591191	0.632081	0.629968	0.599416	0.542762	0.448284	0.358289	0.31429	0.309371	0.362521	0.474473	0.592802	0.673528	0.730251	0.730348	0.599906	0.38175	0.235814	0.22017	0.280572	0.0339414	0.120103	0.159649	0.689946	0.703037	0.62059	0.507099	0.430069	0.360735	0.299846	0.245935	0.537882	0.310339	NaN	NaN	0.142942	NaN	NaN	NaN
NaN	NaN	NaN	NaN	NaN	NaN	NaN	NaN	0.0549485	0.102882	0.134059	0.177679	0.248887	0.320691	0.375274	0.406772	0.395203	0.378869	0.375293	0.364291	0.347824	0.299754	0.245338	0.229872	0.245927	0.274632	0.321706	0.396243	0.504085	0.617915	0.706516	0.78372	0.843537	0.868046	0.878156	0.884264	0.869356	0.816899	0.720431	0.570507	0.370571	0.240936	0.290787	0.443439	0.566078	0.590757	0.458111	0.287618	0.302695	0.550904
NaN	NaN	NaN	NaN	NaN	NaN	NaN	NaN	0.0274029	0.0722261	0.121417	0.174051	0.242501	0.320807	0.380611	0.416537	0.433488	0.442097	0.439897	0.417838	0.38359	0.321848	0.262504	0.240949	0.244474	0.26809	0.312281	0.380749	0.482192	0.587476	0.673547	0.760705	0.840259	0.88806	0.912786	0.921651	0.903515	0.848407	0.750582	0.605818	0.404098	0.195181	0.137514	0.31695	0.506955	0.560008	0.44335	0.351473	0.400217	0.631589
0.412501	0.555915	0.692448	0.796751	0.86465	0.900159	0.907449	0.896021	0.879048	0.863607	0.852642	0.845507	0.836904	0.826043	0.817508	0.815124	0.817943	0.824245	0.832301	0.839211	0.839877	0.831216	0.82067	0.814411	0.803431	0.779172	0.735817	0.666215	0.550663	0.335378	0.137949	0.311271	0.566385	0.719897	0.803125	0.851062	0.874643	0.871504	0.835669	0.758316	0.643681	0.547657	0.529281	0.577871	0.668709	0.763537	0.814766	0.786566	0.628052	0.259916
NaN	0.176651	0.062813	0.0114984	NaN	NaN	NaN	NaN	NaN	0.0654496	0.164462	0.116262	NaN	NaN	NaN	0.123577	0.245391	0.311138	0.352763	0.394543	0.490361	0.731555	0.932198	0.895424	0.90418	0.915707	0.912729	0.901715	0.832644	0.74588	0.709903	0.692494	0.625316	0.434335	0.0886063	0.320288	0.620716	0.777724	0.861846	0.893542	0.886524	0.854512	0.820966	0.80228	0.79684	0.78567	0.733308	0.397374	0.534445	0.615407
0.326071	0.129373	NaN	NaN	NaN	NaN	NaN	NaN	NaN	0.0528043	0.232251	0.101462	NaN	NaN	NaN	NaN	NaN	NaN	0.1265	0.422756	0.599484	0.636449	0.659011	0.733324	0.817289	0.893437	0.933407	0.934029	0.929932	0.93507	0.942414	0.943004	0.935681	0.92149	0.903121	0.88955	0.876579	0.853756	0.830618	0.809771	0.768096	0.698075	0.16344	0.187999	0.204102	0.21456	0.233856	0.244654	0.29323	0.410864
0.541254	0.388014	0.296872	0.25441	0.149433	NaN	NaN	NaN	NaN	0.0352952	0.05495	0.139909	0.186132	0.232733	0.28423	0.318334	0.337224	0.325808	0.267624	0.194614	0.149665	0.158333	0.746885	0.735474	0.797779	0.846965	0.876208	0.898495	0.909184	0.913719	0.919738	0.92432	0.918796	0.906794	0.889163	0.861204	0.825335	0.79087	0.771185	0.754702	0.711576	0.659468	0.6001	0.528746	0.372462	0.372284	0.427441	0.433395	0.459084	0.494428
0.513185	0.40641	0.268148	0.141348	0.0203736	NaN	NaN	0.00724481	0.0614347	0.108079	0.170046	0.233866	0.286701	0.341354	0.372395	0.35085	0.290172	0.202916	0.102441	0.0114781	NaN	0.786672	0.797474	0.795625	0.810378	0.846338	0.878943	0.906132	0.923916	0.937575	0.944258	0.943966	0.94076	0.929269	0.912193	0.890613	0.857947	0.813496	0.766994	0.735285	0.691768	0.62543	0.573777	0.542161	0.525154	0.531114	0.549941	0.577839	0.600884	0.622452
NaN	NaN	NaN	NaN	NaN	NaN	NaN	NaN	0.0378421	0.17876	0.420619	0.439246	0.17055	0.374399	0.273518	0.320444	0.382701	0.44311	0.516641	0.576967	0.587989	0.573582	0.526358	0.481594	0.48046	0.478941	0.473201	0.490401	0.55568	0.647631	0.731863	0.773446	0.77097	0.741302	0.679755	0.552676	0.297317	0.545312	0.503893	0.421945	0.523976	0.608681	0.633447	0.614009	0.560822	0.458085	0.298067	NaN	NaN	NaN
0.0927036	0.188851	0.259995	0.325253	0.38667	0.44556	0.508348	0.568328	0.602999	0.596613	0.555436	0.541436	0.570346	0.576866	0.562677	0.543039	0.524777	0.531903	0.533228	0.50958	0.490892	0.457529	0.425683	0.424313	0.433492	0.467427	0.499328	0.506601	0.529616	0.593976	0.672545	0.739992	0.797317	0.843696	0.873079	0.87935	0.876454	0.878383	0.881387	0.877193	0.859678	0.828596	0.769252	0.648116	0.435166	0.03865	NaN	NaN	NaN	NaN
NaN	NaN	NaN	NaN	NaN	NaN	NaN	NaN	NaN	NaN	NaN	NaN	0.104479	0.211641	0.252821	0.270466	0.323343	0.394314	0.428402	0.476039	0.530807	0.577752	0.628385	0.683805	0.720263	0.727343	0.776472	0.855162	0.899134	0.898292	0.870475	0.810085	0.713331	0.659376	0.696515	0.720357	0.714552	0.680317	0.627821	0.586831	0.558451	0.509271	0.452962	0.43985	0.430889	NaN	NaN	NaN	NaN	NaN
NaN	NaN	0.0321163	0.14978	0.196762	0.1388	0.0215194	NaN	NaN	NaN	NaN	NaN	NaN	NaN	NaN	NaN	0.160135	0.0723022	0.0182649	0.0215139	0.0536178	0.0825194	0.0857865	0.00429285	NaN	NaN	NaN	NaN	NaN	NaN	NaN	NaN	NaN	NaN	0.315599	0.597367	0.672809	0.612888	0.545581	0.483467	0.40398	0.294812	0.162353	0.238562	0.332358	0.398906	0.458245	0.537541	0.631946	0.75155
0.143454	0.120316	0.122672	0.0974136	0.0554082	NaN	NaN	NaN	NaN	NaN	NaN	NaN	NaN	NaN	NaN	NaN	NaN	NaN	NaN	NaN	NaN	NaN	0.00794333	NaN	NaN	NaN	NaN	NaN	0.0285653	0.0953656	0.112811	0.109049	0.053803	NaN	0.345594	0.55488	0.57361	0.493811	0.397301	0.316777	0.246403	0.157812	0.0557555	0.153127	0.259689	0.342367	0.415084	0.509176	0.622261	0.75411
0.167857	0.24521	0.291615	0.296937	0.336286	0.473148	0.614189	0.648459	0.606749	0.582186	0.608895	0.645909	0.66493	0.666482	0.616338	0.528914	0.442894	0.35545	0.276625	0.212275	0.141369	0.0626576	NaN	NaN	NaN	NaN	NaN	NaN	NaN	NaN	NaN	NaN	NaN	NaN	NaN	NaN	0.178754	0.534843	0.6871	0.636307	0.501875	0.391222	0.470562	0.500938	0.50698	0.486792	0.443393	0.379298	0.278754	0.133773
0.172044	0.3565	0.49944	0.47839	0.452575	0.523892	0.588833	0.577598	0.550791	0.546819	0.541097	0.527467	0.515808	0.54278	0.547663	0.470848	0.338618	0.190838	0.261424	0.279885	0.239382	0.188171	0.162678	0.179525	0.17213	0.0590883	NaN	0.0565014	0.127671	0.10455	0.060174	0.0790095	0.147019	0.195037	0.139731	0.242811	0.153985	0.514266	0.703365	0.721001	0.656416	0.613233	0.612597	0.625952	0.631007	0.607742	0.552338	0.478804	0.368379	0.188981
0.376929	0.34676	0.320052	0.294297	0.221202	0.0916115	NaN	NaN	0.00705619	0.0901953	0.14307	0.15384	0.12436	0.0779559	0.060412	0.0935893	0.147326	0.18872	0.22304	0.288751	0.372794	0.457865	0.59614	0.735335	0.711628	0.567344	0.0399485	0.361346	0.599165	0.636351	0.579282	0.509496	0.444333	0.351733	0.262586	0.211414	0.198283	0.260727	0.376074	0.480246	0.540749	0.5705	0.609747	0.586541	0.371083	0.0588015	0.0678114	0.0105353	0.257727	NaN
NaN	NaN	NaN	0.0496819	0.0525891	NaN	NaN	NaN	NaN	NaN	NaN	NaN	NaN	NaN	0.0453483	0.154742	0.295748	0.391916	0.432305	0.496062	0.57087	0.603694	0.549964	0.382914	0.213827	0.106389	0.0160116	NaN	NaN	0.0264864	0.116582	0.177103	0.235873	0.279037	0.282451	0.255376	0.18944	0.104895	0.0475079	0.0585627	0.129108	0.211233	0.285526	0.374124	0.456337	0.496771	0.469957	0.312521	NaN	NaN
NaN	NaN	NaN	0.13666	0.175216	0.124891	0.0712438	0.0580136	0.0667608	0.0649337	0.0351345	0.00171323	NaN	0.0419337	0.0871533	0.103576	0.136949	0.176467	0.210933	0.265739	0.318385	0.336245	0.2974	0.204748	0.111522	0.0542372	0.016798	NaN	NaN	NaN	NaN	0.00849624	0.0438776	0.059654	0.0433677	0.0191616	NaN	NaN	NaN	NaN	0.0479383	0.124947	0.191318	0.269665	0.364188	0.455318	0.483262	0.412143	0.193373	NaN
0.208351	0.0778815	0.384748	0.437483	0.474641	0.53613	0.410934	0.223293	0.117764	NaN	NaN	NaN	0.0273001	0.152922	0.227881	0.271511	0.317547	0.339158	0.308453	0.403639	0.505523	0.547575	0.543931	0.530597	0.5158	0.481588	0.429367	0.360977	0.304281	0.299315	0.284669	0.252931	0.211263	0.17768	0.167276	0.153519	0.122857	0.0406345	NaN	0.0321472	0.121841	0.170032	0.173648	0.393335	0.514637	0.62157	0.695556	0.710078	0.629956	0.403193
0.529737	0.438992	0.446237	0.469064	0.48141	0.483063	0.457561	0.401598	0.339411	0.278754	0.215093	0.165689	0.138937	0.130093	0.096642	0.0428638	0.0224519	0.0362654	0.0409252	0.0484302	0.0478304	0.0194594	0.00303627	0.0378839	0.153145	0.212714	0.228376	0.251246	0.308795	0.384356	0.469846	0.532217	0.550938	0.55651	0.599678	0.709877	0.817653	0.864617	0.870083	0.864645	0.857577	0.857022	0.860198	0.83151	0.758049	0.714834	0.753511	0.760506	0.724919	0.646384
NaN	NaN	0.0333993	0.0708676	0.0626187	0.02522	0.00174799	NaN	NaN	NaN	NaN	NaN	NaN	NaN	NaN	NaN	NaN	NaN	NaN	NaN	NaN	NaN	NaN	NaN	NaN	0.0734872	0.220895	0.314817	0.387497	0.467792	0.527195	0.516978	0.333096	0.396718	0.501314	0.587142	0.599138	0.551279	0.440361	0.230087	0.092124	0.175338	0.280961	0.347162	0.381292	0.439535	0.541196	0.650943	0.747193	0.813823
0.0141124	0.127842	0.233852	0.257121	0.23168	0.157836	0.0597692	0.00153448	0.134294	0.387195	0.465976	0.402927	0.308227	0.254651	0.282136	0.345201	0.387894	0.396429	0.346986	0.300804	0.347038	0.385074	0.346985	0.267028	0.187754	0.112033	0.0588815	NaN	NaN	NaN	NaN	NaN	NaN	NaN	NaN	NaN	NaN	0.089764	0.243524	0.348568	0.404752	0.461275	0.513983	0.540417	0.548178	0.553998	0.542324	0.495449	0.424243	0.35045
0.477919	0.495933	0.483729	0.472258	0.456645	0.433472	0.418242	0.391486	0.345201	0.289069	0.231222	0.200097	0.305943	0.288035	0.250519	0.197124	0.141411	0.088129	0.0324359	NaN	NaN	NaN	NaN	NaN	NaN	0.0355593	0.0784148	0.102739	0.1167	0.144001	0.177275	0.184605	0.176079	0.155662	0.128252	0.122413	0.117006	0.265021	0.35085	0.331297	0.251258	0.181949	0.139095	0.159765	0.27372	0.428889	0.560202	0.655187	0.73006	0.784394
0.264367	0.384742	0.44629	0.383761	0.388537	0.398265	0.35971	0.259795	0.170727	0.0979451	0.010475	NaN	0.0951644	0.32829	0.433512	0.386944	0.291645	0.186782	0.143247	0.228045	0.28667	0.33258	0.386212	0.466313	0.556632	0.654625	0.750376	0.802833	0.815342	0.809347	0.783906	0.707774	0.532983	0.26041	0.306269	0.372467	0.568107	0.740321	0.827412	0.868553	0.888111	0.894541	0.894322	0.891621	0.88298	0.856912	0.806803	0.753234	0.716665	0.668225
0.425296	0.487884	0.502216	0.558476	0.691522	0.76028	0.796163	0.779079	0.740635	0.72074	0.69063	0.629924	0.584023	0.358216	0.450054	0.311181	0.158294	0.0322202	0.172982	0.0601019	0.0208251	0.0178606	0.153785	0.369066	0.561373	0.669746	0.743412	0.781115	0.770433	0.726924	0.642054	0.456202	0.209973	0.228622	0.275693	0.438488	0.616445	0.739625	0.82069	0.873668	0.901763	0.908523	0.902638	0.894848	0.883828	0.860414	0.826078	0.798108	0.782649	0.745428
0.216493	0.187107	0.199582	0.170276	0.0450464	NaN	NaN	NaN	NaN	NaN	NaN	0.193144	0.283981	0.420987	0.487658	0.465644	0.379559	0.310914	0.412223	0.542246	0.605319	0.631414	0.638991	0.647564	0.676069	0.720948	0.771508	0.811873	0.835146	0.840601	0.832337	0.79021	0.635957	0.443914	0.438615	0.424053	0.553243	0.716388	0.817524	0.865901	0.886946	0.894154	0.896094	0.894259	0.885539	0.865141	0.831476	0.789733	0.748078	0.705327
NaN	0.0286688	0.111729	0.184457	0.232252	0.297138	0.412241	0.541883	0.626262	0.630408	0.603316	0.653629	0.758177	0.814469	0.802964	0.791206	0.781986	0.731748	0.630402	0.507377	0.425644	0.385843	0.311742	0.183915	0.137117	0.19883	0.292913	0.365124	0.438483	0.543204	0.65396	0.728053	0.759212	0.7647	0.74798	0.701413	0.636726	0.571069	0.490531	0.352044	0.242057	0.289737	0.358918	NaN	NaN	NaN	NaN	NaN	NaN	0.469797
0.0222051	0.0856457	0.175279	0.261013	0.28017	0.215962	0.233035	0.379284	0.504339	0.57631	0.62625	0.655502	0.641861	0.604907	0.581772	0.591792	0.606938	0.583764	0.515032	0.442647	0.393925	0.340018	0.265	0.187664	0.151204	0.176252	0.241943	0.332279	0.433437	0.517412	0.578318	0.614924	0.62206	0.606829	0.595789	0.591856	0.58616	0.590937	0.61667	0.652381	0.701107	0.767506	0.828304	0.85329	0.826574	0.735667	0.58834	0.327242	0.215078	0.0111344
0.0933511	0.0882551	0.14214	0.20339	0.23186	0.24202	0.222348	0.159051	0.0873768	0.0732403	0.136133	NaN	NaN	0.0807645	0.159432	0.106254	0.153645	0.333925	0.382178	0.28272	0.199381	0.169465	0.143343	0.118011	0.136644	0.17224	0.188417	0.215467	0.278404	0.371988	0.478198	0.5452	0.552066	0.543062	0.570558	0.599802	0.522676	0.421669	0.362765	0.357248	0.360259	0.374059	0.441729	0.459657	0.418582	0.343859	0.270032	0.232611	0.208491	0.169222
0.402157	0.351553	0.325692	0.324786	0.317315	0.289195	0.241369	0.181285	0.12698	0.08793	0.0489713	0.010847	0.0701902	0.084192	0.0780343	0.0508869	0.0211698	0.00336054	NaN	NaN	NaN	NaN	0.0934419	0.149253	0.196262	0.164791	0.140283	0.193602	0.273668	0.340031	0.392799	0.396087	0.331926	0.29395	0.458872	0.554897	0.537664	NaN	0.046329	0.152353	0.149024	0.00650259	NaN	NaN	0.100791	0.190395	0.255395	0.307827	0.25541	0.22124
0.543712	0.479315	0.424966	0.394417	0.361119	0.324767	0.288351	0.225983	0.149452	0.0965399	0.063522	0.0350928	0.031555	0.052261	0.0457504	0.00946781	NaN	NaN	NaN	NaN	NaN	NaN	NaN	0.000620853	0.0450956	0.0474069	0.0531959	0.117883	0.214371	0.298394	0.376944	0.425283	0.436896	0.450511	0.488154	0.47119	0.346409	0.180977	NaN	NaN	NaN	NaN	0.0518615	0.185155	0.272872	0.266955	0.219138	0.326628	0.41493	0.416358
0.316283	0.384669	0.385723	0.342716	0.28231	0.223835	0.169202	0.111046	0.0606606	0.0302656	0.0105292	0.711962	0.697404	0.695926	0.698146	0.691093	0.697155	0.721899	0.748463	0.784274	0.823871	0.856576	0.886275	0.91069	0.925563	0.933068	0.935849	0.929892	0.914226	0.899243	0.90071	0.918739	0.917317	0.874375	0.78931	0.703726	0.656589	0.644774	0.670889	0.726094	0.742531	0.690207	0.584964	0.452917	0.3424	0.279386	0.234596	0.196079	0.153471	0.0700458
0.338692	0.389416	0.475305	0.568435	0.662885	0.747294	0.794473	0.804877	0.814132	0.843314	0.878677	0.908474	0.929359	0.93902	0.940007	0.933607	0.918335	0.896378	0.879515	0.860034	0.822452	0.77736	0.723076	0.662269	0.588094	0.506077	0.444342	0.417187	0.431079	0.456177	0.484581	0.514744	0.552863	0.599463	0.648118	0.693593	0.729972	0.760533	0.78694	0.806111	0.816859	0.820711	0.814821	0.795365	0.753468	0.668856	0.520609	0.286037	NaN	NaN
0.406969	0.450965	0.509943	0.552893	0.573694	0.599688	0.616661	0.605258	0.567213	0.500576	0.416378	0.314059	0.157797	0.0162008	NaN	0.0762802	0.207877	0.330715	0.378086	0.334552	0.278553	0.270687	0.299707	0.2947	0.23507	0.182551	0.164006	0.16918	0.193009	0.216054	0.209931	0.200264	0.237765	0.346053	0.462908	0.545357	0.597354	0.63065	0.674857	0.740331	0.717586	0.608644	0.490788	0.362924	0.212731	0.0494063	NaN	NaN	NaN	NaN
0.451625	0.303126	0.137092	NaN	NaN	NaN	NaN	NaN	NaN	NaN	0.0658204	0.145234	0.261109	0.356188	0.440311	0.587551	0.713212	0.738748	0.651567	0.573309	0.654144	0.695454	0.664513	0.654888	0.668403	0.664295	0.629602	0.565701	0.579197	0.643518	0.673152	0.684788	0.70838	0.697109	0.687853	0.695142	0.714907	0.721877	0.197228	0.427319	0.498566	0.460114	0.348041	0.260935	0.218896	0.172327	0.119334	0.101951	0.118089	0.0850546
0.685929	0.716913	0.740732	0.759562	0.764848	0.747726	0.699304	0.62769	0.56077	0.503195	0.421863	0.341687	0.301719	0.292329	0.28446	0.266545	0.256628	0.268078	0.271439	0.265802	0.275988	0.285042	0.241999	0.153681	0.0973268	0.174879	0.23625	0.306996	0.382626	0.449202	0.484785	0.495462	0.513489	0.538121	0.528392	0.465824	0.383044	0.529758	0.68825	0.794348	0.860463	0.884046	0.874486	0.851215	0.820072	0.774669	0.72659	0.719815	0.645884	0.74043
0.26491	0.305793	0.135766	0.226889	0.275865	0.32085	0.355066	0.379104	0.417464	0.439363	0.419136	0.349967	0.230742	0.107558	0.0690052	0.119287	0.208195	0.287116	0.356789	0.397634	0.429225	0.469253	0.488743	0.478957	0.481789	0.514114	0.53431	0.546497	0.565689	0.583011	0.582192	0.574229	0.592154	0.625279	0.635524	0.633942	0.639293	0.662439	0.710771	0.773606	0.817648	0.753827	0.533	0.258499	0.0131504	NaN	NaN	NaN	NaN	NaN
0.317506	0.41328	0.494059	0.55501	0.578774	0.576003	0.545141	0.49469	0.459709	0.443711	0.417331	0.372763	0.282396	0.166241	0.133525	0.218363	0.356115	0.462656	0.53197	0.579042	0.603603	0.634275	0.666276	0.636748	0.543722	0.44992	0.396844	0.385753	0.398793	0.400878	0.365713	0.318212	0.315049	0.351966	0.384733	0.390896	0.397231	0.43457	0.478187	0.547031	0.632114	0.661524	0.632033	0.523949	0.307072	0.0733054	NaN	NaN	NaN	NaN
NaN	NaN	NaN	NaN	NaN	NaN	NaN	NaN	NaN	NaN	0.0577154	0.178348	0.206567	0.189863	0.175142	0.167187	0.174961	0.169507	0.137822	0.119956	0.152015	0.203742	0.205974	0.18314	0.208007	0.235323	0.133482	0.0083748	NaN	NaN	NaN	NaN	NaN	NaN	NaN	NaN	NaN	0.171447	0.361034	0.4152	0.344687	0.255422	0.188728	0.14268	0.125125	0.0441242	0.23196	0.505585	0.659108	0.692118
0.35115	0.384493	0.426032	0.434904	0.426239	0.444071	0.483396	0.515668	0.535059	0.53354	0.484005	0.425052	0.399539	0.38644	0.384488	0.412173	0.455855	0.472621	0.453061	0.445202	0.471538	0.51523	0.570082	0.633139	0.695744	0.736368	0.751172	0.774952	0.827248	0.874568	0.879522	0.855577	0.834985	0.844989	0.858638	0.861688	0.859295	0.855927	0.856565	0.860279	0.865164	0.865567	0.844528	0.760203	0.509672	0.238875	0.324659	0.469918	0.518365	0.51562
0.0637192	0.550606	0.60067	0.62872	0.624387	0.616868	0.615147	0.608175	0.607085	0.602557	0.567342	0.535206	0.530141	0.538822	0.544994	0.570987	0.620219	0.655292	0.667982	0.672118	0.684339	0.711842	0.742259	0.770433	0.802931	0.825362	0.83235	0.842758	0.864229	0.886825	0.898112	0.895647	0.875203	0.820536	0.715225	0.586214	0.598428	0.579673	0.46982	0.315671	0.448719	0.55668	0.580964	0.495452	0.232794	0.190567	0.430507	0.597452	0.682933	0.708415
0.014806	NaN	NaN	NaN	NaN	NaN	NaN	NaN	NaN	0.00774436	0.0953701	0.0843706	0.0947682	0.171358	0.263164	0.325882	0.314271	0.243974	0.182052	0.131122	0.146564	0.253843	0.376836	0.437786	0.424113	0.37453	0.285112	0.281122	0.354949	0.448737	0.55534	0.609319	0.636692	0.655587	0.657027	0.685902	0.782922	0.875378	0.907228	0.9114	0.915442	0.918701	0.911222	0.88185	0.811765	0.761672	0.765353	0.735539	0.544488	0.0365139
0.142031	0.170196	0.141017	0.0581266	NaN	NaN	NaN	0.0299742	0.0858173	0.126812	0.152451	0.154915	0.157992	0.177438	0.18847	0.194466	0.174481	0.130069	0.125147	0.137492	0.136869	0.139564	0.139334	0.131021	0.147595	0.75405	0.750669	0.712947	0.706739	0.720757	0.782133	0.83483	0.863691	0.886827	0.889967	0.876749	0.869225	0.877996	0.876176	0.888683	0.906265	0.905953	0.869639	0.80417	0.753083	0.698923	0.58629	0.37977	0.0585608	NaN
NaN	0.0194491	0.333577	0.47074	0.550039	0.619864	0.630455	0.63544	0.635856	0.620602	0.619107	0.631234	0.612577	0.559864	0.533618	0.545338	0.54776	0.466849	0.372574	0.44445	0.544668	0.609929	0.644211	0.667654	0.686103	0.725127	0.772728	0.7831	0.754827	0.72671	0.708301	0.706867	0.717181	0.70419	0.677724	0.672649	0.681336	0.708362	0.7494	0.783105	0.810053	0.837993	0.866081	0.891064	NaN	0.928752	0.926158	0.869533	0.0787287	0.0717018
NaN	NaN	NaN	0.0620141	0.153584	0.229763	0.273142	0.346097	0.388451	0.401741	0.428266	0.446997	0.405869	0.308172	0.306437	0.355653	0.387593	0.347972	0.273044	0.255466	0.348318	0.414918	0.44712	0.472765	0.506978	0.56903	0.642387	0.661627	0.625898	0.611876	0.636281	0.665563	0.692625	0.681638	0.659643	0.671192	0.692043	0.71904	0.746312	0.763581	0.780655	0.80675	0.834228	0.850407	0.861378	0.857258	0.801963	0.656291	0.0982906	0.0631405
NaN	NaN	NaN	NaN	0.00413266	0.0700527	NaN	NaN	NaN	NaN	NaN	NaN	NaN	0.00516768	0.141895	0.250276	0.327318	0.443937	0.533797	0.547168	0.576898	0.628368	0.682628	0.723014	0.696014	0.570664	0.415714	0.311944	0.194233	0.113966	0.102692	NaN	NaN	NaN	NaN	0.341307	0.621353	0.786326	0.855298	0.875218	0.884372	0.894682	0.903988	0.910457	0.914342	0.915526	0.905909	0.869059	0.776947	0.565358
0.356575	0.473638	0.566159	0.639764	0.713545	0.780477	0.826163	0.848823	0.827828	0.777845	0.734525	0.72303	0.719716	0.67567	0.601599	0.535934	0.484201	0.410268	0.270481	0.0890403	NaN	NaN	NaN	0.0706049	0.17681	0.229166	0.217183	0.205513	0.23558	0.297818	0.357549	0.425002	0.494975	0.490862	0.36668	0.215152	0.15107	0.145743	0.113043	NaN	NaN	NaN	NaN	NaN	NaN	NaN	NaN	0.0642139	0.228903	0.352347
NaN	NaN	NaN	NaN	0.130372	0.241786	0.34105	0.41606	0.435175	0.365623	0.226803	0.101052	NaN	0.35094	0.214318	NaN	NaN	0.246967	0.221574	0.112416	0.00273466	NaN	NaN	NaN	NaN	NaN	NaN	NaN	0.0208505	0.0106989	0.168458	0.0891994	0.00354423	NaN	NaN	NaN	NaN	NaN	NaN	NaN	NaN	NaN	0.0842031	0.262826	0.392441	0.435839	0.445312	0.466509	0.470178	0.450098
0.368384	0.338649	0.299901	0.230449	0.148505	0.0870882	0.0299386	NaN	NaN	NaN	NaN	NaN	0.000510482	0.036803	0.0905077	0.186229	0.293748	0.363141	0.402842	0.423099	0.451708	0.542564	0.631819	0.639552	0.600203	0.493543	0.380935	0.0760926	0.0769653	0.0514466	0.0399519	0.00677234	NaN	0.219307	0.315846	0.426544	0.479088	0.485751	0.45673	0.388377	0.280802	0.168465	0.124736	0.141268	0.260441	0.429462	0.543974	0.593617	0.59724	0.552664
0.0869374	0.0664019	0.100921	0.161761	0.198775	0.197186	0.218255	0.228106	0.19408	0.117663	0.0275298	NaN	NaN	0.0323607	0.184235	0.273814	0.243138	0.187626	0.171661	0.238473	0.333368	0.368264	0.353547	0.29683	0.241332	0.259505	0.34688	0.427245	0.505097	0.571505	0.63385	0.689566	0.742918	0.785866	0.812727	0.823827	0.825754	0.8237	0.0383316	0.130784	0.264111	0.429993	0.486776	0.412205	0.241644	0.0211176	NaN	NaN	0.0531806	0.131661
0.453906	0.539602	0.653674	0.737695	0.774609	0.79838	0.795626	0.726324	0.634299	0.582331	0.559366	0.564929	0.604833	0.643006	0.677539	0.720734	0.7528	0.752548	0.737098	0.734315	0.757923	0.794039	0.810329	0.79651	0.779721	0.774209	0.768509	0.750506	0.703526	0.631416	0.55189	0.475135	0.427555	0.414852	NaN	NaN	NaN	0.0696676	0.160918	0.225043	0.285855	0.377087	0.527102	0.672764	0.73903	0.738219	0.699441	0.655367	0.619307	0.574364
0.602893	0.627811	0.597429	0.535446	0.495911	0.484164	0.473543	0.442688	0.385253	0.309287	0.229976	0.143991	0.0327265	NaN	NaN	NaN	0.020056	0.245586	0.37196	0.411479	0.426778	0.451781	0.47066	0.471924	0.425839	0.326778	0.224562	0.158437	0.131075	0.11422	0.111205	0.0594616	NaN	NaN	NaN	NaN	NaN	NaN	NaN	0.144513	0.233738	0.325093	0.3989	0.449358	0.491537	0.528485	0.562884	0.600442	0.648194	0.684122
NaN	NaN	NaN	NaN	NaN	NaN	NaN	NaN	NaN	NaN	NaN	NaN	NaN	NaN	0.0577061	0.0849409	0.0458226	NaN	NaN	NaN	NaN	NaN	NaN	0.00988742	0.0660532	0.10333	0.143861	0.183373	0.218006	0.253203	0.289258	0.353515	0.478232	0.624964	0.745776	0.83568	0.892042	0.911249	0.904171	0.880536	0.850334	0.839883	0.855938	0.886878	0.90563	0.902331	0.895503	0.895858	0.899362	0.895192
0.0546713	0.0125802	NaN	NaN	NaN	NaN	NaN	NaN	NaN	NaN	NaN	NaN	NaN	NaN	NaN	NaN	NaN	0.0540371	0.0847026	0.0610098	0.0410265	0.0677741	0.131218	0.166273	0.15867	0.140194	0.0957848	0.0329051	0.631049	0.629321	0.492848	0.228179	0.136013	0.206478	0.321145	0.411253	0.466617	0.486027	0.482235	0.467021	0.443176	0.426077	0.435683	0.461965	0.483414	0.499448	0.517516	0.569082	0.650478	0.725951
NaN	NaN	NaN	NaN	NaN	NaN	0.0136361	0.0758725	0.11767	0.124566	0.107248	0.0445173	0.0207886	NaN	NaN	NaN	NaN	NaN	NaN	NaN	NaN	NaN	NaN	0.0563274	0.127803	0.363601	0.428265	0.490064	0.551493	0.457489	0.045285	NaN	0.260417	0.420521	0.519084	0.592241	0.650465	0.691454	0.716535	0.731384	0.738057	0.739107	0.742712	0.754825	0.767688	0.770649	0.755349	0.740275	0.765517	0.806292
0.358084	0.376914	0.379332	0.361582	0.329115	0.299975	0.272829	0.188453	0.0396144	NaN	NaN	NaN	NaN	NaN	NaN	NaN	NaN	NaN	NaN	0.0816642	0.166737	0.210351	0.21597	0.211912	0.198193	0.180354	0.172259	0.148736	0.0856515	0.00487979	NaN	NaN	NaN	NaN	NaN	NaN	NaN	NaN	NaN	NaN	NaN	NaN	0.568301	0.572647	0.520012	NaN	NaN	NaN	NaN	NaN
NaN	NaN	NaN	NaN	NaN	0.156867	0.265751	0.296699	0.297798	0.264311	0.123151	0.0697931	NaN	NaN	NaN	NaN	NaN	NaN	NaN	NaN	NaN	NaN	NaN	NaN	NaN	NaN	NaN	NaN	NaN	NaN	NaN	0.07788	0.213643	0.320269	0.336133	0.278483	0.186815	0.0526899	NaN	NaN	NaN	0.125639	0.00807792	NaN	NaN	0.089745	0.2338	0.353464	0.446406	0.50132
0.414169	0.49845	0.557582	0.664486	0.732786	0.763316	0.766791	0.717728	0.652242	0.632552	0.693167	0.755358	0.770762	0.746035	0.630917	0.516661	0.447293	0.369721	0.287955	0.276133	0.294172	0.271835	0.271923	0.305068	0.244223	0.0458978	NaN	NaN	NaN	NaN	NaN	NaN	NaN	NaN	NaN	NaN	0.119565	0.385701	0.589002	0.697729	0.734813	0.733131	0.603373	0.50692	0.585748	0.662163	0.708623	0.74028	0.773706	0.798993
0.0250563	0.0407089	0.0374687	0.00739584	0.0359044	0.145992	0.306644	0.515791	0.683916	0.729123	0.697883	0.662687	0.64527	0.609779	0.574841	0.514862	0.400508	0.272224	0.187058	0.177316	0.22981	0.303092	0.396002	0.501329	0.520562	0.457757	0.405276	0.385484	0.385843	0.367761	0.320905	0.297955	0.321345	0.368919	0.412934	0.431899	0.402514	0.396225	0.508656	0.612883	0.642419	0.690374	NaN	NaN	NaN	0.156003	0.621266	0.712879	0.712249	0.698644
0.691154	0.802749	0.833396	0.795075	0.737535	0.694029	0.633483	0.545826	0.460546	0.364202	0.276474	0.244635	0.253663	0.247887	0.194467	0.119878	0.0495193	NaN	NaN	NaN	NaN	NaN	NaN	0.00480263	0.123328	0.233904	0.321984	0.38866	0.445224	0.489788	0.510263	0.522148	0.522666	0.497283	0.455745	0.390804	0.244659	0.794254	0.890781	0.924436	0.943049	0.95817	0.967835	0.971968	0.973321	0.972685	0.969241	0.965568	0.959722	0.903442
0.205434	0.354682	0.255013	0.173583	0.161424	0.214285	0.24979	0.254141	0.233587	0.194814	0.215686	0.320947	0.421093	0.442402	0.098497	0.22213	0.279545	0.313467	0.344373	0.414875	0.507596	0.558949	0.564376	0.556287	0.56959	0.602118	0.62779	0.651892	0.664608	0.643927	0.625678	0.645695	0.693214	0.735818	0.745556	0.731779	0.713044	0.687583	0.682502	0.75436	0.816662	0.847387	0.864585	0.871631	0.872661	0.872376	0.867799	0.820423	0.680106	0.380617
0.313629	NaN	0.332153	0.374706	0.401664	0.496266	0.601856	0.663779	0.715448	0.735986	0.698117	0.649496	0.649292	0.660945	0.616038	0.556023	0.555037	0.593613	0.61668	0.593048	0.535033	0.473298	0.43689	0.466683	0.53787	0.59828	0.609495	0.595632	0.583788	0.582221	0.601332	0.630803	0.646384	0.638926	0.62004	0.601592	0.587517	0.575498	0.569662	0.561632	0.522036	0.431423	0.281836	0.0335622	NaN	NaN	0.086439	0.263482	0.385884	0.477239
0.219765	0.312575	0.430004	0.507378	0.561406	0.660457	0.721574	0.635039	0.491416	0.381811	0.308567	0.238412	0.165753	0.103461	0.0755559	0.107592	0.11105	0.362853	0.455069	0.368461	0.244267	0.123724	0.0278936	NaN	0.00927367	0.10545	0.237959	0.353202	0.433711	0.513706	0.604151	0.669397	0.687962	0.646501	0.566858	0.487197	0.434958	0.418134	0.442451	0.500827	0.564852	0.614412	0.638652	0.644801	0.657708	0.48017	0.299705	0.144715	0.0665827	0.0469426
0.24433	0.230164	0.223266	0.18033	0.115455	0.175075	0.20771	0.124773	NaN	NaN	NaN	NaN	NaN	NaN	NaN	0.0301818	0.206681	0.415183	0.56883	0.633098	0.619796	0.608744	0.631378	0.644436	0.198884	0.189591	0.161128	0.114157	0.0245375	NaN	NaN	NaN	0.0322853	0.106729	0.120022	0.0807247	0.101697	0.0708271	0.0681172	NaN	0.0699454	0.0787108	0.174133	0.342102	0.497807	0.581062	0.570797	0.493443	0.389857	0.313112
0.531106	0.51559	0.540524	0.586462	0.606719	0.570734	0.496679	0.431435	0.345996	0.218195	0.111135	0.0218136	NaN	0.0907276	0.149454	0.135441	0.0973635	0.0676946	0.0280879	NaN	NaN	NaN	0.109536	0.118968	0.181329	0.278114	0.380477	0.423955	0.430737	0.452137	0.476668	0.494187	0.513634	0.531619	0.560939	0.612644	0.644549	0.663488	0.703214	0.766823	0.828992	0.867763	0.90469	0.937882	0.877802	0.553755	0.149388	0.271613	0.43047	0.492167
0.914117	0.896021	0.877791	0.868512	0.864859	0.848521	0.805687	0.750064	0.704603	0.680375	0.65871	0.636785	0.623049	0.574289	0.450734	0.385611	0.397077	0.432545	0.464592	0.498887	0.547728	0.559227	0.529006	NaN	NaN	NaN	0.603366	0.598307	0.623323	0.656167	0.674839	0.679549	0.684994	0.706239	0.748006	0.791564	0.813953	0.814924	0.817536	0.836479	0.862345	0.884847	0.896987	0.891892	0.858159	0.752225	0.50304	0.179938	0.259291	0.507122
NaN	NaN	NaN	NaN	NaN	NaN	NaN	NaN	NaN	NaN	NaN	NaN	NaN	NaN	NaN	NaN	NaN	0.0523847	0.0344436	NaN	NaN	NaN	NaN	NaN	NaN	NaN	NaN	NaN	NaN	NaN	NaN	0.0462013	0.166654	0.17664	0.108342	0.132978	0.226064	0.284363	0.295499	0.290963	0.270503	0.255376	0.28049	0.33324	0.377049	0.363639	0.247112	0.0255065	0.190553	0.253079
0.422179	0.39993	0.420252	0.414704	0.385976	0.36103	0.371604	0.409541	0.442436	0.470704	0.517652	0.583622	0.658265	0.737589	0.808898	0.86228	0.897005	0.919362	0.936974	0.949833	0.955331	0.955169	0.956149	0.959787	0.962408	0.960509	0.955957	0.950161	0.944557	0.939825	0.930406	0.908222	0.85889	0.741244	0.507778	0.31073	0.331226	0.430946	0.498931	0.508689	0.450823	0.333919	0.20945	0.145274	0.197056	0.377761	0.570393	0.695939	0.749126	0.740194
NaN	NaN	NaN	NaN	NaN	NaN	NaN	NaN	NaN	NaN	NaN	NaN	NaN	NaN	NaN	NaN	NaN	NaN	NaN	NaN	NaN	NaN	NaN	NaN	NaN	NaN	NaN	0.0484107	0.122413	0.155436	0.196147	0.242152	0.268	NaN	NaN	NaN	NaN	0.0695379	0.173756	0.0967678	NaN	0.20497	0.261729	0.245116	0.173213	0.0772717	NaN	NaN	NaN	0.00397233
NaN	NaN	0.0410788	0.089202	0.130485	0.177731	0.256997	0.350603	0.390914	0.445769	0.53266	0.614873	0.661075	0.700784	0.76135	0.791174	0.783257	0.798615	0.840579	0.855731	0.830232	0.819109	0.834811	0.833363	0.804171	0.784352	0.784693	0.787669	0.795869	0.807958	0.811463	0.799159	0.788674	0.802735	0.830596	0.843262	0.825335	0.741934	0.116396	0.406744	0.32414	0.196861	0.112224	0.0523224	0.787091	0.772987	0.758348	0.749597	0.740786	0.715181
NaN	NaN	NaN	NaN	0.327858	0.376988	0.410938	NaN	NaN	NaN	NaN	NaN	NaN	NaN	NaN	0.0382109	0.0998512	0.160752	0.209487	0.206361	0.170678	0.21818	0.337545	0.399541	0.373064	0.372928	0.493701	0.661463	0.750642	0.823671	0.900549	0.931781	0.918253	0.88735	0.866733	0.843838	0.818173	0.813069	0.833253	0.846608	0.830839	0.775442	0.669459	0.516508	0.332011	0.301833	0.389671	NaN	0.0417362	0.259003
0.0747926	0.109805	0.147679	0.192162	0.233499	0.234173	0.222203	0.245154	0.276818	0.293938	0.268363	0.170642	0.0269087	NaN	0.0836501	0.249841	0.322926	0.293357	0.226192	0.146465	NaN	0.0313374	NaN	NaN	NaN	NaN	0.095181	0.208813	0.380048	0.582729	0.617488	0.583461	0.501087	0.382015	0.444807	0.698745	0.861751	0.925811	0.948959	0.953997	0.946385	0.935463	0.926856	0.922391	0.917765	0.902839	0.874524	0.0397647	0.324425	0.427402
0.728408	0.748774	0.778486	0.799895	0.801048	0.776756	0.731582	0.673157	0.611565	0.548082	0.48724	0.420298	0.321355	0.226604	0.251545	0.35653	0.44901	0.474089	0.449668	0.423691	0.411828	0.41831	0.435992	0.575343	0.584926	0.57641	0.568075	0.565723	0.574686	0.591762	0.61291	0.636991	0.66313	0.690293	0.720914	0.757398	0.797036	0.83041	0.849716	0.854637	0.847139	0.829096	0.800581	0.75695	0.702554	0.651292	0.579755	0.419165	0.286469	0.423716
0.117405	0.182926	0.293072	0.432696	0.536138	0.580988	0.600579	0.635711	0.672514	0.695305	0.712568	0.72049	0.717265	0.725546	0.758981	0.793084	0.817301	0.847474	0.861707	0.83718	0.790595	0.744608	0.702563	0.6564	0.59098	0.517134	0.476	0.448461	0.428865	0.436852	0.460096	0.482701	0.459921	0.559771	0.606493	0.576993	0.493521	0.392816	0.27809	0.147021	0.816312	0.853691	0.834818	0.739037	0.563551	0.329462	0.0179043	NaN	0.116496	0.15888
0.622154	0.587744	0.526075	0.454669	0.429084	0.432807	0.413184	0.375252	0.36682	0.387708	0.395169	0.393685	0.446066	0.54864	0.626861	0.660724	0.666516	0.643499	0.572262	0.497256	0.453271	0.452186	0.431034	0.36392	0.296837	0.2275	0.411947	0.535288	0.5716	0.546268	0.596283	0.685756	0.704622	0.666021	0.627162	0.602517	0.592946	0.589025	0.601754	0.647456	0.666276	0.621292	0.563007	0.551074	0.553993	0.535245	0.524893	0.523828	0.515141	0.521015
0.381283	0.316324	0.201451	0.0839332	NaN	NaN	NaN	NaN	NaN	NaN	NaN	0.072884	0.166952	0.265242	0.406885	0.420556	0.342686	0.26626	0.238725	0.253319	0.297813	0.370221	0.483155	0.575448	0.610596	0.593473	0.575775	0.566501	0.557492	0.550068	0.548907	0.549573	0.512728	0.373837	NaN	0.0878744	0.147908	0.117303	0.0197476	NaN	0.475549	0.574156	0.639459	0.682444	0.700394	0.677325	0.626144	0.568837	0.115737	0.306101
0.825247	0.832934	0.838104	0.840944	0.84118	0.834487	0.815271	0.787092	0.751533	0.718937	0.706492	0.696751	0.642251	0.521253	0.376531	0.291837	0.256143	0.267574	0.307076	NaN	NaN	NaN	0.462475	0.53194	0.577423	0.616909	0.670172	0.731118	0.773746	0.773051	0.732801	0.647575	0.47056	0.271634	0.218052	0.260584	0.318627	0.335388	0.277647	0.123688	NaN	0.0939971	0.401667	0.569871	0.597088	0.549682	0.536084	0.565834	0.615953	0.673392
NaN	NaN	NaN	NaN	NaN	NaN	NaN	0.0389099	0.152342	0.261008	0.335872	0.414624	0.487074	0.471213	0.401679	0.631975	0.533275	0.472466	0.459614	0.443659	0.363096	0.302202	0.301193	0.293159	0.245841	0.297127	0.277773	0.243784	0.222313	0.409033	0.497696	0.550635	NaN	NaN	0.105721	0.0827507	0.0468638	0.594301	0.587559	0.623126	0.614692	0.5995	0.625199	0.703606	0.760815	0.789806	0.800513	0.796126	0.76999	0.762681
0.437629	0.47428	0.421498	0.345089	0.274991	0.15538	0.0157628	NaN	NaN	0.0544701	0.117985	0.163129	0.121281	0.0853099	0.115049	0.118107	0.0327111	NaN	NaN	0.22494	0.273049	0.283568	0.297941	0.319511	0.357407	0.339943	0.32588	0.336362	0.276853	0.181399	0.134532	0.126422	0.116747	0.0821896	NaN	NaN	NaN	NaN	NaN	0.194263	0.339042	0.471567	0.630459	0.781316	0.874864	0.923742	0.936343	0.908387	0.869175	0.831372
0.113151	0.0495138	NaN	NaN	NaN	0.109024	0.211196	0.268588	0.28405	0.302257	0.335836	0.379182	0.460168	0.556932	0.612239	0.627447	0.632088	0.62412	0.646365	0.677032	0.686771	0.686988	0.659582	0.610946	0.551876	0.506398	0.541616	0.622744	0.688667	0.743747	0.813177	0.891751	0.940546	0.943707	0.92749	0.917522	0.900494	0.882448	0.876107	0.869727	0.867774	0.897737	0.933843	0.954902	0.955668	0.922357	0.848973	0.793967	0.791763	0.79996
0.660714	0.664461	0.626007	0.543048	0.447961	0.411062	0.425104	0.452045	0.501886	0.577989	0.663472	0.744325	0.816983	0.871599	0.895084	0.893352	0.882101	0.87628	0.879779	0.885172	0.887473	0.891364	0.899605	0.919428	0.930522	0.921686	0.901061	0.877381	0.846284	0.782939	0.695268	0.601252	0.467332	0.289462	0.0697988	NaN	NaN	NaN	0.00231315	0.153728	0.266882	0.348473	0.418705	0.4556	0.467217	0.455739	0.415959	0.366565	0.340555	0.357739
0.803349	0.820486	0.817949	0.805858	0.791429	0.779244	0.759861	0.739515	0.739338	0.761754	0.781262	0.785375	0.792697	0.8146	0.832752	0.842887	0.856758	0.87301	0.881	0.879657	0.872747	0.86802	0.864155	0.864198	0.871468	0.880341	0.88134	0.877453	0.872157	0.865217	0.863614	0.869207	0.871454	0.857987	0.83238	0.80599	0.768856	0.710271	0.61948	0.47317	0.214328	NaN	NaN	0.0670813	0.400556	0.619711	0.748641	0.807917	0.830753	0.836702
0.516113	0.477154	0.431354	0.401389	0.338061	0.169609	NaN	NaN	NaN	NaN	0.0703727	0.256959	0.407454	0.532411	0.554376	0.427432	0.270532	0.170712	0.102964	NaN	NaN	NaN	NaN	0.118146	0.128015	0.183733	0.25772	0.217788	0.0641294	NaN	NaN	NaN	NaN	0.090366	0.249928	0.424099	0.613063	0.737184	0.780684	0.746829	0.650902	0.530914	0.406888	0.294054	0.209261	0.132184	0.333403	0.178821	0.0809532	0.0252058
0.653479	0.640142	0.646566	0.65734	0.670937	0.690449	0.706365	0.712442	0.710469	0.713978	0.723801	0.73546	0.74604	0.745563	0.72714	0.694254	0.662021	0.651842	0.656864	0.651596	0.64618	0.65966	0.691654	0.729351	0.769069	0.819133	0.869778	0.905454	0.925327	0.940989	0.955862	0.966594	0.973162	0.976882	0.978882	0.978412	0.975285	0.970513	0.964283	0.95551	0.944361	0.928841	0.908726	0.881463	0.837346	0.771501	0.691421	0.600807	0.491493	0.350839
0.22483	0.35135	0.295389	0.0888622	NaN	NaN	NaN	NaN	NaN	NaN	NaN	NaN	NaN	NaN	NaN	NaN	NaN	NaN	0.0803602	0.310086	0.466047	0.56533	0.644706	0.715617	0.764215	0.799271	0.825271	0.841685	0.852479	0.859832	0.865481	0.873216	0.882073	0.887372	0.885561	0.875407	0.858062	0.829501	0.786942	0.742066	0.707574	0.680969	0.665069	0.643294	0.617245	0.590738	0.493516	0.348661	0.275769	0.31963
0.000449782	NaN	NaN	0.0462709	0.0729013	0.0886663	0.0849005	0.0676606	0.0906934	0.155875	0.215182	0.249482	0.273037	0.283793	0.284993	0.301635	0.356144	0.429137	0.484931	0.507931	0.510536	0.511788	0.505236	0.484904	0.467815	0.449114	0.405687	0.351267	0.298908	0.242708	0.190776	0.148596	0.129324	0.159108	0.237764	0.319683	0.365408	0.368854	0.34397	0.313644	0.296478	0.313308	0.373269	0.448067	0.501441	0.516574	0.477995	0.387332	0.267016	0.138162
NaN	NaN	NaN	NaN	NaN	NaN	NaN	NaN	NaN	NaN	0.160986	0.175093	0.194581	0.18718	0.140955	0.0967471	0.0403568	NaN	NaN	NaN	NaN	NaN	NaN	NaN	NaN	NaN	NaN	NaN	NaN	NaN	NaN	NaN	NaN	NaN	0.0543923	0.18782	0.251552	0.266603	0.339017	0.44829	0.521612	0.581242	0.687285	0.792939	0.850029	0.849183	0.82547	0.820749	0.839716	0.846894
NaN	NaN	NaN	NaN	NaN	NaN	NaN	NaN	NaN	NaN	NaN	NaN	NaN	NaN	NaN	NaN	NaN	NaN	NaN	NaN	0.00858327	0.0391765	NaN	NaN	NaN	NaN	NaN	NaN	NaN	NaN	NaN	0.0287513	0.268773	0.344081	0.331608	0.238162	0.106151	0.0553549	0.0622207	0.130631	0.286936	0.486432	0.681088	0.81567	0.8582	0.853426	0.857404	0.860681	0.848257	0.821651
0.0497343	NaN	NaN	0.0520242	0.149951	0.264844	0.404665	0.511575	0.52938	0.493668	0.499417	0.554033	0.607301	0.631662	0.589481	0.479024	0.393032	0.400841	0.443761	0.311574	0.49659	0.584911	0.602524	0.514181	0.384713	0.382816	0.407351	0.439259	0.544514	0.5779	0.500299	0.422112	0.365578	0.297023	0.232067	0.194457	0.185542	0.111529	0.236025	0.222021	0.11823	0.0690714	0.101008	0.120358	0.0941889	0.0587389	0.0514408	0.0892435	0.07694	NaN
0.0497343	NaN	NaN	0.0520242	0.149951	0.264844	0.404665	0.511575	0.52938	0.493668	0.499417	0.554033	0.607301	0.631662	0.589481	0.479024	0.393032	0.400841	0.443761	0.311574	0.49659	0.584911	0.602524	0.514181	0.384713	0.382816	0.407351	0.439259	0.544514	0.5779	0.500299	0.422112	0.365578	0.297023	0.232067	0.194457	0.185542	0.111529	0.236025	0.222021	0.11823	0.0690714	0.101008	0.120358	0.0941889	0.0587389	0.0514408	0.0892435	0.07694	NaN
0.0713897	0.0146712	0.00519948	0.0274286	0.0368811	0.0215063	0.00558315	0.0101291	0.0683184	0.172622	0.253285	0.292233	0.304912	0.31382	0.328733	0.342531	0.341619	0.335248	0.325826	0.319637	0.324334	0.288936	0.0622174	0.159373	0.248376	0.330224	0.412103	0.505259	0.602135	0.684986	0.746042	0.789668	0.821658	0.847309	0.865941	0.87093	0.861902	0.846066	0.829795	0.815984	0.804295	0.789585	0.764716	0.717752	0.611222	0.370938	0.117272	0.166932	0.272322	0.316054
0.734958	0.782236	0.803782	0.832562	0.868892	0.892673	0.907096	0.912976	0.905995	0.885553	0.849239	0.809819	0.783159	0.773861	0.775937	0.776604	0.763846	0.750535	0.761064	0.791919	0.834474	0.880058	0.912418	0.927987	0.937653	0.943027	0.941872	0.933017	0.914333	0.885363	0.850619	0.815754	0.787555	0.772983	0.776031	0.797366	0.822014	0.834712	0.834777	0.832856	0.828393	0.814582	0.804835	0.813003	0.825363	0.81125	0.731588	0.541984	0.291523	0.150401
0.329633	0.294862	0.485365	0.553304	0.61863	0.67459	0.711338	0.721402	0.712295	0.702906	0.700017	0.700468	0.704932	0.715591	0.723793	0.735803	0.764051	0.799769	0.827951	0.845956	0.857283	0.86636	0.872938	0.880864	0.889325	0.892693	0.890261	0.880905	0.869441	0.859849	0.848454	0.830411	0.809791	0.791494	0.770874	0.748174	0.729417	0.713494	0.690593	0.655269	0.608873	0.552589	0.480386	0.390776	0.411899	0.435955	0.348669	0.18966	0.0987279	0.0456766
0.569379	0.713055	0.790765	0.801385	0.73732	0.662467	0.623501	0.635349	0.671974	0.666701	0.605919	0.565081	0.583038	0.593058	0.598498	0.6638	0.723987	0.726683	0.695771	0.661044	0.64378	0.64342	0.630889	0.597952	0.566311	0.513679	0.447094	0.401017	0.364209	0.318324	0.302157	0.30808	0.306619	0.304066	0.31391	0.328194	0.342673	0.366962	0.411681	0.436823	0.46267	0.526215	0.597994	0.632946	0.597638	0.510136	0.404875	0.273693	0.140276	0.0823059
NaN	NaN	NaN	NaN	0.0152442	0.0287727	NaN	NaN	NaN	NaN	NaN	NaN	NaN	0.166493	0.266161	0.353935	0.463008	0.587825	0.676232	0.716813	0.744775	0.777175	0.775828	0.608755	0.414934	0.289326	0.170581	0.0686959	0.0427267	0.131348	0.294025	0.424659	0.418115	0.284386	0.150452	0.111575	0.204361	0.367639	0.525965	0.631073	0.650407	0.577901	0.39105	0.0745664	0.256072	0.475274	0.516707	0.533169	0.573595	0.61637
NaN	NaN	NaN	NaN	NaN	NaN	NaN	NaN	NaN	NaN	NaN	NaN	NaN	NaN	NaN	NaN	NaN	NaN	NaN	NaN	NaN	NaN	NaN	NaN	NaN	0.105459	0.21378	0.279864	0.298062	0.295418	0.269755	0.195328	0.149627	0.159241	0.0856845	NaN	0.274515	0.402796	0.531726	0.520274	0.352429	0.215925	0.221528	0.28226	0.32574	0.349355	0.34255	0.27121	0.152951	0.100372
NaN	NaN	NaN	0.1231	0.336217	0.338927	0.21641	0.171894	0.120816	0.0754923	0.0604412	0.133095	0.233657	0.179444	0.0213234	NaN	NaN	NaN	NaN	NaN	NaN	NaN	0.0853902	0.157316	0.155182	0.246578	0.214177	0.177564	0.139554	0.0512201	NaN	NaN	NaN	NaN	0.0186099	0.110913	0.127386	0.107524	0.0862752	0.0672296	0.0823327	0.107762	0.111944	0.114648	0.158363	0.232344	0.304834	0.348179	0.343391	0.318826
0.43818	0.439507	0.560168	0.599541	0.561023	0.524887	0.490989	0.115191	0.178038	0.160121	0.260975	0.248483	0.255874	0.280432	0.3061	0.253822	0.108114	NaN	NaN	NaN	NaN	NaN	NaN	NaN	0.00371675	0.10568	0.253241	0.386277	0.446963	0.492371	0.553385	0.625498	0.702888	0.767769	0.816373	0.842141	0.846177	0.854075	0.878292	0.898769	0.902652	0.893935	0.881897	0.878988	0.886743	0.904009	0.922092	0.908005	0.81081	0.523196
0.364708	0.13091	0.0276895	0.0369056	0.0836215	0.14778	0.248912	0.366708	0.468955	0.551479	0.602312	0.651783	0.658625	0.626965	0.601396	0.55456	0.479113	0.487306	0.558087	0.594	0.59893	0.610951	0.596339	0.581339	0.607492	0.643462	0.61734	0.512045	0.440931	0.415199	0.378962	0.300149	0.225234	0.170429	0.0152762	NaN	NaN	NaN	0.359414	0.571519	0.645475	0.642053	0.610315	0.561247	0.500734	NaN	0.140918	0.207271	0.102593	NaN
0.0601191	0.0530726	0.00906082	NaN	NaN	NaN	0.0562182	0.11511	0.128974	0.0861715	0.0779162	0.123612	0.174381	0.217356	0.232677	0.154722	0.0438624	0.0879375	0.197302	0.346209	0.49096	0.566062	0.580545	0.598443	0.616595	0.6166	0.573127	0.486892	0.4093	0.399334	0.438418	0.494828	0.500686	0.446823	0.413059	0.382548	0.407445	0.459931	0.468697	0.426532	0.328126	0.0756612	NaN	NaN	NaN	NaN	NaN	NaN	NaN	NaN
0.414673	0.438382	0.389024	0.182764	0.290753	0.295203	0.263772	0.248417	0.139255	0.044018	NaN	NaN	NaN	NaN	NaN	0.188019	0.48849	0.672184	0.738992	0.745014	0.0293348	0.162272	0.249435	0.313188	0.389439	0.50442	0.643443	0.743303	0.765938	0.691853	0.510131	0.329148	0.256377	0.339291	0.509021	0.62931	0.627022	0.538434	0.388562	0.193903	NaN	NaN	NaN	NaN	NaN	NaN	0.0848037	0.189322	0.257866	0.285483
0.321531	0.304844	0.279767	0.178796	0.0367388	0.0464239	0.210681	0.555633	0.796047	0.762229	0.64202	0.521776	0.395477	0.304947	0.285244	0.31149	0.314577	0.248825	0.141074	0.0898147	0.0835716	0.0997374	0.134997	0.0549618	NaN	NaN	NaN	NaN	NaN	NaN	NaN	NaN	NaN	NaN	0.383481	0.665177	0.743236	0.730168	0.681155	0.624036	0.562743	0.527494	0.506201	0.471788	0.422978	0.258029	0.251813	0.338572	0.419134	0.46834
0.398149	0.433406	0.424697	0.449785	0.585814	0.684147	0.502817	0.254051	0.0679293	0.451286	0.479622	0.462339	0.418786	0.39211	NaN	NaN	0.0589492	0.285125	0.412876	0.427432	0.39629	0.30522	0.192713	0.300446	0.317093	0.427492	0.479784	0.410522	0.260154	0.154827	0.185073	0.298181	0.394101	0.38493	0.524237	0.644224	0.718521	0.800401	0.883376	0.888875	0.853938	0.792226	0.650683	0.418986	0.377697	0.319863	0.579902	0.700072	0.749982	0.806876
NaN	NaN	0.00468623	0.00972151	NaN	NaN	NaN	NaN	NaN	NaN	NaN	NaN	NaN	NaN	NaN	NaN	NaN	NaN	0.0921984	0.152703	0.0875884	0.00969593	0.0116437	0.0315931	0.0116702	NaN	NaN	NaN	NaN	NaN	NaN	NaN	NaN	0.0759948	0.215774	0.387906	0.523118	0.437324	0.244385	0.0880635	0.0880583	0.273049	0.426873	0.578629	0.684729	0.741178	0.764304	0.757975	0.741343	0.72544
0.215979	0.46057	0.554995	0.596601	0.65795	0.681468	0.65692	0.615204	0.556356	0.502866	0.489485	0.476363	0.405807	0.32162	0.279609	0.23852	0.167436	0.0757259	NaN	NaN	NaN	0.00497025	0.0177518	0.021106	0.0173527	0.0250056	0.0223722	NaN	NaN	0.0747826	0.114041	0.191402	0.292178	0.410612	0.521672	0.569818	0.555694	0.508436	0.437711	0.321021	0.13916	NaN	NaN	NaN	NaN	0.118221	0.374811	0.576318	0.721945	0.809432
NaN	NaN	NaN	NaN	NaN	0.00902026	NaN	0.0117328	0.0260737	0.0450609	0.120825	0.155693	0.00661821	NaN	NaN	NaN	0.0559606	NaN	NaN	NaN	NaN	NaN	NaN	NaN	NaN	NaN	NaN	NaN	NaN	NaN	NaN	NaN	0.113264	0.360803	0.510417	0.569945	0.630331	0.706919	0.755906	0.738912	0.68276	0.599575	0.504016	0.534845	0.680752	0.736534	0.764483	0.792299	0.80556	0.800649
0.00723131	0.0782226	0.121694	0.111106	0.0717266	0.0299156	0.0127978	0.016285	0.025138	0.0332613	0.0314212	0.0192997	0.00351892	NaN	NaN	NaN	NaN	NaN	NaN	NaN	NaN	NaN	NaN	NaN	NaN	NaN	0.0449372	0.182176	0.314047	0.420705	0.443281	0.469189	0.561169	0.628355	0.649209	0.662342	0.684566	0.695579	0.685693	0.638738	0.491361	0.483522	NaN	0.0821624	0.577698	0.552651	0.615806	0.675086	0.722321	0.767552
0.00761866	NaN	NaN	NaN	0.0150057	0.0897114	0.183916	0.242767	0.350721	0.472459	0.480602	0.45742	0.434222	0.438619	0.493036	0.495951	0.485788	0.49834	0.489149	0.488711	0.527332	0.604675	0.638934	0.616226	0.576109	0.518301	0.465627	0.459291	0.505794	0.510132	0.389571	0.250562	0.173922	0.119773	NaN	NaN	0.0875959	0.264741	0.39872	0.440598	0.369001	0.20395	0.43105	0.498001	0.634663	0.754772	0.827917	0.860065	0.862257	0.841492
0.251435	0.35406	0.477845	0.607271	0.659974	0.644459	0.575996	0.544481	0.551998	0.595024	0.609313	0.539257	0.443901	0.381173	0.343408	0.263613	0.169355	0.125544	0.176039	0.27641	0.373852	0.417705	0.313839	0.107307	NaN	NaN	NaN	0.0808066	0.259067	0.395578	0.414124	0.390628	0.422333	0.501697	0.556285	0.583647	0.591432	0.560404	0.483588	0.426935	0.468105	0.513491	0.486141	0.57284	0.666717	0.643585	0.493015	0.281625	0.172681	0.279882
NaN	0.00941833	0.244561	0.320866	0.308608	0.281192	0.258527	0.25406	0.257971	0.24787	0.249723	0.27956	0.295972	0.276788	0.247687	0.236896	0.24603	0.230404	0.168125	0.119287	0.0983968	0.0885215	0.0836659	0.0974932	0.135214	0.166587	0.163185	0.159963	0.211382	0.274048	0.321285	0.394266	0.476749	0.539682	0.522309	0.41506	0.352399	0.368367	0.404388	0.374172	0.216833	0.227302	0.627232	0.86361	0.88706	0.866362	0.825437	0.637938	0.0482985	NaN
NaN	NaN	NaN	0.0604964	0.0813624	0.106952	0.0900696	0.0239181	NaN	NaN	NaN	NaN	NaN	NaN	NaN	NaN	NaN	NaN	NaN	NaN	NaN	0.0100829	0.0220624	NaN	NaN	NaN	NaN	NaN	NaN	NaN	NaN	NaN	NaN	NaN	NaN	NaN	NaN	NaN	NaN	NaN	NaN	NaN	NaN	NaN	0.027935	0.0887893	0.148148	0.178698	0.14932	0.124205
0.312388	0.364015	0.429531	0.452676	0.36562	0.0167231	NaN	NaN	NaN	NaN	NaN	0.0916509	0.245185	0.324196	0.352359	0.346702	0.12379	0.138068	0.140585	0.16966	0.211456	0.240919	0.271477	0.339461	0.387832	0.336937	0.244988	0.150041	0.0883248	0.125278	0.196106	0.172157	0.17203	0.243129	0.298941	0.310442	0.300448	0.345238	0.355733	0.201906	NaN	NaN	NaN	NaN	NaN	NaN	NaN	NaN	NaN	NaN
NaN	NaN	NaN	0.100349	0.192257	0.241693	0.307527	0.281807	0.154584	0.0171094	NaN	NaN	0.164712	0.283533	0.356241	0.354851	0.300695	0.296552	0.374252	0.461957	0.513249	0.525995	0.502897	0.487224	0.499287	0.534079	0.539488	0.431206	0.27494	0.17179	0.124996	0.136528	0.185537	0.255607	0.32557	0.400165	0.502138	0.585645	0.61339	0.605601	0.58819	0.565605	0.568502	0.582963	0.566209	0.531614	0.530706	0.564578	0.601939	0.604082
0.294272	0.222907	0.264543	0.365305	0.428836	0.414122	0.410701	0.523152	0.66874	0.738708	0.757764	0.720546	0.664376	0.650738	0.672021	0.691952	0.637884	0.526233	0.369014	0.199318	0.15765	0.287045	0.447742	0.497399	0.450428	0.399797	0.405475	0.428704	0.453505	0.495717	0.563303	0.633746	0.688482	0.733694	0.791985	0.841851	0.85957	0.85747	0.845522	0.824623	0.805899	0.813272	0.843495	0.856669	0.850083	0.834848	0.819605	0.823672	0.848881	0.876276
0.305637	0.242785	0.255835	0.335977	0.470823	0.577843	0.591038	0.594179	0.601222	0.598913	0.573001	0.528838	0.51588	0.542512	0.570585	0.565956	0.571381	0.559653	0.528441	0.546297	0.6131	0.665297	0.692356	0.713109	0.728857	0.766663	0.793257	0.78981	0.798961	0.831429	0.866113	0.893258	0.913457	0.925027	0.930083	0.928477	0.930979	0.943084	0.95246	0.951216	0.939413	0.926078	0.925232	0.93888	0.955403	0.957294	0.938879	0.906227	0.876108	0.863075
0.19041	0.0825455	0.0512875	NaN	0.020603	NaN	NaN	NaN	0.0516266	0.130373	0.176605	0.222552	0.253104	0.203126	0.0692363	NaN	NaN	NaN	0.0428587	0.149907	0.302698	0.373774	0.375129	0.387574	0.398602	0.426611	0.458858	0.478984	0.512466	0.481107	0.363971	0.272126	0.265084	0.303406	0.320677	0.265815	0.177887	0.110744	0.111394	0.209809	0.378343	0.551825	0.672808	0.745186	0.794186	0.83085	0.85661	0.880074	0.890241	0.865533
NaN	0.156504	NaN	0.100545	0.239458	0.183995	0.0673663	0.01667	0.0538622	0.236659	0.43464	0.522187	0.544787	0.495611	0.371416	0.321602	0.403021	0.503656	0.571304	0.571436	0.505777	0.392811	0.283227	0.261899	0.320647	0.333908	0.286891	0.261506	0.250065	0.235781	0.27134	0.399477	0.536364	0.59089	0.573381	0.539582	0.556124	0.600266	0.638546	0.661377	0.662773	0.643757	0.581842	0.436124	0.565416	0.483663	0.475108	0.490311	0.567325	0.646128
0.257898	0.177454	0.0973602	0.0311879	0.0205842	0.058511	0.1002	0.177811	0.286302	0.34636	NaN	NaN	NaN	NaN	NaN	0.142069	0.256432	0.274444	0.166569	0.0242783	NaN	NaN	NaN	NaN	NaN	NaN	NaN	NaN	NaN	NaN	NaN	NaN	NaN	NaN	NaN	0.0914189	0.392385	0.596865	0.660693	0.635354	0.566524	0.528016	0.50744	0.508716	0.499287	0.436064	0.33219	0.717644	0.752596	0.773519
NaN	NaN	NaN	NaN	NaN	NaN	NaN	0.0687793	0.283676	0.426742	0.543479	0.661425	0.741011	0.764828	0.785286	0.792437	0.766936	0.730292	0.702989	0.691536	0.706942	0.74405	0.79112	0.848775	0.884151	0.874553	0.84473	0.811064	0.763048	0.697744	0.650349	0.634423	0.62675	0.571995	0.00925573	NaN	0.0158569	NaN	NaN	0.0456957	0.332292	0.621069	0.752367	0.793818	0.821093	0.851597	0.875706	0.885419	0.874796	0.828442
0.368842	0.410158	0.431409	0.429859	0.414109	0.393572	0.316219	0.150978	NaN	NaN	NaN	NaN	NaN	NaN	NaN	NaN	NaN	0.0141799	0.156308	0.252416	0.277211	0.284103	0.326547	0.337874	0.280875	0.223667	0.211318	0.215272	0.21483	0.239534	0.299786	0.357128	0.359303	0.280403	0.190626	0.133121	0.119262	0.238834	0.326462	0.396262	0.434336	0.429575	0.440811	0.528834	0.609928	0.603343	0.525372	0.406808	0.254922	NaN
0.463107	0.508	0.467649	0.424311	0.378002	0.347003	0.32943	0.341788	0.401787	0.47672	0.540126	0.592488	0.673535	0.757439	0.787654	0.639801	0.667254	0.689202	0.688742	0.647908	0.572246	0.540912	0.537552	0.520365	0.515192	0.515836	0.495338	0.46708	0.463203	0.492457	0.534628	0.545692	0.513796	0.477205	0.480618	0.527616	0.57687	0.604573	0.614944	0.608057	0.573869	0.543026	0.532694	0.483682	0.469971	0.655881	0.729841	0.789483	0.843186	0.855289
0.215757	0.166002	0.142115	0.156559	0.209329	0.257983	0.221416	0.139988	0.150616	0.218408	0.254486	0.254862	0.229298	0.184896	0.144755	0.163538	0.280018	0.406759	0.462454	0.472737	0.474859	0.481531	0.506905	0.529601	0.521743	0.497366	0.445977	0.407958	0.408431	0.430002	0.456632	0.475499	0.45144	0.378999	0.314974	0.347128	0.470253	0.576132	0.640558	0.695401	0.75789	0.781062	0.69414	0.571082	0.455548	0.335826	0.351112	0.413786	0.634129	0.728093
0.135798	NaN	0.00533211	0.0537446	0.00759667	NaN	NaN	NaN	NaN	NaN	NaN	NaN	NaN	NaN	NaN	NaN	NaN	NaN	NaN	NaN	0.0458792	0.120507	0.19028	0.192534	0.173206	0.165187	0.156759	0.133427	0.0872901	0.0423202	NaN	NaN	NaN	NaN	0.0488947	0.108495	0.187457	0.347138	0.459258	0.446135	0.411979	0.375862	0.074465	NaN	NaN	NaN	NaN	0.0380892	0.16282	0.180152
0.0968986	NaN	NaN	NaN	NaN	NaN	NaN	NaN	NaN	0.0859884	0.205933	0.221323	0.216029	0.250224	0.12782	0.231792	0.304987	0.346274	0.306902	0.234762	0.473213	0.108226	0.120236	0.485331	0.496659	0.53547	0.552484	0.53276	0.511668	0.530373	0.531772	0.462996	0.389851	0.3729	0.35597	0.317495	0.25567	0.281405	0.473964	NaN	NaN	0.50848	0.312734	NaN	NaN	NaN	NaN	NaN	NaN	0.00299431
NaN	NaN	NaN	NaN	NaN	NaN	NaN	NaN	0.0861052	0.279689	0.284196	0.286734	0.411344	0.510059	0.490606	0.520782	0.590493	0.635878	0.684321	0.748291	0.738638	0.705835	0.643694	0.552908	0.477224	0.437336	0.451598	0.497284	0.521049	0.532929	0.57233	0.619736	0.670107	0.731455	0.806163	0.855107	0.851203	0.838614	0.851963	0.866487	0.838838	0.731642	0.582004	0.141359	0.0635847	0.176099	0.239436	0.288387	0.341488	0.386872
0.49611	0.451228	0.422527	0.392446	0.332404	0.260878	0.223661	0.216011	0.198601	0.139185	0.0521743	NaN	NaN	NaN	NaN	NaN	NaN	NaN	NaN	0.0696565	0.176719	0.256286	0.388264	0.556822	0.662081	0.68931	0.693306	0.723743	0.752221	0.753132	0.731837	0.691472	0.630223	0.557855	0.509792	0.49519	0.470786	0.383917	0.277469	0.237748	0.253447	0.2635	0.250568	0.23892	0.213423	0.147158	0.0832745	0.100347	0.161015	0.226372
0.223427	0.228937	0.20037	0.124617	0.0101408	NaN	NaN	NaN	NaN	NaN	NaN	NaN	NaN	0.0188405	0.0535093	0.0857913	0.110356	0.107738	0.130589	0.186305	0.229025	0.272922	0.345539	0.414423	0.485453	0.581442	0.671601	0.722786	0.742964	0.74567	0.757369	0.798603	0.838805	0.855708	0.852368	0.83281	0.807051	0.772882	0.715561	0.605483	0.398803	0.156353	0.00645995	NaN	NaN	NaN	0.0951818	0.238306	0.306243	NaN
NaN	NaN	NaN	NaN	NaN	NaN	NaN	0.00289751	0.0713588	0.11991	0.172151	0.179954	0.127358	0.0997005	NaN	NaN	NaN	NaN	NaN	0.0158487	0.110882	0.25865	0.441409	0.626897	0.773537	0.853141	0.893769	0.91642	0.934889	0.949	0.952701	0.951158	0.944924	0.930676	0.915242	0.904859	0.879621	0.814815	0.723523	0.601672	0.43474	0.22165	NaN	NaN	NaN	NaN	0.0596034	0.157762	0.104691	0.0122846
NaN	NaN	NaN	NaN	NaN	NaN	NaN	NaN	NaN	NaN	NaN	NaN	NaN	0.0271138	0.0464189	0.038645	NaN	NaN	NaN	NaN	NaN	NaN	0.25982	0.224739	0.306674	0.447251	0.559529	0.651337	0.737821	0.80733	0.862343	0.907908	0.93992	0.963619	0.96901	0.955054	0.930059	0.895301	0.852004	0.803378	0.74723	0.676291	0.577301	0.466729	0.360386	0.21619	0.0212037	NaN	0.039795	0.0888284
NaN	NaN	NaN	0.03798	0.105812	0.158992	0.169819	0.177336	0.19539	0.183327	0.173317	0.236148	0.355838	0.459768	0.486063	0.437452	0.370439	0.263025	0.0876481	NaN	NaN	NaN	NaN	NaN	NaN	NaN	NaN	0.0426703	0.127852	0.206188	0.271602	0.294373	0.331373	0.396534	0.462673	0.492735	0.436421	0.52924	0.556564	0.547387	0.532871	0.52253	0.514475	NaN	0.441563	0.377878	0.271861	0.0198861	NaN	0.0833032
NaN	NaN	NaN	NaN	NaN	NaN	NaN	NaN	NaN	0.058363	0.110823	0.096141	0.0735892	0.047934	0.096789	0.10947	0.0444428	NaN	NaN	NaN	NaN	NaN	NaN	NaN	NaN	NaN	NaN	NaN	0.241816	0.40535	0.531137	0.656238	0.7748	0.852937	0.899896	0.932162	0.953947	0.963687	0.963267	0.954428	0.946315	0.942203	0.93055	0.883287	0.698173	0.378459	0.421736	0.511519	0.56377	0.604516
0.470315	0.500452	0.491941	0.473694	0.494719	0.547746	0.582821	0.560149	0.497316	0.468168	0.483897	0.509936	0.570616	0.63167	0.682155	0.725989	0.764563	0.793205	0.822941	0.832777	0.801882	0.764844	0.746751	0.734272	0.704617	0.668949	0.641812	0.225347	0.450986	0.330255	0.26209	0.27707	0.405508	0.523139	0.576714	0.594071	0.600971	0.645032	0.731058	0.771878	0.744415	0.695659	0.625993	0.563859	0.540718	0.554226	0.591251	0.624014	0.619543	0.558128
NaN	0.122865	0.151924	0.196092	0.222279	0.261508	0.288233	0.270834	0.196798	0.130685	0.0775587	0.0342028	0.0342893	0.0502068	0.0824432	0.151301	0.271762	0.409731	0.498983	0.536053	0.551301	0.564453	0.568618	0.101816	0.163843	0.135142	0.0800847	0.0868166	0.145803	0.218528	0.26617	0.262038	0.156982	NaN	NaN	0.190215	0.47365	0.706861	0.840589	0.867876	0.828004	0.761653	0.671817	0.582206	0.536668	0.501361	0.422576	0.295945	0.100962	NaN
0.193468	0.252911	0.17675	0.08454	0.116022	0.302002	0.129988	0.155278	0.20431	0.193382	0.164902	0.136966	0.128002	0.129992	0.132526	0.099044	NaN	NaN	0.0169261	0.103265	0.0856979	0.276453	0.355978	0.328717	0.337419	0.368572	0.330798	0.154382	NaN	NaN	NaN	NaN	NaN	0.285828	0.529827	0.622473	0.635194	0.638962	0.666292	0.710798	0.751942	0.769423	0.755254	0.705655	0.578954	0.679395	0.8363	0.804171	0.896894	0.963632
NaN	0.0317866	0.135462	0.265367	0.384454	0.474806	0.523811	0.262959	0.0374475	0.0355358	0.286747	0.368609	0.392514	0.500927	0.580835	0.598407	0.538962	0.401779	0.261378	0.132926	0.00139011	NaN	NaN	NaN	NaN	0.308153	0.607251	0.715156	0.725393	0.720553	0.721885	0.696305	0.648577	0.574936	0.526854	0.520963	0.636135	0.44521	0.138216	0.16165	0.434434	0.447587	0.569368	0.732919	0.775517	0.788662	0.813172	0.824143	0.803755	0.753482
0.0529757	NaN	NaN	NaN	NaN	NaN	0.00617449	NaN	NaN	NaN	NaN	NaN	NaN	NaN	NaN	NaN	NaN	NaN	NaN	NaN	NaN	NaN	NaN	NaN	NaN	NaN	0.0112665	0.0508004	0.159868	0.262381	NaN	NaN	NaN	NaN	0.614438	0.595891	0.478046	0.398374	0.442331	0.578589	0.69865	0.77877	0.831828	0.854495	0.857065	0.833293	0.767555	0.647492	0.473697	0.0334052
0.502276	0.286196	0.291215	0.301957	0.217274	0.177613	0.195906	0.189647	0.108916	NaN	NaN	NaN	NaN	0.136715	0.323337	0.26658	0.140108	0.0635788	NaN	NaN	NaN	NaN	NaN	NaN	0.0697995	0.158018	0.212407	0.302368	0.383989	0.289966	0.350346	0.389981	0.421118	0.391902	0.358188	0.341366	0.336258	0.373748	0.449783	0.486991	0.50004	0.524431	0.580605	0.655554	0.718406	0.752776	NaN	0.114003	0.114331	NaN
0.492016	0.550455	0.615402	0.660674	0.684455	0.718302	0.719911	0.631783	0.49639	0.422026	0.43524	0.500592	0.592081	0.693407	0.747431	0.733844	0.675569	0.596958	0.500979	0.405628	0.35265	0.355455	0.386664	0.380396	0.327834	0.309543	0.367736	0.506732	0.695815	0.749897	0.562438	0.278454	0.140727	0.17376	0.334778	0.516588	0.644356	0.714376	0.721003	0.689771	0.642058	0.619082	0.644872	0.0424462	0.303214	0.536242	0.624628	0.639988	0.617667	0.5683
0.00555136	0.0700489	0.205376	0.279176	0.230608	0.125339	0.0351691	NaN	NaN	NaN	NaN	NaN	NaN	NaN	NaN	NaN	NaN	0.0338679	0.0853986	0.201412	0.37262	0.410587	0.386927	0.413071	0.4585	0.474992	0.462523	0.448626	0.509238	0.61126	0.668744	0.653882	0.611389	0.598545	0.599811	0.607972	0.659423	0.713475	0.766849	0.81588	0.851054	0.878985	0.897811	0.903272	0.901094	0.897131	0.890571	0.87508	0.833737	0.198484
NaN	NaN	NaN	NaN	NaN	0.116279	0.201659	0.247949	0.276355	0.297814	NaN	0.00375165	0.215389	0.186115	0.159643	0.120914	0.0981436	0.133192	0.196745	0.242037	0.25013	0.23369	0.217864	0.318983	0.368373	0.331538	0.211148	0.0444635	NaN	NaN	NaN	NaN	0.12305	0.192744	0.126837	0.0555762	0.0720811	0.104754	0.168875	0.311004	0.644744	0.834401	0.883184	0.86581	0.818459	0.73452	0.608847	0.581049	0.529637	0.389105
NaN	NaN	NaN	NaN	NaN	0.0969775	0.193005	0.26697	0.29185	0.282809	0.25924	0.211288	0.114395	NaN	NaN	NaN	NaN	NaN	NaN	NaN	NaN	0.000452144	NaN	NaN	NaN	0.328553	0.273422	0.272614	0.330345	0.39536	0.457253	0.506341	0.520961	0.510465	0.455979	0.369499	0.250026	0.244103	NaN	0.263296	0.587617	0.79556	0.881604	0.890549	0.854484	0.777708	0.623295	0.334645	0.495884	0.294771
0.335527	0.397098	0.442531	0.510449	0.560297	0.569291	0.58693	0.590742	0.573309	0.578592	0.602975	0.627075	0.625186	0.597814	0.570265	0.533697	0.48	0.449974	0.411038	0.356105	0.337527	0.34271	0.376518	0.4716	0.551467	0.557689	0.539457	0.55798	0.581102	0.584314	0.592211	0.605447	0.60325	0.577567	0.5264	0.483376	0.435637	0.394358	0.38526	0.418809	0.521849	0.625168	0.641736	0.620901	0.625294	0.631905	0.600891	0.500312	0.28187	NaN
0.467349	0.614567	0.669169	0.696075	0.750702	0.766017	0.718831	0.666551	0.665428	0.708371	0.758826	NaN	0.691833	0.464645	0.125099	NaN	NaN	NaN	NaN	NaN	NaN	NaN	NaN	NaN	NaN	0.00628378	0.125843	0.162553	0.133325	0.0354675	NaN	0.166693	0.46424	0.643813	0.733511	0.777306	0.807771	0.832834	0.849718	0.865318	0.866139	0.827112	0.752872	0.663901	0.542041	0.36361	0.198093	0.128419	0.110343	0.0856922
0.358519	0.348576	0.338969	0.361857	0.451012	0.507054	0.526053	0.518437	0.496448	0.493205	0.509443	0.531244	0.547148	0.563291	0.588553	0.607054	0.679846	0.714673	0.73198	0.755392	0.777296	0.782523	0.780288	0.792237	0.799668	0.796669	0.801339	0.796246	0.782711	0.786975	0.825591	0.875044	0.907187	0.917123	0.902337	0.851877	0.729278	0.486375	0.192116	0.0829718	0.187936	0.348396	0.491846	0.592754	0.659818	0.708443	0.742215	0.751494	0.721398	0.642217
0.0654095	0.100463	0.119559	0.0627628	NaN	0.029329	0.193572	0.234611	0.185175	0.209086	0.257453	0.275396	0.27029	0.23061	0.139678	0.0404111	0.00857294	NaN	NaN	NaN	NaN	NaN	0.0144717	0.083958	0.131886	0.404267	0.375289	0.302487	0.315787	0.259522	0.166922	0.170357	0.251855	0.361045	0.437812	0.465345	0.470961	0.465799	0.477928	0.517586	0.562544	0.583045	0.589411	0.596797	0.610522	0.625864	0.616491	0.554367	0.411722	0.257343
NaN	NaN	NaN	0.010411	0.0831886	0.16356	0.19526	0.234572	0.26858	0.25993	0.225964	0.176137	0.119117	0.0218503	NaN	NaN	NaN	NaN	NaN	0.108786	0.162131	0.171262	0.122804	0.0337322	NaN	NaN	NaN	NaN	NaN	NaN	NaN	NaN	NaN	NaN	NaN	0.492223	0.602435	0.62984	0.607009	0.570659	0.548394	0.546611	0.544242	0.503815	0.376203	0.278427	0.047497	NaN	NaN	NaN
NaN	NaN	0.025259	0.125986	0.223904	0.275521	0.306773	0.369486	0.444109	0.475981	0.485232	0.525454	0.551355	0.546825	0.519112	0.433188	0.33767	0.279215	0.215644	0.0905453	NaN	NaN	NaN	0.0895534	0.130232	0.174854	0.224481	0.224163	0.174891	0.109353	0.0806354	0.112883	0.170659	0.214287	0.241654	0.26119	0.268073	0.394549	0.388337	0.431188	0.349326	0.146047	0.182095	0.226913	0.235075	0.236767	0.0317473	0.00926296	0.00433285	0.0324026
0.433227	0.509772	0.531372	0.506678	0.48531	0.527089	0.617947	0.696853	0.753242	0.731491	0.620408	0.481023	0.400951	0.447457	0.486774	0.466538	0.417775	0.398703	0.47338	0.552084	0.532985	0.455316	0.391693	0.408283	0.41533	0.40322	0.413923	0.416556	0.364821	0.266906	0.18347	0.150083	0.141067	0.123725	0.0803282	NaN	0.342625	0.512252	0.634019	0.666991	0.650745	0.773937	0.847873	0.861712	0.858304	0.865579	0.852386	0.813906	0.810986	0.81013
0.376495	0.348538	0.252868	0.133967	0.0346496	0.190768	0.309932	0.332754	0.318804	0.265543	0.157326	0.0611099	0.0251353	0.0364191	0.102191	0.187756	0.206297	0.113871	NaN	NaN	NaN	NaN	0.0138455	0.0427004	0.00796646	NaN	NaN	NaN	NaN	NaN	NaN	NaN	NaN	NaN	NaN	0.0838151	0.201337	0.30371	0.399161	0.49159	0.568061	0.629849	0.701588	0.778498	0.832767	0.849924	0.812062	0.680649	0.486355	0.314361
NaN	0.0114272	0.106232	0.166805	0.225184	0.241484	0.196403	0.175724	0.15461	0.0966638	0.0272612	NaN	NaN	NaN	NaN	NaN	NaN	NaN	NaN	NaN	0.0199172	0.0883284	0.193314	0.294792	0.38851	0.475587	0.545639	0.636407	0.678778	0.640524	0.516463	0.382954	0.258402	0.12291	NaN	NaN	0.0747174	0.0809796	0.181531	0.335484	0.459514	0.524601	0.542502	0.545653	0.553484	0.556133	0.536147	0.507052	0.495924	0.451336
0.181183	0.121307	0.0444512	NaN	NaN	NaN	NaN	NaN	NaN	NaN	NaN	NaN	NaN	NaN	NaN	NaN	0.00203528	NaN	NaN	0.0142788	0.10649	0.169517	0.207384	0.223164	0.199977	0.186909	0.224195	0.295107	0.411156	0.512061	0.561078	NaN	NaN	0.00522245	0.076194	0.143502	0.227226	0.328131	0.431019	0.526392	0.61154	0.658453	0.652598	0.615826	0.568451	0.507781	0.440416	0.39326	0.358088	0.336042
NaN	NaN	NaN	NaN	NaN	NaN	NaN	NaN	NaN	NaN	NaN	NaN	NaN	NaN	0.0290847	0.0730846	0.0405165	NaN	NaN	NaN	NaN	NaN	NaN	NaN	0.06581	0.142817	0.186493	0.168116	0.10249	0.0450822	0.0134209	NaN	NaN	NaN	NaN	0.0378202	0.240926	0.390189	0.451447	0.463365	0.471124	0.494185	0.532368	0.575879	0.597238	0.559091	0.501559	0.49283	0.559321	0.629356
NaN	NaN	NaN	NaN	NaN	0.00508177	0.168833	0.297847	0.18237	NaN	NaN	NaN	NaN	NaN	NaN	0.079989	0.0973245	0.0666964	0.0391826	NaN	NaN	NaN	NaN	0.0902353	0.165821	0.13387	0.0322771	NaN	NaN	NaN	NaN	NaN	NaN	NaN	NaN	0.0664967	0.133393	0.139213	0.0840746	0.0474272	0.26759	0.299712	NaN	NaN	NaN	NaN	0.0166327	0.0756021	0.0990401	0.163058
NaN	NaN	NaN	NaN	NaN	NaN	NaN	NaN	0.0472265	0.128083	0.142229	0.0991026	0.0405015	NaN	NaN	NaN	NaN	NaN	NaN	NaN	NaN	NaN	NaN	NaN	NaN	0.0942183	0.169705	0.180307	0.101009	0.0670666	0.138273	0.104717	0.0708508	NaN	NaN	0.136835	0.465694	0.623423	0.654715	0.673198	0.702101	0.694888	0.645826	0.590551	0.563405	0.58234	0.62175	0.636632	0.643739	0.670824
0.564879	0.613484	0.645951	0.6751	0.692531	0.678587	0.624556	0.506224	0.323365	0.144597	0.0719183	NaN	NaN	NaN	NaN	NaN	NaN	0.00256996	0.0517064	0.106624	0.179083	0.247871	0.249969	0.209433	0.221567	0.349418	0.534569	0.636316	0.643579	0.566772	0.450566	0.355363	0.228552	0.10394	0.034213	NaN	NaN	NaN	0.326598	0.351547	0.370905	0.347722	0.188621	NaN	0.177481	0.252227	0.198103	0.0889114	0.0132496	NaN
NaN	0.0181018	NaN	NaN	NaN	NaN	NaN	NaN	NaN	NaN	NaN	0.0153076	0.0597188	0.132776	0.192863	0.193768	0.0808231	NaN	NaN	NaN	NaN	NaN	NaN	NaN	NaN	0.108759	0.178845	0.126842	0.102062	0.111473	0.071143	0.0235522	0.030799	0.0568381	0.0205077	NaN	NaN	NaN	NaN	0.095579	0.18316	0.201745	0.165192	0.0812678	NaN	0.077373	0.273921	0.486429	0.599657	0.605649
0.212462	0.276197	0.33249	0.389266	0.434519	0.443679	0.40204	0.336383	0.289046	0.250957	0.209316	0.184014	0.216138	0.29418	0.361836	0.375799	0.352644	0.305779	0.248993	0.213049	0.189343	0.139856	0.0453052	NaN	NaN	NaN	NaN	NaN	0.000722451	NaN	NaN	NaN	NaN	NaN	NaN	NaN	0.0769472	0.171064	0.210541	0.0394928	NaN	0.2714	0.391272	0.481078	0.513922	0.508552	0.482904	0.438063	0.372495	0.273241
0.704101	0.700025	0.672737	0.640613	0.63434	0.658977	0.695449	0.726679	0.751003	0.772038	0.794249	0.809425	0.811678	0.793939	0.760961	0.730091	0.696953	0.664374	0.630615	0.586234	0.542953	0.496958	0.433896	0.383958	0.333205	0.277646	0.230438	0.175756	0.152068	0.160227	0.149098	0.136934	0.154683	0.215476	0.334483	0.457335	0.50162	0.492594	0.492403	0.544787	0.646914	NaN	0.0765072	0.675859	0.616978	0.63904	0.671851	0.657419	0.634521	0.62611
NaN	NaN	0.0431023	NaN	NaN	0.0821252	0.210706	0.277931	0.242112	0.225672	0.269837	0.320601	0.327765	0.290331	0.288518	0.332954	0.354261	0.345248	0.203898	0.109617	0.0535912	NaN	NaN	NaN	NaN	NaN	0.0314065	0.0698008	0.153419	0.213125	NaN	NaN	0.0328729	0.164154	0.283612	0.407836	0.450794	0.415378	0.332866	0.205897	0.0452746	NaN	NaN	NaN	NaN	0.272381	0.348859	0.388758	NaN	NaN
NaN	NaN	NaN	NaN	NaN	NaN	0.01986	0.0391499	0.0187723	0.0101936	0.0736884	0.187059	0.279763	0.331143	0.344184	0.324382	0.319256	0.362777	0.46671	0.465501	0.280989	0.140897	0.0940492	0.10652	0.105696	0.0642136	0.0252946	0.00622829	NaN	NaN	NaN	NaN	NaN	NaN	NaN	NaN	NaN	NaN	0.0826451	0.239252	0.357287	0.449696	0.501862	0.505155	0.471405	0.40108	0.334928	0.294809	0.250451	0.198678
0.00245739	NaN	NaN	NaN	NaN	0.0630204	0.199911	0.263568	0.291382	0.312073	0.323016	0.26808	0.164753	0.101817	0.0477421	NaN	NaN	NaN	0.0251635	0.0367726	0.0388549	0.0898582	0.225526	0.367113	0.429842	0.425118	0.420034	0.437997	0.449173	0.422183	0.349237	0.305814	0.379853	0.432266	0.413213	0.335465	0.237077	0.110599	NaN	NaN	NaN	NaN	0.174086	0.376317	0.511037	0.589391	0.644547	0.669114	0.620104	0.409092
Monkey B Adjusted Rsquare of Full model (neuron*bins)
NaN	NaN	NaN	NaN	0.0159207	0.085354	NaN	NaN	NaN	0.163415	0.15355	0.146363	0.173893	0.240757	NaN	NaN	0.0974679	NaN	NaN	NaN	NaN	0.095515	0.190457	0.264293	0.333843	0.412759	0.514061	0.59746	0.638999	0.670309	0.708573	0.760448	0.81359	0.836894	0.820289	0.781115	0.738955	0.726138	0.372066	0.787715	0.743601	0.660525	0.623887	0.595874	0.562679	0.534421	0.510016	0.459105	0.374949	0.276152
NaN	0.094439	0.17993	0.256144	0.426027	0.644554	0.706918	0.742434	0.69643	0.583259	0.630775	0.679048	0.688468	0.693256	0.764395	0.836761	0.0852898	NaN	NaN	NaN	NaN	NaN	NaN	0.066624	0.364798	0.579188	0.6577	0.690231	0.726512	0.758813	0.789517	0.820673	0.846328	0.87305	0.903672	0.931206	0.948774	0.958207	0.962039	0.961914	0.958947	0.952624	0.940107	0.915132	0.861731	0.722964	0.311437	NaN	0.204653	0.455268
0.524041	0.587719	0.640703	0.576526	0.353393	0.082218	NaN	NaN	0.0512623	0.0828294	0.0365365	NaN	NaN	NaN	NaN	NaN	NaN	NaN	NaN	NaN	NaN	0.00589075	0.0135646	0.00860187	0.00976917	0.051608	0.137703	0.273286	0.405269	0.519835	0.652809	0.760769	0.804878	0.761087	0.646331	0.536643	0.47716	0.461719	0.451369	0.447253	0.43767	0.396557	0.356438	0.440279	0.427072	0.725513	0.791792	0.767302	0.688848	0.623787
0.464539	0.278307	0.393638	0.14683	NaN	NaN	0.000837355	0.064821	0.105454	0.133949	0.223837	0.44426	0.661388	0.739583	0.736024	0.731167	0.752931	0.762805	0.675518	0.458395	0.247983	0.093628	NaN	NaN	NaN	NaN	NaN	NaN	NaN	NaN	0.0339	0.279048	0.38781	0.414131	0.628088	0.660008	0.566402	0.629696	0.709	0.746816	0.765757	0.774842	0.77163	0.753041	0.711397	0.619498	0.412185	NaN	NaN	0.41896
0.0597465	0.149532	0.0315276	0.214007	0.482855	0.563899	0.368153	0.525014	0.437191	0.212431	NaN	NaN	NaN	0.0162901	0.199877	0.275504	0.256129	0.111216	0.0422462	0.0231894	0.0391764	0.0584782	0.119093	0.183132	0.202832	0.1913	0.227773	0.28004	0.31299	0.32604	0.306558	0.267373	0.275024	0.333288	0.405241	0.475818	0.513322	0.525667	0.693206	0.788767	0.844923	0.874659	0.884121	0.861911	0.791596	0.666559	0.474072	0.20087	NaN	0.231316
0.188618	0.277999	0.20842	0.080736	0.087356	0.375085	0.470907	0.508037	0.349605	0.503795	0.580466	0.65379	0.702341	0.641058	0.466121	0.299581	0.3222	0.212524	0.163744	0.189526	0.192628	0.173906	0.205706	0.282536	0.318075	0.194465	0.102698	0.202555	0.363983	0.484054	0.551912	0.554343	0.520469	0.524776	0.525115	0.444724	0.520742	0.702729	0.790073	0.840608	0.875862	0.891755	0.884303	0.858373	0.814996	0.729738	0.537488	0.144911	NaN	0.244564
NaN	NaN	NaN	NaN	NaN	0.0633565	0.167758	0.221268	0.171666	0.0757353	0.158131	0.243079	0.267072	0.333459	0.362917	0.340663	0.353144	0.413091	0.478949	0.528277	0.52245	0.497294	0.467606	0.437913	0.47339	0.521429	0.539587	0.532166	0.538963	0.551233	0.532306	0.488873	0.401427	0.288415	0.147791	NaN	NaN	NaN	NaN	NaN	0.241074	0.455306	0.48977	0.299857	NaN	NaN	NaN	0.189639	0.323777	0.483306
0.27639	0.225672	0.105331	NaN	NaN	NaN	NaN	NaN	NaN	NaN	NaN	NaN	0.0160249	0.163994	0.340699	0.502306	0.603629	0.621135	0.609018	0.600674	0.570659	0.501091	0.413714	0.304897	0.186234	0.0883554	0.170206	0.265482	0.300108	0.30732	0.35177	0.409235	0.416071	0.372317	0.332493	0.241659	0.432647	0.578432	0.686086	0.759294	0.776975	0.67915	0.225486	0.564101	0.795365	0.922868	0.945941	0.935651	0.914669	0.90217
0.0453342	0.171451	0.333227	0.423809	0.451815	0.39576	0.272451	0.181689	0.102344	NaN	NaN	0.127773	0.407353	0.564842	0.541869	0.517956	0.480051	0.390711	0.279702	0.168778	0.0311941	NaN	NaN	NaN	0.00603355	0.0358101	0.108986	0.290472	0.371866	0.359378	0.316864	0.252427	0.170509	0.240173	0.302502	0.0898804	0.451501	0.543256	0.64075	0.708823	0.446864	0.420402	0.527742	0.682456	0.734164	0.535429	0.385473	0.310258	0.219908	0.116622
0.348052	0.422944	0.482887	0.389203	0.181165	NaN	0.0138029	0.017812	0.0839121	0.17917	0.297192	0.409069	0.496488	0.567478	0.600161	0.584529	0.531764	0.488991	0.463929	0.396401	0.290106	0.242234	0.288662	0.353223	0.399923	0.442964	0.478759	0.500924	0.553302	0.643305	0.690102	0.679506	0.641795	0.600953	0.564792	0.529886	0.494853	0.443129	0.346146	0.212137	0.228237	0.283335	0.319054	0.319687	0.371495	0.54855	0.720019	0.793874	0.661612	0.240178
0.130483	0.0479358	NaN	NaN	NaN	NaN	NaN	NaN	NaN	0.0441769	0.143342	0.31851	0.331301	0.401116	0.513381	0.553212	0.536893	0.508338	0.523455	0.618216	0.732219	0.794225	0.831553	0.861686	0.880797	0.890221	0.899646	0.905838	0.90752	0.905567	0.909544	0.919176	0.93678	0.949827	0.942526	0.923644	0.905543	0.887121	0.863009	0.823675	0.776343	0.738732	0.720946	0.716173	0.687453	0.536608	0.0930998	0.194137	0.456558	0.567658
0.0735282	0.0476164	NaN	NaN	0.0432301	0.445024	0.265431	0.369162	0.392336	0.329936	0.305667	0.310124	0.302232	0.284175	0.263452	0.225067	0.155726	0.0843846	0.056018	0.0726069	NaN	NaN	NaN	NaN	NaN	0.166245	0.450329	0.585527	0.712733	0.836768	0.76675	0.452107	0.148591	0.00570705	NaN	NaN	NaN	0.245515	0.558668	0.655725	0.652733	0.603849	0.546425	0.520319	0.562554	0.650097	0.722213	0.760241	0.796514	0.770018
NaN	NaN	NaN	NaN	NaN	NaN	NaN	NaN	NaN	0.0081247	0.131142	0.329428	0.34804	0.223595	0.0633086	NaN	NaN	0.298951	0.414416	0.457503	0.461881	0.36536	0.25716	0.188139	0.149411	0.14703	0.0461029	NaN	NaN	NaN	NaN	NaN	NaN	NaN	0.0460476	0.100142	0.134449	0.165802	0.219073	0.295178	0.348033	0.365097	0.329452	0.424273	0.606652	0.546671	0.687437	0.819405	0.864019	0.880366
NaN	NaN	0.0359254	0.22229	0.284602	0.169001	0.0482796	NaN	0.0571379	0.0278458	0.00918912	0.0609817	0.0609381	0.0166474	0.00417074	NaN	NaN	NaN	NaN	0.158204	0.306986	0.381367	0.419083	0.400197	0.388935	0.344835	0.36553	0.387884	0.361585	0.295271	0.204087	0.1838	0.242627	0.272791	0.236752	0.393273	0.513426	0.547998	0.55497	0.561472	0.547994	0.502347	0.504427	0.612512	0.681776	0.734969	0.78562	0.840565	0.891427	0.927508
NaN	NaN	0.106628	0.259931	0.251735	0.0659428	0.0691104	0.109508	0.0861222	0.0981203	0.246065	0.391204	0.316104	0.180354	0.158698	0.211115	0.214781	0.135496	0.130097	0.242216	0.348382	0.379102	0.369778	0.352806	0.316378	0.344436	0.433441	0.531124	0.627252	0.57449	0.351036	0.122564	0.171971	0.277534	0.365142	0.345086	0.229916	0.118633	0.0333669	0.305979	0.245563	0.149402	0.185612	0.286142	0.364571	0.469101	0.556671	0.605084	0.611985	0.56492
0.780637	0.817201	0.848946	0.836351	0.381128	0.28316	0.65492	0.64517	0.70402	0.72206	0.57903	0.392112	0.347944	0.410245	0.428401	0.401579	0.319833	0.32946	0.394856	0.494264	0.588446	0.599935	0.558428	0.50071	0.387652	0.283535	0.225372	0.210783	0.235997	0.257999	0.272188	0.265585	0.204161	0.158143	0.163083	0.189901	0.229673	0.316131	0.42473	0.476104	0.545509	0.645569	0.714701	0.681391	0.487032	0.14913	0.275764	0.353035	0.402982	0.460956
0.064663	0.00234923	NaN	NaN	NaN	0.0921211	0.223919	0.259021	0.255087	0.29452	0.37112	0.415039	0.409472	0.363313	0.355509	0.549293	0.519564	0.485319	0.505791	0.560985	0.312262	0.635672	0.676104	0.708367	0.737303	0.77053	0.814236	0.861342	0.898609	0.915468	0.919308	0.925081	0.930489	0.932698	0.929741	0.92311	0.91584	0.890025	0.821274	0.683412	0.499663	0.428099	0.350627	0.222594	0.146061	0.120863	NaN	NaN	NaN	NaN
0.390644	0.440469	0.473253	0.559288	0.631764	0.659599	0.673543	0.651337	0.584941	0.484546	0.383168	0.312133	0.266677	0.214867	0.175023	0.21226	0.282273	0.359432	0.439958	0.50376	0.481318	0.37378	0.442461	0.612946	0.738684	0.823854	0.874489	0.905973	0.924314	0.934921	0.945441	0.956312	0.963162	0.967051	0.969196	0.968422	0.965506	0.965994	0.972546	0.978998	0.977713	0.964729	0.939555	0.899472	0.850708	0.795043	0.719317	0.59646	0.419247	0.217887
0.377559	0.421935	0.353175	0.525573	0.675858	0.782192	0.766192	0.498163	0.140301	0.17701	0.100412	0.0975996	0.16482	0.192283	0.143634	0.0264691	NaN	NaN	NaN	0.0629176	0.25526	0.314459	0.378272	0.508258	0.660265	0.768398	0.80557	0.824003	0.844207	0.853649	0.865359	0.884379	0.885851	0.873327	0.84673	0.759126	0.612345	0.575809	0.615136	0.631031	0.629559	0.622123	0.633299	0.66802	0.721132	0.787336	0.837379	0.838049	0.789283	0.728277
0.344919	0.362665	0.332789	0.295291	0.282131	0.254298	0.295136	0.520676	0.700111	0.652179	0.443328	0.180109	0.273607	0.277316	0.194932	0.384341	0.411196	0.345247	0.335238	0.434879	0.502165	0.553869	0.630307	0.702712	0.770382	0.835112	0.876559	0.896871	0.912411	0.929825	0.948736	0.964269	0.974602	0.978813	0.978332	0.978509	0.976763	0.974107	0.972666	0.965413	0.94889	0.921781	0.886164	0.849729	0.81909	0.794527	0.789496	0.800041	0.8019	0.791827
0.105772	0.147933	0.205244	0.211718	0.104854	NaN	NaN	NaN	NaN	NaN	0.0307086	0.0322263	NaN	NaN	0.184739	0.384212	0.543027	0.641588	0.682338	0.710393	0.748923	0.783972	0.808286	0.820525	0.822034	0.822477	0.831978	0.857026	0.892461	0.925303	0.945017	0.958226	0.971362	0.975101	0.967705	0.955655	0.941044	0.915643	0.872914	0.823477	0.780245	0.747927	0.720409	0.710139	0.731539	0.769922	0.803568	0.83043	0.848461	0.832703
NaN	NaN	NaN	NaN	NaN	NaN	NaN	NaN	NaN	0.0749185	0.127	0.0693978	NaN	NaN	NaN	NaN	NaN	NaN	NaN	NaN	NaN	0.0469956	0.19557	0.308966	0.3958	0.448603	0.455291	0.412811	0.348049	0.277216	0.245073	0.260583	0.275122	0.228724	0.119673	0.00494108	0.132137	0.25032	0.338725	0.433264	0.540013	0.591509	0.586885	0.586219	0.598594	0.591446	0.571639	0.562173	0.556937	0.521325
0.5857	0.601746	0.623562	0.645071	0.672111	0.688215	0.687069	0.701869	0.744987	0.801509	0.855584	0.894626	0.921042	0.941119	0.956563	0.96746	0.974321	0.979848	0.984541	0.985805	0.982971	0.976748	0.967303	0.9552	0.946197	0.941114	0.935379	0.92753	0.919499	0.90926	0.897742	0.883456	0.860003	0.821523	0.762453	0.697244	0.645474	0.614171	0.625443	0.672581	0.714925	0.734807	0.740274	0.745553	0.751948	0.75758	0.769056	0.777356	0.739467	0.566409
0.401042	0.405117	0.366696	0.299715	0.253187	0.220911	0.167474	0.0808861	NaN	0.0199624	0.13978	0.289121	0.420414	0.485685	0.496403	0.514166	0.548169	0.537702	0.496364	0.458579	0.44065	0.462155	0.477616	0.468267	0.479381	0.512436	0.510939	0.443177	0.339581	0.225822	0.127021	0.120813	0.193765	0.276542	0.53618	0.685628	0.7588	0.800552	0.83575	0.865926	0.876266	0.871101	0.856281	0.838501	0.815352	0.779779	0.731053	0.636748	0.457448	0.176808
0.166249	0.200104	0.165873	0.127603	0.202361	0.302327	0.28868	0.27387	0.233249	0.129347	0.218754	0.376761	0.439354	0.445802	0.443192	0.458166	0.476528	0.474585	0.455091	0.393138	0.302366	0.351578	0.255667	0.252164	0.162956	NaN	NaN	NaN	NaN	0.0378949	0.131057	0.293779	0.511903	0.668702	0.746794	0.790819	0.80928	0.812309	0.81299	0.80983	0.79989	0.786912	0.776628	0.767074	0.733889	0.656208	0.105434	0.139995	0.248328	0.357534
0.577384	0.470941	0.330206	0.117424	0.0484034	NaN	NaN	0.0124515	0.0220779	0.0134803	0.0106705	NaN	0.00380315	0.147149	0.358078	0.410629	0.662016	0.777267	0.696328	0.494619	0.197466	0.233158	0.337241	0.424517	0.522878	0.610254	0.68629	0.756605	0.818325	0.875932	0.916135	0.929866	0.93651	0.951202	0.963848	0.963461	0.95297	0.937081	0.9159	0.888806	0.850014	0.78861	0.662208	0.57032	0.778432	0.857582	0.833569	0.750735	0.656715	0.566055
NaN	0.0568741	0.0421046	0.0180062	0.0631814	0.0648608	NaN	NaN	NaN	NaN	NaN	NaN	NaN	NaN	NaN	NaN	NaN	NaN	NaN	NaN	NaN	NaN	NaN	NaN	0.0111433	0.0685849	0.0832559	0.0761846	0.0997618	0.0957653	0.040622	0.0268011	0.0381568	0.0845764	0.174552	0.262501	0.312394	0.318551	0.288926	0.230391	0.140331	0.0326242	NaN	NaN	NaN	NaN	0.0151089	0.0928476	0.193299	0.335503
0.555309	0.676297	0.285038	0.529934	0.306919	0.0896872	0.0889564	0.0142621	NaN	NaN	NaN	NaN	NaN	NaN	0.144835	0.078061	NaN	0.0438877	0.13742	0.172214	0.175124	0.18592	0.184742	0.070283	NaN	NaN	NaN	NaN	NaN	NaN	NaN	0.0123787	0.0976052	NaN	0.0573916	0.198418	0.206322	0.072641	NaN	NaN	0.0778092	0.24962	0.407823	0.556066	0.627427	0.626591	0.587702	0.548601	0.554483	0.54153
0.28537	0.393179	0.516757	0.624424	0.694395	0.716095	0.707455	0.701782	0.705226	0.744292	0.828369	0.896635	0.914141	0.909609	0.898267	0.881246	0.859922	0.824719	0.76452	0.699888	0.666188	0.659097	0.675259	0.697014	0.684223	0.63516	0.61424	0.642818	0.681315	0.732145	0.788958	0.838827	0.892723	0.933076	0.96277	0.984043	0.987337	0.980532	0.968496	0.95278	0.934208	0.909335	0.880741	0.858071	0.836858	0.799367	0.715827	0.566348	0.400955	0.505994
0.83543	0.842074	0.823071	0.757669	0.685798	0.681643	0.697129	0.693516	0.659357	0.600447	0.536054	0.4772	0.462901	0.496459	0.510371	0.491181	0.490057	0.506169	0.478095	0.373843	0.265922	0.231028	0.283151	0.433179	0.612275	0.733872	0.790571	0.817986	0.845174	0.865205	0.878899	0.899538	0.924397	0.94648	0.961949	0.973686	0.984814	0.988569	0.984393	0.974237	0.960261	0.942553	0.919763	0.897028	0.874554	0.842541	0.792397	0.722944	0.645728	0.570032
0.729214	0.731475	0.709626	0.607531	0.451395	0.342475	0.247236	0.127192	0.01037	NaN	0.00209595	0.0719865	0.155863	0.216716	0.299749	0.404979	0.486554	0.527508	0.519868	0.439568	0.331217	0.236472	0.150197	0.0164567	NaN	NaN	NaN	NaN	NaN	NaN	NaN	NaN	NaN	NaN	NaN	NaN	0.0361736	0.131081	0.207139	0.308235	0.437692	0.540431	0.605385	0.670338	0.698305	0.674464	0.610686	0.53703	0.477134	0.441323
0.309208	0.259038	0.168489	0.0241588	NaN	0.0133949	0.171759	0.261223	0.199984	0.13544	0.209069	0.232344	0.22658	0.217157	0.162644	0.139603	0.263645	0.331708	0.424503	0.082123	0.4636	0.517675	0.593285	0.646217	0.645131	0.560646	0.452954	0.394246	0.404819	0.396582	0.50144	0.355803	0.348704	0.304263	0.538508	0.621367	0.712106	0.750637	0.708711	0.606539	0.524685	0.47416	0.41607	0.337089	0.245329	0.153069	0.0623794	0.0259742	0.0689327	0.0953797
0.669841	0.732872	0.646797	0.473812	0.260261	NaN	NaN	NaN	NaN	NaN	0.157922	0.3158	0.358035	0.262069	0.103483	NaN	0.112615	0.157552	0.203388	0.273826	0.310297	0.393593	0.493713	0.542964	0.530781	0.47787	0.403544	0.361106	0.403045	0.477228	0.612676	0.740518	0.805817	0.816139	0.823321	0.844678	0.827152	0.765308	0.683483	0.471183	0.414751	0.393308	0.265728	0.236641	0.352004	0.401844	0.360718	0.25256	0.171357	0.165827
NaN	NaN	NaN	NaN	NaN	NaN	NaN	NaN	NaN	NaN	NaN	0.0833641	0.106736	0.0445655	0.051194	0.185417	0.240424	0.207208	0.302828	0.328032	0.341803	0.314691	0.262101	0.245557	0.180053	0.0439392	0.100772	0.182206	0.20734	0.272404	0.439084	0.551335	0.530077	0.464212	0.446896	0.488621	0.545749	0.619672	0.710782	0.775338	0.791918	0.781559	0.786741	0.813444	0.817989	0.780844	0.72172	0.699547	0.727883	0.763758
0.276508	0.308464	0.320796	0.372655	0.408131	0.442533	0.51833	0.595163	0.633975	0.649196	0.640763	0.60026	0.546192	0.499714	0.48212	0.49323	0.502274	0.490687	0.46292	0.44511	0.458126	0.513008	0.593318	0.650751	0.659118	0.640277	0.62528	0.634697	0.662627	0.686075	0.701935	0.710652	0.718847	0.736214	0.762765	0.769993	0.732368	0.652697	0.610809	0.620851	0.612308	0.587189	0.563102	0.554635	0.554026	0.532624	0.462396	0.355504	0.322925	0.393818
0.332499	0.420665	0.489965	0.504051	0.458091	0.396101	0.39239	0.456095	0.504233	0.486538	0.428941	0.361443	0.265949	0.143535	0.0599764	0.0607251	0.133765	0.19522	0.183569	0.130733	0.0771372	0.0335854	0.026197	0.134479	0.178674	0.190096	0.227923	0.268314	0.291507	0.30076	0.315078	0.325986	0.329752	0.333916	0.352075	0.382068	0.410483	0.424025	0.42114	0.407849	0.393595	0.405519	0.443988	0.456184	0.395861	0.153681	NaN	0.112413	0.233142	0.437154
0.0668662	0.148564	0.455161	0.63202	0.776991	0.817589	0.810392	0.850572	0.904352	0.899634	0.817145	0.706461	0.639724	0.592239	0.569164	0.544257	0.477001	0.374337	0.310633	0.00130824	0.0287128	0.243684	0.237569	0.316175	0.373932	0.456677	0.56075	0.656078	0.703987	0.744326	0.788309	0.797527	0.673148	0.450184	0.544133	0.63742	0.722073	0.795528	0.832954	0.825651	0.796887	0.733463	0.65076	0.699063	0.760987	0.793139	0.834029	0.860074	0.852307	0.807231
0.879487	0.885368	0.892508	0.890614	0.893413	0.900723	0.88423	0.849004	0.827463	0.796736	0.721248	0.639053	0.589473	0.554722	0.522824	0.500969	0.492441	0.49005	0.493894	0.510914	0.578637	0.696344	0.778142	0.77532	0.716868	0.648832	0.527723	NaN	0.12299	0.278661	0.389358	0.460765	0.495448	0.492853	0.441499	0.356595	0.250582	0.131313	0.65586	0.522717	0.206157	0.123676	0.399693	0.59655	0.686296	0.742022	0.79182	0.82876	0.855326	0.879212
NaN	0.0669606	0.0496503	NaN	NaN	NaN	NaN	0.0147245	0.0795247	0.16421	0.259151	0.347705	0.443583	0.544352	0.607615	0.649087	0.644972	0.553918	0.452079	0.388214	0.340104	0.276635	0.15144	NaN	NaN	NaN	NaN	NaN	0.0182695	0.055973	0.118712	0.192085	0.307101	0.437217	0.524199	0.549894	0.544134	0.540154	0.501876	0.433862	0.35519	0.32316	0.389413	0.466891	0.549572	0.611953	0.646111	0.652543	0.599659	0.453641
0.301833	0.423214	0.500298	0.499536	0.481626	0.477098	0.485729	0.485488	0.475404	0.461451	0.444933	0.442867	0.437631	0.411163	0.332033	0.385481	0.416304	0.433352	0.434396	0.199924	0.157765	0.150077	0.426455	0.441874	0.44094	0.436696	0.432675	0.430459	0.431918	0.434761	0.447197	0.483851	0.549011	0.615596	0.674524	0.742953	0.817573	0.87558	0.887213	0.82264	0.696065	0.568015	0.474444	0.396173	0.361872	0.38967	0.401411	0.391664	0.398945	0.440986
0.339412	0.289916	0.283679	0.298788	0.320777	0.325223	0.310286	0.281192	0.240789	0.224629	0.215018	0.199101	0.160874	0.0872547	0.00421798	NaN	NaN	NaN	NaN	NaN	NaN	NaN	NaN	NaN	NaN	0.00580309	0.155116	0.282793	0.398797	0.479919	0.525477	0.50397	0.402984	0.233638	NaN	NaN	NaN	NaN	NaN	NaN	NaN	NaN	NaN	NaN	NaN	0.133936	0.347624	0.527036	0.592936	0.49799
0.0404165	NaN	NaN	0.519667	0.439734	0.350817	0.274259	0.23867	0.25872	0.315775	0.341021	0.289638	0.0887814	NaN	NaN	NaN	NaN	NaN	NaN	NaN	0.0902639	0.304816	0.391459	0.417002	0.444309	0.383343	0.330474	0.371849	0.453872	0.513165	0.612012	0.713107	0.773102	0.823315	0.837176	0.779941	0.669647	0.504707	0.334377	0.307423	0.369416	0.387632	0.297727	0.0879485	0.00186227	0.0643535	0.120607	0.144674	0.457325	0.628428
NaN	NaN	NaN	NaN	NaN	NaN	NaN	NaN	NaN	NaN	NaN	NaN	NaN	0.0451347	0.101585	0.107097	0.120306	0.145594	0.124847	0.0929086	0.0900933	0.137675	0.202256	0.244104	0.297453	0.335545	0.322833	0.334189	0.358501	0.379787	0.420768	0.489397	0.571315	0.628752	0.643875	0.624015	0.594385	0.551628	0.453249	0.27933	0.0420808	NaN	NaN	NaN	NaN	0.176541	0.364406	0.47849	0.449182	0.3127
NaN	NaN	NaN	NaN	NaN	NaN	NaN	NaN	NaN	NaN	NaN	NaN	NaN	NaN	NaN	NaN	0.0492975	0.0921464	0.093839	0.000993698	NaN	NaN	NaN	NaN	NaN	NaN	NaN	NaN	NaN	NaN	0.0554184	0.201292	0.322995	0.37917	0.407775	0.434019	0.434715	0.342896	0.232801	0.218198	0.206149	0.153813	0.109938	0.0820661	0.103636	0.194129	0.262345	0.22934	0.10814	0.136777
0.420894	0.402828	0.380533	0.361801	0.353164	0.337669	0.331037	0.341968	0.355403	0.360853	0.346883	0.332256	0.351484	0.414949	0.494494	0.554792	0.56393	0.524394	0.119206	0.433317	0.182933	0.270067	0.279423	0.389216	0.469605	0.541227	0.629636	0.491294	0.590593	0.612614	0.822684	0.766164	0.717736	0.689661	0.676373	0.680922	0.690303	0.659785	0.575017	0.469012	0.373536	0.48092	0.567446	0.620437	0.644445	0.632512	0.556653	0.339697	0.166336	0.125956
0.567259	0.526419	0.497976	0.489499	0.520412	0.579705	0.64806	0.690945	0.699451	0.713291	0.733204	0.734651	0.722937	0.720121	0.734257	0.740751	0.732712	0.739746	0.755539	0.752798	0.72277	0.676713	0.637363	0.597557	0.549543	0.504786	0.444381	0.323268	0.141553	0.198639	0.301673	0.307055	0.203081	0.296572	0.620823	0.784867	0.840511	0.840267	0.802699	0.74158	0.624539	0.415228	0.155199	NaN	0.0781298	0.24034	0.408474	0.562758	0.664251	0.734137
0.654635	0.680513	0.693979	0.693796	0.706046	0.745036	0.80172	0.850788	0.871759	0.874402	0.866231	0.848945	0.838129	0.842357	0.853207	0.859202	0.857027	0.856294	0.856942	0.849348	0.826904	0.785126	0.733509	0.691149	0.652084	0.599534	0.535702	0.452078	0.332664	0.203331	0.107476	0.213596	0.404445	0.265346	0.575123	0.742976	0.820509	0.857981	0.858984	0.84456	0.817731	0.755864	0.568216	0.376871	0.49119	0.524561	0.574308	0.639848	0.674018	0.697817
0.144425	NaN	NaN	NaN	NaN	NaN	NaN	NaN	NaN	NaN	NaN	NaN	NaN	NaN	NaN	NaN	NaN	NaN	NaN	NaN	NaN	NaN	NaN	NaN	NaN	NaN	0.0181273	0.108665	0.268485	0.374327	0.365328	0.350796	0.483977	0.642529	0.731505	0.756011	0.758203	0.760955	0.768746	0.786495	0.812697	0.838663	0.858088	0.870235	0.873515	NaN	0.80051	0.72515	0.653792	0.604402
NaN	NaN	NaN	NaN	NaN	NaN	NaN	NaN	NaN	NaN	NaN	NaN	NaN	NaN	NaN	NaN	NaN	NaN	NaN	NaN	NaN	NaN	NaN	NaN	NaN	NaN	0.0158014	0.100642	0.259406	0.369358	0.361904	0.359822	0.466613	0.580497	0.666297	0.699457	0.70528	0.711076	0.723503	0.7462	0.775639	0.803545	0.824971	0.84059	0.849366	0.835731	0.778238	0.68779	0.603198	0.27826
NaN	NaN	NaN	NaN	NaN	NaN	NaN	NaN	NaN	NaN	NaN	NaN	NaN	NaN	NaN	NaN	NaN	NaN	NaN	NaN	NaN	0.00099219	0.00965275	0.036116	0.0546566	0.0545405	0.0338976	NaN	NaN	NaN	NaN	0.16049	0.507813	0.730286	0.832992	0.847789	0.851504	0.85586	0.848194	0.840657	0.85127	0.87088	0.884179	0.888797	0.887411	0.877962	0.848772	0.806136	0.795691	0.815001
0.312514	0.399304	0.446386	0.420939	0.218501	NaN	NaN	NaN	NaN	0.0636953	0.176026	0.210395	0.261855	0.388658	0.508045	0.619962	0.731025	0.799388	0.8238	0.834505	0.845101	0.850199	0.851553	0.85746	0.858937	0.848064	0.836224	0.832866	0.83584	0.833543	0.82428	0.81135	0.798878	0.784146	0.763165	0.743885	0.728453	0.702232	0.669622	0.639427	0.561886	0.1723	NaN	0.208948	0.474501	0.650768	0.748542	0.796301	0.81773	0.830642
0.480836	0.517847	0.516074	0.526037	0.543648	0.575663	0.606453	0.619735	0.639973	0.676959	0.719538	0.754979	0.780351	0.801874	0.841832	0.89061	0.925301	0.938554	0.931448	0.914767	0.897719	0.885165	0.882616	0.886405	0.896269	0.916539	0.931655	0.924759	0.874327	0.770524	0.637123	0.491833	0.371793	0.287381	0.232907	0.188254	0.133403	0.0650906	0.0748489	0.158389	0.229836	0.281775	0.363161	0.442773	0.468652	0.420218	0.289736	0.105282	NaN	NaN
0.57581	0.543577	0.549616	0.575389	0.596394	0.625884	0.660014	0.70315	0.738709	0.727994	0.656359	0.58398	0.730147	0.811076	0.840183	0.834745	0.833255	0.862862	0.892547	0.909519	0.914896	0.910119	0.90324	0.899672	0.909809	0.924597	0.92603	0.910136	0.885744	0.860235	0.847094	0.862411	0.878829	0.867106	0.845089	0.840326	0.817445	0.730386	0.529778	0.133042	0.0226706	0.094406	0.0507113	0.0973096	0.120832	0.111622	0.0754442	0.0315994	NaN	0.00383035
0.528565	0.614203	0.662669	0.677618	0.638834	0.550792	0.467305	0.449062	0.479531	0.500942	0.487822	0.4549	0.411364	0.31773	0.174468	0.0765261	0.0138192	NaN	NaN	NaN	NaN	NaN	NaN	0.0384851	0.162636	0.257857	0.327994	0.39689	0.508223	0.636122	0.727659	0.800849	0.863028	0.897758	0.908088	0.906921	0.90178	0.892443	0.881845	0.873416	0.869309	0.865059	0.856722	0.844381	0.828807	0.802577	0.735357	0.563371	0.549462	0.435868
0.321896	0.245257	0.160258	0.0454171	NaN	NaN	NaN	NaN	NaN	NaN	NaN	NaN	NaN	0.0706393	0.131441	0.165816	0.209042	0.240814	0.274764	0.310875	0.340242	0.372346	0.399969	0.427006	0.480768	0.551056	0.616086	0.664092	0.695376	0.726226	0.746106	0.729615	0.677354	0.641492	0.671104	0.731824	0.755225	0.71117	0.600132	0.437412	0.52646	0.634593	0.698586	0.715617	0.68631	0.639805	0.5879	0.514839	0.246215	0.0217131
0.491982	0.493657	0.491692	0.463675	0.418734	0.385127	0.39512	0.417869	0.403101	0.395003	0.400386	0.382072	0.352694	0.351707	0.391348	0.430751	0.445603	0.456854	0.497022	0.55588	0.598429	0.624499	0.657374	0.682087	0.679211	0.674635	0.703983	0.753165	0.779525	0.774624	0.753693	0.70907	0.6141	0.509399	0.464846	0.453861	0.451622	0.437569	0.401968	0.374507	0.393431	0.445574	0.505987	0.546802	0.511731	0.436259	0.328835	0.148096	NaN	NaN
0.54592	0.466042	0.402185	0.362384	0.331939	0.288134	0.241275	0.189534	0.140768	0.109118	0.081382	0.0531842	0.0220715	NaN	NaN	NaN	NaN	NaN	NaN	NaN	NaN	NaN	0.0160613	0.218562	0.375227	0.499893	0.606571	0.687853	0.727531	0.743016	0.781109	0.842758	0.881772	0.898908	0.91031	0.928561	0.955093	0.97368	0.976524	0.965194	0.943856	0.92193	0.899172	0.867862	0.824332	0.765268	0.671816	0.545638	0.455169	0.457994
0.391803	0.528028	0.634668	0.311882	0.680645	0.67874	0.666503	0.641266	0.597698	0.588052	0.571968	0.589614	0.654743	0.71281	0.725838	0.734269	0.772134	0.81402	0.832279	0.826897	0.802524	0.761863	0.691799	0.626505	0.616287	0.646882	0.693157	0.736796	0.760194	0.770812	0.770721	0.76686	0.758329	0.731245	0.68222	0.623422	0.546799	0.41252	0.235201	0.0845121	NaN	NaN	NaN	NaN	0.0554223	0.188366	0.335768	0.457041	0.523932	0.579759
0.93964	0.926154	0.895557	0.852439	0.807941	0.766605	0.726159	0.684856	0.642134	0.596361	0.556997	0.533464	0.513549	0.489225	0.477535	0.480913	0.489077	0.489973	0.468075	0.427133	0.381694	0.352289	0.353178	0.370254	0.38518	0.384309	0.375701	0.3698	0.364525	0.355012	0.340593	0.31811	0.284281	0.24426	0.204282	0.156191	0.0766185	NaN	NaN	NaN	NaN	NaN	NaN	NaN	NaN	NaN	NaN	NaN	NaN	NaN
0.226901	0.278932	0.296558	0.142542	0.118989	0.0740466	0.175134	0.127207	0.0686826	0.000795658	NaN	NaN	NaN	NaN	NaN	NaN	NaN	NaN	0.00616687	0.139885	0.287191	0.433211	0.556068	0.647327	0.717812	0.767803	0.792846	0.795139	0.787774	0.794957	0.82652	0.866912	0.898334	0.919199	0.931687	0.927186	0.90415	0.857577	0.786241	0.702196	0.613574	0.513975	0.407192	0.301631	0.207605	0.244091	0.451063	0.592041	0.624926	0.606843
0.824991	0.849469	0.868748	0.874326	0.871139	0.862434	0.849064	0.832508	0.817239	0.800444	0.777619	0.75258	0.74055	0.745515	0.757594	0.773875	0.78519	0.789014	0.791332	0.789936	0.788123	0.799617	0.821332	0.846733	0.875081	0.895362	0.908916	0.921748	0.931005	0.935747	0.937429	0.937715	0.933046	0.916053	0.868289	0.756223	0.544513	0.490556	0.527519	0.50627	0.487172	0.615954	0.7488	0.8327	0.888051	0.924831	0.945046	0.93536	0.850464	0.570485
0.899167	0.898971	0.89709	0.890141	0.88897	0.88781	0.878006	0.862156	0.845429	0.828988	0.799543	0.76659	0.759587	0.772271	0.766221	0.754135	0.76855	0.797026	0.831934	0.85947	0.87372	0.888595	0.887145	0.857158	0.831112	0.825711	0.843296	0.867541	0.870491	0.8498	0.829903	0.834431	0.848562	0.853872	0.843149	0.817847	0.767151	0.158738	0.343178	0.12329	0.382443	0.335926	0.457953	0.653725	0.790683	0.875297	0.907705	0.85953	0.615851	0.145901
0.0421421	0.155811	0.310581	0.472406	0.603156	0.630564	0.576996	0.520535	0.519231	0.566828	0.641666	0.726838	0.755418	0.667647	0.500539	0.348938	0.23755	0.173861	0.134848	0.100648	0.133338	0.247097	0.412347	0.584506	0.733666	0.785723	0.690104	0.510634	0.410473	0.402672	0.415322	0.472272	0.0674037	0.0690361	0.793775	0.860173	0.753458	0.559616	0.407953	0.370014	0.436592	0.47768	0.313003	NaN	0.284621	0.4559	0.520233	0.520082	0.502465	0.51134
0.40331	0.559159	0.658245	0.709778	0.688212	0.610745	0.523189	0.438373	0.394608	0.420616	0.475204	0.54639	0.600417	0.611624	0.581486	0.515887	0.416289	0.319303	0.255556	0.227738	0.278346	0.408826	0.563626	0.701469	0.818647	0.852716	0.723288	0.510452	0.410695	0.418093	0.454017	0.0574315	0.607637	0.175052	0.675696	0.671251	0.568869	0.436749	0.363745	0.374906	0.361159	0.5107	0.616544	0.720969	0.895144	0.879036	0.844098	0.778452	0.69291	0.649226
NaN	NaN	NaN	NaN	NaN	NaN	0.0612448	0.143795	0.191412	0.197627	0.160843	0.134826	0.163106	0.223733	0.298001	0.375634	0.456473	0.545548	0.594781	0.589717	0.540236	0.438724	0.324692	0.254732	0.227916	0.212546	0.229404	0.319022	0.494001	0.674743	0.798724	0.874004	0.904888	0.900341	0.891436	0.886238	0.862881	0.79866	0.685343	0.711139	0.907854	0.97078	0.887948	0.706121	0.493718	0.532312	0.381326	0.424856	0.358467	0.614411
NaN	NaN	NaN	NaN	0.0667046	0.122288	0.149822	0.162643	0.165158	0.172953	0.177008	0.179453	0.197982	0.240338	0.292224	0.344944	0.414003	0.501449	0.553069	0.53432	0.468955	0.371554	0.271611	0.211666	0.184766	0.181091	0.214172	0.30637	0.453105	0.592293	0.69635	0.78752	0.857984	0.896206	0.915125	0.919466	0.894718	0.828323	0.715	0.600441	0.787801	0.887397	0.858452	0.70979	0.458502	0.324298	0.364438	0.261444	0.370388	0.623773
0.332228	0.499475	0.662422	0.790764	0.876221	0.924083	0.942667	0.941824	0.930376	0.916511	0.906078	0.896297	0.879892	0.859665	0.843713	0.833636	0.82633	0.824204	0.828225	0.832699	0.830342	0.818492	0.806007	0.79987	0.789698	0.767099	0.726816	0.654618	0.519443	0.0500459	0.301729	0.220583	0.517977	0.693595	0.786517	0.838377	0.863527	0.860384	0.823859	0.747281	0.637441	0.589194	0.543253	0.598411	0.695803	0.801631	0.867491	0.857969	0.728198	0.3841
0.422698	0.317936	0.228401	0.181708	0.147933	0.0903521	0.0148591	NaN	NaN	0.0927751	0.289332	0.240475	0.313185	0.306529	0.258393	0.171344	0.263698	0.378847	0.412766	0.43002	0.535904	0.800524	0.966683	0.889224	0.892503	0.903707	0.901333	0.890933	0.809897	0.709778	0.668466	0.648994	0.574398	0.359409	0.210306	0.182521	0.596113	0.771472	0.859995	0.890481	0.882168	0.851105	0.821385	0.801739	0.783197	0.756745	0.698132	0.58707	0.529846	0.633127
0.23098	0.0758083	0.00238349	NaN	0.08339	0.237975	0.307864	0.234976	0.0676724	0.0350333	0.244449	0.111572	NaN	NaN	NaN	NaN	0.0561559	0.213385	0.409036	0.544001	0.602021	0.595453	0.611479	0.69543	0.791202	0.878687	0.925247	0.927006	0.922031	0.926552	0.934271	0.934862	0.926524	0.91034	0.889385	0.873783	0.859103	0.833852	0.80936	0.789447	0.74957	0.686918	0.626436	0.593836	0.60357	0.653915	0.672091	0.586672	0.595401	0.717403
0.480724	0.304849	0.222429	0.181052	0.349058	0.110592	NaN	NaN	NaN	NaN	0.132192	0.0218752	0.0698662	0.126185	0.189809	0.627046	0.736339	0.795747	0.797541	0.769213	0.757034	0.751392	0.725547	0.719851	0.802403	0.860753	0.888017	0.89929	0.900462	0.901951	0.908279	0.913681	0.907861	0.894923	0.875823	0.844768	0.803871	0.764449	0.744002	0.735485	0.710636	0.679259	0.638095	0.587446	0.561364	0.580078	0.607695	0.62159	0.649622	0.709907
0.524297	0.343449	0.163632	0.460155	0.348229	0.150227	NaN	NaN	NaN	0.0288998	0.0770266	0.133751	0.187246	0.247315	0.285041	0.261995	0.195235	0.475745	0.561077	0.669811	0.75752	0.787355	0.792436	0.792081	0.812742	0.850136	0.880586	0.905081	0.92143	0.935671	0.943226	0.941914	0.935221	0.919324	0.900104	0.875695	0.837694	0.787346	0.734515	0.698044	0.664643	0.622088	0.587574	0.565374	0.552631	0.561905	0.598747	0.64114	0.673356	0.696045
0.348672	0.431902	0.366522	0.23692	0.10868	NaN	NaN	NaN	NaN	0.181497	0.517765	0.866386	0.644841	0.285921	0.194911	0.309613	0.418215	0.470789	0.503293	0.546629	0.552016	0.523154	0.461106	0.407926	0.40625	0.406806	0.408995	0.439262	0.511237	0.606721	0.697085	0.741974	0.738443	0.705625	0.643315	0.515498	0.306987	0.482595	0.438957	0.43964	0.608795	0.68692	0.697271	0.670512	0.61416	0.521072	0.416769	0.372404	0.436836	0.574404
NaN	0.0916271	0.0127009	0.0205508	0.324318	0.0709942	0.109321	0.522934	0.0436291	0.539047	0.493744	0.481702	0.52226	0.547361	0.551465	0.528798	0.496564	0.497196	0.485701	0.441516	0.424133	0.411194	0.397498	0.416892	0.45045	0.499628	0.551614	0.597688	0.644712	0.692177	0.736315	0.779585	0.826787	0.864806	0.886667	0.891122	0.889069	0.891425	0.892201	0.885421	0.867396	0.837521	0.782655	0.679197	0.528009	0.409998	0.475053	0.622005	0.708213	0.737873
NaN	NaN	NaN	NaN	NaN	NaN	NaN	NaN	NaN	NaN	NaN	NaN	NaN	0.126642	0.20112	0.238926	0.320032	0.449047	0.53787	0.598607	0.650981	0.703454	0.758823	0.806709	0.821195	0.818618	0.860163	0.913716	0.936789	0.926077	0.889841	0.815961	0.69688	0.614139	0.653802	0.684493	0.683173	0.646229	0.58392	0.532592	0.496185	0.441751	0.429545	0.496229	0.565717	0.588288	0.523108	0.381228	0.193725	0.0147702
0.352549	0.290006	0.196007	0.0745568	0.0821096	0.049129	0.0153999	0.132813	0.127946	0.0297605	NaN	NaN	NaN	NaN	NaN	0.0306464	0.0439189	NaN	NaN	NaN	NaN	0.0342274	0.106166	0.184729	0.144387	0.0594495	0.112133	0.207761	0.211321	0.10502	NaN	NaN	NaN	NaN	0.296742	0.608689	0.675659	0.595442	0.511958	0.433662	0.336723	0.208262	0.0268171	0.148953	0.260326	0.333002	0.39267	0.477701	0.584131	0.719883
0.160265	0.155942	0.23619	0.218957	0.0893895	NaN	NaN	NaN	NaN	NaN	NaN	NaN	NaN	NaN	NaN	NaN	NaN	NaN	NaN	NaN	NaN	NaN	NaN	NaN	NaN	0.0147442	0.168229	0.297655	0.320466	0.246387	0.135081	0.0676035	NaN	NaN	0.261029	0.502686	0.524275	0.439025	0.341491	0.25493	0.172271	0.0663367	NaN	0.0366704	0.161384	0.255066	0.334682	0.440327	0.569635	0.720646
0.19729	0.346809	0.414695	0.367563	0.335465	0.443426	0.581136	0.604821	0.550591	0.538619	0.589363	0.633056	0.642446	0.620586	0.570373	0.492748	0.41361	0.334046	0.166085	0.22599	0.192246	0.165182	0.124918	0.0798611	0.012954	NaN	NaN	0.119328	0.231825	0.263719	0.234748	0.181194	0.104786	0.0696033	0.129868	0.310866	0.409394	0.130283	0.698068	0.601703	0.433552	0.347866	0.400176	0.433935	0.439399	0.415758	0.365479	0.291457	0.175775	0.0113805
0.194591	0.408068	0.588227	0.606392	0.610066	0.692296	0.734303	0.705556	0.707662	0.756223	0.767817	0.771382	0.763862	0.729956	0.650457	0.524373	0.360734	0.225226	0.124978	0.00760855	0.131251	0.0721962	NaN	0.0642937	0.0570787	NaN	NaN	0.0554181	0.140573	0.173851	0.16682	0.118734	0.0712986	0.0752167	0.209626	0.424051	0.496178	0.595685	0.733276	0.692843	0.608613	0.573651	0.583525	0.597833	0.599325	0.575113	0.519522	0.440275	0.307104	0.0837939
0.328963	0.393726	0.322406	NaN	0.212583	0.170879	0.144186	0.103652	0.171525	0.321961	0.45071	0.526487	0.550335	0.507988	0.428709	0.377111	0.37304	0.374116	0.322858	0.317153	0.386054	0.473753	0.630047	0.79489	0.756632	0.564132	0.464793	0.600889	0.724421	0.711054	0.613098	0.496767	0.423488	0.376198	0.163555	0.0988468	NaN	0.17444	0.312877	0.41688	0.475253	0.515779	0.586663	0.609832	0.454779	0.212584	0.254645	0.173425	0.297029	0.409946
NaN	NaN	0.00219631	0.0640393	0.0777359	NaN	NaN	0.244381	0.248484	0.299482	0.311815	0.350993	0.433936	0.507699	0.545602	0.589387	0.65397	0.696876	0.656194	0.604157	0.610711	0.605128	0.517125	0.307666	0.102682	NaN	NaN	NaN	NaN	NaN	0.0272554	0.047225	0.139803	0.199975	0.189958	0.178549	0.0969686	0.0823269	0.0794276	0.0608909	0.0320466	0.104438	0.185822	0.284974	0.378999	0.426264	0.395275	0.215326	NaN	0.144579
NaN	NaN	NaN	NaN	0.480142	0.611813	0.692381	0.751206	0.791387	0.781503	0.742938	0.733014	0.768294	0.816504	0.833692	0.82397	0.814816	0.804181	0.766637	0.736416	0.730763	0.683757	0.561071	0.379654	0.210027	0.103259	0.0375079	NaN	NaN	NaN	NaN	NaN	NaN	NaN	NaN	NaN	NaN	NaN	NaN	NaN	NaN	NaN	0.0260036	0.16648	0.274452	0.378878	0.415005	0.363748	0.241007	0.141995
0.113816	0.139598	0.345015	0.437196	0.40915	0.479698	0.270426	0.234339	0.192827	0.154759	0.239664	0.348232	0.41028	0.408335	0.365054	0.339596	0.351895	0.331541	0.234033	0.318678	0.435153	0.482961	0.480371	0.466849	0.449214	0.407643	0.347877	0.274095	0.22121	0.213972	0.228232	0.167223	0.226216	0.187686	0.110028	0.00268786	NaN	NaN	NaN	NaN	NaN	0.0856616	0.142358	0.306747	0.4453	0.567667	0.653667	0.681235	0.64743	0.557847
0.606275	0.490648	0.439853	0.42076	0.421862	0.418352	0.383963	0.31801	0.245111	0.14923	0.134285	0.139954	0.12063	0.0876893	0.056331	NaN	0.191777	0.21598	0.204132	0.250572	0.314265	0.320212	0.2521	0.215902	0.274718	0.327123	0.332365	0.333936	0.346288	0.373828	0.436359	0.494725	0.516031	0.521123	0.560108	0.67852	0.800711	0.854565	0.858447	0.847898	0.837324	0.836871	0.840482	0.807993	0.725229	0.674482	0.723633	0.7299	0.686897	0.596004
0.014664	0.168134	0.218942	0.274685	0.357606	0.390375	0.390601	0.361428	0.28455	0.22194	0.186145	0.102702	NaN	NaN	NaN	NaN	NaN	NaN	NaN	NaN	NaN	NaN	0.0412007	0.124185	0.207035	0.281866	0.316969	0.339745	0.38852	0.472989	0.543668	0.528265	0.318251	0.391856	0.510365	0.600452	0.576996	0.487971	0.381127	0.206384	0.0358401	0.0575874	0.186424	0.279625	0.342168	0.438822	0.547407	0.636091	0.723402	0.790649
0.0103917	0.076717	0.199734	0.22155	0.193746	0.113255	0.00940725	NaN	0.16473	0.33291	0.456685	0.407921	0.350017	0.327153	0.388487	0.371028	0.465468	0.533996	0.39192	0.475943	0.639109	0.681355	0.549693	0.360773	0.250748	0.253468	0.205783	0.167735	0.181958	0.18167	0.140273	0.0981522	0.0341788	NaN	NaN	NaN	NaN	NaN	0.13938	0.274155	0.0888263	0.115342	0.142941	0.554823	0.152833	0.643095	0.660565	0.61096	0.501129	0.352501
0.434252	0.459271	0.457677	0.440396	0.406289	0.368016	0.34532	0.315909	0.274393	0.232704	0.253743	0.268688	0.256896	0.224506	0.181163	0.121452	0.0506278	NaN	NaN	NaN	NaN	NaN	NaN	NaN	NaN	0.0585375	0.131628	0.176831	0.211659	0.260426	0.310215	0.328327	0.306623	0.242041	0.171988	0.113756	0.0774387	0.165948	0.277692	0.269873	0.187019	0.114458	0.0667309	0.127095	0.216868	0.397469	0.548981	0.6567	0.740956	0.802594
0.320736	0.444988	0.478423	0.382135	0.336028	0.313402	0.27578	0.181998	0.110659	0.075364	0.0138915	NaN	0.0140605	0.297517	0.421031	0.360745	0.242467	0.110878	0.0268582	0.117935	0.188198	0.242177	0.301784	0.390859	0.494473	0.616328	0.734523	0.79893	0.819824	0.820309	0.796591	0.729054	0.588259	0.242701	0.280574	0.293851	0.509957	0.707358	0.803933	0.84978	0.872733	0.882118	0.886068	0.889323	0.887717	0.870662	0.833286	0.803269	0.803358	0.799426
0.343425	0.418865	0.436566	0.496844	0.649262	0.736867	0.790267	0.793327	0.763173	0.727779	0.67147	0.584982	0.525848	0.307687	0.412926	0.425025	0.351889	0.216372	0.0721971	NaN	NaN	NaN	0.033924	0.28594	0.516509	0.649528	0.740004	0.783955	0.772298	0.730908	0.650369	0.478149	0.247675	0.286921	0.270712	0.372387	0.562992	0.703312	0.796813	0.858355	0.89111	0.899635	0.895035	0.888947	0.878951	0.855907	0.823151	0.80462	0.809773	0.797877
0.396366	0.437739	0.447824	0.272699	0.250553	0.362611	0.413079	0.45998	0.474989	0.408488	0.307285	0.252165	0.284385	0.405875	0.479781	0.443312	0.317568	0.214098	0.346369	0.487759	0.551094	0.57896	0.587948	0.600534	0.641993	0.706026	0.770642	0.814477	0.837156	0.84063	0.824801	0.775886	0.617879	0.44637	0.444765	0.399036	0.513698	0.68632	0.798478	0.8545	0.880799	0.892453	0.899211	0.901852	0.897072	0.881868	0.85865	0.840148	0.83327	0.825692
0.470682	0.464167	0.435043	0.441749	0.483027	0.53921	0.572176	0.580904	0.591026	0.577935	0.556581	0.613103	0.724438	0.791548	0.787278	0.773225	0.763306	0.715424	0.628596	0.533432	0.458241	0.410342	0.338573	0.222741	0.164486	0.194347	0.282265	0.368225	0.434035	0.509363	0.60872	0.689292	0.727468	0.736937	0.720088	0.668738	0.600883	0.539706	0.454269	0.279138	0.154546	0.193362	0.267529	0.347342	0.416548	0.45255	0.435398	0.433358	0.502471	0.532111
0.492274	0.386432	0.262545	0.169281	0.184655	0.300604	0.449941	0.580852	0.653084	0.686221	0.712173	0.726165	0.702455	0.650166	0.600429	0.581421	0.577534	0.541362	0.463434	0.385721	0.329396	0.263815	0.179078	0.104496	0.0844371	0.125494	0.198817	0.290448	0.386035	0.462523	0.521147	0.560017	0.575153	0.5693	0.560052	0.557524	0.560229	0.58008	0.621285	0.660246	0.702761	0.762602	0.820898	0.851527	0.845145	0.794739	0.705234	0.606689	0.530484	0.502942
0.0651456	0.0437586	0.0760881	0.10704	0.127855	0.135901	0.111396	0.0566373	0.0310254	0.0542259	0.0721007	NaN	NaN	0.397812	0.271142	0.0463209	0.168908	0.345346	0.344221	0.186798	0.0898923	0.0699582	0.0424177	0.0191519	0.0481645	0.090721	0.103746	0.12939	0.200475	0.306451	0.419928	0.484331	0.488561	0.487235	0.532201	0.57212	0.491987	0.392152	0.355833	0.376021	0.389986	0.392331	0.435634	0.450909	0.42289	0.373289	0.31709	0.298021	0.305922	0.30107
0.575203	0.435482	0.341514	0.126894	0.130128	0.247397	0.168291	0.0788413	0.00846284	0.0234678	0.0933682	0.168546	0.225339	0.271023	0.31096	0.350373	0.383135	0.397173	0.369775	0.316932	0.281103	0.249274	0.19344	0.172795	0.188854	0.150507	0.116682	0.176047	0.268029	0.342287	0.400819	0.410473	0.342592	0.246952	0.388813	0.491611	0.479919	0.40746	0.280949	0.0410172	0.0275588	NaN	NaN	NaN	0.259787	0.385241	0.348922	0.379669	0.506937	0.454126
0.665016	0.538105	0.429782	0.362435	0.308368	0.258266	0.203321	0.119527	0.028739	NaN	NaN	0.0695266	0.0938469	0.121378	0.160491	0.202952	0.237078	0.270425	0.286455	0.270741	0.254049	0.215396	0.150893	0.0462817	0.112055	0.157455	0.186135	0.262643	0.342372	0.392024	0.444042	0.474283	0.463745	0.434603	0.426639	0.401732	0.290438	0.173416	NaN	NaN	NaN	0.07868	0.289694	0.481205	0.617812	0.625002	0.560437	0.511709	0.544746	0.635812
0.795307	0.808732	0.789812	0.756648	0.720264	0.701231	0.699813	0.691978	0.690992	0.701156	0.704378	0.69381	0.681109	0.687284	0.698694	0.698344	0.710024	0.743296	0.785492	0.837869	0.881424	0.911292	0.940002	0.959569	0.962896	0.956945	0.950007	0.940321	0.919904	0.892901	0.888381	0.907566	0.905621	0.862411	0.790146	0.734097	0.721565	0.749754	0.804351	0.852593	0.852299	0.795528	0.699237	0.589726	0.500473	0.464067	0.483928	0.523586	0.533827	0.493004
0.749214	0.74228	0.768126	0.805518	0.843893	0.870486	0.874103	0.86661	0.867835	0.871162	0.880058	0.900778	0.922628	0.934223	0.93498	0.929568	0.917652	0.901089	0.891819	0.876482	0.841176	0.800526	0.742249	0.664236	0.573143	0.47006	0.377586	0.333944	0.352794	0.37935	0.411462	0.454485	0.524221	0.614556	0.70227	0.772128	0.81847	0.846271	0.860118	0.864198	0.862234	0.854654	0.84183	0.822299	0.784622	0.70514	0.554811	0.328199	0.500531	0.675115
0.29863	0.385354	0.477784	0.550755	0.58114	0.608229	0.621439	0.598353	0.541868	0.447377	0.335543	NaN	NaN	NaN	NaN	0.142398	0.290385	0.0328064	0.478741	0.451505	0.39114	0.261624	0.246023	0.4762	0.508751	0.527723	0.546999	0.549897	0.539633	0.521139	0.488856	0.458251	0.419865	0.385795	0.445702	0.516218	0.567671	0.601293	0.641448	0.703714	0.684455	0.566233	0.424197	0.272086	0.102237	0.044987	0.00733844	NaN	NaN	NaN
0.418761	0.268228	0.14677	0.0294767	NaN	NaN	NaN	NaN	NaN	NaN	0.0219417	0.0889277	0.216657	0.322867	0.425643	0.589471	0.723949	0.743846	0.622948	0.514765	0.621023	0.674028	0.64452	0.644369	0.686155	0.70633	0.678063	0.609945	0.628833	0.705838	0.751902	0.759024	0.746305	0.699535	0.671953	0.676857	0.697057	0.690276	0.643139	0.518519	0.620442	0.645409	0.594226	0.551839	0.534076	0.521168	0.500582	0.487885	0.472371	0.317334
0.686257	0.729887	0.750779	0.750877	0.741518	0.718485	0.663428	0.581863	0.503383	0.433034	0.340197	0.252725	0.208522	0.196343	0.18595	0.16481	0.15184	0.163541	0.16806	0.164166	0.177689	0.186019	NaN	0.0151696	NaN	0.141791	0.21335	0.302799	0.391127	0.463008	0.498003	0.507221	0.525546	0.551706	0.553041	0.509076	0.433332	0.55809	0.706089	0.813598	0.891153	0.934264	0.947485	0.947059	0.944252	0.928114	0.858548	0.75271	0.60286	0.729916
0.232842	0.271649	0.277125	0.367609	0.438059	0.486212	0.501447	0.481913	0.460365	0.413461	0.344847	0.260266	0.171497	0.201513	0.3194	0.402412	0.396614	0.259173	0.50831	0.571972	0.598764	0.605732	0.598556	0.589878	0.600397	0.642452	0.684456	0.704453	0.712368	0.713124	0.70262	0.69704	0.714922	0.741002	0.738139	0.712391	0.687278	0.685144	0.712726	0.758286	0.792535	0.721542	0.472147	0.159989	NaN	NaN	NaN	NaN	NaN	NaN
0.242775	0.379733	0.499016	0.58377	0.616556	0.621086	0.59206	0.530151	0.467635	0.409476	0.344443	0.283604	0.199042	0.0951902	0.0840709	0.215555	0.396413	0.284996	0.643469	0.0704598	0.705689	0.713884	0.761712	0.799112	0.78696	0.747069	0.734356	0.739583	0.74455	0.738725	0.709097	0.675633	0.665879	0.666649	0.631719	0.547432	0.464736	0.43816	0.452389	0.512624	0.589026	0.613276	0.583334	0.47513	0.244189	NaN	NaN	NaN	NaN	NaN
0.282736	0.423067	0.47091	0.432756	0.349517	0.308584	0.320044	0.270692	0.172528	0.1249	0.17648	0.276896	0.330112	0.388768	0.255634	0.290929	0.400032	0.578014	0.753914	0.843875	0.835422	0.773494	0.630631	0.422471	0.3284	0.430719	0.252739	0.0175417	0.0533422	0.0939822	0.104445	0.118489	0.0769594	0.0596905	0.0598361	0.0788268	0.227338	0.436065	0.57501	0.607519	0.545853	0.479089	0.499474	0.440848	0.196665	0.0404254	0.127013	0.447804	0.631517	0.682292
0.265084	0.301633	0.362123	0.382002	0.374604	0.397796	0.448764	0.486887	0.498228	0.48608	0.42372	0.34857	0.313814	0.299815	0.29965	0.334283	0.389092	0.416247	0.402131	0.400247	0.440883	0.500674	0.563709	0.641019	0.726605	0.787318	0.814575	0.845703	0.886431	0.895366	0.869118	0.834953	0.813311	0.825575	0.840521	0.843553	0.841341	0.838312	0.838987	0.842455	0.847231	0.847612	0.825835	0.743666	0.506165	0.142526	0.547172	0.764045	0.832144	0.851329
0.503657	0.530266	0.578881	0.599109	0.583648	0.570578	0.568157	0.559457	0.553359	0.546065	0.505572	0.471239	0.475993	0.48845	0.48607	0.511017	0.567321	0.608843	0.623818	0.628871	0.643086	0.672054	0.70546	0.737849	0.774848	0.801382	0.80977	0.82225	0.847879	0.872788	0.883979	0.880751	0.857678	0.795558	0.676198	0.536048	0.559308	0.542511	0.412279	0.227008	0.399585	0.531226	0.575652	0.523636	0.22903	0.152803	0.476567	0.65783	0.747104	0.776396
0.506654	0.513664	0.458674	0.41424	0.395776	0.338054	0.25078	0.189494	0.167014	0.20025	0.272335	0.328373	0.352858	0.359524	0.36361	0.30065	0.286746	0.279073	0.221549	0.159484	0.145226	0.141716	0.417616	0.318003	0.357899	0.298108	0.200447	0.199613	0.267312	0.370036	0.494496	0.558979	0.587722	0.60713	0.608169	0.644889	0.759248	0.865869	0.905525	0.912898	0.92044	0.931087	0.928812	0.89729	0.815947	0.751401	0.736897	0.701506	0.527678	0.0549838
0.108203	0.269047	0.284904	0.256794	0.223255	0.210241	0.255969	0.32672	0.395413	0.476762	0.538256	0.550359	0.542838	0.506501	0.469532	0.481793	0.509493	0.50313	0.474366	0.461049	0.459065	0.433323	0.429231	0.484819	0.621366	0.739506	0.738142	0.70933	0.717247	0.738471	0.784667	0.823628	0.850164	0.872859	0.875604	0.862538	0.853634	0.86131	0.858489	0.872876	0.892882	0.892631	0.851286	0.777211	0.719336	0.656081	0.544577	0.356281	0.0320267	0.0140029
0.31405	0.211971	0.238391	0.395361	0.508059	0.644488	0.67287	0.664928	0.652148	0.624096	0.608019	0.608599	0.586201	0.537293	0.498855	0.486975	0.485549	0.43134	0.39325	0.49739	0.616352	0.680767	0.718822	0.754789	0.775401	0.797832	0.828387	0.842744	0.83817	0.820412	0.792382	0.788919	0.802568	0.792143	0.770536	0.760601	0.760018	0.768143	0.782086	0.797589	0.814972	0.832988	0.853186	0.876396	0.900034	0.918684	0.915676	0.860235	0.720336	0.505936
NaN	NaN	NaN	NaN	0.0790555	0.228869	0.308793	0.367899	0.387412	0.372932	0.381566	0.391537	0.343242	0.238664	0.236686	0.266456	0.307144	0.305714	0.294478	0.345965	0.467707	0.555038	0.62042	0.677397	0.703751	0.719663	0.744253	0.750872	0.740367	0.739697	0.736468	0.727984	0.723601	0.696655	0.681182	0.695136	0.715717	0.732694	0.737772	0.742013	0.757216	0.783716	0.811991	0.829639	0.842882	0.842605	0.796752	0.686139	0.56513	0.534825
NaN	NaN	NaN	NaN	NaN	0.131002	0.249313	0.201529	NaN	NaN	NaN	NaN	NaN	NaN	0.10578	0.334154	0.384322	0.455925	0.498503	0.489947	0.522286	0.587342	0.667805	0.754543	0.758794	0.599804	0.365606	0.222289	0.160892	0.441205	0.579168	0.448257	0.13995	NaN	0.0496267	0.41538	0.665903	0.817461	0.886833	0.909013	0.916071	0.920619	0.925074	0.929257	0.93285	0.935303	0.933849	0.924711	0.903851	0.862072
0.546766	0.623964	0.520617	0.716263	0.759112	0.797483	0.690816	0.829124	0.805206	0.606023	0.707829	0.634141	0.684077	0.642246	0.583826	0.474454	0.483577	0.326161	0.194304	0.0941141	0.0791715	0.160706	0.276176	0.375672	0.488815	0.56814	0.580609	0.586769	0.635431	0.702009	0.749472	0.785832	0.829019	0.824487	0.652974	0.39439	0.28828	0.191383	0.0517879	NaN	NaN	NaN	NaN	NaN	NaN	NaN	0.13248	0.331807	0.448153	0.502856
NaN	NaN	NaN	NaN	0.134579	0.236057	0.299916	0.367507	0.406399	0.363946	0.234356	0.105822	NaN	0.346395	0.288346	NaN	0.392281	0.508817	0.574565	0.631095	0.661273	0.634255	0.58304	0.523226	0.423843	0.252799	0.165256	0.364278	0.468841	0.469852	0.433739	0.380975	0.334137	0.319973	0.34885	0.381232	0.339943	0.245221	0.177899	0.159446	0.16985	0.18245	0.248527	0.384487	0.486335	0.507559	0.502113	0.511577	0.516478	0.526355
0.432033	0.401663	0.375407	0.332961	0.287167	0.250344	0.177067	0.0590458	NaN	NaN	NaN	NaN	NaN	0.0254237	0.0760057	0.181019	0.310782	0.409631	0.462296	0.405269	0.424023	0.53698	0.681448	0.708795	0.607643	0.430648	0.292712	0.197267	0.151702	0.163322	0.239345	0.323664	0.0383505	0.372688	0.434138	0.533106	0.573566	0.57993	0.540385	0.433241	0.249515	0.0581852	0.191766	0.428757	0.640434	0.77034	0.837087	0.865714	0.87556	0.863789
0.262116	0.284835	0.348041	0.410736	0.450064	0.459916	0.453969	0.434362	0.427761	0.433937	0.510307	0.581033	0.463823	0.299055	0.281443	0.305757	0.264613	0.205882	0.155515	0.180969	0.260684	0.294807	0.284441	0.232861	0.588271	0.51024	0.465015	0.462563	0.506763	0.556353	0.609061	0.658899	0.710759	0.755997	0.785983	0.798735	0.801125	0.799117	0.796963	0.814841	0.850096	0.830821	0.758909	0.721317	0.726167	0.771473	0.816456	0.829352	0.822395	0.815385
0.757719	0.890167	0.938177	0.911757	0.867932	0.839376	0.793275	0.690229	0.582321	0.525242	0.504054	0.521423	0.574515	0.617145	0.652556	0.699362	0.73427	0.732248	0.715428	0.714118	0.73819	0.771509	0.786556	0.772782	0.757497	0.750374	0.74038	0.718628	0.66523	0.582301	0.491243	0.406048	0.350865	0.33151	0.330037	0.343129	0.407722	0.535593	0.656979	0.713435	0.706332	0.652244	0.573861	0.635329	0.705522	0.70325	0.659908	0.611523	0.574482	0.532042
0.666914	0.724718	0.690247	0.625532	0.618243	0.649292	0.662897	0.650236	0.626005	0.613452	0.640051	0.685882	0.71088	0.682893	0.559759	0.36319	0.225511	0.319563	0.347202	0.379163	0.482392	0.546983	0.544562	0.50828	0.432733	0.326834	0.212031	0.0575926	0.363495	0.470209	0.508802	0.501546	0.481133	0.43664	0.386246	0.363237	0.293448	0.151811	0.139046	0.022788	0.132476	0.238989	0.338477	0.403803	0.454995	0.500039	0.537181	0.570297	0.610945	0.640294
NaN	NaN	NaN	NaN	NaN	NaN	NaN	NaN	0.0266833	0.0823201	0.118546	0.0934254	NaN	NaN	0.00573238	0.0107588	0.00340513	NaN	NaN	NaN	NaN	NaN	NaN	NaN	0.0224216	0.0755193	0.156268	0.253462	0.350499	0.449091	0.548256	0.630884	0.628632	0.579693	0.709701	0.813567	0.879217	0.900784	0.894254	0.875385	0.858598	0.862176	0.877185	0.89322	0.896262	0.888633	0.884287	0.886976	0.892192	0.889251
0.503262	0.492921	0.33717	0.144568	0.0250533	NaN	NaN	NaN	NaN	NaN	NaN	NaN	NaN	NaN	NaN	NaN	NaN	0.0418922	0.0188033	NaN	NaN	NaN	0.0269426	0.0519108	0.532222	0.568228	0.571534	0.566978	0.586378	0.609092	0.531141	0.243251	0.322524	0.397313	0.487759	0.550807	0.589596	0.613886	0.640829	0.680074	0.734504	0.795236	0.839219	0.841792	0.804418	0.758004	0.705896	0.674741	0.691157	0.732828
NaN	NaN	0.0062298	0.033322	0.121744	0.228735	0.326582	0.410171	0.470988	0.508746	0.545713	0.590915	0.626761	0.630587	0.612665	0.584437	0.547875	0.519983	0.505778	0.49488	0.45774	0.403998	0.378779	0.381362	0.391308	0.42588	0.460545	0.428802	0.32585	0.568623	0.188977	0.15421	0.395838	0.550189	0.640704	0.698113	0.747251	0.797178	0.842764	0.881805	0.915229	0.942715	0.958015	0.949742	0.913743	0.857097	0.780101	0.71755	0.73204	0.787386
0.673168	0.673482	0.701166	0.74992	0.78601	0.789218	0.725812	0.541223	0.254769	NaN	NaN	NaN	NaN	NaN	NaN	NaN	NaN	NaN	0.060849	0.0886673	0.102003	0.115197	0.107895	0.0993281	0.0844899	0.0641806	0.0544123	0.0271873	NaN	NaN	NaN	NaN	NaN	0.0303757	0.116125	0.228074	0.363217	0.469268	0.536998	0.556464	0.548491	0.542338	0.535884	0.529559	0.467523	0.328564	0.185277	0.0579047	0.0762155	0.309497
0.391856	0.476099	0.515595	0.420184	0.0630135	0.174814	0.216683	0.20895	0.19793	0.0928132	0.273109	0.257611	0.231033	0.335563	0.458038	0.481314	0.415606	0.380586	0.398697	0.448968	0.532212	0.610623	0.60909	0.506111	0.380106	0.310821	0.290451	0.268967	0.227655	0.186474	0.124429	0.0120873	0.102066	0.223774	0.241424	0.175985	0.0763691	0.133483	0.154157	0.169094	0.193472	0.130002	NaN	NaN	NaN	NaN	0.125055	0.263701	0.386962	0.474576
0.402087	0.545942	0.550046	0.632523	0.694612	0.73848	0.745331	0.687915	0.613636	0.596418	0.683792	0.763942	0.776153	0.746891	0.606082	0.462973	0.380124	0.292896	0.216684	0.212302	0.21028	0.177679	0.18029	0.221566	0.148358	NaN	NaN	NaN	NaN	NaN	NaN	NaN	NaN	NaN	NaN	NaN	0.0989863	0.30702	0.533276	0.662466	0.704013	0.700547	0.54936	0.436619	0.37648	0.614641	0.66732	0.703709	0.744618	0.78121
0.643476	0.578561	0.516374	0.3865	0.267606	0.294711	0.212746	0.592483	0.698981	0.704093	0.636198	0.539249	0.454006	0.385456	0.3418	0.256633	0.104617	0.174115	0.0709861	0.0623538	0.126203	0.205911	0.310793	0.458692	0.569591	0.612795	0.672993	0.766879	0.828944	0.844312	0.847319	0.83588	0.787963	0.723012	0.660609	0.610984	0.524651	0.426751	0.48921	0.574177	0.592813	0.647374	0.660838	0.517809	0.0307246	NaN	0.582942	0.700018	0.719462	0.729706
0.103489	0.915536	0.945447	0.847579	0.42851	0.407502	0.435667	0.477	0.507051	0.558707	0.61382	0.613035	0.544966	0.475868	0.434244	0.402347	0.0368943	0.305175	0.247514	0.177662	0.118198	0.088984	0.0717584	0.0717939	0.0976172	0.131112	0.231403	0.220844	0.221656	0.418293	0.44102	0.454522	0.454884	0.257821	0.295791	0.378489	0.552807	0.7693	0.876799	0.913777	0.935081	0.952778	0.964051	0.969185	0.9713	0.971252	0.968008	0.963163	0.954043	0.900508
0.341315	0.431055	0.306038	0.0780723	0.144618	0.23357	0.282464	0.306985	0.301007	0.234259	0.200496	0.254355	0.339689	0.363676	0.403908	0.604695	0.705936	0.794379	0.840944	0.842695	0.847578	0.83037	0.784495	0.732419	0.702147	0.68878	0.66773	0.662355	0.663463	0.639811	0.622075	0.643861	0.690152	0.730122	0.738327	0.724828	0.712792	0.700273	0.709752	0.794722	0.862941	0.882267	0.886833	0.884937	0.876065	0.867047	0.855367	0.797081	0.634421	0.307255
0.239816	0.261419	0.317777	0.386153	0.417626	0.513283	0.624709	0.69236	0.741534	0.765665	0.721477	0.651299	0.636431	0.639572	0.588643	0.527613	0.530035	0.573186	0.591808	0.551003	0.47741	0.411545	0.393553	0.43432	0.50022	0.554154	0.56082	0.542286	0.526179	0.52274	0.544508	0.578465	0.5959	0.588126	0.570546	0.556133	0.548779	0.545221	0.55092	0.559672	0.541857	0.485708	0.399452	0.285595	0.194829	0.150084	0.278243	0.419956	0.511093	0.577009
0.112643	0.220643	0.355865	0.437921	0.501252	0.62086	0.685235	0.58634	0.471094	0.425812	0.406479	0.393234	0.370085	0.353147	0.351465	0.335222	0.330039	0.34964	0.389724	0.348474	0.147686	0.13113	NaN	NaN	NaN	0.0298165	0.181741	0.313241	0.400633	0.487194	0.579172	0.630846	0.645016	0.620308	0.554075	0.474987	0.475508	0.579499	0.716864	0.802925	0.820333	0.789031	0.730763	0.656604	0.575546	0.710867	0.690897	0.653809	0.631294	0.632709
0.0152108	NaN	NaN	0.118108	0.0399144	0.059515	0.0945938	NaN	NaN	NaN	NaN	NaN	0.00656987	0.0225854	0.0872739	NaN	0.0960645	0.331643	0.50847	0.593588	0.619251	0.659431	0.717265	0.754781	0.802442	0.105964	0.0832721	0.873081	0.792276	0.731867	0.671295	0.601906	NaN	0.347918	0.229586	0.220862	0.196329	0.101033	0.0257139	NaN	NaN	NaN	0.0569705	0.248119	0.426569	0.526373	0.533423	0.487148	0.423813	0.408278
0.603532	0.567	0.551837	0.566818	0.576891	0.535008	0.456359	0.381676	0.289991	0.195791	0.135349	0.0523275	NaN	NaN	0.103547	0.112993	0.0642934	0.0132144	0.0895127	0.194203	0.358175	0.54081	0.691832	0.77845	0.82444	0.831706	0.79658	0.749893	0.716104	0.711693	0.71667	0.712664	0.70634	0.706553	0.741242	0.809176	0.840855	0.8428	0.846355	0.859336	0.876235	0.883748	0.903345	0.931107	0.86075	0.507795	0.530521	0.321812	0.52536	0.63208
0.902288	0.882038	0.863527	0.853059	0.848762	0.833819	0.795605	0.745814	0.703667	0.678685	0.656413	0.639776	0.63308	0.585343	0.460093	0.374194	0.392583	0.41368	0.426725	0.46699	0.542948	0.577822	0.54153	0.532238	0.589383	0.626878	0.6185	0.610819	0.63915	0.683448	0.721116	0.747389	0.779853	0.836018	0.907745	0.950185	0.940812	0.906175	0.879255	0.872732	0.881537	0.894707	0.900302	0.888639	0.842393	0.717425	0.465324	0.188739	0.155681	0.503991
NaN	0.0223516	0.116585	0.186675	0.210515	0.185887	0.115695	0.0108129	NaN	NaN	NaN	NaN	NaN	NaN	NaN	NaN	NaN	0.00550161	0.0697205	0.104709	0.138142	0.127445	0.0205677	NaN	NaN	NaN	NaN	NaN	NaN	NaN	NaN	NaN	0.0512943	0.0597169	NaN	0.0664025	0.11659	0.183329	0.195662	0.19031	0.145913	0.205267	0.179304	0.261172	0.290254	0.202065	0.116831	0.0655971	0.10971	0.235159
0.457397	0.27296	0.266882	0.264029	0.473901	0.457782	0.452163	0.430795	0.401604	0.403579	0.450481	0.524501	0.609446	0.700103	0.782127	0.844346	0.884109	0.909267	0.929311	0.943858	0.949514	0.948887	0.949897	0.954085	0.957956	0.958277	0.955718	0.951205	0.947144	0.94563	0.941215	0.926419	0.891135	0.796214	0.577518	0.584227	0.525692	0.456206	0.306897	0.580225	0.591909	0.579685	0.388491	0.258273	0.46741	0.570328	0.744195	0.873158	0.920625	0.904841
NaN	NaN	NaN	0.108858	0.26577	0.365833	0.399101	0.371476	0.268299	0.142097	0.119576	0.0549953	NaN	NaN	NaN	NaN	NaN	NaN	NaN	NaN	NaN	NaN	NaN	NaN	NaN	NaN	NaN	NaN	0.0615737	0.0946233	0.126284	0.161953	0.184896	0.217742	0.238806	0.209176	0.354431	0.593229	0.806557	0.652316	0.37781	0.0953045	0.159455	0.138356	0.159412	0.38095	0.595997	0.705485	0.738555	0.737523
NaN	NaN	NaN	NaN	0.00991673	0.0800867	0.204291	0.325876	0.391102	0.458203	0.538908	0.624318	0.676131	0.710071	0.760884	0.780971	0.761853	0.773056	0.817967	0.83627	0.809094	0.79637	0.813353	0.810315	0.776242	0.753546	0.75401	0.757507	0.766714	0.780686	0.784913	0.77081	0.758498	0.775075	0.808248	0.824048	0.808273	0.731187	0.494302	0.339066	0.250344	0.657377	0.756993	0.81803	0.843124	0.851221	0.850641	0.841926	0.822792	0.776756
0.534929	0.392855	0.159259	0.170344	0.303273	0.375625	0.439496	0.43867	0.334052	0.222854	NaN	NaN	NaN	0.270102	0.25168	NaN	0.0538822	0.0904682	0.112877	0.0942658	0.0529753	0.106683	0.263921	0.378323	0.366073	0.345583	0.448706	0.619246	0.71828	0.807804	0.906936	0.94523	0.92203	0.882073	0.861601	0.851731	0.853467	0.870978	0.901396	0.92515	0.934138	0.933144	0.908206	0.839924	0.747102	0.785352	0.870222	0.873891	0.776143	0.577127
0.148396	0.315256	0.37538	0.452595	0.450348	0.390952	0.392756	0.489315	0.521505	0.482902	0.46931	0.365262	0.0939032	NaN	0.022074	0.170716	0.240395	0.197482	0.115726	0.0275632	NaN	NaN	NaN	NaN	NaN	NaN	0.0513156	0.145682	0.136547	0.647078	0.761143	0.767722	0.696908	0.53301	0.430232	0.659165	0.843737	0.918266	0.945935	0.953691	0.950984	0.949545	0.949889	0.947228	0.937124	0.90902	0.858641	0.807621	0.498294	0.436394
0.689657	0.714643	0.752046	0.780601	0.785095	0.758866	0.704594	0.634104	0.563675	0.495875	0.43605	0.369736	0.147228	0.252439	0.384779	0.531637	0.641369	0.673597	0.651545	0.58754	0.493767	0.423052	0.390265	0.544415	0.535314	0.518987	0.507801	0.504555	0.514455	0.533861	0.558166	0.585867	0.615695	0.64653	0.681354	0.722996	0.768381	0.806729	0.82929	0.8361	0.829198	0.809598	0.776095	0.722939	0.663434	0.636233	0.615212	0.427157	0.19148	0.457295
0.148639	0.252396	0.388064	0.521719	0.609116	0.640709	0.657514	0.689152	0.703243	0.694017	0.687779	0.684536	0.678463	0.690893	0.736901	0.787213	0.833245	0.88343	0.908682	0.896713	0.859096	0.814556	0.77603	0.728885	0.653007	0.568149	0.524326	0.498648	0.461579	0.433183	0.427343	0.431095	0.440691	0.498009	0.552744	0.522333	0.539016	0.61459	0.673859	0.729511	0.790818	0.834165	0.814688	0.711545	0.530454	0.316493	0.18079	NaN	0.179496	0.264272
0.569195	0.538798	0.476343	0.404317	0.393653	0.420715	0.427163	0.427198	0.434085	0.417649	0.368777	0.332962	0.385127	0.502815	0.584684	0.616357	0.619201	0.595187	0.520187	0.432961	0.378214	0.373927	0.350335	0.273053	0.196449	0.253577	0.329599	0.469001	0.510439	0.487171	0.56297	0.663439	0.6753	0.627076	0.58274	0.555724	0.546259	0.540655	0.551821	0.603805	0.627071	0.574332	0.503594	0.486943	0.495231	0.476674	0.460496	0.457287	0.449403	0.460677
0.30161	0.221144	0.0905803	NaN	NaN	NaN	NaN	NaN	NaN	NaN	NaN	NaN	0.0717981	0.173943	0.322991	0.346013	0.248953	0.198785	0.331056	0.492948	0.543016	0.569675	0.630674	0.666588	0.677501	0.634088	0.562204	0.511111	0.494709	0.486123	0.484657	0.486938	0.46668	0.339748	0.185102	0.153476	0.136706	0.166084	0.283584	0.39363	0.483295	0.561777	0.615428	0.654381	0.671398	0.651041	0.610342	0.563786	0.536858	0.556575
0.887423	0.89634	0.896725	0.889951	0.879027	0.866823	0.852249	0.831158	0.796248	0.762579	0.749035	0.723311	0.630748	0.467393	0.2915	0.190672	0.150277	0.163102	0.208114	0.258343	0.292189	0.322622	0.386918	0.4656	0.517067	0.562873	0.623058	0.699201	0.774642	0.809957	0.791104	0.736488	0.626778	0.449061	0.645508	0.611905	0.425789	0.550301	0.527107	0.451316	0.104836	0.270334	0.557181	0.658096	0.601943	0.495143	0.469838	0.503862	0.562941	0.628463
0.217703	0.0748182	NaN	NaN	NaN	NaN	NaN	NaN	0.166284	0.342458	0.462869	0.544966	0.617939	0.652139	0.647584	0.581011	0.468136	0.397375	0.388459	0.422098	0.451441	0.504302	0.541702	0.513016	0.45213	0.332612	0.235499	0.233919	0.296818	0.374024	0.447181	0.48866	0.433205	0.246544	0.0513865	0.121183	0.405586	0.540457	0.572095	0.645294	0.614672	0.563088	0.572735	0.665857	0.734095	0.760071	0.777336	0.783464	0.761257	0.763821
0.422174	0.404512	0.382077	0.258352	0.175731	0.0366421	0.0538038	0.0666825	NaN	0.0521676	0.0784297	0.168164	0.364126	0.00759574	0.0735091	0.109737	0.0546105	NaN	0.0169367	0.123045	0.173232	0.18165	0.198198	0.228007	0.294143	0.357827	0.488252	0.609667	0.588511	0.465515	0.341563	0.251908	0.217894	0.210213	0.177972	0.070215	NaN	NaN	NaN	0.0791577	0.244859	0.402227	0.588873	0.757791	0.860247	0.913408	0.927359	0.895869	0.850725	0.807481
NaN	NaN	0.036825	0.134435	0.23893	0.318432	0.405271	0.477724	0.501163	0.497501	0.50434	0.511149	0.540924	0.578429	0.590739	0.587226	0.593454	0.583165	0.59642	0.631723	0.643471	0.646641	0.629027	0.598508	0.533967	0.455591	0.487195	0.581957	0.650187	0.707357	0.792813	0.884436	0.935925	0.937835	0.920919	0.907304	0.886289	0.86569	0.858469	0.851158	0.849233	0.88579	0.92822	0.949161	0.949741	0.913463	0.829251	0.764894	0.762038	0.771449
0.698426	0.664774	0.60349	0.492397	0.372414	0.327905	0.345021	0.380441	0.44734	0.546482	0.649159	0.732138	0.803399	0.864539	0.896535	0.896522	0.877506	0.863652	0.864665	0.870083	0.872057	0.875885	0.88535	0.909226	0.926675	0.922603	0.903343	0.882661	0.869274	0.85101	0.827079	0.803388	0.763243	0.702596	0.625106	0.534561	0.4801	0.488234	0.589694	0.722034	0.80249	0.85085	0.894272	0.920211	0.9307	0.921491	0.894874	0.879282	0.876432	0.864419
0.783765	0.810774	0.82666	0.833993	0.813796	0.779834	0.745521	0.716074	0.713793	0.740013	0.766138	0.775374	0.78353	0.805562	0.824755	0.834304	0.845698	0.859083	0.865056	0.862502	0.855722	0.855088	0.853004	0.850958	0.856978	0.86476	0.864462	0.860053	0.854113	0.846332	0.84595	0.856311	0.859788	0.840631	0.8088	0.778591	0.739277	0.677345	0.58244	0.445246	0.261375	0.151315	0.231214	0.420482	0.64209	0.806325	0.90363	0.941224	0.94653	0.931225
0.451491	0.418638	0.371779	0.357017	0.377007	0.353369	0.161176	NaN	NaN	NaN	NaN	0.150822	0.324144	0.468974	0.499341	0.357446	0.179701	0.108526	0.128358	0.194906	0.197092	0.104797	0.018658	NaN	0.0036805	0.0688176	0.169191	0.148213	0.0219836	NaN	NaN	NaN	NaN	NaN	0.143507	0.351997	0.568002	0.701713	0.749567	0.712497	0.601878	0.464485	0.329734	0.437501	0.473627	0.0819406	0.0462866	0.0790314	0.204288	0.349284
0.626474	0.60843	0.607156	0.614707	0.628195	0.649515	0.665825	0.671364	0.670255	0.676576	0.688743	0.700623	0.710781	0.70922	0.689258	0.655731	0.628123	0.628975	0.643795	0.644431	0.640099	0.652192	0.686046	0.728211	0.771261	0.82349	0.874728	0.910655	0.931441	0.94751	0.962227	0.973198	0.980406	0.984237	0.985797	0.985409	0.982736	0.977602	0.969831	0.958516	0.944263	0.92564	0.902874	0.872738	0.825132	0.759219	0.689172	0.614693	0.521898	0.471882
0.153582	0.263402	0.319931	0.0974323	0.0359015	NaN	NaN	NaN	NaN	NaN	NaN	NaN	NaN	NaN	NaN	0.0309277	0.14802	0.17804	0.0678225	0.231586	0.469776	0.606952	0.693715	0.761848	0.804471	0.833076	0.85439	0.866886	0.872361	0.871863	0.870349	0.874546	0.880175	0.880463	0.87355	0.859151	0.838018	0.805174	0.756801	0.705566	0.666433	0.637166	0.618481	0.592387	0.565657	0.543365	0.449265	0.30802	0.213083	0.239653
NaN	0.0263596	0.0444877	0.0298452	NaN	NaN	NaN	NaN	NaN	0.0487309	0.114953	0.150387	0.171578	0.181699	0.183205	0.203077	0.2652	0.347787	0.411488	0.439475	0.445777	0.449241	0.440694	0.414855	0.393807	0.371777	0.321424	0.131347	0.155509	0.179315	0.237095	0.337267	0.443838	0.536944	0.618417	0.681793	0.73302	0.769625	0.779497	0.754921	0.696874	0.628037	0.558993	0.377189	0.447318	0.482092	0.181482	0.39735	0.273726	0.130079
0.0329902	NaN	NaN	NaN	NaN	NaN	0.0374635	0.116196	0.236259	0.294358	0.303277	0.321148	0.36497	0.374846	0.321337	0.230704	0.161944	0.128822	0.0897091	0.0596043	0.0441933	0.061714	0.10935	0.104095	0.065173	0.0401272	NaN	NaN	NaN	NaN	0.0135509	0.217288	0.337809	0.254815	0.178819	0.215733	0.262918	0.284033	0.358346	0.485735	0.57839	0.641911	0.751234	0.852821	0.903019	0.896956	0.859716	0.833036	0.831704	0.82767
0.163665	0.216506	0.246898	0.289908	0.352169	0.388516	0.374715	0.331062	0.275495	0.201359	0.110441	0.0899494	0.165759	0.213502	0.196954	0.15314	0.100287	0.041046	0.0051783	0.020899	0.0566581	0.0604954	NaN	NaN	NaN	NaN	0.00893158	NaN	NaN	NaN	0.126355	0.377215	0.199511	0.521042	0.497915	0.409079	0.222967	NaN	NaN	0.0371373	0.196289	0.415522	0.6357	0.789584	0.838296	0.832488	0.837616	0.843461	0.835092	0.812754
0.00606967	NaN	NaN	0.117538	0.21951	0.271162	0.421069	0.522021	0.528773	0.51536	0.514461	0.531278	0.56221	0.579043	0.549785	0.478082	0.425738	0.450301	0.507246	0.478632	0.502477	0.592434	0.610414	0.558928	0.494136	0.512166	0.464982	0.419745	0.505742	0.536053	0.44727	0.363023	0.294418	0.199135	0.126145	0.0912746	0.0710122	0.00902542	0.217147	0.188978	0.0115565	NaN	0.0665218	0.472945	0.572212	0.529444	0.401406	0.270989	0.142996	NaN
0.00606967	NaN	NaN	0.117538	0.21951	0.271162	0.421069	0.522021	0.528773	0.51536	0.514461	0.531278	0.56221	0.579043	0.549785	0.478082	0.425738	0.450301	0.507246	0.478632	0.502477	0.592434	0.610414	0.558928	0.494136	0.512166	0.464982	0.419745	0.505742	0.536053	0.44727	0.363023	0.294418	0.199135	0.126145	0.0912746	0.0710122	0.00902542	0.217147	0.188978	0.0115565	NaN	0.0665218	0.472945	0.572212	0.529444	0.401406	0.270989	0.142996	NaN
0.0678978	NaN	NaN	NaN	NaN	NaN	NaN	NaN	0.0372321	0.111496	0.179092	0.224772	0.254085	0.278274	0.304363	0.316218	0.295032	0.26717	0.247499	0.237621	0.236717	0.189099	0.0645273	0.0748826	0.17333	0.269122	0.370734	0.47937	0.584618	0.6726	0.734502	0.776675	0.807641	0.833299	0.852052	0.85566	0.843767	0.82485	0.805909	0.790079	0.777102	0.761898	0.740115	0.71236	0.671489	0.566545	0.480721	0.697146	0.714062	0.433567
0.749903	0.779627	0.789353	0.815494	0.854764	0.882097	0.899323	0.907578	0.903909	0.88557	0.849836	0.813979	0.794463	0.796659	0.809503	0.813084	0.799692	0.783784	0.786927	0.811115	0.850544	0.89568	0.928302	0.941221	0.944684	0.94373	0.938538	0.927321	0.906328	0.873734	0.834976	0.795359	0.760948	0.741551	0.744062	0.76848	0.796962	0.812507	0.8144	0.814126	0.81211	0.801005	0.793723	0.80391	0.81637	0.797838	0.706759	0.506756	0.317281	0.348456
0.458068	0.329391	0.428246	0.517567	0.6103	0.700096	0.772892	0.819343	0.844942	0.868813	0.889665	0.896189	0.896052	0.89597	0.890522	0.885816	0.892007	0.905279	0.914577	0.914954	0.911396	0.90946	0.905534	0.903448	0.904473	0.901469	0.892883	0.877955	0.862226	0.849451	0.834519	0.811867	0.786796	0.764969	0.740242	0.713167	0.691223	0.672849	0.646516	0.606022	0.553291	0.489713	0.407827	0.305138	0.328591	0.356067	0.262246	0.135837	0.143417	0.115609
0.215898	0.678729	0.772152	NaN	NaN	NaN	NaN	0.58472	0.626137	0.624332	0.556447	0.508543	0.529353	0.541215	0.270714	0.618235	0.687585	0.270202	0.281474	0.262596	0.214721	0.601825	0.595045	0.566356	0.53244	0.46353	0.372184	0.316837	0.282794	0.23042	NaN	NaN	0.249971	0.267868	0.263927	0.27028	0.30109	0.361135	0.429031	0.456181	0.47587	0.537759	0.622186	0.668785	0.627821	0.510463	0.377466	0.229663	0.0876164	0.0352068
0.137064	0.0751256	0.0339444	0.063231	0.139747	0.124216	NaN	NaN	NaN	NaN	NaN	NaN	0.073397	0.264783	0.366639	0.476857	0.598644	0.693574	0.721804	0.721293	0.740282	0.78416	0.781037	0.57332	0.34651	0.202356	0.0594571	NaN	NaN	0.0271599	0.210931	0.353074	0.35569	0.250004	0.103343	0.0162778	0.114876	0.312872	0.497015	0.606672	0.621126	0.536074	0.304663	0.108418	0.257423	0.481613	0.520686	0.49316	0.520676	0.565714
0.711387	0.558829	0.226868	0.0180118	0.0437515	0.128351	0.160348	0.138981	0.107544	0.123424	0.199185	0.23031	0.231278	0.256859	0.230663	0.137606	0.0402318	NaN	NaN	NaN	NaN	NaN	NaN	NaN	NaN	0.0211541	0.176208	0.308344	0.405975	0.450904	0.472722	0.466363	0.455208	0.481055	0.43403	0.188952	0.243249	0.419976	0.588913	0.592599	0.44502	0.313038	0.298274	0.337742	0.36022	0.373691	0.372096	0.294161	0.140103	0.01561
NaN	NaN	NaN	0.0349682	0.264976	0.258151	0.137131	0.0665952	NaN	NaN	NaN	NaN	0.163402	NaN	0.10207	0.0491802	0.0503209	NaN	NaN	0.0465647	0.126133	0.125002	0.135985	0.130467	0.141806	0.305597	0.442424	0.518583	0.456311	0.302456	0.106638	NaN	NaN	NaN	0.234007	0.458036	0.482873	0.442225	0.450037	0.459051	0.488265	0.566261	0.664556	0.744985	0.73472	0.578541	0.451886	0.377326	0.43356	0.432816
0.591357	0.528098	0.626235	0.666847	0.615228	0.53015	0.432967	0.366623	0.308082	0.279826	0.278472	0.285117	0.270505	0.2419	0.229923	0.151814	NaN	NaN	NaN	NaN	0.0560154	0.226771	0.345335	0.457959	0.552583	0.58036	0.553237	0.51747	0.46603	0.450875	0.492412	0.573957	0.672332	0.755752	0.81757	0.850488	0.856389	0.86412	0.885823	0.901159	0.899705	0.887069	0.872017	0.868394	0.878937	0.903503	0.929571	0.923218	0.858057	0.680772
0.485775	0.392377	0.353618	0.34573	0.343731	0.376058	0.438673	0.466393	0.508675	0.573573	0.604909	0.630681	0.614138	0.575291	0.557517	0.523465	0.475455	0.560878	0.693251	0.775395	0.781355	0.753059	0.699264	0.645358	0.631945	0.647401	0.598232	0.453819	0.361185	0.335046	0.302313	0.225814	0.164552	0.129911	0.0462526	NaN	NaN	0.015466	0.377914	0.57053	0.659106	0.669955	0.618649	0.535881	0.445587	0.384692	0.374733	0.401742	0.462722	0.52052
0.388064	0.482785	0.531745	0.500341	0.465518	0.493087	0.46872	0.402001	0.329147	0.178886	0.0232366	0.00757269	0.0578652	0.12648	0.18872	0.156543	NaN	NaN	0.0828745	0.281512	0.505763	0.601277	0.585874	0.584121	0.596311	0.584311	0.515965	0.414502	0.331808	0.323308	0.368906	0.44022	0.462611	0.396527	0.344843	0.299504	0.327988	0.465885	0.583828	0.558672	0.386615	0.0596218	NaN	NaN	NaN	NaN	NaN	NaN	NaN	NaN
0.399409	0.374846	0.301803	0.251349	0.28796	0.327797	0.287047	0.206528	0.130244	0.0576919	NaN	NaN	NaN	NaN	NaN	0.122339	0.518819	0.681905	0.745628	0.734258	0.730349	0.709183	0.682096	0.684121	0.682977	0.695608	0.741127	0.707057	0.736207	0.67717	0.546724	0.418515	0.307604	0.299257	0.444718	0.581825	0.636076	0.602808	0.456038	0.259106	0.106195	0.0741351	0.0097937	NaN	NaN	0.0288411	0.043558	0.0978893	0.158656	0.186617
0.561772	0.423943	0.337738	0.171956	NaN	NaN	0.168143	0.526258	0.780678	0.750926	0.630343	0.513879	0.387642	0.28645	0.262289	0.282595	0.259895	0.150025	0.0183715	NaN	0.00501338	0.129726	0.162864	0.221697	0.119421	NaN	NaN	NaN	NaN	NaN	NaN	NaN	NaN	NaN	0.316811	0.618187	0.707948	0.693891	0.636571	0.5707	0.500405	0.464742	0.445207	0.404567	0.346337	0.26796	0.42627	0.575456	0.615054	0.537413
0.62626	0.607666	0.552303	0.546337	0.648623	0.667483	0.535683	0.395351	0.18849	0.540234	0.51358	0.441851	0.378574	0.339271	0.322421	0.344546	0.374982	0.183097	0.332941	0.326303	0.417214	0.24907	0.698053	0.711286	0.59361	0.552914	0.524041	0.393526	0.196575	0.048646	0.200419	0.219589	0.308461	0.332968	0.457495	0.597885	0.694708	0.780739	0.866716	0.8783	0.840346	0.765957	0.605402	0.378883	0.352513	0.351104	0.606476	0.792301	0.869589	0.896174
0.265586	0.203656	0.183946	0.166913	0.125171	0.098407	0.0831241	0.0824719	0.10257	0.134593	0.184302	0.230113	0.238382	0.223042	0.240433	0.305125	0.343278	0.368582	0.38145	0.330357	0.197437	0.110627	0.126085	0.184106	0.211861	0.230441	0.259747	0.310604	0.377582	0.458429	0.53799	0.540043	0.496722	0.475574	0.489407	0.511269	0.520629	0.365899	0.140059	NaN	0.0735401	0.386061	0.516003	0.520944	0.642922	0.717608	0.753239	0.753799	0.747254	0.761409
0.352565	0.413082	0.58154	0.626145	0.691111	0.736585	0.712962	0.639779	0.547603	0.478885	0.452156	0.42636	0.347132	0.246061	0.18121	0.130019	0.0492808	NaN	NaN	NaN	0.128107	0.183234	0.154258	0.109329	0.059952	0.0235201	NaN	0.0360678	0.107626	0.122561	0.15145	0.235757	0.365291	0.529323	0.653839	0.65809	0.583809	0.500601	0.425164	0.329819	0.207938	0.0901167	NaN	NaN	NaN	0.136614	0.45003	0.656877	0.791756	0.872739
0.351478	0.27927	0.159648	NaN	NaN	NaN	NaN	NaN	NaN	NaN	NaN	0.0369536	NaN	0.0959905	0.161664	0.0343196	0.0414071	0.100866	0.0717754	0.0442458	0.105823	0.251261	0.341745	0.321637	0.280489	0.252708	0.220723	0.22172	0.262438	0.301704	0.280962	0.187572	0.161013	0.366864	0.51762	0.565552	0.59542	0.665203	0.738641	0.755774	0.746978	0.718942	0.633553	0.504462	0.636727	0.700993	0.736413	0.767301	0.78093	0.773713
0.047857	0.15921	0.265255	0.284475	0.291669	0.330385	0.359306	0.381474	0.419329	0.465896	0.498884	0.500714	0.468957	0.428279	0.399901	0.392017	0.393964	0.40713	0.449288	0.460972	0.431812	0.408848	0.357149	0.312054	0.342402	0.366078	0.351361	0.291251	0.279198	0.350521	0.367393	0.397763	0.506376	0.58338	0.60512	0.62121	0.646071	0.656473	0.643322	0.58727	0.420757	0.469987	0.560178	0.550776	0.518681	0.500148	0.577312	0.649761	0.704477	0.752745
0.579705	0.509607	0.421696	0.361629	0.350144	0.44351	0.470538	0.429265	0.460535	0.510892	0.450064	0.384955	0.354228	0.362484	0.424592	0.428228	0.417429	0.427886	0.416764	0.419732	0.469122	0.564948	0.614587	0.60558	0.569245	0.489122	0.407571	0.401366	0.474065	0.485128	0.336501	0.213317	0.0644757	NaN	NaN	NaN	NaN	0.163824	0.321337	0.400464	0.348467	0.430041	0.350792	0.43156	0.602284	0.748721	0.825682	0.850782	0.844593	0.818906
0.177174	0.271859	0.445647	0.574217	0.612377	0.598475	0.542424	0.560389	0.61138	0.660873	0.68147	0.63185	0.570783	0.505872	0.0826871	0.112121	0.119812	0.168363	0.329338	0.461312	0.291154	0.465351	0.294126	0.181482	0.0577392	0.0119728	NaN	0.123639	0.329523	0.518691	0.644689	0.701818	0.705532	0.671915	0.623617	0.61906	0.627237	0.579188	0.457215	0.361636	0.396164	0.447815	0.422848	0.516272	0.619352	0.597846	0.460333	0.277127	0.299308	0.421956
NaN	NaN	0.151703	0.264222	0.252922	0.228069	0.218135	0.233531	0.244931	0.227022	0.218298	0.238866	0.257043	0.241628	0.202701	0.179203	0.180705	0.154739	0.0769655	0.0140063	NaN	NaN	NaN	0.00706798	NaN	0.0747274	0.00750176	0.120584	0.242372	0.300189	0.308621	0.311758	0.456413	0.555868	0.570282	0.469117	0.368503	0.300415	0.237117	0.301713	0.157091	0.170616	0.604104	0.854627	0.871536	0.848561	0.803815	0.586343	0.352368	0.372548
0.198057	0.232686	0.370412	0.533968	0.615932	0.617381	0.666793	0.703294	0.718061	0.658845	0.559812	0.508368	0.406339	0.214497	0.0307652	NaN	NaN	NaN	NaN	NaN	NaN	NaN	NaN	NaN	NaN	NaN	NaN	NaN	NaN	NaN	NaN	NaN	NaN	0.0654966	0.0507408	0.0123595	NaN	NaN	NaN	NaN	NaN	NaN	0.0207862	0.257424	0.51226	0.666641	0.690314	0.653682	0.599533	0.595688
0.592762	0.649008	0.245149	0.233322	0.144884	NaN	NaN	0.13461	0.0835716	0.0361962	0.016963	NaN	0.123225	0.273097	0.122467	0.348013	0.153399	0.162405	0.234229	0.287634	0.354572	0.381501	0.407935	0.516712	0.586556	0.536262	0.44472	0.337353	0.217176	0.175886	0.191307	0.130196	0.113386	0.177123	0.247788	0.329347	0.41442	0.41976	0.272542	0.0905829	NaN	NaN	NaN	NaN	NaN	NaN	NaN	NaN	NaN	NaN
NaN	NaN	NaN	0.109391	0.243053	0.3411	0.431749	0.38586	0.226667	0.0873008	0.0372463	0.128027	0.381592	0.556348	0.631182	0.646849	0.650576	0.698976	0.767538	0.787208	0.744611	0.673678	0.604148	0.564402	0.575298	0.600065	0.551664	0.38565	0.201745	0.223941	0.2073	0.132795	0.0802206	0.149379	0.234059	0.319925	0.431927	0.526537	0.558481	0.549718	0.5294	0.503966	0.510366	0.53659	0.533435	0.500138	0.488011	0.516995	0.554508	0.553852
0.348323	0.140612	0.206939	0.366424	0.516975	0.571416	0.557743	0.566239	0.655758	0.730076	0.746549	0.697404	0.620663	0.601303	0.625265	0.652827	0.591177	0.458713	0.280966	0.185806	0.327381	0.442111	0.405545	0.448494	0.413862	0.389134	0.410118	0.45547	0.50148	0.53856	0.575007	0.621089	0.669358	0.713762	0.776624	0.837173	0.867966	0.871323	0.856187	0.832743	0.812909	0.81159	0.833336	0.845805	0.84026	0.828331	0.819164	0.824995	0.845459	0.868266
NaN	0.300595	0.140667	0.269175	0.430413	0.547354	0.549284	0.542032	0.544421	0.543033	0.514816	0.463128	0.447057	0.477195	0.509962	0.505553	0.51175	0.499401	0.463774	0.481837	0.557987	0.617936	0.648859	0.672133	0.693054	0.750346	0.806054	0.816561	0.821004	0.844558	0.872724	0.894848	0.913587	0.924634	0.924004	0.918277	0.923751	0.939962	0.951029	0.948388	0.93306	0.916315	0.914928	0.930874	0.949507	0.951199	0.930867	0.894393	0.860915	0.847855
0.433793	0.36925	0.367571	0.332746	0.248643	0.195761	0.183988	0.169613	0.149947	0.113493	0.102285	0.134339	0.280213	0.407535	0.46689	0.442563	0.355902	0.247041	0.0951873	0.0322802	0.217496	0.298045	0.286974	0.305116	0.328994	0.361122	0.387022	0.404754	0.443161	0.412146	0.302349	0.244664	0.282119	0.3928	0.477665	0.412409	0.227946	0.0833251	0.0646593	0.172054	0.346804	0.524566	0.645563	0.715748	0.767921	0.81098	0.844526	0.875915	0.888735	0.857813
0.581412	0.420968	0.303158	0.407019	0.392671	0.221661	0.0209646	NaN	NaN	0.128319	0.354138	0.453936	0.479822	0.424437	0.281903	0.242191	0.387311	0.531694	0.6313	0.657225	0.617991	0.538176	0.418438	0.325704	0.32243	0.302319	0.263045	0.273095	0.271765	0.223798	0.214683	0.33231	0.481678	0.547056	0.5361	0.510777	0.526404	0.559384	0.594218	0.616949	0.615826	0.592882	0.522565	0.373446	0.511489	0.581164	0.596776	0.531746	0.31614	0.643851
0.370031	0.330319	0.215661	0.0708124	0.00867796	0.0346884	0.0767994	0.158282	0.255164	0.289333	0.265358	0.216137	0.110895	0.0541667	0.136214	0.310585	0.413451	0.385365	0.227289	0.789204	0.790599	0.702755	0.577786	0.403549	0.0129218	NaN	NaN	NaN	NaN	NaN	NaN	NaN	NaN	NaN	NaN	NaN	0.308272	0.573734	0.669681	0.641406	0.530438	0.488814	0.468504	0.459497	0.613278	0.391166	0.701902	0.713951	0.763525	0.80183
NaN	NaN	NaN	NaN	NaN	NaN	NaN	NaN	0.235087	0.432212	0.583451	0.679273	0.717533	0.731517	0.76203	0.767908	0.733886	0.694627	0.674742	0.667462	0.678324	0.718457	0.778495	0.848474	0.884631	0.864253	0.822856	0.787735	0.748781	0.690171	0.63303	0.613844	0.622237	0.590552	0.460458	0.2525	0.0375558	NaN	NaN	NaN	0.253017	0.572231	0.717011	0.765381	0.797491	0.836624	0.870292	0.877513	0.857649	0.808904
0.54326	0.599805	0.392369	0.592596	0.520458	0.385361	0.25411	0.0512963	NaN	NaN	NaN	NaN	NaN	NaN	NaN	NaN	NaN	NaN	NaN	NaN	0.0102809	0.236373	0.274916	0.274481	0.209159	0.149428	0.150131	0.178486	0.21817	0.281523	0.344947	0.383115	0.352496	0.260877	0.192862	0.173007	0.142846	0.165824	0.248689	0.314259	0.353871	0.348086	0.36289	0.474078	0.57854	0.576644	0.479036	0.322872	0.177209	NaN
0.39469	0.476458	0.463447	0.455482	0.379847	0.383955	0.326061	0.288828	0.322114	0.406798	0.505533	0.54784	0.527896	0.76084	0.760396	0.694592	0.55614	0.645245	0.646361	0.602308	0.517754	0.483417	0.480043	0.461668	0.464822	0.483387	0.475174	0.450832	0.444456	0.461085	0.491097	0.493956	0.456471	0.422167	0.432597	0.482051	0.533721	0.565602	0.580021	0.577224	0.541264	0.497316	0.472044	0.409994	0.412215	0.63459	0.713285	0.764243	0.821566	0.844242
0.650511	0.537256	0.408482	0.363128	0.385581	0.346511	0.260384	0.228781	0.0136975	0.0858417	0.463484	0.505901	0.0627988	0.0182845	0.472104	0.468385	0.527046	0.602639	0.62706	0.587364	0.539655	0.497874	0.468003	0.463774	0.460388	0.373913	0.386726	0.385791	0.410782	0.466978	0.248466	0.220256	0.231222	0.280454	0.324905	0.344093	0.455639	0.555215	0.611856	0.664066	0.730032	0.753147	0.652598	0.51238	0.3802	0.241421	0.265128	0.373744	0.63046	0.723046
0.250715	0.235256	0.269433	0.321456	0.340921	0.328955	0.339815	0.383823	0.407242	0.371649	0.435252	0.586486	0.660268	0.654111	0.58894	0.443132	0.268452	0.0664949	NaN	NaN	NaN	NaN	0.0772464	0.108499	0.0954272	0.145698	0.109238	0.154522	0.056798	NaN	NaN	NaN	NaN	NaN	0.0524037	0.213564	0.308994	NaN	0.388923	0.380249	0.393104	0.432702	0.197365	NaN	NaN	NaN	NaN	NaN	0.0679658	0.0422992
NaN	NaN	0.133639	0.280013	0.222268	0.168076	0.239292	0.340818	0.299312	0.0828061	0.101514	0.114018	0.144549	0.255426	0.383516	0.127711	0.520215	0.470142	0.377772	0.386999	0.486033	0.494573	0.447079	0.41307	0.437426	0.495262	0.514347	0.483638	0.457992	0.483893	0.48741	0.407612	0.32786	0.317747	0.307066	0.263382	0.165984	0.178921	0.41597	0.507383	0.539105	0.470374	0.21458	NaN	NaN	NaN	NaN	NaN	NaN	NaN
NaN	NaN	NaN	0.0407686	0.0287248	NaN	NaN	NaN	0.079843	0.48057	0.66864	0.672781	0.662818	0.614407	0.524708	0.556756	0.653347	0.717314	0.749334	0.755359	0.704245	0.663892	0.596038	0.508705	0.460102	0.46161	0.483213	0.501708	0.505618	0.51569	0.558591	0.600062	0.643231	0.703419	0.77923	0.840169	0.852071	0.846417	0.859516	0.868935	0.836569	0.722937	0.544202	0.0227245	NaN	0.0589894	0.133885	0.202088	0.287934	0.364534
0.476698	0.399391	0.355674	0.332385	0.302245	0.298612	0.288707	0.266507	0.271695	0.284164	0.273874	0.270971	0.312194	0.326769	0.291707	0.25675	0.235476	0.210247	0.216495	0.316215	0.46462	0.568659	0.635501	0.729319	0.817416	0.860418	0.876039	0.875724	0.843792	0.785465	0.721284	0.654767	0.579064	0.496423	0.44205	0.423315	0.395988	0.297743	0.175102	0.129126	0.146797	0.159938	0.173509	0.169996	0.116639	0.0501985	0.119496	0.231182	0.288981	0.32347
0.20469	0.209262	0.174046	0.084193	NaN	NaN	NaN	NaN	NaN	NaN	NaN	NaN	NaN	NaN	0.00359794	0.114179	0.210468	0.30055	0.378232	0.42638	0.511921	0.619401	0.630341	0.56173	0.521923	0.569168	0.651573	0.704838	0.72798	0.727533	0.728786	0.769889	0.816151	0.835263	0.831483	0.8114	0.784924	0.74592	0.677768	0.549201	0.321919	0.483425	0.650311	0.734977	0.703747	0.541277	0.359918	0.362032	0.380871	NaN
NaN	NaN	NaN	NaN	NaN	0.0223761	0.0134646	0.0256314	0.0498355	0.0624446	0.0896709	0.0813946	0.0159685	NaN	NaN	0.0797356	0.0906811	0.161417	0.275199	0.354286	0.4219	0.528304	0.68224	0.814178	0.885052	0.915076	0.928363	0.934842	0.942642	0.95137	0.955256	0.954963	0.947661	0.933164	0.918463	0.904922	0.870341	0.792946	0.69214	0.56561	0.386097	0.155592	NaN	NaN	NaN	NaN	0.441544	0.802028	0.823233	0.730425
0.114776	NaN	NaN	NaN	NaN	0.132143	0.156005	0.0109039	NaN	NaN	NaN	NaN	NaN	NaN	NaN	NaN	0.00347375	0.136914	0.256671	0.319621	0.309815	0.249637	0.0439683	0.186744	0.375436	0.53767	0.648496	0.724589	0.78597	0.842071	0.88649	0.923424	0.952908	0.973761	0.972106	0.950593	0.920153	0.880345	0.831174	0.776857	0.714522	0.635927	0.550361	0.553752	0.288784	0.594413	NaN	0.296778	0.0121591	NaN
0.0337409	NaN	NaN	NaN	0.0190117	0.0915464	0.0983527	0.258486	0.345263	0.39965	0.396963	0.386812	0.431633	0.495553	0.503453	0.447064	0.376306	0.255576	0.0367962	NaN	NaN	NaN	NaN	NaN	NaN	NaN	NaN	NaN	0.00331223	0.093842	0.174366	0.205032	0.247946	0.324808	0.399365	0.428103	0.356184	0.462108	0.499855	0.498745	0.491093	0.491275	0.492656	0.472228	0.432685	0.388151	0.328972	0.235511	0.317814	0.137219
0.136341	0.0631977	0.0696099	0.0237959	NaN	NaN	NaN	NaN	NaN	NaN	0.0322676	0.0437609	0.0294476	NaN	0.0276484	0.0158016	NaN	NaN	NaN	NaN	NaN	NaN	NaN	NaN	0.0775539	0.220631	0.30904	0.382413	0.468392	0.531851	0.58836	0.667723	0.761249	0.834559	0.885596	0.922611	0.94737	0.959224	0.962548	0.959356	0.95477	0.952733	0.946153	0.91099	0.746299	0.0763727	0.346838	0.494818	0.598635	0.680304
0.3961	0.45037	0.471274	0.466946	0.471988	0.499333	0.523315	0.504589	0.450045	0.436219	0.457568	0.47099	0.530107	0.603701	0.666011	0.721346	0.768728	0.799831	0.822234	0.829357	0.805437	0.773854	0.744531	0.727073	0.698012	0.652419	0.62151	0.58254	0.453221	0.385687	0.346006	0.348362	0.45725	0.56758	0.604067	0.594949	0.59047	0.644394	0.746633	0.78101	0.721931	0.652333	0.57684	0.511174	0.486383	0.50136	0.542036	0.579894	0.578344	0.509791
NaN	0.0631736	0.132267	0.153029	0.165845	0.215297	0.259676	0.248521	0.229621	0.376978	0.419287	0.309067	0.160702	0.0502653	0.0224875	0.0673409	0.172932	0.335752	0.482174	0.572954	0.646474	0.672177	0.626375	0.591146	0.595328	0.588572	0.549445	0.536258	0.565422	0.63146	0.704248	0.665911	0.439427	0.178358	0.178487	0.354918	0.570214	0.771498	0.885477	0.89059	0.822806	0.732221	0.625031	0.524687	0.480675	0.450011	0.372611	0.283113	0.265697	0.366324
0.314653	0.315814	0.221841	0.157398	0.197222	0.348789	0.442732	0.358632	0.211705	0.106166	0.0856852	0.143263	0.231675	0.260562	0.21329	0.0523904	NaN	NaN	NaN	NaN	0.0677146	0.0314073	NaN	0.0401632	0.156379	0.364632	0.531431	0.384008	0.0377783	NaN	NaN	NaN	NaN	0.200389	0.481687	0.586982	0.600456	0.603099	0.627903	0.672591	0.71746	0.737286	0.722989	0.670955	0.538639	0.733918	0.849979	0.786549	0.887296	0.963392
NaN	0.00458607	0.110546	0.253823	0.400523	0.471138	0.41583	0.505171	0.478544	0.398257	0.256405	0.316533	0.317178	0.43649	0.55509	0.640173	0.48092	0.333675	0.16932	0.0151772	NaN	NaN	NaN	NaN	NaN	0.242121	0.58465	0.711216	0.732654	0.730875	0.714246	0.663868	0.599474	0.514212	0.459577	0.45799	0.61329	0.437247	0.555536	0.440584	0.36241	0.37113	0.54386	0.741319	0.799669	0.811422	0.830828	0.841308	0.826378	0.788309
0.309899	0.208993	0.0818957	0.165377	0.275715	0.372976	0.462527	0.510636	0.552757	0.607191	0.648825	0.657377	0.594497	0.543643	0.575574	0.56496	0.501787	0.430378	0.368098	0.31453	0.273687	0.233015	0.167301	0.101471	0.0675005	0.120395	0.246348	0.326787	0.374395	0.401561	0.418185	0.426056	0.441565	0.525424	0.603006	0.544581	0.404853	0.326877	0.393631	0.565432	0.712684	0.800558	0.852133	0.871995	0.866796	0.826426	0.739436	0.597359	0.401035	0.141632
0.433509	0.274635	0.244588	0.212945	0.123343	0.151412	0.237621	0.212432	0.082802	NaN	NaN	0.103991	0.421253	0.6254	0.560924	0.292478	0.26394	NaN	NaN	NaN	NaN	NaN	NaN	NaN	NaN	0.0403827	0.120148	0.246843	0.340418	0.19705	0.257539	0.323957	0.447568	0.500744	0.474989	0.429254	0.425609	0.454312	0.559892	0.629786	0.667806	0.707683	0.747498	0.7833	0.818122	0.830317	0.778552	0.577751	0.327443	0.128021
0.439866	0.4904	0.561287	0.622286	0.662383	0.708231	0.705019	0.593397	0.433257	0.345988	0.355099	0.434912	0.555991	0.683082	0.75015	0.734789	0.660421	0.559552	0.440961	0.327786	0.267597	0.268503	0.300508	0.291895	0.232015	0.21132	0.28809	0.451447	0.65259	0.721609	0.515156	0.220783	0.18737	0.2914	0.419017	0.551964	0.654077	0.700786	0.68527	0.645463	0.592323	0.604459	0.702772	NaN	0.546091	0.485174	0.571502	0.595971	0.592175	0.566784
NaN	0.0268729	0.056173	0.278119	0.262748	0.126573	0.0428557	0.0819593	0.178289	0.246423	0.261126	0.250369	0.120501	0.0151382	0.0525488	0.132525	0.176714	0.199466	0.209911	0.253446	0.350372	0.341952	0.301592	0.332026	0.38804	0.405927	0.388841	0.178524	0.451242	0.584179	0.370672	0.346219	0.631026	0.594391	0.5741	0.574968	0.631814	0.687113	0.739861	0.792545	0.832453	0.865007	0.887129	0.893236	0.889945	0.884584	0.875921	0.857244	0.814631	0.741465
0.192637	0.43453	0.622107	0.626602	0.515266	0.456326	0.472675	0.499973	0.526572	0.494239	0.407287	0.325161	0.273705	NaN	0.0282514	NaN	NaN	0.228295	NaN	NaN	0.415002	0.391731	0.312639	0.235799	0.285751	0.240423	0.108099	NaN	NaN	0.00499874	0.0477166	0.0993894	0.0505966	0.242033	0.0289503	0.122194	NaN	0.0706256	0.077936	0.348665	0.708469	0.892496	0.938091	0.922152	0.876634	0.789538	0.650193	0.522495	0.481317	0.460045
NaN	NaN	NaN	0.0688696	0.194243	0.277366	0.368879	0.458316	0.47966	0.432067	0.339228	0.194442	0.165654	0.122492	0.0521166	NaN	NaN	NaN	NaN	NaN	NaN	0.0406858	0.111371	0.121177	0.0854166	0.263843	0.21898	0.273191	0.290549	0.313875	0.379995	0.437939	0.45625	0.44613	0.391126	0.311576	0.188632	0.193855	0.375305	0.459221	0.320145	0.768138	0.871616	0.892001	0.862432	0.788623	0.643138	0.519827	0.485065	0.41978
0.240614	0.311838	0.373012	0.473114	0.546322	0.562479	0.59595	0.619984	0.621158	0.651505	0.702865	0.735218	0.735373	0.711496	0.676343	0.637005	0.595327	0.542179	0.444614	0.35227	0.305824	0.272162	0.287557	0.410668	0.517549	0.5356	0.543173	0.579017	0.587472	0.572425	0.571902	0.575832	0.562041	0.538584	0.503825	0.228959	0.394891	0.340389	0.318484	0.168176	0.462023	0.579459	0.601996	0.58688	0.614345	0.665471	0.691778	0.657891	0.579954	0.607072
0.502981	0.623159	0.651043	0.660008	0.715123	0.733317	0.679019	0.619555	0.621582	0.675371	0.730353	NaN	0.649946	0.388171	0.0133884	NaN	NaN	NaN	NaN	NaN	NaN	NaN	NaN	NaN	NaN	NaN	0.100584	0.132671	0.0990255	0.000325717	NaN	0.149589	0.439032	0.634631	0.737367	0.773318	0.794739	0.813807	0.828261	0.849193	0.85373	0.808931	0.72688	0.641279	0.542285	0.47764	0.469957	0.382269	0.212993	0.188266
0.300575	0.296611	0.312162	0.398646	0.490222	0.530655	0.546932	0.588841	0.636945	0.651463	0.617481	0.573222	0.533689	0.512329	0.528461	0.592036	0.657784	0.689031	0.70571	0.726412	0.74569	0.754558	0.761606	0.787328	0.815609	0.834197	0.842622	0.833586	0.81177	0.808574	0.840469	0.883354	0.911639	0.918936	0.902627	0.853229	0.73635	0.501147	0.203644	NaN	0.199421	0.392198	0.575441	0.715029	0.81068	0.870759	0.899442	0.898071	0.851529	0.728281
0.00356846	0.0294856	0.0518086	0.028186	NaN	NaN	0.0783824	0.16548	0.3429	0.676158	0.773104	0.745667	0.709856	0.611985	0.461183	0.31926	0.225029	0.0941933	NaN	NaN	NaN	NaN	0.0829424	0.130833	0.21552	0.321769	0.303436	0.203152	0.227728	0.162397	0.0479218	0.0749511	0.219751	0.391732	0.538547	0.585184	0.529781	0.45414	0.432343	0.468091	0.521598	0.549945	0.565697	0.585136	0.608746	0.632865	0.635979	0.622502	0.587187	0.511524
0.786833	0.748721	0.681659	0.662117	0.696968	0.752045	0.71262	0.559893	0.373936	0.509306	0.332089	0.597724	0.639601	0.573839	0.450866	0.266529	0.0714939	NaN	NaN	0.00208699	0.104831	0.139801	0.0724401	NaN	NaN	NaN	NaN	NaN	NaN	NaN	NaN	NaN	0.0479287	0.173239	0.339623	0.50131	0.590194	0.604106	0.570822	0.526719	0.499969	0.496307	0.492673	0.449233	0.39123	0.444897	0.529844	0.608487	0.652456	0.655584
0.0167132	0.0840229	0.174382	0.289641	0.42464	0.533927	0.560815	0.563676	0.585812	0.594308	0.596457	0.61172	0.60784	0.619883	0.621908	0.516021	0.405534	0.396525	0.377733	0.325972	0.336995	0.460567	0.610519	0.67579	0.687679	0.698408	0.689572	0.63833	0.571145	0.506075	0.467657	0.451228	0.412013	0.138231	0.258908	0.235222	0.199951	0.319257	0.326585	0.425314	0.523729	0.385776	0.0794526	0.245704	0.359934	0.449102	0.51937	0.564737	0.585959	0.585731
0.399311	0.456762	0.467941	0.436873	0.421302	0.467553	0.564831	0.653559	0.720931	0.723055	0.669052	0.58161	0.284608	0.202526	0.751276	0.79966	0.792927	0.745015	0.726796	0.698299	0.622088	0.578611	0.649224	0.7504	0.789176	0.765087	0.704777	0.669184	0.636703	0.541308	0.414108	0.31095	0.221032	0.123794	0.0207287	NaN	0.250811	0.442645	0.597949	0.676623	0.678982	0.784687	0.842951	0.846368	0.838381	0.846636	0.831774	0.787511	0.786443	0.810559
NaN	NaN	0.199636	0.0698988	0.0905466	0.201836	0.31614	0.246204	0.278309	0.295757	0.202199	0.144666	0.174355	0.19655	0.183789	0.220827	0.194769	0.0288481	NaN	NaN	NaN	NaN	NaN	NaN	NaN	NaN	NaN	NaN	NaN	NaN	NaN	NaN	NaN	NaN	0.0119024	0.116864	0.178663	0.24873	0.340471	0.440335	0.523901	0.586887	0.661601	0.74708	0.808878	0.828525	0.791515	0.685682	0.532726	0.373476
NaN	0.10837	0.165804	0.194658	0.222837	0.2131	0.147047	0.107953	0.0637418	NaN	NaN	NaN	NaN	NaN	0.101351	0.15091	0.0881903	NaN	NaN	0.00773097	0.0357376	0.100881	0.201777	0.271678	0.331746	0.413013	0.501536	0.626624	0.688496	0.643029	0.482126	0.315056	0.16353	0.00366037	NaN	NaN	NaN	NaN	0.0899546	0.247024	0.382324	0.45916	0.481026	0.485462	0.496218	0.502986	0.488143	0.468618	0.481659	0.487955
0.216478	0.243491	0.275397	0.287833	0.29358	0.325495	0.392645	0.474187	0.476997	0.353725	0.208155	0.106375	0.0297209	0.102048	0.0913785	0.110187	0.085303	NaN	NaN	NaN	NaN	0.0517367	0.0941983	0.112338	0.08569	0.18946	0.278928	0.381446	0.5191	0.629223	0.681586	0.710184	0.746286	0.772364	0.76591	0.751812	0.73763	0.688576	0.587727	0.466107	0.557488	0.609711	0.603551	0.563431	0.514441	0.477587	0.486663	0.493792	0.458443	0.427859
NaN	NaN	NaN	NaN	NaN	NaN	0.0012343	NaN	NaN	NaN	NaN	NaN	0.000485939	NaN	NaN	0.0839859	0.0784414	NaN	NaN	NaN	NaN	0.0131739	NaN	0.0561261	0.0444032	0.0442337	0.0714591	0.0581578	0.0602385	0.0353104	0.00295769	NaN	NaN	NaN	NaN	NaN	0.179352	0.340608	0.418633	0.443813	0.460827	0.508725	0.584234	0.642364	0.649283	0.577454	0.477979	0.456352	0.536417	0.608638
0.296663	0.375236	0.491811	0.639597	0.682504	0.52208	0.560605	0.763225	0.676971	0.376203	0.205102	0.141767	0.0554449	NaN	NaN	NaN	NaN	NaN	NaN	NaN	NaN	NaN	NaN	NaN	NaN	0.0135042	NaN	NaN	NaN	0.0429422	0.110467	0.0854837	NaN	NaN	NaN	0.0206561	0.0797713	0.166442	NaN	0.18481	0.207907	0.232432	0.237004	0.186455	0.106314	0.0864753	0.107126	0.0802338	NaN	0.084675
NaN	NaN	NaN	NaN	NaN	NaN	NaN	NaN	NaN	0.265644	0.0381441	0.0144569	0.119161	0.0160268	NaN	0.0145568	0.0220047	NaN	NaN	NaN	NaN	NaN	NaN	NaN	NaN	NaN	0.069442	0.100272	0.031749	NaN	0.0230176	0.066197	0.100839	NaN	0.111663	0.27327	0.467593	0.582787	0.605389	0.630282	0.664516	0.655098	0.601279	0.542816	0.511296	0.528727	0.571588	0.58601	0.593093	0.629557
0.644904	0.645166	0.628016	0.629256	0.670192	0.714732	0.694443	0.568762	0.383965	0.225242	0.0860912	NaN	0.0570641	0.126988	NaN	0.0998889	0.156921	0.151983	0.18314	0.29081	0.310249	0.2426	0.150351	0.104426	0.14475	0.300509	0.494978	0.587297	0.599939	0.55438	0.462519	0.408626	0.277445	0.472661	0.439213	NaN	NaN	0.473486	0.519857	0.544367	0.586182	0.569856	0.395569	0.199531	0.133421	0.278117	0.361643	0.347143	0.277409	0.227279
0.460144	0.58527	0.583319	0.384229	0.237212	0.252221	0.304902	0.292527	0.200567	0.0629271	NaN	NaN	0.0307144	0.224125	0.511747	0.592746	0.33095	0.0667165	0.0332565	0.117109	0.130789	0.0465391	NaN	NaN	NaN	0.00128757	0.0619881	0.0490697	0.0936354	0.135432	0.126573	0.128368	0.191752	0.328356	0.458635	0.506786	0.491329	0.415703	0.287585	0.12172	0.114433	0.140711	0.128765	0.0967683	0.138895	0.236947	0.380796	0.602856	0.67938	0.658839
0.808644	0.758137	0.657177	0.538525	0.454549	0.532432	0.571185	0.571228	0.560059	0.582019	0.615775	0.620158	0.607519	0.596437	0.553064	0.462425	0.364867	0.28798	0.259371	0.202714	0.284728	0.273659	0.268622	0.312306	0.317369	0.338987	0.426477	0.4273	0.380769	0.371338	0.395288	0.405112	0.419654	0.453163	0.509217	0.554572	0.509001	0.387282	0.265022	0.165204	0.0911272	0.167316	0.304319	0.406955	0.444532	0.438663	0.409791	0.358026	0.282892	0.169491
0.674895	0.661171	0.626907	0.603755	0.611634	0.645999	0.687842	0.720997	0.746622	0.772341	0.805116	0.831723	0.833117	0.80489	0.76589	0.73484	0.702769	0.670439	0.626946	0.558372	0.490627	0.428373	0.354266	0.299756	0.243994	0.176786	0.120662	0.0583382	0.0714106	0.19612	0.292622	0.372709	0.440628	0.464157	0.501425	0.587443	0.64335	0.634776	0.610064	0.638599	0.727413	0.795421	0.76752	0.677843	0.585318	0.588112	0.651596	0.682867	0.708946	0.734565
NaN	NaN	NaN	0.00714561	0.0723579	NaN	0.101067	0.383392	0.398401	0.37156	0.365625	0.348964	0.293354	0.256074	0.310769	0.43207	0.51055	0.583382	0.39237	0.139096	0.0457485	0.00212239	NaN	NaN	0.0290861	0.120822	0.21284	0.306119	0.307491	0.231882	0.184168	0.218698	0.296136	0.349549	0.344551	0.253875	0.405329	0.351861	0.240984	0.0926217	NaN	NaN	NaN	0.032379	0.103521	0.184034	0.264394	0.308285	0.325018	0.335878
0.36035	0.340798	0.277116	0.21171	0.131345	0.106943	0.0534746	0.0281047	0.257178	0.338886	0.423845	0.488479	0.403631	0.42382	0.39694	0.346656	0.371617	0.318523	0.392302	0.479457	0.450353	0.292664	0.229764	0.233692	0.194908	0.104477	0.00262793	NaN	NaN	NaN	NaN	NaN	NaN	NaN	NaN	NaN	NaN	NaN	0.00647529	0.225098	0.430455	0.609917	0.729004	0.765935	0.711814	0.57385	0.397385	0.230369	0.143703	0.223848
NaN	NaN	NaN	NaN	NaN	0.145949	0.0870259	0.161196	0.207756	0.614517	0.255521	0.621082	0.0476524	0.0117955	0.0112886	0.00962101	0.0536186	0.124281	0.21698	0.265387	0.271755	0.290576	0.325197	0.344855	0.356942	0.343105	0.337555	0.357948	0.370509	0.340553	0.261017	0.273403	0.369498	0.447948	0.445644	0.38041	0.306275	0.248685	0.181786	0.0447947	NaN	0.0269749	0.213514	0.427859	0.571066	0.655255	0.721941	0.753547	0.695316	0.462226
Monkey B Coefficient for 1st reach (neuron*bins)
0.0236123	0.040941	0.0517286	0.0546257	0.0482231	0.0372331	0.0172141	0.0342151	0.0451577	-0.00540618	0.0209372	0.0274551	0.0327044	0.0395467	-0.0211392	-0.0179124	0.0404006	0.0446023	0.0510819	0.0539107	-0.0578423	-0.0668639	-0.0799735	-0.0957194	-0.108663	-0.117363	-0.125158	-0.12883	-0.124363	-0.118308	-0.113821	-0.110393	-0.110643	-0.114356	-0.117264	-0.113194	-0.096643	-0.0671004	-0.0146192	-0.000361809	-0.0384794	-0.0721989	0.102732	0.12893	0.144929	0.150267	0.147246	0.137455	0.130852	0.134146
0.00167897	0.00138092	0.00134538	0.00118047	0.000673428	-1.12835e-05	-0.000823716	-0.00156966	-0.00213816	-0.00255444	-0.00262935	-0.00261492	-0.00262496	-0.00259669	-0.0022395	-0.00114134	0.000340174	-0.0032839	-0.00471889	-0.0059676	-0.00788051	-0.0102428	0.00926565	0.0146897	0.0223175	0.032379	0.044485	0.060613	0.0818371	0.106885	0.137172	0.176573	0.225859	0.283978	0.347734	0.41198	0.466782	0.496824	0.498523	0.481302	0.453582	0.416491	0.369877	0.313888	0.251217	0.187085	0.129732	0.0789893	0.0693273	0.0440315
0.0627779	0.058471	-0.0550519	-0.0555926	-0.0516032	-0.0372357	-0.0310587	-0.0329469	-0.0370327	-0.0389274	-0.0370221	-0.0325635	-0.021574	0.00248958	-0.00326847	-0.00143564	0.000173106	0.00590114	0.0108791	0.00822496	-0.015344	-0.0179181	-0.0222145	-0.0294183	-0.0348795	-0.0378894	-0.0407441	-0.0451227	-0.0455174	-0.0482316	-0.0533191	-0.0524775	-0.052118	-0.0592772	0.0700886	0.0759535	0.0733966	0.0688497	0.0665147	0.0639646	0.0607498	0.0597602	0.0554046	0.0609687	0.0885293	0.127781	0.158848	0.167409	0.162874	0.134267
0.00963083	0.0125163	0.0124956	0.00829245	0.0102075	0.0221473	0.027816	0.0218728	0.015206	0.0117234	0.0135531	0.0171608	0.0195396	0.0217679	0.0249608	0.0307421	0.0383015	0.0468867	0.0581471	0.066546	0.0654379	0.0579796	0.0512734	0.0476689	0.0450527	0.0402317	0.0364328	0.0344308	0.0258074	0.00784453	-0.0104611	0.0352248	0.0332616	-0.0188952	-0.00276748	0.0335051	0.0975189	0.194842	0.293928	0.376715	0.428352	0.444672	0.43286	0.409092	0.37624	0.317249	0.228111	0.125149	0.0253367	-0.0484358
0.0112846	-0.0144852	0.0108414	-0.0155108	-0.0195611	-0.0206361	-0.00392158	0.00357324	0.00286678	-0.0035917	-0.0103594	-0.0218632	0.0238575	0.0240013	0.0210775	0.0145183	0.0108725	0.00283869	0.0124837	0.0266851	0.0349036	0.0319741	0.0228234	0.0139165	0.0044837	-0.00447185	0.0116674	0.0187277	0.0287457	0.0437978	0.0587257	0.0665727	0.0710629	0.0777361	0.0858999	0.0974258	0.113936	0.0942402	0.124508	0.154158	0.178345	0.191905	0.189694	0.172402	0.145023	0.114302	0.0843642	-0.0550255	0.0146426	0.102976
-0.0189684	-0.0139755	-0.010038	-0.00818061	-0.0035952	0.00473567	0.00882632	0.0136596	-0.000136055	-0.00692762	-0.010913	-0.0114253	-0.00858175	-0.0057445	-0.00618872	-0.00951967	-0.0026515	0.00547437	0.0111318	0.0128385	0.0117811	0.00706589	0.00150422	-0.00398361	0.00983215	0.0150191	0.028418	0.0396242	0.0464758	0.0510094	0.0551025	0.0593913	0.0625604	0.0585795	0.0388532	-0.000508395	-0.0924515	-0.159472	-0.226317	-0.281121	-0.312404	-0.314671	-0.296285	-0.268176	-0.233603	-0.186603	-0.125935	-0.0683515	0.0625971	0.0895476
0.114911	0.122952	0.132105	0.146333	0.165076	0.183383	0.203474	0.215442	0.213207	0.202238	-0.192889	-0.196551	-0.206414	-0.212455	0.199828	0.183188	0.157723	0.133853	0.129337	0.124417	0.104086	0.0716422	-0.0438151	0.0109201	-0.0720305	-0.0637403	-0.0538742	-0.0526792	-0.0575762	-0.0619813	-0.0622698	-0.0575674	-0.0498912	-0.0413106	-0.0338319	0.0250234	-0.0136658	0.00984981	0.0287201	-0.0307679	-0.0390051	-0.0495155	-0.0515639	-0.0423688	-0.0152801	-0.0200081	0.0245175	-0.0036668	0.00350149	0.00400408
0.0605659	0.071802	0.0770057	0.0794775	0.0829527	-0.0756135	0.0689712	0.0597605	0.0197049	0.00141145	0.0198063	0.0449142	0.0659029	-0.0784416	-0.087745	-0.0971468	-0.106609	-0.112531	-0.112018	-0.106965	-0.0937527	-0.0712541	-0.0534717	-0.0479561	-0.0480268	-0.0504642	-0.0929382	-0.100589	-0.111378	-0.114035	-0.108928	-0.10125	-0.0989833	-0.101451	-0.097638	0.0250603	-0.038069	-0.0538756	-0.068365	-0.0788708	-0.0810299	-0.0651571	-0.0271017	0.00116264	0.0656781	0.106034	0.131392	0.149221	0.168285	0.190194
0.0875419	0.0893316	0.086133	0.0721703	0.0542954	0.0467915	0.0539813	0.0711936	0.0825883	0.086224	0.0770373	0.083879	0.0950921	0.104254	0.123634	0.15304	0.173095	0.174158	0.159607	0.138825	0.124376	0.119812	0.109498	0.0957054	0.0816925	0.066546	0.0498402	-0.0740098	0.0749224	0.0629183	0.0518163	0.0479873	0.0501047	0.00887645	-0.00220814	0.0462409	0.0208517	0.0290686	0.0417339	0.055376	0.0485824	0.0573872	0.0559333	0.0470288	-0.0339997	0.0138115	0.0604705	-0.0821134	0.079838	0.0567214
-0.0269041	-0.0302072	-0.0305592	-0.0270014	-0.0223489	-0.0227029	-0.0379035	-0.0482165	-0.05197	-0.0450101	-0.0309998	-0.0207958	-0.0197885	-0.0221347	0.0211715	0.0157057	-0.00308533	0.0167903	0.0361253	0.0472797	0.0471532	0.0943344	0.0984079	0.107077	0.116377	0.124755	0.127771	0.126071	0.126758	0.136314	0.157237	0.185765	0.209955	0.225688	0.241294	0.260465	0.283717	0.30864	0.322252	0.29264	0.227761	0.218521	0.211977	0.202963	0.113153	0.10969	0.10293	0.0899383	0.0667777	0.0241738
0.000695736	0.00163793	0.00388981	0.00429061	0.00214939	0.000875653	0.00886089	0.00807635	0.00531422	-0.00468018	-0.00889452	0.0175537	0.0262693	0.0279368	0.0297304	0.0315876	0.033723	0.0368852	0.0410264	0.0467142	0.0528959	0.0572983	0.0615566	0.0687933	0.0772981	0.0816367	0.0870591	0.102854	0.123608	0.143134	0.164603	0.188124	0.211512	0.231179	0.249708	0.274559	0.295408	0.298953	0.290562	0.276775	0.254179	0.227598	0.206101	0.1906	0.173965	0.145804	0.116225	0.104598	0.106045	0.0952886
0.00273749	0.00243298	0.00206844	0.000790105	0.000968044	-0.00279243	0.00322008	0.00503974	0.00695878	0.00818093	0.00855609	0.00920828	0.0106738	0.0119138	0.0122294	0.0119215	0.00963502	0.00635446	0.0101313	0.0082747	0.0076186	0.00723754	0.0068809	0.00521274	-0.00146641	-0.0013112	-0.00326536	-0.00440536	-0.00571448	-0.00715181	-0.00792765	-0.00817009	-0.00872587	-0.00956363	0.0100621	0.00906143	0.00202687	-0.00688597	-0.0201764	-0.0379266	0.0578404	0.0755385	0.087507	0.0947851	0.100627	0.105698	0.107956	0.106338	0.100569	0.0879772
-0.00324154	0.00246589	0.00228326	0.00281885	0.00399817	0.00508802	0.00611676	0.0070651	0.00751628	0.00771667	-0.00794979	-0.00791708	-0.00785654	-0.00793948	-0.0078564	-0.00777804	-0.0068326	-0.0112029	-0.0125689	-0.0120861	-0.0102802	-0.0090944	-0.00932725	-0.0100061	-0.0105979	-0.0108985	-0.00998638	-0.00762211	-0.00599012	-0.0110979	-0.0199267	-0.0266532	-0.0273485	-0.0232606	-0.00380341	0.00264245	0.00561567	0.00651288	0.00789939	0.0100901	0.0135299	0.0177514	0.0215323	0.0255421	0.0338812	0.0503169	0.0693338	0.082397	0.0912362	0.0991013
-0.0243761	-0.0270179	-0.0289047	-0.0285966	-0.0264064	-0.0223077	-0.0170028	-0.0142375	-0.0168956	-0.013673	-0.0085931	-0.00628127	-0.0042881	-0.00249996	-0.00234858	-0.00451973	-0.00846732	-0.0116612	-0.013809	-0.0138932	-0.011648	-0.00752467	-0.00310066	-0.000709555	-0.0105523	-0.00980567	-0.00966475	0.00917026	0.00591199	0.000981813	0.0033422	0.00709443	0.00942125	0.0106507	0.0113529	0.0219879	0.0317585	0.0426812	0.0534648	0.0662992	0.0824372	0.0931493	0.0989281	0.123685	0.14186	0.151266	0.15727	0.159957	0.158922	0.155434
-0.00714451	0.0110651	0.0133988	0.0124903	0.0112421	-0.00146138	0.00253305	-0.00388323	-0.00401977	-0.00580144	-0.007425	-0.00427965	0.0023996	0.00681152	0.00785207	0.00830586	0.00639326	-0.00315979	0.0224519	0.0325654	0.0368395	0.0384717	0.039202	0.0370965	0.0315174	0.0268167	0.0244599	0.0221086	0.0185308	0.0147961	0.012835	0.0115521	-0.0061126	-0.00235122	-0.0012103	-0.00156853	0.00145079	0.00951876	0.0198237	0.0287228	0.0430884	0.0599302	0.0656896	0.073864	0.0794763	0.0806091	0.0858189	0.0982161	0.129704	0.185421
0.058602	0.0436582	0.0327161	-0.0250913	-0.000823918	0.00305546	0.0286048	0.0341387	0.0356087	0.0413419	0.0476236	0.0504562	0.0825747	0.107578	0.119265	0.121804	0.122879	0.116389	0.113159	0.111928	0.112912	0.106337	0.0865479	0.0659664	0.0542808	0.0474194	0.0347121	-0.013465	-0.00632128	-0.0221294	-0.0342966	-0.0391646	-0.038762	-0.0350273	-0.0305937	-0.028159	0.0234073	0.00896799	0.0192135	-0.0419231	-0.0555363	-0.0582542	-0.0561861	-0.0340257	0.00761147	0.00117996	0.00804184	-0.0294963	0.0473065	0.0502455
0.116307	0.0997444	0.0734728	0.0446993	-0.00812141	0.0343542	0.0625632	0.0728765	0.0810072	0.0989652	0.12383	0.140012	0.138542	0.118484	-0.0759891	0.0250926	0.0315337	0.0353293	0.0373825	0.0374845	-0.0545306	-0.0434493	0.0624055	0.105037	0.154602	0.197586	0.233669	0.260633	0.283765	0.30718	0.325315	0.334481	0.326826	0.2994	0.267961	0.241489	0.214875	0.185837	0.156935	0.132324	0.107258	0.0643572	0.0498903	0.0430076	0.0421442	0.034721	0.0234537	0.0155088	-0.000830811	0.0138785
-0.0114362	-0.0171963	-0.0244938	-0.0336727	-0.0449894	-0.0586208	-0.0704318	-0.0775383	-0.0793087	-0.0783825	-0.0783894	-0.0773089	-0.0760631	-0.0761652	-0.0910481	-0.0942848	-0.0924149	-0.0864346	-0.0817338	-0.0824964	0.0879382	0.0939674	0.0539012	0.073119	0.0908693	0.107899	0.126271	0.14568	0.165125	0.18356	0.195582	0.200196	0.200235	0.196896	0.192768	0.187113	0.177605	0.165217	0.152956	0.144213	0.138818	0.131716	0.120806	0.109786	0.100752	0.0939514	0.08751	0.0783961	0.0669136	0.0517523
0.0397408	0.0395144	0.038967	0.0431027	0.0424688	0.0378931	0.0308956	0.0240868	0.0189858	-0.00731943	-0.0100605	-0.00230284	0.00769713	0.0144639	0.0191745	0.020007	-0.0189475	-0.017642	-0.0171982	0.0106174	0.021352	0.0295679	0.0348946	0.0459299	0.065291	0.0900281	0.1162	0.138769	0.156178	0.172784	0.188888	0.201717	0.209137	0.204388	0.190668	0.175908	0.169449	0.190119	0.236996	0.284524	0.314146	0.322363	0.320261	0.315459	0.308483	0.301835	0.290012	0.263673	0.227554	0.201281
0.0722117	0.07303	0.0691611	0.0631731	0.0517932	0.0389226	0.0331434	0.0317146	0.02794	0.0242483	0.0247289	0.0239909	0.0483585	0.0533512	0.0307581	0.0338047	0.0304558	0.0244377	0.0286399	0.0909957	0.110342	0.129543	0.153159	0.175259	0.193888	0.209129	0.220694	0.231833	0.243914	0.258096	0.27589	0.293465	0.304516	0.308273	0.306095	0.298187	0.291465	0.285779	0.275208	0.25919	0.240027	0.222187	0.206877	0.191834	0.181742	0.177176	0.171822	0.166337	0.165494	0.16982
-0.00114453	-0.00101151	0.0012082	0.00431361	0.00657192	0.007619	0.00969478	0.0163564	0.0268658	0.0378784	0.0468417	0.0512268	0.012683	0.0381852	0.0696724	0.103792	0.140809	0.181728	0.227931	0.279016	0.328175	0.364352	0.384642	0.396948	0.408842	0.4219	0.426153	0.412145	0.383183	0.346019	0.304645	0.265351	0.233474	0.208577	0.186539	0.161416	0.135992	0.12051	0.114878	0.114353	0.119843	0.132699	0.147811	0.155424	0.151135	0.140144	0.131807	0.126359	0.117829	0.107577
-0.130271	-0.105441	-0.0844632	0.0714948	0.0643161	0.0650116	0.0709834	0.0749563	0.0816943	0.0986441	0.111693	0.112774	0.11101	0.109649	0.031254	-0.020965	-0.010859	-0.00909526	-0.00178465	0.000963113	0.00276187	0.0161095	0.0395019	0.0603681	0.0791806	0.0853007	0.0777694	0.0715666	0.0722484	0.0776203	0.0804629	0.0773787	0.0677389	0.0602148	0.0559831	0.0631962	0.0536857	0.068086	0.0894747	0.122836	0.162587	0.193824	0.212292	0.223648	0.230195	0.23144	0.223713	0.21099	0.19693	0.175076
0.169212	0.182011	0.191282	0.199376	0.208596	0.220941	0.238908	0.264461	0.290367	0.311684	0.332188	0.354088	0.375674	0.391645	0.400363	0.408582	0.416965	0.417826	0.41558	0.413464	0.407975	0.40309	0.401174	0.399131	0.395245	0.384287	0.366515	0.353511	0.345734	0.336149	0.32485	0.311014	0.295199	0.278885	0.262952	0.252091	0.247871	0.245114	0.249075	0.267618	0.289958	0.304985	0.313786	0.318105	0.316067	0.305839	0.287114	0.257232	0.214298	0.162108
0.0579257	-0.0582519	-0.0524701	-0.042223	-0.0301925	-0.0157011	-0.000187419	0.011325	0.015705	0.0129257	0.00869041	0.00258188	-0.00539917	-0.013813	-0.0212897	-0.0295384	-0.0368761	-0.0415627	-0.0487608	-0.0577778	-0.0621755	-0.062851	-0.0621845	-0.0618536	-0.0654599	-0.0702162	-0.0723949	-0.0713851	-0.0671359	-0.061348	-0.0547342	-0.0518549	-0.056105	0.0515689	0.0653502	0.0867839	0.105952	0.12322	0.14384	0.168452	0.191975	0.209176	0.219692	0.22459	0.224654	0.226956	0.233142	0.236862	0.232883	0.0921681
-0.0105696	-0.00996187	-0.00779515	-0.00547328	-0.00258992	-0.00131552	0.000919315	0.00272812	0.00226008	-0.00216886	-0.00808029	-0.0101341	-0.0118726	-0.0136317	-0.0144428	-0.0145449	-0.0148259	-0.0154885	-0.0158293	-0.0151215	0.014518	-0.0142097	0.0130503	0.0109343	0.0089505	0.0088455	0.010012	0.00696505	0.00746486	-0.0121704	0.0202955	0.035898	0.059363	0.0866119	0.11954	0.160085	0.204624	0.239547	0.254933	0.251385	0.235081	0.208102	0.173541	0.138734	0.103309	0.0671923	0.0411751	-0.0281452	0.0403096	0.0558723
0.000430955	0.00696401	0.0104501	-0.00215497	-0.0016568	-0.00340284	-0.0117393	-0.0186035	-0.0199901	-0.0184668	-0.0156237	-0.0112835	-0.00512488	-0.000594603	-0.00209444	-0.000758381	-0.00541449	-0.00673551	-0.00629261	-0.00603904	-0.00578236	0.0137754	0.021744	0.0345703	0.0522506	0.0694824	0.0817861	0.0937688	0.108709	0.123511	0.138169	0.155571	0.175108	0.192647	0.204898	0.215468	0.223384	0.225982	0.224356	0.220302	0.215628	0.212575	0.206694	0.258833	0.27793	0.295338	0.311968	0.335193	0.358679	0.370571
-0.0265366	0.0301692	0.0295958	0.0267367	0.0256454	0.0255454	0.0187436	0.018023	0.017608	0.0197311	0.0205906	0.0163441	0.00721316	-0.000976238	-0.00416891	-0.0024876	-0.000796472	-0.00194846	-0.00443328	-0.00620255	-0.00555862	0.000315908	0.00805066	0.0146361	0.0213522	0.0318886	0.0450664	0.0564085	0.0662316	0.0751136	0.0834747	0.0934174	-0.103655	-0.117143	-0.137183	-0.160479	-0.179558	-0.186463	-0.176104	-0.151003	-0.117525	-0.0839264	-0.0518086	-0.0183879	0.0509985	0.0211408	-0.00447626	0.010313	0.0368218	0.0695439
0.128111	0.113314	0.0443177	0.0667684	0.0121503	0.00102838	-0.0277117	-0.0198281	-0.014958	-0.0690743	0.0740763	0.0664737	0.0751905	0.100046	0.100361	0.0789682	-0.0564737	0.0321371	0.0576014	0.0771914	0.0800932	0.0806104	0.0834797	0.0650875	0.027273	-0.0181508	0.0530818	0.0776528	0.105143	0.115385	0.0813795	0.0423439	-0.0262273	-0.0235666	-0.0298802	0.000531585	0.0350321	0.0502218	0.0615163	0.0779824	0.0958173	0.115126	0.139554	0.157426	0.153701	0.138197	0.107239	0.0582515	0.0148407	-0.011384
-0.020729	-0.0134933	-0.00893392	-0.010218	-0.0156704	-0.0227739	-0.0297409	-0.0364542	-0.0424484	-0.0467824	-0.0531473	-0.062401	-0.0698931	-0.0706855	-0.0668422	-0.0659765	-0.0680008	-0.0685357	0.068729	0.0729859	0.0798747	0.0858833	0.0903463	-0.0968763	0.107937	0.118857	0.123453	0.12238	0.12534	0.134761	0.144188	0.152804	0.168677	0.192112	0.212098	0.231043	0.259583	0.294073	0.323925	0.34528	0.367031	0.387447	0.390397	0.375023	0.3523	0.320496	0.273653	0.219697	0.103792	0.0585696
-0.0196263	0.0196441	0.0189474	0.0169392	0.0184158	0.0228571	0.0237529	0.0237969	0.0285778	0.0358987	0.0413445	0.0458528	0.0508665	0.0557904	0.0592794	0.0607508	0.0620347	0.0626689	0.0577106	0.0480413	0.0406209	0.037635	0.0349157	0.032619	0.0320258	0.0333443	0.0411342	0.0524755	0.0625979	0.0757786	0.0929207	0.113577	0.142322	0.177325	0.219506	0.269371	0.316864	0.355613	0.384533	0.399575	0.399472	0.38772	0.367869	0.341991	0.306818	0.263132	0.215048	0.166648	0.126735	0.101453
0.00334442	0.00366776	0.00451035	0.00626973	0.00913857	0.0129313	0.0156468	0.0158903	0.0155201	0.0167274	0.0181389	0.0184099	0.018394	0.0194308	0.021255	0.0217789	0.0215773	0.0216967	0.0204544	0.0182065	0.0168859	0.0160661	0.0144344	0.00776533	0.00606896	0.00475712	0.00426467	0.00371529	0.002772	0.00162728	0.00055415	8.52072e-05	2.26995e-06	1.01388e-13	1.01388e-13	1.01388e-13	4.52388e-05	0.000554751	0.00311837	0.0109917	0.0284157	0.0568808	0.0979267	0.156694	0.222417	0.280368	0.321529	0.34618	0.360059	0.36642
0.0772237	0.0599842	0.0370173	-0.0100544	0.0109472	0.025019	0.0413846	0.0566928	0.0639644	0.07676	0.0832391	0.0743544	0.0605212	0.0539598	0.0451018	0.0227512	0.0766289	0.0717865	0.0742675	0.0278049	0.106177	0.125546	0.1361	0.130371	0.119363	0.11401	0.115226	0.118795	0.119825	0.214247	0.114551	0.198351	0.189378	0.177788	-0.050873	-0.0370525	-0.0188063	0.000285871	-0.0201844	-0.0396163	-0.0485699	-0.0388031	-0.00655972	0.0416622	0.0890338	0.121946	0.141275	0.15951	0.148895	0.129092
-0.126122	-0.121664	-0.11236	-0.102508	-0.0912695	-0.0678766	0.0253312	0.0113204	0.0316845	0.0405855	0.052444	0.0725373	0.0908907	0.0925803	0.0760219	0.0464527	0.0753274	0.0768824	0.0501893	0.0531669	0.0583686	0.060174	0.0537864	0.0372801	0.0202439	0.00906874	-0.00756901	0.0467066	0.078275	0.103416	0.122483	0.133043	0.140217	0.151489	0.167191	0.177837	0.175706	0.156522	0.124043	0.0867234	0.0653209	0.0913864	0.111114	0.00952207	-0.0156968	0.0322453	-0.0476816	0.0450775	0.0522345	0.0622278
-0.0219271	-0.0273169	0.0219991	0.0424523	0.0564595	0.0637035	0.0677865	0.0730818	0.0803093	-0.011303	0.0431357	0.0639645	0.0742578	0.0732953	-0.0336547	-0.0528727	-0.0666719	0.0514736	0.0746531	0.0597526	0.0537604	0.051916	-0.0375325	0.0516981	-0.0722628	-0.0325883	-0.0612248	-0.0870168	-0.105278	-0.121476	-0.151826	-0.192823	-0.217597	-0.217337	-0.214187	-0.220379	-0.230307	-0.244007	-0.261934	-0.276981	0.279687	0.268066	0.249134	0.227617	0.198684	0.15903	0.121374	-0.0877157	-0.0592331	-0.0341123
-0.141438	-0.153398	-0.161517	-0.170475	-0.172063	0.175782	0.179968	-0.181006	-0.177099	-0.173186	-0.175123	-0.179699	-0.181022	-0.185143	-0.199566	0.220311	0.239612	0.246751	0.245194	0.24585	0.250161	0.258142	0.268873	0.273542	0.265723	0.255439	0.248325	0.25096	0.260777	0.267379	0.270764	0.272467	0.271069	0.271579	0.280284	0.287489	0.28416	0.272883	0.261851	0.258264	0.255463	0.24394	0.230968	0.219611	0.206953	0.192871	0.174811	0.139408	0.273258	0.286648
0.248554	0.264449	0.268383	0.25963	0.249895	0.239391	0.224172	0.212429	0.2085	0.206986	0.203898	-0.198818	-0.196451	-0.205217	-0.219613	0.233203	0.245523	0.255072	0.256338	0.253131	0.256424	0.26331	0.102611	0.0379189	0.00650857	-0.0614613	-0.0832104	-0.0786485	-0.0790702	-0.0874275	-0.0983929	-0.103909	-0.0964622	-0.0861586	-0.0912046	-0.106105	0.116388	0.120687	0.120673	0.112657	0.098939	0.087685	0.0814413	0.0742167	0.0606094	0.0486798	0.0371293	0.0394462	0.0369598	-0.00262299
-0.0643457	-0.0828652	-0.0252433	0.0477792	0.0633975	0.0661563	0.0568929	0.046956	0.0465197	0.0565649	0.0688536	0.0756631	0.0761321	0.0700512	0.0654499	0.0667724	0.0690564	0.0685492	0.0642029	0.0407618	0.0440587	0.0333391	0.054893	0.0527437	0.0502026	0.0529133	0.047453	0.0419023	0.0532521	0.0748939	0.0952644	0.0991682	0.0809504	0.0983532	0.128612	0.15605	0.179813	0.188475	0.17523	0.156823	0.14423	0.138547	0.15526	0.191201	0.212631	0.230727	0.243229	0.246657	0.236436	0.220329
-0.0833997	-0.0886727	-0.0896686	-0.089951	-0.0915292	-0.0967874	-0.102645	-0.10343	-0.101754	-0.101107	-0.103296	-0.114153	-0.128679	-0.137532	-0.139213	-0.134584	-0.126073	-0.11732	-0.109835	-0.102002	-0.0929804	-0.0825409	-0.0721372	-0.0650901	-0.0595175	-0.0530254	-0.0462452	0.0103868	0.00851887	0.00577012	0.00223755	-0.00221412	-0.00557226	-0.0074059	-0.00914007	-0.0101141	-0.00919855	-0.00589397	0.0418733	0.0416435	0.0300377	0.00184046	0.040832	0.0947692	0.149353	0.192819	0.217255	0.224619	0.22316	0.21345
0.0560915	0.06483	0.0598049	0.0481098	0.0700356	0.0117535	-0.0868983	0.0937848	0.100483	0.102323	0.101288	0.101345	0.106008	0.120328	0.13853	0.148628	0.148009	0.143846	0.141595	0.141982	0.142724	0.13872	0.127312	0.110627	0.0930471	0.0670603	0.0543712	0.0427676	0.0209152	-0.0127888	0.0477827	0.0740221	0.0861495	0.0974358	0.103878	0.100425	0.094227	0.0933104	0.0894782	0.08154	0.0736355	0.0724478	0.0778283	0.0863405	0.100286	0.113862	0.126618	0.141755	0.151422	0.143999
0.12933	0.151012	0.173417	0.193911	0.214668	0.232141	0.243554	0.256035	0.272693	0.288001	0.298464	0.309027	0.320885	0.324401	0.175981	0.158768	0.130141	0.0852702	0.0351853	0.184031	-0.180817	0.169177	0.0632863	0.0808794	0.0894006	0.082564	0.0551307	0.00954712	0.0304992	-0.0467291	0.0647579	0.101501	0.154445	0.213043	0.268503	0.30981	0.331603	0.337445	0.332818	0.316947	0.285358	0.243967	0.203022	0.169004	0.146255	0.138322	0.145597	0.167861	0.197026	0.222615
0.0683653	-0.0605957	-0.0567414	-0.0574498	-0.0565738	-0.05224	-0.0469405	-0.0384672	-0.0259073	-0.0154552	0.0107606	0.0101098	0.0112474	0.0119952	0.0133222	0.00933477	0.0010622	0.00354698	0.0543398	-0.046762	-0.0361233	0.0251463	0.0117469	0.0120817	-0.0106331	-0.0108338	-0.0150523	-0.0244425	0.0368324	0.049771	0.0618238	0.0662999	0.0568069	0.0377932	-0.0166591	0.00355393	0.0637943	0.0754622	0.0779523	0.0761744	0.0773784	0.0818436	0.0845408	0.0801118	0.0583718	0.0337782	0.0428837	0.0700579	0.104029	0.131578
0.0192438	0.00419773	-0.007737	-0.0320337	-0.036518	-0.0425815	-0.048763	-0.0506967	-0.0473801	-0.0404475	-0.0318109	-0.0232163	-0.0159302	-0.0117069	-0.0401257	-0.042561	0.036314	0.0281777	0.00809652	0.0263002	0.0293046	0.0271708	0.0203816	-0.0142384	-0.00904123	-0.00563313	-0.00357749	9.92241e-05	0.00856649	0.0231794	0.0408785	0.0567143	0.067415	0.0712556	0.0704764	0.0693657	0.0719663	0.0814848	0.101368	0.125703	0.157038	0.18973	0.203365	0.179408	0.0536982	0.0339634	0.00778644	-0.0249684	-0.0577861	-0.0820049
0.017754	-0.0204389	-0.0221132	-0.0276078	0.0342538	0.0372632	0.0402703	0.043196	0.0422614	0.0438569	0.0527921	0.0633618	0.0671271	0.0674215	0.0680618	0.0653581	0.0563964	0.0411792	-0.0259994	-0.020423	-0.0251799	0.0376173	0.0560901	0.0714304	0.0818453	0.0944476	0.111887	0.129656	0.134628	0.140678	0.163881	0.20373	0.246265	0.279363	0.299475	0.304082	0.291372	0.268691	0.238137	0.197279	0.149534	0.0960866	0.0268122	-0.00212173	-0.00556611	-0.00542215	-0.00278885	0.00154981	0.0177056	0.0482554
0.0828523	0.0448327	0.0345013	0.0169147	0.00336885	-0.00655824	-0.0111471	-0.0100836	-0.00501078	0.00192298	0.00925712	0.016213	0.0254481	0.0449599	0.0826942	0.121768	0.144565	0.151124	0.149237	0.140761	0.130636	0.127436	0.122947	0.109809	0.0909749	0.0733932	0.0701811	0.083606	0.0960314	0.103822	0.111339	0.11327	0.116776	0.12697	0.137653	0.145012	0.141249	0.119904	0.0947754	0.0731503	0.0517096	0.0357168	0.0237499	-0.0092122	0.00798337	0.0165812	0.0184893	0.0237159	0.0383528	0.0589651
-0.155813	-0.16468	-0.167433	-0.175993	-0.187756	-0.192442	-0.183679	-0.168443	-0.156552	-0.150331	-0.143496	-0.13815	-0.128752	-0.107759	-0.0905046	-0.0860523	-0.0801926	-0.062561	0.181421	0.0304107	0.168506	0.050587	0.148883	0.138468	0.124579	0.100741	0.0762477	0.05025	0.0278546	0.0163542	-0.0129241	0.0300489	0.0397554	0.0445575	0.0444844	0.0414235	-0.0375021	-0.0311147	-0.0245194	-0.0189244	-0.00560011	0.0109615	0.00342819	-0.00831783	-0.0193337	-0.0274627	-0.0340302	0.0414531	0.0600887	0.0752529
0.070247	0.0685286	0.0748648	0.0935714	0.113246	0.125978	0.133614	0.13803	0.140972	0.144128	0.149279	0.154439	0.154594	0.149712	0.144924	0.141458	0.137731	0.137156	0.140007	0.141665	0.141267	0.140169	0.138252	0.13734	0.130713	0.115449	0.10053	0.0784609	0.002196	0.0699752	0.0819647	0.0846394	0.0830918	0.0494129	0.102533	0.143746	0.177118	0.19519	0.19433	0.179811	0.156257	0.123725	0.0938343	0.0175386	-0.00520155	-0.00946103	0.027664	0.0457522	0.0680568	0.0942139
0.060209	0.0699245	0.08241	0.0987095	0.116604	0.13225	0.1439	0.152138	0.158144	0.16302	0.167606	0.171018	0.171513	0.16978	0.167768	0.166953	0.166357	0.165602	0.165511	0.166264	0.167776	0.169116	0.169493	0.169751	0.166357	0.154469	0.13791	0.119917	0.0972473	0.0604668	-0.00503783	0.0543909	0.0464303	0.0378797	0.0394636	0.0752781	0.102767	0.117876	0.12017	0.112162	0.0987387	0.0821297	0.0650927	0.0403392	-0.0274736	0.0132905	0.00730257	0.0288095	0.0510526	0.0715517
0.00111611	-0.000201722	-0.000617851	-0.00078517	-0.000527463	-0.000419675	-0.000450435	-0.000268228	-6.53475e-05	-5.18343e-06	1.96322e-14	1.96322e-14	1.96322e-14	1.96322e-14	1.96322e-14	1.96322e-14	1.96322e-14	1.96322e-14	1.96322e-14	1.96322e-14	1.96322e-14	1.96322e-14	1.96322e-14	8.59561e-06	9.51299e-05	0.00040319	0.000884932	0.00148211	0.00262699	0.00402703	0.00424141	0.0006218	-0.00326755	-0.018891	-0.0555708	-0.116475	-0.195171	-0.274813	-0.340525	0.385918	0.408853	0.413142	0.405235	0.387764	0.361017	0.0821292	0.316178	0.319268	0.335455	0.355092
0.000884571	-0.000388796	-0.00127447	-0.0010347	-0.00051234	-0.000367081	-0.00039093	-0.000232794	-5.67145e-05	-4.49865e-06	1.96322e-14	1.96322e-14	1.96322e-14	1.96322e-14	1.96322e-14	1.96322e-14	1.96322e-14	1.96322e-14	1.96322e-14	1.96322e-14	1.96322e-14	1.96322e-14	1.96322e-14	7.46006e-06	8.25628e-05	0.000349925	0.000766909	0.00127951	0.00226389	0.00347675	0.0036534	0.000455596	-0.00333554	-0.0182256	-0.0520581	-0.106068	-0.175384	-0.244969	-0.300122	0.337135	0.355982	0.359605	0.3521	0.335108	0.310519	-0.28745	0.279286	0.291791	0.317172	0.0113515
0.000503828	4.34986e-05	4.01715e-21	4.01715e-21	4.01715e-21	4.01715e-21	4.01715e-21	4.01715e-21	4.01715e-21	4.01715e-21	4.01715e-21	4.01715e-21	4.01715e-21	4.01715e-21	4.01715e-21	4.01715e-21	4.01715e-21	4.65633e-06	6.9678e-05	0.000347845	0.000819912	0.00116206	0.00144968	0.00194503	0.00214676	-0.00208017	-0.00158982	0.00848272	0.00670917	0.00348609	0.005737	0.00661957	0.0113255	0.0264639	0.0563083	0.107028	0.171657	0.231592	0.282033	0.324484	0.355601	0.370014	0.365875	0.351798	0.329515	0.291961	0.248588	0.221667	0.214006	0.214844
0.0252535	0.0340489	0.0329089	0.0268995	0.0235651	0.0232487	0.0128035	0.014566	0.0145679	-0.011732	0.0212529	0.0265315	0.0300703	0.0364775	0.0466813	0.0603514	0.0753601	0.0908976	0.108076	0.127115	0.147811	0.169206	0.188342	0.201775	0.210117	0.211917	0.20934	0.206489	0.202941	0.196742	0.190659	0.186477	0.179769	0.170714	0.163311	0.158423	0.154027	0.143924	0.126264	0.107739	0.0953556	0.0911591	0.080816	0.0625501	0.0390352	0.0193617	0.0148531	0.0161994	0.0137756	0.0103282
-0.118356	-0.110628	-0.0826476	-0.0654456	-0.0715387	-0.119056	-0.145367	-0.157714	-0.18241	-0.220062	-0.250997	-0.275434	-0.300148	-0.3236	-0.341641	-0.347096	-0.345941	-0.3515	-0.358061	-0.362886	-0.370671	-0.375023	-0.364762	-0.342962	-0.313704	-0.278304	-0.248511	-0.227877	-0.210422	-0.193067	-0.173128	-0.151822	-0.128246	-0.101575	-0.08267	-0.0773082	-0.0725467	0.062069	0.0765948	0.0672822	0.0574181	0.042184	0.0283248	0.0223247	0.0170978	0.00719708	0.000318769	0.0015863	0.00547989	0.00434799
-0.16468	-0.157614	-0.142485	-0.127442	-0.112613	-0.100144	-0.0949169	-0.0937636	-0.0889252	-0.0797252	-0.0749439	-0.0687049	-0.085401	-0.0974326	-0.102625	-0.105558	-0.107252	-0.108058	-0.109619	-0.110696	-0.106178	-0.0971661	-0.0891387	-0.0839196	-0.0790324	-0.0748429	-0.0730787	-0.0701381	-0.0662103	-0.0632603	-0.0618651	-0.0611176	-0.0592022	-0.0560115	-0.0534144	-0.0498459	-0.0433977	-0.0351922	-0.0247184	0.0122587	-0.00343148	0.0369752	-0.0083361	-0.0120781	0.0190081	0.0291898	0.035624	0.0381957	0.0562145	0.0265095
0.00171445	-0.00189869	-0.00513335	-0.0111707	0.0216513	0.0326771	0.04134	0.0476857	0.0506173	0.0488838	0.0448264	0.0404711	0.0357928	0.031039	0.0260134	0.0217431	0.0199538	0.0195344	0.0158291	0.00979101	-0.00642216	-0.00643196	0.00751912	0.00903914	0.0101646	0.0103142	0.0102557	0.0109407	0.0127061	0.0156628	0.0204788	0.0281699	0.0389745	0.0529226	0.0727913	0.0993161	0.129004	0.158143	0.183962	0.205533	0.219333	0.22333	0.219848	0.212123	0.200864	0.187417	0.178038	0.18298	0.212271	0.234438
0.00757823	0.00263998	0.0024414	0.00762599	-0.0519001	-0.053945	0.0293158	-0.0260708	0.0248071	0.000925672	-0.00170492	0.0059508	0.00443149	0.00918941	0.00380828	0.000394875	-0.00632448	-0.0190071	-0.0345977	-0.0542512	-0.0771437	-0.101376	0.137196	0.184648	0.224676	0.253927	0.276333	0.293048	0.305484	0.307376	0.291497	0.264463	0.216298	0.147333	-0.0911493	-0.0589089	-0.0403924	0.0273571	-0.0183697	-0.0135746	0.114446	0.116596	0.108603	0.096024	0.0839443	0.0704123	0.0542021	0.0368528	0.0221391	0.0156635
0.113868	0.115362	0.119906	0.123853	0.120588	0.112481	0.108591	0.107508	-0.101048	-0.0929907	-0.095448	-0.106798	-0.116884	-0.127247	-0.138918	-0.148488	-0.157352	-0.163638	-0.16853	-0.174801	-0.174811	-0.167946	-0.165007	-0.166328	-0.166356	-0.167017	-0.168686	-0.169219	-0.172242	-0.181216	-0.193603	-0.208827	-0.227526	-0.248242	0.266784	-0.272978	-0.27447	-0.291857	0.317761	0.341116	0.364082	0.373082	0.362192	0.34105	0.321335	0.303725	0.270442	0.232539	0.197146	0.168179
-0.130853	-0.120944	-0.111745	-0.104886	-0.0969361	-0.0826357	-0.0652856	-0.0509479	-0.0451513	-0.0502965	-0.0623531	-0.0727348	-0.0725842	-0.0628418	-0.0533489	-0.0462859	-0.0411638	-0.0362522	-0.0289451	0.0191254	0.00802331	-0.00499375	-0.0114657	-0.0130458	-0.0133223	-0.0143329	-0.0200907	-0.0272035	0.0338187	0.0408703	0.0473781	0.0520717	0.0547837	0.0596008	0.0727247	0.0948028	0.124552	0.161614	0.200153	0.234332	0.263005	0.288247	0.313988	0.336576	0.348451	0.345106	0.330271	0.316312	0.307873	0.300166
0.0318605	0.0255255	0.0235728	0.00629608	0.0368331	0.0469821	0.0548577	0.0553992	0.0490871	0.0343907	-0.0198967	-0.0130057	-0.0154712	-0.027029	-0.0470363	0.0689475	0.0883704	0.103849	0.114892	0.126403	0.1419	0.154488	0.160936	0.164212	0.16417	0.16176	0.161566	0.162995	0.162401	0.162059	0.156759	0.145824	0.138291	0.133051	0.124722	0.113479	0.101595	0.0886242	0.074286	0.061763	0.0571249	0.062233	0.0773412	0.0930316	-0.0141631	0.0225939	0.0236324	-0.0206294	-0.0198026	-0.018596
0.308503	0.320317	0.325465	0.325603	0.324888	0.322245	0.319249	0.318407	0.3199	0.320921	0.319658	0.316576	0.309753	0.298217	0.28721	0.278486	0.272164	0.268666	0.268336	0.277746	0.29042	0.287042	0.273454	0.25959	0.245531	0.232667	0.219139	0.20371	0.186789	0.168468	0.149916	0.131925	0.121469	0.119899	0.115448	0.103709	0.0902352	0.0767956	0.066286	0.0602136	0.0520121	0.0374039	0.0461525	0.011656	0.0186875	0.0173279	0.0118666	0.00725674	0.00765778	0.0145704
0.0232494	0.0297024	0.0286805	-0.101322	-0.103202	-0.106699	0.0266888	0.0294251	0.0338475	0.0366839	0.0332443	-0.0263991	0.099527	0.097706	0.0947374	0.0919453	0.0891388	0.0899144	-0.0331626	-0.0610204	-0.081166	0.0920844	0.100382	0.110835	0.12398	0.135152	0.133468	-0.118305	-0.0975216	-0.0793468	-0.0711568	-0.0728192	-0.0767357	-0.0817157	-0.0925642	0.108134	0.123335	0.132172	0.134573	0.13206	0.122694	0.111969	0.107521	0.105905	0.0989516	0.0856635	0.0914202	0.0977169	0.0951588	0.0891116
-0.161586	-0.16373	-0.164258	-0.162588	-0.15857	-0.15208	-0.144905	-0.138832	-0.133818	-0.128235	-0.121289	-0.114521	-0.109821	-0.107044	-0.103343	-0.0991488	-0.0959706	-0.0936034	-0.0936526	-0.0973911	-0.102505	-0.108072	-0.114721	-0.121583	-0.13	-0.138698	-0.146238	-0.155636	-0.165977	-0.17545	-0.185838	-0.19771	-0.20895	-0.218036	-0.223969	-0.224354	-0.218683	0.174701	0.164673	0.162593	0.164445	0.155866	0.177855	0.192082	0.192118	-0.176601	-0.147983	-0.116592	-0.0887439	-0.0604358
-0.206782	-0.208166	-0.207224	-0.205422	-0.204373	-0.206158	-0.208911	-0.213076	-0.218239	-0.217435	-0.210448	-0.202299	-0.193664	-0.185264	-0.172864	-0.155027	-0.137098	-0.112026	-0.080243	-0.0567737	-0.0458557	-0.0446301	-0.0474499	-0.0503484	-0.0542754	-0.0623448	-0.0715384	-0.0807348	-0.0919998	0.103837	0.11247	0.119707	0.129753	0.142851	0.153624	0.153417	0.140518	0.00846634	-0.0147645	0.0425165	-0.0539581	-0.0808231	-0.101922	-0.120057	-0.128373	-0.128971	-0.128843	0.126294	0.116053	0.0901287
0.0714581	0.0574018	0.0546979	0.0563254	-0.0478382	-0.039792	-0.0461402	-0.0675941	0.0935959	0.116925	0.137175	0.154259	0.160363	0.150193	0.139992	0.132398	0.102452	0.0401561	0.00318171	0.0111885	0.0792197	0.0597096	-0.0319734	-0.0176898	-0.0200742	-0.0243042	0.01961	-0.000190208	-0.031371	0.0485565	-0.0390603	-0.0161067	0.0946183	0.0739155	-0.0305644	-0.0388271	0.0498381	0.0662442	0.0871965	0.101791	0.106692	0.0969981	0.0650987	0.0318028	0.0377848	0.0352126	0.0379017	0.0457569	0.0380145	-0.00456517
0.0546315	0.0708709	0.0856657	0.0933219	0.0837055	-0.067803	-0.0579684	-0.0591933	-0.0790842	0.105386	0.121809	0.123645	0.113294	0.0966164	0.0889253	0.0881963	-0.0756291	-0.055616	-0.0569566	0.0857492	0.111024	0.109838	0.0909531	0.0682892	-0.0520148	-0.0396707	-0.0232412	0.00137475	0.0292784	0.0444023	-0.0398193	0.114359	-0.00878145	0.0940606	0.0487573	0.0609889	0.0732117	0.0829998	0.10001	0.119815	0.117283	0.108224	0.0874426	0.0669467	0.0876728	0.108099	0.113327	0.106472	0.0901857	0.0640182
-0.0374329	-0.0411132	-0.044289	-0.0488407	-0.0541274	-0.0603937	-0.0703749	-0.0823161	-0.0910413	-0.092723	-0.08569	-0.0766859	-0.0687003	-0.0583123	-0.0479621	-0.0352901	-0.01714	-0.00162546	0.00649485	0.00893721	0.00577866	0.0016899	-0.0026429	-0.0100682	-0.0200815	-0.0363365	0.0609484	0.0879121	0.110912	0.126621	0.137157	0.144516	0.150783	0.157481	0.162995	0.161843	0.149667	0.125012	0.0924356	0.0990247	0.106248	0.105732	0.0965183	0.086467	0.0715477	0.0510584	-0.0256168	0.0237544	-0.0404029	-0.0440476
-0.050433	-0.0576565	-0.0643363	-0.0719976	-0.0816973	-0.0907689	-0.0998228	-0.108828	-0.113764	-0.114349	-0.110671	-0.106084	-0.100966	-0.0923153	-0.0809077	-0.0655476	-0.0444929	-0.0250475	-0.0135772	-0.0101376	-0.0123529	-0.0135019	-0.0157373	-0.0223518	-0.0314151	0.0465784	0.0675002	0.0873703	0.10249	0.112468	0.118947	0.125039	0.132837	0.143208	0.153726	0.156556	0.145381	0.119011	0.0842809	0.0788173	0.0895913	0.0952541	0.0933673	0.0862648	0.0683995	0.0340063	-0.0126276	0.0232837	0.0669145	0.0876467
0.102403	0.111769	0.118091	0.122401	0.126382	0.128622	0.126547	0.121729	0.118563	0.117286	0.116205	0.116342	0.118421	0.121283	0.124248	0.128847	0.136434	0.143837	0.147421	0.148006	0.146834	0.142584	0.134794	0.123856	0.110084	0.0936151	0.0745709	0.0564113	0.0405818	0.00372419	-0.00340362	-0.0238866	0.0562334	0.0917882	0.130747	0.169493	0.195481	0.193182	0.152852	0.0773532	-0.0183025	0.0805024	0.202241	0.266444	0.309363	0.335021	0.343249	0.326149	0.278551	0.209996
0.00019295	0.000735094	0.0017261	0.00236456	0.00259948	0.00268933	0.00208729	0.00082119	0.000115889	0.000257282	0.00106585	0.00318411	0.00948166	0.0111845	0.0112093	0.0104439	0.00026777	0.000395542	-0.000335963	-0.00134927	-0.00185991	-0.0025774	-0.00413967	-0.00686235	-0.0102812	-0.0137224	-0.0155763	-0.0181026	-0.0231898	-0.0291657	-0.0339117	-0.0365066	-0.0352934	-0.0276005	0.0264596	0.0313166	0.0418396	0.0838909	0.135347	0.18352	0.209	0.206217	0.191053	0.183996	0.19765	0.229594	0.261516	0.280674	0.306849	0.316598
-0.0129489	-0.0175685	-0.0210932	0.0251859	0.0303354	0.0349069	0.0350511	0.029154	0.0204264	-0.013221	-0.012069	-0.0120388	-0.0133506	-0.0160034	-0.0182112	0.0170136	0.0159928	0.012765	0.00602948	-0.00298498	-0.0122843	-0.0205856	0.0291184	0.0379488	0.0480937	0.0598628	0.0720793	0.0830424	0.0913184	0.0985469	0.108016	0.118877	0.127919	0.134458	0.140043	0.145997	0.151666	0.158396	0.16909	0.183091	0.197136	0.211074	0.222829	0.224682	0.213135	0.193401	0.171399	0.140703	0.0884484	0.0395866
-0.0349645	-0.0349708	-0.0315682	0.0247661	0.00035068	0.00356146	0.00433445	0.00188133	-0.000313025	-0.00414201	-0.0102231	-0.0319923	-0.040405	0.0476388	0.0512896	0.0397152	0.0430439	0.0495899	0.055378	0.0550474	0.053387	0.0556767	0.0610502	0.0672425	0.069339	0.0734163	0.0818142	0.0976003	0.1189	0.14108	0.161243	0.180139	0.195877	0.208354	0.216398	0.218107	0.210788	0.197462	0.188009	0.194988	0.226201	0.268837	0.298544	0.308755	0.310806	0.309859	0.304042	0.292231	0.273061	0.238988
-0.015221	-0.0202793	-0.0223857	0.0221324	0.0326779	0.0402508	0.0430349	-0.00603655	-0.00733116	-0.0132171	-0.0283256	0.0439388	0.054734	0.0651168	0.0709049	0.0698482	-0.0668898	-0.0105827	-0.024331	-0.0345582	0.0439188	0.0543463	0.0642152	0.0711028	0.0771459	0.0860663	0.0976436	0.110902	0.124417	0.137101	0.148783	0.160725	0.174933	0.193655	0.20928	0.211074	0.196829	0.174611	0.158206	0.161918	0.192792	0.244957	0.297145	0.330494	0.341945	0.334895	0.323771	0.317814	0.308487	0.279313
0.0360014	0.0423229	0.0417168	0.0359872	0.0279061	-0.00797872	-0.0070065	0.0161894	0.0160268	0.00910311	-0.00339728	0.0120011	0.0168023	0.0198181	0.0186226	-0.014537	-0.0130383	-0.0188006	0.0328753	0.0421939	0.0445071	0.0500599	0.0554399	0.0541831	0.0529283	0.0572861	0.0678609	0.0811587	0.0911681	0.0987567	0.104409	0.104928	0.102823	0.106224	0.114159	0.115903	0.0687415	0.0796073	0.092911	-0.0284474	-0.0458711	-0.0706716	-0.0854172	-0.0807557	-0.0620688	-0.0230749	-0.0517185	0.133487	0.246647	0.223402
-0.0541122	-0.052266	-0.0436115	-0.0449767	-0.062547	-0.0478979	-0.0479957	-0.0636761	-0.0385127	-0.0551417	-0.0481303	-0.0447816	-0.0434545	0.038493	0.0332212	0.0338837	0.0383347	0.0418609	0.0461826	0.0567809	0.0714665	0.080892	0.0846632	0.0922403	0.102985	0.110539	0.118095	0.130234	0.144942	0.156942	0.165039	0.173853	0.187949	0.204934	0.226536	0.259883	0.303926	0.348065	0.374173	0.376672	0.359615	0.327637	0.28986	0.255266	0.226959	0.202199	0.180935	0.166528	0.161828	0.168558
0.00177741	0.0037081	-0.0025124	-0.0115547	-0.0206422	-0.0282125	-0.0314613	0.0340234	0.0398028	0.0444912	0.044982	0.0531734	0.0638661	0.0800801	0.0941139	0.100951	0.106906	0.116638	0.124883	0.128904	0.128153	0.12504	0.125355	0.130566	0.139194	0.149499	0.158837	0.163885	0.167227	0.16995	0.174227	0.179043	0.179726	0.165146	0.144854	0.14186	0.13982	0.139904	0.142906	0.14806	0.153507	0.162836	0.181366	0.190479	0.205732	0.221548	0.230545	0.228166	0.212748	0.191647
-0.0156913	-0.0148226	-0.0134335	-0.0093496	-0.00561832	-0.00258331	0.000324169	0.00322483	0.00375887	0.00376031	0.00370272	0.00364219	0.00287107	-0.00114885	0.0037767	0.00509132	0.00465102	-0.00320252	-0.00185933	-0.00106564	-0.00120743	0.00137886	-0.00024069	0.00242253	0.00508275	0.00702224	-0.00944755	-0.0114593	-0.0117874	-0.0103331	-0.00869051	-0.00756481	-0.00655901	-0.0103968	-0.0165826	-0.02432	-0.034245	-0.0478444	-0.0619668	-0.068831	-0.0665083	0.0574734	0.0406176	0.0635534	0.0832568	0.0969434	0.104212	0.110956	0.121548	0.130215
-0.0109896	-0.0110393	-0.0119362	-0.0122673	-0.0104961	-0.00737073	-0.00419662	-0.00113667	-0.000667115	-0.000846842	-0.000685051	-0.000485811	0.00368036	0.00167737	-0.00273053	-0.00343098	-0.00363112	0.00344585	0.0032881	0.00123867	0.00229067	0.00348122	0.00435247	0.00384022	0.00603591	0.00690662	0.00752065	0.00803224	0.00775835	0.00654249	0.00543928	0.0045782	0.0027579	0.00741199	0.0149113	0.0234015	0.0330143	0.0462726	0.0610663	0.0697809	0.0709322	0.0646814	0.0350766	0.0566722	0.0763418	0.0910398	0.0998189	0.108433	0.121617	0.133378
-0.0144922	-0.0171783	-0.013229	-0.00484898	-0.00923789	-0.0237219	0.0330643	0.0397798	0.0471047	0.0596815	0.0681382	0.0691459	0.0632323	0.0484227	0.030404	-0.0150779	-0.00225068	0.00907606	0.0161901	0.0254096	0.0334603	0.0397561	0.0420853	0.0407284	0.0403861	0.0446371	0.0484742	0.0495167	0.0526867	0.0621807	0.0715488	0.0773057	0.0800603	0.0789901	0.073475	0.0642641	0.0511011	0.0310409	-0.0431732	-0.0811689	-0.117908	-0.174216	-0.20242	-0.217715	-0.220262	-0.213774	-0.196539	-0.171224	-0.135705	-0.0879262
0.0584157	0.0609799	0.0673175	0.0760229	0.0871088	0.0968681	0.101485	0.104294	0.109873	0.118524	0.126261	0.131942	0.130179	0.116508	0.0968763	0.0783159	0.062068	0.0458466	0.0288746	0.0137386	0.0286618	0.0233575	0.0276601	0.0210702	0.0185895	0.0325781	0.0311173	0.0297071	0.0279407	0.0327778	0.0403986	0.0433207	0.0388866	0.0273801	0.0188018	0.0199009	0.0193397	0.00918914	-0.0450332	0.0934442	0.150344	0.204696	0.238614	0.251239	0.247655	0.237652	0.221825	0.197809	0.161204	0.108447
0.0731392	-0.0235997	0.00100294	0.076461	-0.0109321	0.0346935	0.0604939	0.0602057	0.0590373	0.0641658	0.0729737	0.0802698	0.0820466	0.0746177	0.0584264	0.0405287	0.030562	0.02603	0.0106242	-0.014118	-0.0266697	-0.030335	-0.0330321	-0.0349614	-0.03465	0.0306068	-0.0186841	3.74338e-05	0.0177073	0.0325901	0.0425009	0.0490304	0.0594941	0.0725932	0.0355448	0.0343439	0.0719047	0.0539075	0.0721818	0.0987507	0.12533	0.144893	0.161652	0.170758	0.172962	0.187527	0.190298	0.198847	-0.0135715	0.00744715
-0.039112	-0.0369317	-0.0328515	-0.019326	-0.0220145	-0.0138852	-0.00358506	0.0319517	0.0329663	-0.0340052	-0.0333864	-0.0323364	-0.0329053	-0.032107	-0.0277861	-0.0211047	-0.0129779	-0.00755945	-0.00230656	0.00897442	0.0204971	0.0279775	0.0308778	0.0310973	0.0337615	0.0391343	0.0451443	0.0490423	0.0455632	-0.00373384	-0.00329274	0.0228961	-0.0199796	-0.0107108	0.00405685	0.0232382	-0.0304628	0.0709794	0.0965309	0.113609	0.127981	0.156472	0.168857	0.168386	0.157791	0.142912	0.124491	0.107922	0.129456	0.157177
-0.0185024	-0.0171671	-0.0140584	0.0103866	-0.0224692	0.0272935	0.0309286	0.0331446	0.0351605	0.0374904	0.0411199	0.0458546	0.047947	0.0457976	0.0436744	0.042842	0.0396055	0.0356484	0.031716	0.0261426	0.0210955	0.016184	0.0120487	0.010155	0.00864133	0.00711444	0.0078836	0.00737694	0.00114077	0.00616561	-0.00896071	-0.0111648	-0.0149258	-0.0128938	-0.0112022	-0.00567696	0.000615837	-0.00862137	0.0839977	-0.103741	-0.120838	-0.139561	-0.160333	-0.160563	-0.17525	-0.170401	-0.163173	-0.159573	-0.163032	-0.174027
-0.00617597	-0.00274984	-0.00262433	-0.000750282	0.00826496	0.00900169	0.00909913	0.0125937	0.0156501	0.0203402	0.0258274	0.0290734	0.0322838	0.0333721	0.0321131	0.0296626	0.0271991	0.023788	0.0176943	0.0135761	0.0155697	0.0177315	0.0194578	0.0209473	0.0222757	0.0244196	0.0246872	0.0182653	0.0103629	0.0301484	0.0298194	-0.0196613	0.0377088	0.0460797	0.0501495	0.0471186	0.0391521	0.0317016	0.0229749	0.00580852	0.0464185	0.0419434	0.103668	0.135862	0.161503	0.181189	0.198121	0.216988	0.243591	0.276207
-0.063521	-0.0307043	-0.0615076	-0.0499351	-0.0435877	-0.0400621	-0.0372495	-0.0383233	-0.0361795	-0.0417504	-0.0507846	-0.0606281	-0.067827	0.00706037	0.0106452	0.0141288	0.0887843	0.0805616	0.0726797	0.0711581	0.0733303	0.07024	0.0538676	0.0306226	0.0148803	0.00792139	0.00489334	-0.000939636	-0.0158086	-0.0381604	0.0602183	0.0723707	0.073484	0.075371	0.0871799	0.104172	0.118403	0.128605	0.137613	0.145307	0.148297	0.143374	0.130772	0.118801	0.10959	0.095849	0.0911969	0.102398	0.113074	0.117442
0.0368872	0.0447054	0.0488319	0.0560992	0.0634304	0.0664608	0.0646643	0.0577067	0.0484842	0.0410862	0.0354888	0.0245385	0.00802014	-0.00381416	-0.00643165	-0.00461195	0.00215618	0.0376537	0.0407971	0.0236564	0.0268063	0.0377604	0.0502313	0.0541747	0.0476456	0.0316309	0.00805929	-0.011966	-0.0239813	-0.0298717	-0.0310752	-0.029505	-0.0221792	-0.0206217	-0.0241402	-0.0291134	0.0382411	0.0527429	0.0685366	0.0803593	0.0852104	0.0438642	0.0362718	-0.0324762	-0.0319939	-0.0327781	-0.0453482	0.0669508	0.0812082	0.0816493
0.0365408	0.0597509	-0.000177473	-0.00368199	-0.00650286	-0.00519253	0.00189592	0.0166962	0.0337236	-0.03264	0.0511502	0.0641358	0.0710956	-0.0703262	-0.0698236	0.0129092	0.0199987	-0.0191691	-0.0441848	-0.000188741	-0.0454603	-0.0424186	-0.0345123	-0.0280518	0.0349582	0.0548327	0.0666814	0.0794591	0.0966065	0.107797	0.108435	0.100957	0.0905865	0.0805859	0.0729649	0.0718896	0.0782875	0.05246	0.0528624	0.0444694	0.105859	0.113623	0.128077	0.0390671	-0.150442	0.0108091	0.00134562	0.00795324	0.00529577	0.11216
0.0684863	0.0853143	0.103775	0.114805	0.117506	0.119048	0.12194	0.125983	0.135936	0.149947	0.168128	0.172756	0.171969	0.169515	0.164554	0.157124	0.144281	0.131329	0.116229	0.0980006	0.0867834	0.0843883	0.0818089	-0.0196372	-0.0187399	-0.0173923	-0.01728	-0.0168941	0.017211	0.0162716	0.0135677	0.0121584	0.009424	0.00420499	0.000991418	-0.00273799	0.00944771	0.0461488	0.0595418	0.070883	0.0745278	0.0653235	-0.0422142	0.0840886	-0.0244869	0.0564055	0.0842389	0.107785	0.128039	0.142768
[truncated: 1,488 more rows]
[truncated: 46 more columns]

## Sheet: Supplementary Fig.2b
Monkey C Adjusted Rsquare of single cosine model (neuron*bins)
[truncated: 1,094 more rows]
[truncated: 46 more columns]
