# Supplementary material for: Multiplicative joint coding in preparatory activity for reaching sequence in macaque motor cortex
Source: Nat Commun. 2024 Apr 11;15:3153. doi: 10.1038/s41467-024-47511-1 (PMC11009282; doi:10.1038/s41467-024-47511-1)
Supplement: Supplementary file 4 — Source Data [file 41467_2024_47511_MOESM4_ESM.zip › Source Data Supplementary Fig. 4.xlsx]

## Sheet: Monkey C array
Ajusted Rsquare of multiplicative model (neuron*bins)
0.698658	0.693301	0.696043	0.706079	0.717723	0.726177	0.730951	0.732605	0.728255	0.72198	0.72578	0.735752	0.737656	0.729068	0.720841	0.720696	0.725431	0.731079	0.73533	0.738472	0.742571	0.749786	0.764893	0.78774	0.806846	0.819849	0.833929	0.847964	0.858357	0.868436	0.880374	0.891096	0.895721	0.894229	0.89121	0.889317	0.887894	0.88095	0.852052	0.744185	0.369682	-0.00425556	0.260705	0.41876	0.437263	0.390287	0.376731	0.370987	0.325346	0.282875
0.138086	0.105968	0.101075	0.121075	0.304275	0.382402	0.429783	0.471741	0.508918	0.534511	0.542214	0.535985	0.533203	0.521699	0.497312	0.485829	0.480014	0.464998	0.452424	0.451122	0.460904	0.46564	0.432798	0.406445	0.420648	0.427637	0.422534	0.413069	0.387802	0.373961	0.38648	0.39332	0.393141	0.283925	0.345884	0.414716	0.601808	0.609806	0.60859	0.595108	0.555155	0.510353	0.455831	0.454077	0.450097	0.451014	0.414266	0.354853	0.458266	0.516306
0.274868	0.335478	0.342997	0.284766	0.242855	0.266968	0.301842	0.300139	0.295146	0.311692	0.323465	0.321482	0.330472	0.372881	0.411894	0.399795	0.365071	0.354551	0.365312	0.34246	0.283483	0.237889	0.220065	0.212893	0.199278	0.189647	0.188095	0.164651	0.121695	0.0913046	0.0948144	0.103633	0.159798	0.123483	0.0473762	-0.00834431	-0.014491	-0.00410579	-0.000692897	0.0486725	0.094891	0.136598	0.19826	0.288549	0.336939	0.323876	0.284117	0.262943	0.258544	0.267758
0.510374	0.553455	0.563275	0.576612	0.598119	0.615019	0.612877	0.592381	0.565154	0.551749	0.575963	0.618793	0.633141	0.633667	0.645666	0.650097	0.644501	0.653831	0.65585	0.61027	0.557518	0.521565	0.516077	0.532793	0.543797	0.554567	0.581305	0.630054	0.682675	0.720005	0.75556	0.776555	0.741526	0.662129	0.615934	0.611009	0.621189	0.619676	0.603036	0.5873	0.576495	0.563796	0.552673	0.534336	0.504583	0.480615	0.443993	0.38699	0.316957	0.244947
0.472825	0.509522	0.516937	0.543584	0.589354	0.628256	0.642454	0.656227	0.697504	0.734248	0.756065	0.78016	0.794924	0.79301	0.780196	0.760481	0.749421	0.74147	0.726066	0.725794	0.745544	0.743056	0.699797	0.660068	0.652484	0.65209	0.658102	0.671629	0.668583	0.622992	0.571844	0.565254	0.606848	0.659727	0.69514	0.714229	0.741675	0.791079	0.829653	0.856715	0.890976	0.916084	0.934574	0.946454	0.941969	0.925387	0.899354	0.852686	0.775003	0.652086
0.676546	0.717666	0.758757	0.7888	0.81063	0.822007	0.832522	0.846231	0.854022	0.854586	0.847614	0.828308	0.814992	0.811014	0.789645	0.744475	0.703926	0.680372	0.648027	0.598868	0.538356	0.47939	0.429108	0.382808	0.347425	0.327329	0.313568	0.301605	0.306729	0.321096	0.333383	0.354272	0.381843	0.400442	0.407529	0.403562	0.384074	0.452808	0.450018	0.440402	0.408101	0.357013	0.303933	0.26292	0.238473	0.219601	0.338392	0.389183	0.426329	0.455118
0.898421	0.909452	0.921036	0.927467	0.930951	0.934523	0.937458	0.941372	0.944984	0.948377	0.952365	0.956179	0.957537	0.957804	0.956661	0.954066	0.952796	0.953157	0.953016	0.950846	0.94793	0.944918	0.941977	0.940913	0.9425	0.9456	0.946698	0.94494	0.942343	0.941062	0.93878	0.933882	0.929051	0.923736	0.917162	0.912526	0.911209	0.908064	0.900266	0.878688	0.814045	0.635406	0.26898	0.078477	0.0176907	0.0952997	0.200055	0.334804	0.442204	0.504973
0.481566	0.49363	0.501577	0.53336	0.587435	0.622128	0.635698	0.649091	0.672533	0.697338	0.708422	0.712186	0.716426	0.718788	0.721865	0.725721	0.724411	0.721153	0.724453	0.740063	0.760993	0.778974	0.780071	0.764277	0.741971	0.713791	0.695776	0.691641	0.694136	0.703916	0.714263	0.728934	0.752577	0.768006	0.770666	0.77147	0.765851	0.725994	0.615411	0.589237	0.732525	0.824903	0.868157	0.883197	0.879978	0.866172	0.83837	0.773923	0.608636	0.27222
0.537633	0.605539	0.656173	0.682321	0.707103	0.726236	0.722931	0.719153	0.735098	0.743904	0.747863	0.749834	0.746681	0.747943	0.75062	0.73912	0.729856	0.73524	0.757308	0.784331	0.803277	0.820578	0.850656	0.881415	0.902287	0.908862	0.89928	0.892422	0.898601	0.911617	0.924709	0.933082	0.939921	0.950121	0.954318	0.94659	0.93114	0.910299	0.884091	0.846001	0.791744	0.737606	0.698968	0.708305	0.732593	0.743824	0.729113	0.672382	0.578279	0.472539
0.0873041	0.103161	0.111759	0.133115	0.172671	0.227098	0.290769	0.364853	0.429935	0.470305	0.498581	0.514218	0.527256	0.548932	0.577407	0.594281	0.577758	0.515087	0.427083	0.342767	0.262943	0.188945	0.134522	0.106963	0.0948565	0.0806508	0.0731878	0.0792344	0.0992622	0.111827	0.0884752	0.054084	0.055699	0.174503	0.452623	0.680546	0.793094	0.846546	0.868146	0.86507	0.843717	0.794902	0.692364	0.51845	0.345444	0.479633	0.567306	0.671124	0.726503	0.708117
0.217311	0.195876	0.178076	0.108211	0.144158	0.14225	0.123729	0.105952	0.101561	0.0948892	0.0699955	0.0917449	0.10794	0.19356	0.203578	0.196336	0.193965	0.185839	0.166533	0.158005	0.152251	0.127489	0.10484	0.132819	0.210046	0.26951	0.316471	0.345896	0.363873	0.378954	0.385873	0.363321	0.299057	0.277529	0.45705	0.696599	0.819828	0.866749	0.88044	0.880988	0.87511	0.860035	0.833923	0.795046	0.732731	0.640699	0.531386	0.41379	0.279306	0.0877535
0.741906	0.748506	0.756582	0.763968	0.768844	0.772117	0.776572	0.780779	0.783894	0.78765	0.793454	0.800888	0.80731	0.810325	0.812359	0.816306	0.821777	0.828651	0.835266	0.840184	0.842936	0.842759	0.840726	0.840509	0.845797	0.853759	0.858471	0.857275	0.85272	0.850448	0.853795	0.860949	0.871859	0.882874	0.89197	0.90136	0.910679	0.91987	0.929327	0.935649	0.93468	0.92553	0.910483	0.890622	0.860686	0.813614	0.739644	0.626791	0.489958	0.434325
0.495811	0.503929	0.521417	0.540684	0.581301	0.631164	0.674291	0.703539	0.719372	0.738568	0.76603	0.790586	0.80627	0.822246	0.832122	0.819587	0.800974	0.785044	0.766362	0.737765	0.705322	0.678602	0.65988	0.642469	0.633835	0.650469	0.667127	0.664546	0.658361	0.662271	0.675381	0.680597	0.685367	0.71124	0.756759	0.809047	0.85946	0.898167	0.918989	0.924708	0.919661	0.907448	0.892773	0.872221	0.835338	0.76405	0.60367	0.256799	-0.0457025	0.0290845
0.118636	0.158673	0.190807	0.231384	0.278333	0.290973	0.279029	0.26348	0.278843	0.302236	0.324456	0.364193	0.388254	0.375518	0.355219	0.333009	0.294865	0.243437	0.182233	0.130456	0.0953549	0.0626975	0.0522931	0.0629902	0.0803572	0.276819	0.308569	0.320513	0.320289	0.326361	0.338983	0.330561	0.297517	0.273937	0.244723	0.12789	0.0833547	0.00132845	0.154321	0.550937	0.726666	0.770342	0.741683	0.662932	0.5607	0.474911	0.414742	0.260946	0.269036	0.361197
0.626425	0.635136	0.626388	0.612292	0.581898	0.545636	0.533959	0.545679	0.571158	0.590219	0.585862	0.58232	0.600263	0.626317	0.63004	0.580755	0.523527	0.518576	0.55514	0.584102	0.60694	0.626642	0.626951	0.608804	0.592378	0.602319	0.622031	0.641236	0.648256	0.635683	0.622728	0.624181	0.636295	0.64249	0.592605	0.487352	0.351435	0.18979	0.0616338	0.202132	0.293856	0.485115	0.563483	0.570059	0.5287	0.453434	0.30498	0.340702	0.383642	0.428786
0.148452	0.108402	0.065367	0.0583519	0.0841851	0.110324	0.131492	0.181653	0.261218	0.31863	0.33833	0.353953	0.45728	0.430899	0.44023	0.471309	0.496062	0.513988	0.534781	0.54361	0.53447	0.510822	0.482668	0.454769	0.420267	0.381482	0.349092	0.333529	0.313307	0.350478	0.37668	0.385113	0.393702	0.415313	0.43101	0.415346	0.365926	0.316991	0.294869	0.272926	0.220064	0.182832	0.198269	0.173657	0.152281	0.125048	0.0686328	0.0290288	0.000131345	0.0430651
0.386043	0.36096	0.306048	0.261237	0.243068	0.260538	0.319868	0.405641	0.469845	0.491344	0.502135	0.529588	0.572053	0.640501	0.708334	0.745514	0.746532	0.709091	0.668831	0.658989	0.651828	0.63946	0.640214	0.656226	0.671282	0.679182	0.670411	0.648147	0.641118	0.65042	0.658249	0.664259	0.640966	0.602694	0.579839	0.570962	0.562597	0.582136	0.631972	0.663971	0.683148	0.710115	0.739381	0.750588	0.723879	0.651509	0.52859	0.358654	0.243079	0.268865
0.724576	0.756792	0.783425	0.789001	0.783551	0.781677	0.778248	0.777632	0.79149	0.816477	0.845165	0.869509	0.889033	0.899077	0.903257	0.901742	0.890365	0.875606	0.871503	0.877234	0.871414	0.855277	0.847119	0.848392	0.850995	0.847342	0.841823	0.844694	0.848847	0.844093	0.829998	0.804392	0.765465	0.72628	0.704248	0.695933	0.684975	0.658002	0.605911	0.49174	0.299246	0.261678	0.394794	0.592447	0.744881	0.819272	0.846926	0.846813	0.818162	0.728571
0.554257	0.585271	0.62523	0.674554	0.724779	0.762857	0.799656	0.832917	0.843815	0.841226	0.821979	0.797199	0.779192	0.748319	0.714683	0.702464	0.701182	0.690899	0.680729	0.68339	0.691208	0.7029	0.711868	0.713184	0.71417	0.708665	0.686093	0.664065	0.671353	0.70851	0.756203	0.781683	0.786272	0.787703	0.796192	0.818667	0.833891	0.826316	0.788628	0.710956	0.585976	0.432011	0.378995	0.295027	0.355862	0.397493	0.389728	0.344643	0.293656	0.251632
0.802822	0.809649	0.816903	0.82165	0.823912	0.826887	0.832438	0.840724	0.851956	0.86351	0.872999	0.881356	0.888675	0.895215	0.902204	0.907551	0.910958	0.913546	0.914751	0.914572	0.914564	0.915228	0.91539	0.91535	0.9153	0.91617	0.91717	0.916825	0.915118	0.913433	0.913227	0.914233	0.915699	0.916047	0.91407	0.909968	0.903593	0.892593	0.874212	0.842322	0.781936	0.674652	0.529813	0.460309	0.415357	0.442979	0.468133	0.476461	0.465551	0.435132
0.239391	0.310548	0.353363	0.396504	0.438702	0.451879	0.459272	0.495284	0.556207	0.595204	0.588685	0.581199	0.59355	0.603678	0.610187	0.619796	0.638595	0.650967	0.643609	0.635236	0.657725	0.697885	0.730026	0.750981	0.766232	0.780363	0.79645	0.811274	0.822603	0.833964	0.847194	0.863689	0.880791	0.891672	0.884516	0.853852	0.804034	0.714364	0.593591	0.482813	0.376309	0.276332	0.219395	0.185872	0.155102	0.132195	0.0700314	0.261424	0.416851	0.50254
0.190323	0.191846	0.204247	0.2117	0.203868	0.188038	0.171451	0.166184	0.179901	0.191818	0.175836	0.146937	0.121699	0.0953924	0.0729139	0.0707449	0.0858229	0.106868	0.124209	0.137669	0.147745	0.165263	0.203243	0.248086	0.287908	0.311984	0.309119	0.264366	0.200294	0.196922	0.144621	0.0848285	0.0323768	-0.0024427	0.0605473	0.469206	0.761703	0.87755	0.921572	0.933335	0.931435	0.928461	0.92922	0.93361	0.939897	0.946884	0.954765	0.962643	0.969983	0.974733
0.309914	0.337517	0.366228	0.348043	0.293999	0.258962	0.268675	0.291064	0.320375	0.378746	0.414426	0.401102	0.390655	0.411475	0.433874	0.424649	0.369659	0.298329	0.278466	0.310005	0.355433	0.380305	0.378632	0.383222	0.418254	0.475539	0.534071	0.583596	0.613113	0.633666	0.658718	0.684244	0.709612	0.737387	0.758581	0.761983	0.761097	0.784647	0.831202	0.87937	0.906608	0.91075	0.898854	0.871217	0.822703	0.751163	0.666317	0.601953	0.585419	0.547592
0.122163	0.121516	0.127292	0.130661	0.11994	0.294083	0.388585	0.420395	0.379106	0.305777	0.230078	0.166396	0.108823	0.0459546	0.00156303	-0.0218526	-0.00885752	-0.0108827	-0.0170852	-0.016929	0.000358838	0.0176994	0.0200101	-0.0159075	-0.0509269	-0.0659494	-0.0100335	0.0616596	0.0819707	0.0856358	0.0895026	0.106305	0.12856	0.126767	0.090777	0.0342353	0.217223	0.514352	0.725925	0.808484	0.825862	0.830623	0.837056	0.841759	0.844798	0.843918	0.838821	0.835701	0.835824	0.839753
-0.0398758	-0.0229314	0.00770277	0.0229224	-0.00235718	-0.0362872	0.0439047	0.0421869	0.0533028	0.0866447	0.0187748	-0.00402226	-0.0445823	-0.0583115	-0.0463039	0.0902197	0.1696	0.209691	0.204535	0.193179	0.0413751	0.0751809	0.0989385	0.113644	0.137592	0.211805	0.167663	0.12179	0.107573	0.127435	0.0528161	0.00676244	0.0144688	0.0245195	0.106883	0.22376	0.38321	0.484386	0.559702	0.62371	0.677474	0.728132	0.778316	0.820219	0.849937	0.867428	0.87906	0.887432	0.892196	0.868183
0.772116	0.774721	0.773505	0.769847	0.77375	0.78289	0.785367	0.780951	0.775375	0.767292	0.755856	0.750793	0.757194	0.769593	0.783984	0.795219	0.800804	0.801023	0.797329	0.794518	0.797577	0.799602	0.793984	0.789611	0.795637	0.801749	0.797046	0.783391	0.770932	0.762939	0.760734	0.764024	0.769015	0.773849	0.783101	0.805331	0.837246	0.866103	0.884908	0.8962	0.903307	0.907118	0.905354	0.891659	0.864108	0.824961	0.772728	0.696753	0.584252	0.422331
0.81141	0.810946	0.806122	0.803084	0.799444	0.800992	0.805894	0.813387	0.822485	0.826441	0.826284	0.83085	0.842843	0.854597	0.861525	0.864938	0.866145	0.865155	0.863415	0.86226	0.862561	0.864411	0.864737	0.864144	0.865685	0.867292	0.869877	0.873078	0.873609	0.875304	0.877291	0.876158	0.876355	0.87857	0.880869	0.879966	0.874446	0.872	0.866458	0.840999	0.808432	0.798871	0.83452	0.875969	0.863461	0.825476	0.764621	0.683261	0.584077	0.478729
0.605447	0.679226	0.716028	0.743925	0.752963	0.719637	0.687207	0.681393	0.680767	0.669082	0.642257	0.62555	0.621516	0.602088	0.583908	0.574727	0.545777	0.513803	0.52036	0.539311	0.544265	0.516307	0.473262	0.436391	0.40083	0.403355	0.434808	0.439191	0.400609	0.357117	0.346986	0.363984	0.373444	0.388718	0.424962	0.469415	0.534607	0.573347	0.581517	0.647218	0.741053	0.799639	0.821195	0.813312	0.776278	0.713166	0.619412	0.496073	0.35655	0.36127
0.726553	0.72067	0.72863	0.74657	0.76003	0.770587	0.782891	0.792444	0.797643	0.802484	0.806625	0.810057	0.81391	0.821815	0.831679	0.83762	0.840434	0.84783	0.859101	0.8687	0.87658	0.880439	0.879925	0.876956	0.876374	0.880438	0.88396	0.881689	0.877522	0.876545	0.879849	0.885554	0.892088	0.898985	0.905762	0.91305	0.922387	0.934707	0.947814	0.960154	0.968437	0.967327	0.936636	0.872961	0.825942	0.796887	0.761238	0.72246	0.690666	0.682762
0.429383	0.432094	0.473978	0.510617	0.515226	0.520131	0.540888	0.558733	0.56316	0.565746	0.57889	0.59842	0.604163	0.585822	0.555006	0.510104	0.47147	0.418512	0.347143	0.303441	0.240142	0.143177	0.00490147	0.0361675	0.173538	0.188637	0.187697	0.197312	0.22198	0.274404	0.339177	0.402013	0.494924	0.606911	0.728405	0.845085	0.917248	0.947549	0.957361	0.960306	0.960216	0.957933	0.954009	0.950514	0.947765	0.943812	0.937598	0.926374	0.908119	0.883515
0.457081	0.520172	0.55855	0.573936	0.578652	0.564443	0.542216	0.532538	0.533177	0.534535	0.535989	0.536214	0.520909	0.495774	0.494721	0.514762	0.531702	0.529339	0.512708	0.498263	0.493782	0.503664	0.519712	0.522605	0.504906	0.483847	0.476786	0.473999	0.474819	0.499358	0.527594	0.517697	0.490028	0.45352	0.4014	0.341623	0.361504	0.428157	0.500326	0.55896	0.599834	0.637413	0.687922	0.731993	0.761859	0.773901	0.781123	0.793745	0.795366	0.774597
0.297183	0.309639	0.338145	0.424145	0.517069	0.573985	0.551389	0.502929	0.497097	0.542781	0.572581	0.541921	0.494184	0.448235	0.385268	0.27376	0.182714	0.148593	0.17417	0.184515	0.170943	0.172311	0.188003	0.19503	0.202753	0.232804	0.279912	0.30779	0.315598	0.329723	0.347412	0.378047	0.421905	0.44519	0.448284	0.438412	0.396653	0.302742	0.224394	0.19936	0.222825	0.322747	0.43039	0.488308	0.500608	0.452655	0.290942	0.0953781	0.0967961	0.113799
0.389825	0.407847	0.415984	0.424995	0.41175	0.36575	0.320999	0.293163	0.303737	0.370179	0.442397	0.496974	0.551102	0.582171	0.586588	0.608031	0.649037	0.68861	0.712256	0.727154	0.748497	0.772356	0.788868	0.807906	0.835357	0.864512	0.883939	0.883642	0.877672	0.881181	0.889343	0.881555	0.852272	0.816731	0.787146	0.756489	0.693402	0.506973	0.534594	0.452492	0.748253	0.841896	0.855785	0.832139	0.784234	0.796996	0.825577	0.830529	0.830251	0.832877
0.622273	0.650812	0.684984	0.713085	0.714646	0.685233	0.645566	0.616588	0.619412	0.641779	0.657763	0.667144	0.680728	0.69556	0.696768	0.676496	0.646652	0.617334	0.577493	0.529733	0.508107	0.512782	0.519613	0.527371	0.536071	0.543403	0.550856	0.564091	0.591006	0.613326	0.607207	0.583564	0.563422	0.56276	0.576506	0.602472	0.660492	0.747267	0.822212	0.862862	0.880426	0.883162	0.874741	0.857076	0.833431	0.802882	0.753351	0.660905	0.502331	0.3035
0.0659724	0.122443	0.213278	0.229049	0.231537	0.288909	0.326144	0.290069	0.222403	0.173941	0.154074	0.126082	0.0875653	0.0676153	0.0719054	0.0786023	0.0812568	0.0930434	0.11494	0.160365	0.218091	0.265179	0.288146	0.293276	0.304061	0.338715	0.390005	0.441446	0.46507	0.447066	0.418882	0.410833	0.423915	0.445808	0.452025	0.409779	0.330779	0.446095	0.499724	0.537868	0.511494	0.465549	0.574021	0.6046	0.595771	0.570583	0.540314	0.506127	0.482363	0.465916
0.734029	0.755636	0.755394	0.758546	0.787096	0.815798	0.833653	0.847091	0.862305	0.872945	0.881002	0.888229	0.890793	0.88808	0.882916	0.878213	0.871788	0.866636	0.870139	0.875841	0.872212	0.861211	0.851699	0.84981	0.856611	0.866375	0.874777	0.881811	0.882231	0.874922	0.867837	0.86253	0.853535	0.836554	0.822116	0.823795	0.83111	0.834589	0.835608	0.836447	0.837035	0.843349	0.855008	0.863274	0.864302	0.857193	0.837868	0.784622	0.629968	0.278995
0.233407	0.217458	0.229102	0.261983	0.322194	0.39922	0.469856	0.530599	0.578155	0.612266	0.635525	0.645586	0.642136	0.632601	0.635117	0.630171	0.618659	0.623935	0.630386	0.606345	0.560251	0.535838	0.512232	0.445239	0.387984	0.387607	0.418287	0.452087	0.479547	0.505465	0.533051	0.540615	0.543499	0.555061	0.566301	0.565175	0.544725	0.511891	0.502263	0.504958	0.480019	0.440743	0.410247	0.362331	0.320081	0.279141	0.190655	0.133	0.130977	0.137723
0.500241	0.533673	0.544725	0.543065	0.558297	0.578037	0.566462	0.537028	0.519153	0.532451	0.570382	0.607305	0.616887	0.598349	0.576716	0.564223	0.564954	0.585102	0.609318	0.612965	0.599034	0.584809	0.57867	0.571993	0.554554	0.516057	0.466124	0.422883	0.399594	0.402655	0.387979	0.329898	0.282968	0.273526	0.279219	0.284872	0.274788	0.260007	0.263795	0.295229	0.322879	0.322621	0.332739	0.403396	0.503563	0.569166	0.595371	0.595906	0.571235	0.532254
0.617817	0.616494	0.645645	0.68155	0.697072	0.697432	0.690306	0.67417	0.659318	0.661345	0.666365	0.662971	0.653939	0.646315	0.644266	0.650147	0.656749	0.662253	0.671737	0.678326	0.682711	0.685375	0.687353	0.689932	0.683885	0.669986	0.662632	0.669644	0.689767	0.714226	0.732041	0.744185	0.751634	0.754115	0.756426	0.762096	0.779638	0.79873	0.803514	0.798315	0.793378	0.789554	0.788102	0.79048	0.797264	0.800919	0.79587	0.790648	0.785326	0.770291
0.578733	0.589695	0.594337	0.609217	0.623579	0.624928	0.616829	0.616296	0.628096	0.632056	0.624007	0.617087	0.612025	0.609004	0.599611	0.578384	0.562488	0.555654	0.560136	0.5787	0.590719	0.59058	0.60997	0.643194	0.666304	0.680675	0.688253	0.667379	0.619928	0.583433	0.569411	0.57038	0.568381	0.563997	0.577403	0.615707	0.664129	0.700035	0.712443	0.713573	0.722242	0.739229	0.756817	0.770081	0.771982	0.753266	0.714627	0.66171	0.594975	0.50854
0.680256	0.692076	0.706754	0.710888	0.699604	0.688079	0.684969	0.675201	0.656729	0.635898	0.619063	0.613139	0.608438	0.605884	0.615686	0.624294	0.627836	0.635433	0.651027	0.678211	0.705943	0.719871	0.731291	0.743037	0.753333	0.763225	0.774254	0.78625	0.793998	0.794854	0.796977	0.802389	0.809183	0.81233	0.815537	0.824154	0.836495	0.85131	0.861177	0.864665	0.861253	0.842028	0.787509	0.6677	0.458162	0.339196	0.322062	0.305781	0.298284	0.323285
0.462037	0.50443	0.528866	0.512589	0.476983	0.441534	0.43345	0.453278	0.457779	0.443931	0.421226	0.400101	0.396419	0.395219	0.380178	0.362332	0.326226	0.278004	0.273354	0.303131	0.336093	0.367083	0.388131	0.393128	0.385365	0.379128	0.373384	0.349739	0.302199	0.258595	0.264475	0.291408	0.294644	0.270566	0.296261	0.371591	0.397912	0.616232	0.714282	0.765726	0.811333	0.848952	0.873736	0.884175	0.888272	0.889209	0.883659	0.87279	0.854853	0.831384
0.233776	0.248136	0.234993	0.228855	0.26572	0.29875	0.288225	0.271237	0.265531	0.245616	0.25405	0.306078	0.359552	0.381179	0.393474	0.426104	0.489625	0.552784	0.603581	0.660287	0.698802	0.69654	0.670521	0.669801	0.69799	0.725295	0.75489	0.78993	0.821251	0.845551	0.862825	0.877033	0.89909	0.928367	0.945538	0.947246	0.936018	0.918083	0.892886	0.852514	0.770106	0.527138	0.428772	0.611805	0.710933	0.743768	0.725324	0.668073	0.592459	0.506219
0.252772	0.309031	0.382241	0.426811	0.420793	0.406045	0.431706	0.4928	0.535917	0.528167	0.485478	0.428127	0.36033	0.294422	0.251733	0.241836	0.255335	0.279748	0.328267	0.389415	0.462283	0.55258	0.597067	0.604988	0.596062	0.569844	0.540912	0.506104	0.482309	0.4817	0.493664	0.505849	0.483368	0.411419	0.342752	0.354455	0.451611	0.560838	0.63217	0.658293	0.675596	0.687973	0.688731	0.686125	0.667316	0.617651	0.520319	0.364378	0.178771	0.15942
0.638932	0.65124	0.659028	0.651587	0.622281	0.605382	0.628699	0.649733	0.637021	0.629399	0.647574	0.657745	0.630876	0.620217	0.663234	0.711096	0.744176	0.777236	0.810427	0.815895	0.789768	0.783089	0.788054	0.779604	0.780889	0.791995	0.781779	0.741208	0.682018	0.645011	0.634821	0.638397	0.639672	0.633461	0.61366	0.607889	0.633311	0.669367	0.71155	0.738947	0.730643	0.711372	0.697817	0.685057	0.662766	0.622256	0.544103	0.426452	0.326719	0.410173
0.275658	0.276207	0.235083	0.211423	0.234062	0.251028	0.219151	0.175631	0.141462	0.120434	0.108144	0.0887076	0.0666181	0.0548995	0.0513618	0.0547481	0.0772228	0.115412	0.137923	0.140989	0.15597	0.196684	0.226154	0.240738	0.247931	0.231566	0.221582	0.223892	0.233588	0.274112	0.315827	0.333279	0.350091	0.366169	0.335293	0.231434	0.229055	0.320851	0.55607	0.742597	0.849805	0.892814	0.903668	0.899639	0.888812	0.872642	0.84176	0.787366	0.709365	0.566366
0.345119	0.393918	0.48371	0.568896	0.597659	0.586975	0.560994	0.543346	0.554318	0.578545	0.58947	0.586933	0.540502	0.434225	0.337089	0.311244	0.304127	0.264897	0.222403	0.21538	0.24077	0.290161	0.363014	0.210294	0.275646	0.52528	0.484876	0.446001	0.424205	0.400675	0.385769	0.392605	0.398861	0.384054	0.373224	0.373875	0.366906	0.330087	0.304092	0.401215	0.7137	0.799723	0.8229	0.831655	0.836173	0.841054	0.83966	0.815582	0.753313	0.649676
-0.00152889	0.0537785	0.152134	0.18972	0.157472	0.131613	0.166458	0.213201	0.234089	0.267661	0.287713	0.243928	0.194447	0.195099	0.243382	0.276663	0.271538	0.275114	0.296635	0.358788	0.46504	0.550218	0.563651	0.544481	0.526325	0.510404	0.50365	0.499938	0.507755	0.505024	0.466424	0.413939	0.380126	0.381068	0.414835	0.512718	0.679275	0.786619	0.816188	0.832066	0.84284	0.823377	0.767247	0.655825	0.487013	0.319658	0.246068	0.294824	0.373178	0.456921
0.582165	0.578277	0.579949	0.576251	0.555277	0.516123	0.499673	0.499474	0.502081	0.506612	0.502444	0.517635	0.548751	0.552192	0.530588	0.508611	0.491678	0.496624	0.50617	0.514143	0.506844	0.481248	0.449152	0.401168	0.362445	0.340415	0.326709	0.324674	0.452555	0.49237	0.526373	0.558948	0.592581	0.623273	0.63066	0.630864	0.633695	0.641141	0.653557	0.667089	0.679454	0.690085	0.698162	0.68835	0.649098	0.591019	0.528361	0.454959	0.358159	0.255433
0.0678671	0.0866923	0.078837	0.0794938	0.139587	0.18844	0.180894	0.14575	0.115104	0.121272	0.189172	0.25927	0.286561	0.2825	0.250547	0.230644	0.244463	0.292152	0.349438	0.355946	0.287982	0.224041	0.209744	0.245388	0.302801	0.341373	0.341534	0.320545	0.265969	0.410429	0.387031	0.364128	0.350456	0.339407	0.320375	0.322481	0.336416	0.327899	0.322811	0.316186	0.295827	0.27357	0.371542	0.42933	0.438065	0.430971	0.573631	0.670684	0.751257	0.79235
0.616961	0.600247	0.586073	0.578117	0.577365	0.58196	0.576534	0.550064	0.514291	0.509147	0.522674	0.5282	0.515099	0.507973	0.510896	0.506051	0.500756	0.511767	0.52884	0.526498	0.519236	0.537241	0.58912	0.646118	0.682444	0.699506	0.708313	0.720941	0.727921	0.724383	0.723293	0.731608	0.736766	0.746533	0.78354	0.834498	0.876435	0.897011	0.907278	0.91664	0.926298	0.93404	0.936757	0.932	0.918333	0.895192	0.864892	0.83215	0.80004	0.767833
0.116652	0.140348	0.160427	0.179362	0.177347	0.169449	0.194935	0.221633	0.201326	0.18468	0.199745	0.257084	0.212047	0.19818	0.188669	0.195836	0.203528	0.20745	0.222201	0.234653	0.2479	0.279066	0.316081	0.341357	0.351857	0.362891	0.393678	0.449241	0.525509	0.589487	0.634995	0.661983	0.681525	0.673864	0.628811	0.575805	0.567853	0.636716	0.728033	0.801882	0.843437	0.855267	0.848958	0.833189	0.815258	0.799498	0.790607	0.778086	0.729477	0.621459
0.579331	0.612379	0.642014	0.666797	0.697163	0.745407	0.775502	0.770652	0.755382	0.748468	0.748689	0.750786	0.754666	0.757902	0.755993	0.747287	0.737443	0.733835	0.739853	0.749083	0.757922	0.767248	0.768782	0.763674	0.758243	0.756739	0.76618	0.782947	0.794492	0.796914	0.79291	0.780238	0.761436	0.737054	0.71528	0.711026	0.707792	0.705227	0.696067	0.652681	0.695701	0.801648	0.840709	0.855433	0.875398	0.895713	0.904339	0.897455	0.869251	0.816453
0.10935	0.108585	0.0900914	0.0750822	0.0815484	0.0871265	0.114392	0.140644	0.18665	0.272313	0.368616	0.444948	0.492339	0.50588	0.515484	0.541438	0.566971	0.564692	0.547041	0.530306	0.517606	0.480318	0.441738	0.430655	0.436531	0.456	0.485452	0.505605	0.531568	0.562801	0.593278	0.616864	0.619982	0.61393	0.612777	0.609954	0.595269	0.601322	0.644812	0.718752	0.776941	0.790266	0.760084	0.709762	0.672073	0.661256	0.67878	0.702629	0.70427	0.663931
0.0330894	-0.024233	-0.0043166	0.0314503	0.0707209	0.102408	0.140717	0.184131	0.215599	0.25398	0.322921	0.366335	0.40039	0.420113	0.423334	0.413632	0.406024	0.407105	0.385443	0.349494	0.341715	0.37601	0.433564	0.477163	0.505021	0.548542	0.61085	0.652037	0.668718	0.668561	0.664746	0.654008	0.637513	0.625319	0.633342	0.646013	0.616203	0.547609	0.520605	0.565479	0.612769	0.622914	0.546656	0.328284	0.15537	0.149441	0.208254	0.274083	0.342036	0.402613
-0.00193067	-0.00592422	0.0466675	0.0111158	0.0223947	0.0686795	0.102434	0.124254	0.159295	0.200717	0.255175	0.282247	0.277627	0.276992	0.244117	0.188042	0.141638	0.097664	0.0552886	0.0237486	0.00679926	0.00489995	0.120471	0.179726	0.21523	0.220304	0.189592	0.132863	0.0796957	0.0664785	0.0906363	0.0459278	0.0425337	0.0389085	0.0203854	0.0562619	0.122183	0.198539	0.232157	0.197373	0.160035	0.183236	0.227238	0.234739	0.313405	0.36961	0.425261	0.485385	0.534708	0.569055
0.325087	0.363494	0.406535	0.459895	0.506488	0.516739	0.513659	0.519967	0.538646	0.557256	0.560768	0.556523	0.550669	0.542074	0.549862	0.587196	0.635885	0.671913	0.703302	0.738972	0.77249	0.800761	0.840612	0.880658	0.898486	0.903744	0.903175	0.897927	0.883222	0.857097	0.835375	0.827022	0.825547	0.834131	0.85186	0.8637	0.860118	0.85844	0.852012	0.831659	0.812159	0.805895	0.79813	0.757739	0.683877	0.600619	0.517202	0.431635	0.356318	0.272101
0.0284679	-0.0103743	-0.0604095	-0.00995809	0.0668559	0.147069	0.223546	0.296435	0.349212	0.387584	0.458666	0.553714	0.618394	0.667665	0.719832	0.766092	0.807738	0.835211	0.849817	0.85357	0.842119	0.821685	0.816996	0.82471	0.814597	0.791705	0.777345	0.77054	0.771062	0.76933	0.759305	0.754487	0.751167	0.744765	0.737687	0.72307	0.703987	0.685763	0.669287	0.657455	0.65753	0.660941	0.655207	0.649585	0.634506	0.597806	0.528071	0.436033	0.330751	0.186197
0.863685	0.879876	0.891889	0.891031	0.89373	0.895319	0.882938	0.876387	0.877039	0.865542	0.840608	0.821675	0.820995	0.829401	0.826343	0.81021	0.79726	0.798317	0.804492	0.813806	0.822574	0.821771	0.817498	0.813595	0.811001	0.815898	0.828902	0.836454	0.841614	0.849374	0.859342	0.872408	0.877768	0.875758	0.876294	0.877168	0.875032	0.874109	0.885708	0.905864	0.911311	0.901192	0.888523	0.876707	0.863649	0.848567	0.835814	0.829199	0.826397	0.820698
0.463739	0.465941	0.492441	0.534629	0.584557	0.626613	0.653508	0.660253	0.665012	0.682978	0.698162	0.700791	0.69222	0.676613	0.658807	0.648673	0.648926	0.655703	0.664241	0.682334	0.701217	0.704623	0.695002	0.69328	0.706017	0.713992	0.709555	0.70442	0.705633	0.698693	0.6818	0.663974	0.639585	0.618325	0.620843	0.655678	0.714718	0.788912	0.860093	0.90706	0.93111	0.942277	0.94542	0.939878	0.92791	0.913101	0.895522	0.877727	0.86167	0.836735
0.0484583	0.0588406	0.146073	0.239468	0.291376	0.313091	0.306398	0.295305	0.310287	0.323931	0.32253	0.308396	0.292636	0.29382	0.317773	0.370735	0.434085	0.489843	0.531494	0.565306	0.592047	0.59676	0.587004	0.593462	0.629181	0.665844	0.687408	0.695128	0.706564	0.732872	0.7637	0.794898	0.818816	0.820242	0.803604	0.780144	0.741081	0.668147	0.628874	0.710484	0.786825	0.819193	0.836713	0.857605	0.878626	0.894787	0.90372	0.899359	0.87449	0.813732
0.5904	0.650028	0.671678	0.703699	0.740809	0.757965	0.75633	0.758388	0.771118	0.785917	0.79978	0.800507	0.796945	0.805271	0.817083	0.821738	0.814274	0.802896	0.791747	0.772023	0.746312	0.73968	0.754807	0.777406	0.801831	0.819895	0.828079	0.832989	0.836038	0.833963	0.829034	0.825653	0.823808	0.821978	0.818797	0.808851	0.779238	0.70722	0.585756	0.482034	0.470057	0.466127	0.539882	0.644458	0.713308	0.749721	0.767981	0.773674	0.767809	0.751055
-0.030705	-0.0389471	-0.066435	-0.0886229	-0.0396564	-0.00510617	0.0336645	0.0738125	0.129335	0.193561	0.214502	0.2044	0.205181	0.213526	0.215212	0.209867	0.159402	0.211238	0.260315	0.342093	0.441854	0.506779	0.580892	0.66563	0.721807	0.745637	0.761008	0.776679	0.785368	0.794567	0.807585	0.814373	0.820929	0.837079	0.857325	0.876469	0.893796	0.905806	0.914029	0.911997	0.902615	0.888898	0.856269	0.788208	0.680339	0.553415	0.434632	0.325457	0.220737	0.086749
-0.0165515	-0.00506782	0.0285717	0.081397	0.130254	0.195358	0.255226	0.28784	0.274127	0.221839	0.168958	0.124642	0.092569	0.065049	0.0414139	0.0318628	0.0250251	0.0239418	0.070673	0.118229	0.145675	0.164215	0.189477	0.231876	0.266492	0.287505	0.299356	0.267057	0.219799	0.205693	0.235015	0.294276	0.352406	0.373911	0.322911	0.268644	0.275975	0.297553	0.296707	0.328401	0.390228	0.41925	0.394966	0.366473	0.357754	0.358172	0.389426	0.458716	0.523963	0.581223
-0.0296946	-0.0179239	0.0192388	0.0521283	0.0596738	0.0724363	0.0867083	0.103477	0.128543	0.155556	0.18294	0.214685	0.227214	0.200598	0.171761	0.156629	0.139014	0.128314	0.135692	0.135364	0.0956351	0.049968	0.0748973	0.0845449	0.14228	0.202459	0.234118	0.226625	0.178552	0.123309	0.107037	0.126924	0.116509	0.0738421	0.0459633	0.0575881	0.103658	0.188784	0.29386	0.415106	0.576817	0.739819	0.85587	0.91269	0.9285	0.920772	0.903745	0.880288	0.852724	0.820927
0.606492	0.610271	0.610778	0.61544	0.618396	0.616419	0.611584	0.613705	0.620586	0.619749	0.605803	0.582787	0.55204	0.514878	0.502236	0.498587	0.510344	0.516122	0.515598	0.519284	0.536428	0.557488	0.567635	0.57952	0.59802	0.610224	0.612558	0.610864	0.589167	0.565624	0.561323	0.564381	0.570716	0.572863	0.557366	0.526332	0.495877	0.47366	0.465773	0.455742	0.424769	0.409624	0.463153	0.519344	0.55178	0.577389	0.599313	0.581084	0.492219	0.335277
0.302386	0.213402	0.152061	0.0659224	0.057236	0.0514942	-0.00011071	-0.0345986	-0.00253393	-0.0119097	-0.0159504	-0.00774121	0.0105671	0.0116838	0.0225405	0.0627345	0.104615	0.130149	0.167408	0.214347	0.241403	0.24892	0.228018	0.192204	0.155062	0.127412	0.114463	0.0949005	0.0748736	0.0702537	0.0735577	0.0892739	0.116131	0.150868	0.19298	0.212265	0.207629	0.204419	0.18371	0.1295	0.0672661	0.169045	0.267122	0.433371	0.576248	0.653162	0.689376	0.696558	0.681937	0.655768
0.338062	0.377113	0.421381	0.46274	0.472605	0.44907	0.420693	0.389236	0.365105	0.345801	0.347867	0.386456	0.439632	0.494769	0.515583	0.529397	0.566171	0.608185	0.633487	0.635374	0.638528	0.64749	0.653414	0.639424	0.604092	0.577338	0.571329	0.581745	0.60484	0.622053	0.616403	0.60297	0.609634	0.64861	0.702781	0.73181	0.73758	0.750639	0.771993	0.789002	0.80196	0.811396	0.808964	0.787224	0.755008	0.714304	0.650758	0.570705	0.51154	0.524754
0.767645	0.774685	0.776697	0.776783	0.776432	0.772516	0.77545	0.801024	0.836469	0.855977	0.86704	0.876864	0.882511	0.889897	0.903656	0.916922	0.923072	0.927877	0.93347	0.932288	0.923451	0.916139	0.910018	0.899748	0.88859	0.887569	0.895399	0.901645	0.909326	0.917983	0.920666	0.917727	0.911032	0.911106	0.92179	0.928372	0.928935	0.928166	0.922406	0.909132	0.894984	0.883815	0.869456	0.845092	0.788754	0.632113	0.345581	0.190578	0.234057	0.258981
0.0290805	0.0421366	0.0728627	0.0957609	0.121992	0.185301	0.282842	0.374435	0.446135	0.483115	0.475308	0.487483	0.514552	0.530006	0.52231	0.502305	0.478607	0.457678	0.42368	0.376588	0.323779	0.277339	0.256266	0.221812	0.177292	0.155808	0.140489	0.151703	0.190433	0.205455	0.172008	0.105574	0.0379432	0.0256605	0.0724726	0.103903	0.0982849	0.116588	0.203668	0.393938	0.584916	0.705115	0.785401	0.822936	0.831824	0.819489	0.788968	0.747904	0.691117	0.582245
0.113492	0.138932	0.160004	0.170846	0.19867	0.249789	0.266118	0.259221	0.280228	0.297173	0.273518	0.243407	0.239819	0.226382	0.18348	0.116138	0.0391538	-0.000724151	0.0241117	0.062363	0.089614	0.0902758	0.0805412	0.0589152	0.0181423	-0.0110639	-0.0118029	0.0157614	0.141914	0.23386	0.312505	0.352091	0.366143	0.390232	0.422308	0.423913	0.400146	0.460318	0.585779	0.691091	0.753965	0.796478	0.824836	0.830142	0.815848	0.794733	0.782497	0.770184	0.746482	0.721226
0.317857	0.355823	0.386601	0.399284	0.419473	0.471858	0.516659	0.536526	0.564078	0.600005	0.62074	0.630873	0.621751	0.59271	0.564877	0.553749	0.550441	0.532956	0.45921	0.335434	0.239955	0.315214	0.381078	0.445034	0.47374	0.483183	0.508617	0.551187	0.60471	0.65566	0.690751	0.71435	0.727301	0.731638	0.743474	0.761984	0.783416	0.812474	0.84603	0.874456	0.893195	0.901796	0.902191	0.898614	0.890611	0.875731	0.853339	0.816152	0.736418	0.543066
0.333106	0.420195	0.496572	0.544209	0.52543	0.469108	0.432088	0.412745	0.395292	0.378426	0.363746	0.359334	0.368084	0.369439	0.355474	0.351306	0.385975	0.444991	0.509121	0.560692	0.564647	0.539575	0.54597	0.605932	0.66158	0.674802	0.658069	0.663666	0.696301	0.716474	0.726796	0.747162	0.76785	0.790114	0.814893	0.810225	0.780425	0.742051	0.703177	0.69095	0.713272	0.757379	0.808049	0.849905	0.870606	0.873809	0.860586	0.835424	0.800803	0.754717
0.259635	0.250853	0.139467	0.17365	0.209428	0.242647	0.27547	0.305622	0.329908	0.361571	0.391522	0.390816	0.371455	0.339943	0.30388	0.276862	0.268206	0.269302	0.33787	0.386021	0.400154	0.41171	0.424793	0.463269	0.489651	0.519085	0.538105	0.534365	0.52035	0.51097	0.523408	0.531515	0.507717	0.490375	0.508738	0.554439	0.622421	0.701563	0.771127	0.823736	0.858476	0.877276	0.883666	0.884958	0.890942	0.906567	0.928944	0.943806	0.940559	0.927691
0.532746	0.552533	0.565683	0.572676	0.566461	0.566503	0.576742	0.588886	0.586484	0.56162	0.532329	0.538265	0.553332	0.542892	0.532659	0.544881	0.568507	0.577667	0.562959	0.544747	0.547952	0.538617	0.524305	0.540411	0.565949	0.564597	0.542139	0.535813	0.518974	0.484484	0.437148	0.370146	0.306474	0.27814	0.277784	0.273167	0.335434	0.439218	0.51492	0.557155	0.616603	0.730295	0.809994	0.823236	0.812977	0.815752	0.83411	0.850096	0.850887	0.82755
-0.00182443	-0.0651458	-0.0454894	0.0945418	0.125818	0.137345	0.140351	0.164561	0.221859	0.321449	0.445612	0.560883	0.647455	0.708841	0.757376	0.802067	0.845233	0.87269	0.859479	0.821112	0.799934	0.807613	0.800719	0.78563	0.777472	0.760442	0.727164	0.701421	0.693774	0.676988	0.658792	0.650784	0.649655	0.660083	0.689913	0.738541	0.79886	0.834888	0.842879	0.835088	0.824551	0.821367	0.815562	0.796153	0.749327	0.654233	0.642811	0.682125	0.711776	0.734309
0.333825	0.379139	0.460905	0.535193	0.596775	0.671467	0.737853	0.777084	0.792785	0.800295	0.814148	0.828611	0.834078	0.826591	0.80798	0.786512	0.766159	0.75504	0.759753	0.773627	0.789748	0.800969	0.806501	0.812519	0.8288	0.851713	0.864608	0.868592	0.873065	0.877505	0.874654	0.864061	0.85478	0.855323	0.860295	0.861418	0.856021	0.839944	0.811468	0.7749	0.725887	0.649532	0.541338	0.432846	0.361298	0.312351	0.246523	0.158279	0.162253	0.124559
0.252554	0.259129	0.27648	0.27863	0.237135	0.193876	0.175469	0.16903	0.169823	0.213781	0.214108	0.18678	0.273679	0.302079	0.271092	0.22494	0.224083	0.236478	0.247371	0.281064	0.325317	0.351235	0.379719	0.418199	0.45098	0.458758	0.421832	0.355919	0.31197	0.285099	0.243578	0.19944	0.152693	0.0986949	0.0655498	0.0782275	0.141679	0.233462	0.276873	0.295209	0.352857	0.412608	0.446565	0.467011	0.461589	0.448248	0.444824	0.43947	0.412923	0.346826
0.418648	0.431403	0.449542	0.503144	0.585967	0.653404	0.688429	0.714032	0.74145	0.741979	0.706207	0.672592	0.656404	0.651911	0.651159	0.647344	0.63426	0.620619	0.598868	0.571128	0.559288	0.565969	0.574762	0.566537	0.549593	0.540296	0.538648	0.53876	0.538043	0.537235	0.537232	0.539148	0.536957	0.536775	0.541023	0.537423	0.532557	0.5325	0.516946	0.469129	0.401115	0.415065	0.447476	0.448606	0.464488	0.545555	0.60697	0.658254	0.705646	0.738353
-0.0874041	-0.0838078	-0.064115	-0.00574799	0.0793257	0.0853406	-0.0113631	-0.00455024	-0.0219748	-0.0552342	-0.0841324	-0.0769688	-0.0872138	-0.0827074	-0.0846189	-0.0760781	-0.0602624	-0.0287972	0.0087694	0.040129	0.0768786	0.112547	0.180586	0.27545	0.362573	0.440435	0.465679	0.413717	0.355982	0.337276	0.337406	0.326469	0.323321	0.359018	0.422071	0.493165	0.582801	0.670243	0.731651	0.781122	0.820635	0.842355	0.84468	0.824812	0.79002	0.758221	0.73546	0.704425	0.630556	0.498406
-0.0578905	-0.0693555	-0.0147901	0.0325477	0.0915296	0.0955667	0.0526422	0.0343476	0.0381734	0.0262032	-0.00689531	-0.0399591	-0.0582456	-0.0612769	-0.0517412	-0.0136843	0.00873259	0.0561585	0.109631	0.106941	0.0791915	0.0923366	0.136481	0.178894	0.198245	0.250169	0.284279	0.259816	0.237982	0.261875	0.297716	0.316295	0.34449	0.393777	0.445518	0.508683	0.593039	0.663004	0.703526	0.748171	0.793455	0.818	0.826059	0.812655	0.776683	0.736375	0.703829	0.670653	0.602478	0.461523
-0.0757053	-0.0858921	-0.0900703	-0.0697987	-0.0908511	-0.0616946	-0.0580098	-0.0675216	-0.0376014	-0.0643566	-0.106895	-0.0927988	-0.0944097	-0.091109	-0.0924751	-0.0911528	-0.07757	-0.0514543	0.00638073	0.0575841	0.0843235	0.115017	0.179576	0.286981	0.413702	0.507511	0.523941	0.459054	0.391668	0.359446	0.339572	0.317312	0.29793	0.310739	0.369537	0.458811	0.558091	0.643285	0.702472	0.749955	0.785201	0.798608	0.79419	0.776931	0.747005	0.716013	0.697211	0.666835	0.588254	0.451873
0.603307	0.649934	0.652507	0.632173	0.63447	0.663851	0.69277	0.701059	0.678958	0.653226	0.635451	0.606289	0.569747	0.554191	0.564665	0.582803	0.601587	0.626028	0.64736	0.651637	0.633295	0.614162	0.608555	0.606382	0.605717	0.618607	0.642242	0.663608	0.675124	0.691538	0.718379	0.737598	0.743139	0.734497	0.707496	0.672982	0.641006	0.618153	0.620983	0.645736	0.676165	0.708874	0.745081	0.775626	0.786851	0.762545	0.679371	0.525177	0.348783	0.174757
0.85398	0.867899	0.875967	0.873644	0.877914	0.892142	0.902113	0.906901	0.911585	0.918747	0.929937	0.940797	0.949232	0.954015	0.95396	0.953455	0.955186	0.956582	0.954465	0.948847	0.94456	0.944278	0.943782	0.942933	0.943788	0.942834	0.938449	0.934031	0.928159	0.918604	0.90739	0.897434	0.892534	0.890866	0.890387	0.891221	0.891654	0.891982	0.899	0.910042	0.914079	0.910574	0.89666	0.871436	0.837863	0.794371	0.743732	0.700857	0.670549	0.646123
0.694081	0.704302	0.72102	0.732486	0.740891	0.745025	0.736729	0.72781	0.730206	0.736711	0.740389	0.737077	0.726973	0.717988	0.716372	0.718307	0.722122	0.725712	0.734298	0.749059	0.760512	0.76825	0.780384	0.788762	0.793011	0.805493	0.823698	0.840642	0.854752	0.865049	0.874897	0.887523	0.901694	0.910129	0.91549	0.92408	0.934267	0.941932	0.946965	0.948846	0.945524	0.93893	0.934167	0.934621	0.939262	0.945418	0.947887	0.936456	0.88321	0.676627
0.831744	0.857601	0.878987	0.893182	0.896162	0.888138	0.879939	0.884504	0.895401	0.899497	0.893091	0.871093	0.841771	0.822691	0.817018	0.817943	0.814782	0.806855	0.806013	0.810488	0.816245	0.822687	0.825154	0.815327	0.793294	0.778392	0.778974	0.781302	0.779746	0.777123	0.778925	0.784978	0.795436	0.809256	0.818087	0.824176	0.83697	0.844091	0.83641	0.832086	0.83965	0.846861	0.851444	0.856438	0.859957	0.861802	0.86446	0.871339	0.875941	0.867252
0.55592	0.580876	0.607399	0.631587	0.6356	0.629275	0.62695	0.633072	0.644266	0.659827	0.678784	0.695558	0.715727	0.74617	0.779808	0.803811	0.820705	0.83713	0.850111	0.858487	0.865054	0.869827	0.873619	0.875203	0.876625	0.882369	0.888539	0.892577	0.898626	0.903219	0.902938	0.902943	0.908223	0.916233	0.922133	0.919727	0.915681	0.924488	0.935752	0.931809	0.910633	0.877464	0.842797	0.815633	0.79544	0.775031	0.743703	0.683263	0.550463	0.27611
0.360683	0.421177	0.486056	0.557613	0.629431	0.65747	0.632214	0.598426	0.601495	0.618758	0.622701	0.613392	0.615105	0.623321	0.585422	0.489472	0.427991	0.444661	0.463547	0.446575	0.400212	0.318804	0.245593	0.237255	0.247701	0.214883	0.142562	0.0691845	-0.00994767	-0.0645183	-0.0752314	-0.0570764	-0.0277184	-0.000349251	0.0144064	0.0190972	0.0212885	0.0364141	0.053376	0.113889	0.269335	0.433516	0.52704	0.583764	0.601857	0.604921	0.632754	0.655594	0.640256	0.583597
0.347199	0.368335	0.385915	0.405822	0.423548	0.436455	0.448819	0.471574	0.504979	0.539529	0.56018	0.56111	0.554149	0.551494	0.554655	0.559221	0.568321	0.581177	0.586969	0.58752	0.598107	0.619257	0.639739	0.650391	0.645515	0.63406	0.622172	0.618047	0.63083	0.648505	0.654542	0.650756	0.651779	0.661277	0.673595	0.686181	0.701175	0.735752	0.795261	0.850658	0.8906	0.917224	0.931212	0.937554	0.939783	0.935921	0.926066	0.909102	0.877017	0.823176
0.0543538	0.0629067	0.0797949	0.0644841	0.0419319	0.0299936	0.0212899	0.0224687	0.0864686	0.179059	0.233005	0.250157	0.247188	0.193572	0.0808012	0.0149579	0.00592423	-0.0383106	0.000871674	0.0394051	0.0540681	0.0774183	0.129695	0.197301	0.258443	0.308713	0.331018	0.331419	0.338391	0.34594	0.352971	0.353097	0.324066	0.290751	0.262887	0.281018	0.441104	0.529236	0.45142	0.597894	0.687967	0.70673	0.693028	0.702644	0.766765	0.822609	0.83345	0.795166	0.722285	0.635479
0.179844	0.209175	0.238627	0.287445	0.334314	0.355496	0.371724	0.395379	0.42074	0.433433	0.434248	0.435965	0.441716	0.455669	0.466711	0.468124	0.472385	0.478328	0.487837	0.498402	0.505663	0.514945	0.518836	0.518018	0.527162	0.547842	0.575639	0.599323	0.603581	0.596637	0.591706	0.594168	0.605866	0.619531	0.634569	0.661892	0.702751	0.748137	0.790943	0.824645	0.841263	0.848269	0.854479	0.862801	0.872466	0.878999	0.880715	0.878253	0.873694	0.86599
0.294175	0.262411	0.241815	0.226287	0.19246	0.167028	0.164184	0.176549	0.154074	-0.0158291	0.0465444	0.126771	0.164412	0.167782	0.140314	0.125662	0.111878	0.119825	0.147545	0.169426	0.184795	0.195921	0.156305	0.136771	0.166406	0.22458	0.290307	0.334492	0.349553	0.356352	0.369918	0.380289	0.384199	0.37453	0.339102	0.276987	0.194216	0.26552	0.291757	0.295569	0.285729	0.342474	0.494183	0.603348	0.680976	0.739544	0.781105	0.801997	0.801377	0.784261
0.474282	0.471965	0.455291	0.462956	0.499846	0.538588	0.571267	0.594419	0.605465	0.602552	0.611738	0.627913	0.640597	0.637163	0.629061	0.62093	0.606046	0.595766	0.588649	0.585763	0.584397	0.582464	0.589747	0.61422	0.632795	0.642039	0.655176	0.663849	0.664566	0.662536	0.662217	0.666565	0.669214	0.671177	0.680267	0.700696	0.729035	0.756787	0.77233	0.777758	0.76823	0.719834	0.620188	0.483511	0.45783	0.517963	0.56052	0.585848	0.596749	0.603792
0.1181	0.138816	0.189873	0.0506049	0.0714487	0.0857912	0.254381	0.293607	0.316567	0.351763	0.404344	0.450946	0.479639	0.487303	0.487258	0.498433	0.531518	0.570813	0.579089	0.565761	0.551048	0.426346	0.463096	0.50758	0.534795	0.551622	0.575035	0.608159	0.623798	0.62725	0.639699	0.659472	0.683744	0.70909	0.725933	0.736316	0.737868	0.720482	0.691358	0.646694	0.587283	0.555108	0.564348	0.597551	0.611801	0.614415	0.612072	0.600287	0.580892	0.552335
0.393448	0.398244	0.396687	0.403751	0.413487	0.406648	0.378367	0.343362	0.30487	0.233686	0.139503	0.0847097	0.075553	0.0776158	0.0671833	0.0502763	0.0757443	0.0891607	0.0564424	0.0488736	0.0695755	0.0834674	0.102589	0.161923	0.237365	0.263869	0.252431	0.258897	0.277058	0.296371	0.36372	0.462819	0.54275	0.584571	0.592249	0.612383	0.650612	0.676342	0.674899	0.67367	0.677712	0.681274	0.675943	0.660061	0.642396	0.623633	0.599381	0.576277	0.562754	0.542586
0.584932	0.615957	0.569966	0.496288	0.446486	0.438254	0.466861	0.491592	0.472329	0.436618	0.386254	0.328896	0.319844	0.361715	0.438959	0.500259	0.497634	0.475089	0.48624	0.505944	0.510457	0.507747	0.480833	0.421016	0.33291	0.249874	0.209355	0.192354	0.162073	0.131521	0.123319	0.13257	0.146075	0.164772	0.206662	0.243236	0.248453	0.239955	0.22259	0.243041	0.257678	0.256862	0.350737	0.469149	0.520718	0.515243	0.489378	0.466693	0.428399	0.342743
0.00694047	0.0748488	0.0869553	0.0680461	0.0613969	0.142649	0.242227	0.32228	0.349284	0.337637	0.343538	0.401162	0.460005	0.473988	0.440708	0.40695	0.372074	0.311193	0.247735	0.197847	0.149266	0.108234	0.0659143	0.0160796	-0.0255165	-0.053755	-0.0637947	-0.0680026	-0.073049	-0.0724288	-0.0591728	-0.0373185	-0.012736	0.0109857	0.0767381	0.113201	0.109695	0.0772613	0.0950331	0.246332	0.351424	0.384542	0.412956	0.479664	0.537193	0.580113	0.611045	0.625271	0.618142	0.587919
0.409128	0.411471	0.434654	0.441793	0.41341	0.395143	0.417849	0.475682	0.541188	0.590917	0.599116	0.560177	0.503518	0.488254	0.500693	0.517705	0.526464	0.526565	0.516966	0.495498	0.460148	0.407942	0.358263	0.350981	0.389298	0.442679	0.472471	0.465493	0.456126	0.473095	0.520924	0.580583	0.627172	0.647969	0.652931	0.670187	0.702152	0.743748	0.794245	0.831082	0.8508	0.851044	0.840187	0.82775	0.811384	0.783881	0.742148	0.685199	0.624533	0.57348
-0.0884475	-0.0297872	0.0260715	0.0521595	0.0633293	0.0637606	0.0693356	0.0843227	0.0964134	0.0955506	0.0943103	0.0958427	0.0978712	0.106153	0.121098	0.144917	0.215749	0.269053	0.317456	0.386755	0.477393	0.54975	0.604609	0.662629	0.709349	0.73162	0.748165	0.769293	0.791243	0.805664	0.813569	0.826688	0.846846	0.863946	0.874609	0.878189	0.877563	0.880172	0.884985	0.884091	0.873777	0.855403	0.824097	0.773433	0.705803	0.625203	0.513661	0.582925	0.617761	0.612969
0.118293	0.211367	0.310123	0.323385	0.247786	0.170826	0.177738	0.226756	0.263071	0.276019	0.246424	0.251437	0.313072	0.3858	0.438218	0.453518	0.428804	0.356257	0.314179	0.307022	0.288072	0.274375	0.267872	0.274125	0.291801	0.321613	0.355974	0.351696	0.341798	0.369594	0.428989	0.478419	0.469264	0.428854	0.399065	0.381461	0.379418	0.406353	0.447362	0.482895	0.510659	0.534202	0.542072	0.500945	0.448332	0.445039	0.467204	0.467971	0.458218	0.464644
0.0890742	0.0756821	0.0503395	0.0389183	0.0288048	0.080989	0.0840062	0.0686186	0.0404632	0.0223671	0.0416949	0.103718	0.150485	0.140329	0.0961254	0.0656572	0.0792259	0.156751	0.251525	0.281588	0.29538	0.290013	0.259855	0.270487	0.311544	0.334131	0.315421	0.291971	0.274522	0.23849	0.178211	0.090609	0.00488834	-0.0379171	-0.0347373	0.00169818	0.0719439	0.16705	0.253529	0.311771	0.367849	0.444752	0.508808	0.546623	0.558099	0.529128	0.468292	0.345439	0.182456	0.0333071
0.0262385	0.146184	0.241075	0.256194	0.27743	0.34807	0.38922	0.37491	0.315213	0.255645	0.226458	0.229904	0.258167	0.307913	0.359076	0.406302	0.444955	0.501817	0.591136	0.667928	0.702104	0.680651	0.651182	0.654689	0.668391	0.682849	0.700467	0.708337	0.700752	0.692102	0.691825	0.685529	0.672071	0.670069	0.688859	0.722112	0.751217	0.773714	0.797338	0.807721	0.812799	0.821928	0.807753	0.742431	0.569262	0.340284	0.532597	0.623779	0.662536	0.677069
0.649019	0.686603	0.687343	0.668653	0.642301	0.622876	0.635336	0.658575	0.655477	0.629843	0.608858	0.616431	0.641415	0.664778	0.690516	0.704307	0.704353	0.703666	0.705622	0.700081	0.689614	0.681999	0.681823	0.683279	0.678411	0.674928	0.682161	0.694028	0.706687	0.725	0.746257	0.760565	0.764345	0.764778	0.762708	0.765702	0.775915	0.785555	0.795295	0.812963	0.836306	0.855828	0.866586	0.869616	0.868795	0.863661	0.853208	0.832726	0.789081	0.704836
0.142651	0.195858	0.194832	0.161495	0.13348	0.148978	0.174216	0.162671	0.136904	0.121998	0.117121	0.132589	0.190526	0.231033	0.235896	0.246477	0.253792	0.259847	0.252183	0.237194	0.245268	0.280644	0.300687	0.297122	0.283775	0.377554	0.417107	0.415302	0.405036	0.392034	0.383791	0.371634	0.315838	0.231598	0.175356	0.131798	0.0579486	-0.0177216	-0.0664883	-0.082449	0.0327324	0.158129	0.22739	0.228439	0.224295	0.251336	0.280139	0.28051	0.24573	0.228653
0.260821	0.268932	0.252245	0.262406	0.295087	0.354498	0.425889	0.465971	0.481739	0.501403	0.499376	0.473733	0.451862	0.443088	0.462355	0.522369	0.59971	0.657721	0.70576	0.755735	0.792141	0.816432	0.844717	0.857215	0.853382	0.859657	0.873302	0.882779	0.887368	0.886059	0.882269	0.884098	0.893993	0.904457	0.904944	0.90737	0.91621	0.923842	0.926524	0.921839	0.9083	0.893082	0.869064	0.819139	0.743041	0.648541	0.568353	0.515943	0.49846	0.528879
0.0426389	0.0254609	0.014931	0.0825229	0.136482	0.13968	0.108851	0.0783296	-0.00522336	-0.00768219	-0.0192472	-0.021754	0.0127934	0.0354408	0.0127184	0.0189	0.0659761	0.136712	0.158274	0.133408	0.106211	0.0948663	0.0940975	0.096237	0.10908	0.133518	0.145064	0.119432	0.0777781	0.058299	0.067183	0.0911924	0.119795	0.134609	0.143142	0.160835	0.180022	0.180446	0.17415	0.168111	0.0657907	0.0825572	0.079438	0.228387	0.31393	0.391777	0.467558	0.516465	0.556646	0.588815
-0.00137308	0.061823	0.138308	0.182667	0.220442	0.247663	0.223443	0.180553	0.177084	0.181255	0.139148	0.111592	0.157501	0.212555	0.229504	0.24174	0.270228	0.278667	0.271987	0.276836	0.292563	0.238672	0.151825	0.110288	0.117183	0.128851	0.146038	0.165962	0.175437	0.187834	0.220853	0.276364	0.366035	0.479793	0.575491	0.624447	0.638485	0.631993	0.59822	0.573336	0.598389	0.654002	0.696828	0.725286	0.753086	0.780351	0.78821	0.759969	0.70964	0.653524
0.224696	0.150971	0.109031	0.0980347	0.0988351	0.115176	0.156996	0.20917	0.257344	0.315143	0.378762	0.443054	0.488339	0.519025	0.554067	0.587118	0.609461	0.606114	0.593138	0.594899	0.608637	0.622657	0.649753	0.676099	0.673535	0.649931	0.634503	0.648504	0.679074	0.710264	0.741446	0.767439	0.78073	0.799608	0.825775	0.837415	0.843452	0.866295	0.893012	0.896638	0.876005	0.841125	0.803318	0.77076	0.756595	0.757296	0.758241	0.758086	0.766087	0.800056
0.107445	0.106712	0.100339	0.0703121	0.0209581	-0.0437079	-0.0683599	-0.062214	-0.0691119	-0.0729753	-0.0511476	0.0331662	0.140489	0.197728	0.223148	0.206261	0.162109	0.149406	0.164511	0.156335	0.125846	0.112797	0.144829	0.203073	0.243622	0.247131	0.191258	0.12255	0.0997193	0.138367	0.229265	0.343425	0.417473	0.386111	0.2486	0.134279	0.14735	0.160173	0.123952	0.0723743	0.0385821	0.0329364	0.0241341	0.000398294	-0.000502066	0.0112388	0.118279	0.120825	0.131684	0.159766
0.886046	0.885293	0.88835	0.892711	0.901543	0.91271	0.918948	0.922601	0.927363	0.930039	0.92942	0.927498	0.932165	0.941108	0.942614	0.93633	0.929326	0.923035	0.917861	0.912793	0.905708	0.897792	0.890687	0.887701	0.885879	0.884336	0.884497	0.884518	0.880038	0.87718	0.877551	0.877225	0.876949	0.879357	0.881208	0.878251	0.869965	0.85315	0.81604	0.756385	0.695549	0.650275	0.622372	0.609833	0.615373	0.641995	0.673888	0.699685	0.726593	0.754416
0.531947	0.545582	0.540839	0.537966	0.522699	0.518879	0.548984	0.565054	0.564509	0.581015	0.580932	0.55557	0.557098	0.580185	0.576567	0.545033	0.525287	0.526393	0.537418	0.563333	0.610779	0.645822	0.651298	0.643556	0.640241	0.639702	0.644931	0.666906	0.695294	0.702568	0.692122	0.688606	0.693266	0.695609	0.685659	0.668604	0.661884	0.674111	0.693473	0.714405	0.740153	0.766993	0.787251	0.798236	0.801525	0.802305	0.803234	0.801619	0.796646	0.784295
-0.0350067	0.00649651	0.0648155	0.110325	0.118621	0.0979703	0.0684615	0.0368721	-0.0113415	0.020792	0.0553723	0.0812602	0.12673	0.198054	0.264826	0.317501	0.367431	0.433027	0.49615	0.505137	0.478679	0.478483	0.474823	0.42069	0.360495	0.304686	0.238732	0.177621	0.147783	0.146019	0.147417	0.139569	0.143773	0.163593	0.15275	0.129591	0.159559	0.261589	0.364836	0.417185	0.453555	0.49554	0.489577	0.437736	0.39739	0.355805	0.288356	0.183108	0.30065	0.128587
-0.016928	-0.00872438	0.000436176	0.00043467	0.0071774	0.0090211	0.021751	0.0839073	0.112491	0.0853502	0.0542802	0.0397901	0.0182557	-0.0192166	-0.0699871	-0.106743	-0.0439879	-0.043752	-0.0509254	-0.048905	-0.0247643	0.00322285	0.0383955	0.0685202	0.105512	0.173379	0.234353	0.25348	0.232805	0.181562	0.103292	0.000139545	0.0432893	0.0341574	-0.00166367	-0.0566257	-0.0446621	-0.0624784	0.137318	0.275813	0.41482	0.570099	0.73965	0.845286	0.8881	0.894827	0.881186	0.855405	0.834829	0.834508
0.0874523	0.0140402	-0.00726986	0.033817	0.061814	0.0607916	0.0594603	0.074422	0.110651	0.150853	0.181869	0.191527	0.212889	0.249798	0.280601	0.284444	0.25447	0.229868	0.230638	0.229792	0.212578	0.181514	0.156497	0.143181	0.1309	0.164926	0.217279	0.258783	0.276815	0.305116	0.367956	0.427734	0.445544	0.444751	0.454636	0.450771	0.415228	0.400408	0.500066	0.658484	0.751423	0.792697	0.809403	0.810252	0.803568	0.794247	0.784416	0.762017	0.715803	0.635008
0.561518	0.574019	0.55208	0.526953	0.534092	0.568606	0.587083	0.588271	0.586811	0.585975	0.585071	0.595248	0.642015	0.694337	0.710943	0.705177	0.708769	0.70244	0.685926	0.67417	0.663573	0.661965	0.666301	0.662178	0.6591	0.625149	0.566608	0.538442	0.512875	0.476943	0.441757	0.383549	0.332411	0.306983	0.282404	0.279708	0.30062	0.328253	0.367756	0.423334	0.488485	0.558193	0.618085	0.657963	0.692737	0.747981	0.807853	0.850203	0.878897	0.899777
0.130829	0.116412	0.0855319	0.0685384	0.0990031	0.178562	0.259627	0.262792	0.215754	0.214436	0.259442	0.307097	0.323757	0.348376	0.433756	0.533881	0.587245	0.617689	0.648358	0.65699	0.63858	0.619957	0.621392	0.654126	0.692373	0.726152	0.735903	0.717751	0.701452	0.704492	0.721391	0.741742	0.756476	0.756412	0.750214	0.743014	0.720105	0.677793	0.640907	0.629977	0.644302	0.668537	0.695762	0.71645	0.721368	0.711153	0.689227	0.641302	0.567801	0.4758
0.534275	0.565659	0.590483	0.605996	0.627339	0.63774	0.624707	0.59706	0.581084	0.588879	0.609573	0.618751	0.615553	0.610371	0.604292	0.598042	0.597195	0.596711	0.587722	0.585592	0.584999	0.576	0.563777	0.544356	0.521408	0.502872	0.489054	0.488408	0.490146	0.485426	0.503058	0.550954	0.596854	0.630937	0.637842	0.613486	0.547396	0.427461	0.322425	0.252037	0.368115	0.409268	0.478334	0.599584	0.685808	0.721311	0.742664	0.751975	0.749139	0.744051
0.473484	0.517985	0.57841	0.625657	0.630367	0.590596	0.53323	0.461243	0.396403	0.363894	0.363649	0.36804	0.351679	0.307413	0.243707	0.192024	0.172704	0.167609	0.146315	0.096172	0.0382902	-0.0104225	-0.0387963	-0.0168897	0.0597516	0.153614	0.243602	0.30231	0.330214	0.349263	0.35625	0.35214	0.35206	0.350261	0.350302	0.36314	0.361916	0.370928	0.457656	0.562702	0.628257	0.684215	0.735563	0.776923	0.796049	0.796523	0.78697	0.762762	0.721883	0.673899
Ajusted Rsquare of additive model (neuron*bins)
0.740858	0.73603	0.738035	0.748483	0.763859	0.775983	0.783304	0.788728	0.791435	0.793785	0.803338	0.815166	0.818546	0.814065	0.808393	0.806016	0.80645	0.807712	0.805883	0.798193	0.788229	0.783103	0.785518	0.795236	0.805988	0.816129	0.830159	0.843265	0.851319	0.86158	0.875412	0.884138	0.885809	0.884631	0.882247	0.878833	0.874513	0.865527	0.836815	0.735988	0.401443	0.0583021	0.282344	0.366099	0.380586	0.417161	0.466486	0.509624	0.528502	0.509457
0.014676	-0.00509023	-0.0137496	-0.0159375	-0.0128899	-0.000301389	0.0429758	0.109661	0.167736	0.218418	0.249879	0.251953	0.258091	0.277105	0.307778	0.344349	0.352778	0.334675	0.321	0.323158	0.335559	0.342172	0.314373	0.279447	0.251913	0.218542	0.191683	0.164203	0.131083	0.108285	0.108496	0.113807	0.108266	0.0864648	0.0568668	0.0318416	0.0194829	0.010304	-0.00120864	-0.0121887	-0.0232757	-0.0387756	-0.0362113	-0.0108404	0.0345699	0.100639	0.185512	0.300262	0.427625	0.513899
0.182616	0.225048	0.253517	0.26539	0.273721	0.322135	0.384969	0.407445	0.414376	0.419842	0.396012	0.362298	0.346188	0.364256	0.396412	0.379639	0.31996	0.272005	0.262324	0.250013	0.20982	0.157239	0.116484	0.072344	0.00940134	-0.0192257	-0.00900904	-0.00975525	-0.0295614	-0.0458771	-0.0374539	0.00190679	0.0401629	0.0362217	0.00720982	-0.00397777	-0.00718286	-0.0272265	-0.0431041	-0.020831	0.0438012	0.129572	0.234149	0.324293	0.368759	0.353754	0.29881	0.247716	0.231781	0.267944
0.42056	0.458247	0.457795	0.452834	0.471487	0.50068	0.507225	0.504454	0.495576	0.491294	0.510148	0.553282	0.589223	0.609577	0.631511	0.645263	0.644739	0.653091	0.6566	0.61615	0.558411	0.520222	0.521059	0.536472	0.533665	0.534943	0.562505	0.613362	0.664208	0.700313	0.743264	0.782974	0.768016	0.703142	0.669878	0.673741	0.677817	0.665482	0.639711	0.614285	0.593974	0.574637	0.554109	0.509429	0.421589	0.309375	0.19072	0.0852138	0.0413624	0.0449609
0.447621	0.478385	0.48841	0.522726	0.573475	0.616349	0.64092	0.669263	0.714242	0.751559	0.780271	0.81565	0.835472	0.831367	0.812503	0.791754	0.784106	0.778381	0.76877	0.773763	0.784966	0.769236	0.722237	0.686103	0.682324	0.676926	0.67256	0.678636	0.668724	0.616906	0.560068	0.54662	0.580675	0.628489	0.662036	0.690414	0.739663	0.808872	0.856865	0.880902	0.904258	0.917452	0.928503	0.937123	0.930322	0.910475	0.877894	0.820054	0.730134	0.591387
0.656503	0.689205	0.727384	0.761284	0.788369	0.808169	0.830504	0.852618	0.86204	0.86062	0.852411	0.833283	0.819058	0.812121	0.786973	0.740544	0.70205	0.678633	0.644197	0.591564	0.527579	0.472194	0.431737	0.390625	0.357452	0.344063	0.32925	0.297638	0.272716	0.256265	0.2291	0.199209	0.186177	0.177035	0.153438	0.120462	0.0886096	0.068955	0.069332	0.0900323	0.139594	0.211793	0.26364	0.278573	0.291138	0.337022	0.419727	0.521678	0.609505	0.671545
0.879511	0.889073	0.902203	0.911847	0.91804	0.922863	0.926642	0.931571	0.937152	0.943606	0.950431	0.955987	0.958278	0.959264	0.959199	0.95821	0.958897	0.960908	0.96108	0.958857	0.956649	0.954602	0.952306	0.951534	0.953004	0.955331	0.955051	0.952142	0.948822	0.946441	0.942373	0.935868	0.930102	0.924101	0.916789	0.911004	0.907798	0.903327	0.896773	0.88113	0.836839	0.723711	0.527106	0.464281	0.539004	0.609408	0.676366	0.759568	0.836121	0.889915
0.495278	0.508044	0.523287	0.562013	0.616419	0.641673	0.638001	0.632432	0.645829	0.675263	0.695582	0.699555	0.700745	0.702347	0.703908	0.709057	0.712952	0.711237	0.708886	0.713576	0.723527	0.732078	0.7254	0.707371	0.684641	0.652739	0.630365	0.625102	0.631304	0.647525	0.665897	0.690281	0.719207	0.732024	0.730974	0.732875	0.725451	0.682481	0.617426	0.615653	0.705634	0.79166	0.835105	0.847806	0.843882	0.833347	0.809377	0.750249	0.622361	0.41315
0.575106	0.629399	0.669827	0.693645	0.723121	0.749893	0.748567	0.735163	0.739516	0.741419	0.736844	0.731116	0.717273	0.710911	0.716223	0.712438	0.711794	0.721391	0.744025	0.774722	0.800153	0.821937	0.854861	0.888109	0.910163	0.916145	0.905371	0.898341	0.905023	0.917525	0.929604	0.936529	0.941391	0.950811	0.954968	0.94728	0.932203	0.911657	0.885474	0.846219	0.781364	0.72135	0.711359	0.740035	0.768087	0.78448	0.780021	0.730044	0.629515	0.501287
-0.0347377	-0.0116714	0.0125334	0.0328806	0.0829816	0.151552	0.197848	0.272886	0.371416	0.441069	0.487831	0.51789	0.543814	0.58366	0.629186	0.642327	0.599921	0.502631	0.378735	0.266283	0.164193	0.0801498	0.0205923	-0.0188058	-0.0348579	-0.0365811	-0.0297132	-0.02138	-0.0264017	-0.0424531	-0.0576107	-0.0604397	-0.00703712	0.166063	0.452701	0.676626	0.791022	0.849143	0.874975	0.872063	0.845821	0.787565	0.67046	0.482987	0.288893	0.314166	0.516287	0.671032	0.745621	0.747118
-0.0249731	-0.00892817	0.0147553	0.0451315	0.0941101	0.166725	0.223152	0.2528	0.224121	0.129527	0.0447432	-0.0177241	-0.0346988	-0.0213403	-0.0077699	-0.00822744	0.00933882	0.0270968	0.0242834	0.0185639	0.0199503	0.0316691	0.0510972	0.0742399	0.109754	0.150488	0.19954	0.254428	0.305457	0.346431	0.369742	0.357623	0.299175	0.280425	0.458243	0.693714	0.81755	0.86726	0.879374	0.87479	0.859751	0.830223	0.781311	0.712879	0.618935	0.487016	0.321497	0.186366	0.185721	0.319823
0.693807	0.699224	0.705523	0.712047	0.714737	0.711502	0.71078	0.716169	0.72233	0.728432	0.73729	0.745967	0.750729	0.752351	0.755876	0.764849	0.77622	0.785981	0.794518	0.803432	0.809804	0.813502	0.819419	0.827914	0.836781	0.848213	0.860798	0.868785	0.87462	0.880125	0.885388	0.891754	0.900083	0.907643	0.915065	0.921755	0.928248	0.937005	0.945483	0.948862	0.945364	0.935102	0.917922	0.893594	0.857482	0.805111	0.724032	0.592055	0.426621	0.279067
0.554229	0.574328	0.580556	0.590382	0.627888	0.674993	0.71387	0.740979	0.758179	0.774532	0.791436	0.805119	0.813795	0.821949	0.823076	0.804283	0.777626	0.755684	0.734236	0.70691	0.689387	0.691177	0.699244	0.699805	0.700444	0.71517	0.732566	0.739629	0.735992	0.720833	0.706478	0.69756	0.70007	0.726576	0.770572	0.822098	0.871845	0.905963	0.920061	0.91986	0.909331	0.890398	0.867623	0.83842	0.789633	0.704513	0.55124	0.286406	0.0702534	0.21331
0.151002	0.108691	0.0695308	0.0576113	0.0708313	0.0835496	0.0827237	0.0688135	0.0658598	0.0825642	0.111397	0.140722	0.136739	0.102548	0.0753174	0.0523736	0.0378194	0.0298373	0.00528738	-0.0252912	-0.0360656	-0.0317405	-0.0255221	-0.0236513	-0.0314892	-0.0359978	-0.0162858	0.0295741	0.0675354	0.0912445	0.131126	0.182207	0.217308	0.236751	0.234367	0.198533	0.134122	0.0413918	0.061734	0.39017	0.542847	0.572516	0.538387	0.454652	0.330764	0.182946	0.0850568	0.113789	0.243021	0.393839
0.512029	0.507281	0.491042	0.489059	0.490725	0.495148	0.509614	0.533254	0.565827	0.588189	0.586271	0.583374	0.5988	0.624176	0.628933	0.581575	0.528856	0.527248	0.559532	0.584968	0.607645	0.627555	0.628303	0.609723	0.590973	0.59753	0.610332	0.612644	0.600974	0.587934	0.593591	0.606896	0.616036	0.617855	0.567279	0.457302	0.31102	0.13578	-0.0322548	-0.0809625	-0.0523591	0.0329453	0.121616	0.192409	0.259357	0.319774	0.382014	0.446823	0.520113	0.605393
0.19853	0.162675	0.102899	0.0691788	0.0560898	0.0471034	0.0398875	0.0247716	-0.00414041	-0.028643	-0.0467286	-0.0533095	-0.0478329	-0.0352488	-0.00834083	0.0374117	0.0858096	0.13688	0.186864	0.203183	0.180231	0.153049	0.152943	0.15763	0.130785	0.085795	0.0422613	0.00757241	-0.00562151	0.0149713	0.0597888	0.103157	0.126182	0.136357	0.146127	0.15267	0.146533	0.133872	0.1275	0.127449	0.190362	0.265672	0.323497	0.341538	0.362997	0.374806	0.329507	0.263563	0.245948	0.285582
0.304679	0.280294	0.269629	0.276444	0.286447	0.311249	0.367907	0.460921	0.549801	0.604847	0.640678	0.684351	0.720752	0.724378	0.705225	0.680163	0.649905	0.606278	0.572912	0.565307	0.554002	0.539831	0.539705	0.558504	0.580901	0.595105	0.593716	0.587145	0.602341	0.634821	0.657447	0.665175	0.63828	0.591455	0.561321	0.554487	0.558568	0.575396	0.602064	0.616768	0.612596	0.610785	0.620433	0.621505	0.581568	0.487312	0.319625	0.1096	0.123642	0.288375
0.715188	0.753652	0.784659	0.790479	0.783022	0.776787	0.769995	0.766586	0.77387	0.78804	0.801917	0.81501	0.830613	0.83942	0.842266	0.839333	0.828718	0.81653	0.813868	0.822261	0.826925	0.823588	0.818895	0.81675	0.817761	0.816134	0.816236	0.829238	0.841739	0.83677	0.817702	0.788729	0.752351	0.717963	0.699023	0.691427	0.676653	0.635708	0.55825	0.434168	0.298423	0.31301	0.474216	0.64026	0.756285	0.818806	0.847563	0.857478	0.83677	0.74114
0.54947	0.570005	0.592378	0.629265	0.673843	0.702052	0.723909	0.747828	0.752395	0.735743	0.697451	0.667557	0.653836	0.62447	0.59114	0.584095	0.596977	0.606104	0.609243	0.617592	0.62781	0.640529	0.652464	0.658688	0.664848	0.667765	0.657884	0.644162	0.647104	0.667391	0.69557	0.70924	0.711604	0.720553	0.740894	0.767698	0.771416	0.740014	0.669648	0.537082	0.319478	0.0899968	0.0382968	0.190903	0.385702	0.533784	0.627909	0.662864	0.658987	0.651411
0.757707	0.759502	0.764491	0.770117	0.775392	0.780984	0.787219	0.794431	0.803283	0.812612	0.821461	0.829239	0.835196	0.840575	0.846798	0.851441	0.853357	0.852802	0.850555	0.847546	0.845345	0.84607	0.847596	0.848226	0.848305	0.848446	0.848605	0.849414	0.849862	0.848527	0.846932	0.845154	0.842906	0.839176	0.832781	0.823839	0.809384	0.781873	0.73346	0.652742	0.524481	0.353721	0.219496	0.24705	0.395931	0.555295	0.677958	0.761149	0.811675	0.838477
0.263284	0.330203	0.36675	0.402206	0.433616	0.439886	0.442549	0.481093	0.548858	0.591635	0.587892	0.583567	0.597879	0.610444	0.619792	0.630133	0.649072	0.663414	0.65989	0.65643	0.683473	0.726105	0.758514	0.778898	0.796433	0.814232	0.83364	0.850136	0.859658	0.866385	0.874068	0.884787	0.897121	0.904136	0.89262	0.858134	0.806153	0.715083	0.59341	0.482844	0.376848	0.275407	0.209481	0.157303	0.0699771	-0.0167986	0.0277654	0.230768	0.426751	0.554806
0.111402	0.114066	0.134964	0.163728	0.176805	0.178542	0.16615	0.149809	0.146728	0.135935	0.0931166	0.0349024	-0.0124919	-0.0361672	-0.0467029	-0.0476361	-0.0377941	-0.0237149	-0.0094719	0.00664555	0.0273739	0.0664187	0.120081	0.151325	0.158883	0.173238	0.190821	0.191253	0.177892	0.160945	0.132632	0.0884259	0.0398111	0.0121129	0.0880886	0.417174	0.686014	0.83102	0.900348	0.929679	0.94141	0.948397	0.95495	0.96133	0.966513	0.970279	0.973451	0.975632	0.975197	0.969271
0.284076	0.327096	0.370055	0.36351	0.321457	0.304058	0.331317	0.368258	0.4012	0.436184	0.439573	0.407757	0.387308	0.393111	0.403054	0.399632	0.368601	0.314098	0.298424	0.336549	0.385618	0.41315	0.419609	0.428106	0.457669	0.505629	0.555188	0.597538	0.622256	0.639505	0.658386	0.675689	0.693222	0.709397	0.712875	0.707004	0.717649	0.7536	0.789168	0.815642	0.837349	0.848388	0.847308	0.831447	0.796227	0.741112	0.676346	0.614626	0.552655	0.472468
0.0222885	0.0499551	0.0784929	0.092151	0.0884027	0.100645	0.117435	0.133255	0.139775	0.116112	0.0753572	0.0333255	-0.00907629	-0.0423633	-0.0683786	-0.0675908	-0.0401738	-0.0314152	-0.030717	-0.019322	0.00414193	0.0183792	0.0200605	-0.0140622	-0.0253645	-0.0117084	-0.0126931	-0.00557682	0.00962757	0.0274334	0.0222105	0.0091724	-0.000982327	0.00718872	0.0417303	0.029497	0.252472	0.517199	0.707326	0.793343	0.822886	0.842329	0.861315	0.875946	0.88635	0.891217	0.888636	0.885655	0.883238	0.878058
0.0170369	0.0131182	0.00226761	-0.0052326	-0.0316461	-0.0565889	-0.0424117	-0.0209201	-0.00616091	0.0146627	0.0399956	0.030598	-0.00740391	-0.0350076	-0.0228895	0.0148543	0.02836	0.00302746	-0.0209944	-0.0236127	-0.000231419	0.0360509	0.0384292	0.00941952	-0.00464309	-0.00401804	0.00442789	0.0120446	0.0322797	0.0597336	0.0636248	0.0608461	0.0909939	0.145242	0.209681	0.306101	0.445276	0.561412	0.659834	0.738952	0.790016	0.822747	0.850504	0.874515	0.887917	0.888382	0.887821	0.891275	0.892117	0.86663
0.653837	0.658478	0.65549	0.656405	0.671756	0.69981	0.723171	0.737107	0.746067	0.747156	0.741759	0.743384	0.756428	0.775129	0.795229	0.810364	0.818059	0.820867	0.824559	0.830262	0.837903	0.844229	0.849355	0.858439	0.871023	0.876522	0.868204	0.847427	0.821436	0.796982	0.780841	0.772303	0.767081	0.768346	0.779517	0.802845	0.833235	0.858163	0.87192	0.878941	0.880838	0.876559	0.864216	0.838018	0.79542	0.74425	0.690454	0.620145	0.492114	0.275578
0.782878	0.800994	0.814023	0.822253	0.821674	0.821358	0.823844	0.830921	0.844755	0.854949	0.859727	0.869451	0.886839	0.902875	0.913368	0.918195	0.922924	0.929239	0.933068	0.934494	0.934347	0.932463	0.929956	0.929823	0.932738	0.935823	0.93613	0.93402	0.931466	0.930521	0.930095	0.925877	0.919693	0.914577	0.910324	0.904842	0.896909	0.88816	0.871889	0.836245	0.787645	0.742163	0.719117	0.733992	0.750957	0.736062	0.681347	0.600502	0.50784	0.421848
0.613854	0.686857	0.715333	0.731151	0.732817	0.692618	0.647473	0.624949	0.605885	0.59232	0.592145	0.611787	0.62556	0.607543	0.581426	0.564857	0.54855	0.542994	0.57797	0.614441	0.612707	0.584248	0.559624	0.527009	0.469638	0.421548	0.3815	0.331461	0.281375	0.244094	0.243274	0.26902	0.288332	0.303848	0.34383	0.433019	0.546675	0.605651	0.624792	0.663285	0.716326	0.745348	0.741761	0.700067	0.615391	0.497071	0.355129	0.223542	0.141152	0.178781
0.604042	0.62931	0.667873	0.705614	0.731562	0.752704	0.774366	0.796107	0.812281	0.818899	0.82224	0.8287	0.835082	0.842709	0.851473	0.856421	0.861379	0.870293	0.882109	0.89336	0.900498	0.902298	0.904136	0.908722	0.915959	0.926433	0.936281	0.940472	0.940563	0.941222	0.946006	0.951571	0.954588	0.956502	0.958435	0.959624	0.960862	0.964108	0.967754	0.970961	0.972077	0.966331	0.934474	0.861249	0.776827	0.722098	0.703661	0.709404	0.727467	0.756133
0.411222	0.439628	0.481646	0.515507	0.521736	0.527102	0.549255	0.572995	0.581769	0.578625	0.573679	0.570185	0.564494	0.55517	0.539533	0.488864	0.39795	0.269582	0.162235	0.115473	0.0691551	0.00137801	-0.0426233	-0.0170267	0.056572	0.122915	0.164418	0.191278	0.220822	0.28199	0.355066	0.412408	0.454674	0.512995	0.61278	0.740289	0.839236	0.895527	0.930518	0.9556	0.969723	0.976058	0.978822	0.979852	0.978445	0.973287	0.96465	0.951156	0.932314	0.908818
0.478046	0.531279	0.590576	0.637278	0.672408	0.692079	0.700535	0.71804	0.744278	0.758016	0.764746	0.755613	0.722224	0.684744	0.664409	0.652029	0.63287	0.597108	0.555936	0.525395	0.513679	0.527466	0.542957	0.53985	0.525852	0.513404	0.509499	0.508287	0.515241	0.545529	0.567108	0.543229	0.506955	0.466013	0.403999	0.338968	0.305913	0.355805	0.456111	0.540897	0.594666	0.638845	0.688693	0.73336	0.766497	0.782489	0.794461	0.812105	0.81489	0.787402
0.30889	0.324027	0.31836	0.312368	0.318912	0.318248	0.255768	0.172255	0.114862	0.0950159	0.0880019	0.0623927	0.0259582	0.000918219	-0.00462982	0.0191209	0.0484508	0.0783883	0.108789	0.108441	0.10016	0.132107	0.194267	0.224588	0.224184	0.239885	0.272606	0.298227	0.312831	0.330465	0.348218	0.377564	0.423348	0.454358	0.466179	0.461749	0.414569	0.305765	0.214763	0.24965	0.335799	0.424264	0.502025	0.556002	0.588609	0.571684	0.468559	0.363123	0.313254	0.292238
0.389584	0.40946	0.418304	0.428652	0.417027	0.369135	0.321267	0.293141	0.303533	0.365701	0.432179	0.482452	0.532121	0.560653	0.567671	0.592299	0.635043	0.674448	0.69415	0.709125	0.733737	0.758758	0.778006	0.801059	0.829414	0.857783	0.876515	0.87598	0.872437	0.879192	0.890374	0.881051	0.846196	0.810439	0.783773	0.752568	0.682983	0.511906	0.313793	0.45263	0.674655	0.775359	0.792883	0.787527	0.782241	0.774036	0.765204	0.767105	0.787869	0.818121
0.640441	0.659785	0.686353	0.710702	0.713535	0.687292	0.650812	0.625618	0.633436	0.658826	0.676473	0.686174	0.697079	0.709614	0.712025	0.696558	0.670419	0.641897	0.603159	0.559153	0.542739	0.550564	0.55502	0.553987	0.551477	0.554845	0.564876	0.578924	0.602189	0.623874	0.625542	0.616404	0.613209	0.623814	0.644371	0.669239	0.714034	0.782641	0.841432	0.869048	0.870849	0.852054	0.820828	0.785808	0.751293	0.71543	0.666229	0.583656	0.473386	0.400091
-0.0298224	0.0496058	0.17202	0.207983	0.194846	0.225648	0.248907	0.20517	0.13836	0.0940794	0.0752366	0.0613494	0.0463718	0.0434694	0.0506568	0.060265	0.069565	0.0857031	0.114919	0.167888	0.236249	0.304582	0.346816	0.349086	0.339873	0.349487	0.384402	0.426531	0.436868	0.399129	0.351078	0.332525	0.349204	0.385681	0.410163	0.387156	0.30799	0.212463	0.155698	0.185665	0.326516	0.495411	0.586495	0.610271	0.588102	0.526233	0.465617	0.441561	0.460663	0.516765
0.692318	0.718251	0.717724	0.717846	0.737306	0.753331	0.765474	0.781675	0.796605	0.797913	0.795945	0.798519	0.79875	0.796511	0.794506	0.792926	0.788004	0.783396	0.785357	0.791313	0.794839	0.794131	0.792891	0.795184	0.803982	0.814514	0.820548	0.823534	0.826463	0.827086	0.822756	0.816605	0.811626	0.801838	0.788809	0.784458	0.785201	0.782874	0.777615	0.773725	0.769963	0.768372	0.769396	0.768137	0.765183	0.757875	0.732736	0.66525	0.512612	0.323806
0.0776092	0.0820366	0.128803	0.208559	0.30398	0.389465	0.464635	0.540744	0.600836	0.644753	0.675963	0.6849	0.667853	0.641322	0.633474	0.622227	0.602852	0.595619	0.585911	0.545427	0.488721	0.464511	0.463796	0.437892	0.404117	0.391164	0.387834	0.390996	0.403364	0.426553	0.451243	0.462811	0.479249	0.504983	0.529868	0.542177	0.528695	0.490636	0.470206	0.464298	0.44305	0.411457	0.379539	0.323619	0.250779	0.181239	0.147642	0.138791	0.127232	0.14744
0.42956	0.399683	0.313333	0.255229	0.271022	0.319498	0.36959	0.406509	0.430681	0.45585	0.469885	0.48033	0.503045	0.502972	0.464671	0.417264	0.368547	0.33317	0.311059	0.29073	0.294558	0.30948	0.310747	0.310083	0.297331	0.26795	0.241983	0.21447	0.181342	0.155694	0.123141	0.0920817	0.0805941	0.0785993	0.0845427	0.0970151	0.0985581	0.0942901	0.0988858	0.114546	0.148246	0.20993	0.300057	0.406725	0.504905	0.560729	0.573947	0.566687	0.543934	0.503972
0.509262	0.52641	0.55796	0.574993	0.557698	0.529318	0.510376	0.49008	0.467413	0.455257	0.450328	0.459197	0.484302	0.518741	0.555891	0.588001	0.614038	0.640013	0.663823	0.679347	0.69109	0.699767	0.702793	0.703945	0.703913	0.702624	0.702366	0.704255	0.711847	0.727534	0.735609	0.745194	0.764236	0.773634	0.772773	0.775978	0.791977	0.809785	0.814564	0.808121	0.8011	0.796382	0.794008	0.794246	0.793904	0.783321	0.760878	0.741654	0.726339	0.70665
0.551425	0.561058	0.562474	0.575049	0.593707	0.606529	0.606608	0.604761	0.612775	0.614724	0.604753	0.595434	0.588762	0.586917	0.577031	0.549516	0.530501	0.531328	0.545953	0.571281	0.588886	0.592907	0.614478	0.646912	0.668388	0.68147	0.688002	0.670246	0.627789	0.596327	0.587727	0.591783	0.592796	0.593674	0.613423	0.659407	0.718801	0.769074	0.796478	0.808074	0.817496	0.824829	0.827866	0.824216	0.810127	0.786933	0.754109	0.71268	0.668259	0.620499
0.508112	0.517866	0.531243	0.543328	0.554408	0.557456	0.562609	0.566114	0.555184	0.532637	0.517117	0.516955	0.522825	0.529914	0.537074	0.54051	0.548153	0.559741	0.577447	0.610183	0.651369	0.679987	0.696978	0.713116	0.728967	0.739051	0.746478	0.760769	0.775592	0.779276	0.774817	0.778485	0.790917	0.798874	0.81118	0.83559	0.858427	0.867999	0.861011	0.84299	0.816111	0.769282	0.692516	0.583733	0.436955	0.287663	0.355349	0.46687	0.541885	0.588766
0.48397	0.527746	0.554634	0.552989	0.529144	0.486307	0.445076	0.425633	0.419433	0.404867	0.375016	0.344454	0.332343	0.33269	0.32172	0.304517	0.275166	0.234251	0.228227	0.264132	0.317684	0.361907	0.383202	0.37698	0.367485	0.382344	0.405492	0.439631	0.483477	0.50061	0.509125	0.52132	0.518649	0.4755	0.344123	0.145191	0.305148	0.531378	0.671695	0.768442	0.840729	0.887451	0.91563	0.931397	0.939592	0.941243	0.935313	0.922734	0.902011	0.877128
0.148146	0.151446	0.135521	0.100067	0.0643498	0.059465	0.0990962	0.160459	0.212126	0.235303	0.239987	0.244048	0.255558	0.288802	0.338702	0.365671	0.363657	0.366941	0.402798	0.469167	0.544703	0.604179	0.633584	0.655693	0.690055	0.732222	0.780603	0.823673	0.848999	0.859213	0.864331	0.871791	0.890654	0.920508	0.93929	0.941655	0.931326	0.915284	0.892954	0.853786	0.74413	0.31355	0.0279239	0.247488	0.438467	0.530572	0.572226	0.590554	0.594319	0.586821
0.245856	0.301877	0.370605	0.419975	0.433793	0.439276	0.475476	0.541194	0.586769	0.585676	0.550896	0.501212	0.439816	0.371181	0.314638	0.2946	0.302538	0.32165	0.362641	0.406522	0.455625	0.540374	0.591165	0.599006	0.590042	0.566769	0.545163	0.5114	0.471471	0.455361	0.445148	0.418567	0.379762	0.329764	0.319655	0.373256	0.463525	0.569498	0.643021	0.669271	0.685059	0.694161	0.692891	0.687008	0.661659	0.60628	0.501955	0.345279	0.177445	0.122356
0.55649	0.534976	0.519129	0.527773	0.545725	0.560395	0.596003	0.618658	0.592834	0.568014	0.583961	0.606215	0.587984	0.562867	0.568582	0.579259	0.588734	0.608419	0.640118	0.657633	0.637874	0.622659	0.62784	0.63831	0.665755	0.703609	0.71265	0.679807	0.636434	0.622646	0.626172	0.630756	0.622326	0.609591	0.59979	0.604765	0.633872	0.660677	0.670425	0.65878	0.610054	0.542025	0.483267	0.43811	0.391527	0.317992	0.22564	0.136142	0.0750814	0.180473
0.184708	0.164346	0.100763	0.0650784	0.0783982	0.117492	0.122665	0.0966552	0.0640279	0.037817	0.0340015	0.0641593	0.0841759	0.0403655	-0.0301353	-0.0528128	-0.0281562	0.00688585	0.0384253	0.0639165	0.0907336	0.139327	0.18474	0.221413	0.268066	0.312343	0.339218	0.351432	0.369203	0.381901	0.382462	0.375253	0.378053	0.397242	0.385871	0.27256	0.0748656	0.111473	0.406016	0.685985	0.847382	0.91041	0.92338	0.910545	0.889744	0.866249	0.822167	0.737656	0.599934	0.364573
0.258072	0.290441	0.322591	0.341331	0.30732	0.259697	0.233422	0.215131	0.216133	0.237689	0.269438	0.31434	0.340888	0.304854	0.246082	0.204527	0.174942	0.17645	0.19217	0.175857	0.139639	0.109071	0.079888	0.0536577	0.0354883	0.0217309	0.0111177	0.00110415	-0.0142579	-0.0255421	-0.023111	0.0196219	0.0778068	0.116562	0.137342	0.146062	0.131882	0.104333	0.111395	0.24846	0.515491	0.592893	0.609819	0.614675	0.617575	0.606107	0.546442	0.406472	0.20872	0.101352
0.00134314	0.0532953	0.141986	0.176302	0.149948	0.136381	0.18657	0.240997	0.252098	0.276501	0.29455	0.246398	0.183679	0.176293	0.224752	0.262135	0.261472	0.27073	0.297655	0.351247	0.434027	0.50282	0.514315	0.499905	0.489723	0.49037	0.501272	0.505437	0.512522	0.50662	0.466124	0.411448	0.377365	0.379692	0.415003	0.507879	0.649025	0.73781	0.772035	0.793396	0.80468	0.78191	0.709273	0.552157	0.290749	0.0122379	-0.0899806	-0.0201924	0.114718	0.254379
0.617486	0.626338	0.633742	0.622269	0.588647	0.544746	0.512312	0.494369	0.478489	0.443768	0.383963	0.323126	0.282366	0.25524	0.238363	0.221717	0.208399	0.220166	0.247886	0.279817	0.301805	0.303543	0.295406	0.264354	0.225908	0.190773	0.167778	0.164786	0.171054	0.185548	0.205234	0.229365	0.274057	0.340364	0.403245	0.465959	0.537318	0.604252	0.656446	0.680639	0.676503	0.649498	0.616143	0.591954	0.580778	0.578143	0.584188	0.608067	0.653063	0.71066
-0.0525446	-0.0426641	-0.0367231	-0.0185687	0.0264565	0.0503951	0.0417699	0.043437	0.0585706	0.0630998	0.0758686	0.100343	0.125051	0.169409	0.217892	0.235584	0.263339	0.318391	0.371443	0.387349	0.346976	0.297022	0.266235	0.270786	0.30755	0.334378	0.300358	0.231655	0.177039	0.165968	0.204707	0.262163	0.319039	0.343975	0.336991	0.353656	0.380226	0.36674	0.34857	0.329027	0.279447	0.199735	0.08518	-0.0129014	0.0654967	0.239666	0.394545	0.499405	0.581906	0.641293
0.656961	0.623212	0.590877	0.574259	0.57601	0.586755	0.583509	0.556292	0.517314	0.489512	0.481927	0.471126	0.428929	0.380181	0.35003	0.333568	0.316717	0.305103	0.315262	0.329634	0.325126	0.32785	0.360965	0.409934	0.453401	0.486898	0.522595	0.562387	0.580363	0.583055	0.601751	0.631119	0.656854	0.684371	0.730182	0.783152	0.829894	0.865026	0.894268	0.919145	0.935976	0.946449	0.950453	0.946871	0.934023	0.91221	0.883893	0.852158	0.817262	0.772267
0.194785	0.234665	0.265988	0.260596	0.253307	0.283429	0.304004	0.273677	0.255456	0.270214	0.254828	0.215076	0.17924	0.163691	0.171543	0.183729	0.207157	0.229489	0.229708	0.227668	0.244487	0.276655	0.293683	0.289801	0.278352	0.275621	0.280514	0.321476	0.403902	0.486875	0.559731	0.613765	0.656524	0.666791	0.632767	0.585144	0.586446	0.653848	0.738573	0.805805	0.840415	0.843347	0.82849	0.811193	0.796238	0.784089	0.780295	0.772703	0.730016	0.635828
0.638782	0.659114	0.663063	0.651819	0.643834	0.651178	0.657405	0.647717	0.63476	0.626394	0.616291	0.606815	0.609503	0.615836	0.61098	0.604984	0.601716	0.597173	0.590787	0.5869	0.593133	0.605528	0.606621	0.602048	0.593246	0.575547	0.565137	0.570042	0.576084	0.577647	0.574822	0.567657	0.55892	0.541785	0.528214	0.526409	0.513624	0.493875	0.505685	0.591812	0.74097	0.860498	0.905647	0.914575	0.918957	0.917824	0.907636	0.889038	0.855971	0.801296
-0.00542786	0.00620217	0.0330012	0.0390674	0.0170987	0.0619954	0.0944096	0.127186	0.187647	0.283173	0.377638	0.445835	0.485979	0.489439	0.483588	0.505058	0.537274	0.534577	0.500113	0.463385	0.442095	0.418737	0.405283	0.42817	0.47198	0.517776	0.552294	0.568236	0.583772	0.588661	0.590434	0.600013	0.608848	0.614064	0.625508	0.636642	0.631048	0.627254	0.640765	0.671219	0.692575	0.683779	0.638726	0.569177	0.508124	0.493022	0.517692	0.524392	0.489238	0.411232
-0.0324028	-0.0303405	0.00332653	0.0313117	0.0231462	0.00127047	-0.0118494	-0.0346745	-0.0486863	-0.018557	0.0305231	0.0635989	0.0902039	0.112593	0.126657	0.155	0.22222	0.305116	0.344945	0.343143	0.341129	0.368764	0.41259	0.446158	0.471849	0.514004	0.575101	0.605948	0.595702	0.567224	0.543933	0.535673	0.535027	0.523876	0.518323	0.514106	0.485114	0.466076	0.501644	0.563957	0.61242	0.622224	0.547843	0.331212	0.0649645	-0.089311	-0.0823431	-0.0552169	-0.0108875	0.0373125
-0.0271473	0.0364002	0.0887484	0.100551	0.0749462	0.0622744	0.0788544	0.10377	0.136946	0.171688	0.205261	0.214188	0.194708	0.168982	0.120635	0.0576303	0.0238376	0.0227069	0.0299427	0.0387835	0.0559243	0.0774998	0.0840133	0.0719273	0.0683044	0.0837322	0.122189	0.178306	0.203304	0.158021	0.0796101	0.0219446	0.0140036	0.0314133	0.0353642	0.06635	0.148357	0.186626	0.177724	0.154326	0.153325	0.198639	0.246647	0.272683	0.325973	0.417682	0.522459	0.617913	0.690694	0.7463
0.298319	0.300187	0.318293	0.358709	0.395157	0.401143	0.398542	0.424723	0.472989	0.51209	0.531635	0.545021	0.550244	0.54099	0.546154	0.585192	0.635883	0.671182	0.701157	0.736856	0.770367	0.796796	0.832687	0.867058	0.880769	0.886461	0.889487	0.88792	0.874126	0.845228	0.820715	0.813759	0.815099	0.824764	0.843668	0.859881	0.862169	0.860575	0.850404	0.827548	0.806311	0.796457	0.786196	0.748538	0.677943	0.59782	0.531065	0.496779	0.496003	0.479492
0.270301	0.263988	0.239588	0.200997	0.165918	0.174237	0.222346	0.28331	0.335269	0.374329	0.438422	0.516173	0.552263	0.558129	0.561163	0.575266	0.599951	0.610522	0.6171	0.643028	0.668531	0.667545	0.657319	0.668361	0.683133	0.678932	0.671171	0.66503	0.656539	0.636508	0.605152	0.580652	0.566615	0.550543	0.526359	0.498594	0.473186	0.458261	0.459421	0.478804	0.512934	0.548445	0.578888	0.607201	0.623117	0.609325	0.558377	0.484294	0.38139	0.239327
0.819345	0.832444	0.83619	0.831693	0.835427	0.841879	0.836021	0.834083	0.842378	0.836822	0.815389	0.806988	0.816918	0.82967	0.827715	0.811486	0.798171	0.798795	0.804785	0.813825	0.821753	0.820392	0.816687	0.813178	0.810634	0.815615	0.828767	0.836304	0.841051	0.849069	0.859323	0.872371	0.87774	0.87577	0.876313	0.877106	0.873995	0.871445	0.883965	0.907809	0.914057	0.899293	0.878963	0.861586	0.84762	0.836077	0.828506	0.826988	0.828921	0.828189
0.499878	0.504831	0.528192	0.570789	0.623739	0.667256	0.689274	0.686419	0.678231	0.681889	0.690155	0.692287	0.682043	0.664976	0.650295	0.644701	0.650232	0.661356	0.66954	0.683606	0.69992	0.704055	0.697444	0.698071	0.711035	0.716992	0.70772	0.69774	0.695715	0.686253	0.670189	0.654598	0.63081	0.606071	0.601222	0.633006	0.698106	0.780708	0.856658	0.90626	0.93114	0.940763	0.939559	0.926508	0.902961	0.871524	0.834607	0.796264	0.756326	0.708886
0.238215	0.22781	0.248786	0.278102	0.321328	0.364944	0.370341	0.350466	0.332457	0.321207	0.334001	0.361713	0.396052	0.441584	0.477577	0.501141	0.519719	0.543997	0.574594	0.59666	0.608387	0.610695	0.613933	0.629677	0.648873	0.656118	0.661868	0.681649	0.718677	0.769962	0.812252	0.836409	0.84744	0.839853	0.81624	0.777241	0.701214	0.613208	0.622237	0.713309	0.784653	0.80685	0.811694	0.822347	0.836478	0.842792	0.840543	0.83176	0.810028	0.760363
0.599675	0.64822	0.661956	0.686627	0.710586	0.713272	0.70343	0.699366	0.697858	0.692722	0.696872	0.704782	0.714099	0.732135	0.752465	0.75934	0.749252	0.734261	0.719671	0.698837	0.669277	0.644741	0.635267	0.640828	0.654639	0.668676	0.676185	0.67711	0.677631	0.678582	0.676857	0.675927	0.676926	0.676645	0.673233	0.655352	0.58987	0.444515	0.266829	0.172021	0.139976	0.326312	0.529633	0.654479	0.723767	0.759333	0.777496	0.783886	0.779494	0.764826
-0.064622	-0.071126	-0.0648481	-0.0617612	-0.0564435	-0.0526587	-0.0505713	-0.0371808	-0.0134867	0.0173024	0.043633	0.0652462	0.11032	0.171831	0.199925	0.185272	0.171054	0.198198	0.245645	0.307913	0.373902	0.418353	0.494475	0.591344	0.658766	0.687828	0.704088	0.720976	0.732573	0.744154	0.760102	0.773782	0.782751	0.790946	0.799745	0.802536	0.793677	0.772464	0.747863	0.724362	0.69663	0.645108	0.563085	0.4791	0.416574	0.385002	0.354411	0.270647	0.107895	-0.0435688
0.0507592	0.0497736	0.0517574	0.106328	0.210422	0.338135	0.431802	0.466528	0.44326	0.370178	0.301676	0.235107	0.167475	0.105434	0.0560683	0.0252659	0.0149759	0.0239741	0.0454717	0.0560784	0.0587843	0.0802038	0.115485	0.153816	0.173168	0.171157	0.148678	0.106364	0.0820677	0.0875514	0.117763	0.157721	0.163887	0.141017	0.107351	0.0940992	0.117091	0.1354	0.135947	0.150521	0.178253	0.204603	0.260415	0.380311	0.492464	0.555859	0.609638	0.666247	0.709407	0.75062
0.0783039	0.124797	0.170399	0.225863	0.24702	0.231494	0.227042	0.247084	0.28991	0.318805	0.340911	0.394934	0.421296	0.382948	0.341459	0.318682	0.287767	0.24756	0.234228	0.241441	0.23204	0.214686	0.220127	0.265755	0.343373	0.375536	0.361865	0.33672	0.278142	0.199273	0.148127	0.128218	0.100975	0.0608652	0.037467	0.0432368	0.0854011	0.170427	0.280534	0.41304	0.578133	0.735597	0.840915	0.891894	0.907145	0.894699	0.870465	0.854181	0.85118	0.846301
0.555275	0.571759	0.586372	0.600852	0.607058	0.611271	0.619651	0.638356	0.663322	0.673349	0.661371	0.644648	0.638341	0.632075	0.621181	0.61663	0.615563	0.598649	0.56749	0.544676	0.543684	0.54951	0.540929	0.525358	0.510839	0.493509	0.470352	0.456139	0.464363	0.489596	0.513251	0.51862	0.512873	0.514223	0.520579	0.526922	0.529683	0.5183	0.497093	0.47323	0.454279	0.45486	0.472885	0.486684	0.48848	0.471679	0.432463	0.37175	0.254197	0.059142
0.296537	0.188542	0.091492	0.0431221	0.0099809	0.0141825	0.0405233	0.0913211	0.110547	0.0855762	0.0693823	0.0738987	0.0774692	0.0875697	0.101965	0.126992	0.146079	0.154213	0.188227	0.24716	0.262586	0.257662	0.285013	0.336431	0.387366	0.452259	0.510008	0.546302	0.565612	0.575353	0.60188	0.634792	0.638009	0.632956	0.648485	0.662539	0.663732	0.627375	0.563845	0.504424	0.475542	0.531446	0.658959	0.781347	0.853947	0.883908	0.885281	0.869948	0.851329	0.830071
0.28565	0.295563	0.306036	0.288144	0.25568	0.24061	0.252369	0.253805	0.250671	0.262883	0.291965	0.344017	0.399919	0.451745	0.475259	0.495329	0.528854	0.560991	0.585285	0.600192	0.619024	0.635437	0.645901	0.642048	0.615991	0.589115	0.580233	0.590472	0.612739	0.622755	0.606917	0.586913	0.590732	0.631506	0.691958	0.723495	0.730989	0.748588	0.772628	0.789969	0.801913	0.807481	0.799206	0.769143	0.725326	0.67656	0.610935	0.537412	0.503076	0.532468
0.753113	0.764569	0.772046	0.776637	0.77769	0.770655	0.770458	0.796032	0.83354	0.854501	0.865873	0.875826	0.881588	0.890439	0.906	0.918369	0.922374	0.924636	0.927292	0.924358	0.916434	0.909677	0.903725	0.894602	0.883351	0.881334	0.889494	0.896627	0.905394	0.914659	0.917169	0.912617	0.902553	0.89992	0.911258	0.919261	0.919249	0.916305	0.909753	0.896996	0.881969	0.872616	0.861688	0.836564	0.775366	0.615166	0.341268	0.186201	0.331383	0.495103
0.0432041	0.0502591	0.0735456	0.0887545	0.095657	0.12214	0.179181	0.239483	0.288507	0.331836	0.34868	0.359474	0.384175	0.442183	0.49165	0.492402	0.47474	0.46118	0.434856	0.388464	0.317537	0.25633	0.237821	0.219525	0.1994	0.19303	0.186165	0.17697	0.189216	0.20972	0.180439	0.116309	0.059779	0.0565407	0.0960401	0.113884	0.0988089	0.129206	0.267939	0.437121	0.589471	0.668439	0.698681	0.717066	0.739579	0.757744	0.75693	0.73385	0.684174	0.578107
0.174221	0.156492	0.150838	0.176861	0.278353	0.374238	0.425182	0.45962	0.467715	0.408025	0.302713	0.218164	0.183612	0.152252	0.100292	0.0448915	0.012313	-0.00571636	-0.0235957	-0.00490469	0.0346137	0.0498512	0.0667072	0.0885406	0.0861904	0.0704177	0.0295579	-0.039212	-0.093622	-0.0578461	0.00776378	0.103962	0.203257	0.262081	0.301168	0.347539	0.392339	0.462836	0.581245	0.693489	0.769453	0.815611	0.839929	0.848327	0.846963	0.844526	0.852391	0.85599	0.842997	0.821625
0.323588	0.347928	0.34359	0.309388	0.280352	0.284635	0.281424	0.257462	0.248606	0.244163	0.219765	0.199085	0.194687	0.190008	0.169832	0.150493	0.153427	0.170388	0.178745	0.185099	0.216039	0.26202	0.300123	0.335727	0.365297	0.394428	0.427371	0.462539	0.511211	0.563873	0.603244	0.632878	0.650219	0.656049	0.667223	0.684281	0.711102	0.755575	0.801293	0.827447	0.833825	0.831098	0.823495	0.809911	0.790306	0.761675	0.720699	0.667172	0.595145	0.505927
0.246947	0.328088	0.408656	0.452988	0.431511	0.376508	0.353375	0.359172	0.347157	0.306324	0.267898	0.26156	0.263256	0.250679	0.251183	0.274521	0.315007	0.366741	0.439518	0.514752	0.544312	0.536288	0.546276	0.601881	0.656878	0.671063	0.654554	0.659139	0.693194	0.716459	0.732463	0.755805	0.765345	0.774533	0.8002	0.804589	0.780516	0.738487	0.693255	0.680483	0.704865	0.750664	0.806388	0.850032	0.869847	0.871772	0.855398	0.824987	0.782524	0.722393
-0.094109	-0.0866787	-0.0742726	-0.0471452	-0.0179088	-0.00545271	-0.00314562	0.0127873	0.0434566	0.063654	0.0703701	0.077559	0.0749831	0.0505592	0.00778231	-0.0182721	-0.0259025	-0.0429588	-0.0683438	-0.0866031	-0.0871775	-0.0719678	-0.0542144	-0.0238879	0.027784	0.0874428	0.129303	0.154563	0.18462	0.219604	0.256909	0.288955	0.304505	0.313409	0.331023	0.373278	0.447653	0.538061	0.625265	0.70116	0.760918	0.804356	0.835061	0.858518	0.88046	0.905968	0.934137	0.950438	0.946362	0.931645
0.420248	0.453328	0.465212	0.483926	0.503221	0.517502	0.544897	0.574402	0.584511	0.569693	0.547003	0.555363	0.571907	0.561935	0.548787	0.559738	0.582115	0.5887	0.568447	0.54043	0.533981	0.51956	0.489312	0.481623	0.492896	0.496439	0.487321	0.480714	0.460335	0.42518	0.371266	0.307335	0.259861	0.245559	0.253428	0.263456	0.299711	0.379879	0.469089	0.541158	0.625564	0.737987	0.808905	0.815335	0.799579	0.797793	0.811735	0.82223	0.816971	0.793711
-0.0341771	-0.035538	0.00281057	0.0657676	0.152361	0.239995	0.309582	0.370155	0.403118	0.443743	0.519125	0.593224	0.643492	0.687233	0.723317	0.740121	0.757052	0.771958	0.759411	0.726475	0.711305	0.727755	0.733044	0.724776	0.711873	0.688771	0.656963	0.645518	0.653126	0.646749	0.637715	0.632353	0.625489	0.62576	0.644246	0.674064	0.70523	0.706457	0.699835	0.716144	0.742194	0.771671	0.79601	0.793394	0.747783	0.669287	0.665761	0.713761	0.759287	0.79011
0.333995	0.379436	0.459382	0.531357	0.586804	0.648898	0.701112	0.730766	0.744145	0.752476	0.766908	0.786763	0.800387	0.795311	0.773424	0.753786	0.744295	0.744263	0.753834	0.768013	0.783238	0.792739	0.794959	0.799491	0.81592	0.837022	0.845301	0.845024	0.851387	0.859606	0.85559	0.844501	0.837451	0.839425	0.844312	0.845099	0.840919	0.82713	0.79971	0.762928	0.72148	0.662699	0.574808	0.480476	0.45409	0.478458	0.481697	0.466487	0.459467	0.464109
0.194149	0.158148	0.145468	0.127928	0.090614	0.0434514	0.00341508	-0.00933627	0.0100392	0.0530624	0.0867673	0.0855312	0.0702774	0.0706294	0.0961744	0.120819	0.127243	0.125546	0.144735	0.186837	0.242222	0.290851	0.333429	0.3702	0.391571	0.388276	0.364069	0.330559	0.299144	0.279401	0.254045	0.220889	0.178607	0.130616	0.100405	0.0959495	0.142166	0.235522	0.284615	0.308714	0.384671	0.481135	0.527254	0.537878	0.54214	0.557293	0.583918	0.605823	0.593315	0.541457
0.37741	0.407001	0.439196	0.472031	0.501856	0.533612	0.581628	0.636966	0.662238	0.641724	0.598237	0.575286	0.584244	0.599538	0.608605	0.615945	0.610466	0.598419	0.579158	0.553225	0.540715	0.547231	0.559191	0.558848	0.55525	0.555313	0.556005	0.558911	0.561054	0.559235	0.562163	0.570772	0.579376	0.594056	0.605931	0.599745	0.599393	0.616072	0.638406	0.65699	0.649133	0.601981	0.531749	0.481655	0.474157	0.48358	0.494841	0.519975	0.558758	0.590735
-0.0897449	-0.100143	-0.103776	-0.101824	-0.0786651	-0.00111393	0.0980968	0.147143	0.105575	0.0235882	-0.0381193	-0.070579	-0.0758225	-0.077417	-0.0841431	-0.075807	-0.0618431	-0.0399634	-0.0108164	0.00407972	0.0310952	0.112234	0.196963	0.251493	0.313832	0.397667	0.442845	0.404343	0.357985	0.356105	0.366581	0.360217	0.364286	0.411604	0.483094	0.544968	0.615864	0.687724	0.731017	0.758083	0.781853	0.798515	0.804701	0.793987	0.765871	0.737058	0.712281	0.680655	0.613088	0.486472
-0.0898313	-0.100553	-0.09701	-0.0875212	-0.0631223	0.0125927	0.124123	0.187175	0.153057	0.0688442	0.000331593	-0.0369906	-0.0491718	-0.0561175	-0.0506356	-0.0204056	-0.00670479	0.0178395	0.052632	0.0781657	0.125334	0.209987	0.254115	0.251296	0.249551	0.276971	0.305673	0.281365	0.253313	0.280387	0.321681	0.338015	0.36339	0.419618	0.487171	0.547597	0.619737	0.682786	0.715597	0.74526	0.780164	0.803797	0.812628	0.799242	0.763962	0.725287	0.692071	0.657021	0.59129	0.456983
-0.0578401	-0.0847125	-0.101899	-0.107559	-0.098896	-0.039806	0.0626261	0.141893	0.126482	0.052334	0.000114028	-0.0163557	-0.00766648	0.0164903	0.0377776	0.0207893	-0.0405781	-0.0671993	-0.0425027	-0.0114048	0.0329979	0.105456	0.172214	0.244643	0.350201	0.452038	0.492879	0.438031	0.368406	0.348611	0.353148	0.347029	0.338263	0.355089	0.409864	0.483626	0.569088	0.646865	0.690503	0.713004	0.730935	0.741801	0.747949	0.745883	0.72429	0.694865	0.672872	0.640854	0.568142	0.437959
0.589718	0.630926	0.629737	0.616758	0.629244	0.65953	0.674461	0.661341	0.629242	0.608929	0.604092	0.587942	0.561624	0.552046	0.564023	0.583796	0.601942	0.61609	0.632106	0.635834	0.616243	0.591082	0.576087	0.562982	0.548101	0.545952	0.559024	0.572341	0.582429	0.603449	0.635903	0.658503	0.669054	0.671459	0.657555	0.636429	0.623124	0.618735	0.614507	0.608834	0.609581	0.631475	0.670185	0.707449	0.729511	0.723831	0.669507	0.55284	0.400342	0.294338
0.818991	0.837215	0.845524	0.83934	0.839344	0.849872	0.85626	0.85916	0.861911	0.865239	0.873448	0.885724	0.900471	0.914372	0.922222	0.928193	0.933139	0.934228	0.933189	0.930826	0.927566	0.92562	0.924837	0.92505	0.926371	0.925888	0.923029	0.921086	0.917525	0.908926	0.897856	0.889006	0.885899	0.886078	0.888123	0.892108	0.89554	0.897265	0.903633	0.912916	0.913118	0.89791	0.860709	0.806715	0.752415	0.705475	0.661322	0.626824	0.605754	0.588853
0.609501	0.618572	0.641745	0.65975	0.667372	0.666224	0.653209	0.638319	0.629666	0.625194	0.623575	0.615422	0.59653	0.577595	0.573779	0.585344	0.594434	0.601034	0.617062	0.634334	0.64068	0.644074	0.65991	0.676427	0.687639	0.703202	0.726397	0.750756	0.7666	0.775106	0.780097	0.79231	0.811433	0.825996	0.842132	0.860956	0.880892	0.899603	0.915541	0.92714	0.932484	0.932328	0.931809	0.935495	0.943325	0.953134	0.962288	0.966605	0.957375	0.90036
0.658791	0.666362	0.670872	0.670319	0.668704	0.668358	0.672716	0.691177	0.714228	0.729587	0.733943	0.723546	0.704504	0.693769	0.687589	0.679023	0.66947	0.654293	0.635598	0.618523	0.616281	0.62748	0.635205	0.633288	0.629259	0.63213	0.644104	0.652943	0.65174	0.641226	0.626002	0.618544	0.630202	0.650961	0.670038	0.696596	0.733909	0.766913	0.785195	0.80062	0.820346	0.83593	0.84708	0.855695	0.859838	0.859171	0.856844	0.859322	0.860745	0.846186
0.568904	0.588804	0.60037	0.606398	0.596186	0.585685	0.584891	0.593714	0.606686	0.622365	0.644717	0.669931	0.696163	0.729308	0.765944	0.791852	0.80853	0.824335	0.838874	0.850523	0.8599	0.866937	0.873622	0.878917	0.884487	0.892635	0.8984	0.901849	0.908623	0.914814	0.915464	0.914786	0.917092	0.920171	0.922981	0.923203	0.922272	0.926624	0.932302	0.929013	0.912641	0.88467	0.85209	0.821212	0.791941	0.761641	0.726114	0.67659	0.590522	0.452351
0.22322	0.288571	0.361142	0.436341	0.51921	0.56557	0.571308	0.576028	0.600052	0.618577	0.620378	0.60439	0.589507	0.570528	0.503866	0.403776	0.363261	0.40928	0.453206	0.436631	0.38466	0.303537	0.220084	0.1803	0.180341	0.177533	0.140068	0.0777223	0.0202092	-0.0217171	-0.040235	-0.0230011	0.00978754	0.0237945	0.018718	0.0011887	-0.0193872	-0.0364237	-0.0577767	0.00255442	0.174179	0.356762	0.464022	0.540852	0.577946	0.58687	0.618515	0.635123	0.617083	0.574972
0.265531	0.296033	0.313675	0.326221	0.33298	0.338757	0.345559	0.361703	0.383443	0.397386	0.397406	0.387798	0.384441	0.391308	0.401229	0.409658	0.427023	0.452259	0.468447	0.482229	0.509018	0.543212	0.570974	0.586856	0.590849	0.592665	0.59365	0.599307	0.620365	0.64403	0.653096	0.652682	0.656523	0.66789	0.682468	0.695762	0.706981	0.728418	0.777102	0.838824	0.887465	0.917432	0.931623	0.937112	0.938654	0.935115	0.926309	0.910843	0.881321	0.828873
-0.0270366	-0.0283033	-0.0169275	-0.0285421	-0.0328695	-0.0444593	-0.0536678	-0.0422535	-0.0107888	-0.0231377	-0.0198902	0.00720634	0.0116552	0.0246939	0.0941945	0.113585	0.113255	0.131329	0.184953	0.259183	0.277054	0.227687	0.192777	0.197844	0.227185	0.265679	0.279815	0.260803	0.240855	0.23288	0.237524	0.242532	0.218678	0.181307	0.140966	0.105123	0.118945	0.175301	0.298384	0.444219	0.518788	0.562647	0.618072	0.695037	0.771265	0.818111	0.8252	0.795982	0.757823	0.728636
0.192968	0.219355	0.249138	0.287507	0.320712	0.328617	0.334532	0.350568	0.363707	0.368421	0.372794	0.379004	0.38273	0.386829	0.384408	0.374308	0.367928	0.369137	0.379254	0.39419	0.404279	0.413488	0.42308	0.436418	0.456602	0.482911	0.51447	0.53879	0.546946	0.546981	0.54766	0.550991	0.557767	0.559359	0.560648	0.574949	0.610977	0.672143	0.742239	0.795031	0.81992	0.831047	0.841572	0.853413	0.865647	0.874424	0.878708	0.879623	0.878931	0.877346
0.328372	0.300998	0.275616	0.238229	0.184874	0.12739	0.049945	-0.0107988	-0.0420373	-0.0441873	-0.0469559	-0.0686636	-0.0969041	-0.0926997	-0.056125	-0.0324756	-0.0279707	-0.0180713	-0.007853	0.00776731	0.0436509	0.0626232	0.051537	0.0743085	0.128565	0.181055	0.221684	0.257427	0.282954	0.305557	0.326404	0.332549	0.319885	0.284833	0.220551	0.116543	0.00109537	0.00428886	0.0828684	0.0946344	0.0544335	0.0607393	0.174411	0.327825	0.473723	0.594743	0.691501	0.7631	0.802782	0.814539
0.130471	0.181914	0.205281	0.229542	0.285901	0.341484	0.379158	0.402201	0.417006	0.426322	0.40429	0.363841	0.343524	0.347284	0.348276	0.352132	0.383277	0.422902	0.442702	0.455037	0.486926	0.526213	0.54792	0.551836	0.558032	0.570914	0.576695	0.570696	0.567954	0.576582	0.585655	0.590714	0.5971	0.596664	0.582715	0.580414	0.605479	0.639263	0.652975	0.639282	0.611702	0.579797	0.555718	0.565764	0.610051	0.664251	0.711606	0.733406	0.735283	0.727154
-0.080593	-0.0965252	-0.102628	-0.0997158	-0.0873192	-0.0706119	-0.0579662	-0.0422541	-0.0222047	-0.016491	-0.02184	-0.0120767	0.0114579	0.0324155	0.0367039	0.0348359	0.0369591	0.0438799	0.0551911	0.0685304	0.0724038	0.0731073	0.0780541	0.086229	0.0994221	0.122091	0.151416	0.174464	0.175001	0.177135	0.202355	0.245216	0.291639	0.343525	0.405541	0.471567	0.53622	0.588386	0.623041	0.6276	0.59923	0.551755	0.534944	0.553238	0.561967	0.563303	0.561225	0.552648	0.537207	0.51025
0.407729	0.414555	0.396821	0.365239	0.347728	0.332397	0.293242	0.242221	0.201016	0.150002	0.0901029	0.0630692	0.0691476	0.076018	0.062223	0.0474288	0.0559722	0.0715417	0.0684594	0.0611726	0.0715929	0.083489	0.102987	0.16157	0.23584	0.261372	0.246226	0.243891	0.266071	0.298199	0.36093	0.441416	0.507942	0.532915	0.528565	0.560608	0.622225	0.66081	0.658132	0.652574	0.652917	0.651376	0.647181	0.644847	0.65274	0.66389	0.659582	0.62935	0.586188	0.541551
0.640167	0.681234	0.657171	0.60563	0.555671	0.525581	0.51959	0.51201	0.474612	0.422784	0.363759	0.319486	0.315312	0.343162	0.392103	0.442719	0.456006	0.452144	0.470878	0.495121	0.506776	0.499866	0.451943	0.372332	0.275429	0.224249	0.233174	0.229374	0.18054	0.117596	0.0953232	0.105098	0.110467	0.11003	0.128776	0.15511	0.165235	0.160492	0.220722	0.295918	0.333558	0.354068	0.401999	0.45553	0.465417	0.439449	0.402133	0.368912	0.325455	0.249865
-0.0111655	-0.0315943	-0.0736455	-0.044822	0.0105633	0.0737021	0.177579	0.269258	0.294402	0.304275	0.343359	0.401286	0.463046	0.468103	0.410331	0.361192	0.325193	0.2729	0.221162	0.183334	0.137577	0.0907521	0.0840965	0.0933373	0.113598	0.124744	0.153883	0.192453	0.216602	0.228251	0.223204	0.180368	0.0909457	0.00926497	-0.0338737	-0.0650525	-0.00704798	0.0681544	0.170073	0.257424	0.314632	0.361664	0.428797	0.513564	0.585903	0.632799	0.650954	0.653249	0.646276	0.617192
0.446476	0.45982	0.478484	0.476805	0.446864	0.435008	0.459028	0.503151	0.555755	0.602451	0.60963	0.566879	0.501021	0.471822	0.484445	0.518241	0.547731	0.564434	0.555586	0.521008	0.474563	0.416811	0.358435	0.336292	0.36531	0.424464	0.473966	0.482663	0.467237	0.471434	0.51548	0.56869	0.601258	0.621721	0.632398	0.645725	0.662666	0.688531	0.730484	0.758111	0.766032	0.763531	0.759014	0.753127	0.744839	0.730838	0.712896	0.696779	0.678658	0.633892
0.195952	0.167677	0.166907	0.180271	0.208694	0.224643	0.213035	0.188804	0.175381	0.171186	0.165675	0.148715	0.126464	0.099948	0.10305	0.151523	0.216917	0.2777	0.335205	0.398533	0.483688	0.560477	0.610082	0.651346	0.68575	0.711258	0.733951	0.756423	0.778554	0.794931	0.806529	0.823629	0.846628	0.864975	0.875089	0.877592	0.876665	0.879865	0.88542	0.883959	0.870871	0.845187	0.801676	0.735948	0.655938	0.572091	0.502754	0.440359	0.37256	0.30649
0.161923	0.129812	0.143209	0.168114	0.156326	0.1315	0.153849	0.210968	0.266915	0.285125	0.271722	0.30601	0.38926	0.456486	0.490861	0.503974	0.484402	0.443135	0.423089	0.399136	0.353876	0.322696	0.309866	0.301272	0.31	0.334446	0.344212	0.324144	0.327354	0.37419	0.436167	0.489208	0.510174	0.501545	0.495411	0.499242	0.51005	0.534091	0.559723	0.567366	0.569069	0.573487	0.566718	0.518496	0.46671	0.463718	0.473991	0.458966	0.439692	0.441743
0.0636702	0.0930605	0.111661	0.118249	0.118661	0.1258	0.129351	0.125071	0.116704	0.108872	0.114949	0.14521	0.175686	0.171836	0.130865	0.0948877	0.105225	0.182005	0.272469	0.288692	0.275396	0.230262	0.149759	0.0967024	0.080188	0.0798394	0.0587803	0.021177	-0.00224879	0.000436334	0.00840757	-0.0121166	-0.0465042	-0.0491949	-0.0344	0.000380954	0.0669333	0.158569	0.25293	0.320661	0.374061	0.44137	0.503396	0.544758	0.565163	0.547534	0.483106	0.348488	0.182219	0.0531095
0.0279193	0.155317	0.265738	0.29441	0.284382	0.281831	0.283704	0.285986	0.279065	0.269446	0.262121	0.259198	0.27928	0.333594	0.405693	0.474676	0.527748	0.56997	0.614616	0.652125	0.673342	0.661566	0.639697	0.637377	0.639906	0.648842	0.679534	0.710524	0.714223	0.705264	0.704039	0.70436	0.697365	0.6938	0.707127	0.733219	0.757333	0.77786	0.799368	0.805816	0.806137	0.813835	0.801644	0.736939	0.566962	0.345725	0.504729	0.64374	0.692966	0.712556
0.730149	0.774994	0.771665	0.747512	0.715956	0.682169	0.675343	0.683543	0.67318	0.646489	0.627014	0.635557	0.661361	0.68679	0.711652	0.721428	0.714317	0.705869	0.696325	0.669242	0.633387	0.609333	0.60277	0.601268	0.594527	0.59255	0.598874	0.605792	0.619085	0.648327	0.685147	0.70996	0.72197	0.733722	0.741487	0.743943	0.744801	0.746311	0.752229	0.769516	0.791653	0.806862	0.811709	0.808372	0.80251	0.795251	0.783423	0.763127	0.728052	0.66273
0.0213004	0.0446904	0.0408044	0.0451448	0.0885637	0.154564	0.192582	0.171824	0.149191	0.145764	0.141957	0.14248	0.173548	0.204425	0.225234	0.254493	0.279667	0.310019	0.318443	0.303031	0.299599	0.322051	0.327525	0.30471	0.296532	0.283785	0.237773	0.173913	0.135885	0.130012	0.156528	0.19883	0.233972	0.258042	0.29253	0.313351	0.268853	0.182777	0.0987278	0.035259	-0.0054748	0.0480456	0.147801	0.217751	0.261836	0.297898	0.323265	0.338856	0.336648	0.34568
0.206932	0.207455	0.185622	0.190458	0.222104	0.290016	0.365974	0.405964	0.422316	0.438804	0.448607	0.449024	0.441873	0.437874	0.459851	0.522327	0.598637	0.654912	0.703554	0.75721	0.795634	0.813616	0.834959	0.843812	0.839611	0.845523	0.856676	0.864043	0.867795	0.866952	0.862154	0.859474	0.864267	0.872128	0.870713	0.870566	0.878914	0.88559	0.883683	0.869537	0.840462	0.803145	0.746434	0.666545	0.584682	0.511496	0.469856	0.449231	0.433153	0.432209
0.0267242	0.0764331	0.102714	0.0923721	0.0682391	0.0408618	0.0171991	0.0103159	0.0229608	0.0304738	0.0225276	0.0252877	0.053921	0.0637011	0.0363383	0.0292445	0.0739785	0.147522	0.176799	0.162322	0.133842	0.0995036	0.0635369	0.0541926	0.0739991	0.111532	0.170497	0.214489	0.223463	0.223236	0.238438	0.278546	0.336643	0.380185	0.39344	0.389767	0.368518	0.310738	0.238054	0.156052	0.0602031	0.0313211	0.129684	0.214169	0.259368	0.333351	0.423319	0.485647	0.530904	0.562143
0.104977	0.0959207	0.0785675	0.063176	0.0911355	0.125135	0.116689	0.0843123	0.08204	0.10175	0.118387	0.145275	0.203554	0.250212	0.231974	0.191301	0.195023	0.238446	0.250173	0.231954	0.23147	0.205743	0.134131	0.0815628	0.0810113	0.109011	0.141536	0.15704	0.169063	0.176836	0.204803	0.264376	0.344403	0.417952	0.470429	0.507564	0.534661	0.538774	0.512237	0.483218	0.480561	0.501734	0.538439	0.595502	0.6625	0.727153	0.76683	0.759415	0.726213	0.700366
0.263825	0.198888	0.148404	0.12799	0.132827	0.159167	0.199545	0.238513	0.275364	0.322001	0.377856	0.44202	0.494641	0.542345	0.590053	0.626449	0.65236	0.661384	0.662194	0.663016	0.671091	0.700406	0.741529	0.76167	0.749617	0.723969	0.710063	0.714917	0.7296	0.753691	0.784188	0.806693	0.812723	0.823524	0.844319	0.853359	0.856825	0.879202	0.910177	0.919519	0.901432	0.862006	0.813995	0.770277	0.749148	0.749403	0.754378	0.758012	0.760517	0.773277
0.0574973	0.122903	0.160016	0.148524	0.140068	0.111887	0.0429779	-0.0203303	-0.0462136	-0.0596786	-0.064047	-0.0302685	0.00696433	0.0384429	0.0938696	0.141178	0.143063	0.150867	0.17074	0.159758	0.137606	0.162388	0.210298	0.247839	0.273103	0.270725	0.213186	0.145969	0.119721	0.11372	0.0896424	0.0522532	0.028521	0.0420857	0.107207	0.207221	0.287767	0.307238	0.266416	0.21069	0.180357	0.176828	0.197217	0.24728	0.290736	0.310413	0.345893	0.389799	0.419746	0.445821
0.887075	0.886474	0.889001	0.892631	0.901194	0.91228	0.918316	0.922336	0.928259	0.932681	0.933794	0.933183	0.937353	0.943689	0.941924	0.932828	0.92439	0.917037	0.909731	0.902497	0.893545	0.883109	0.87308	0.866217	0.858839	0.850566	0.842554	0.832427	0.818633	0.806534	0.79585	0.786653	0.781455	0.778209	0.774915	0.770427	0.759238	0.734125	0.68682	0.620236	0.555503	0.505649	0.477497	0.473934	0.49485	0.539317	0.592311	0.643994	0.697715	0.74921
0.442731	0.481537	0.504839	0.518971	0.523432	0.535645	0.562078	0.568938	0.565224	0.579269	0.576699	0.5491	0.548948	0.568082	0.561699	0.534596	0.517845	0.511459	0.507808	0.519788	0.557454	0.588124	0.591092	0.574694	0.554006	0.5373	0.537467	0.559339	0.585405	0.586156	0.561336	0.53799	0.523142	0.517435	0.523099	0.533652	0.544715	0.561696	0.585768	0.611219	0.635515	0.655268	0.664757	0.662897	0.653586	0.644536	0.637113	0.624607	0.601411	0.563806
0.0885099	0.0811259	0.0869834	0.0968573	0.12519	0.168403	0.185599	0.174476	0.156521	0.142899	0.12298	0.10414	0.124618	0.172008	0.213065	0.244457	0.271897	0.311449	0.345192	0.345614	0.323241	0.308518	0.305064	0.282827	0.257014	0.232262	0.202867	0.171718	0.15511	0.150932	0.151875	0.154841	0.172411	0.198277	0.20665	0.224025	0.264364	0.320051	0.381152	0.421556	0.455045	0.491174	0.486296	0.444608	0.409312	0.349632	0.232854	0.0689541	-0.05256	0.0158039
0.0680536	0.0419128	0.025423	0.00659238	0.000538572	0.0131314	0.0401274	0.0814206	0.0988924	0.0727199	0.0487672	0.0396165	0.022397	-0.0181548	-0.0754648	-0.0953614	-0.0685596	-0.0373811	0.0023281	0.048093	0.071106	0.0657314	0.0443751	0.0399951	0.0800835	0.172088	0.26128	0.288826	0.264198	0.194554	0.105497	0.0222358	-0.00344968	-0.0166102	-0.026883	-0.0540511	-0.0974319	-0.0736988	0.0728169	0.271757	0.413702	0.522016	0.642295	0.734949	0.768607	0.763554	0.754196	0.760912	0.786677	0.819204
0.0483823	0.00491249	-0.019027	-0.00514217	0.0247107	0.0677158	0.131714	0.152292	0.125832	0.107397	0.137135	0.179911	0.205507	0.201844	0.19513	0.192615	0.209876	0.258429	0.312085	0.329389	0.309911	0.261228	0.214083	0.202317	0.192561	0.147753	0.138614	0.189113	0.247844	0.306322	0.377573	0.437104	0.44369	0.440624	0.465177	0.481325	0.471909	0.478822	0.544068	0.65832	0.74122	0.777296	0.78775	0.792376	0.799641	0.804326	0.803403	0.793667	0.773558	0.736901
0.533662	0.52639	0.50493	0.492115	0.50006	0.53151	0.544942	0.529688	0.500995	0.47296	0.455373	0.455902	0.484835	0.516104	0.516973	0.499767	0.508131	0.517793	0.519899	0.532937	0.545598	0.562847	0.577843	0.575638	0.579712	0.55899	0.518379	0.507509	0.480665	0.430704	0.384268	0.320895	0.25245	0.189466	0.137986	0.118984	0.109936	0.104105	0.137844	0.209604	0.286416	0.367341	0.475557	0.590649	0.694572	0.779798	0.835429	0.867561	0.888124	0.902775
0.0313548	0.0184105	0.0143555	0.0292706	0.0751926	0.154509	0.241256	0.262204	0.235112	0.220587	0.260419	0.314803	0.330043	0.347988	0.426279	0.526738	0.591654	0.640905	0.682175	0.693061	0.673634	0.642838	0.626657	0.652685	0.686158	0.69995	0.686627	0.660492	0.650157	0.656128	0.663834	0.68176	0.700486	0.701062	0.702418	0.713991	0.710671	0.677916	0.636718	0.618583	0.63287	0.664275	0.700102	0.723663	0.719484	0.700896	0.689263	0.676831	0.657005	0.607895
0.515733	0.548868	0.564048	0.563832	0.579924	0.596459	0.591291	0.571823	0.565118	0.580967	0.604892	0.613643	0.608805	0.601953	0.596955	0.599183	0.605017	0.605087	0.596681	0.594668	0.594869	0.590474	0.585589	0.571127	0.545955	0.517082	0.49374	0.491551	0.494998	0.492148	0.499181	0.528726	0.574463	0.612066	0.61121	0.568749	0.458895	0.240892	-0.00353556	-0.10853	-0.0697956	0.0929437	0.335911	0.539416	0.638221	0.673969	0.697046	0.710816	0.713071	0.711663
0.472949	0.518298	0.577701	0.623601	0.619483	0.568006	0.505462	0.428707	0.356258	0.326294	0.33364	0.337614	0.318042	0.294636	0.282214	0.270985	0.250492	0.235431	0.24865	0.283794	0.304237	0.293642	0.269431	0.244004	0.23735	0.251859	0.280876	0.306348	0.316638	0.318926	0.312469	0.302126	0.297009	0.287143	0.267561	0.246575	0.229908	0.277483	0.405176	0.50512	0.567901	0.628179	0.680517	0.715522	0.726643	0.716963	0.693671	0.649594	0.567898	0.449505
[truncated: 45 more columns]

## Sheet: Monkey G
Ajusted Rsquare of multiplicative model (neuron*bins)
0.506207	0.460693	0.439768	0.422364	0.388161	0.434235	0.436266	0.447369	0.411142	0.33418	0.271738	0.242288	0.239778	0.294781	0.427611	0.539037	0.558025	0.58452	0.626483	0.624234	0.591374	0.55114	0.490644	0.433318	0.411908	0.42403	0.433133	0.432936	0.443918	0.482293	0.534129	0.57238	0.611079	0.654157	0.689511	0.727888	0.772142	0.810615	0.837978	0.854048	0.866089	0.875931	0.87673	0.878844	0.898757	0.923627	0.937012	0.940519	0.936861	0.933297
0.592883	0.577117	0.514986	0.382802	0.284111	0.270535	-0.0897802	0.252551	0.239338	0.217997	0.352408	0.45427	0.536536	0.5669	0.535327	0.502537	0.499902	0.501893	0.48015	0.444064	0.381713	0.321585	0.371805	0.44154	0.512734	0.581296	0.621517	0.610749	0.584365	0.576454	0.616957	0.67826	0.704733	0.700901	0.70352	0.709725	0.725451	0.766017	0.804028	0.823401	0.827006	0.824822	0.773648	0.609449	0.490042	0.490599	0.537435	0.559891	0.455172	0.252533
-0.0992372	-0.0493253	0.0884829	0.199701	0.175907	0.137936	0.179369	0.267845	0.174144	0.0652309	0.0974527	0.0760259	0.122579	0.212161	0.310116	0.401833	0.488612	0.531834	0.486685	0.370593	0.312985	0.33279	0.413949	0.531731	0.637414	0.689864	0.664993	0.54808	0.489752	0.512712	0.588	0.710057	0.813191	0.868387	0.881901	0.882654	0.879474	0.885559	0.905774	0.922396	0.920685	0.895274	0.854461	0.798961	0.703662	0.538129	0.3255	0.35606	0.544856	0.67402
0.325884	0.256149	0.116867	-0.0279858	0.141155	0.129139	0.0565597	0.0701607	0.05433	-0.0145536	-0.100525	-0.185147	-0.169975	-0.0605223	-0.0230242	-0.0260893	0.00753881	0.0251568	0.0452202	0.14387	0.257307	0.318064	0.324739	0.311396	0.309087	0.307432	0.322186	0.366466	0.385485	0.30861	0.163491	0.0818115	0.114582	0.170979	0.237803	0.304732	0.289789	0.185051	0.0576026	-0.00589905	0.107939	0.331733	0.574115	0.764676	0.853673	0.873889	0.868537	0.859042	0.840758	0.80366
0.645396	0.723789	0.806476	0.840416	0.852195	0.872757	0.875415	0.848199	0.833363	0.843696	0.852284	0.827435	0.764508	0.670714	0.561219	0.484483	0.469958	0.465297	0.455584	0.44182	0.431017	0.436235	0.428086	0.394976	0.367503	0.369703	0.380737	0.371514	0.345753	0.340747	0.368002	0.411655	0.482999	0.593775	0.699971	0.770429	0.791668	0.787024	0.79057	0.802524	0.803129	0.815751	0.825897	0.78333	0.802919	0.70322	0.557899	0.542567	0.552299	0.560924
0.0203025	0.0472631	0.0530791	-0.0122704	-0.113709	-0.131783	-0.188556	-0.218756	-0.20305	-0.186737	-0.182747	-0.202544	-0.205716	-0.1819	-0.123276	-0.0683499	-0.082205	-0.155865	-0.206556	-0.178033	-0.134113	-0.0662271	-0.017109	-0.0135459	-0.0342944	-0.00251579	0.0446954	0.0888488	0.139822	0.237411	0.349066	0.404755	0.407042	0.398662	0.374152	0.336352	0.316138	0.350724	0.443274	0.538248	0.597638	0.606452	0.586324	0.550508	0.495707	0.575379	0.628054	0.664456	0.683451	0.683246
0.436041	0.545777	0.596404	0.57375	0.480567	0.49692	0.593358	0.69279	0.765128	0.800601	0.832833	0.862171	0.885205	0.893398	0.889615	0.883038	0.857387	0.82996	0.82851	0.853239	0.884598	0.888219	0.853382	0.795661	0.73721	0.683027	0.634196	0.599833	0.604175	0.636524	0.670821	0.687315	0.697186	0.71175	0.722931	0.719548	0.702126	0.69305	0.688765	0.690809	0.710812	0.747743	0.782975	0.799407	0.802611	0.807766	0.816249	0.825389	0.829925	0.827291
0.323938	0.374171	0.427812	0.457568	0.491284	0.511765	0.487533	0.447469	0.417935	0.409338	0.402266	0.377855	0.360943	0.381342	0.413979	0.447156	0.489546	0.516217	0.531187	0.577271	0.649845	0.711021	0.744859	0.756331	0.761345	0.783257	0.820699	0.860733	0.895914	0.916852	0.930784	0.944712	0.955388	0.961386	0.964285	0.967981	0.971093	0.971049	0.967367	0.960692	0.953861	0.946528	0.937244	0.934526	0.940545	0.949358	0.96069	0.971775	0.978788	0.979056
0.569535	0.560519	0.509952	0.377699	0.176686	0.0272806	-0.0213337	-0.0330793	-0.0910879	-0.162107	-0.187837	-0.195938	-0.211297	-0.193869	-0.150074	-0.0727049	0.00524234	0.0688492	0.0979072	0.188994	0.350705	0.487838	0.572478	0.602021	0.627182	0.643049	0.641193	0.691743	0.782934	0.8319	0.839503	0.826221	0.818291	0.827997	0.874063	0.913726	0.926061	0.918946	0.873137	0.778517	0.697055	0.617449	0.535401	0.512522	0.528792	0.533657	0.505999	0.503546	0.587624	0.71608
0.315844	0.313098	0.325284	0.362758	0.369422	0.389153	0.425943	0.38882	0.300082	0.229627	0.183513	0.14414	0.089473	0.0822647	0.13987	0.183448	0.193067	0.236496	0.326386	0.380013	0.410571	0.406813	0.34321	0.261215	0.194669	0.162604	0.133063	0.0986304	0.111743	0.20667	0.279658	0.294149	0.380305	0.493218	0.537157	0.53814	0.545732	0.581351	0.609101	0.60524	0.599693	0.57654	0.594566	0.57859	0.577136	0.593381	0.619886	0.620703	0.580654	0.526485
0.129055	0.267777	0.361559	0.366742	0.248729	0.310251	0.386371	0.387441	0.28189	0.156851	0.456583	0.396143	0.266324	0.126872	-0.010263	-0.0807534	-0.0938625	-0.0890718	-0.0672388	-0.0295673	0.098554	0.276351	0.328722	0.239047	0.0605117	-0.128989	-0.27973	-0.295034	-0.233136	-0.166583	0.0146916	0.12682	0.121117	0.0784654	0.401044	0.0777887	0.0718347	0.0628971	0.102441	0.416874	0.270146	0.333956	0.390513	0.441301	0.446309	0.459499	0.487401	0.502875	0.520524	0.533359
0.11394	0.185756	0.171591	0.126663	0.143013	0.239681	0.366944	0.44294	0.493553	0.565318	0.650871	0.727839	0.740085	0.665304	0.556085	0.450316	0.364338	0.301559	0.22297	0.117698	0.0302796	-0.0174037	0.0815434	0.224876	0.308689	0.308824	0.271316	0.300542	0.524976	0.589695	0.50693	0.434324	0.436295	0.538062	0.655576	0.725608	0.732424	0.713426	0.703551	0.756967	0.840208	0.899495	0.912667	0.875347	0.820035	0.780349	0.750671	0.723357	0.689309	0.648178
0.672561	0.723714	0.762087	0.809738	0.864975	0.902065	0.92176	0.941298	0.963112	0.974205	0.970686	0.964423	0.966549	0.975173	0.977452	0.973607	0.970302	0.97026	0.971913	0.973352	0.971747	0.968863	0.967779	0.966198	0.963461	0.962494	0.96525	0.969878	0.973248	0.973314	0.973374	0.975364	0.976587	0.97714	0.980666	0.984943	0.986637	0.984158	0.977403	0.967629	0.956369	0.943589	0.929901	0.914629	0.895448	0.873087	0.851479	0.836529	0.827948	0.82188
0.203709	0.247426	0.302637	0.332345	0.317411	0.297661	0.328812	0.417478	0.438076	0.360944	0.32034	0.436575	0.474732	0.349933	0.225998	0.138637	0.0671352	0.0649041	0.170046	0.363448	0.492888	0.501732	0.468387	0.426785	0.418249	0.393065	0.348444	0.275258	0.242414	0.23729	0.175937	0.121394	0.231056	0.544559	0.746547	0.791596	0.750147	0.676204	0.604247	0.554925	0.509428	0.46606	0.382449	0.268699	0.201409	0.319415	0.488609	0.608795	0.657588	0.661432
-0.0266233	-0.0165692	-0.0460173	-0.0957346	-0.141057	-0.13461	-0.115945	-0.164373	-0.192104	-0.17707	-0.186229	-0.197692	-0.193005	-0.124737	0.0655673	0.231817	0.288352	0.331036	0.349956	0.320876	0.278925	0.354055	0.380417	0.270014	0.12849	-0.0342859	-0.129416	0.0929866	0.261472	0.397609	0.504594	0.54761	0.556582	0.655395	0.696239	0.57661	0.381992	0.286812	0.267251	0.263101	0.205707	0.0122027	-0.25322	-0.174942	-0.0284942	0.12222	0.199524	0.255604	0.313563	0.339111
0.197343	0.323474	0.405856	0.426752	0.444011	0.472877	0.459283	0.389344	0.321481	0.398078	0.433454	0.461645	0.503363	0.57124	0.630442	0.668121	0.716693	0.752995	0.745212	0.716218	0.711306	0.699637	0.65466	0.598113	0.539907	0.46519	0.369609	0.288814	0.259264	0.279547	0.305476	0.347705	0.406737	0.464938	0.51584	0.562868	0.622952	0.669771	0.687564	0.694497	0.704002	0.712469	0.725414	0.739155	0.742329	0.742408	0.744658	0.744212	0.732089	0.69544
0.294746	0.369669	0.425816	0.304434	0.143874	0.174942	0.434753	0.747465	0.773214	0.673405	0.635424	0.693708	0.749034	0.843475	0.905805	0.865301	0.788821	0.690421	0.619381	0.545176	0.632818	0.704035	0.642357	0.641995	0.624162	0.550071	0.479351	0.475453	0.501109	0.484189	0.470673	0.491358	0.523317	0.530415	0.520634	0.538099	0.582334	0.634117	0.682458	0.731791	0.778005	0.79787	0.799937	0.799095	0.793824	0.794193	0.796706	0.779385	0.745598	0.701067
0.732886	0.746615	0.705275	0.680246	0.744331	0.819544	0.83356	0.808389	0.788376	0.755721	0.702409	0.664798	0.664515	0.690726	0.711883	0.698538	0.670315	0.683485	0.729688	0.743028	0.702497	0.650952	0.642089	0.645248	0.608794	0.59125	0.626928	0.667844	0.690751	0.709498	0.749549	0.783983	0.797043	0.800075	0.800262	0.81305	0.840322	0.872059	0.897773	0.912042	0.919429	0.923395	0.925838	0.929884	0.93315	0.932894	0.931919	0.933192	0.933958	0.934312
0.508461	0.608425	0.671614	0.669711	0.663438	0.653101	0.590294	0.525925	0.507524	0.477376	0.371844	0.247978	0.171303	0.165852	0.216957	0.32415	0.451253	0.542578	0.584091	0.616132	0.679004	0.741204	0.783155	0.813826	0.831873	0.836817	0.837285	0.845529	0.869738	0.890571	0.901232	0.911323	0.920324	0.920937	0.92422	0.935866	0.943779	0.947061	0.948927	0.948872	0.947784	0.949141	0.948425	0.942718	0.931588	0.914901	0.897028	0.881919	0.865142	0.842556
0.114709	0.215432	0.231958	0.152155	0.0882067	0.104982	0.174221	0.287107	0.402917	0.450056	0.426633	0.386658	0.394362	0.447214	0.487012	0.486032	0.456937	0.418829	0.402425	0.424674	0.477478	0.518151	0.540564	0.547272	0.542436	0.486478	0.555654	0.604831	0.645631	0.687504	0.712636	0.729583	0.730088	0.726619	0.735553	0.74485	0.754679	0.761965	0.765394	0.782179	0.812616	0.846188	0.874126	0.890897	0.904531	0.923108	0.9418	0.950246	0.951557	0.949242
0.891309	0.903687	0.914417	0.918322	0.909459	0.901335	0.915949	0.927958	0.91918	0.89312	0.846273	0.795401	0.758834	0.735332	0.732569	0.733395	0.729618	0.752063	0.789198	0.800495	0.773291	0.732989	0.706926	0.702737	0.723883	0.742546	0.733698	0.718213	0.722706	0.757703	0.813934	0.846227	0.839605	0.818702	0.797422	0.756756	0.679021	0.599778	0.528078	0.458231	0.405445	0.431988	0.523317	0.589799	0.611041	0.607634	0.613411	0.628074	0.618594	0.582166
-0.134001	-0.116801	-0.108569	-0.137856	-0.206572	-0.262452	-0.268639	-0.254898	-0.202172	-0.106709	0.0161741	0.0935241	0.130574	0.152057	0.182862	0.215328	0.241338	0.314265	0.439255	0.546065	0.637678	0.721816	0.766404	0.772807	0.758675	0.740125	0.72002	0.685096	0.648096	0.636294	0.629827	0.629879	0.666565	0.71579	0.746827	0.766348	0.767376	0.740724	0.687143	0.595177	0.587085	0.616848	0.600544	0.55009	0.513792	0.495501	0.459229	0.408995	0.417689	0.474301
-0.110722	-0.050571	0.0264156	0.0969037	0.136215	0.162737	0.237299	0.332703	0.398641	0.438725	0.463545	0.480922	0.487697	0.491895	0.509145	0.516565	0.510554	0.518443	0.537007	0.544577	0.548506	0.567667	0.574047	0.549493	0.520197	0.52411	0.581336	0.656774	0.694867	0.706017	0.728454	0.761263	0.804085	0.848421	0.871056	0.871553	0.857936	0.847958	0.854324	0.862508	0.8536	0.830278	0.796971	0.763545	0.741994	0.723123	0.705083	0.694259	0.684683	0.675176
0.0101002	0.108276	0.19535	0.153318	0.263896	0.333362	0.423906	0.390982	0.590877	0.765839	0.847343	0.84166	0.793074	0.7489	0.749624	0.802139	0.848139	0.847705	0.81482	0.771672	0.755416	0.7613	0.737069	0.672962	0.626188	0.636797	0.655482	0.63062	0.597772	0.555748	0.422051	0.230338	0.0942778	0.0463895	0.0709458	0.113674	0.12592	0.115708	0.100112	0.0679593	0.0187207	-0.0220425	-0.022251	0.771075	0.791953	0.820592	0.83257	0.840797	0.860749	0.880758
-0.051405	-0.00442992	0.0635665	0.101605	0.0817446	0.144545	0.197041	0.247161	0.33538	0.399814	0.491771	0.581946	0.628439	0.652471	0.674731	0.701727	0.741019	0.784799	0.825944	0.859671	0.867425	0.865935	0.871232	0.872087	0.873938	0.872508	0.877753	0.893932	0.906245	0.899661	0.873854	0.839045	0.81937	0.81589	0.807161	0.778226	0.736867	0.708598	0.726833	0.76447	0.785024	0.81278	0.852765	0.892516	0.929197	0.944264	0.935172	0.897783	0.848822	0.820379
0.767808	0.767399	0.737609	0.69418	0.659946	0.653605	0.666063	0.672696	0.66607	0.652679	0.645132	0.645437	0.639899	0.603243	0.544605	0.520263	0.467751	0.347523	0.237185	0.160631	0.170958	0.210957	0.270788	0.325613	0.37883	0.451521	0.524714	0.605493	0.692892	0.755296	0.781536	0.790064	0.800422	0.816433	0.836473	0.857183	0.874018	0.885945	0.89361	0.899965	0.907779	0.914822	0.917915	0.914988	0.907492	0.899347	0.891639	0.882011	0.869602	0.856001
0.872305	0.876048	0.86665	0.849869	0.827671	0.80927	0.80064	0.793388	0.788761	0.773158	0.731142	0.677843	0.640107	0.611273	0.570095	0.533187	0.500046	0.455089	0.42065	0.407342	0.458686	0.504774	0.53718	0.530035	0.518637	0.506004	0.490388	0.52145	0.577586	0.611388	0.632695	0.664108	0.703332	0.737011	0.752291	0.761769	0.77095	0.777056	0.791784	0.803422	0.803078	0.797416	0.804395	0.834966	0.862383	0.877949	0.879304	0.863781	0.840595	0.819108
0.738112	0.792732	0.833843	0.867039	0.894715	0.916149	0.93352	0.944533	0.948784	0.955688	0.967961	0.977446	0.981119	0.983229	0.985333	0.986244	0.986078	0.984768	0.982934	0.979988	0.976093	0.974166	0.972097	0.966448	0.959598	0.956092	0.957057	0.958659	0.960756	0.965745	0.970005	0.969282	0.96569	0.963668	0.96343	0.962079	0.960075	0.95953	0.958192	0.95453	0.950649	0.94956	0.949127	0.946197	0.943264	0.942567	0.944044	0.945561	0.941846	0.930499
0.185337	0.212596	0.207013	0.200435	0.187984	0.184271	0.211247	0.24819	0.264409	0.317892	0.408063	0.468205	0.465	0.432034	0.407394	0.413596	0.418406	0.409789	0.417939	0.434784	0.437392	0.449438	0.508081	0.578844	0.602536	0.599471	0.599705	0.607058	0.613441	0.638587	0.687446	0.735683	0.760552	0.765564	0.766339	0.755581	0.74817	0.756643	0.751032	0.740002	0.73761	0.744165	0.754285	0.762271	0.786821	0.84328	0.886631	0.899604	0.884583	0.844013
0.263962	0.414075	0.510981	0.556601	0.606372	0.690316	0.762473	0.795584	0.800704	0.806556	0.844443	0.891745	0.916139	0.924469	0.92086	0.904915	0.886522	0.865486	0.831341	0.784769	0.715037	0.647364	0.628908	0.633561	0.626756	0.615377	0.616085	0.632264	0.645914	0.653889	0.65511	0.640673	0.631089	0.65355	0.698771	0.743834	0.771794	0.797944	0.834554	0.865285	0.881408	0.885245	0.877392	0.845533	0.785907	0.704251	0.598599	0.618242	0.684369	0.743495
0.174955	0.161171	0.136006	0.156178	0.256682	0.316381	0.300752	0.28855	0.257472	0.191099	0.183588	0.209057	0.233438	0.248024	0.289547	0.349371	0.365561	0.338219	0.296408	0.243392	0.180223	0.125381	0.0982379	0.0931845	0.09339	0.0783917	0.0698039	0.0684753	0.0614381	0.0517969	0.031437	-0.00143757	0.0665673	0.0741037	0.0604489	0.0205605	0.0435064	0.0824556	0.108564	0.119954	0.135259	0.16181	0.183451	0.195439	0.193328	0.16437	0.126403	0.0924965	0.0606898	0.040523
0.63843	0.722535	0.780049	0.792698	0.763276	0.717431	0.703731	0.738263	0.782208	0.811703	0.820822	0.795408	0.740407	0.713033	0.697314	0.64967	0.583932	0.557865	0.584365	0.637334	0.677466	0.68934	0.704318	0.73358	0.75309	0.768782	0.771058	0.74014	0.707735	0.701963	0.728739	0.770006	0.788223	0.781671	0.784971	0.79829	0.815795	0.839631	0.847306	0.834176	0.80829	0.773801	0.733193	0.686232	0.636582	0.598515	0.59054	0.626052	0.668337	0.730987
0.404069	0.434673	0.50909	0.570635	0.56503	0.553107	0.542127	0.454076	0.335366	0.401304	0.582101	0.668349	0.656629	0.592765	0.515999	0.398187	0.267751	0.229271	0.239268	0.161593	0.0683203	0.068991	0.0944741	0.100769	0.0978086	0.0685663	0.014481	-0.0335541	-0.0371429	0.000356002	0.0210747	0.0128202	0.0169769	0.0160536	-0.017813	-0.0267398	-0.00539731	-0.0116048	-0.0285542	-0.0194605	0.092807	0.569213	0.79113	0.817828	0.810194	0.802795	0.810238	0.820197	0.793266	0.707266
-0.0571501	-0.0556043	-0.0355601	-0.0107973	-0.00463745	-0.0220369	0.369445	0.456566	0.574848	0.681022	0.74008	0.772571	0.789754	0.795019	0.797249	0.800842	0.816019	0.836947	0.84184	0.838153	0.83694	0.836628	0.840697	0.849855	0.840416	0.790216	0.707073	0.622065	0.536789	0.45239	0.345581	0.217396	0.0497651	-0.151025	-0.197457	-0.113958	0.0825159	0.315509	0.457849	0.491458	0.482927	0.538213	0.60674	0.632291	0.610827	0.592074	0.583465	0.573026	0.566394	0.584659
0.273915	0.175172	0.0832618	0.0225549	-0.06412	-0.16497	-0.24965	-0.201755	-0.152884	-0.155119	-0.184892	-0.190257	-0.231494	-0.258934	-0.24594	-0.261627	-0.235786	-0.0656438	0.170003	0.263201	0.356087	0.452603	0.458041	0.402424	0.30613	0.421495	0.461513	0.478115	0.52488	0.560866	0.564819	0.572706	0.586358	0.60586	0.606247	0.613141	0.6517	0.676449	0.7019	0.742108	0.803534	0.871226	0.915169	0.936862	0.951895	0.964128	0.973229	0.975879	0.974582	0.974904
0.273296	0.427338	0.520657	0.494218	0.458599	0.527705	0.54947	0.619441	0.713719	0.773899	0.812459	0.823757	0.826541	0.843856	0.855722	0.871818	0.911572	0.932466	0.934825	0.918933	0.907542	0.900481	0.893457	0.872747	0.843571	0.828301	0.844543	0.825943	0.776127	0.760567	0.747627	0.729413	0.728168	0.728311	0.74361	0.775773	0.797191	0.800734	0.804705	0.820191	0.834672	0.847764	0.868316	0.896506	0.918052	0.924925	0.927385	0.928298	0.926984	0.926389
0.379008	0.45088	0.578882	0.633447	0.63519	0.623635	0.571038	0.49346	0.506094	0.615282	0.65021	0.603673	0.523876	0.448184	0.404203	0.462584	0.564334	0.636444	0.656632	0.605124	0.51622	0.462007	0.426221	0.413419	0.426307	0.364599	0.328762	0.319422	0.262973	0.226256	0.278249	0.363186	0.4663	0.555957	0.50007	0.599572	0.633536	0.734594	0.837176	0.894715	0.911441	0.917841	0.922633	0.920137	0.910363	0.882693	0.842865	0.790424	0.684911	0.494564
0.475195	0.555535	0.647108	0.740551	0.790364	0.802535	0.773312	0.695822	0.627318	0.533435	0.390676	0.255759	0.110523	0.0146023	0.0155468	0.0537675	0.0812388	0.0956689	0.133272	0.212888	0.324025	0.414354	0.457772	0.482687	0.494351	0.49135	0.478189	0.513241	0.564519	0.594248	0.641356	0.650762	0.55982	0.475183	0.401468	0.33452	0.355603	0.508871	0.665075	0.706065	0.713819	0.737711	0.728597	0.681498	0.649324	0.652001	0.661283	0.642163	0.600424	0.576187
0.255257	0.299955	0.381702	0.488019	0.585427	0.801872	0.796494	0.782519	0.782967	0.790112	0.787534	0.762371	0.728984	0.724886	0.726695	0.69767	0.653225	0.618301	0.623828	0.648702	0.655126	0.643017	0.626285	0.608599	0.597227	0.651959	0.701969	0.713671	0.719804	0.72284	0.695319	0.674561	0.68808	0.695544	0.668397	0.630345	0.622767	0.627417	0.633372	0.660173	0.692197	0.691504	0.602318	0.350334	0.199008	0.172882	0.163141	0.174408	0.153938	0.144583
0.458448	0.469686	0.486943	0.538026	0.198296	0.142615	0.0647903	0.480941	0.464693	0.541849	0.599987	0.581225	0.529653	0.474249	0.400369	0.373761	0.415516	0.430956	0.405165	0.365249	0.340108	0.336682	0.330523	0.322661	0.363265	0.434416	0.398562	0.274482	0.141853	0.0542034	0.0378704	0.0746217	0.323492	0.456235	0.484486	0.51388	0.603858	0.690157	0.722969	0.714686	0.665918	0.55001	0.249201	0.412916	0.37203	0.519912	0.594666	0.647825	0.688771	0.711506
0.890839	0.920421	0.942984	0.960948	0.970439	0.971338	0.966321	0.959658	0.954807	0.952144	0.952788	0.957516	0.963385	0.966311	0.966459	0.966163	0.965643	0.965399	0.965502	0.963446	0.958356	0.9523	0.946789	0.940072	0.931113	0.921779	0.913092	0.908343	0.911125	0.918434	0.924118	0.928055	0.930319	0.930981	0.931846	0.934609	0.939258	0.943962	0.945932	0.945796	0.947623	0.951669	0.957564	0.964377	0.970571	0.97749	0.984625	0.988582	0.987196	0.977902
0.848688	0.868498	0.88502	0.899515	0.907311	0.906372	0.903074	0.902309	0.903955	0.907723	0.914216	0.922567	0.933104	0.945158	0.956403	0.964483	0.966672	0.964764	0.962429	0.960709	0.960016	0.957168	0.951492	0.948017	0.943563	0.934423	0.928055	0.928986	0.92567	0.910519	0.890107	0.86687	0.831504	0.762381	0.640739	0.451865	0.742815	0.755111	0.722118	0.798282	0.874727	0.915366	0.932168	0.939513	0.939921	0.932676	0.92086	0.905322	0.884819	0.862122
0.537863	0.589999	0.623124	0.655932	0.701857	0.758742	0.830028	0.907437	0.955788	0.954192	0.94523	0.935909	0.905845	0.856309	0.827621	0.826587	0.826891	0.849719	0.873354	0.870656	0.867632	0.883954	0.892596	0.859537	0.814372	0.792655	0.786904	0.786599	0.802841	0.818081	0.830151	0.837006	0.846528	0.865681	0.891031	0.909664	0.912103	0.911197	0.920279	0.93409	0.942047	0.941372	0.931818	0.922571	0.924864	0.929313	0.918187	0.889504	0.851626	0.806194
0.276639	0.38639	0.538561	0.617118	0.522019	0.295109	0.0481486	-0.0917183	-0.0695497	0.0399902	0.16303	0.235037	0.255313	0.344316	0.496517	0.653897	0.731046	0.7379	0.719754	0.726301	0.747297	0.732278	0.654636	0.543583	0.4554	0.406693	0.419447	0.485938	0.560351	0.608025	0.62246	0.588188	0.535184	0.607983	0.672999	0.730364	0.761918	0.781222	0.783272	0.734719	0.652107	0.623729	0.661698	0.686597	0.689758	0.698736	0.723718	0.758984	0.80894	0.870604
Ajusted Rsquare of additive model (neuron*bins)
-0.0547527	-0.0527282	0.00707619	0.0832628	0.120012	0.0986229	0.0324865	-0.0502562	-0.0883334	-0.0963441	-0.0810736	-0.0323328	0.0341292	0.131396	0.222104	0.31922	0.405031	0.438568	0.433408	0.408654	0.401868	0.401965	0.362983	0.3181	0.301098	0.309989	0.342126	0.380719	0.414148	0.465317	0.526677	0.570727	0.61103	0.649648	0.669056	0.675054	0.681924	0.69408	0.700573	0.688558	0.673931	0.682706	0.714369	0.759256	0.810457	0.859521	0.892143	0.898652	0.880383	0.851861
0.438342	0.464352	0.460318	0.40827	0.343511	0.247759	0.177418	0.205408	0.248065	0.247153	0.21474	0.159875	0.110943	0.112283	0.145	0.134293	0.0953122	0.0947345	0.164857	0.267424	0.34481	0.363336	0.382912	0.441844	0.54385	0.650156	0.695582	0.684649	0.672892	0.679757	0.717949	0.768462	0.792981	0.787913	0.790181	0.811233	0.832521	0.847946	0.847249	0.834621	0.821637	0.815831	0.759872	0.575094	0.376317	0.309798	0.322003	0.341933	0.328443	0.273469
0.172635	0.116483	0.0693837	0.0171636	-0.0446008	-0.119498	-0.179814	-0.167346	-0.105713	0.0474434	0.183335	0.265489	0.304787	0.347889	0.398174	0.433578	0.452735	0.386197	0.270613	0.172923	0.137339	0.156701	0.215402	0.29934	0.380456	0.400802	0.341796	0.344261	0.456809	0.524978	0.619154	0.742569	0.836377	0.881387	0.887322	0.885956	0.881546	0.879628	0.881419	0.870636	0.84351	0.802242	0.747726	0.660308	0.48134	0.148216	-0.143112	-0.0878275	0.274791	0.563838
0.111761	0.0214685	-0.0224871	0.0627594	0.181792	0.0284974	-0.0664403	-0.00883797	0.0234337	0.0680995	0.116331	0.185297	0.215628	0.155396	0.0483787	-0.0632126	-0.172595	-0.260274	-0.308859	-0.330494	-0.335383	-0.33507	-0.330589	-0.313921	-0.294304	-0.285333	-0.278401	-0.254285	-0.217342	-0.172279	-0.157925	-0.177727	-0.186622	-0.152038	-0.0435636	0.075979	0.100142	0.0304974	-0.0631934	-0.130494	-0.147229	0.131248	0.472238	0.737509	0.850478	0.873925	0.868433	0.85865	0.839586	0.800683
0.469809	0.533675	0.594053	0.645427	0.715832	0.793748	0.850898	0.867936	0.829899	0.781262	0.760287	0.726729	0.649201	0.554956	0.482025	0.454652	0.468127	0.474805	0.472496	0.471812	0.473348	0.479844	0.463793	0.413843	0.375537	0.378225	0.394374	0.388733	0.373591	0.377945	0.403246	0.448372	0.526992	0.628212	0.691846	0.685786	0.628765	0.595859	0.625374	0.67072	0.689744	0.6761	0.63483	0.610713	0.608874	0.3572	0.169764	0.162513	0.184649	0.203973
0.140972	0.189864	0.178449	0.16942	0.202382	0.253085	0.263763	0.191985	0.122251	0.118056	0.146852	0.217599	0.346293	0.433112	0.432871	0.387541	0.34371	0.290397	0.200302	0.110009	0.0473406	-0.0157627	-0.0713415	-0.106697	-0.142821	-0.174683	-0.181251	-0.130935	-0.091837	-0.065402	-0.0550954	-0.0579783	-0.0666144	-0.0776443	-0.0469831	0.0145111	0.0873539	0.182756	0.280408	0.382487	0.480807	0.52447	0.517858	0.488062	0.446357	0.398293	0.331668	0.244178	0.158182	0.0828668
-0.16763	-0.208279	-0.230555	-0.190372	-0.119289	-0.0764856	-0.0483396	-0.00452926	0.056393	0.094289	0.0970958	0.115377	0.187242	0.271322	0.33716	0.381969	0.415111	0.457309	0.48724	0.493451	0.492515	0.487352	0.472621	0.452736	0.424922	0.404269	0.40658	0.41167	0.432855	0.477948	0.50093	0.495641	0.497643	0.515678	0.542519	0.562674	0.582791	0.610873	0.630685	0.63978	0.647872	0.65862	0.659826	0.647881	0.635975	0.634031	0.63177	0.623987	0.612657	0.609583
0.34454	0.416815	0.467392	0.460828	0.447777	0.442108	0.410887	0.383607	0.376736	0.379668	0.374994	0.36654	0.376671	0.401506	0.420916	0.447644	0.491554	0.522007	0.539901	0.585414	0.656606	0.717106	0.750044	0.759321	0.762431	0.784855	0.821316	0.859131	0.892384	0.908164	0.913619	0.919619	0.924642	0.926009	0.924311	0.924232	0.92367	0.918136	0.910148	0.907381	0.912531	0.918473	0.921934	0.928903	0.940044	0.949536	0.959467	0.970055	0.978022	0.980445
0.260843	0.38647	0.503861	0.433899	0.211138	0.0273061	-0.0224582	0.064589	0.287038	0.431477	0.45552	0.440261	0.439965	0.446813	0.456923	0.431428	0.394373	0.441115	0.440783	0.384653	0.426152	0.519961	0.586474	0.610549	0.634393	0.647262	0.644018	0.692173	0.779153	0.830889	0.841078	0.827633	0.819629	0.827776	0.865024	0.892873	0.891587	0.874391	0.82638	0.712011	0.578686	0.476649	0.414523	0.386851	0.370999	0.363169	0.366846	0.374762	0.406013	0.441407
0.469514	0.461143	0.447319	0.431869	0.432163	0.447527	0.431461	0.368517	0.30393	0.25592	0.220617	0.196048	0.197701	0.201464	0.203529	0.195865	0.150471	0.117798	0.150455	0.188004	0.198794	0.163897	0.0763052	-0.00722322	-0.0390488	-0.0220761	-0.0102356	-0.0770601	-0.155508	-0.182295	-0.179061	-0.157529	-0.129714	-0.0872995	-0.0674639	-0.0931821	-0.131215	-0.21396	-0.312134	-0.35513	-0.355106	-0.335364	-0.301038	-0.235883	-0.125764	0.00594917	0.131712	0.223682	0.272562	0.326987
0.125894	0.260319	0.361394	0.350366	0.274841	0.228243	0.192645	0.158088	0.155903	0.173022	0.211142	0.248866	0.193374	0.0545176	0.0862484	0.2152	0.209482	0.155052	0.116734	0.0804158	0.00362745	-0.0762227	-0.105189	-0.123347	-0.144122	-0.161677	-0.125017	-0.0264455	0.0590296	0.118146	0.117893	0.125676	0.219239	0.37537	0.491822	0.524016	0.479801	0.338517	0.224074	0.239588	0.326889	0.411243	0.466057	0.47736	0.467911	0.4636	0.444406	0.399738	0.349534	0.324928
0.148346	0.218768	0.201185	0.133018	0.133689	0.242767	0.375842	0.450104	0.479243	0.52281	0.569722	0.637771	0.683223	0.614545	0.494447	0.384047	0.308078	0.270174	0.220825	0.167616	0.13506	0.0943904	0.0673254	0.104932	0.1127	0.107266	0.166562	0.330501	0.584282	0.635276	0.541528	0.460935	0.440316	0.498765	0.579963	0.658552	0.714503	0.716005	0.688377	0.701623	0.779432	0.867077	0.901846	0.870623	0.814915	0.769988	0.727606	0.684381	0.637522	0.583966
0.657318	0.705225	0.734222	0.76647	0.803045	0.829743	0.844523	0.850073	0.852306	0.854477	0.860251	0.876125	0.901141	0.931961	0.951947	0.958572	0.96238	0.968241	0.972027	0.971308	0.967267	0.962236	0.957653	0.952782	0.948808	0.946347	0.948321	0.955133	0.963829	0.968875	0.972411	0.975948	0.977143	0.977666	0.981283	0.985292	0.985802	0.982379	0.975799	0.966428	0.954667	0.940078	0.922949	0.901522	0.871476	0.834817	0.796636	0.756034	0.701276	0.610725
-0.191232	-0.175962	-0.148796	-0.135384	-0.139883	-0.150551	-0.178617	-0.2258	-0.238819	-0.208657	-0.197863	-0.253645	-0.257413	-0.209642	-0.141822	-0.131873	-0.154266	-0.13434	-0.0696782	-0.0314481	-0.0639609	-0.137034	-0.202536	-0.230596	-0.198371	-0.128633	-0.117079	-0.147474	-0.16381	-0.116591	-0.010652	0.0689644	0.0535144	-0.0688816	-0.127088	-0.0749337	0.0345059	0.183621	0.352783	0.411587	0.317102	0.175757	0.0190377	-0.119782	-0.180263	-0.139835	-0.00715387	0.0801664	0.0904618	0.065778
0.207164	0.141464	0.107609	0.0309606	-0.0374658	-0.0380716	0.0185671	0.170145	0.31975	0.386954	0.412627	0.411234	0.337112	0.228622	0.23771	0.309288	0.286959	0.202701	0.151219	0.134502	0.106447	0.0236838	-0.0247903	-0.0186613	-0.0942799	-0.24768	-0.204937	-0.00900633	0.190117	0.307641	0.401753	0.493295	0.550786	0.655379	0.696001	0.580812	0.435794	0.372398	0.344916	0.328917	0.290494	0.189827	0.00793715	-0.0839136	-0.0258996	0.0956996	0.206128	0.262397	0.276821	0.262068
0.0354517	0.0907715	0.10784	0.139245	0.177876	0.196499	0.189429	0.178324	0.14942	0.0953492	0.0677903	0.0845719	0.115264	0.123643	0.110076	0.103327	0.0931812	0.06387	0.0431275	0.0400892	0.0349788	0.0308814	0.0302501	0.0176878	0.0140378	0.0329516	0.0524919	0.049518	0.0353688	0.0768755	0.190001	0.297004	0.354721	0.406451	0.464349	0.508443	0.557787	0.623873	0.684479	0.715182	0.722302	0.716181	0.704858	0.687949	0.65695	0.627173	0.606158	0.596232	0.586188	0.557309
0.0586808	-0.0643284	-0.175597	-0.198599	-0.188833	-0.166509	-0.0812435	-0.113429	-0.176511	-0.227718	-0.230542	-0.234141	-0.247753	-0.261553	-0.304418	-0.346164	-0.301347	-0.140854	0.109792	0.403286	0.62284	0.671103	0.631806	0.644631	0.598867	0.472954	0.383967	0.399296	0.461465	0.499471	0.511869	0.505596	0.514448	0.54122	0.560993	0.556815	0.54219	0.529569	0.499502	0.462326	0.456539	0.476677	0.497319	0.510421	0.510959	0.505619	0.500937	0.490073	0.466701	0.442516
0.27862	0.39913	0.421563	0.435114	0.529033	0.658841	0.732156	0.740601	0.731544	0.699688	0.65299	0.635683	0.6696	0.71875	0.754646	0.765269	0.74001	0.713229	0.72017	0.730238	0.699325	0.645562	0.61582	0.5939	0.575369	0.59708	0.643048	0.683087	0.704445	0.723356	0.753441	0.772322	0.780246	0.787855	0.793938	0.80826	0.835255	0.869402	0.898617	0.912704	0.918423	0.920784	0.920511	0.920075	0.91896	0.916751	0.916327	0.918585	0.918716	0.918837
0.54805	0.611128	0.675328	0.674101	0.646728	0.618615	0.575707	0.544207	0.533301	0.500262	0.406056	0.284185	0.191831	0.147752	0.173958	0.260307	0.362243	0.444326	0.477617	0.494022	0.546461	0.602874	0.635538	0.651733	0.651196	0.639258	0.63469	0.639794	0.652521	0.668886	0.69356	0.718867	0.728983	0.721576	0.724369	0.752004	0.781501	0.804062	0.820005	0.8253	0.823374	0.820562	0.814579	0.807155	0.793372	0.767171	0.739212	0.721083	0.710282	0.69532
0.0352265	0.0739186	0.0579877	-0.01833	-0.0767535	-0.0733067	-0.0348049	0.00851531	0.0469806	0.0698358	0.0582229	0.0320367	0.0403459	0.0688508	0.096457	0.103741	0.0978016	0.0862516	0.0520396	0.0283484	0.0646966	0.125772	0.177059	0.250521	0.359379	0.459749	0.532585	0.593844	0.647215	0.688619	0.708803	0.709325	0.695981	0.689692	0.696656	0.69546	0.690588	0.691858	0.697416	0.709582	0.728918	0.751388	0.763777	0.760658	0.75291	0.751799	0.750865	0.738671	0.724964	0.718991
0.685855	0.666587	0.654742	0.639066	0.614703	0.605347	0.622507	0.616021	0.58012	0.55259	0.542975	0.52892	0.496491	0.46153	0.451008	0.441433	0.421604	0.439842	0.48912	0.511451	0.486441	0.448313	0.425541	0.417261	0.428928	0.454284	0.463132	0.451741	0.450464	0.478831	0.528265	0.562832	0.566032	0.560161	0.546607	0.498373	0.41872	0.340644	0.266491	0.213505	0.182453	0.189328	0.248158	0.292198	0.281633	0.259354	0.268892	0.302137	0.322509	0.306096
0.101421	0.0503209	0.0597269	0.116039	0.183035	0.231283	0.249657	0.250696	0.267828	0.339114	0.435875	0.517019	0.57269	0.615991	0.635551	0.610476	0.554911	0.5157	0.502419	0.510188	0.533216	0.542023	0.510336	0.462036	0.435972	0.439349	0.467077	0.51336	0.570223	0.611165	0.625609	0.634347	0.669115	0.712011	0.730481	0.733208	0.727789	0.703757	0.657477	0.595518	0.535889	0.493709	0.465542	0.446264	0.437289	0.44148	0.451939	0.452484	0.469147	0.509144
-0.113923	-0.15006	-0.12852	-0.0567807	-0.0110408	0.0422371	0.165343	0.328022	0.428241	0.450679	0.445301	0.448817	0.425705	0.383275	0.368872	0.366528	0.345118	0.31563	0.322579	0.373166	0.427149	0.48034	0.513996	0.502653	0.478682	0.486273	0.546803	0.622996	0.661718	0.67391	0.692471	0.710503	0.733853	0.766539	0.7874	0.789076	0.774274	0.765251	0.777424	0.793582	0.796569	0.788958	0.765467	0.733386	0.708151	0.676677	0.633228	0.594504	0.56366	0.538379
0.547047	0.456074	0.393313	0.353101	0.366186	0.411851	0.403071	0.303953	0.202917	0.228048	0.283013	0.253368	0.193806	0.141111	0.103802	0.0600151	0.00310702	-0.0338397	-0.0694785	-0.119885	-0.169558	-0.207146	-0.211987	-0.177853	-0.12169	-0.112299	-0.130767	-0.132612	-0.143957	-0.122109	0.00198508	0.101231	0.105541	0.0904518	0.104401	0.124305	0.134438	0.154891	0.192793	0.239347	0.299502	0.377078	0.441756	0.498983	0.590221	0.707994	0.783328	0.824009	0.863182	0.89009
-0.213491	-0.24198	-0.23113	-0.127456	0.00292207	0.0953955	0.176991	0.263273	0.339934	0.403139	0.492289	0.58177	0.628957	0.649819	0.670797	0.702097	0.741321	0.779035	0.81955	0.862101	0.886988	0.896318	0.897794	0.892271	0.884915	0.870663	0.865988	0.86822	0.853198	0.815551	0.767307	0.720786	0.678279	0.632239	0.583747	0.536252	0.497008	0.485494	0.509645	0.560044	0.628553	0.708774	0.787808	0.864859	0.921904	0.943798	0.947445	0.927964	0.865265	0.792558
0.769893	0.769646	0.740124	0.695798	0.660713	0.653685	0.665143	0.671086	0.663962	0.651099	0.651826	0.671928	0.685659	0.651734	0.536473	0.324576	0.040616	-0.184715	-0.242999	-0.212421	-0.149198	-0.0562706	0.0511332	0.151795	0.256122	0.366423	0.463452	0.558025	0.641511	0.683922	0.690748	0.689837	0.689001	0.685344	0.694351	0.715167	0.734303	0.751011	0.769845	0.790481	0.808808	0.821314	0.828315	0.831945	0.83193	0.829052	0.82441	0.819044	0.813336	0.807757
0.747623	0.714852	0.671265	0.619259	0.568924	0.534941	0.498211	0.434445	0.35271	0.287133	0.252397	0.223117	0.196386	0.184545	0.155927	0.104377	0.0709467	0.0702683	0.104928	0.156122	0.180706	0.189587	0.203221	0.214224	0.233442	0.27651	0.33993	0.422099	0.48246	0.502466	0.524774	0.563366	0.587585	0.596087	0.601277	0.605345	0.610691	0.622752	0.643394	0.655172	0.649571	0.633847	0.646079	0.699018	0.746414	0.775413	0.786172	0.771786	0.741318	0.703143
0.778297	0.81448	0.843205	0.86789	0.891229	0.9108	0.920805	0.918958	0.915101	0.922755	0.938925	0.953302	0.96334	0.970148	0.974029	0.977224	0.981207	0.983706	0.983351	0.980211	0.976164	0.974204	0.97199	0.966384	0.959414	0.955204	0.954892	0.955384	0.955685	0.957553	0.95941	0.957373	0.951211	0.945052	0.941867	0.9388	0.934363	0.932187	0.930923	0.92671	0.919263	0.911907	0.903872	0.892446	0.880806	0.873715	0.871333	0.868308	0.859944	0.847095
0.275792	0.261065	0.243923	0.241312	0.225133	0.195048	0.187508	0.196512	0.231822	0.31738	0.414933	0.472607	0.466051	0.426957	0.389691	0.359044	0.325711	0.303063	0.308772	0.322267	0.350873	0.417581	0.524498	0.658178	0.75463	0.795357	0.796125	0.777319	0.766873	0.786767	0.811367	0.815268	0.803657	0.768702	0.701075	0.622238	0.568101	0.557449	0.587876	0.625487	0.644674	0.661702	0.69338	0.725394	0.770231	0.827628	0.865968	0.878194	0.867018	0.844956
0.442426	0.42181	0.489676	0.544606	0.60392	0.693121	0.770925	0.804621	0.804241	0.809717	0.843405	0.881945	0.901626	0.912721	0.915129	0.904261	0.89022	0.870787	0.834433	0.784279	0.709025	0.637098	0.620709	0.628943	0.621678	0.605741	0.600298	0.607601	0.614505	0.626375	0.625322	0.594925	0.569258	0.578842	0.603487	0.61	0.605234	0.608494	0.60239	0.57932	0.57211	0.576307	0.557133	0.51524	0.461024	0.406974	0.382397	0.396179	0.446841	0.522706
0.40701	0.39796	0.370019	0.397053	0.507985	0.472214	0.214275	0.0647924	0.0932112	0.256155	0.489266	0.654354	0.67104	0.627151	0.621532	0.638003	0.635048	0.671584	0.712389	0.695781	0.620299	0.542058	0.499605	0.505984	0.537752	0.541743	0.52337	0.508804	0.486532	0.456572	0.422137	0.377383	0.34435	0.357586	0.393531	0.404587	0.39811	0.394298	0.392832	0.385335	0.403412	0.459518	0.496588	0.480364	0.423533	0.346916	0.282014	0.273108	0.326961	0.390601
0.247865	0.268839	0.290957	0.332898	0.417884	0.495455	0.566962	0.65524	0.718113	0.745396	0.757982	0.754761	0.712614	0.680416	0.664436	0.613877	0.537985	0.513318	0.542891	0.567121	0.551369	0.523771	0.538322	0.582372	0.618416	0.657419	0.678429	0.652414	0.617982	0.616466	0.654419	0.699958	0.711422	0.694436	0.676003	0.659381	0.657063	0.671964	0.674049	0.642047	0.565509	0.44228	0.291623	0.134875	-0.0228262	-0.177001	-0.303135	-0.360393	-0.284824	-0.128665
-0.0480188	0.110379	0.265182	0.404697	0.455773	0.468399	0.489035	0.461973	0.381825	0.346988	0.369092	0.379703	0.337761	0.268949	0.218981	0.184543	0.117399	0.0881278	0.184537	0.166121	0.0184291	0.00168592	0.0520855	0.0612142	0.0561732	0.0402963	0.00565513	-0.0262684	-0.0237806	0.00743892	0.0127287	-0.0163219	-0.0182233	-0.0149424	-0.029804	-0.0317223	-0.0221574	-0.0273707	-0.0360832	-0.043333	0.0222876	0.242217	0.368037	0.401437	0.393899	0.383075	0.39123	0.369459	0.269526	0.128538
0.667772	0.546569	0.431565	0.317754	0.205457	0.0885282	0.183555	0.345505	0.471404	0.594506	0.70401	0.772409	0.802408	0.810595	0.814406	0.819532	0.824243	0.83281	0.840148	0.837811	0.835767	0.834474	0.840835	0.859517	0.867031	0.832415	0.734759	0.610946	0.500112	0.392926	0.285608	0.204984	0.139289	0.0194545	0.0579288	0.109449	0.120045	0.124741	0.141827	0.184111	0.275106	0.415087	0.542647	0.611122	0.610661	0.582291	0.556946	0.531174	0.510251	0.513562
0.293674	0.256672	0.187751	0.110091	0.0411053	0.0482046	0.0268303	0.0231068	0.0658569	0.0759655	0.0849787	0.12839	0.0901498	0.0270225	0.160197	0.36865	0.44585	0.243217	0.0225834	-0.0782886	-0.11679	-0.134652	-0.0947695	-0.0500602	-0.0524058	-0.0558101	-0.0165241	0.0745745	0.220686	0.347575	0.401669	0.423256	0.439585	0.457009	0.446454	0.418032	0.431244	0.484236	0.547944	0.613536	0.693688	0.775132	0.830678	0.866628	0.891952	0.909145	0.920546	0.924162	0.924072	0.924076
0.186393	0.33711	0.429948	0.454195	0.465721	0.500726	0.512006	0.514065	0.527983	0.529796	0.49248	0.46333	0.484603	0.549609	0.616202	0.630294	0.633732	0.693684	0.763373	0.759245	0.714287	0.694856	0.679091	0.624346	0.559789	0.544433	0.558252	0.510334	0.421223	0.375975	0.373281	0.360227	0.323555	0.288202	0.256025	0.236892	0.261809	0.328121	0.40013	0.482482	0.564991	0.636178	0.709708	0.781068	0.83341	0.86481	0.886491	0.900941	0.9085	0.91415
0.55709	0.624584	0.658726	0.646025	0.632994	0.611443	0.546887	0.493185	0.53991	0.658395	0.69973	0.631833	0.528728	0.447993	0.380266	0.340597	0.310061	0.21307	0.0347216	-0.0773047	-0.0591261	-0.0285855	0.0167047	0.0834008	0.144981	0.172217	0.18096	0.175251	0.0844768	-0.0796432	-0.16148	-0.124207	-0.039157	0.0206018	-0.00297125	0.0604411	0.258973	0.467579	0.644838	0.759521	0.792764	0.79226	0.794763	0.799775	0.79006	0.760596	0.730103	0.696322	0.645787	0.648784
0.282799	0.310138	0.370383	0.457817	0.537751	0.589623	0.609329	0.588042	0.560391	0.493604	0.354922	0.204994	0.084416	0.0458351	0.0870603	0.108415	0.086984	0.0655379	0.0792403	0.13135	0.211729	0.295709	0.351581	0.362405	0.369462	0.423928	0.475349	0.529675	0.576176	0.596123	0.642045	0.671554	0.595741	0.487408	0.387391	0.317156	0.304868	0.414078	0.573355	0.649532	0.700426	0.739063	0.73349	0.689472	0.658914	0.654953	0.648197	0.620154	0.575749	0.527273
0.0768676	0.0452179	-0.0132539	-0.0653771	-0.0903309	-0.0940584	-0.0886074	-0.0705269	-0.0556733	-0.0393385	0.0109285	0.0800027	0.141324	0.216573	0.326165	0.415606	0.431871	0.39738	0.401441	0.475006	0.550509	0.591082	0.597601	0.592187	0.604813	0.640169	0.680098	0.697518	0.699993	0.689853	0.651262	0.618973	0.614617	0.616375	0.621708	0.62637	0.617087	0.594259	0.563735	0.527856	0.471092	0.357788	0.160415	-0.0733707	-0.205636	-0.203685	-0.09957	-0.00376745	0.0375878	0.0164983
-0.052554	-0.0118869	0.111111	0.203019	0.218674	0.223601	0.274453	0.344687	0.426171	0.505684	0.542975	0.528881	0.472428	0.380326	0.266951	0.141469	0.0352385	-0.0182245	-0.0403794	-0.0534873	-0.0571522	-0.056782	-0.0697653	-0.0732777	-0.0375765	-0.00917548	-0.0540685	-0.103556	-0.0798983	-0.0210295	0.0426546	0.150691	0.289591	0.412899	0.493342	0.555156	0.611779	0.649324	0.676588	0.702025	0.70906	0.671693	0.563667	0.3351	0.0930297	0.0829286	0.147865	0.223175	0.293407	0.33599
0.832674	0.867164	0.894862	0.917854	0.931872	0.93651	0.934629	0.929734	0.922893	0.91187	0.898727	0.89104	0.88786	0.882198	0.871926	0.859261	0.846165	0.835855	0.827987	0.821091	0.819512	0.817905	0.811088	0.80134	0.789685	0.779769	0.774707	0.775809	0.782009	0.793361	0.804102	0.812931	0.81985	0.821168	0.822443	0.827704	0.837436	0.847519	0.853108	0.854241	0.857351	0.864817	0.87318	0.883038	0.892684	0.900653	0.904957	0.901962	0.89314	0.879147
0.694192	0.72541	0.754023	0.778327	0.79464	0.804204	0.811731	0.819691	0.828706	0.838078	0.847355	0.856379	0.870181	0.885856	0.898107	0.904258	0.902574	0.895107	0.88279	0.871318	0.863503	0.85059	0.833215	0.820758	0.804926	0.77814	0.749927	0.727967	0.708433	0.679374	0.643992	0.619901	0.586473	0.514853	0.422563	0.348799	0.362453	0.556458	0.748794	0.862112	0.926405	0.958441	0.972161	0.976895	0.975496	0.968723	0.957391	0.943728	0.930412	0.918502
0.140139	0.291643	0.418346	0.510258	0.609551	0.731052	0.840644	0.915712	0.952584	0.954712	0.951042	0.943762	0.926324	0.9004	0.884125	0.89535	0.910507	0.920313	0.913694	0.890929	0.876287	0.868012	0.841387	0.782859	0.725039	0.695268	0.693378	0.712873	0.749704	0.780438	0.813347	0.841067	0.853718	0.868525	0.889623	0.902705	0.90147	0.898864	0.908572	0.924588	0.935098	0.937678	0.93093	0.919052	0.907608	0.889808	0.849433	0.773997	0.657178	0.49272
-0.0591897	0.00274877	0.102815	0.210487	0.306114	0.430039	0.575948	0.694691	0.729828	0.722326	0.713419	0.700771	0.667781	0.650961	0.684866	0.736699	0.756373	0.740873	0.744619	0.7809	0.807014	0.813759	0.785572	0.713497	0.634847	0.559716	0.517422	0.500866	0.481845	0.461044	0.442415	0.458784	0.526695	0.595692	0.661745	0.716796	0.72893	0.703433	0.659065	0.620524	0.593837	0.613522	0.660944	0.687922	0.696654	0.707382	0.730096	0.765157	0.809709	0.848142
[truncated: 45 more columns]

## Sheet: Monkey B
Ajusted Rsquare of multiplicative model (neuron*bins)
NaN	NaN	NaN	NaN	NaN	NaN	NaN	NaN	0.082198	0.18583	0.228413	0.239868	NaN	NaN	0.0653052	0.0814276	0.05371	0.00839867	0.0291334	0.0376345	0.0950311	0.171427	0.235506	0.26871	0.300421	0.35926	0.457593	0.544663	0.598601	0.647047	0.706087	0.774762	0.832937	0.85651	0.842352	0.808045	0.771582	0.754577	0.757791	0.732961	0.628419	0.521221	0.517125	0.54307	0.544453	0.537308	0.523897	0.483855	0.410887	NaN
0.0364456	0.073627	0.0941519	0.114061	0.253177	0.495824	0.632374	0.721935	0.723053	0.635346	0.676598	0.718768	0.727391	0.731434	0.791896	0.815514	0.0584768	NaN	NaN	NaN	NaN	NaN	NaN	0.150963	0.40756	0.604829	0.683148	0.717049	0.752601	0.784178	0.813099	0.840998	0.863245	0.886033	0.91219	0.935662	0.950785	0.959822	0.964189	0.96472	0.962499	0.957296	0.946714	0.925179	0.878381	0.754367	0.373532	NaN	NaN	0.227459
NaN	NaN	NaN	NaN	NaN	NaN	NaN	NaN	NaN	NaN	NaN	NaN	NaN	NaN	NaN	0.0034982	NaN	NaN	NaN	NaN	0.0826517	0.118074	0.12983	0.132348	0.132958	0.169927	0.245289	0.362345	0.479349	0.579851	0.696042	0.79032	0.828641	0.787857	0.664028	0.551686	0.517071	0.518886	0.511121	0.506922	0.502481	0.467761	0.430197	0.477683	0.458427	0.73775	0.80411	0.791091	0.727592	0.658655
0.331785	0.296212	0.21421	0.0677926	NaN	NaN	NaN	NaN	NaN	NaN	NaN	0.140265	0.419691	0.558143	0.595174	0.573703	0.517043	0.40315	0.190595	NaN	NaN	NaN	NaN	NaN	NaN	NaN	NaN	NaN	NaN	0.0937024	0.23	0.350183	0.450568	0.522816	0.541923	0.337135	0.620598	0.665629	0.714305	0.723318	0.720262	0.719625	0.717864	0.698837	0.650907	0.564181	0.378118	NaN	NaN	0.444171
0.0663203	NaN	0.0169038	0.309886	0.545345	0.613951	0.358972	0.341137	0.291512	0.221967	0.0620105	NaN	NaN	NaN	NaN	NaN	0.0669153	NaN	NaN	NaN	NaN	NaN	NaN	NaN	0.101599	0.218696	0.157352	0.183857	0.139981	0.0501744	NaN	NaN	NaN	NaN	NaN	0.143389	0.351039	0.538529	0.708867	0.796282	0.848302	0.874233	0.878806	0.850866	0.776878	0.658013	0.496412	0.278845	0.0331931	NaN
0.0341559	0.175666	0.249758	0.24395	0.310836	0.351312	0.361777	0.311223	0.225493	0.179332	0.164675	0.179973	0.674223	0.152397	0.201959	0.302927	0.287294	0.158774	0.0905853	0.0964046	0.120368	0.160513	0.236573	0.344465	0.401766	0.284949	0.0640036	0.0211554	NaN	NaN	NaN	0.00778235	NaN	0.0730013	0.266665	0.402696	0.576159	0.737957	0.816256	0.859873	0.889668	0.904465	0.898761	0.875118	0.835905	0.760052	0.589967	0.246364	0.0440482	0.337615
NaN	NaN	NaN	NaN	NaN	0.0311022	0.0970897	0.126517	0.0718141	NaN	NaN	NaN	NaN	NaN	NaN	NaN	NaN	0.137288	0.230973	0.0456015	0.143431	0.39214	0.414182	0.449102	0.495464	0.521098	0.519883	0.506497	0.517273	0.531894	0.516621	0.478777	0.40708	0.318213	0.212078	0.0646467	NaN	NaN	NaN	0.0384856	0.32784	0.512207	0.546437	0.387031	0.0655284	NaN	0.051675	0.18954	0.298203	0.397059
NaN	NaN	NaN	NaN	NaN	NaN	NaN	NaN	NaN	NaN	NaN	NaN	NaN	0.019134	0.301902	0.484785	0.597971	0.634077	0.638245	0.638499	0.621281	0.561701	0.471219	0.368801	0.267629	0.18515	0.272934	0.354086	0.379613	0.387542	0.431062	0.483035	0.488903	0.448587	0.41366	0.270398	0.433138	0.567555	0.677677	0.75913	0.787406	0.707122	0.309078	0.421121	0.797394	0.909895	0.921754	0.907965	0.893531	0.893381
0.104279	0.241177	0.402516	0.495661	0.509308	0.45004	0.358215	0.276958	0.170459	0.0499222	0.0635228	0.206488	0.448748	0.592246	0.564517	0.503705	0.422547	0.338403	0.273444	0.218916	0.117021	NaN	NaN	NaN	NaN	0.02147	0.152408	0.319025	0.419134	0.436891	0.399312	0.339603	0.272494	0.224327	0.208303	0.201056	0.158457	0.13416	0.300219	0.45047	0.461455	0.474872	0.586774	0.701604	0.704588	0.523986	0.29853	0.249794	0.199523	0.141443
0.311076	0.337706	0.337501	0.306545	0.209835	0.0376132	NaN	NaN	0.0108581	0.204687	0.384795	0.447823	0.496525	0.549768	0.562697	0.52166	0.425545	0.308897	0.212558	0.158512	0.153332	0.142727	0.0620967	NaN	NaN	NaN	NaN	0.049986	0.288296	0.483192	0.567559	0.569031	0.543597	0.521321	0.497879	0.463664	0.408778	0.32152	0.240945	0.240362	0.297273	0.347259	0.370288	0.370299	0.445546	0.59928	0.749105	0.811174	0.69077	0.469494
0.203236	0.122172	0.0511237	0.0220379	0.0235688	0.0230623	NaN	0.0156411	0.0826279	0.152828	0.195224	0.158809	0.139833	0.393179	0.529011	0.577957	0.569764	NaN	NaN	NaN	NaN	0.819741	0.851919	0.875704	0.889057	0.889889	0.892611	0.903792	0.911601	0.912556	0.918052	0.927827	0.943779	0.954964	0.94804	0.93204	0.916722	0.900593	0.879602	0.845525	0.804129	0.771125	0.75582	0.749698	0.708904	0.526289	0.022749	NaN	NaN	0.0379548
0.040272	0.0318696	0.0089024	0.0791202	0.147363	0.192363	0.140144	0.053774	0.013352	0.0340382	0.0932699	0.150894	0.180795	0.230158	0.27818	0.284313	0.252869	0.198535	0.144131	0.174299	0.107161	NaN	NaN	NaN	NaN	0.270149	0.511378	0.60913	0.685761	0.741173	0.617188	0.264129	NaN	NaN	NaN	NaN	NaN	0.262892	0.534105	0.623867	0.63417	0.604167	0.562585	0.546009	0.587389	0.669003	0.740616	0.785007	0.821693	0.785412
NaN	NaN	NaN	NaN	NaN	NaN	NaN	NaN	NaN	NaN	NaN	0.280154	0.386524	0.290115	0.145137	0.0496513	0.0165412	NaN	NaN	0.173346	0.227919	0.129299	NaN	NaN	NaN	NaN	NaN	NaN	NaN	NaN	NaN	NaN	NaN	NaN	NaN	0.129168	0.174971	0.20401	0.253401	0.32786	0.398416	0.438481	0.40848	0.372426	0.370638	0.267383	0.326328	0.422468	0.466723	0.451161
NaN	NaN	NaN	0.0772143	0.145892	0.111813	0.0962544	0.090128	0.0976862	0.12832	0.131804	0.160373	0.139909	0.0847549	0.0779959	0.0975769	0.0777105	0.0246433	0.0665916	0.22727	0.378811	0.456127	0.491698	0.47493	0.413677	0.385239	0.403373	0.418545	0.412403	0.376316	0.313511	0.269256	0.262326	0.275559	0.322351	0.435771	0.543855	0.590263	0.607406	0.616003	0.604486	0.563875	0.511812	0.65059	0.707192	0.749774	0.79296	0.840247	0.88248	0.912231
NaN	0.0349332	0.217779	0.352438	0.344765	0.156372	0.160469	0.178896	0.146968	0.16785	0.297548	0.35989	0.159976	NaN	0.00276391	0.0763643	0.142718	0.193086	0.237321	0.306923	0.387515	0.408233	0.381811	0.353641	0.345524	0.401802	0.494314	0.58727	0.672797	0.612317	0.407016	0.20224	0.199356	0.241187	NaN	0.287777	0.12877	0.248088	0.354498	0.392379	0.311805	0.133131	0.227954	0.335885	0.436817	0.533259	0.600647	0.644759	0.660485	0.595176
0.807449	0.834409	0.853159	0.831888	0.751314	0.603263	0.321324	0.358956	0.397356	0.364023	0.274337	0.193188	0.0836816	NaN	NaN	NaN	NaN	NaN	NaN	NaN	NaN	NaN	0.0313124	0.0985242	0.102814	0.0800603	0.0795721	0.134083	0.188924	0.241603	0.279918	0.285662	0.238777	0.197754	0.201515	0.229286	0.250526	0.25888	0.363933	0.452525	0.531476	0.611061	0.662398	0.0571038	0.105395	0.238103	0.316317	0.324001	0.308922	0.328662
0.0778055	0.0983518	0.0854282	0.0691041	0.061684	0.0439449	0.0383267	0.0264658	NaN	NaN	NaN	NaN	NaN	NaN	0.440107	0.126523	0.228127	0.301875	0.362432	0.399809	0.396468	0.360471	0.298055	0.211813	0.763016	0.798316	0.837456	0.878672	0.911273	0.925827	0.927777	0.930277	0.933968	0.937655	0.936502	0.931334	0.925179	0.901283	0.836373	0.708458	0.556203	0.49743	0.425605	0.314236	0.251247	0.22618	0.10576	NaN	NaN	NaN
0.363512	0.424297	0.476685	0.566955	0.646348	0.688764	0.70931	0.692611	0.635112	0.546841	0.458188	0.395305	0.354854	0.3104	0.277371	0.307567	0.369036	0.438277	NaN	0.056294	0.179333	0.327252	0.497061	0.643789	0.750863	0.822084	0.864894	0.891987	0.906845	0.913902	0.919057	0.923453	0.924233	0.921115	0.916503	0.910613	0.903265	0.899424	0.903205	0.912507	0.920527	0.917526	0.899487	0.869364	0.836568	0.80159	0.747813	0.646397	0.489912	0.298377
NaN	0.115315	0.251429	0.305252	0.368562	0.476549	0.540821	0.424258	0.174057	0.2531	0.189696	0.17406	0.216836	0.286532	NaN	0.0244293	NaN	NaN	NaN	0.14072	0.319841	0.379588	0.431936	0.552905	0.699972	0.796172	0.820016	0.830248	0.847416	0.856151	0.868999	0.889091	0.89334	0.887386	0.865716	0.786371	0.656227	0.628095	0.662118	0.67061	0.666323	0.66066	0.6715	0.702167	0.749369	0.808466	0.85348	0.855426	0.812849	0.754728
0.211811	0.147887	0.130489	0.184539	0.255368	0.292899	0.3537	0.559739	0.730476	0.693429	0.388331	0.286914	0.141532	0.139342	0.293577	0.461276	0.481701	0.411395	0.399507	0.438643	0.518852	0.567027	0.621963	0.666232	0.708617	0.759952	0.797433	0.814061	0.826531	0.839897	0.853708	0.869186	0.885449	0.901323	0.914573	0.928324	0.936892	0.944148	0.953872	0.957615	0.951038	0.930891	0.900379	0.867202	0.837464	0.812625	0.804152	0.811191	0.814729	0.810208
0.0941109	0.0735457	0.0420407	NaN	NaN	0.0605307	NaN	0.0272739	0.0624614	0.0124575	NaN	NaN	NaN	0.0939984	0.275096	0.437333	0.563703	0.642526	0.676842	0.703944	0.74419	0.784851	0.815059	0.830172	0.831634	0.83048	0.838893	0.864111	0.900497	0.93345	0.951843	0.961368	0.968615	0.966577	0.953478	0.931164	0.901227	0.868303	0.832026	0.796889	0.772313	0.75986	0.747794	0.74347	0.762578	0.794873	0.824235	0.849524	0.866367	0.852804
NaN	NaN	NaN	NaN	NaN	NaN	NaN	NaN	NaN	NaN	NaN	NaN	NaN	NaN	NaN	NaN	NaN	NaN	NaN	NaN	NaN	0.0171704	0.0286459	NaN	NaN	0.0379755	0.108199	0.131027	0.108961	0.0481525	0.0233886	0.0734746	0.161069	0.183448	0.155395	0.159457	0.233714	0.32725	0.399736	0.483936	0.582823	0.633993	0.633787	0.634211	0.644014	0.636568	0.618052	0.60921	0.605577	0.576179
0.504388	0.569682	0.626634	0.666365	0.701736	0.721901	0.72265	0.734542	0.770962	0.820631	0.868402	0.902157	0.924615	0.942578	0.95766	0.968651	0.975601	0.981425	0.986104	0.987402	0.985064	0.979654	0.971374	0.9607	0.952682	0.948009	0.942499	0.935521	0.928964	0.92042	0.91051	0.897353	0.874446	0.833901	0.769128	0.695492	0.636453	0.605304	0.620384	0.672188	0.722159	0.748681	0.757118	0.762883	0.770234	0.777297	0.78786	0.791441	0.737034	0.480579
0.475283	0.479475	0.443512	0.375362	0.314593	0.241785	0.126442	0.00186142	NaN	NaN	0.10292	0.250123	0.400865	0.498595	0.536202	0.5704	0.604602	0.595369	0.557015	0.514604	0.491711	0.508865	0.520467	0.507863	0.493027	0.466527	0.390263	0.265683	0.144457	0.0707235	0.0974844	0.171273	0.272144	0.363704	0.581414	0.710801	0.774907	0.812741	0.845835	0.873414	0.882667	0.878142	0.865667	0.851765	0.833669	0.805791	0.764318	0.669435	0.450681	0.279707
0.266477	0.299671	0.266241	0.212956	0.210157	0.252659	0.181317	NaN	NaN	NaN	0.267904	0.198536	NaN	NaN	NaN	NaN	NaN	NaN	NaN	NaN	NaN	NaN	NaN	NaN	NaN	NaN	NaN	NaN	0.0159443	0.0931432	0.145652	0.28364	0.500028	0.679033	0.768434	0.812773	0.830845	0.835278	0.836303	0.832633	0.822197	0.806722	0.789937	0.773031	0.73531	0.655595	0.51092	0.284932	0.094202	0.0671015
0.492361	0.444617	0.334795	0.226079	0.128167	0.0964615	0.0949159	0.00990534	0.00237921	0.0158006	0.0450622	0.0656966	0.0820218	0.220428	0.379449	0.347717	0.588972	0.688649	NaN	0.0105769	0.164329	0.301935	0.403316	0.491623	0.581967	0.658573	0.723086	0.780673	0.831997	0.880719	0.914499	0.925332	0.92991	0.940467	0.948919	0.948245	0.939813	0.927929	0.913489	0.895546	0.867406	0.813916	0.691742	0.452072	0.146518	0.0130623	0.0762985	0.157246	0.204481	0.244038
0.0137195	0.0856118	0.0990034	0.102758	0.154002	0.161228	0.0523142	NaN	NaN	NaN	NaN	NaN	NaN	NaN	NaN	NaN	NaN	NaN	NaN	NaN	NaN	NaN	NaN	NaN	NaN	NaN	NaN	NaN	NaN	NaN	NaN	NaN	NaN	0.0260093	0.129499	0.216171	0.26607	0.29551	0.306891	0.2839	0.216718	0.125968	0.0268684	NaN	NaN	NaN	0.0432707	0.0848787	0.0681955	NaN
0.419618	0.638028	0.68662	0.588686	0.359373	0.177818	0.145366	0.107204	NaN	NaN	NaN	NaN	NaN	NaN	NaN	NaN	NaN	0.0772786	0.0710724	0.00581618	NaN	NaN	NaN	NaN	NaN	NaN	NaN	NaN	NaN	NaN	NaN	0.1255	NaN	NaN	0.141481	0.189591	0.0419639	0.0130443	NaN	NaN	NaN	NaN	NaN	NaN	NaN	NaN	NaN	0.157388	0.317831	0.401796
0.312096	0.370289	0.446053	0.532678	0.60885	0.651826	0.664736	0.677275	0.692155	0.728619	0.810384	0.886744	0.912754	0.907726	0.888738	0.871315	0.854709	0.822283	0.76993	0.720361	0.696808	0.693002	0.708713	0.732221	0.723556	0.675706	0.652794	0.677507	0.709489	0.748119	0.793002	0.838004	0.887893	0.927006	0.960445	0.983899	0.987555	0.980971	0.969868	0.955852	0.938248	0.913576	0.885801	0.861921	0.832709	0.781628	0.690613	0.539645	0.474795	0.56073
0.737635	0.7404	0.735203	0.692834	0.657386	0.675349	0.685443	0.677443	0.664116	0.635418	0.590774	0.542473	0.528817	0.550585	0.544154	0.497855	0.451353	0.418735	0.402479	0.376313	0.332467	0.321455	0.372708	0.49624	0.635436	0.721517	0.76771	0.797317	0.825849	0.853896	0.875244	0.896791	0.921822	0.94441	0.961839	0.975423	0.986282	0.989663	0.985608	0.975525	0.961352	0.944386	0.92438	0.905461	0.886931	0.860337	0.817951	0.165779	0.276781	0.361502
0.585017	0.584946	0.580292	0.53663	0.461779	0.40898	0.340287	0.235505	0.130282	0.0920392	0.106468	0.153112	0.206949	0.230557	0.256412	0.326816	0.42453	0.479214	0.486866	0.200634	0.209101	0.181276	0.144962	0.127197	0.096655	0.0455449	NaN	NaN	0.0702932	0.106827	0.111463	0.111463	0.111463	NaN	NaN	NaN	0.11032	0.0461258	0.0283299	0.0552058	0.121513	0.185209	0.227578	0.341437	0.373033	0.352478	0.284266	0.190623	0.0974388	0.0233033
0.372773	0.346156	0.270869	0.101994	NaN	NaN	NaN	NaN	NaN	NaN	NaN	NaN	NaN	NaN	NaN	0.114558	0.241124	0.292315	0.248691	0.143519	0.0605095	0.0479758	0.101143	0.194347	0.234668	0.211419	0.173354	0.138963	0.109504	0.0778354	0.0488561	0.0339273	0.0199906	0.00103829	NaN	NaN	0.493778	0.55497	0.5751	0.54445	0.499859	0.449263	0.0666361	NaN	NaN	NaN	NaN	NaN	NaN	NaN
NaN	NaN	NaN	NaN	NaN	NaN	NaN	NaN	NaN	0.0494968	0.16551	0.254553	0.250664	0.201086	0.147653	0.0875863	NaN	NaN	NaN	NaN	NaN	0.0167605	0.0866441	0.185371	0.266727	0.303719	0.357064	0.433468	0.472933	0.526604	0.639953	0.749064	0.804221	0.818584	0.830371	0.852462	0.838389	0.784023	0.710986	0.522183	0.00409354	0.469066	0.150095	0.260413	0.347969	0.392986	0.371502	0.284836	0.137763	NaN
NaN	NaN	NaN	NaN	NaN	NaN	NaN	NaN	NaN	NaN	NaN	NaN	NaN	NaN	NaN	0.0403575	0.12012	0.164244	0.201607	0.253131	0.300299	0.310621	0.297004	0.26399	0.183754	0.0764415	NaN	0.282309	0.294546	0.341432	0.470632	0.542469	0.519784	0.477282	0.469256	0.49956	0.538701	0.592959	0.670328	0.734584	0.767324	0.780799	0.801182	0.833084	0.840719	0.799999	0.726624	0.668372	0.636868	0.603807
0.285	0.286291	0.290578	0.319975	0.374935	0.423124	0.506983	0.602475	0.660613	0.685538	0.681472	0.646837	0.600922	0.560154	0.540054	0.536711	0.525036	0.502124	0.47103	0.447753	0.452544	0.492392	0.550337	0.600335	0.631217	0.636242	0.631918	0.637871	0.65847	0.680559	0.699908	0.715182	0.728033	0.744815	0.766203	0.773857	0.746101	0.683018	0.650649	0.660721	0.653802	0.634267	0.615713	0.609352	0.609421	0.590989	0.527787	0.427908	0.331671	0.229959
0.342209	0.444052	0.530963	0.560201	0.525031	0.471567	0.466356	0.518253	0.559651	0.547083	0.499549	0.441233	0.354375	0.227893	0.105947	0.00232527	NaN	NaN	NaN	NaN	NaN	0.0160286	0.102375	0.185567	0.232004	0.265333	0.300257	0.327005	0.341909	0.351176	0.366777	0.376467	0.372818	0.368021	0.385565	0.420227	0.4519	0.469778	0.473709	0.465852	0.455238	0.469654	0.51064	0.52364	0.455044	NaN	NaN	NaN	0.0823676	0.175944
0.393078	0.391836	0.482211	0.662198	0.801336	0.837811	0.82402	0.846669	0.888681	0.891552	0.830117	0.739948	0.684341	0.643155	0.622955	0.601216	0.542146	0.452517	0.396053	0.356631	0.318699	0.310253	0.300343	0.265002	0.186724	0.0677131	0.215173	0.297428	0.295878	0.24048	0.177307	0.174778	0.253238	0.18473	0.049817	NaN	0.730739	0.812953	0.853762	0.83948	0.807444	0.753667	0.690209	0.736678	0.790384	0.817073	0.851344	0.874462	0.869175	0.82989
0.874031	0.889684	0.904147	0.904285	0.906219	0.912425	0.898343	0.867469	0.848285	0.821529	0.756086	0.678861	0.618065	0.56629	0.515618	0.474025	0.447917	0.433666	0.425393	0.424076	0.462288	0.546704	0.614558	0.609453	0.568038	0.551125	0.498182	0.406834	0.335827	0.276218	0.211734	0.171832	0.164201	0.160803	0.151381	0.173165	0.238166	0.305797	0.285182	0.0779988	NaN	0.0858519	0.433564	0.633492	0.717714	0.765546	0.803796	0.827861	0.841941	0.850534
0.0190098	0.0255717	0.0396627	0.0100713	NaN	0.00728293	0.0598785	0.12288	0.185333	0.26378	0.34917	0.427107	0.51107	0.59819	0.651415	0.686166	0.680032	0.592159	0.485655	0.405686	0.348136	0.293424	0.182371	0.00995727	NaN	NaN	NaN	NaN	NaN	0.142504	0.22878	0.284121	0.383474	0.495882	0.573068	0.595854	0.589297	0.585437	0.55759	0.50343	0.435609	0.388083	0.462472	0.532119	0.605875	0.659921	0.687197	0.680135	0.614352	0.480468
NaN	NaN	NaN	NaN	NaN	0.0701729	0.123078	0.153334	0.145967	0.173108	0.217932	0.260897	0.300212	0.352604	0.414314	0.462275	0.486771	0.482781	0.436112	0.361451	0.294822	0.256795	0.298913	0.345354	0.345552	0.332202	0.352877	0.408041	0.452966	0.463436	0.459438	0.503437	0.592314	0.663551	0.709708	0.760164	0.821478	0.872324	0.880649	0.818981	0.703984	0.588802	0.504788	0.439872	0.42114	0.455501	0.467606	0.45429	0.454627	0.490714
0.322462	0.312278	0.316171	0.309377	0.311436	0.334045	0.353386	0.359936	0.33233	0.277823	0.236626	0.220728	0.203594	0.157517	0.101635	0.0546057	0.00542578	NaN	NaN	NaN	NaN	NaN	NaN	NaN	NaN	0.0610377	0.181447	0.311038	0.443503	0.538665	0.584652	0.564479	0.476891	0.313107	0.0780012	NaN	NaN	NaN	NaN	NaN	NaN	NaN	NaN	NaN	NaN	0.114023	0.15016	0.0190829	0.0368942	0.139079
0.0472309	0.0615895	0.054915	0.0595734	0.0522794	NaN	NaN	NaN	NaN	0.0117854	0.299643	0.507797	0.4008	0.106626	NaN	NaN	NaN	NaN	NaN	NaN	0.0239775	0.22201	0.364892	0.487609	0.51377	0.460103	0.414113	0.449552	0.487023	0.341418	0.0786492	NaN	NaN	NaN	NaN	NaN	NaN	NaN	0.0186872	0.254419	0.392083	0.43638	0.370203	NaN	0.0283412	0.0966501	0.150215	0.257823	0.413579	0.544996
NaN	NaN	NaN	NaN	NaN	NaN	NaN	NaN	NaN	0.0156833	0.0886145	0.107839	0.102751	0.15274	0.209901	0.218565	0.227165	0.231592	0.184117	0.14293	0.149665	0.207672	0.281074	0.327796	0.379161	0.416362	0.407472	0.415717	0.436739	0.455314	0.488147	0.539671	0.599438	0.642483	0.655992	0.642986	0.621406	0.582777	0.489373	0.330044	0.122552	NaN	NaN	NaN	NaN	0.132813	0.251816	0.318514	0.25408	0.0758231
NaN	NaN	NaN	NaN	NaN	NaN	NaN	NaN	NaN	NaN	NaN	NaN	NaN	NaN	NaN	NaN	NaN	NaN	NaN	NaN	NaN	NaN	NaN	NaN	NaN	NaN	NaN	NaN	NaN	NaN	NaN	NaN	NaN	NaN	NaN	NaN	NaN	NaN	NaN	NaN	0.0215793	0.0377023	0.0442939	0.0582648	0.070685	0.108071	0.144948	0.086204	NaN	NaN
0.37113	0.366211	0.36982	0.367269	0.366263	0.362859	0.379342	0.411016	0.433887	0.440714	0.427027	0.413265	0.427875	0.473706	0.531204	0.581068	0.586584	0.54052	0.47939	0.436721	0.398145	0.344469	NaN	NaN	NaN	NaN	NaN	0.155692	0.547678	0.631376	0.442998	0.220763	0.0771894	0.727926	0.704493	0.680269	0.657671	0.604796	0.519894	0.425983	0.330278	0.311725	0.411912	0.497198	0.551304	0.56559	0.528758	0.381139	0.270002	0.223205
0.618284	0.585305	0.559618	0.539002	0.534021	0.559526	0.604718	0.634778	0.641778	0.660882	0.688031	0.698758	0.698991	0.709545	0.732744	0.743352	0.740731	0.752187	0.769802	0.768523	0.740132	0.696754	0.662878	0.630319	0.595994	0.565112	0.513831	0.406751	0.204372	NaN	NaN	NaN	NaN	NaN	0.660151	0.789763	0.825369	0.812533	0.769316	0.702267	0.578695	0.392393	0.1828	0.0159115	0.119402	0.179782	0.204548	0.190953	0.165854	0.114458
0.695605	0.716508	0.724957	0.717401	0.717224	0.742178	0.785182	0.822	0.837062	0.839736	0.834455	0.822953	0.819193	0.829102	0.843929	0.850671	0.849893	0.854724	0.860655	0.855119	0.832552	0.792035	0.744774	0.704813	0.667869	0.627723	0.58041	0.5121	0.412697	0.302029	0.178726	NaN	NaN	NaN	NaN	0.773882	0.842869	0.875221	0.87611	0.863669	0.839998	0.785303	0.621109	0.439573	0.480187	0.424118	0.351755	0.315467	0.27692	0.236534
0.182771	0.0801546	NaN	NaN	NaN	0.0134945	0.00313483	NaN	NaN	NaN	NaN	NaN	NaN	NaN	NaN	NaN	NaN	NaN	NaN	NaN	NaN	NaN	NaN	0.111463	0.111463	0.111463	0.109424	NaN	NaN	NaN	0.146815	0.254489	0.420124	0.657507	0.763886	0.784674	0.779995	0.776555	0.780341	0.794984	0.819263	0.844554	0.863614	0.874783	0.875077	0.0172229	0.111271	0.249634	0.331362	0.338877
0.0534576	NaN	NaN	NaN	NaN	0.0155716	0.00313483	NaN	NaN	NaN	NaN	NaN	NaN	NaN	NaN	NaN	NaN	NaN	NaN	NaN	NaN	NaN	NaN	0.111463	0.111463	0.111463	0.109689	0.0996152	NaN	NaN	0.150403	0.265811	0.421988	0.609686	0.707167	0.73567	0.735213	0.73422	0.741911	0.760694	0.787126	0.813394	0.834066	0.848654	0.853845	0.0432291	0.137402	0.268447	0.331068	0.329154
0.0348025	NaN	NaN	NaN	NaN	NaN	NaN	NaN	NaN	NaN	NaN	NaN	NaN	NaN	NaN	NaN	NaN	0.111463	0.111463	0.111463	0.111463	0.112645	0.122509	0.148557	0.161148	0.156782	0.131918	0.0722303	0.0436266	0.0324642	0.0533834	0.263663	0.567114	0.763774	0.852427	0.866313	0.869996	0.873675	0.866802	0.860238	0.869418	0.886139	0.896919	0.900697	0.900327	0.892987	0.866476	0.798189	0.038936	0.0885194
0.395408	0.471778	0.50952	0.490806	0.313172	0.0933652	NaN	NaN	NaN	0.152122	0.264559	0.29904	0.341885	0.449386	0.552941	0.651384	0.747826	0.808706	0.834902	0.848381	0.859196	0.864262	0.865862	0.870957	0.871437	0.85972	0.846905	0.842462	0.843369	0.839215	0.829901	0.81881	0.807838	0.794722	0.778093	0.765884	0.757818	0.737553	0.709457	0.683749	0.612998	NaN	NaN	NaN	0.244124	0.402061	0.475927	0.506122	0.523007	0.535625
0.542721	0.566625	0.536007	0.512487	0.517246	0.592208	0.635715	0.651993	0.677897	0.717242	0.751767	0.776831	0.792654	0.80542	0.835807	0.88023	0.914895	0.924473	0.912748	0.893716	0.871592	0.851549	0.847052	0.853438	0.868478	0.899052	0.922966	0.921011	0.878853	0.789221	0.671784	0.539707	0.431548	0.361764	0.311743	0.247845	0.155072	0.0495473	NaN	NaN	0.0420342	0.104396	0.163649	0.218415	0.249235	0.255833	0.200139	0.0757012	NaN	NaN
0.62266	0.60028	0.602751	0.615355	0.624719	0.645353	0.674379	0.713226	0.743647	0.731593	0.672192	0.569062	0.744767	0.81829	0.844617	0.843262	0.84308	0.865278	0.886072	0.898547	0.899915	0.889589	0.879463	0.875256	0.880719	0.890298	0.895591	0.890987	0.880979	0.868863	0.864154	0.879535	0.893959	0.883557	0.862141	0.852066	0.827492	0.750176	0.0196078	0.190242	0.125848	NaN	NaN	0.177921	0.211006	0.218958	0.190939	0.152614	0.0714873	NaN
0.336604	0.436845	0.50729	0.579306	0.632123	0.602457	0.530956	0.499429	0.512647	0.532699	0.528763	0.50805	0.476452	0.397944	0.276405	0.191899	0.137027	0.0760589	0.0147685	NaN	NaN	NaN	0.0250992	0.130868	0.239206	0.321132	0.380084	0.440174	0.542538	0.663931	0.753009	0.821838	0.878041	0.909048	0.918535	0.91756	0.912826	0.904523	0.895184	0.887942	0.884368	0.880427	0.872905	0.862204	0.84952	0.826811	0.749311	0.481596	NaN	NaN
0.206695	0.190614	0.143866	0.052585	NaN	NaN	NaN	NaN	0.004812	NaN	0.00344268	NaN	0.000926914	0.0590853	0.112737	0.135079	0.176098	0.224624	0.272483	0.318101	0.355578	0.393552	0.436664	0.481349	0.538915	0.604934	0.663627	0.706023	0.733451	0.760357	0.776482	0.758802	0.702947	0.643742	0.634673	0.663027	0.671649	0.628832	0.538461	0.415197	0.283149	0.149975	0.0361333	NaN	NaN	0.673338	0.608285	0.497763	0.0171175	NaN
0.546704	0.547418	0.548517	0.527332	0.48958	0.461042	0.470722	0.488808	0.472489	0.464251	0.45984	0.415506	0.353573	0.309865	0.302608	0.313203	0.31332	0.322234	0.362407	0.408885	0.444679	0.493197	0.5547	0.595101	0.59995	0.604348	0.654887	0.731587	0.772012	0.763474	0.724804	0.659156	0.556699	0.457638	0.424368	0.447763	0.482181	0.481333	0.448313	0.415193	0.409761	0.422188	0.429649	0.403698	0.290112	0.0749381	NaN	NaN	NaN	NaN
0.600955	0.532573	0.473756	0.434963	0.404012	0.358394	0.307247	0.255331	0.216546	0.204446	0.19502	0.167235	0.128403	0.0821958	0.0332749	NaN	NaN	NaN	NaN	NaN	NaN	NaN	0.0946972	0.250364	0.361954	0.453023	0.561422	0.656308	0.716186	0.752619	0.79583	0.846656	0.865346	0.865715	0.879415	0.908574	0.94345	0.967394	0.973623	0.965619	0.948527	0.930828	0.911772	0.882827	0.840824	0.782583	0.685943	0.532775	0.345212	0.164898
0.464495	0.570053	0.657504	0.696197	0.704038	0.709623	0.704856	0.682835	0.634317	0.580606	0.500632	0.468467	0.513312	0.59381	0.665709	0.722855	0.7822	0.828592	0.847987	0.845677	0.826555	0.79162	0.729844	0.672632	0.664236	0.690617	0.73092	0.769499	0.790041	0.799443	0.799359	0.795162	0.786873	0.764155	0.72194	0.670227	0.60296	0.485113	0.328885	0.19337	0.0869483	0.019934	NaN	0.042539	0.129918	0.232067	0.329766	0.395609	0.428175	0.454253
0.938537	0.928459	0.903124	0.866081	0.828121	0.792894	0.758646	0.723825	0.686863	0.646627	0.612154	0.591554	0.574033	0.552821	0.542797	0.545766	0.55278	0.553654	0.534527	0.497237	0.453987	0.428673	0.431749	0.448209	0.461872	0.461254	0.453697	0.44817	0.442752	0.433016	0.418544	0.397814	0.370674	NaN	NaN	NaN	NaN	NaN	NaN	NaN	0.0475399	0.00357408	NaN	NaN	NaN	NaN	NaN	NaN	NaN	NaN
0.284838	0.332002	0.340576	0.327674	0.300553	0.26187	0.227323	0.195358	0.157551	0.107696	0.0392434	NaN	NaN	NaN	NaN	NaN	NaN	0.0113927	0.115576	0.237471	0.367636	0.492705	0.594325	0.668169	0.726577	0.767279	0.777871	0.75723	0.719706	0.693618	0.700758	0.732455	0.763971	0.793009	0.826307	0.850595	0.855466	0.830753	0.779419	0.716005	0.645811	0.565367	0.47879	0.388927	0.306032	0.338579	0.518216	0.638419	0.667484	0.652469
0.805574	0.842512	0.871212	0.88392	0.885278	0.879434	0.867871	0.853161	0.839653	0.824709	0.80425	0.781831	0.771139	0.775337	0.784692	0.796077	0.80178	0.801168	0.803302	0.806692	0.809457	0.82231	0.843165	0.865887	0.890061	0.906393	0.916588	0.925809	0.932648	0.936656	0.937017	0.9343	0.92607	0.905786	0.855576	0.742946	0.538422	0.536828	0.579418	0.567498	0.546164	0.626769	0.730384	0.792483	0.827018	0.843033	0.843342	0.824079	0.758477	0.556025
0.873453	0.882911	0.888267	0.886672	0.88884	0.88919	0.87949	0.860507	0.838862	0.824877	0.804084	0.777771	0.77499	0.791645	0.793038	0.784499	0.789396	0.789839	0.767581	0.736541	0.71817	0.724301	0.729761	0.71601	0.71002	0.730362	0.766085	0.798623	0.813004	0.807175	0.796374	0.803138	0.82138	0.836287	0.836795	0.821125	0.783584	0.224811	0.387448	0.464581	0.432644	0.389218	0.463291	0.619744	0.724956	0.788934	0.823794	0.80821	0.637041	0.252662
0.157206	0.259506	0.380879	0.497087	0.561384	0.547243	0.511379	0.500064	0.530183	0.59305	0.674888	0.758922	0.785893	0.708853	0.56204	0.428703	0.325859	0.253053	0.209476	0.197352	0.235882	0.311912	0.39492	0.469518	0.581666	0.642995	0.573559	0.396263	0.238875	0.20144	NaN	NaN	0.0236671	0.0824785	0.137068	0.179929	0.759441	0.613185	0.462903	0.394343	0.467719	NaN	0.393995	NaN	0.00798609	0.200734	0.269202	0.256747	0.281992	0.376433
0.476819	0.612448	0.700386	0.74453	0.703827	0.599167	0.496617	0.421023	0.41306	0.466064	0.527228	0.591191	0.632081	0.629968	0.599416	0.542762	0.448284	0.358289	0.31429	0.309371	0.362521	0.474473	0.592802	0.673528	0.730251	0.730348	0.599906	0.38175	0.235814	0.22017	0.280572	0.0339414	0.120103	0.159649	0.689946	0.703037	0.62059	0.507099	0.430069	0.360735	0.299846	0.245935	0.537882	0.310339	NaN	NaN	0.142942	NaN	NaN	NaN
NaN	NaN	NaN	NaN	NaN	NaN	NaN	NaN	0.0549485	0.102882	0.134059	0.177679	0.248887	0.320691	0.375274	0.406772	0.395203	0.378869	0.375293	0.364291	0.347824	0.299754	0.245338	0.229872	0.245927	0.274632	0.321706	0.396243	0.504085	0.617915	0.706516	0.78372	0.843537	0.868046	0.878156	0.884264	0.869356	0.816899	0.720431	0.570507	0.370571	0.240936	0.290787	0.443439	0.566078	0.590757	0.458111	0.287618	0.302695	0.550904
NaN	NaN	NaN	NaN	NaN	NaN	NaN	NaN	0.0274029	0.0722261	0.121417	0.174051	0.242501	0.320807	0.380611	0.416537	0.433488	0.442097	0.439897	0.417838	0.38359	0.321848	0.262504	0.240949	0.244474	0.26809	0.312281	0.380749	0.482192	0.587476	0.673547	0.760705	0.840259	0.88806	0.912786	0.921651	0.903515	0.848407	0.750582	0.605818	0.404098	0.195181	0.137514	0.31695	0.506955	0.560008	0.44335	0.351473	0.400217	0.631589
0.412501	0.555915	0.692448	0.796751	0.86465	0.900159	0.907449	0.896021	0.879048	0.863607	0.852642	0.845507	0.836904	0.826043	0.817508	0.815124	0.817943	0.824245	0.832301	0.839211	0.839877	0.831216	0.82067	0.814411	0.803431	0.779172	0.735817	0.666215	0.550663	0.335378	0.137949	0.311271	0.566385	0.719897	0.803125	0.851062	0.874643	0.871504	0.835669	0.758316	0.643681	0.547657	0.529281	0.577871	0.668709	0.763537	0.814766	0.786566	0.628052	0.259916
NaN	0.176651	0.062813	0.0114984	NaN	NaN	NaN	NaN	NaN	0.0654496	0.164462	0.116262	NaN	NaN	NaN	0.123577	0.245391	0.311138	0.352763	0.394543	0.490361	0.731555	0.932198	0.895424	0.90418	0.915707	0.912729	0.901715	0.832644	0.74588	0.709903	0.692494	0.625316	0.434335	0.0886063	0.320288	0.620716	0.777724	0.861846	0.893542	0.886524	0.854512	0.820966	0.80228	0.79684	0.78567	0.733308	0.397374	0.534445	0.615407
0.326071	0.129373	NaN	NaN	NaN	NaN	NaN	NaN	NaN	0.0528043	0.232251	0.101462	NaN	NaN	NaN	NaN	NaN	NaN	0.1265	0.422756	0.599484	0.636449	0.659011	0.733324	0.817289	0.893437	0.933407	0.934029	0.929932	0.93507	0.942414	0.943004	0.935681	0.92149	0.903121	0.88955	0.876579	0.853756	0.830618	0.809771	0.768096	0.698075	0.16344	0.187999	0.204102	0.21456	0.233856	0.244654	0.29323	0.410864
0.541254	0.388014	0.296872	0.25441	0.149433	NaN	NaN	NaN	NaN	0.0352952	0.05495	0.139909	0.186132	0.232733	0.28423	0.318334	0.337224	0.325808	0.267624	0.194614	0.149665	0.158333	0.746885	0.735474	0.797779	0.846965	0.876208	0.898495	0.909184	0.913719	0.919738	0.92432	0.918796	0.906794	0.889163	0.861204	0.825335	0.79087	0.771185	0.754702	0.711576	0.659468	0.6001	0.528746	0.372462	0.372284	0.427441	0.433395	0.459084	0.494428
0.513185	0.40641	0.268148	0.141348	0.0203736	NaN	NaN	0.00724481	0.0614347	0.108079	0.170046	0.233866	0.286701	0.341354	0.372395	0.35085	0.290172	0.202916	0.102441	0.0114781	NaN	0.786672	0.797474	0.795625	0.810378	0.846338	0.878943	0.906132	0.923916	0.937575	0.944258	0.943966	0.94076	0.929269	0.912193	0.890613	0.857947	0.813496	0.766994	0.735285	0.691768	0.62543	0.573777	0.542161	0.525154	0.531114	0.549941	0.577839	0.600884	0.622452
NaN	NaN	NaN	NaN	NaN	NaN	NaN	NaN	0.0378421	0.17876	0.420619	0.439246	0.17055	0.374399	0.273518	0.320444	0.382701	0.44311	0.516641	0.576967	0.587989	0.573582	0.526358	0.481594	0.48046	0.478941	0.473201	0.490401	0.55568	0.647631	0.731863	0.773446	0.77097	0.741302	0.679755	0.552676	0.297317	0.545312	0.503893	0.421945	0.523976	0.608681	0.633447	0.614009	0.560822	0.458085	0.298067	NaN	NaN	NaN
0.0927036	0.188851	0.259995	0.325253	0.38667	0.44556	0.508348	0.568328	0.602999	0.596613	0.555436	0.541436	0.570346	0.576866	0.562677	0.543039	0.524777	0.531903	0.533228	0.50958	0.490892	0.457529	0.425683	0.424313	0.433492	0.467427	0.499328	0.506601	0.529616	0.593976	0.672545	0.739992	0.797317	0.843696	0.873079	0.87935	0.876454	0.878383	0.881387	0.877193	0.859678	0.828596	0.769252	0.648116	0.435166	0.03865	NaN	NaN	NaN	NaN
NaN	NaN	NaN	NaN	NaN	NaN	NaN	NaN	NaN	NaN	NaN	NaN	0.104479	0.211641	0.252821	0.270466	0.323343	0.394314	0.428402	0.476039	0.530807	0.577752	0.628385	0.683805	0.720263	0.727343	0.776472	0.855162	0.899134	0.898292	0.870475	0.810085	0.713331	0.659376	0.696515	0.720357	0.714552	0.680317	0.627821	0.586831	0.558451	0.509271	0.452962	0.43985	0.430889	NaN	NaN	NaN	NaN	NaN
NaN	NaN	0.0321163	0.14978	0.196762	0.1388	0.0215194	NaN	NaN	NaN	NaN	NaN	NaN	NaN	NaN	NaN	0.160135	0.0723022	0.0182649	0.0215139	0.0536178	0.0825194	0.0857865	0.00429285	NaN	NaN	NaN	NaN	NaN	NaN	NaN	NaN	NaN	NaN	0.315599	0.597367	0.672809	0.612888	0.545581	0.483467	0.40398	0.294812	0.162353	0.238562	0.332358	0.398906	0.458245	0.537541	0.631946	0.75155
0.143454	0.120316	0.122672	0.0974136	0.0554082	NaN	NaN	NaN	NaN	NaN	NaN	NaN	NaN	NaN	NaN	NaN	NaN	NaN	NaN	NaN	NaN	NaN	0.00794333	NaN	NaN	NaN	NaN	NaN	0.0285653	0.0953656	0.112811	0.109049	0.053803	NaN	0.345594	0.55488	0.57361	0.493811	0.397301	0.316777	0.246403	0.157812	0.0557555	0.153127	0.259689	0.342367	0.415084	0.509176	0.622261	0.75411
0.167857	0.24521	0.291615	0.296937	0.336286	0.473148	0.614189	0.648459	0.606749	0.582186	0.608895	0.645909	0.66493	0.666482	0.616338	0.528914	0.442894	0.35545	0.276625	0.212275	0.141369	0.0626576	NaN	NaN	NaN	NaN	NaN	NaN	NaN	NaN	NaN	NaN	NaN	NaN	NaN	NaN	0.178754	0.534843	0.6871	0.636307	0.501875	0.391222	0.470562	0.500938	0.50698	0.486792	0.443393	0.379298	0.278754	0.133773
0.172044	0.3565	0.49944	0.47839	0.452575	0.523892	0.588833	0.577598	0.550791	0.546819	0.541097	0.527467	0.515808	0.54278	0.547663	0.470848	0.338618	0.190838	0.261424	0.279885	0.239382	0.188171	0.162678	0.179525	0.17213	0.0590883	NaN	0.0565014	0.127671	0.10455	0.060174	0.0790095	0.147019	0.195037	0.139731	0.242811	0.153985	0.514266	0.703365	0.721001	0.656416	0.613233	0.612597	0.625952	0.631007	0.607742	0.552338	0.478804	0.368379	0.188981
0.376929	0.34676	0.320052	0.294297	0.221202	0.0916115	NaN	NaN	0.00705619	0.0901953	0.14307	0.15384	0.12436	0.0779559	0.060412	0.0935893	0.147326	0.18872	0.22304	0.288751	0.372794	0.457865	0.59614	0.735335	0.711628	0.567344	0.0399485	0.361346	0.599165	0.636351	0.579282	0.509496	0.444333	0.351733	0.262586	0.211414	0.198283	0.260727	0.376074	0.480246	0.540749	0.5705	0.609747	0.586541	0.371083	0.0588015	0.0678114	0.0105353	0.257727	NaN
NaN	NaN	NaN	0.0496819	0.0525891	NaN	NaN	NaN	NaN	NaN	NaN	NaN	NaN	NaN	0.0453483	0.154742	0.295748	0.391916	0.432305	0.496062	0.57087	0.603694	0.549964	0.382914	0.213827	0.106389	0.0160116	NaN	NaN	0.0264864	0.116582	0.177103	0.235873	0.279037	0.282451	0.255376	0.18944	0.104895	0.0475079	0.0585627	0.129108	0.211233	0.285526	0.374124	0.456337	0.496771	0.469957	0.312521	NaN	NaN
NaN	NaN	NaN	0.13666	0.175216	0.124891	0.0712438	0.0580136	0.0667608	0.0649337	0.0351345	0.00171323	NaN	0.0419337	0.0871533	0.103576	0.136949	0.176467	0.210933	0.265739	0.318385	0.336245	0.2974	0.204748	0.111522	0.0542372	0.016798	NaN	NaN	NaN	NaN	0.00849624	0.0438776	0.059654	0.0433677	0.0191616	NaN	NaN	NaN	NaN	0.0479383	0.124947	0.191318	0.269665	0.364188	0.455318	0.483262	0.412143	0.193373	NaN
0.208351	0.0778815	0.384748	0.437483	0.474641	0.53613	0.410934	0.223293	0.117764	NaN	NaN	NaN	0.0273001	0.152922	0.227881	0.271511	0.317547	0.339158	0.308453	0.403639	0.505523	0.547575	0.543931	0.530597	0.5158	0.481588	0.429367	0.360977	0.304281	0.299315	0.284669	0.252931	0.211263	0.17768	0.167276	0.153519	0.122857	0.0406345	NaN	0.0321472	0.121841	0.170032	0.173648	0.393335	0.514637	0.62157	0.695556	0.710078	0.629956	0.403193
0.529737	0.438992	0.446237	0.469064	0.48141	0.483063	0.457561	0.401598	0.339411	0.278754	0.215093	0.165689	0.138937	0.130093	0.096642	0.0428638	0.0224519	0.0362654	0.0409252	0.0484302	0.0478304	0.0194594	0.00303627	0.0378839	0.153145	0.212714	0.228376	0.251246	0.308795	0.384356	0.469846	0.532217	0.550938	0.55651	0.599678	0.709877	0.817653	0.864617	0.870083	0.864645	0.857577	0.857022	0.860198	0.83151	0.758049	0.714834	0.753511	0.760506	0.724919	0.646384
NaN	NaN	0.0333993	0.0708676	0.0626187	0.02522	0.00174799	NaN	NaN	NaN	NaN	NaN	NaN	NaN	NaN	NaN	NaN	NaN	NaN	NaN	NaN	NaN	NaN	NaN	NaN	0.0734872	0.220895	0.314817	0.387497	0.467792	0.527195	0.516978	0.333096	0.396718	0.501314	0.587142	0.599138	0.551279	0.440361	0.230087	0.092124	0.175338	0.280961	0.347162	0.381292	0.439535	0.541196	0.650943	0.747193	0.813823
0.0141124	0.127842	0.233852	0.257121	0.23168	0.157836	0.0597692	0.00153448	0.134294	0.387195	0.465976	0.402927	0.308227	0.254651	0.282136	0.345201	0.387894	0.396429	0.346986	0.300804	0.347038	0.385074	0.346985	0.267028	0.187754	0.112033	0.0588815	NaN	NaN	NaN	NaN	NaN	NaN	NaN	NaN	NaN	NaN	0.089764	0.243524	0.348568	0.404752	0.461275	0.513983	0.540417	0.548178	0.553998	0.542324	0.495449	0.424243	0.35045
0.477919	0.495933	0.483729	0.472258	0.456645	0.433472	0.418242	0.391486	0.345201	0.289069	0.231222	0.200097	0.305943	0.288035	0.250519	0.197124	0.141411	0.088129	0.0324359	NaN	NaN	NaN	NaN	NaN	NaN	0.0355593	0.0784148	0.102739	0.1167	0.144001	0.177275	0.184605	0.176079	0.155662	0.128252	0.122413	0.117006	0.265021	0.35085	0.331297	0.251258	0.181949	0.139095	0.159765	0.27372	0.428889	0.560202	0.655187	0.73006	0.784394
0.264367	0.384742	0.44629	0.383761	0.388537	0.398265	0.35971	0.259795	0.170727	0.0979451	0.010475	NaN	0.0951644	0.32829	0.433512	0.386944	0.291645	0.186782	0.143247	0.228045	0.28667	0.33258	0.386212	0.466313	0.556632	0.654625	0.750376	0.802833	0.815342	0.809347	0.783906	0.707774	0.532983	0.26041	0.306269	0.372467	0.568107	0.740321	0.827412	0.868553	0.888111	0.894541	0.894322	0.891621	0.88298	0.856912	0.806803	0.753234	0.716665	0.668225
0.425296	0.487884	0.502216	0.558476	0.691522	0.76028	0.796163	0.779079	0.740635	0.72074	0.69063	0.629924	0.584023	0.358216	0.450054	0.311181	0.158294	0.0322202	0.172982	0.0601019	0.0208251	0.0178606	0.153785	0.369066	0.561373	0.669746	0.743412	0.781115	0.770433	0.726924	0.642054	0.456202	0.209973	0.228622	0.275693	0.438488	0.616445	0.739625	0.82069	0.873668	0.901763	0.908523	0.902638	0.894848	0.883828	0.860414	0.826078	0.798108	0.782649	0.745428
0.216493	0.187107	0.199582	0.170276	0.0450464	NaN	NaN	NaN	NaN	NaN	NaN	0.193144	0.283981	0.420987	0.487658	0.465644	0.379559	0.310914	0.412223	0.542246	0.605319	0.631414	0.638991	0.647564	0.676069	0.720948	0.771508	0.811873	0.835146	0.840601	0.832337	0.79021	0.635957	0.443914	0.438615	0.424053	0.553243	0.716388	0.817524	0.865901	0.886946	0.894154	0.896094	0.894259	0.885539	0.865141	0.831476	0.789733	0.748078	0.705327
NaN	0.0286688	0.111729	0.184457	0.232252	0.297138	0.412241	0.541883	0.626262	0.630408	0.603316	0.653629	0.758177	0.814469	0.802964	0.791206	0.781986	0.731748	0.630402	0.507377	0.425644	0.385843	0.311742	0.183915	0.137117	0.19883	0.292913	0.365124	0.438483	0.543204	0.65396	0.728053	0.759212	0.7647	0.74798	0.701413	0.636726	0.571069	0.490531	0.352044	0.242057	0.289737	0.358918	NaN	NaN	NaN	NaN	NaN	NaN	0.469797
0.0222051	0.0856457	0.175279	0.261013	0.28017	0.215962	0.233035	0.379284	0.504339	0.57631	0.62625	0.655502	0.641861	0.604907	0.581772	0.591792	0.606938	0.583764	0.515032	0.442647	0.393925	0.340018	0.265	0.187664	0.151204	0.176252	0.241943	0.332279	0.433437	0.517412	0.578318	0.614924	0.62206	0.606829	0.595789	0.591856	0.58616	0.590937	0.61667	0.652381	0.701107	0.767506	0.828304	0.85329	0.826574	0.735667	0.58834	0.327242	0.215078	0.0111344
0.0933511	0.0882551	0.14214	0.20339	0.23186	0.24202	0.222348	0.159051	0.0873768	0.0732403	0.136133	NaN	NaN	0.0807645	0.159432	0.106254	0.153645	0.333925	0.382178	0.28272	0.199381	0.169465	0.143343	0.118011	0.136644	0.17224	0.188417	0.215467	0.278404	0.371988	0.478198	0.5452	0.552066	0.543062	0.570558	0.599802	0.522676	0.421669	0.362765	0.357248	0.360259	0.374059	0.441729	0.459657	0.418582	0.343859	0.270032	0.232611	0.208491	0.169222
0.402157	0.351553	0.325692	0.324786	0.317315	0.289195	0.241369	0.181285	0.12698	0.08793	0.0489713	0.010847	0.0701902	0.084192	0.0780343	0.0508869	0.0211698	0.00336054	NaN	NaN	NaN	NaN	0.0934419	0.149253	0.196262	0.164791	0.140283	0.193602	0.273668	0.340031	0.392799	0.396087	0.331926	0.29395	0.458872	0.554897	0.537664	NaN	0.046329	0.152353	0.149024	0.00650259	NaN	NaN	0.100791	0.190395	0.255395	0.307827	0.25541	0.22124
0.543712	0.479315	0.424966	0.394417	0.361119	0.324767	0.288351	0.225983	0.149452	0.0965399	0.063522	0.0350928	0.031555	0.052261	0.0457504	0.00946781	NaN	NaN	NaN	NaN	NaN	NaN	NaN	0.000620853	0.0450956	0.0474069	0.0531959	0.117883	0.214371	0.298394	0.376944	0.425283	0.436896	0.450511	0.488154	0.47119	0.346409	0.180977	NaN	NaN	NaN	NaN	0.0518615	0.185155	0.272872	0.266955	0.219138	0.326628	0.41493	0.416358
0.316283	0.384669	0.385723	0.342716	0.28231	0.223835	0.169202	0.111046	0.0606606	0.0302656	0.0105292	0.711962	0.697404	0.695926	0.698146	0.691093	0.697155	0.721899	0.748463	0.784274	0.823871	0.856576	0.886275	0.91069	0.925563	0.933068	0.935849	0.929892	0.914226	0.899243	0.90071	0.918739	0.917317	0.874375	0.78931	0.703726	0.656589	0.644774	0.670889	0.726094	0.742531	0.690207	0.584964	0.452917	0.3424	0.279386	0.234596	0.196079	0.153471	0.0700458
0.338692	0.389416	0.475305	0.568435	0.662885	0.747294	0.794473	0.804877	0.814132	0.843314	0.878677	0.908474	0.929359	0.93902	0.940007	0.933607	0.918335	0.896378	0.879515	0.860034	0.822452	0.77736	0.723076	0.662269	0.588094	0.506077	0.444342	0.417187	0.431079	0.456177	0.484581	0.514744	0.552863	0.599463	0.648118	0.693593	0.729972	0.760533	0.78694	0.806111	0.816859	0.820711	0.814821	0.795365	0.753468	0.668856	0.520609	0.286037	NaN	NaN
0.406969	0.450965	0.509943	0.552893	0.573694	0.599688	0.616661	0.605258	0.567213	0.500576	0.416378	0.314059	0.157797	0.0162008	NaN	0.0762802	0.207877	0.330715	0.378086	0.334552	0.278553	0.270687	0.299707	0.2947	0.23507	0.182551	0.164006	0.16918	0.193009	0.216054	0.209931	0.200264	0.237765	0.346053	0.462908	0.545357	0.597354	0.63065	0.674857	0.740331	0.717586	0.608644	0.490788	0.362924	0.212731	0.0494063	NaN	NaN	NaN	NaN
0.451625	0.303126	0.137092	NaN	NaN	NaN	NaN	NaN	NaN	NaN	0.0658204	0.145234	0.261109	0.356188	0.440311	0.587551	0.713212	0.738748	0.651567	0.573309	0.654144	0.695454	0.664513	0.654888	0.668403	0.664295	0.629602	0.565701	0.579197	0.643518	0.673152	0.684788	0.70838	0.697109	0.687853	0.695142	0.714907	0.721877	0.197228	0.427319	0.498566	0.460114	0.348041	0.260935	0.218896	0.172327	0.119334	0.101951	0.118089	0.0850546
0.685929	0.716913	0.740732	0.759562	0.764848	0.747726	0.699304	0.62769	0.56077	0.503195	0.421863	0.341687	0.301719	0.292329	0.28446	0.266545	0.256628	0.268078	0.271439	0.265802	0.275988	0.285042	0.241999	0.153681	0.0973268	0.174879	0.23625	0.306996	0.382626	0.449202	0.484785	0.495462	0.513489	0.538121	0.528392	0.465824	0.383044	0.529758	0.68825	0.794348	0.860463	0.884046	0.874486	0.851215	0.820072	0.774669	0.72659	0.719815	0.645884	0.74043
0.26491	0.305793	0.135766	0.226889	0.275865	0.32085	0.355066	0.379104	0.417464	0.439363	0.419136	0.349967	0.230742	0.107558	0.0690052	0.119287	0.208195	0.287116	0.356789	0.397634	0.429225	0.469253	0.488743	0.478957	0.481789	0.514114	0.53431	0.546497	0.565689	0.583011	0.582192	0.574229	0.592154	0.625279	0.635524	0.633942	0.639293	0.662439	0.710771	0.773606	0.817648	0.753827	0.533	0.258499	0.0131504	NaN	NaN	NaN	NaN	NaN
0.317506	0.41328	0.494059	0.55501	0.578774	0.576003	0.545141	0.49469	0.459709	0.443711	0.417331	0.372763	0.282396	0.166241	0.133525	0.218363	0.356115	0.462656	0.53197	0.579042	0.603603	0.634275	0.666276	0.636748	0.543722	0.44992	0.396844	0.385753	0.398793	0.400878	0.365713	0.318212	0.315049	0.351966	0.384733	0.390896	0.397231	0.43457	0.478187	0.547031	0.632114	0.661524	0.632033	0.523949	0.307072	0.0733054	NaN	NaN	NaN	NaN
NaN	NaN	NaN	NaN	NaN	NaN	NaN	NaN	NaN	NaN	0.0577154	0.178348	0.206567	0.189863	0.175142	0.167187	0.174961	0.169507	0.137822	0.119956	0.152015	0.203742	0.205974	0.18314	0.208007	0.235323	0.133482	0.0083748	NaN	NaN	NaN	NaN	NaN	NaN	NaN	NaN	NaN	0.171447	0.361034	0.4152	0.344687	0.255422	0.188728	0.14268	0.125125	0.0441242	0.23196	0.505585	0.659108	0.692118
0.35115	0.384493	0.426032	0.434904	0.426239	0.444071	0.483396	0.515668	0.535059	0.53354	0.484005	0.425052	0.399539	0.38644	0.384488	0.412173	0.455855	0.472621	0.453061	0.445202	0.471538	0.51523	0.570082	0.633139	0.695744	0.736368	0.751172	0.774952	0.827248	0.874568	0.879522	0.855577	0.834985	0.844989	0.858638	0.861688	0.859295	0.855927	0.856565	0.860279	0.865164	0.865567	0.844528	0.760203	0.509672	0.238875	0.324659	0.469918	0.518365	0.51562
0.0637192	0.550606	0.60067	0.62872	0.624387	0.616868	0.615147	0.608175	0.607085	0.602557	0.567342	0.535206	0.530141	0.538822	0.544994	0.570987	0.620219	0.655292	0.667982	0.672118	0.684339	0.711842	0.742259	0.770433	0.802931	0.825362	0.83235	0.842758	0.864229	0.886825	0.898112	0.895647	0.875203	0.820536	0.715225	0.586214	0.598428	0.579673	0.46982	0.315671	0.448719	0.55668	0.580964	0.495452	0.232794	0.190567	0.430507	0.597452	0.682933	0.708415
0.014806	NaN	NaN	NaN	NaN	NaN	NaN	NaN	NaN	0.00774436	0.0953701	0.0843706	0.0947682	0.171358	0.263164	0.325882	0.314271	0.243974	0.182052	0.131122	0.146564	0.253843	0.376836	0.437786	0.424113	0.37453	0.285112	0.281122	0.354949	0.448737	0.55534	0.609319	0.636692	0.655587	0.657027	0.685902	0.782922	0.875378	0.907228	0.9114	0.915442	0.918701	0.911222	0.88185	0.811765	0.761672	0.765353	0.735539	0.544488	0.0365139
0.142031	0.170196	0.141017	0.0581266	NaN	NaN	NaN	0.0299742	0.0858173	0.126812	0.152451	0.154915	0.157992	0.177438	0.18847	0.194466	0.174481	0.130069	0.125147	0.137492	0.136869	0.139564	0.139334	0.131021	0.147595	0.75405	0.750669	0.712947	0.706739	0.720757	0.782133	0.83483	0.863691	0.886827	0.889967	0.876749	0.869225	0.877996	0.876176	0.888683	0.906265	0.905953	0.869639	0.80417	0.753083	0.698923	0.58629	0.37977	0.0585608	NaN
NaN	0.0194491	0.333577	0.47074	0.550039	0.619864	0.630455	0.63544	0.635856	0.620602	0.619107	0.631234	0.612577	0.559864	0.533618	0.545338	0.54776	0.466849	0.372574	0.44445	0.544668	0.609929	0.644211	0.667654	0.686103	0.725127	0.772728	0.7831	0.754827	0.72671	0.708301	0.706867	0.717181	0.70419	0.677724	0.672649	0.681336	0.708362	0.7494	0.783105	0.810053	0.837993	0.866081	0.891064	NaN	0.928752	0.926158	0.869533	0.0787287	0.0717018
NaN	NaN	NaN	0.0620141	0.153584	0.229763	0.273142	0.346097	0.388451	0.401741	0.428266	0.446997	0.405869	0.308172	0.306437	0.355653	0.387593	0.347972	0.273044	0.255466	0.348318	0.414918	0.44712	0.472765	0.506978	0.56903	0.642387	0.661627	0.625898	0.611876	0.636281	0.665563	0.692625	0.681638	0.659643	0.671192	0.692043	0.71904	0.746312	0.763581	0.780655	0.80675	0.834228	0.850407	0.861378	0.857258	0.801963	0.656291	0.0982906	0.0631405
NaN	NaN	NaN	NaN	0.00413266	0.0700527	NaN	NaN	NaN	NaN	NaN	NaN	NaN	0.00516768	0.141895	0.250276	0.327318	0.443937	0.533797	0.547168	0.576898	0.628368	0.682628	0.723014	0.696014	0.570664	0.415714	0.311944	0.194233	0.113966	0.102692	NaN	NaN	NaN	NaN	0.341307	0.621353	0.786326	0.855298	0.875218	0.884372	0.894682	0.903988	0.910457	0.914342	0.915526	0.905909	0.869059	0.776947	0.565358
0.356575	0.473638	0.566159	0.639764	0.713545	0.780477	0.826163	0.848823	0.827828	0.777845	0.734525	0.72303	0.719716	0.67567	0.601599	0.535934	0.484201	0.410268	0.270481	0.0890403	NaN	NaN	NaN	0.0706049	0.17681	0.229166	0.217183	0.205513	0.23558	0.297818	0.357549	0.425002	0.494975	0.490862	0.36668	0.215152	0.15107	0.145743	0.113043	NaN	NaN	NaN	NaN	NaN	NaN	NaN	NaN	0.0642139	0.228903	0.352347
NaN	NaN	NaN	NaN	0.130372	0.241786	0.34105	0.41606	0.435175	0.365623	0.226803	0.101052	NaN	0.35094	0.214318	NaN	NaN	0.246967	0.221574	0.112416	0.00273466	NaN	NaN	NaN	NaN	NaN	NaN	NaN	0.0208505	0.0106989	0.168458	0.0891994	0.00354423	NaN	NaN	NaN	NaN	NaN	NaN	NaN	NaN	NaN	0.0842031	0.262826	0.392441	0.435839	0.445312	0.466509	0.470178	0.450098
0.368384	0.338649	0.299901	0.230449	0.148505	0.0870882	0.0299386	NaN	NaN	NaN	NaN	NaN	0.000510482	0.036803	0.0905077	0.186229	0.293748	0.363141	0.402842	0.423099	0.451708	0.542564	0.631819	0.639552	0.600203	0.493543	0.380935	0.0760926	0.0769653	0.0514466	0.0399519	0.00677234	NaN	0.219307	0.315846	0.426544	0.479088	0.485751	0.45673	0.388377	0.280802	0.168465	0.124736	0.141268	0.260441	0.429462	0.543974	0.593617	0.59724	0.552664
0.0869374	0.0664019	0.100921	0.161761	0.198775	0.197186	0.218255	0.228106	0.19408	0.117663	0.0275298	NaN	NaN	0.0323607	0.184235	0.273814	0.243138	0.187626	0.171661	0.238473	0.333368	0.368264	0.353547	0.29683	0.241332	0.259505	0.34688	0.427245	0.505097	0.571505	0.63385	0.689566	0.742918	0.785866	0.812727	0.823827	0.825754	0.8237	0.0383316	0.130784	0.264111	0.429993	0.486776	0.412205	0.241644	0.0211176	NaN	NaN	0.0531806	0.131661
0.453906	0.539602	0.653674	0.737695	0.774609	0.79838	0.795626	0.726324	0.634299	0.582331	0.559366	0.564929	0.604833	0.643006	0.677539	0.720734	0.7528	0.752548	0.737098	0.734315	0.757923	0.794039	0.810329	0.79651	0.779721	0.774209	0.768509	0.750506	0.703526	0.631416	0.55189	0.475135	0.427555	0.414852	NaN	NaN	NaN	0.0696676	0.160918	0.225043	0.285855	0.377087	0.527102	0.672764	0.73903	0.738219	0.699441	0.655367	0.619307	0.574364
0.602893	0.627811	0.597429	0.535446	0.495911	0.484164	0.473543	0.442688	0.385253	0.309287	0.229976	0.143991	0.0327265	NaN	NaN	NaN	0.020056	0.245586	0.37196	0.411479	0.426778	0.451781	0.47066	0.471924	0.425839	0.326778	0.224562	0.158437	0.131075	0.11422	0.111205	0.0594616	NaN	NaN	NaN	NaN	NaN	NaN	NaN	0.144513	0.233738	0.325093	0.3989	0.449358	0.491537	0.528485	0.562884	0.600442	0.648194	0.684122
NaN	NaN	NaN	NaN	NaN	NaN	NaN	NaN	NaN	NaN	NaN	NaN	NaN	NaN	0.0577061	0.0849409	0.0458226	NaN	NaN	NaN	NaN	NaN	NaN	0.00988742	0.0660532	0.10333	0.143861	0.183373	0.218006	0.253203	0.289258	0.353515	0.478232	0.624964	0.745776	0.83568	0.892042	0.911249	0.904171	0.880536	0.850334	0.839883	0.855938	0.886878	0.90563	0.902331	0.895503	0.895858	0.899362	0.895192
0.0546713	0.0125802	NaN	NaN	NaN	NaN	NaN	NaN	NaN	NaN	NaN	NaN	NaN	NaN	NaN	NaN	NaN	0.0540371	0.0847026	0.0610098	0.0410265	0.0677741	0.131218	0.166273	0.15867	0.140194	0.0957848	0.0329051	0.631049	0.629321	0.492848	0.228179	0.136013	0.206478	0.321145	0.411253	0.466617	0.486027	0.482235	0.467021	0.443176	0.426077	0.435683	0.461965	0.483414	0.499448	0.517516	0.569082	0.650478	0.725951
NaN	NaN	NaN	NaN	NaN	NaN	0.0136361	0.0758725	0.11767	0.124566	0.107248	0.0445173	0.0207886	NaN	NaN	NaN	NaN	NaN	NaN	NaN	NaN	NaN	NaN	0.0563274	0.127803	0.363601	0.428265	0.490064	0.551493	0.457489	0.045285	NaN	0.260417	0.420521	0.519084	0.592241	0.650465	0.691454	0.716535	0.731384	0.738057	0.739107	0.742712	0.754825	0.767688	0.770649	0.755349	0.740275	0.765517	0.806292
0.358084	0.376914	0.379332	0.361582	0.329115	0.299975	0.272829	0.188453	0.0396144	NaN	NaN	NaN	NaN	NaN	NaN	NaN	NaN	NaN	NaN	0.0816642	0.166737	0.210351	0.21597	0.211912	0.198193	0.180354	0.172259	0.148736	0.0856515	0.00487979	NaN	NaN	NaN	NaN	NaN	NaN	NaN	NaN	NaN	NaN	NaN	NaN	0.568301	0.572647	0.520012	NaN	NaN	NaN	NaN	NaN
NaN	NaN	NaN	NaN	NaN	0.156867	0.265751	0.296699	0.297798	0.264311	0.123151	0.0697931	NaN	NaN	NaN	NaN	NaN	NaN	NaN	NaN	NaN	NaN	NaN	NaN	NaN	NaN	NaN	NaN	NaN	NaN	NaN	0.07788	0.213643	0.320269	0.336133	0.278483	0.186815	0.0526899	NaN	NaN	NaN	0.125639	0.00807792	NaN	NaN	0.089745	0.2338	0.353464	0.446406	0.50132
0.414169	0.49845	0.557582	0.664486	0.732786	0.763316	0.766791	0.717728	0.652242	0.632552	0.693167	0.755358	0.770762	0.746035	0.630917	0.516661	0.447293	0.369721	0.287955	0.276133	0.294172	0.271835	0.271923	0.305068	0.244223	0.0458978	NaN	NaN	NaN	NaN	NaN	NaN	NaN	NaN	NaN	NaN	0.119565	0.385701	0.589002	0.697729	0.734813	0.733131	0.603373	0.50692	0.585748	0.662163	0.708623	0.74028	0.773706	0.798993
0.0250563	0.0407089	0.0374687	0.00739584	0.0359044	0.145992	0.306644	0.515791	0.683916	0.729123	0.697883	0.662687	0.64527	0.609779	0.574841	0.514862	0.400508	0.272224	0.187058	0.177316	0.22981	0.303092	0.396002	0.501329	0.520562	0.457757	0.405276	0.385484	0.385843	0.367761	0.320905	0.297955	0.321345	0.368919	0.412934	0.431899	0.402514	0.396225	0.508656	0.612883	0.642419	0.690374	NaN	NaN	NaN	0.156003	0.621266	0.712879	0.712249	0.698644
0.691154	0.802749	0.833396	0.795075	0.737535	0.694029	0.633483	0.545826	0.460546	0.364202	0.276474	0.244635	0.253663	0.247887	0.194467	0.119878	0.0495193	NaN	NaN	NaN	NaN	NaN	NaN	0.00480263	0.123328	0.233904	0.321984	0.38866	0.445224	0.489788	0.510263	0.522148	0.522666	0.497283	0.455745	0.390804	0.244659	0.794254	0.890781	0.924436	0.943049	0.95817	0.967835	0.971968	0.973321	0.972685	0.969241	0.965568	0.959722	0.903442
0.205434	0.354682	0.255013	0.173583	0.161424	0.214285	0.24979	0.254141	0.233587	0.194814	0.215686	0.320947	0.421093	0.442402	0.098497	0.22213	0.279545	0.313467	0.344373	0.414875	0.507596	0.558949	0.564376	0.556287	0.56959	0.602118	0.62779	0.651892	0.664608	0.643927	0.625678	0.645695	0.693214	0.735818	0.745556	0.731779	0.713044	0.687583	0.682502	0.75436	0.816662	0.847387	0.864585	0.871631	0.872661	0.872376	0.867799	0.820423	0.680106	0.380617
0.313629	NaN	0.332153	0.374706	0.401664	0.496266	0.601856	0.663779	0.715448	0.735986	0.698117	0.649496	0.649292	0.660945	0.616038	0.556023	0.555037	0.593613	0.61668	0.593048	0.535033	0.473298	0.43689	0.466683	0.53787	0.59828	0.609495	0.595632	0.583788	0.582221	0.601332	0.630803	0.646384	0.638926	0.62004	0.601592	0.587517	0.575498	0.569662	0.561632	0.522036	0.431423	0.281836	0.0335622	NaN	NaN	0.086439	0.263482	0.385884	0.477239
0.219765	0.312575	0.430004	0.507378	0.561406	0.660457	0.721574	0.635039	0.491416	0.381811	0.308567	0.238412	0.165753	0.103461	0.0755559	0.107592	0.11105	0.362853	0.455069	0.368461	0.244267	0.123724	0.0278936	NaN	0.00927367	0.10545	0.237959	0.353202	0.433711	0.513706	0.604151	0.669397	0.687962	0.646501	0.566858	0.487197	0.434958	0.418134	0.442451	0.500827	0.564852	0.614412	0.638652	0.644801	0.657708	0.48017	0.299705	0.144715	0.0665827	0.0469426
0.24433	0.230164	0.223266	0.18033	0.115455	0.175075	0.20771	0.124773	NaN	NaN	NaN	NaN	NaN	NaN	NaN	0.0301818	0.206681	0.415183	0.56883	0.633098	0.619796	0.608744	0.631378	0.644436	0.198884	0.189591	0.161128	0.114157	0.0245375	NaN	NaN	NaN	0.0322853	0.106729	0.120022	0.0807247	0.101697	0.0708271	0.0681172	NaN	0.0699454	0.0787108	0.174133	0.342102	0.497807	0.581062	0.570797	0.493443	0.389857	0.313112
0.531106	0.51559	0.540524	0.586462	0.606719	0.570734	0.496679	0.431435	0.345996	0.218195	0.111135	0.0218136	NaN	0.0907276	0.149454	0.135441	0.0973635	0.0676946	0.0280879	NaN	NaN	NaN	0.109536	0.118968	0.181329	0.278114	0.380477	0.423955	0.430737	0.452137	0.476668	0.494187	0.513634	0.531619	0.560939	0.612644	0.644549	0.663488	0.703214	0.766823	0.828992	0.867763	0.90469	0.937882	0.877802	0.553755	0.149388	0.271613	0.43047	0.492167
0.914117	0.896021	0.877791	0.868512	0.864859	0.848521	0.805687	0.750064	0.704603	0.680375	0.65871	0.636785	0.623049	0.574289	0.450734	0.385611	0.397077	0.432545	0.464592	0.498887	0.547728	0.559227	0.529006	NaN	NaN	NaN	0.603366	0.598307	0.623323	0.656167	0.674839	0.679549	0.684994	0.706239	0.748006	0.791564	0.813953	0.814924	0.817536	0.836479	0.862345	0.884847	0.896987	0.891892	0.858159	0.752225	0.50304	0.179938	0.259291	0.507122
NaN	NaN	NaN	NaN	NaN	NaN	NaN	NaN	NaN	NaN	NaN	NaN	NaN	NaN	NaN	NaN	NaN	0.0523847	0.0344436	NaN	NaN	NaN	NaN	NaN	NaN	NaN	NaN	NaN	NaN	NaN	NaN	0.0462013	0.166654	0.17664	0.108342	0.132978	0.226064	0.284363	0.295499	0.290963	0.270503	0.255376	0.28049	0.33324	0.377049	0.363639	0.247112	0.0255065	0.190553	0.253079
0.422179	0.39993	0.420252	0.414704	0.385976	0.36103	0.371604	0.409541	0.442436	0.470704	0.517652	0.583622	0.658265	0.737589	0.808898	0.86228	0.897005	0.919362	0.936974	0.949833	0.955331	0.955169	0.956149	0.959787	0.962408	0.960509	0.955957	0.950161	0.944557	0.939825	0.930406	0.908222	0.85889	0.741244	0.507778	0.31073	0.331226	0.430946	0.498931	0.508689	0.450823	0.333919	0.20945	0.145274	0.197056	0.377761	0.570393	0.695939	0.749126	0.740194
NaN	NaN	NaN	NaN	NaN	NaN	NaN	NaN	NaN	NaN	NaN	NaN	NaN	NaN	NaN	NaN	NaN	NaN	NaN	NaN	NaN	NaN	NaN	NaN	NaN	NaN	NaN	0.0484107	0.122413	0.155436	0.196147	0.242152	0.268	NaN	NaN	NaN	NaN	0.0695379	0.173756	0.0967678	NaN	0.20497	0.261729	0.245116	0.173213	0.0772717	NaN	NaN	NaN	0.00397233
NaN	NaN	0.0410788	0.089202	0.130485	0.177731	0.256997	0.350603	0.390914	0.445769	0.53266	0.614873	0.661075	0.700784	0.76135	0.791174	0.783257	0.798615	0.840579	0.855731	0.830232	0.819109	0.834811	0.833363	0.804171	0.784352	0.784693	0.787669	0.795869	0.807958	0.811463	0.799159	0.788674	0.802735	0.830596	0.843262	0.825335	0.741934	0.116396	0.406744	0.32414	0.196861	0.112224	0.0523224	0.787091	0.772987	0.758348	0.749597	0.740786	0.715181
NaN	NaN	NaN	NaN	0.327858	0.376988	0.410938	NaN	NaN	NaN	NaN	NaN	NaN	NaN	NaN	0.0382109	0.0998512	0.160752	0.209487	0.206361	0.170678	0.21818	0.337545	0.399541	0.373064	0.372928	0.493701	0.661463	0.750642	0.823671	0.900549	0.931781	0.918253	0.88735	0.866733	0.843838	0.818173	0.813069	0.833253	0.846608	0.830839	0.775442	0.669459	0.516508	0.332011	0.301833	0.389671	NaN	0.0417362	0.259003
0.0747926	0.109805	0.147679	0.192162	0.233499	0.234173	0.222203	0.245154	0.276818	0.293938	0.268363	0.170642	0.0269087	NaN	0.0836501	0.249841	0.322926	0.293357	0.226192	0.146465	NaN	0.0313374	NaN	NaN	NaN	NaN	0.095181	0.208813	0.380048	0.582729	0.617488	0.583461	0.501087	0.382015	0.444807	0.698745	0.861751	0.925811	0.948959	0.953997	0.946385	0.935463	0.926856	0.922391	0.917765	0.902839	0.874524	0.0397647	0.324425	0.427402
0.728408	0.748774	0.778486	0.799895	0.801048	0.776756	0.731582	0.673157	0.611565	0.548082	0.48724	0.420298	0.321355	0.226604	0.251545	0.35653	0.44901	0.474089	0.449668	0.423691	0.411828	0.41831	0.435992	0.575343	0.584926	0.57641	0.568075	0.565723	0.574686	0.591762	0.61291	0.636991	0.66313	0.690293	0.720914	0.757398	0.797036	0.83041	0.849716	0.854637	0.847139	0.829096	0.800581	0.75695	0.702554	0.651292	0.579755	0.419165	0.286469	0.423716
0.117405	0.182926	0.293072	0.432696	0.536138	0.580988	0.600579	0.635711	0.672514	0.695305	0.712568	0.72049	0.717265	0.725546	0.758981	0.793084	0.817301	0.847474	0.861707	0.83718	0.790595	0.744608	0.702563	0.6564	0.59098	0.517134	0.476	0.448461	0.428865	0.436852	0.460096	0.482701	0.459921	0.559771	0.606493	0.576993	0.493521	0.392816	0.27809	0.147021	0.816312	0.853691	0.834818	0.739037	0.563551	0.329462	0.0179043	NaN	0.116496	0.15888
0.622154	0.587744	0.526075	0.454669	0.429084	0.432807	0.413184	0.375252	0.36682	0.387708	0.395169	0.393685	0.446066	0.54864	0.626861	0.660724	0.666516	0.643499	0.572262	0.497256	0.453271	0.452186	0.431034	0.36392	0.296837	0.2275	0.411947	0.535288	0.5716	0.546268	0.596283	0.685756	0.704622	0.666021	0.627162	0.602517	0.592946	0.589025	0.601754	0.647456	0.666276	0.621292	0.563007	0.551074	0.553993	0.535245	0.524893	0.523828	0.515141	0.521015
0.381283	0.316324	0.201451	0.0839332	NaN	NaN	NaN	NaN	NaN	NaN	NaN	0.072884	0.166952	0.265242	0.406885	0.420556	0.342686	0.26626	0.238725	0.253319	0.297813	0.370221	0.483155	0.575448	0.610596	0.593473	0.575775	0.566501	0.557492	0.550068	0.548907	0.549573	0.512728	0.373837	NaN	0.0878744	0.147908	0.117303	0.0197476	NaN	0.475549	0.574156	0.639459	0.682444	0.700394	0.677325	0.626144	0.568837	0.115737	0.306101
0.825247	0.832934	0.838104	0.840944	0.84118	0.834487	0.815271	0.787092	0.751533	0.718937	0.706492	0.696751	0.642251	0.521253	0.376531	0.291837	0.256143	0.267574	0.307076	NaN	NaN	NaN	0.462475	0.53194	0.577423	0.616909	0.670172	0.731118	0.773746	0.773051	0.732801	0.647575	0.47056	0.271634	0.218052	0.260584	0.318627	0.335388	0.277647	0.123688	NaN	0.0939971	0.401667	0.569871	0.597088	0.549682	0.536084	0.565834	0.615953	0.673392
NaN	NaN	NaN	NaN	NaN	NaN	NaN	0.0389099	0.152342	0.261008	0.335872	0.414624	0.487074	0.471213	0.401679	0.631975	0.533275	0.472466	0.459614	0.443659	0.363096	0.302202	0.301193	0.293159	0.245841	0.297127	0.277773	0.243784	0.222313	0.409033	0.497696	0.550635	NaN	NaN	0.105721	0.0827507	0.0468638	0.594301	0.587559	0.623126	0.614692	0.5995	0.625199	0.703606	0.760815	0.789806	0.800513	0.796126	0.76999	0.762681
0.437629	0.47428	0.421498	0.345089	0.274991	0.15538	0.0157628	NaN	NaN	0.0544701	0.117985	0.163129	0.121281	0.0853099	0.115049	0.118107	0.0327111	NaN	NaN	0.22494	0.273049	0.283568	0.297941	0.319511	0.357407	0.339943	0.32588	0.336362	0.276853	0.181399	0.134532	0.126422	0.116747	0.0821896	NaN	NaN	NaN	NaN	NaN	0.194263	0.339042	0.471567	0.630459	0.781316	0.874864	0.923742	0.936343	0.908387	0.869175	0.831372
0.113151	0.0495138	NaN	NaN	NaN	0.109024	0.211196	0.268588	0.28405	0.302257	0.335836	0.379182	0.460168	0.556932	0.612239	0.627447	0.632088	0.62412	0.646365	0.677032	0.686771	0.686988	0.659582	0.610946	0.551876	0.506398	0.541616	0.622744	0.688667	0.743747	0.813177	0.891751	0.940546	0.943707	0.92749	0.917522	0.900494	0.882448	0.876107	0.869727	0.867774	0.897737	0.933843	0.954902	0.955668	0.922357	0.848973	0.793967	0.791763	0.79996
0.660714	0.664461	0.626007	0.543048	0.447961	0.411062	0.425104	0.452045	0.501886	0.577989	0.663472	0.744325	0.816983	0.871599	0.895084	0.893352	0.882101	0.87628	0.879779	0.885172	0.887473	0.891364	0.899605	0.919428	0.930522	0.921686	0.901061	0.877381	0.846284	0.782939	0.695268	0.601252	0.467332	0.289462	0.0697988	NaN	NaN	NaN	0.00231315	0.153728	0.266882	0.348473	0.418705	0.4556	0.467217	0.455739	0.415959	0.366565	0.340555	0.357739
0.803349	0.820486	0.817949	0.805858	0.791429	0.779244	0.759861	0.739515	0.739338	0.761754	0.781262	0.785375	0.792697	0.8146	0.832752	0.842887	0.856758	0.87301	0.881	0.879657	0.872747	0.86802	0.864155	0.864198	0.871468	0.880341	0.88134	0.877453	0.872157	0.865217	0.863614	0.869207	0.871454	0.857987	0.83238	0.80599	0.768856	0.710271	0.61948	0.47317	0.214328	NaN	NaN	0.0670813	0.400556	0.619711	0.748641	0.807917	0.830753	0.836702
0.516113	0.477154	0.431354	0.401389	0.338061	0.169609	NaN	NaN	NaN	NaN	0.0703727	0.256959	0.407454	0.532411	0.554376	0.427432	0.270532	0.170712	0.102964	NaN	NaN	NaN	NaN	0.118146	0.128015	0.183733	0.25772	0.217788	0.0641294	NaN	NaN	NaN	NaN	0.090366	0.249928	0.424099	0.613063	0.737184	0.780684	0.746829	0.650902	0.530914	0.406888	0.294054	0.209261	0.132184	0.333403	0.178821	0.0809532	0.0252058
0.653479	0.640142	0.646566	0.65734	0.670937	0.690449	0.706365	0.712442	0.710469	0.713978	0.723801	0.73546	0.74604	0.745563	0.72714	0.694254	0.662021	0.651842	0.656864	0.651596	0.64618	0.65966	0.691654	0.729351	0.769069	0.819133	0.869778	0.905454	0.925327	0.940989	0.955862	0.966594	0.973162	0.976882	0.978882	0.978412	0.975285	0.970513	0.964283	0.95551	0.944361	0.928841	0.908726	0.881463	0.837346	0.771501	0.691421	0.600807	0.491493	0.350839
0.22483	0.35135	0.295389	0.0888622	NaN	NaN	NaN	NaN	NaN	NaN	NaN	NaN	NaN	NaN	NaN	NaN	NaN	NaN	0.0803602	0.310086	0.466047	0.56533	0.644706	0.715617	0.764215	0.799271	0.825271	0.841685	0.852479	0.859832	0.865481	0.873216	0.882073	0.887372	0.885561	0.875407	0.858062	0.829501	0.786942	0.742066	0.707574	0.680969	0.665069	0.643294	0.617245	0.590738	0.493516	0.348661	0.275769	0.31963
0.000449782	NaN	NaN	0.0462709	0.0729013	0.0886663	0.0849005	0.0676606	0.0906934	0.155875	0.215182	0.249482	0.273037	0.283793	0.284993	0.301635	0.356144	0.429137	0.484931	0.507931	0.510536	0.511788	0.505236	0.484904	0.467815	0.449114	0.405687	0.351267	0.298908	0.242708	0.190776	0.148596	0.129324	0.159108	0.237764	0.319683	0.365408	0.368854	0.34397	0.313644	0.296478	0.313308	0.373269	0.448067	0.501441	0.516574	0.477995	0.387332	0.267016	0.138162
NaN	NaN	NaN	NaN	NaN	NaN	NaN	NaN	NaN	NaN	0.160986	0.175093	0.194581	0.18718	0.140955	0.0967471	0.0403568	NaN	NaN	NaN	NaN	NaN	NaN	NaN	NaN	NaN	NaN	NaN	NaN	NaN	NaN	NaN	NaN	NaN	0.0543923	0.18782	0.251552	0.266603	0.339017	0.44829	0.521612	0.581242	0.687285	0.792939	0.850029	0.849183	0.82547	0.820749	0.839716	0.846894
NaN	NaN	NaN	NaN	NaN	NaN	NaN	NaN	NaN	NaN	NaN	NaN	NaN	NaN	NaN	NaN	NaN	NaN	NaN	NaN	0.00858327	0.0391765	NaN	NaN	NaN	NaN	NaN	NaN	NaN	NaN	NaN	0.0287513	0.268773	0.344081	0.331608	0.238162	0.106151	0.0553549	0.0622207	0.130631	0.286936	0.486432	0.681088	0.81567	0.8582	0.853426	0.857404	0.860681	0.848257	0.821651
0.0497343	NaN	NaN	0.0520242	0.149951	0.264844	0.404665	0.511575	0.52938	0.493668	0.499417	0.554033	0.607301	0.631662	0.589481	0.479024	0.393032	0.400841	0.443761	0.311574	0.49659	0.584911	0.602524	0.514181	0.384713	0.382816	0.407351	0.439259	0.544514	0.5779	0.500299	0.422112	0.365578	0.297023	0.232067	0.194457	0.185542	0.111529	0.236025	0.222021	0.11823	0.0690714	0.101008	0.120358	0.0941889	0.0587389	0.0514408	0.0892435	0.07694	NaN
0.0497343	NaN	NaN	0.0520242	0.149951	0.264844	0.404665	0.511575	0.52938	0.493668	0.499417	0.554033	0.607301	0.631662	0.589481	0.479024	0.393032	0.400841	0.443761	0.311574	0.49659	0.584911	0.602524	0.514181	0.384713	0.382816	0.407351	0.439259	0.544514	0.5779	0.500299	0.422112	0.365578	0.297023	0.232067	0.194457	0.185542	0.111529	0.236025	0.222021	0.11823	0.0690714	0.101008	0.120358	0.0941889	0.0587389	0.0514408	0.0892435	0.07694	NaN
0.0713897	0.0146712	0.00519948	0.0274286	0.0368811	0.0215063	0.00558315	0.0101291	0.0683184	0.172622	0.253285	0.292233	0.304912	0.31382	0.328733	0.342531	0.341619	0.335248	0.325826	0.319637	0.324334	0.288936	0.0622174	0.159373	0.248376	0.330224	0.412103	0.505259	0.602135	0.684986	0.746042	0.789668	0.821658	0.847309	0.865941	0.87093	0.861902	0.846066	0.829795	0.815984	0.804295	0.789585	0.764716	0.717752	0.611222	0.370938	0.117272	0.166932	0.272322	0.316054
0.734958	0.782236	0.803782	0.832562	0.868892	0.892673	0.907096	0.912976	0.905995	0.885553	0.849239	0.809819	0.783159	0.773861	0.775937	0.776604	0.763846	0.750535	0.761064	0.791919	0.834474	0.880058	0.912418	0.927987	0.937653	0.943027	0.941872	0.933017	0.914333	0.885363	0.850619	0.815754	0.787555	0.772983	0.776031	0.797366	0.822014	0.834712	0.834777	0.832856	0.828393	0.814582	0.804835	0.813003	0.825363	0.81125	0.731588	0.541984	0.291523	0.150401
0.329633	0.294862	0.485365	0.553304	0.61863	0.67459	0.711338	0.721402	0.712295	0.702906	0.700017	0.700468	0.704932	0.715591	0.723793	0.735803	0.764051	0.799769	0.827951	0.845956	0.857283	0.86636	0.872938	0.880864	0.889325	0.892693	0.890261	0.880905	0.869441	0.859849	0.848454	0.830411	0.809791	0.791494	0.770874	0.748174	0.729417	0.713494	0.690593	0.655269	0.608873	0.552589	0.480386	0.390776	0.411899	0.435955	0.348669	0.18966	0.0987279	0.0456766
0.569379	0.713055	0.790765	0.801385	0.73732	0.662467	0.623501	0.635349	0.671974	0.666701	0.605919	0.565081	0.583038	0.593058	0.598498	0.6638	0.723987	0.726683	0.695771	0.661044	0.64378	0.64342	0.630889	0.597952	0.566311	0.513679	0.447094	0.401017	0.364209	0.318324	0.302157	0.30808	0.306619	0.304066	0.31391	0.328194	0.342673	0.366962	0.411681	0.436823	0.46267	0.526215	0.597994	0.632946	0.597638	0.510136	0.404875	0.273693	0.140276	0.0823059
NaN	NaN	NaN	NaN	0.0152442	0.0287727	NaN	NaN	NaN	NaN	NaN	NaN	NaN	0.166493	0.266161	0.353935	0.463008	0.587825	0.676232	0.716813	0.744775	0.777175	0.775828	0.608755	0.414934	0.289326	0.170581	0.0686959	0.0427267	0.131348	0.294025	0.424659	0.418115	0.284386	0.150452	0.111575	0.204361	0.367639	0.525965	0.631073	0.650407	0.577901	0.39105	0.0745664	0.256072	0.475274	0.516707	0.533169	0.573595	0.61637
NaN	NaN	NaN	NaN	NaN	NaN	NaN	NaN	NaN	NaN	NaN	NaN	NaN	NaN	NaN	NaN	NaN	NaN	NaN	NaN	NaN	NaN	NaN	NaN	NaN	0.105459	0.21378	0.279864	0.298062	0.295418	0.269755	0.195328	0.149627	0.159241	0.0856845	NaN	0.274515	0.402796	0.531726	0.520274	0.352429	0.215925	0.221528	0.28226	0.32574	0.349355	0.34255	0.27121	0.152951	0.100372
NaN	NaN	NaN	0.1231	0.336217	0.338927	0.21641	0.171894	0.120816	0.0754923	0.0604412	0.133095	0.233657	0.179444	0.0213234	NaN	NaN	NaN	NaN	NaN	NaN	NaN	0.0853902	0.157316	0.155182	0.246578	0.214177	0.177564	0.139554	0.0512201	NaN	NaN	NaN	NaN	0.0186099	0.110913	0.127386	0.107524	0.0862752	0.0672296	0.0823327	0.107762	0.111944	0.114648	0.158363	0.232344	0.304834	0.348179	0.343391	0.318826
0.43818	0.439507	0.560168	0.599541	0.561023	0.524887	0.490989	0.115191	0.178038	0.160121	0.260975	0.248483	0.255874	0.280432	0.3061	0.253822	0.108114	NaN	NaN	NaN	NaN	NaN	NaN	NaN	0.00371675	0.10568	0.253241	0.386277	0.446963	0.492371	0.553385	0.625498	0.702888	0.767769	0.816373	0.842141	0.846177	0.854075	0.878292	0.898769	0.902652	0.893935	0.881897	0.878988	0.886743	0.904009	0.922092	0.908005	0.81081	0.523196
0.364708	0.13091	0.0276895	0.0369056	0.0836215	0.14778	0.248912	0.366708	0.468955	0.551479	0.602312	0.651783	0.658625	0.626965	0.601396	0.55456	0.479113	0.487306	0.558087	0.594	0.59893	0.610951	0.596339	0.581339	0.607492	0.643462	0.61734	0.512045	0.440931	0.415199	0.378962	0.300149	0.225234	0.170429	0.0152762	NaN	NaN	NaN	0.359414	0.571519	0.645475	0.642053	0.610315	0.561247	0.500734	NaN	0.140918	0.207271	0.102593	NaN
0.0601191	0.0530726	0.00906082	NaN	NaN	NaN	0.0562182	0.11511	0.128974	0.0861715	0.0779162	0.123612	0.174381	0.217356	0.232677	0.154722	0.0438624	0.0879375	0.197302	0.346209	0.49096	0.566062	0.580545	0.598443	0.616595	0.6166	0.573127	0.486892	0.4093	0.399334	0.438418	0.494828	0.500686	0.446823	0.413059	0.382548	0.407445	0.459931	0.468697	0.426532	0.328126	0.0756612	NaN	NaN	NaN	NaN	NaN	NaN	NaN	NaN
0.414673	0.438382	0.389024	0.182764	0.290753	0.295203	0.263772	0.248417	0.139255	0.044018	NaN	NaN	NaN	NaN	NaN	0.188019	0.48849	0.672184	0.738992	0.745014	0.0293348	0.162272	0.249435	0.313188	0.389439	0.50442	0.643443	0.743303	0.765938	0.691853	0.510131	0.329148	0.256377	0.339291	0.509021	0.62931	0.627022	0.538434	0.388562	0.193903	NaN	NaN	NaN	NaN	NaN	NaN	0.0848037	0.189322	0.257866	0.285483
0.321531	0.304844	0.279767	0.178796	0.0367388	0.0464239	0.210681	0.555633	0.796047	0.762229	0.64202	0.521776	0.395477	0.304947	0.285244	0.31149	0.314577	0.248825	0.141074	0.0898147	0.0835716	0.0997374	0.134997	0.0549618	NaN	NaN	NaN	NaN	NaN	NaN	NaN	NaN	NaN	NaN	0.383481	0.665177	0.743236	0.730168	0.681155	0.624036	0.562743	0.527494	0.506201	0.471788	0.422978	0.258029	0.251813	0.338572	0.419134	0.46834
0.398149	0.433406	0.424697	0.449785	0.585814	0.684147	0.502817	0.254051	0.0679293	0.451286	0.479622	0.462339	0.418786	0.39211	NaN	NaN	0.0589492	0.285125	0.412876	0.427432	0.39629	0.30522	0.192713	0.300446	0.317093	0.427492	0.479784	0.410522	0.260154	0.154827	0.185073	0.298181	0.394101	0.38493	0.524237	0.644224	0.718521	0.800401	0.883376	0.888875	0.853938	0.792226	0.650683	0.418986	0.377697	0.319863	0.579902	0.700072	0.749982	0.806876
NaN	NaN	0.00468623	0.00972151	NaN	NaN	NaN	NaN	NaN	NaN	NaN	NaN	NaN	NaN	NaN	NaN	NaN	NaN	0.0921984	0.152703	0.0875884	0.00969593	0.0116437	0.0315931	0.0116702	NaN	NaN	NaN	NaN	NaN	NaN	NaN	NaN	0.0759948	0.215774	0.387906	0.523118	0.437324	0.244385	0.0880635	0.0880583	0.273049	0.426873	0.578629	0.684729	0.741178	0.764304	0.757975	0.741343	0.72544
0.215979	0.46057	0.554995	0.596601	0.65795	0.681468	0.65692	0.615204	0.556356	0.502866	0.489485	0.476363	0.405807	0.32162	0.279609	0.23852	0.167436	0.0757259	NaN	NaN	NaN	0.00497025	0.0177518	0.021106	0.0173527	0.0250056	0.0223722	NaN	NaN	0.0747826	0.114041	0.191402	0.292178	0.410612	0.521672	0.569818	0.555694	0.508436	0.437711	0.321021	0.13916	NaN	NaN	NaN	NaN	0.118221	0.374811	0.576318	0.721945	0.809432
NaN	NaN	NaN	NaN	NaN	0.00902026	NaN	0.0117328	0.0260737	0.0450609	0.120825	0.155693	0.00661821	NaN	NaN	NaN	0.0559606	NaN	NaN	NaN	NaN	NaN	NaN	NaN	NaN	NaN	NaN	NaN	NaN	NaN	NaN	NaN	0.113264	0.360803	0.510417	0.569945	0.630331	0.706919	0.755906	0.738912	0.68276	0.599575	0.504016	0.534845	0.680752	0.736534	0.764483	0.792299	0.80556	0.800649
0.00723131	0.0782226	0.121694	0.111106	0.0717266	0.0299156	0.0127978	0.016285	0.025138	0.0332613	0.0314212	0.0192997	0.00351892	NaN	NaN	NaN	NaN	NaN	NaN	NaN	NaN	NaN	NaN	NaN	NaN	NaN	0.0449372	0.182176	0.314047	0.420705	0.443281	0.469189	0.561169	0.628355	0.649209	0.662342	0.684566	0.695579	0.685693	0.638738	0.491361	0.483522	NaN	0.0821624	0.577698	0.552651	0.615806	0.675086	0.722321	0.767552
0.00761866	NaN	NaN	NaN	0.0150057	0.0897114	0.183916	0.242767	0.350721	0.472459	0.480602	0.45742	0.434222	0.438619	0.493036	0.495951	0.485788	0.49834	0.489149	0.488711	0.527332	0.604675	0.638934	0.616226	0.576109	0.518301	0.465627	0.459291	0.505794	0.510132	0.389571	0.250562	0.173922	0.119773	NaN	NaN	0.0875959	0.264741	0.39872	0.440598	0.369001	0.20395	0.43105	0.498001	0.634663	0.754772	0.827917	0.860065	0.862257	0.841492
0.251435	0.35406	0.477845	0.607271	0.659974	0.644459	0.575996	0.544481	0.551998	0.595024	0.609313	0.539257	0.443901	0.381173	0.343408	0.263613	0.169355	0.125544	0.176039	0.27641	0.373852	0.417705	0.313839	0.107307	NaN	NaN	NaN	0.0808066	0.259067	0.395578	0.414124	0.390628	0.422333	0.501697	0.556285	0.583647	0.591432	0.560404	0.483588	0.426935	0.468105	0.513491	0.486141	0.57284	0.666717	0.643585	0.493015	0.281625	0.172681	0.279882
NaN	0.00941833	0.244561	0.320866	0.308608	0.281192	0.258527	0.25406	0.257971	0.24787	0.249723	0.27956	0.295972	0.276788	0.247687	0.236896	0.24603	0.230404	0.168125	0.119287	0.0983968	0.0885215	0.0836659	0.0974932	0.135214	0.166587	0.163185	0.159963	0.211382	0.274048	0.321285	0.394266	0.476749	0.539682	0.522309	0.41506	0.352399	0.368367	0.404388	0.374172	0.216833	0.227302	0.627232	0.86361	0.88706	0.866362	0.825437	0.637938	0.0482985	NaN
NaN	NaN	NaN	0.0604964	0.0813624	0.106952	0.0900696	0.0239181	NaN	NaN	NaN	NaN	NaN	NaN	NaN	NaN	NaN	NaN	NaN	NaN	NaN	0.0100829	0.0220624	NaN	NaN	NaN	NaN	NaN	NaN	NaN	NaN	NaN	NaN	NaN	NaN	NaN	NaN	NaN	NaN	NaN	NaN	NaN	NaN	NaN	0.027935	0.0887893	0.148148	0.178698	0.14932	0.124205
0.312388	0.364015	0.429531	0.452676	0.36562	0.0167231	NaN	NaN	NaN	NaN	NaN	0.0916509	0.245185	0.324196	0.352359	0.346702	0.12379	0.138068	0.140585	0.16966	0.211456	0.240919	0.271477	0.339461	0.387832	0.336937	0.244988	0.150041	0.0883248	0.125278	0.196106	0.172157	0.17203	0.243129	0.298941	0.310442	0.300448	0.345238	0.355733	0.201906	NaN	NaN	NaN	NaN	NaN	NaN	NaN	NaN	NaN	NaN
NaN	NaN	NaN	0.100349	0.192257	0.241693	0.307527	0.281807	0.154584	0.0171094	NaN	NaN	0.164712	0.283533	0.356241	0.354851	0.300695	0.296552	0.374252	0.461957	0.513249	0.525995	0.502897	0.487224	0.499287	0.534079	0.539488	0.431206	0.27494	0.17179	0.124996	0.136528	0.185537	0.255607	0.32557	0.400165	0.502138	0.585645	0.61339	0.605601	0.58819	0.565605	0.568502	0.582963	0.566209	0.531614	0.530706	0.564578	0.601939	0.604082
0.294272	0.222907	0.264543	0.365305	0.428836	0.414122	0.410701	0.523152	0.66874	0.738708	0.757764	0.720546	0.664376	0.650738	0.672021	0.691952	0.637884	0.526233	0.369014	0.199318	0.15765	0.287045	0.447742	0.497399	0.450428	0.399797	0.405475	0.428704	0.453505	0.495717	0.563303	0.633746	0.688482	0.733694	0.791985	0.841851	0.85957	0.85747	0.845522	0.824623	0.805899	0.813272	0.843495	0.856669	0.850083	0.834848	0.819605	0.823672	0.848881	0.876276
0.305637	0.242785	0.255835	0.335977	0.470823	0.577843	0.591038	0.594179	0.601222	0.598913	0.573001	0.528838	0.51588	0.542512	0.570585	0.565956	0.571381	0.559653	0.528441	0.546297	0.6131	0.665297	0.692356	0.713109	0.728857	0.766663	0.793257	0.78981	0.798961	0.831429	0.866113	0.893258	0.913457	0.925027	0.930083	0.928477	0.930979	0.943084	0.95246	0.951216	0.939413	0.926078	0.925232	0.93888	0.955403	0.957294	0.938879	0.906227	0.876108	0.863075
0.19041	0.0825455	0.0512875	NaN	0.020603	NaN	NaN	NaN	0.0516266	0.130373	0.176605	0.222552	0.253104	0.203126	0.0692363	NaN	NaN	NaN	0.0428587	0.149907	0.302698	0.373774	0.375129	0.387574	0.398602	0.426611	0.458858	0.478984	0.512466	0.481107	0.363971	0.272126	0.265084	0.303406	0.320677	0.265815	0.177887	0.110744	0.111394	0.209809	0.378343	0.551825	0.672808	0.745186	0.794186	0.83085	0.85661	0.880074	0.890241	0.865533
NaN	0.156504	NaN	0.100545	0.239458	0.183995	0.0673663	0.01667	0.0538622	0.236659	0.43464	0.522187	0.544787	0.495611	0.371416	0.321602	0.403021	0.503656	0.571304	0.571436	0.505777	0.392811	0.283227	0.261899	0.320647	0.333908	0.286891	0.261506	0.250065	0.235781	0.27134	0.399477	0.536364	0.59089	0.573381	0.539582	0.556124	0.600266	0.638546	0.661377	0.662773	0.643757	0.581842	0.436124	0.565416	0.483663	0.475108	0.490311	0.567325	0.646128
0.257898	0.177454	0.0973602	0.0311879	0.0205842	0.058511	0.1002	0.177811	0.286302	0.34636	NaN	NaN	NaN	NaN	NaN	0.142069	0.256432	0.274444	0.166569	0.0242783	NaN	NaN	NaN	NaN	NaN	NaN	NaN	NaN	NaN	NaN	NaN	NaN	NaN	NaN	NaN	0.0914189	0.392385	0.596865	0.660693	0.635354	0.566524	0.528016	0.50744	0.508716	0.499287	0.436064	0.33219	0.717644	0.752596	0.773519
NaN	NaN	NaN	NaN	NaN	NaN	NaN	0.0687793	0.283676	0.426742	0.543479	0.661425	0.741011	0.764828	0.785286	0.792437	0.766936	0.730292	0.702989	0.691536	0.706942	0.74405	0.79112	0.848775	0.884151	0.874553	0.84473	0.811064	0.763048	0.697744	0.650349	0.634423	0.62675	0.571995	0.00925573	NaN	0.0158569	NaN	NaN	0.0456957	0.332292	0.621069	0.752367	0.793818	0.821093	0.851597	0.875706	0.885419	0.874796	0.828442
0.368842	0.410158	0.431409	0.429859	0.414109	0.393572	0.316219	0.150978	NaN	NaN	NaN	NaN	NaN	NaN	NaN	NaN	NaN	0.0141799	0.156308	0.252416	0.277211	0.284103	0.326547	0.337874	0.280875	0.223667	0.211318	0.215272	0.21483	0.239534	0.299786	0.357128	0.359303	0.280403	0.190626	0.133121	0.119262	0.238834	0.326462	0.396262	0.434336	0.429575	0.440811	0.528834	0.609928	0.603343	0.525372	0.406808	0.254922	NaN
0.463107	0.508	0.467649	0.424311	0.378002	0.347003	0.32943	0.341788	0.401787	0.47672	0.540126	0.592488	0.673535	0.757439	0.787654	0.639801	0.667254	0.689202	0.688742	0.647908	0.572246	0.540912	0.537552	0.520365	0.515192	0.515836	0.495338	0.46708	0.463203	0.492457	0.534628	0.545692	0.513796	0.477205	0.480618	0.527616	0.57687	0.604573	0.614944	0.608057	0.573869	0.543026	0.532694	0.483682	0.469971	0.655881	0.729841	0.789483	0.843186	0.855289
0.215757	0.166002	0.142115	0.156559	0.209329	0.257983	0.221416	0.139988	0.150616	0.218408	0.254486	0.254862	0.229298	0.184896	0.144755	0.163538	0.280018	0.406759	0.462454	0.472737	0.474859	0.481531	0.506905	0.529601	0.521743	0.497366	0.445977	0.407958	0.408431	0.430002	0.456632	0.475499	0.45144	0.378999	0.314974	0.347128	0.470253	0.576132	0.640558	0.695401	0.75789	0.781062	0.69414	0.571082	0.455548	0.335826	0.351112	0.413786	0.634129	0.728093
0.135798	NaN	0.00533211	0.0537446	0.00759667	NaN	NaN	NaN	NaN	NaN	NaN	NaN	NaN	NaN	NaN	NaN	NaN	NaN	NaN	NaN	0.0458792	0.120507	0.19028	0.192534	0.173206	0.165187	0.156759	0.133427	0.0872901	0.0423202	NaN	NaN	NaN	NaN	0.0488947	0.108495	0.187457	0.347138	0.459258	0.446135	0.411979	0.375862	0.074465	NaN	NaN	NaN	NaN	0.0380892	0.16282	0.180152
0.0968986	NaN	NaN	NaN	NaN	NaN	NaN	NaN	NaN	0.0859884	0.205933	0.221323	0.216029	0.250224	0.12782	0.231792	0.304987	0.346274	0.306902	0.234762	0.473213	0.108226	0.120236	0.485331	0.496659	0.53547	0.552484	0.53276	0.511668	0.530373	0.531772	0.462996	0.389851	0.3729	0.35597	0.317495	0.25567	0.281405	0.473964	NaN	NaN	0.50848	0.312734	NaN	NaN	NaN	NaN	NaN	NaN	0.00299431
NaN	NaN	NaN	NaN	NaN	NaN	NaN	NaN	0.0861052	0.279689	0.284196	0.286734	0.411344	0.510059	0.490606	0.520782	0.590493	0.635878	0.684321	0.748291	0.738638	0.705835	0.643694	0.552908	0.477224	0.437336	0.451598	0.497284	0.521049	0.532929	0.57233	0.619736	0.670107	0.731455	0.806163	0.855107	0.851203	0.838614	0.851963	0.866487	0.838838	0.731642	0.582004	0.141359	0.0635847	0.176099	0.239436	0.288387	0.341488	0.386872
0.49611	0.451228	0.422527	0.392446	0.332404	0.260878	0.223661	0.216011	0.198601	0.139185	0.0521743	NaN	NaN	NaN	NaN	NaN	NaN	NaN	NaN	0.0696565	0.176719	0.256286	0.388264	0.556822	0.662081	0.68931	0.693306	0.723743	0.752221	0.753132	0.731837	0.691472	0.630223	0.557855	0.509792	0.49519	0.470786	0.383917	0.277469	0.237748	0.253447	0.2635	0.250568	0.23892	0.213423	0.147158	0.0832745	0.100347	0.161015	0.226372
0.223427	0.228937	0.20037	0.124617	0.0101408	NaN	NaN	NaN	NaN	NaN	NaN	NaN	NaN	0.0188405	0.0535093	0.0857913	0.110356	0.107738	0.130589	0.186305	0.229025	0.272922	0.345539	0.414423	0.485453	0.581442	0.671601	0.722786	0.742964	0.74567	0.757369	0.798603	0.838805	0.855708	0.852368	0.83281	0.807051	0.772882	0.715561	0.605483	0.398803	0.156353	0.00645995	NaN	NaN	NaN	0.0951818	0.238306	0.306243	NaN
NaN	NaN	NaN	NaN	NaN	NaN	NaN	0.00289751	0.0713588	0.11991	0.172151	0.179954	0.127358	0.0997005	NaN	NaN	NaN	NaN	NaN	0.0158487	0.110882	0.25865	0.441409	0.626897	0.773537	0.853141	0.893769	0.91642	0.934889	0.949	0.952701	0.951158	0.944924	0.930676	0.915242	0.904859	0.879621	0.814815	0.723523	0.601672	0.43474	0.22165	NaN	NaN	NaN	NaN	0.0596034	0.157762	0.104691	0.0122846
NaN	NaN	NaN	NaN	NaN	NaN	NaN	NaN	NaN	NaN	NaN	NaN	NaN	0.0271138	0.0464189	0.038645	NaN	NaN	NaN	NaN	NaN	NaN	0.25982	0.224739	0.306674	0.447251	0.559529	0.651337	0.737821	0.80733	0.862343	0.907908	0.93992	0.963619	0.96901	0.955054	0.930059	0.895301	0.852004	0.803378	0.74723	0.676291	0.577301	0.466729	0.360386	0.21619	0.0212037	NaN	0.039795	0.0888284
NaN	NaN	NaN	0.03798	0.105812	0.158992	0.169819	0.177336	0.19539	0.183327	0.173317	0.236148	0.355838	0.459768	0.486063	0.437452	0.370439	0.263025	0.0876481	NaN	NaN	NaN	NaN	NaN	NaN	NaN	NaN	0.0426703	0.127852	0.206188	0.271602	0.294373	0.331373	0.396534	0.462673	0.492735	0.436421	0.52924	0.556564	0.547387	0.532871	0.52253	0.514475	NaN	0.441563	0.377878	0.271861	0.0198861	NaN	0.0833032
NaN	NaN	NaN	NaN	NaN	NaN	NaN	NaN	NaN	0.058363	0.110823	0.096141	0.0735892	0.047934	0.096789	0.10947	0.0444428	NaN	NaN	NaN	NaN	NaN	NaN	NaN	NaN	NaN	NaN	NaN	0.241816	0.40535	0.531137	0.656238	0.7748	0.852937	0.899896	0.932162	0.953947	0.963687	0.963267	0.954428	0.946315	0.942203	0.93055	0.883287	0.698173	0.378459	0.421736	0.511519	0.56377	0.604516
0.470315	0.500452	0.491941	0.473694	0.494719	0.547746	0.582821	0.560149	0.497316	0.468168	0.483897	0.509936	0.570616	0.63167	0.682155	0.725989	0.764563	0.793205	0.822941	0.832777	0.801882	0.764844	0.746751	0.734272	0.704617	0.668949	0.641812	0.225347	0.450986	0.330255	0.26209	0.27707	0.405508	0.523139	0.576714	0.594071	0.600971	0.645032	0.731058	0.771878	0.744415	0.695659	0.625993	0.563859	0.540718	0.554226	0.591251	0.624014	0.619543	0.558128
NaN	0.122865	0.151924	0.196092	0.222279	0.261508	0.288233	0.270834	0.196798	0.130685	0.0775587	0.0342028	0.0342893	0.0502068	0.0824432	0.151301	0.271762	0.409731	0.498983	0.536053	0.551301	0.564453	0.568618	0.101816	0.163843	0.135142	0.0800847	0.0868166	0.145803	0.218528	0.26617	0.262038	0.156982	NaN	NaN	0.190215	0.47365	0.706861	0.840589	0.867876	0.828004	0.761653	0.671817	0.582206	0.536668	0.501361	0.422576	0.295945	0.100962	NaN
0.193468	0.252911	0.17675	0.08454	0.116022	0.302002	0.129988	0.155278	0.20431	0.193382	0.164902	0.136966	0.128002	0.129992	0.132526	0.099044	NaN	NaN	0.0169261	0.103265	0.0856979	0.276453	0.355978	0.328717	0.337419	0.368572	0.330798	0.154382	NaN	NaN	NaN	NaN	NaN	0.285828	0.529827	0.622473	0.635194	0.638962	0.666292	0.710798	0.751942	0.769423	0.755254	0.705655	0.578954	0.679395	0.8363	0.804171	0.896894	0.963632
NaN	0.0317866	0.135462	0.265367	0.384454	0.474806	0.523811	0.262959	0.0374475	0.0355358	0.286747	0.368609	0.392514	0.500927	0.580835	0.598407	0.538962	0.401779	0.261378	0.132926	0.00139011	NaN	NaN	NaN	NaN	0.308153	0.607251	0.715156	0.725393	0.720553	0.721885	0.696305	0.648577	0.574936	0.526854	0.520963	0.636135	0.44521	0.138216	0.16165	0.434434	0.447587	0.569368	0.732919	0.775517	0.788662	0.813172	0.824143	0.803755	0.753482
0.0529757	NaN	NaN	NaN	NaN	NaN	0.00617449	NaN	NaN	NaN	NaN	NaN	NaN	NaN	NaN	NaN	NaN	NaN	NaN	NaN	NaN	NaN	NaN	NaN	NaN	NaN	0.0112665	0.0508004	0.159868	0.262381	NaN	NaN	NaN	NaN	0.614438	0.595891	0.478046	0.398374	0.442331	0.578589	0.69865	0.77877	0.831828	0.854495	0.857065	0.833293	0.767555	0.647492	0.473697	0.0334052
0.502276	0.286196	0.291215	0.301957	0.217274	0.177613	0.195906	0.189647	0.108916	NaN	NaN	NaN	NaN	0.136715	0.323337	0.26658	0.140108	0.0635788	NaN	NaN	NaN	NaN	NaN	NaN	0.0697995	0.158018	0.212407	0.302368	0.383989	0.289966	0.350346	0.389981	0.421118	0.391902	0.358188	0.341366	0.336258	0.373748	0.449783	0.486991	0.50004	0.524431	0.580605	0.655554	0.718406	0.752776	NaN	0.114003	0.114331	NaN
0.492016	0.550455	0.615402	0.660674	0.684455	0.718302	0.719911	0.631783	0.49639	0.422026	0.43524	0.500592	0.592081	0.693407	0.747431	0.733844	0.675569	0.596958	0.500979	0.405628	0.35265	0.355455	0.386664	0.380396	0.327834	0.309543	0.367736	0.506732	0.695815	0.749897	0.562438	0.278454	0.140727	0.17376	0.334778	0.516588	0.644356	0.714376	0.721003	0.689771	0.642058	0.619082	0.644872	0.0424462	0.303214	0.536242	0.624628	0.639988	0.617667	0.5683
0.00555136	0.0700489	0.205376	0.279176	0.230608	0.125339	0.0351691	NaN	NaN	NaN	NaN	NaN	NaN	NaN	NaN	NaN	NaN	0.0338679	0.0853986	0.201412	0.37262	0.410587	0.386927	0.413071	0.4585	0.474992	0.462523	0.448626	0.509238	0.61126	0.668744	0.653882	0.611389	0.598545	0.599811	0.607972	0.659423	0.713475	0.766849	0.81588	0.851054	0.878985	0.897811	0.903272	0.901094	0.897131	0.890571	0.87508	0.833737	0.198484
NaN	NaN	NaN	NaN	NaN	0.116279	0.201659	0.247949	0.276355	0.297814	NaN	0.00375165	0.215389	0.186115	0.159643	0.120914	0.0981436	0.133192	0.196745	0.242037	0.25013	0.23369	0.217864	0.318983	0.368373	0.331538	0.211148	0.0444635	NaN	NaN	NaN	NaN	0.12305	0.192744	0.126837	0.0555762	0.0720811	0.104754	0.168875	0.311004	0.644744	0.834401	0.883184	0.86581	0.818459	0.73452	0.608847	0.581049	0.529637	0.389105
NaN	NaN	NaN	NaN	NaN	0.0969775	0.193005	0.26697	0.29185	0.282809	0.25924	0.211288	0.114395	NaN	NaN	NaN	NaN	NaN	NaN	NaN	NaN	0.000452144	NaN	NaN	NaN	0.328553	0.273422	0.272614	0.330345	0.39536	0.457253	0.506341	0.520961	0.510465	0.455979	0.369499	0.250026	0.244103	NaN	0.263296	0.587617	0.79556	0.881604	0.890549	0.854484	0.777708	0.623295	0.334645	0.495884	0.294771
0.335527	0.397098	0.442531	0.510449	0.560297	0.569291	0.58693	0.590742	0.573309	0.578592	0.602975	0.627075	0.625186	0.597814	0.570265	0.533697	0.48	0.449974	0.411038	0.356105	0.337527	0.34271	0.376518	0.4716	0.551467	0.557689	0.539457	0.55798	0.581102	0.584314	0.592211	0.605447	0.60325	0.577567	0.5264	0.483376	0.435637	0.394358	0.38526	0.418809	0.521849	0.625168	0.641736	0.620901	0.625294	0.631905	0.600891	0.500312	0.28187	NaN
0.467349	0.614567	0.669169	0.696075	0.750702	0.766017	0.718831	0.666551	0.665428	0.708371	0.758826	NaN	0.691833	0.464645	0.125099	NaN	NaN	NaN	NaN	NaN	NaN	NaN	NaN	NaN	NaN	0.00628378	0.125843	0.162553	0.133325	0.0354675	NaN	0.166693	0.46424	0.643813	0.733511	0.777306	0.807771	0.832834	0.849718	0.865318	0.866139	0.827112	0.752872	0.663901	0.542041	0.36361	0.198093	0.128419	0.110343	0.0856922
0.358519	0.348576	0.338969	0.361857	0.451012	0.507054	0.526053	0.518437	0.496448	0.493205	0.509443	0.531244	0.547148	0.563291	0.588553	0.607054	0.679846	0.714673	0.73198	0.755392	0.777296	0.782523	0.780288	0.792237	0.799668	0.796669	0.801339	0.796246	0.782711	0.786975	0.825591	0.875044	0.907187	0.917123	0.902337	0.851877	0.729278	0.486375	0.192116	0.0829718	0.187936	0.348396	0.491846	0.592754	0.659818	0.708443	0.742215	0.751494	0.721398	0.642217
0.0654095	0.100463	0.119559	0.0627628	NaN	0.029329	0.193572	0.234611	0.185175	0.209086	0.257453	0.275396	0.27029	0.23061	0.139678	0.0404111	0.00857294	NaN	NaN	NaN	NaN	NaN	0.0144717	0.083958	0.131886	0.404267	0.375289	0.302487	0.315787	0.259522	0.166922	0.170357	0.251855	0.361045	0.437812	0.465345	0.470961	0.465799	0.477928	0.517586	0.562544	0.583045	0.589411	0.596797	0.610522	0.625864	0.616491	0.554367	0.411722	0.257343
NaN	NaN	NaN	0.010411	0.0831886	0.16356	0.19526	0.234572	0.26858	0.25993	0.225964	0.176137	0.119117	0.0218503	NaN	NaN	NaN	NaN	NaN	0.108786	0.162131	0.171262	0.122804	0.0337322	NaN	NaN	NaN	NaN	NaN	NaN	NaN	NaN	NaN	NaN	NaN	0.492223	0.602435	0.62984	0.607009	0.570659	0.548394	0.546611	0.544242	0.503815	0.376203	0.278427	0.047497	NaN	NaN	NaN
NaN	NaN	0.025259	0.125986	0.223904	0.275521	0.306773	0.369486	0.444109	0.475981	0.485232	0.525454	0.551355	0.546825	0.519112	0.433188	0.33767	0.279215	0.215644	0.0905453	NaN	NaN	NaN	0.0895534	0.130232	0.174854	0.224481	0.224163	0.174891	0.109353	0.0806354	0.112883	0.170659	0.214287	0.241654	0.26119	0.268073	0.394549	0.388337	0.431188	0.349326	0.146047	0.182095	0.226913	0.235075	0.236767	0.0317473	0.00926296	0.00433285	0.0324026
0.433227	0.509772	0.531372	0.506678	0.48531	0.527089	0.617947	0.696853	0.753242	0.731491	0.620408	0.481023	0.400951	0.447457	0.486774	0.466538	0.417775	0.398703	0.47338	0.552084	0.532985	0.455316	0.391693	0.408283	0.41533	0.40322	0.413923	0.416556	0.364821	0.266906	0.18347	0.150083	0.141067	0.123725	0.0803282	NaN	0.342625	0.512252	0.634019	0.666991	0.650745	0.773937	0.847873	0.861712	0.858304	0.865579	0.852386	0.813906	0.810986	0.81013
0.376495	0.348538	0.252868	0.133967	0.0346496	0.190768	0.309932	0.332754	0.318804	0.265543	0.157326	0.0611099	0.0251353	0.0364191	0.102191	0.187756	0.206297	0.113871	NaN	NaN	NaN	NaN	0.0138455	0.0427004	0.00796646	NaN	NaN	NaN	NaN	NaN	NaN	NaN	NaN	NaN	NaN	0.0838151	0.201337	0.30371	0.399161	0.49159	0.568061	0.629849	0.701588	0.778498	0.832767	0.849924	0.812062	0.680649	0.486355	0.314361
NaN	0.0114272	0.106232	0.166805	0.225184	0.241484	0.196403	0.175724	0.15461	0.0966638	0.0272612	NaN	NaN	NaN	NaN	NaN	NaN	NaN	NaN	NaN	0.0199172	0.0883284	0.193314	0.294792	0.38851	0.475587	0.545639	0.636407	0.678778	0.640524	0.516463	0.382954	0.258402	0.12291	NaN	NaN	0.0747174	0.0809796	0.181531	0.335484	0.459514	0.524601	0.542502	0.545653	0.553484	0.556133	0.536147	0.507052	0.495924	0.451336
0.181183	0.121307	0.0444512	NaN	NaN	NaN	NaN	NaN	NaN	NaN	NaN	NaN	NaN	NaN	NaN	NaN	0.00203528	NaN	NaN	0.0142788	0.10649	0.169517	0.207384	0.223164	0.199977	0.186909	0.224195	0.295107	0.411156	0.512061	0.561078	NaN	NaN	0.00522245	0.076194	0.143502	0.227226	0.328131	0.431019	0.526392	0.61154	0.658453	0.652598	0.615826	0.568451	0.507781	0.440416	0.39326	0.358088	0.336042
NaN	NaN	NaN	NaN	NaN	NaN	NaN	NaN	NaN	NaN	NaN	NaN	NaN	NaN	0.0290847	0.0730846	0.0405165	NaN	NaN	NaN	NaN	NaN	NaN	NaN	0.06581	0.142817	0.186493	0.168116	0.10249	0.0450822	0.0134209	NaN	NaN	NaN	NaN	0.0378202	0.240926	0.390189	0.451447	0.463365	0.471124	0.494185	0.532368	0.575879	0.597238	0.559091	0.501559	0.49283	0.559321	0.629356
NaN	NaN	NaN	NaN	NaN	0.00508177	0.168833	0.297847	0.18237	NaN	NaN	NaN	NaN	NaN	NaN	0.079989	0.0973245	0.0666964	0.0391826	NaN	NaN	NaN	NaN	0.0902353	0.165821	0.13387	0.0322771	NaN	NaN	NaN	NaN	NaN	NaN	NaN	NaN	0.0664967	0.133393	0.139213	0.0840746	0.0474272	0.26759	0.299712	NaN	NaN	NaN	NaN	0.0166327	0.0756021	0.0990401	0.163058
NaN	NaN	NaN	NaN	NaN	NaN	NaN	NaN	0.0472265	0.128083	0.142229	0.0991026	0.0405015	NaN	NaN	NaN	NaN	NaN	NaN	NaN	NaN	NaN	NaN	NaN	NaN	0.0942183	0.169705	0.180307	0.101009	0.0670666	0.138273	0.104717	0.0708508	NaN	NaN	0.136835	0.465694	0.623423	0.654715	0.673198	0.702101	0.694888	0.645826	0.590551	0.563405	0.58234	0.62175	0.636632	0.643739	0.670824
0.564879	0.613484	0.645951	0.6751	0.692531	0.678587	0.624556	0.506224	0.323365	0.144597	0.0719183	NaN	NaN	NaN	NaN	NaN	NaN	0.00256996	0.0517064	0.106624	0.179083	0.247871	0.249969	0.209433	0.221567	0.349418	0.534569	0.636316	0.643579	0.566772	0.450566	0.355363	0.228552	0.10394	0.034213	NaN	NaN	NaN	0.326598	0.351547	0.370905	0.347722	0.188621	NaN	0.177481	0.252227	0.198103	0.0889114	0.0132496	NaN
NaN	0.0181018	NaN	NaN	NaN	NaN	NaN	NaN	NaN	NaN	NaN	0.0153076	0.0597188	0.132776	0.192863	0.193768	0.0808231	NaN	NaN	NaN	NaN	NaN	NaN	NaN	NaN	0.108759	0.178845	0.126842	0.102062	0.111473	0.071143	0.0235522	0.030799	0.0568381	0.0205077	NaN	NaN	NaN	NaN	0.095579	0.18316	0.201745	0.165192	0.0812678	NaN	0.077373	0.273921	0.486429	0.599657	0.605649
0.212462	0.276197	0.33249	0.389266	0.434519	0.443679	0.40204	0.336383	0.289046	0.250957	0.209316	0.184014	0.216138	0.29418	0.361836	0.375799	0.352644	0.305779	0.248993	0.213049	0.189343	0.139856	0.0453052	NaN	NaN	NaN	NaN	NaN	0.000722451	NaN	NaN	NaN	NaN	NaN	NaN	NaN	0.0769472	0.171064	0.210541	0.0394928	NaN	0.2714	0.391272	0.481078	0.513922	0.508552	0.482904	0.438063	0.372495	0.273241
0.704101	0.700025	0.672737	0.640613	0.63434	0.658977	0.695449	0.726679	0.751003	0.772038	0.794249	0.809425	0.811678	0.793939	0.760961	0.730091	0.696953	0.664374	0.630615	0.586234	0.542953	0.496958	0.433896	0.383958	0.333205	0.277646	0.230438	0.175756	0.152068	0.160227	0.149098	0.136934	0.154683	0.215476	0.334483	0.457335	0.50162	0.492594	0.492403	0.544787	0.646914	NaN	0.0765072	0.675859	0.616978	0.63904	0.671851	0.657419	0.634521	0.62611
NaN	NaN	0.0431023	NaN	NaN	0.0821252	0.210706	0.277931	0.242112	0.225672	0.269837	0.320601	0.327765	0.290331	0.288518	0.332954	0.354261	0.345248	0.203898	0.109617	0.0535912	NaN	NaN	NaN	NaN	NaN	0.0314065	0.0698008	0.153419	0.213125	NaN	NaN	0.0328729	0.164154	0.283612	0.407836	0.450794	0.415378	0.332866	0.205897	0.0452746	NaN	NaN	NaN	NaN	0.272381	0.348859	0.388758	NaN	NaN
NaN	NaN	NaN	NaN	NaN	NaN	0.01986	0.0391499	0.0187723	0.0101936	0.0736884	0.187059	0.279763	0.331143	0.344184	0.324382	0.319256	0.362777	0.46671	0.465501	0.280989	0.140897	0.0940492	0.10652	0.105696	0.0642136	0.0252946	0.00622829	NaN	NaN	NaN	NaN	NaN	NaN	NaN	NaN	NaN	NaN	0.0826451	0.239252	0.357287	0.449696	0.501862	0.505155	0.471405	0.40108	0.334928	0.294809	0.250451	0.198678
0.00245739	NaN	NaN	NaN	NaN	0.0630204	0.199911	0.263568	0.291382	0.312073	0.323016	0.26808	0.164753	0.101817	0.0477421	NaN	NaN	NaN	0.0251635	0.0367726	0.0388549	0.0898582	0.225526	0.367113	0.429842	0.425118	0.420034	0.437997	0.449173	0.422183	0.349237	0.305814	0.379853	0.432266	0.413213	0.335465	0.237077	0.110599	NaN	NaN	NaN	NaN	0.174086	0.376317	0.511037	0.589391	0.644547	0.669114	0.620104	0.409092
Ajusted Rsquare of additive model (neuron*bins)
NaN	NaN	NaN	NaN	NaN	NaN	NaN	0.0157228	0.064174	0.0907938	0.0803113	0.0426254	NaN	NaN	NaN	NaN	NaN	NaN	NaN	NaN	NaN	NaN	NaN	0.00491279	0.0705102	0.177397	0.301773	0.387655	0.435084	0.497386	0.562466	0.601752	0.622795	0.617429	0.588821	0.536603	0.453126	0.354535	0.23629	0.0633791	NaN	NaN	0.314583	0.523021	0.57744	0.589468	0.563374	0.478431	0.318619	0.142656
0.0755532	0.145528	0.206283	0.252577	0.335412	0.424835	0.420195	0.445816	0.461166	0.436069	0.485799	0.520412	0.51704	0.509301	0.552311	0.601052	0.112184	NaN	0.0175266	0.0198328	0.0106542	NaN	NaN	0.104486	0.298257	0.428605	0.47212	0.499069	0.539202	0.580021	0.620295	0.664392	0.711783	0.765626	0.824353	0.879291	0.920715	0.946522	0.960388	0.965913	0.963361	0.952504	0.932197	0.896867	0.832715	0.703191	0.384979	NaN	0.3023	0.41164
0.553111	0.614591	0.630355	0.58231	0.424444	0.181599	0.0751503	0.102946	0.12901	0.121206	0.0898654	0.0688528	NaN	NaN	0.0515281	0.0985495	0.0362945	NaN	NaN	NaN	0.0556339	0.0894073	0.109269	0.110512	0.123164	0.170063	0.244178	0.362699	0.474188	0.566268	0.679403	0.771147	0.795479	0.743613	0.648867	0.560756	0.505123	0.482731	0.473253	0.483468	0.496341	0.47187	0.381499	0.287165	0.496638	0.714019	0.778197	0.761365	0.712996	0.657754
0.0172407	0.0150159	0.0559394	0.0451674	0.0257479	0.0559965	0.122028	0.141951	0.108467	0.0931203	0.103768	0.0742612	NaN	NaN	NaN	NaN	0.0743161	0.19643	0.306778	0.277358	0.195314	0.131641	0.0657849	0.0289532	0.0145142	NaN	NaN	NaN	NaN	NaN	NaN	NaN	NaN	NaN	NaN	0.154902	0.508325	0.668635	0.743254	0.775821	0.790391	0.794151	0.786986	0.769331	0.736045	0.658677	0.476082	0.0535308	NaN	0.475174
NaN	0.0267516	0.019874	0.303144	0.537792	0.560828	0.383957	0.404998	0.366833	0.193978	0.00706054	NaN	NaN	0.138908	0.27784	0.152536	NaN	NaN	0.0242115	0.0981247	0.153851	0.169162	0.15743	0.192799	0.213068	0.159926	0.111288	0.050361	0.00367523	0.0401174	0.0999975	0.107242	0.104587	0.120622	0.14861	0.236748	0.387038	0.536216	0.652441	0.732735	0.785987	0.822174	0.845276	0.846188	0.806916	0.708202	0.514183	0.172849	NaN	NaN
NaN	NaN	NaN	NaN	NaN	NaN	NaN	0.0824908	0.108833	0.0965284	0.113398	0.145611	0.201375	0.305793	0.366186	0.364426	0.299615	0.134606	0.0223027	0.0165366	0.00610158	NaN	NaN	NaN	NaN	NaN	NaN	0.00961115	0.161476	0.309179	0.39539	0.387816	0.327132	0.224368	0.0471482	0.195936	0.503835	0.675903	0.760177	0.812828	0.851298	0.873144	0.87449	0.859196	0.828292	0.760616	0.594917	0.238624	0.0303273	0.329227
NaN	NaN	NaN	NaN	NaN	0.0645211	0.142374	0.181513	0.174398	0.163795	0.180733	0.224804	0.313097	0.414568	0.436938	0.403671	0.422206	0.478069	0.491823	0.452224	0.408625	0.429256	0.471269	0.496545	0.535666	0.578076	0.596903	0.590075	0.587626	0.586751	0.56955	0.533304	0.455819	0.358532	0.237871	0.0725919	NaN	NaN	NaN	NaN	0.313102	0.519932	0.550938	0.34345	NaN	NaN	NaN	NaN	0.11755	0.285935
0.306801	0.259714	0.169998	0.0742753	0.00167924	NaN	NaN	NaN	NaN	NaN	NaN	NaN	NaN	NaN	NaN	0.0429132	0.0999809	0.123371	0.119173	0.114703	0.12574	0.13441	0.149954	0.160997	0.15061	0.159664	0.206191	0.2566	0.281827	0.294449	0.32506	0.343862	0.30738	0.248672	0.238666	0.290561	0.380593	0.482974	0.538476	0.538064	0.512448	0.458982	0.347447	0.45011	0.768493	0.916659	0.944792	0.939778	0.925055	0.912267
0.154577	0.262726	0.409525	0.484354	0.480446	0.428133	0.346784	0.278995	0.210265	0.105973	0.0521595	0.0821254	0.204434	0.31819	0.386199	0.471704	0.507766	0.453059	0.36186	0.271039	0.149999	0.00516074	NaN	NaN	NaN	NaN	NaN	NaN	NaN	NaN	0.0712783	0.126858	0.133775	0.131308	0.14346	0.180462	0.21805	0.171769	0.0654134	0.0955576	0.140094	0.094075	0.22811	0.435198	0.482851	0.181636	NaN	NaN	NaN	NaN
0.0350666	0.167455	0.23264	0.174244	0.0668144	0.0237822	0.0591413	0.118044	0.186115	0.25713	0.321225	0.383532	0.447917	0.507987	0.528085	0.499528	0.452209	0.436199	0.449217	0.424731	0.360269	0.319431	0.346186	0.418113	0.468474	0.511079	0.543914	0.563061	0.608003	0.685187	0.725798	0.718315	0.68657	0.650033	0.61729	0.585977	0.55475	0.506857	0.418038	0.310215	0.256859	0.270258	0.312416	0.361163	0.421825	0.484818	0.524177	0.487638	0.268954	NaN
NaN	NaN	NaN	NaN	NaN	NaN	NaN	NaN	NaN	NaN	NaN	0.0976526	0.392821	0.407366	0.419682	0.396061	0.334254	0.295153	0.310967	0.398759	0.533746	0.646889	0.721249	0.766053	0.79625	0.817909	0.848719	0.883025	0.901082	0.904986	0.913258	0.925766	0.943627	0.956091	0.949363	0.932208	0.91601	0.899927	0.878545	0.843879	0.803152	0.770789	0.754843	0.747852	0.715091	0.573583	0.166973	0.293449	0.506055	0.576581
0.189172	0.166653	0.104444	0.0854667	0.145788	0.142067	0.126384	0.210837	0.295877	0.2878	0.278044	0.30453	0.342358	0.343714	0.304765	0.254511	0.189732	0.129838	0.136459	0.150619	0.0775773	NaN	NaN	NaN	NaN	NaN	NaN	NaN	NaN	NaN	0.0761905	0.000148206	0.00723987	0.0409214	0.0135256	NaN	NaN	0.250025	0.543593	0.662291	0.673676	0.63394	0.582621	0.55212	0.567009	0.600139	0.598524	0.540188	0.43524	0.323033
NaN	NaN	NaN	NaN	NaN	NaN	NaN	0.0172709	0.0842737	0.0924061	0.151287	0.26597	0.271954	0.208685	0.132916	0.079541	0.0828416	0.171592	0.26763	0.340822	0.404812	0.400429	0.34449	0.288242	0.24511	0.203292	0.0943139	NaN	NaN	NaN	NaN	NaN	NaN	0.00194195	0.0857341	0.155915	0.196974	0.227086	0.270785	0.331514	0.383445	0.418408	0.411439	0.331866	0.312055	0.444371	0.633518	0.749098	0.78489	0.809523
NaN	NaN	0.148035	0.296661	0.357198	0.272841	0.143214	0.11336	0.145768	0.128488	0.123992	0.167346	0.168803	0.137863	0.128275	0.109531	0.0641523	NaN	NaN	NaN	NaN	NaN	NaN	NaN	NaN	NaN	NaN	NaN	NaN	NaN	NaN	NaN	NaN	NaN	NaN	0.0346442	0.190108	0.25685	0.308736	0.365495	0.393253	0.408635	0.470577	0.572552	0.66489	0.725904	0.769576	0.816246	0.867129	0.90572
NaN	NaN	NaN	NaN	NaN	NaN	NaN	0.0305331	0.0846074	0.128901	0.281636	0.452242	0.399612	0.281617	0.258878	0.306064	0.307151	0.226379	0.212367	0.292457	0.347985	0.344867	0.329028	0.309662	0.237893	0.180794	0.195301	0.263557	0.37823	0.416231	0.335344	0.23193	0.1944	0.234253	0.282089	0.284632	0.252047	0.194026	0.0914097	0.0186941	0.0817584	0.188275	0.245691	0.314038	0.426499	0.533951	0.599245	0.642326	0.658366	0.619026
0.169308	0.0847133	0.0307609	0.0156409	0.0382446	0.0674987	0.0796726	0.0690909	0.0603423	0.0511859	0.0141748	0.00998944	0.113598	0.281735	0.384416	0.401963	0.398115	0.369833	0.33285	0.330553	0.395268	0.476859	0.517763	0.482637	0.363969	0.270677	0.255891	0.283828	0.319379	0.337555	0.349022	0.34788	0.291369	0.230227	0.183382	0.154778	0.222102	0.380716	0.474289	0.478698	0.487228	0.534731	0.552075	0.414808	0.0712898	NaN	NaN	NaN	0.0425859	0.137004
NaN	NaN	NaN	NaN	NaN	0.00134708	0.0991203	0.106768	0.0953381	0.128799	0.204815	0.250115	0.236645	0.277364	0.440005	0.460053	0.308325	0.14623	0.060306	0.0486611	0.0848086	0.149137	0.232009	0.329478	0.434895	0.54354	0.645453	0.720517	0.772991	0.815419	0.847526	0.871589	0.892676	0.913029	0.925614	0.928684	0.926297	0.898731	0.820701	0.6967	0.561013	0.449251	0.362408	0.28562	0.25036	0.226731	0.0878176	NaN	NaN	NaN
0.399629	0.444968	0.465303	0.546905	0.642408	0.695983	0.714339	0.693869	0.634346	0.547335	0.460166	0.391135	0.339758	0.297032	0.273557	0.268503	0.25491	0.216343	0.181586	0.168197	0.149872	0.14662	0.209379	0.292757	0.349433	0.391572	0.432344	0.476317	0.5221	0.568619	0.615227	0.66242	0.706849	0.747058	0.779389	0.798679	0.805991	0.811792	0.822365	0.830507	0.828132	0.811234	0.782713	0.743138	0.699641	0.651701	0.577597	0.44056	0.223848	NaN
0.237625	0.259479	0.310665	0.340227	0.267796	0.131693	NaN	NaN	NaN	NaN	0.0897068	0.17252	0.189354	0.132309	NaN	NaN	NaN	NaN	NaN	0.121132	0.292283	0.3536	0.399016	0.486715	0.600566	0.69807	0.733775	0.748236	0.773297	0.795582	0.816732	0.848052	0.874327	0.884169	0.865828	0.787169	0.659873	0.564256	0.546363	0.574986	0.588904	0.588437	0.603749	0.643065	0.704955	0.781266	0.838201	0.843495	0.799329	0.737195
0.363521	0.345428	0.310002	0.231828	0.121659	0.0318572	0.0020075	NaN	NaN	NaN	0.0461068	0.0414099	0.0299758	0.068428	0.0974298	0.135723	0.160925	0.202829	0.307898	0.433629	0.491983	0.53758	0.611868	0.680238	0.740243	0.797954	0.834741	0.855979	0.87739	0.906353	0.937078	0.958953	0.971682	0.977142	0.976997	0.975404	0.972833	0.972806	0.973529	0.967787	0.952952	0.927492	0.89424	0.861658	0.837217	0.8191	0.81576	0.822131	0.816344	0.803063
NaN	NaN	NaN	0.0330701	0.00960489	NaN	NaN	NaN	0.0330107	0.0482327	0.0421656	NaN	NaN	NaN	0.110004	0.279998	0.433336	0.538201	0.596015	0.639448	0.681071	0.714386	0.73632	0.750578	0.761435	0.769445	0.778436	0.798566	0.826055	0.850828	0.869042	0.887955	0.909938	0.920921	0.915226	0.901017	0.880836	0.843987	0.786864	0.721377	0.662567	0.623289	0.598803	0.59493	0.617026	0.652181	0.68986	0.735364	0.777502	0.78833
NaN	NaN	NaN	NaN	NaN	NaN	NaN	NaN	0.0668398	0.189571	0.233507	0.161244	0.0181081	NaN	NaN	NaN	NaN	NaN	NaN	0.0051581	0.0541442	0.1568	0.293127	0.39516	0.457989	0.439616	0.328336	0.209411	0.133148	0.104729	0.0717526	NaN	NaN	NaN	NaN	NaN	NaN	0.0876094	0.234988	0.399555	0.548256	0.608963	0.607513	0.603784	0.594539	0.55211	0.494136	0.448293	0.419056	0.377223
0.608296	0.629524	0.655393	0.682964	0.712191	0.72712	0.725752	0.738652	0.775759	0.824278	0.871472	0.906029	0.929855	0.948206	0.96196	0.970322	0.973642	0.97487	0.974314	0.970758	0.96363	0.953737	0.941985	0.929582	0.923061	0.922647	0.921685	0.91687	0.910392	0.900485	0.887978	0.872818	0.849634	0.807879	0.734785	0.639427	0.547001	0.479062	0.472853	0.532659	0.599344	0.643571	0.674326	0.696787	0.708945	0.712723	0.714101	0.700085	0.628602	0.40644
0.249471	0.278802	0.286264	0.26736	0.232503	0.213	0.209838	0.174975	0.108127	0.0711656	0.0881194	0.12433	0.140984	0.146718	0.175703	0.205414	0.263812	0.324987	0.351552	0.341693	0.34217	0.385029	0.433665	0.45708	0.462959	0.463995	0.467001	0.451808	0.40228	0.322593	0.212836	0.142061	0.207956	0.361979	0.523724	0.642173	0.723445	0.789909	0.847659	0.882478	0.891131	0.884075	0.861296	0.81838	0.758523	0.698117	0.641409	0.554143	0.386101	0.130813
0.108405	0.138987	0.152362	0.192909	0.293332	0.358125	0.316531	0.25341	0.148646	0.00946951	0.186981	0.232353	0.264068	0.342086	0.464546	0.523582	0.479597	0.437157	0.429159	0.419816	0.39572	0.366519	0.29494	0.165747	0.00263019	NaN	NaN	NaN	NaN	NaN	NaN	0.240581	0.515237	0.689876	0.776122	0.816677	0.827891	0.817812	0.800313	0.776976	0.745877	0.712346	0.675911	0.632149	0.562988	0.451194	0.284076	0.0459569	NaN	0.000166948
NaN	NaN	NaN	NaN	NaN	NaN	NaN	NaN	NaN	NaN	NaN	NaN	NaN	NaN	0.0533929	0.372689	0.609753	0.602716	0.448902	0.286516	0.20167	0.244676	0.357315	0.468331	0.579908	0.651421	0.680603	0.694971	0.709564	0.73568	0.768204	0.791147	0.804461	0.807568	0.800297	0.79328	0.788099	0.781165	0.766794	0.736378	0.685706	0.631731	0.573503	0.52182	0.514942	0.49799	0.444387	0.385154	0.34135	0.309972
NaN	NaN	NaN	NaN	NaN	NaN	NaN	NaN	NaN	NaN	NaN	NaN	NaN	NaN	NaN	NaN	NaN	NaN	NaN	NaN	NaN	NaN	NaN	0.0219862	0.120025	0.179361	0.196958	0.190329	0.194266	0.15785	0.0432792	NaN	NaN	0.00728801	0.0912327	0.198092	0.280777	0.313935	0.296366	0.238191	0.144053	0.0249121	NaN	NaN	NaN	NaN	0.0234482	0.0950067	0.156838	0.286845
0.0387771	0.0480509	0.0400815	NaN	NaN	NaN	NaN	NaN	NaN	NaN	NaN	NaN	NaN	NaN	0.107927	NaN	NaN	NaN	NaN	0.0368573	0.101632	0.115427	0.119396	0.0261708	NaN	NaN	NaN	NaN	NaN	0.00147938	NaN	0.00472356	0.032947	0.0505524	0.117532	0.202726	0.202726	0.0262109	NaN	NaN	0.161389	0.320276	0.452868	0.569505	0.600221	0.582364	0.5647	0.555851	0.582267	0.591745
0.245601	0.276544	0.326314	0.37738	0.412153	0.443159	0.493566	0.546047	0.598668	0.678962	0.772198	0.827067	0.839884	0.834657	0.791626	0.714498	0.656325	0.623805	0.574996	0.522669	0.51203	0.540293	0.571977	0.590886	0.605128	0.618822	0.649649	0.687438	0.714748	0.751103	0.798459	0.843043	0.895641	0.93881	0.967418	0.98453	0.986317	0.979888	0.968882	0.956734	0.942346	0.919801	0.889833	0.856319	0.811206	0.741434	0.634511	0.482162	0.285777	0.0690231
0.829074	0.802508	0.736334	0.618755	0.505309	0.460418	0.444656	0.432014	0.432171	0.439349	0.442755	0.43953	0.451177	0.477198	0.488921	0.490129	0.511603	0.537463	0.511545	0.422142	0.342599	0.323345	0.369479	0.462086	0.581175	0.685745	0.762262	0.807326	0.836629	0.852766	0.864998	0.893981	0.928513	0.952352	0.966122	0.974679	0.980367	0.977875	0.96646	0.947596	0.922773	0.88809	0.840934	0.786504	0.720833	0.637244	0.528476	0.376769	0.169646	NaN
0.567124	0.596091	0.609254	0.559869	0.456939	0.382382	0.317591	0.224377	0.119913	0.0719737	0.0828874	0.124127	0.168403	0.207123	0.279675	0.348992	0.362282	0.369966	0.359968	0.28229	0.19102	0.10933	0.0224087	NaN	NaN	NaN	NaN	NaN	NaN	NaN	NaN	NaN	NaN	NaN	NaN	NaN	NaN	NaN	0.0390651	0.0796742	0.141036	0.224853	0.37417	0.556478	0.651536	0.671746	0.644207	0.593038	0.542086	0.508418
0.193518	0.12246	0.0273134	NaN	NaN	NaN	0.0673915	0.190269	0.22528	0.241143	0.300664	0.308216	0.258182	0.201487	0.115938	0.028676	NaN	NaN	NaN	0.0618718	0.146672	0.241479	0.289373	0.264473	0.235014	0.223704	0.229895	0.245428	0.26135	0.292534	0.325375	0.326715	0.318293	0.319058	0.354154	0.442219	0.54525	0.5962	0.563042	0.474484	0.392015	0.31769	0.234715	0.160507	0.118525	0.103516	0.10737	0.0868274	0.0428215	NaN
0.493373	0.477005	0.374983	0.241725	0.121117	NaN	NaN	NaN	NaN	NaN	NaN	NaN	0.00559914	0.0323017	NaN	NaN	0.0152282	0.173083	0.282171	0.336959	0.369726	0.440398	0.518653	0.548159	0.553015	0.527693	0.474254	0.426974	0.4394	0.520594	0.655353	0.772597	0.830089	0.83665	0.807815	0.745469	0.663556	0.569847	0.430911	0.229303	0.190467	0.228351	0.14424	0.0545871	0.0743129	0.176837	0.248512	0.244168	0.170661	0.0786892
NaN	NaN	NaN	NaN	NaN	NaN	NaN	NaN	NaN	NaN	NaN	NaN	NaN	NaN	NaN	NaN	NaN	NaN	NaN	NaN	NaN	NaN	NaN	NaN	NaN	NaN	NaN	0.12455	0.20313	0.304029	0.482775	0.595912	0.580295	0.519455	0.494772	0.508935	0.533808	0.588564	0.665299	0.724851	0.764434	0.797247	0.806717	0.774929	0.728732	0.675951	0.632713	0.643956	0.698937	0.753023
0.313202	0.365068	0.400798	0.443516	0.478523	0.512031	0.57843	0.645684	0.676893	0.684019	0.667603	0.626016	0.581873	0.543257	0.525927	0.535892	0.544966	0.532297	0.502682	0.484843	0.504878	0.563774	0.637031	0.684567	0.685906	0.661371	0.64232	0.650434	0.669919	0.670821	0.658881	0.646594	0.636939	0.653779	0.702612	0.739692	0.736228	0.691982	0.645024	0.615471	0.587387	0.554599	0.535082	0.535027	0.527157	0.4994	0.445502	0.356659	0.270336	0.208544
0.384021	0.481221	0.549702	0.565545	0.525347	0.468632	0.465099	0.522348	0.565833	0.550655	0.499917	0.438648	0.35003	0.237161	0.168788	0.177184	0.242042	0.294923	0.277893	0.221972	0.170821	0.13509	0.121052	0.23511	0.281155	0.283306	0.302291	0.336454	0.353212	0.347291	0.341749	0.338952	0.336764	0.344585	0.374502	0.416265	0.446965	0.454109	0.444226	0.42824	0.409127	0.401783	0.417538	0.418839	0.329311	0.0662771	0.00599671	0.0298372	0.0226763	0.0669372
0.0352405	0.00142749	0.0260219	0.0784979	0.100343	0.0967346	0.0843473	0.0879401	0.127047	0.19502	0.241223	0.239883	0.20193	0.139517	0.105905	0.0963152	0.0744639	0.0463906	0.0290024	0.0222695	0.0261533	0.0577061	0.117804	0.191098	0.273751	0.378254	0.476961	0.531391	0.539777	0.53971	0.522612	0.429331	0.195982	0.0407253	0.205249	0.378459	0.508182	0.592764	0.625914	0.620256	0.597187	0.593001	0.651474	0.718383	0.736647	0.749189	0.785977	0.818298	0.81599	0.778132
0.728253	0.737956	0.758147	0.787377	0.822333	0.861269	0.872953	0.850377	0.825738	0.792087	0.721412	0.637315	0.58076	0.545262	0.51761	0.503367	0.5037	0.515994	0.539034	0.570322	0.62522	0.712825	0.784733	0.773884	0.677777	0.535755	0.344755	0.150458	0.0285993	0.036604	0.088889	0.108089	0.102241	0.1001	0.0982248	0.0751102	0.0632868	0.128962	0.219995	0.19522	0.0739382	0.20095	0.438134	0.574558	0.649742	0.704518	0.755833	0.796212	0.822546	0.841976
NaN	0.0175465	0.0250926	NaN	NaN	NaN	0.00116874	0.0471417	0.116097	0.2043	0.295873	0.382086	0.474092	0.572215	0.639854	0.685551	0.686252	0.608418	0.518587	0.456108	0.401725	0.337971	0.227843	0.0761414	NaN	NaN	NaN	NaN	NaN	NaN	0.107742	0.286081	0.361253	0.400942	0.397118	0.297911	0.172815	0.138261	0.165351	0.222456	0.294456	0.360128	0.424739	0.484648	0.544616	0.61103	0.657561	0.652715	0.580148	0.440089
0.36791	0.421895	0.431845	0.395463	0.349853	0.299357	0.242099	0.192822	0.179284	0.197174	0.232959	0.283463	0.329841	0.352608	0.349797	0.326348	0.291416	0.249785	0.216054	0.20692	0.223582	0.279105	0.350448	0.396511	0.413896	0.424098	0.446958	0.475587	0.49144	0.48843	0.486084	0.51453	0.577064	0.64423	0.703444	0.766712	0.832278	0.881256	0.884553	0.818093	0.704223	0.600005	0.531157	0.471637	0.427636	0.41119	0.379344	0.363538	0.396273	0.458173
0.421426	0.376359	0.368973	0.373339	0.370546	0.350265	0.330922	0.329052	0.325595	0.316415	0.295696	0.257774	0.203713	0.136145	0.0762655	0.0331417	NaN	NaN	NaN	NaN	NaN	NaN	NaN	NaN	NaN	0.121969	0.253386	0.358644	0.448165	0.512113	0.541163	0.495871	0.374118	0.204624	0.0137614	NaN	NaN	NaN	NaN	NaN	NaN	NaN	NaN	NaN	0.0433606	0.209453	0.30472	0.2831	0.248195	0.223701
0.220653	0.244342	0.220278	0.161997	0.103275	0.084675	0.0985323	0.112092	0.13221	0.177067	0.184972	0.102746	0.0345442	NaN	NaN	NaN	NaN	NaN	NaN	NaN	NaN	NaN	NaN	NaN	NaN	NaN	NaN	NaN	NaN	NaN	0.281114	0.516845	0.619117	0.680157	0.715907	0.717096	0.67526	0.565596	0.400055	0.29635	0.277209	0.266351	0.180244	NaN	NaN	NaN	0.0179448	0.222517	0.436406	0.608975
NaN	NaN	NaN	NaN	NaN	NaN	NaN	NaN	NaN	0.0193968	0.0874447	0.108753	0.116526	0.163803	0.213356	0.216493	0.209205	0.190093	0.165994	0.161856	0.181526	0.228579	0.282102	0.3241	0.373953	0.402848	0.402034	0.410942	0.398998	0.355875	0.342023	0.386085	0.456903	0.513081	0.548224	0.573221	0.580411	0.556066	0.476079	0.338655	0.149858	NaN	NaN	NaN	0.0911268	0.271609	0.43051	0.518783	0.465971	0.283795
NaN	NaN	NaN	NaN	NaN	NaN	NaN	NaN	NaN	NaN	NaN	NaN	NaN	NaN	0.0396435	0.117901	0.164678	0.194184	0.191343	0.106911	0.0060512	NaN	NaN	NaN	NaN	NaN	NaN	NaN	NaN	0.0559816	0.172822	0.300326	0.401947	0.44248	0.460066	0.48052	0.474742	0.384511	0.271536	0.227355	0.20247	0.156151	0.12179	0.115681	0.149256	0.216853	0.238739	0.18099	0.123449	0.215157
0.439753	0.447875	0.449286	0.441575	0.429869	0.405734	0.372777	0.343406	0.321039	0.305132	0.287091	0.278989	0.30113	0.345132	0.389933	0.429175	0.441616	0.425179	0.397941	0.352135	0.273424	0.189533	0.151562	0.252334	0.370579	0.477811	0.577	0.319588	NaN	NaN	0.0282646	0.201573	0.305051	0.430701	0.558631	0.653977	0.716777	0.701743	0.612145	0.504674	0.452154	0.45841	0.463468	0.457059	0.462123	0.480329	0.476561	0.387041	0.220341	0.0813586
0.565291	0.539767	0.530039	0.546672	0.580157	0.627732	0.682947	0.717364	0.724474	0.741282	0.764158	0.767592	0.757542	0.754212	0.762494	0.759235	0.735246	0.721286	0.729187	0.737792	0.729394	0.70105	0.668054	0.634205	0.59663	0.560772	0.51048	0.406237	0.246487	0.274519	0.343727	0.319406	0.181554	0.146919	0.468867	0.678754	0.787466	0.823671	0.81314	0.771415	0.670323	0.462554	0.192215	NaN	0.118059	0.311368	0.479407	0.617387	0.704735	0.76372
0.512051	0.576095	0.632964	0.674097	0.712303	0.75847	0.813294	0.859913	0.87993	0.880799	0.869805	0.85128	0.841153	0.84481	0.852246	0.852085	0.84123	0.83162	0.829513	0.82938	0.823534	0.799216	0.75998	0.726149	0.694185	0.649141	0.593461	0.520033	0.413813	0.290618	0.195335	0.288956	0.37157	0.237598	0.378502	0.601966	0.743186	0.82603	0.860456	0.863532	0.826166	0.714339	0.546465	0.422407	0.473516	0.5632	0.627075	0.670695	0.690545	0.706111
NaN	NaN	NaN	NaN	NaN	0.0478498	0.0835243	0.0095647	NaN	NaN	NaN	NaN	NaN	NaN	NaN	NaN	NaN	NaN	NaN	NaN	NaN	NaN	NaN	NaN	NaN	NaN	NaN	NaN	0.0373659	0.12452	0.234058	0.379632	0.524625	0.675709	0.753874	0.782479	0.787799	0.774799	0.750154	0.727601	0.714727	0.706493	0.693671	0.666786	0.608673	0.499148	0.352904	0.228766	0.148233	0.105549
NaN	NaN	NaN	NaN	NaN	0.0448477	0.0835243	0.0095647	NaN	NaN	NaN	NaN	NaN	NaN	NaN	NaN	NaN	NaN	NaN	NaN	NaN	NaN	NaN	NaN	NaN	NaN	NaN	NaN	0.0312856	0.118885	0.229153	0.374801	0.489915	0.608007	0.689172	0.729343	0.742002	0.731059	0.706048	0.683848	0.671168	0.662193	0.648821	0.623137	0.567351	0.457652	0.309788	0.191093	0.120626	0.0856662
0.0767864	NaN	NaN	NaN	NaN	NaN	NaN	NaN	NaN	NaN	NaN	NaN	NaN	NaN	NaN	NaN	NaN	NaN	NaN	NaN	NaN	NaN	NaN	NaN	0.0258651	0.0331316	0.0407733	0.050563	0.0434941	0.030874	0.0379886	0.135898	0.385954	0.7415	0.850157	0.847597	0.829651	0.806732	0.774464	0.751203	0.755533	0.773549	0.786424	0.787626	0.775315	0.744533	0.676381	0.561614	0.444364	0.388186
0.232722	0.256242	0.206104	0.10259	NaN	NaN	NaN	NaN	NaN	0.0540886	0.151753	0.20955	0.28679	0.40423	0.50038	0.593751	0.683114	0.718795	0.71502	0.71358	0.717246	0.71133	0.698494	0.69454	0.694648	0.684791	0.672732	0.668631	0.673775	0.670429	0.646564	0.613805	0.591079	0.567091	0.528899	0.492676	0.462038	0.423296	0.383675	0.351133	0.278048	0.040161	NaN	0.299	0.535037	0.687297	0.771064	0.813533	0.833903	0.846272
0.497608	0.518858	0.485024	0.495157	0.568414	0.628341	0.650999	0.666146	0.684932	0.717324	0.75424	0.781983	0.795545	0.799459	0.818049	0.845574	0.862061	0.865886	0.854267	0.833677	0.819909	0.817826	0.82272	0.832643	0.849326	0.869587	0.888961	0.901771	0.875805	0.79645	0.680545	0.521736	0.344088	0.171317	0.00939743	NaN	NaN	NaN	0.0633633	0.232357	0.316402	0.368821	0.438655	0.502768	0.520593	0.474037	0.354192	0.187489	NaN	NaN
0.619202	0.593716	0.589233	0.590961	0.566631	0.527923	0.527822	0.568168	0.5893	0.572112	0.567862	0.56994	0.59139	0.626616	0.635196	0.611038	0.582585	0.588032	0.616024	0.634575	0.639147	0.644914	0.645013	0.640568	0.652161	0.679401	0.708877	0.72363	0.722097	0.714568	0.707828	0.710085	0.721769	0.732526	0.731225	0.72223	0.667076	0.516842	0.19503	NaN	NaN	NaN	NaN	0.0554314	0.122121	0.165395	0.184791	0.143271	0.0471183	0.020521
0.569965	0.620134	0.640044	0.631358	0.565515	0.457464	0.372137	0.344047	0.331545	0.31473	0.310272	0.314816	0.289513	0.220121	0.142584	0.0909553	0.053146	0.0147583	NaN	NaN	NaN	NaN	0.0512319	0.144434	0.219135	0.247954	0.260203	0.290409	0.338995	0.397941	0.471431	0.554846	0.615005	0.637245	0.648127	0.666752	0.686347	0.695754	0.697969	0.697844	0.696928	0.694575	0.689278	0.680161	0.663895	0.627944	0.560424	0.519602	0.534398	0.43188
0.358953	0.230707	0.120007	0.00492198	NaN	NaN	NaN	NaN	NaN	NaN	NaN	NaN	NaN	0.0102685	0.0775221	0.160801	0.227548	0.254838	0.284148	0.329927	0.375336	0.416749	0.444327	0.468819	0.520356	0.586321	0.64555	0.690267	0.720764	0.750145	0.767082	0.74621	0.678921	0.58256	0.484035	0.403474	0.342425	0.301155	0.267607	0.256488	0.283526	0.328306	0.374701	0.414968	0.430952	0.417522	0.390159	0.356728	0.237173	0.102884
0.494386	0.489455	0.490406	0.478159	0.45399	0.438842	0.459911	0.487839	0.47769	0.467418	0.466207	0.443415	0.413812	0.406795	0.427727	0.441914	0.425215	0.414274	0.454686	0.518903	0.554942	0.565272	0.588729	0.625077	0.647346	0.668503	0.7182	0.77065	0.787952	0.774146	0.756619	0.72786	0.655748	0.570113	0.531501	0.522039	0.520038	0.507663	0.476405	0.451875	0.467231	0.509206	0.552732	0.575086	0.556159	0.484705	0.324415	0.129236	NaN	NaN
0.596446	0.532766	0.47559	0.436683	0.40377	0.354894	0.301644	0.251808	0.21164	0.185938	0.165859	0.14802	0.124077	0.074226	0.0065451	NaN	NaN	NaN	NaN	NaN	NaN	NaN	0.127772	0.302776	0.441929	0.550407	0.637013	0.698475	0.720305	0.712677	0.708544	0.726749	0.750144	0.771729	0.806044	0.859439	0.905148	0.933151	0.948056	0.944692	0.924733	0.903055	0.886451	0.866835	0.832906	0.779535	0.690415	0.556115	0.410489	0.32586
0.143097	0.17139	0.180811	0.230995	0.322294	0.405557	0.474275	0.549034	0.618182	0.636346	0.59749	0.61261	0.686458	0.746691	0.760108	0.766719	0.799494	0.836804	0.853243	0.847828	0.825094	0.786773	0.722761	0.669678	0.664207	0.686997	0.722126	0.75719	0.777855	0.79142	0.795781	0.793811	0.786952	0.764528	0.721806	0.669957	0.603252	0.48591	0.329173	0.194483	0.113706	0.0713007	0.0237484	0.0257076	0.133369	0.26078	0.402428	0.51726	0.579255	0.628567
0.928664	0.921563	0.901162	0.868623	0.831751	0.795673	0.759071	0.718056	0.670594	0.621291	0.581896	0.556501	0.530799	0.501388	0.489677	0.496851	0.510951	0.519855	0.511094	0.487633	0.457608	0.430814	0.418326	0.411958	0.392422	0.356115	0.316463	0.284867	0.256677	0.230191	0.207708	0.178884	0.135431	0.0913977	0.0620899	0.0417579	0.037522	0.0527133	0.0666873	0.0672738	0.0619482	0.0127234	NaN	NaN	NaN	NaN	0.0012125	0.0232602	0.0407661	0.094085
0.0505803	0.0867881	0.104783	0.1107	0.105876	0.0951483	0.0699354	0.0157163	NaN	NaN	NaN	NaN	NaN	NaN	NaN	NaN	NaN	NaN	NaN	NaN	0.0518836	0.191278	0.340164	0.481016	0.603832	0.693686	0.745121	0.767817	0.777598	0.796274	0.832697	0.87365	0.904048	0.922266	0.934125	0.932884	0.914656	0.8746	0.811507	0.732314	0.638922	0.528832	0.419162	0.335505	0.29297	0.295498	0.312172	0.304644	0.257812	0.193468
0.840801	0.858923	0.873704	0.877508	0.874709	0.867208	0.853912	0.836218	0.821022	0.808131	0.791935	0.770718	0.758784	0.762664	0.770896	0.782527	0.79528	0.804147	0.810804	0.814827	0.81333	0.81088	0.806939	0.799659	0.796997	0.793168	0.788087	0.792765	0.80224	0.809769	0.815456	0.819544	0.81904	0.808895	0.775307	0.700889	0.573386	0.41594	0.309274	0.352533	0.511371	0.660079	0.763727	0.831859	0.877347	0.906157	0.917534	0.897278	0.802265	0.517631
0.911219	0.909829	0.906561	0.897668	0.891341	0.88207	0.859454	0.823905	0.788814	0.76797	0.747636	0.728122	0.739691	0.771262	0.778535	0.775155	0.793522	0.821731	0.852774	0.875547	0.888591	0.901915	0.898784	0.865797	0.828917	0.800354	0.778542	0.762763	0.740981	0.711761	0.694324	0.702805	0.716871	0.713106	0.67594	0.600906	0.474456	0.265649	0.0231112	NaN	0.0522658	0.297305	0.523981	0.689796	0.806125	0.876274	0.901892	0.856841	0.631599	0.156959
0.0824677	0.158591	0.298794	0.468597	0.602483	0.631446	0.59377	0.55907	0.569899	0.61949	0.686263	0.758424	0.781022	0.704864	0.559904	0.426422	0.324489	0.261902	0.227257	0.200831	0.238365	0.332355	0.46426	0.581088	0.654845	0.656597	0.559529	0.438229	0.390199	0.361612	0.31224	0.265501	0.254378	0.274129	0.311419	0.366984	0.408198	0.406482	0.356647	0.307305	0.293287	0.294831	0.165793	NaN	0.260393	0.49898	0.563953	0.541567	0.494704	0.502578
0.262655	0.371601	0.461266	0.558425	0.603131	0.576294	0.5358	0.496872	0.468243	0.466375	0.501493	0.553014	0.573428	0.560334	0.533461	0.496693	0.437606	0.376709	0.331012	0.310719	0.354093	0.458603	0.584546	0.689679	0.763359	0.761897	0.626522	0.447001	0.36089	0.311145	0.262625	0.236041	0.223051	0.205677	0.203901	0.274669	0.413329	0.484352	0.431821	0.383408	0.336816	0.280472	0.160142	0.202053	0.565072	0.693363	0.712231	0.649423	0.533897	0.45108
NaN	NaN	NaN	NaN	NaN	0.0213303	0.0960664	0.19467	0.264952	0.2854	0.257822	0.236777	0.265064	0.320576	0.385742	0.453598	0.521048	0.583819	0.607285	0.596657	0.563902	0.48948	0.401916	0.347105	0.324177	0.307921	0.318694	0.39942	0.556581	0.715311	0.822235	0.876844	0.87452	0.82846	0.776959	0.722763	0.635311	0.489338	0.306757	0.211109	0.27079	0.361711	0.41707	0.447737	0.402804	0.190624	NaN	NaN	0.29241	0.648264
NaN	NaN	NaN	NaN	0.0349342	0.0797712	0.120115	0.167866	0.204629	0.231696	0.244168	0.253336	0.284932	0.333632	0.380546	0.425112	0.484902	0.56332	0.608638	0.591262	0.534247	0.449788	0.362533	0.308846	0.285376	0.283086	0.312372	0.392669	0.519919	0.642601	0.733555	0.802411	0.829889	0.807225	0.767574	0.711315	0.605143	0.432772	0.236465	0.139018	0.213657	0.345155	0.432459	0.461108	0.381453	0.077497	NaN	NaN	0.382779	0.665889
0.408519	0.559227	0.704124	0.816829	0.890306	0.930329	0.944086	0.939129	0.922607	0.902002	0.883831	0.867147	0.846529	0.825626	0.812443	0.806769	0.803885	0.805145	0.810144	0.813692	0.811835	0.802863	0.793147	0.787669	0.773371	0.738008	0.67564	0.57592	0.403187	0.107712	NaN	0.0457459	0.294553	0.439891	0.509749	0.530976	0.499516	0.404231	0.237438	0.000278085	NaN	NaN	0.0233811	0.287159	0.487762	0.634743	0.730314	0.745577	0.614066	0.253138
0.191211	0.284914	0.284241	0.25318	0.203619	0.118301	0.053577	0.0404746	0.0549581	0.128308	0.277501	0.330141	0.318662	0.306645	0.270816	0.224791	0.268193	0.359292	0.396089	0.404189	0.479093	0.686246	0.834506	0.794443	0.797091	0.806158	0.797819	0.799092	0.752852	0.669226	0.625262	0.59997	0.520248	0.285166	NaN	0.022633	0.391868	0.58863	0.696917	0.757171	0.786407	0.78211	0.744917	0.676165	0.587752	0.503843	0.438752	0.405969	0.402752	0.399428
0.226919	0.0441367	NaN	0.0161895	0.124316	0.285264	0.373483	0.323201	0.179421	0.131584	0.121845	NaN	NaN	NaN	0.024422	0.0723469	0.145901	0.2811	0.467632	0.599381	0.651679	0.646007	0.657777	0.726441	0.811021	0.893087	0.933033	0.927546	0.914262	0.911759	0.915838	0.908961	0.882562	0.837659	0.787882	0.749463	0.709415	0.660873	0.621563	0.58984	0.534008	0.440922	0.323384	0.202208	0.112984	0.11181	0.182986	0.319286	0.588386	0.746699
0.546686	0.360661	0.145957	NaN	NaN	NaN	NaN	NaN	0.00605924	0.0621941	0.122447	0.168668	0.185785	0.194942	0.215263	0.220494	0.195894	0.174567	0.18877	0.231464	0.304606	0.422528	0.584978	0.734602	0.822653	0.859046	0.877862	0.890693	0.897316	0.902421	0.909668	0.915679	0.910265	0.894027	0.86709	0.826942	0.7765	0.726531	0.68871	0.652849	0.612864	0.564269	0.509117	0.470819	0.46536	0.480787	0.500424	0.514088	0.517428	0.5034
0.399619	0.268947	0.124089	0.0425465	0.0489414	0.0424355	0.010698	0.031612	0.101404	0.149768	0.190272	0.232787	0.264119	0.285575	0.282977	0.263698	0.262534	0.280129	0.313696	0.367686	0.439119	0.5326	0.643536	0.750855	0.829261	0.868222	0.891595	0.913274	0.92766	0.93766	0.939018	0.931503	0.919188	0.896557	0.867388	0.8301	0.774598	0.706599	0.642777	0.598134	0.572562	0.557019	0.553478	0.561931	0.574464	0.587647	0.608501	0.628868	0.634303	0.620417
0.324178	0.396885	0.319713	0.138995	NaN	NaN	NaN	NaN	NaN	NaN	NaN	0.0688743	0.234038	0.265459	0.293918	0.382055	0.443989	0.48407	0.540863	0.597648	0.601551	0.566704	0.497489	0.399474	0.335259	0.298241	0.285813	0.303527	0.314779	0.330235	0.361518	0.366241	0.352051	0.324615	0.273354	0.22362	0.173966	0.18849	0.319772	0.467919	0.579978	0.631193	0.622064	0.577752	0.504083	0.387558	0.303262	0.366738	0.476835	0.58469
0.0335499	0.0498443	0.0740905	0.109206	0.138695	0.17454	0.209077	0.228508	0.250126	0.26624	0.261871	0.278276	0.329545	0.370015	0.391536	0.386333	0.380675	0.389845	0.39488	0.416518	0.46565	0.48341	0.467351	0.4742	0.498094	0.538282	0.586064	0.629239	0.666258	0.697608	0.724693	0.750678	0.786363	0.822132	0.847125	0.858401	0.863234	0.869039	0.869235	0.860461	0.840877	0.80972	0.752311	0.639206	0.449164	0.227075	0.290259	0.436388	0.521428	0.571629
NaN	NaN	NaN	NaN	NaN	NaN	NaN	NaN	NaN	NaN	NaN	NaN	0.112069	0.228933	0.287197	0.311552	0.37454	0.484257	0.555238	0.583263	0.597686	0.622357	0.66238	0.686086	0.679404	0.680469	0.73566	0.791848	0.813123	0.803509	0.776456	0.735174	0.685482	0.662372	0.663201	0.667736	0.663693	0.637168	0.59793	0.569511	0.550326	0.511495	0.443392	0.382614	0.358604	0.346369	0.312251	0.245658	0.171295	0.103785
0.376987	0.336112	0.272978	0.174626	0.128114	0.0929224	0.109372	0.172287	0.178277	0.111475	0.0271462	NaN	NaN	NaN	NaN	NaN	0.0254165	0.0370166	0.0324022	0.052822	0.101936	0.152585	0.217619	0.284934	0.251339	0.123461	0.0826664	0.174014	0.199046	0.110007	NaN	NaN	NaN	0.00409112	0.381716	0.651015	0.708141	0.630873	0.522833	0.3592	0.125086	NaN	NaN	NaN	0.0633196	0.211487	0.315032	0.434762	0.589573	0.749461
0.216456	0.22748	0.290242	0.293296	0.202691	0.0401002	NaN	NaN	NaN	NaN	NaN	NaN	NaN	NaN	NaN	NaN	NaN	NaN	NaN	NaN	NaN	NaN	NaN	NaN	NaN	0.0813235	0.130686	0.123961	0.0545724	NaN	NaN	NaN	NaN	NaN	0.31929	0.554682	0.580052	0.501884	0.385453	0.215483	0.0149767	NaN	NaN	NaN	0.0190338	0.16586	0.27843	0.414488	0.587765	0.753901
NaN	0.0854512	0.193042	0.202233	0.189665	0.250658	0.308343	0.323935	0.388679	0.497354	0.522297	0.441996	0.318942	0.196617	0.0782714	NaN	NaN	NaN	NaN	NaN	NaN	NaN	NaN	0.0139853	0.0240727	0.0565719	0.108696	0.14605	0.196648	0.26633	0.297126	0.269039	0.189919	0.129719	0.124878	0.120592	0.0459371	0.202585	0.393107	0.422239	0.404222	0.388885	0.39057	0.406346	0.413274	0.394991	0.345026	0.270686	0.171849	0.0481106
0.239101	0.291126	0.374199	0.411973	0.482322	0.605166	0.66148	0.666759	0.720833	0.774907	0.755185	0.69497	0.622357	0.531095	0.398928	0.207903	NaN	NaN	NaN	NaN	NaN	NaN	NaN	NaN	NaN	NaN	NaN	NaN	NaN	NaN	0.00461041	0.0511487	0.0724177	0.124635	0.142009	0.128242	0.258294	0.452494	0.57574	0.609206	0.617777	0.626061	0.63033	0.631349	0.619221	0.58423	0.52352	0.440615	0.316122	0.134485
NaN	NaN	NaN	0.157169	0.258197	0.273806	0.206158	0.115424	0.12853	0.216381	0.300812	0.379121	0.461055	0.490979	0.4661	0.444426	0.450517	0.447399	0.383502	0.376012	0.438042	0.524428	0.676086	0.802713	0.709026	0.441273	0.160811	NaN	NaN	NaN	NaN	NaN	NaN	NaN	NaN	NaN	NaN	0.129567	0.330557	0.451169	0.510044	0.540754	0.567434	0.51579	0.381496	0.310056	0.246094	0.127148	0.193377	0.259862
0.00281887	NaN	NaN	NaN	NaN	NaN	0.08715	0.193736	0.272164	0.346857	0.364428	0.405404	0.495296	0.568288	0.602184	0.639825	0.693756	0.728781	0.693872	0.651921	0.65914	0.649343	0.567724	0.382361	0.197447	0.0796485	NaN	NaN	NaN	NaN	NaN	NaN	NaN	NaN	NaN	NaN	NaN	NaN	NaN	NaN	0.0604402	0.1637	0.266978	0.368609	0.455247	0.497587	0.466585	0.304697	0.0517277	0.246531
NaN	NaN	NaN	NaN	0.178075	0.366423	0.504564	0.607103	0.673028	0.684352	0.672998	0.687265	0.74277	0.803098	0.821189	0.803915	0.779855	0.751899	0.702135	0.669055	0.670576	0.640644	0.530848	0.355057	0.206096	0.120854	0.0488178	NaN	NaN	NaN	NaN	NaN	NaN	NaN	NaN	NaN	NaN	NaN	NaN	NaN	NaN	0.0222057	0.128132	0.24639	0.365138	0.446289	0.46168	0.402232	0.297924	0.244115
0.152756	0.0652606	0.00108516	0.00338966	NaN	NaN	NaN	NaN	0.0219549	0.184457	0.333496	0.424683	0.426106	0.326934	0.233967	0.226611	0.289907	0.307472	0.240319	0.197015	0.2222	0.293448	0.350797	0.365167	0.353394	0.320498	0.265207	0.143258	NaN	NaN	NaN	NaN	NaN	NaN	NaN	NaN	NaN	NaN	NaN	NaN	NaN	0.0640191	0.146295	0.23147	0.316409	0.400768	0.480489	0.545938	0.587388	0.58588
NaN	NaN	NaN	NaN	NaN	NaN	NaN	NaN	NaN	NaN	NaN	NaN	NaN	NaN	NaN	NaN	NaN	NaN	NaN	NaN	NaN	0.0507605	0.106413	0.198274	0.295815	0.340297	0.345088	0.351659	0.359904	0.37831	0.430238	0.486818	0.522937	0.547056	0.60156	0.713967	0.818715	0.854715	0.839007	0.803574	0.750619	0.695185	0.670854	0.674708	0.686422	0.713821	0.756759	0.763515	0.723775	0.643977
NaN	0.0521322	0.12015	0.129274	0.124015	0.118927	0.10864	0.0893702	0.0524761	0.0428267	0.0690054	0.0600127	0.0143865	NaN	NaN	NaN	NaN	NaN	NaN	NaN	NaN	0.0105054	0.0976322	0.152792	0.216411	0.270135	0.285041	0.297167	0.33995	0.413379	0.474895	0.469995	0.415842	0.390651	0.423981	0.496359	0.533047	0.521255	0.457029	0.301551	0.111374	NaN	0.003122	0.133199	0.315984	0.490668	0.597162	0.673934	0.749629	0.810744
0.0392267	NaN	NaN	NaN	NaN	NaN	NaN	NaN	NaN	NaN	NaN	NaN	NaN	NaN	NaN	NaN	NaN	NaN	NaN	0.0587094	0.195206	0.193441	0.101995	NaN	NaN	NaN	NaN	NaN	0.0133601	0.0351608	0.0519962	0.0532863	0.00784449	NaN	NaN	NaN	NaN	NaN	NaN	NaN	0.0284342	0.0810777	0.132169	0.178983	0.238735	0.301688	0.347839	0.363785	0.350465	0.341674
0.0393006	0.0561769	0.0694178	0.0866154	0.104511	0.122599	0.14365	0.159062	0.172548	0.196729	0.233285	0.277972	0.315979	0.317967	0.283456	0.230724	0.168027	0.105274	0.041314	NaN	NaN	NaN	NaN	NaN	0.0319292	0.117422	0.175393	0.215007	0.239176	0.271862	0.319083	0.352226	0.342752	0.285312	0.210798	0.112942	0.023266	0.0110949	0.0430105	0.0274826	NaN	NaN	NaN	NaN	0.00547636	0.246842	0.421944	0.517154	0.570862	0.604822
0.0562144	0.194209	0.357002	0.440724	0.385947	0.297143	0.190438	0.070946	0.00559578	0.00973172	0.0130484	NaN	NaN	0.0615971	0.132037	0.170832	0.153033	0.134944	0.142718	0.15173	0.156391	0.16451	0.183443	0.210232	0.226461	0.252243	0.309304	0.379403	0.44412	0.485343	0.488064	0.457809	0.405639	0.34201	0.276611	0.354008	0.563322	0.723531	0.808872	0.849429	0.87044	0.879974	0.882197	0.883119	0.88168	0.865338	0.818756	0.748329	0.67142	0.600019
0.0857013	0.276279	0.430927	0.547103	0.624044	0.641871	0.594035	0.502679	0.432421	0.394131	0.351824	0.258205	0.165084	0.12783	0.108547	0.0883203	0.0323748	NaN	NaN	NaN	NaN	0.0234452	0.0696301	0.132016	0.199714	0.250651	0.306096	0.359213	0.402975	0.431018	0.413219	0.341649	0.286239	0.266772	0.288093	0.446328	0.614552	0.731978	0.812785	0.866993	0.896631	0.90427	0.898408	0.890007	0.878368	0.852481	0.802517	0.728782	0.639287	0.550069
0.429538	0.50772	0.408731	0.0982888	0.0309658	0.169114	0.230737	0.26387	0.29213	0.297368	0.272914	0.256475	0.251626	0.242313	0.22771	0.221569	0.226255	0.286475	0.406386	0.482576	0.505935	0.499656	0.471022	0.443522	0.435815	0.455433	0.495715	0.546242	0.59756	0.622832	0.611595	0.586593	0.547783	0.484203	0.434544	0.458657	0.571216	0.710626	0.80381	0.849134	0.868993	0.875184	0.875722	0.873058	0.862811	0.838502	0.796205	0.736737	0.666088	0.597187
0.423955	0.305204	0.201053	0.159411	0.139413	0.102836	0.0420671	NaN	NaN	NaN	0.0243686	0.178322	0.379379	0.519741	0.54749	0.530925	0.515483	0.496052	0.470739	0.436001	0.40705	0.397939	0.383659	0.31967	0.248621	0.235173	0.28918	0.365336	0.434727	0.529208	0.646287	0.72799	0.757957	0.759395	0.737658	0.681361	0.601079	0.525811	0.458709	0.349191	0.233917	0.170416	0.148591	0.177611	0.23104	0.250921	0.210601	0.168571	0.224382	0.32225
0.544906	0.40504	0.27114	0.237283	0.262893	0.291789	0.350289	0.412702	0.449845	0.463402	0.479807	0.521649	0.554433	0.5546	0.5375	0.532363	0.524385	0.471788	0.396657	0.358902	0.358217	0.335401	0.279202	0.213333	0.180776	0.200481	0.25307	0.326311	0.407972	0.490245	0.562177	0.610334	0.628257	0.621081	0.611379	0.611982	0.613902	0.617462	0.612709	0.571234	0.525176	0.515647	0.533351	0.546173	0.543711	0.545917	0.557382	0.543076	0.521278	0.547259
0.170742	0.152969	0.186346	0.213878	0.21596	0.221437	0.198735	0.147655	0.141309	0.16978	0.144461	0.0821251	0.0558541	0.0350307	NaN	NaN	NaN	NaN	NaN	NaN	NaN	0.017299	0.052603	0.0673142	0.113599	0.178905	0.209677	0.237183	0.300283	0.39291	0.48872	0.531693	0.504452	0.471869	0.52262	0.606364	0.549823	0.394233	0.32933	0.37769	0.417824	0.437603	0.4975	0.516963	0.494882	0.450076	0.395417	0.376072	0.38753	0.387516
0.119959	NaN	NaN	NaN	NaN	NaN	NaN	NaN	NaN	NaN	0.00944954	0.108623	0.163156	0.192139	0.242169	0.323136	0.393764	0.44194	0.443409	0.3903	0.33428	0.296621	0.243565	0.176667	0.100924	0.0376359	0.0302636	0.104649	0.213257	0.297867	0.359174	0.37857	0.352942	0.340062	0.373244	0.369432	0.279457	0.160348	0.0977405	0.0695398	NaN	NaN	NaN	NaN	0.260895	0.372905	0.292869	0.234052	0.296654	0.384602
0.0652317	NaN	NaN	NaN	NaN	NaN	NaN	NaN	NaN	NaN	0.0202992	0.101783	0.130744	0.130774	0.154606	0.214722	0.268489	0.318292	0.343974	0.317767	0.272302	0.220544	0.15788	0.101928	0.0532556	0.0217073	0.0237478	0.0704881	0.145763	0.216132	0.289686	0.345082	0.384906	0.44085	0.495592	0.458204	0.297044	0.0591447	NaN	NaN	NaN	0.182255	0.354218	0.508934	0.604422	0.573723	0.47238	0.387479	0.384504	0.471961
0.154727	0.139355	0.166629	0.218554	0.260166	0.283972	0.307442	0.337883	0.373038	0.400478	0.415619	0.428562	0.443309	0.464341	0.492056	0.520351	0.555561	0.601062	0.654782	0.712406	0.748115	0.762492	0.773571	0.776001	0.758257	0.731509	0.718578	0.722407	0.727192	0.730226	0.74988	0.772672	0.776767	0.776457	0.766455	0.746164	0.744289	0.774566	0.825691	0.864985	0.850863	0.777401	0.65707	0.502624	0.352267	0.268235	0.251603	0.233171	0.185284	0.163458
0.763879	0.760846	0.795788	0.824396	0.836478	0.848488	0.855567	0.853342	0.855754	0.850171	0.839977	0.855233	0.887065	0.904433	0.901029	0.890835	0.8817	0.876909	0.877365	0.864966	0.831354	0.794604	0.743522	0.674913	0.595674	0.508228	0.436715	0.413976	0.433598	0.456347	0.483315	0.516526	0.572824	0.650956	0.726224	0.786356	0.827528	0.853049	0.867458	0.8738	0.874177	0.869394	0.85984	0.844029	0.811471	0.738817	0.595141	0.407784	0.482088	0.670451
0.385616	0.402176	0.433288	0.480126	0.513217	0.548976	0.561557	0.525862	0.447296	0.321478	0.173955	0.0581509	NaN	NaN	NaN	NaN	NaN	0.0965667	0.241367	0.293658	0.293714	0.306969	0.33976	0.370509	0.401477	0.447329	0.486643	0.490611	0.483222	0.489573	0.4921	0.491516	0.483157	0.449106	0.424735	0.434077	0.463079	0.508555	0.550015	0.572992	0.579415	0.539102	0.436951	0.316723	0.194608	0.0912206	0.0209627	NaN	NaN	NaN
0.175444	0.177821	0.19228	0.11698	0.0154878	NaN	NaN	NaN	NaN	0.0617245	0.134766	0.198417	0.313083	0.390913	0.477322	0.621666	0.741738	0.771869	0.670077	0.514041	0.463702	0.478342	0.485583	0.50955	0.538466	0.546139	0.546193	0.545085	0.607121	0.700575	0.760635	0.787126	0.777925	0.735366	0.698054	0.677651	0.671377	0.593781	0.228315	NaN	NaN	NaN	NaN	0.0693108	0.10949	0.157619	0.176255	0.159225	0.135658	0.0690845
0.722257	0.763015	0.777798	0.778836	0.773734	0.752961	0.704867	0.63413	0.564403	0.500385	0.415193	0.333784	0.290577	0.264879	0.217703	0.146117	0.104606	0.114385	0.123777	0.0988711	0.0585766	0.0306816	0.0301051	0.054741	0.114439	0.188082	0.260012	0.339199	0.426833	0.506161	0.551339	0.567752	0.583283	0.595712	0.584708	0.547358	0.502965	0.48992	0.546887	0.643933	0.744132	0.826109	0.878825	0.907198	0.921816	0.911037	0.818368	0.602245	0.443749	0.486013
0.182167	0.238823	0.313459	0.412278	0.480124	0.527779	0.536021	0.490669	0.420017	0.323923	0.229483	0.202527	0.208783	0.196069	0.15887	0.0620165	NaN	0.0960046	0.316787	0.442898	0.495827	0.523669	0.544288	0.576216	0.626567	0.683149	0.723589	0.741111	0.74694	0.747093	0.738597	0.734051	0.749322	0.771706	0.768671	0.744933	0.72399	0.724441	0.739369	0.761604	0.787644	0.723478	0.475459	0.151482	NaN	NaN	NaN	NaN	NaN	NaN
0.331265	0.41456	0.503034	0.583425	0.622126	0.633482	0.611578	0.551287	0.484047	0.412084	0.315909	0.222478	0.119882	NaN	NaN	NaN	NaN	0.00181218	0.217584	0.391458	0.493894	0.567814	0.626918	0.666685	0.691599	0.710391	0.728558	0.734413	0.728091	0.715477	0.688102	0.662067	0.661803	0.678141	0.661509	0.594439	0.52927	0.50781	0.5124	0.549333	0.605682	0.611387	0.545379	0.409281	0.194759	NaN	NaN	NaN	NaN	NaN
0.265914	0.390064	0.465112	0.472402	0.422436	0.395004	0.398234	0.334776	0.216518	0.128368	0.109693	0.146375	0.193145	0.235041	0.268953	0.284426	0.262592	0.311537	0.439345	0.480169	0.405535	0.306626	0.23347	0.117763	NaN	NaN	NaN	NaN	NaN	NaN	0.0109828	0.0779436	0.135761	0.177221	0.175423	0.19397	0.31839	0.487731	0.595809	0.619562	0.582229	0.544151	0.539313	0.464104	0.195066	NaN	0.189299	0.48463	0.663323	0.718267
0.174025	0.313026	0.423354	0.456086	0.452647	0.466533	0.499048	0.53004	0.554566	0.550172	0.495748	0.427458	0.367362	0.320276	0.294031	0.291408	0.312641	0.326814	0.307863	0.297489	0.33341	0.395943	0.464033	0.549786	0.653116	0.738024	0.792894	0.842756	0.893625	0.90844	0.880913	0.853118	0.833283	0.81516	0.802292	0.788207	0.770692	0.75518	0.748213	0.751422	0.759278	0.764981	0.763388	0.724224	0.557311	0.201417	0.592956	0.779902	0.839168	0.859631
0.259759	0.396353	0.518731	0.583932	0.601226	0.604982	0.609864	0.61162	0.605729	0.588169	0.556394	0.523689	0.504211	0.502913	0.507032	0.525931	0.561242	0.59187	0.607815	0.615059	0.628524	0.65833	0.693443	0.723912	0.752683	0.772309	0.784983	0.802014	0.819143	0.825225	0.820013	0.808836	0.790842	0.760389	0.695594	0.576427	0.405669	0.26366	0.206607	0.222167	0.311649	0.433011	0.536719	0.548259	0.283989	0.188744	0.45261	0.591874	0.642938	0.651056
0.397438	0.396431	0.374978	0.356917	0.352421	0.297824	0.19798	0.128945	0.10838	0.107028	0.12599	0.165776	0.189267	0.137525	0.00367539	NaN	NaN	NaN	NaN	NaN	NaN	0.0254987	0.0244067	NaN	NaN	NaN	NaN	NaN	NaN	NaN	NaN	NaN	0.115325	0.290336	0.504939	0.670522	0.787014	0.872976	0.913701	0.923441	0.930323	0.939697	0.936478	0.89267	0.755652	0.55628	0.366795	0.200705	0.0409269	NaN
0.0507789	0.133359	0.174667	0.19992	0.212436	0.196771	0.183021	0.164312	0.117646	0.0885058	0.112929	0.144836	0.136346	0.0744096	0.028323	0.0219891	0.0431991	0.0699246	0.0460878	0.0213631	0.0228355	0.0112414	NaN	0.0446828	0.147405	0.265712	0.309269	0.275702	0.285329	0.296328	0.292554	0.34421	0.425626	0.552897	0.738683	0.842767	0.870357	0.878158	0.87617	0.888764	0.904697	0.90024	0.864153	0.802212	0.753489	0.698982	0.599476	0.435831	0.148575	NaN
0.399496	0.203646	0.0218297	0.223551	0.480762	0.657856	0.707828	0.706808	0.695228	0.670056	0.651517	0.645095	0.631196	0.594478	0.53875	0.485089	0.448021	0.442257	0.468936	0.522047	0.586255	0.620848	0.652291	0.696167	0.735274	0.775164	0.813623	0.836667	0.846078	0.83914	0.818271	0.809117	0.820459	0.817735	0.791842	0.757261	0.731816	0.718504	0.709425	0.706597	0.713508	0.713617	0.692612	0.663406	0.649769	0.641802	0.606016	0.521159	0.368181	0.14434
NaN	NaN	NaN	NaN	0.0123346	0.249863	0.38578	0.444568	0.454495	0.435642	0.423212	0.402911	0.363282	0.325695	0.282962	0.241831	0.225177	0.25812	0.334523	0.427717	0.519963	0.583328	0.637111	0.690195	0.719994	0.742748	0.770998	0.78052	0.772665	0.772235	0.769119	0.759948	0.756275	0.734121	0.700105	0.672787	0.662452	0.656866	0.635433	0.618226	0.625634	0.64381	0.6528	0.651767	0.66162	0.668518	0.619192	0.47493	0.273196	0.184764
NaN	NaN	NaN	NaN	0.0512338	0.169968	0.186996	0.075903	NaN	NaN	0.0107015	0.00752681	0.00603176	0.0319726	0.0697041	0.11616	0.217043	0.365178	0.417815	0.402834	0.413238	0.448402	0.525079	0.640152	0.697463	0.614888	0.444798	0.301207	0.213677	0.330952	0.398598	0.341422	0.165465	0.0531078	0.16842	0.479438	0.699431	0.840192	0.898106	0.913879	0.919256	0.924535	0.930474	0.936057	0.940158	0.942466	0.940343	0.928759	0.900131	0.839625
NaN	NaN	NaN	NaN	NaN	NaN	NaN	NaN	NaN	NaN	NaN	NaN	NaN	NaN	NaN	NaN	NaN	NaN	NaN	NaN	0.0582642	0.254041	0.360428	0.400837	0.417497	0.408405	0.396125	0.408032	0.447988	0.492307	0.536782	0.596142	0.652071	0.674938	0.617587	0.467679	0.347708	0.250429	0.155457	0.088544	0.0153517	NaN	NaN	NaN	NaN	0.00326318	0.106026	0.141878	0.0740074	NaN
NaN	NaN	NaN	NaN	NaN	NaN	NaN	NaN	NaN	NaN	NaN	NaN	0.12616	0.337576	0.271314	0.203788	0.197212	0.239533	0.327081	0.43121	0.482057	0.502527	0.519861	0.50856	0.448282	0.320847	0.221663	0.199134	0.176655	0.171885	0.218492	0.263757	0.295845	0.328167	0.37046	0.411979	0.404119	0.339543	0.262292	0.181464	0.114932	0.0861115	0.100736	0.157636	0.201494	0.192972	0.193297	0.231082	0.268127	0.30406
0.432532	0.421769	0.416184	0.377901	0.320838	0.274745	0.199426	0.0834868	NaN	NaN	NaN	NaN	NaN	NaN	NaN	NaN	NaN	NaN	NaN	NaN	NaN	NaN	0.0878795	0.181003	0.202837	0.155212	0.0792477	NaN	NaN	NaN	NaN	0.0902808	0.231574	0.338605	0.457551	0.561296	0.615925	0.632351	0.59135	0.483984	0.324497	0.168711	0.287552	0.50004	0.683824	0.796711	0.856312	0.882491	0.890129	0.875256
0.354346	0.373724	0.424335	0.450298	0.432904	0.402279	0.369057	0.313232	0.269394	0.329051	0.430121	0.470829	0.326439	0.0966859	0.0814796	0.110322	0.102061	0.121025	0.146154	0.154356	0.140757	0.104532	0.0810341	0.151198	0.305752	0.432154	0.497867	0.528577	0.56693	0.603952	0.639384	0.667029	0.687098	0.688231	0.662362	0.61925	0.564955	0.493057	0.409142	0.33605	0.271264	0.186405	0.104085	0.12087	0.290367	0.56084	0.767376	0.841676	0.844107	0.824488
0.742134	0.867322	0.925397	0.902661	0.868225	0.852614	0.816708	0.72797	0.633014	0.576985	0.539432	0.517674	0.524718	0.54352	0.560558	0.579908	0.609217	0.631172	0.644513	0.674901	0.728383	0.775791	0.792759	0.776952	0.756909	0.740495	0.71978	0.690854	0.640824	0.570947	0.486142	0.393313	0.317361	0.264093	0.222779	0.178199	0.143159	0.150302	0.181497	0.223476	0.290824	0.393173	0.517358	0.600969	0.621084	0.607911	0.569009	0.519149	0.484642	0.466655
0.565907	0.648044	0.660751	0.641206	0.653354	0.684855	0.697153	0.68955	0.672638	0.658929	0.674411	0.710824	0.736696	0.717052	0.60937	0.43308	0.295914	0.318148	0.393257	0.314845	0.246324	0.278658	0.339889	0.381718	0.37254	0.317137	0.230749	0.211226	0.382739	0.49865	0.551103	0.55994	0.545933	0.502582	0.444097	0.408206	0.343627	0.205739	0.0345452	0.0302712	0.19565	0.33335	0.417432	0.46251	0.493706	0.519791	0.541494	0.568375	0.601768	0.615751
0.0372595	0.0400008	0.0554432	0.0656576	0.0568881	0.0558901	0.0628804	0.0673144	0.0749803	0.0809547	0.0725622	0.0389643	NaN	NaN	NaN	NaN	NaN	NaN	NaN	NaN	NaN	NaN	NaN	0.0359415	0.07307	0.0790541	0.0757775	0.0698621	0.0474499	0.0174124	NaN	NaN	NaN	NaN	0.0949421	0.260915	0.337365	0.350557	0.345776	0.348916	0.380558	0.427615	0.466321	0.511018	0.576468	0.653298	0.721176	0.764644	0.782032	0.778418
0.491038	0.43847	0.285874	0.108083	NaN	NaN	NaN	NaN	NaN	NaN	NaN	NaN	NaN	NaN	NaN	NaN	0.069543	0.112488	0.0952451	0.0768271	0.0817318	0.0872864	0.115464	0.141625	0.134537	0.133121	0.158341	0.214338	0.271194	0.251023	0.0515401	NaN	NaN	0.0900737	0.233559	0.322821	0.373097	0.398218	0.416827	0.445601	0.486867	0.537359	0.572645	0.569641	0.544305	0.53789	0.546821	0.567246	0.611903	0.668862
NaN	NaN	NaN	0.0330585	0.0826569	0.105575	0.104791	0.104057	0.119598	0.153466	0.198653	0.248421	0.299117	0.343738	0.372694	0.394354	0.417645	0.424467	0.411345	0.380776	0.315554	0.230061	0.170072	0.128696	0.0747909	0.0141557	NaN	NaN	NaN	0.111756	0.115628	0.0793114	0.27688	0.406896	0.496548	0.553321	0.597568	0.635637	0.654409	0.654639	0.65183	0.653456	0.64522	0.608894	0.558554	0.520294	0.515305	0.574513	0.672016	0.743382
0.59464	0.615111	0.664148	0.729861	0.765343	0.752112	0.675953	0.511645	0.279429	0.0538704	NaN	NaN	NaN	NaN	NaN	0.0163732	0.0583674	0.107041	0.157587	0.181905	0.198336	0.21272	0.210841	0.209641	0.198928	0.178306	0.164085	0.140043	0.0831206	0.0181517	0.00622216	0.00854286	0.0147242	0.0596241	0.111539	0.156256	0.209047	0.268201	0.335983	0.38439	0.399469	0.404722	0.406146	0.392118	0.321772	0.19129	0.0591761	NaN	NaN	0.238908
0.422266	0.43766	0.445959	0.380646	0.161989	NaN	NaN	NaN	NaN	0.056543	0.20101	0.238761	0.27753	0.39838	0.516365	0.541975	0.487485	0.457254	0.469976	0.500695	0.551074	0.601496	0.593808	0.508692	0.407089	0.348918	0.329469	0.315008	0.289481	0.26109	0.203772	0.0880048	0.167599	0.276544	0.294176	0.241132	0.158925	0.0542958	NaN	NaN	0.0208051	0.0382958	NaN	NaN	NaN	NaN	0.0775513	0.28585	0.442575	0.537773
0.395817	0.575247	0.570993	0.552199	0.580133	0.637549	0.652028	0.553129	0.399791	0.333736	0.452743	0.645882	0.715862	0.675076	0.550556	0.445501	0.40402	0.361928	0.314425	0.306639	0.30686	0.254886	0.244238	0.278226	0.206859	0.00734238	NaN	NaN	NaN	NaN	NaN	NaN	NaN	NaN	NaN	NaN	0.0335832	0.0882957	0.254946	0.417106	0.489271	0.438306	0.161317	NaN	NaN	0.204279	0.389066	0.496751	0.564937	0.606038
0.396778	0.295682	0.220938	0.113396	NaN	NaN	NaN	NaN	NaN	NaN	NaN	NaN	NaN	NaN	NaN	NaN	NaN	NaN	NaN	NaN	NaN	0.0390884	0.101306	0.185283	0.263762	0.329021	0.418942	0.51244	0.546903	0.556795	0.595177	0.612844	0.565215	0.510719	0.488159	0.490892	0.492447	0.493347	0.531288	0.585944	0.551321	0.452575	0.414009	0.27965	NaN	0.0145611	0.589056	0.703108	0.721882	0.733628
0.244372	0.298011	0.251082	0.197358	0.236344	0.254249	0.232192	0.231632	0.269633	0.328182	0.385184	0.424155	0.418581	0.376337	0.32634	0.283705	0.247183	0.20686	0.148034	0.0705482	0.0117353	NaN	NaN	NaN	NaN	NaN	NaN	NaN	NaN	NaN	NaN	NaN	NaN	NaN	NaN	NaN	0.275848	0.668805	0.833481	0.894129	0.928862	0.952945	0.966702	0.972698	0.974887	0.974718	0.971868	0.967756	0.959661	0.91228
NaN	NaN	0.0710413	0.171902	0.250127	0.319153	0.363062	0.392232	0.388158	0.32801	0.29554	0.327678	0.36682	0.352912	0.287774	0.288159	0.330519	0.403285	0.426709	0.363785	0.28596	0.243955	0.246721	0.259483	0.271797	0.28967	0.322115	0.379486	0.459789	0.546981	0.61746	0.676529	0.728882	0.753276	0.743075	0.7309	0.733366	0.735265	0.732922	0.761661	0.821911	0.86758	0.890265	0.896168	0.890706	0.882886	0.872491	0.82237	0.679951	0.393831
0.149105	0.151004	0.215049	0.362362	0.484324	0.545763	0.582149	0.599279	0.623718	0.661122	0.646692	0.589951	0.570167	0.576322	0.554636	0.524156	0.532828	0.564569	0.574117	0.532958	0.473239	0.455442	0.469353	0.497792	0.555419	0.608444	0.615691	0.597604	0.579912	0.572959	0.58538	0.607474	0.618079	0.609864	0.596503	0.58841	0.586623	0.587287	0.594247	0.60263	0.589156	0.544995	0.473142	0.374788	0.287821	0.221057	0.188723	0.219851	0.265335	0.295617
0.18042	0.234418	0.338864	0.447822	0.54111	0.662106	0.723525	0.638006	0.537172	0.497538	0.480634	0.467585	0.440364	0.403006	0.348811	0.249344	0.111941	NaN	NaN	NaN	NaN	NaN	NaN	NaN	NaN	0.0808848	0.23827	0.369792	0.460509	0.541972	0.617456	0.623002	0.510827	0.365104	0.283163	0.234905	0.180628	0.113556	0.0509842	NaN	NaN	NaN	NaN	NaN	NaN	NaN	0.117603	0.335707	0.46134	0.495043
0.179448	0.106906	0.0912244	0.109294	0.12869	0.163966	0.201389	0.101624	NaN	NaN	NaN	NaN	NaN	NaN	0.0231975	0.0283688	0.0858542	0.195411	0.274421	0.293106	0.300423	0.376777	0.485051	0.522943	0.493278	0.482131	0.483504	0.472771	0.473601	0.465855	0.417285	0.355206	0.318129	0.27299	0.207546	0.187947	0.167334	0.120706	0.0513909	NaN	NaN	0.0588433	0.173059	0.292466	0.372704	0.417479	0.429142	0.408825	0.33496	0.218566
0.336562	0.406162	0.476563	0.5196	0.506228	0.446423	0.372595	0.319331	0.271526	0.200422	0.148848	0.0805818	0.0151123	0.0237633	0.0779384	0.0503593	NaN	NaN	NaN	0.0400504	0.180418	0.406636	0.615194	0.706723	0.728562	0.735353	0.727322	0.702501	0.680297	0.677383	0.679704	0.678078	0.669393	0.665679	0.695955	0.748399	0.793098	0.833467	0.859027	0.87669	0.890957	0.893451	0.897704	0.895255	0.79956	0.501611	0.131858	0.00383642	0.249075	0.455861
0.875574	0.851789	0.839218	0.840992	0.83711	0.808267	0.748212	0.679882	0.625695	0.584985	0.541479	0.505288	0.487663	0.488224	0.478579	0.450959	0.442447	0.425524	0.373207	0.357587	0.401919	0.40922	0.354977	0.314409	0.343565	0.391459	0.409549	0.438048	0.500505	0.571805	0.627251	0.661892	0.695578	0.743543	0.795027	0.83341	0.855815	0.869895	0.878257	0.885708	0.896228	0.907779	0.912527	0.902346	0.861864	0.752715	0.527466	0.271518	0.232112	0.555168
NaN	NaN	0.0894847	0.184518	0.208643	0.165164	0.0923812	0.0127646	NaN	NaN	NaN	NaN	NaN	NaN	NaN	NaN	NaN	0.0178644	0.0413409	0.0858836	0.140242	0.154845	0.0645052	NaN	NaN	NaN	NaN	NaN	NaN	NaN	NaN	0.0643588	0.143578	0.146477	0.112502	0.090098	0.0911349	0.096524	0.0834864	0.0358201	NaN	NaN	NaN	NaN	NaN	NaN	NaN	NaN	0.0533001	0.315447
0.253274	0.292686	0.33566	0.380504	0.413332	0.44391	0.47151	0.470921	0.45651	0.460559	0.495954	0.558401	0.632655	0.70745	0.769385	0.809923	0.832265	0.849255	0.864328	0.876649	0.887401	0.892895	0.895327	0.897312	0.901995	0.908149	0.910896	0.907534	0.903756	0.901965	0.894647	0.87374	0.832593	0.733641	0.492144	0.152829	NaN	NaN	0.01888	0.0597283	0.0833802	0.130236	0.157614	0.155478	0.277841	0.51742	0.735114	0.871053	0.921972	0.910633
NaN	NaN	0.0188475	0.121851	0.210371	0.269871	0.301465	0.307108	0.286913	0.249309	0.207849	0.1613	0.0979923	NaN	NaN	NaN	NaN	NaN	NaN	NaN	NaN	NaN	NaN	NaN	NaN	NaN	NaN	0.0962192	0.178294	0.201395	0.20404	0.17839	0.137935	0.129753	0.150827	0.155829	0.149639	0.224639	0.335953	0.304152	0.21685	0.199514	0.226568	0.209569	0.246198	0.454329	0.646111	0.742159	0.771017	0.769397
NaN	NaN	NaN	0.014576	0.0847436	0.180924	0.284824	0.360088	0.420184	0.48631	0.546721	0.603117	0.639677	0.666168	0.707062	0.719745	0.703978	0.736558	0.797179	0.811822	0.775992	0.759494	0.76793	0.752051	0.7137	0.690764	0.687362	0.687064	0.694113	0.711768	0.725079	0.727336	0.734235	0.761704	0.794535	0.804617	0.774881	0.636355	0.202781	NaN	NaN	0.200967	0.36795	0.488456	0.570805	0.626631	0.660316	0.673298	0.665125	0.628536
0.345963	0.344756	0.253008	0.137904	0.189282	0.275175	0.335159	0.320332	0.215519	0.088647	0.00624101	NaN	0.00249639	0.0202385	0.00172314	NaN	NaN	NaN	NaN	NaN	0.0208629	0.0980946	0.142965	0.217858	0.30833	0.39449	0.516825	0.664003	0.750963	0.831091	0.918557	0.950447	0.92981	0.896762	0.87338	0.854177	0.839007	0.821263	0.80828	0.816005	0.826958	0.832778	0.833124	0.816148	0.778709	0.716611	0.629841	0.55544	0.486671	0.423982
0.0965262	0.222095	0.187139	0.117969	0.024106	NaN	NaN	NaN	NaN	NaN	NaN	NaN	NaN	NaN	NaN	NaN	NaN	NaN	NaN	NaN	NaN	NaN	NaN	0.0440617	0.0569131	0.0843923	0.157377	0.221068	0.24905	0.329989	0.425376	0.468424	0.479773	0.462466	0.449892	0.638954	0.809258	0.890849	0.926695	0.944194	0.949896	0.952661	0.954737	0.953477	0.944776	0.912419	0.794388	0.445422	0.0252793	0.0738844
0.685879	0.748189	0.776125	0.779651	0.766013	0.734017	0.682435	0.61612	0.545782	0.475657	0.42002	0.366705	0.272841	0.179517	0.139439	0.118759	0.0988123	0.0869305	0.0840845	0.0379216	NaN	NaN	NaN	NaN	NaN	0.0188629	0.0731398	0.110121	0.138941	0.164883	0.190667	0.221976	0.261993	0.308401	0.360751	0.417853	0.470639	0.506981	0.5254	0.54101	0.570868	0.613738	0.651039	0.667127	0.669643	0.676622	0.662559	0.466687	0.249873	0.324636
0.118984	0.229325	0.332376	0.426429	0.502637	0.549107	0.584904	0.623334	0.63476	0.617944	0.603845	0.608856	0.62582	0.655513	0.700781	0.747398	0.799459	0.859615	0.89553	0.892935	0.863346	0.829	0.80082	0.762675	0.692616	0.593275	0.489132	0.388466	0.311469	0.287379	0.323047	0.389339	0.467469	0.531163	0.531247	0.455928	0.360325	0.306622	0.320711	0.399634	0.503456	0.570308	0.570153	0.516656	0.411049	0.238634	0.0964188	0.055778	0.0813899	0.162622
0.50822	0.51537	0.480177	0.431005	0.436315	0.458422	0.444153	0.428589	0.441464	0.4361	0.37941	0.295768	0.258352	0.258989	0.218534	0.162416	0.142938	0.132804	0.0792683	0.0266039	0.0503711	0.104025	0.103338	0.0399657	0.0166749	0.103365	0.258607	0.426499	0.500535	0.491551	0.521398	0.575586	0.581307	0.564652	0.551452	0.531963	0.530471	0.552464	0.591213	0.651392	0.670687	0.593816	0.47523	0.418348	0.428754	0.428082	0.408091	0.39718	0.398214	0.420229
0.131914	0.0739711	0.042482	0.0329448	0.0173763	NaN	NaN	NaN	NaN	NaN	0.0126802	0.0726521	0.180823	0.249389	0.311972	0.295992	0.253071	0.28838	0.408477	0.529022	0.567114	0.59587	0.652346	0.695124	0.716787	0.679476	0.610608	0.558277	0.549599	0.548692	0.548517	0.548632	0.514273	0.322497	0.00693505	NaN	NaN	NaN	0.0127646	0.217502	0.38704	0.51951	0.607399	0.667993	0.704639	0.691981	0.610429	0.470857	0.236444	NaN
0.820005	0.824389	0.822246	0.813943	0.801952	0.790599	0.77477	0.746304	0.709269	0.677307	0.667744	0.6605	0.610258	0.506382	0.380025	0.254978	0.165982	0.136743	0.129803	0.123353	0.129841	0.155941	0.225361	0.320103	0.417886	0.515175	0.601171	0.666418	0.701567	0.700781	0.630805	0.433207	0.0910046	0.0717642	0.319164	0.440327	0.487224	0.502018	0.46801	0.336279	0.0639051	0.223972	0.540415	0.679358	0.6502	0.557504	0.525511	0.546262	0.588009	0.610451
0.311081	0.167727	NaN	NaN	NaN	NaN	NaN	NaN	NaN	NaN	NaN	NaN	NaN	NaN	NaN	NaN	NaN	NaN	0.0356743	0.085233	0.151528	0.286565	0.400012	0.457525	0.446744	0.368229	0.308805	0.30397	0.323012	0.332355	0.329254	0.307614	0.215236	0.000819169	NaN	NaN	0.178609	0.463894	0.615947	0.687122	0.652911	0.605277	0.596705	0.651102	0.714703	0.745415	0.768883	0.792796	0.771707	0.741598
0.492317	0.447363	0.40481	0.333374	0.274896	0.131712	0.0580423	0.0802621	0.058486	NaN	NaN	NaN	NaN	0.0147643	NaN	NaN	NaN	NaN	NaN	0.138754	0.257933	0.283509	0.298306	0.322225	0.373096	0.417657	0.491383	0.550732	0.545329	0.468397	0.375641	0.301375	0.25704	0.210962	0.147713	0.0709916	NaN	NaN	NaN	NaN	0.039105	0.261121	0.499832	0.674487	0.76452	0.797579	0.792105	0.742458	0.674749	0.611073
NaN	NaN	0.0482333	0.195367	0.305889	0.376044	0.453085	0.507526	0.497768	0.459538	0.459396	0.488556	0.527798	0.568044	0.590502	0.587624	0.581475	0.546166	0.496885	0.487568	0.498926	0.502952	0.473086	0.445358	0.414373	0.369914	0.394104	0.480167	0.571117	0.673954	0.794403	0.891419	0.940631	0.944138	0.929622	0.918333	0.900479	0.882421	0.875555	0.864818	0.845167	0.855541	0.885099	0.897848	0.898796	0.885489	0.841073	0.791699	0.76089	0.731719
0.676461	0.579143	0.465825	0.327532	0.19655	0.134017	0.132683	0.151971	0.185477	0.227865	0.282116	0.342518	0.393968	0.450739	0.503671	0.534009	0.554859	0.585773	0.62341	0.655478	0.667386	0.677481	0.703664	0.742961	0.775223	0.793843	0.800935	0.790449	0.776161	0.777187	0.788005	0.797461	0.783566	0.7385	0.671928	0.592621	0.540081	0.547797	0.597924	0.688652	0.785946	0.860152	0.907473	0.928107	0.935727	0.928992	0.907981	0.890739	0.866195	0.785672
0.810788	0.830431	0.826967	0.812976	0.780705	0.740862	0.70115	0.656314	0.635933	0.655151	0.692239	0.730717	0.766111	0.79912	0.821993	0.838026	0.854733	0.868018	0.87176	0.868441	0.863907	0.863915	0.858191	0.847815	0.842739	0.841239	0.834145	0.824953	0.822298	0.819229	0.808934	0.805373	0.812781	0.812631	0.799122	0.782324	0.75486	0.703827	0.622123	0.50129	0.336106	0.253759	0.327299	0.480397	0.659629	0.804397	0.898987	0.940486	0.94927	0.937898
0.226959	0.195762	0.153265	0.156188	0.235683	0.324213	0.244661	NaN	NaN	NaN	NaN	0.137296	0.304644	0.487959	0.558049	0.426863	0.217821	0.0724279	0.0116131	0.0561988	0.0968798	0.0541196	NaN	0.00451446	0.0729101	0.180483	0.272914	0.254468	0.105414	NaN	NaN	NaN	NaN	NaN	0.0262278	0.190243	0.265189	0.279366	0.261187	0.202276	0.126439	0.0775851	0.0678417	0.0826888	0.100898	0.081668	0.000934411	NaN	0.11692	0.241469
0.633887	0.630979	0.639192	0.643018	0.650149	0.667034	0.68106	0.685415	0.680755	0.680572	0.6855	0.688538	0.695736	0.697653	0.677923	0.637349	0.598273	0.592087	0.611516	0.623547	0.634353	0.660828	0.70039	0.745514	0.791741	0.843241	0.890132	0.921794	0.939507	0.952386	0.962546	0.967638	0.968449	0.965721	0.960951	0.95568	0.950631	0.949339	0.951962	0.95333	0.948361	0.93471	0.914905	0.888564	0.845734	0.775712	0.688737	0.607647	0.546451	0.520703
0.160655	NaN	NaN	NaN	NaN	NaN	NaN	0.0109332	0.0610835	0.0844291	0.0776232	0.0118337	NaN	NaN	0.0156383	0.134829	0.242008	0.272994	0.1836	0.326006	0.534744	0.640086	0.691125	0.733782	0.760549	0.777548	0.795663	0.80745	0.814344	0.82089	0.829819	0.84172	0.854042	0.861726	0.862421	0.853255	0.831436	0.795458	0.745546	0.682228	0.598264	0.498562	0.424222	0.414831	0.447797	0.443176	0.370376	0.307762	0.301973	0.324267
NaN	NaN	NaN	NaN	NaN	NaN	NaN	NaN	NaN	NaN	NaN	NaN	0.00113944	0.0198185	0.0122932	0.0210061	0.0627084	0.115297	0.174236	0.237221	0.282683	0.291626	0.274042	0.256743	0.253212	0.233859	0.180646	0.111298	0.0388972	NaN	NaN	0.0335302	0.0730783	0.0870639	0.0690959	0.0454775	0.0466663	0.0730706	0.111556	0.152154	0.201528	0.26678	0.334468	0.377912	0.394884	0.388663	0.348276	0.264798	0.150372	0.0414172
NaN	NaN	NaN	NaN	NaN	NaN	0.00749075	0.0852906	0.188313	0.199963	0.190307	0.233797	0.289155	0.33273	0.343236	0.305695	0.263556	0.235499	0.173204	0.0918967	0.0420889	0.0412425	0.0272501	NaN	NaN	NaN	NaN	NaN	NaN	0.0174021	0.131084	0.294195	0.388427	0.341717	0.275401	0.296913	0.352701	0.361284	0.386067	0.48333	0.597863	0.681916	0.782254	0.87091	0.913741	0.907612	0.871881	0.841333	0.832461	0.825125
0.0690502	0.115695	0.126162	0.163691	0.234878	0.284235	0.288774	0.279446	0.266701	0.223238	0.158571	0.161103	0.251271	0.311586	0.27894	0.187393	0.0940226	0.00466049	NaN	NaN	NaN	NaN	NaN	NaN	NaN	0.087038	0.131805	0.0781332	0.0294154	0.0410524	0.0999358	0.123788	0.00579756	NaN	NaN	NaN	NaN	NaN	NaN	0.00562727	0.181417	0.410251	0.623271	0.76768	0.82369	0.827012	0.825512	0.821755	0.812198	0.790298
0.118409	0.084066	0.104102	0.220834	0.306847	0.357055	0.426343	0.485384	0.540865	0.552467	0.542103	0.55171	0.574267	0.583225	0.548321	0.471694	0.416112	0.40685	0.407708	0.431352	0.474527	0.50671	0.579317	0.60792	0.532758	0.461488	0.392227	0.339723	0.357071	0.325072	0.216597	0.105308	0.0010926	NaN	0.0196005	0.0737569	0.0577704	NaN	NaN	NaN	NaN	NaN	0.161234	0.294154	0.327768	0.261254	0.10792	NaN	NaN	NaN
0.118409	0.084066	0.104102	0.220834	0.306847	0.357055	0.426343	0.485384	0.540865	0.552467	0.542103	0.55171	0.574267	0.583225	0.548321	0.471694	0.416112	0.40685	0.407708	0.431352	0.474527	0.50671	0.579317	0.60792	0.532758	0.461488	0.392227	0.339723	0.357071	0.325072	0.216597	0.105308	0.0010926	NaN	0.0196005	0.0737569	0.0577704	NaN	NaN	NaN	NaN	NaN	0.161234	0.294154	0.327768	0.261254	0.10792	NaN	NaN	NaN
0.0435179	NaN	NaN	NaN	NaN	NaN	0.010174	0.0418765	0.0795209	0.112233	0.140062	0.172134	0.200164	0.224422	0.261268	0.289865	0.282716	0.268953	0.268085	0.260723	0.22117	0.12115	0.0307782	0.0409675	0.116889	0.196881	0.275437	0.37159	0.484215	0.586862	0.665068	0.724303	0.769225	0.802642	0.823986	0.830566	0.825176	0.814534	0.80284	0.792337	0.782864	0.768822	0.743961	0.700495	0.618645	0.482386	0.391362	0.333771	0.341959	0.40006
0.761069	0.790044	0.79492	0.807463	0.827632	0.835887	0.835431	0.83175	0.819506	0.793168	0.756303	0.730742	0.729571	0.751963	0.781306	0.799702	0.803045	0.802196	0.812202	0.834498	0.864506	0.898172	0.926159	0.939096	0.942915	0.941059	0.933492	0.919987	0.898114	0.866443	0.832315	0.79964	0.768909	0.744262	0.730681	0.733325	0.747112	0.75927	0.769626	0.790606	0.816608	0.825168	0.811581	0.795031	0.776664	0.734535	0.630495	0.463682	0.373181	0.423548
0.353033	0.324365	0.342833	0.393153	0.449488	0.507774	0.572121	0.626335	0.658347	0.685837	0.7191	0.74313	0.750338	0.74831	0.751743	0.766117	0.783931	0.805863	0.830393	0.848782	0.860412	0.871886	0.883698	0.896456	0.907381	0.910246	0.905509	0.893203	0.878495	0.864947	0.848674	0.825719	0.800341	0.774149	0.738609	0.692952	0.648157	0.612528	0.578673	0.538599	0.496642	0.460478	0.426263	0.386556	0.35231	0.308121	0.223949	0.201057	0.244479	0.220136
NaN	0.104503	0.271692	0.358307	0.374756	0.361	0.319544	0.258336	0.228517	0.246735	0.225179	0.153331	0.0765427	0.00859672	NaN	0.0451046	0.111985	0.137237	0.12087	0.0977307	0.0906361	0.114849	0.162996	0.217965	0.232871	0.174671	0.0955887	0.0599815	0.054356	0.06218	0.100887	0.158411	0.21858	0.257367	0.271997	0.306451	0.367984	0.440667	0.497308	0.518033	0.532139	0.586227	0.66509	0.7101	0.671591	0.562366	0.436589	0.287743	0.13738	0.0533758
0.202534	0.11916	0.00629077	NaN	NaN	NaN	NaN	NaN	NaN	NaN	NaN	NaN	0.0553652	0.190805	0.266306	0.343428	0.421909	0.493321	0.531077	0.566814	0.611214	0.627531	0.578357	0.407443	0.230194	0.0911009	NaN	NaN	NaN	0.0197634	0.130433	0.255871	0.335554	0.310559	0.208492	0.137168	0.220702	0.390438	0.556685	0.655703	0.665345	0.583802	0.327836	0.104974	0.304047	0.439023	0.44866	0.483799	0.506426	0.444578
0.674614	0.419488	0.0572308	NaN	NaN	0.0296565	0.065535	0.0912508	0.123822	0.21129	0.297596	0.306907	0.304569	0.331058	0.309315	0.227485	0.139827	0.081541	0.0354736	NaN	NaN	NaN	NaN	NaN	NaN	NaN	NaN	NaN	NaN	NaN	NaN	0.0582837	0.0844058	0.078514	0.057134	0.0476564	0.23979	0.472672	0.640261	0.631065	0.497048	0.396971	0.379857	0.399604	0.415335	0.42762	0.423626	0.351832	0.215323	0.103262
NaN	NaN	NaN	NaN	NaN	NaN	NaN	NaN	NaN	NaN	NaN	NaN	0.0255142	0.0957337	0.156048	0.165976	0.139216	0.0242471	NaN	0.0824156	0.141649	0.167567	0.203829	0.203111	0.206925	0.261237	0.281771	0.246266	0.182758	0.17918	0.176737	0.0842987	0.0257868	0.106633	0.268232	0.351821	0.303552	0.292293	0.333065	0.317586	0.273626	0.263561	0.294497	0.324771	0.253576	0.0561462	NaN	NaN	NaN	NaN
0.586718	0.407656	0.312187	0.284417	0.273395	0.204881	0.0814238	0.0396862	0.159629	0.267826	0.329154	0.363842	0.35652	0.335467	0.326156	0.257658	0.104993	NaN	NaN	NaN	0.111133	0.290898	0.398535	0.473754	0.529034	0.537071	0.516267	0.509671	0.505334	0.516788	0.555849	0.6269	0.711962	0.781544	0.830957	0.856538	0.860811	0.870474	0.89483	0.911488	0.91119	0.900684	0.887988	0.884551	0.891104	0.903087	0.909168	0.879337	0.786339	0.600021
NaN	0.162825	0.239256	0.230719	0.159277	0.0956255	0.0779118	0.0985112	0.107468	0.0751282	0.0240416	NaN	NaN	0.055605	0.22415	0.396086	0.516884	0.590147	0.63298	0.64655	0.616626	0.5621	0.500965	0.454856	0.464734	0.520843	0.545737	0.497493	0.440888	0.408173	0.366808	0.270314	0.152283	0.0700093	NaN	NaN	NaN	0.125707	0.450952	0.60157	0.628063	0.575554	0.48748	0.405785	0.315267	0.15106	0.0202202	0.0312921	0.141609	0.321708
0.273485	0.294936	0.329459	0.351248	0.380263	0.437856	0.459305	0.445487	0.407969	0.279482	0.0882339	NaN	NaN	NaN	NaN	NaN	NaN	0.0120086	0.0906428	0.247437	0.421107	0.504301	0.530448	0.571444	0.625639	0.636262	0.565799	0.470763	0.403052	0.401169	0.446382	0.510187	0.529649	0.456366	0.375018	0.341958	0.380486	0.474749	0.542436	0.522744	0.40682	0.156779	NaN	NaN	NaN	NaN	NaN	NaN	NaN	NaN
0.414722	0.237316	0.0829721	0.109336	0.109325	0.0147419	NaN	NaN	NaN	NaN	NaN	NaN	NaN	NaN	NaN	0.153688	0.577802	0.708874	0.680188	0.54576	0.369473	0.209371	0.0983964	0.0433478	NaN	NaN	NaN	NaN	NaN	NaN	NaN	0.0975392	0.16644	0.304662	0.503348	0.630225	0.646431	0.59069	0.453072	0.285864	0.170515	0.106263	0.071235	0.0635895	0.0627935	0.054358	0.0211317	0.0240499	0.131463	0.196516
0.305717	NaN	NaN	NaN	NaN	NaN	0.05938	0.46231	0.740876	0.74793	0.660317	0.569759	0.459976	0.357422	0.320496	0.348307	0.347986	0.254179	0.131973	0.0749826	0.0828727	0.218043	0.232804	0.206518	0.151391	0.0367427	NaN	NaN	NaN	NaN	NaN	NaN	NaN	0.0358155	0.32915	0.520317	0.584523	0.606889	0.592614	0.574853	0.554581	0.529065	0.492489	0.444428	0.389766	0.306902	0.19623	0.205702	0.280972	0.377272
NaN	NaN	NaN	NaN	NaN	NaN	NaN	0.135546	0.293099	0.408999	0.402927	0.3239	0.264098	0.241056	0.200761	0.136716	0.0258036	NaN	NaN	NaN	0.0508176	0.192301	0.343222	0.429956	0.43767	0.463668	0.462204	0.38751	0.264281	0.164415	0.129402	0.200865	0.319213	0.384154	0.478327	0.606188	0.690467	0.773594	0.879098	0.888575	0.842909	0.768962	0.633559	0.430028	0.290182	0.304194	0.464061	0.627354	0.706011	0.721908
0.250831	0.258718	0.266437	0.251233	0.222692	0.206506	0.197278	0.191657	0.177477	0.147237	0.14015	0.148567	0.115541	0.0639747	0.0917418	0.198074	0.287176	0.344416	0.349018	0.288935	0.157907	0.0797582	0.119972	0.214049	0.268688	0.292395	0.304375	0.308953	0.334468	0.405271	0.504205	0.534571	0.499209	0.43935	0.379094	0.346027	0.285525	0.138993	NaN	NaN	0.0036122	0.360424	0.444641	0.450378	0.465005	0.515719	0.57663	0.607467	0.616304	0.640066
0.320769	0.216257	0.237647	0.295209	0.3573	0.388489	0.390306	0.358613	0.318139	0.304299	0.309211	0.330884	0.317531	0.247004	0.182151	0.128898	0.058675	NaN	NaN	NaN	NaN	0.0157494	0.048262	0.0685406	0.0640669	0.0388675	0.00981633	0.037614	0.10131	0.142735	0.190389	0.266437	0.37867	0.524786	0.633518	0.652799	0.615205	0.557633	0.496275	0.413587	0.306943	0.203246	0.115302	0.0094204	NaN	0.236209	0.488516	0.666659	0.787999	0.867988
0.128923	0.0847594	0.0123451	NaN	NaN	NaN	NaN	NaN	0.00535374	0.0459967	0.117182	0.138309	0.0840642	0.20711	0.264346	0.144224	0.129101	0.153663	0.135948	0.0890568	0.0617444	0.133396	0.235199	0.250952	0.213581	0.165455	0.127162	0.129016	0.172772	0.251846	0.298285	0.26857	0.255377	0.429392	0.572551	0.619856	0.638471	0.679418	0.726502	0.735338	0.705807	0.61576	0.561897	0.563445	0.589489	0.654215	0.731876	0.781538	0.798148	0.791978
0.160376	0.262376	0.356328	0.3628	0.340798	0.330749	0.303527	0.254592	0.221334	0.21829	0.236502	0.248433	0.240656	0.253152	0.306025	0.364375	0.385338	0.369108	0.369671	0.399214	0.434691	0.451522	0.400986	0.274865	0.160989	0.13224	0.0611037	NaN	NaN	NaN	NaN	0.167157	0.384071	0.517036	0.603235	0.665713	0.681701	0.658852	0.599802	0.523747	0.438906	0.335804	0.253251	0.287687	0.414552	0.543187	0.61881	0.66366	0.699846	0.730815
0.623684	0.567861	0.493754	0.441093	0.420821	0.429078	0.412656	0.363706	0.34834	0.368252	0.387961	0.413353	0.424885	0.440071	0.49602	0.489675	0.424808	0.379277	0.333361	0.339918	0.414819	0.499957	0.527882	0.527242	0.515134	0.46604	0.408724	0.42402	0.510897	0.536486	0.418139	0.259796	0.123846	0.0302331	NaN	NaN	NaN	NaN	0.0719363	0.142853	0.223314	0.287912	0.368642	0.501562	0.638478	0.703357	0.706164	0.679082	0.637406	0.599312
0.272922	0.34338	0.511185	0.611947	0.656036	0.64715	0.585471	0.550409	0.542226	0.556773	0.566733	0.507984	0.426945	0.334894	0.180355	0.0230654	NaN	NaN	NaN	NaN	NaN	NaN	NaN	NaN	NaN	NaN	0.0477746	0.227123	0.382976	0.523535	0.625157	0.67532	0.675286	0.653256	0.63389	0.648067	0.665262	0.624068	0.518397	0.441318	0.427585	0.425479	0.433406	0.418767	0.297676	0.0470655	0.0150906	0.217569	0.376018	0.481062
NaN	0.0260474	0.155029	0.195337	0.199967	0.206401	0.219926	0.23166	0.208669	0.165299	0.134406	0.112419	0.111558	0.126186	0.119493	0.0984988	0.0831699	0.0747838	0.0701198	0.0597991	0.0275038	NaN	NaN	0.00357252	0.0216548	0.0282588	0.00389173	NaN	NaN	NaN	NaN	NaN	NaN	NaN	NaN	NaN	NaN	NaN	NaN	NaN	NaN	0.0926776	0.550107	0.767885	0.744131	0.697621	0.657199	0.47515	0.165803	0.346941
0.291097	0.276059	0.292285	0.423339	0.601831	0.664177	0.664216	0.666521	0.649443	0.546588	0.419099	0.370499	0.303876	0.189691	0.0923256	0.059837	0.0542751	0.00792876	NaN	NaN	NaN	0.0082069	0.0284362	NaN	NaN	NaN	NaN	NaN	NaN	NaN	NaN	NaN	0.0242393	0.141347	0.156602	0.13193	0.0729657	NaN	NaN	NaN	NaN	NaN	NaN	0.0938319	0.201693	0.269354	0.239305	0.19569	0.207663	0.272714
0.44215	0.386175	0.2575	0.147233	0.117452	0.132053	0.155109	0.180856	0.192008	0.155045	0.112554	0.0946641	0.100981	0.126053	0.1724	0.204645	0.165527	0.0907086	0.0652844	0.08109	0.112938	0.117733	0.14832	0.254902	0.338286	0.362829	0.34704	0.302668	0.199653	0.0719967	NaN	NaN	NaN	NaN	NaN	NaN	NaN	NaN	NaN	NaN	NaN	NaN	NaN	NaN	NaN	NaN	NaN	NaN	NaN	NaN
NaN	NaN	NaN	0.139545	0.233072	0.278846	0.333621	0.316038	0.183888	0.0714233	0.0761587	0.230569	0.446662	0.601387	0.67717	0.685085	0.692118	0.736566	0.796548	0.813793	0.772275	0.680119	0.570219	0.496044	0.493202	0.529534	0.503923	0.387699	0.295688	0.24347	0.179063	0.122287	0.122649	0.183952	0.265776	0.33414	0.414047	0.501468	0.552739	0.566599	0.561573	0.548181	0.560224	0.586509	0.584787	0.555098	0.540343	0.559025	0.582267	0.557053
NaN	NaN	NaN	NaN	NaN	NaN	NaN	NaN	NaN	0.066508	0.157959	0.217556	0.252587	0.284893	0.353218	0.450616	0.454337	0.384618	0.295767	0.21906	0.234078	0.24851	0.21322	0.184571	0.202411	0.252693	0.309916	0.398054	0.465311	0.486118	0.515424	0.567321	0.622369	0.671678	0.729405	0.793172	0.843291	0.866242	0.863719	0.847094	0.830637	0.831634	0.853392	0.864936	0.86021	0.849308	0.836437	0.834307	0.852324	0.877817
0.325674	0.258384	0.249482	0.299205	0.399371	0.485943	0.510139	0.519023	0.5185	0.502814	0.481256	0.468962	0.494118	0.539963	0.555197	0.547172	0.539536	0.494011	0.432034	0.415875	0.439063	0.47548	0.508495	0.537262	0.56067	0.595887	0.669651	0.767483	0.829901	0.863963	0.875586	0.875276	0.882991	0.894548	0.899371	0.897274	0.904342	0.921447	0.934799	0.9371	0.926404	0.912589	0.915291	0.934928	0.954644	0.957147	0.939508	0.907575	0.877748	0.864166
0.333883	0.236043	0.215112	0.225443	0.209256	0.195887	0.188578	0.139568	0.0508259	NaN	NaN	NaN	NaN	0.0877407	0.288154	0.39407	0.409468	0.336765	0.200858	0.153094	0.271107	0.25069	0.16423	0.129354	0.119102	0.104606	0.103371	0.153333	0.195612	0.152685	0.0827933	0.0869921	0.176148	0.306671	0.368494	0.232455	0.0153377	NaN	0.0234272	0.164779	0.346079	0.525765	0.648848	0.72374	0.771966	0.805992	0.837577	0.873094	0.892133	0.867949
0.329931	0.38058	0.353276	0.298793	0.218719	0.126406	0.0559067	0.00212101	0.00305577	0.0721394	0.131724	0.165584	0.181685	0.189383	0.212824	0.306402	0.437111	0.55079	0.63705	0.657161	0.617801	0.544951	0.451898	0.380219	0.358243	0.315651	0.245356	0.198026	0.183891	0.174644	0.17399	0.242694	0.337083	0.375703	0.385243	0.417068	0.47524	0.510421	0.510731	0.471341	0.3726	0.200739	NaN	NaN	NaN	NaN	NaN	NaN	0.129201	0.317277
0.330977	0.28626	0.183169	0.0704984	0.0233228	0.0522815	0.109401	0.173469	0.198588	0.17488	0.131262	0.0906256	0.0226725	NaN	NaN	NaN	NaN	NaN	0.193518	0.419874	0.496223	0.466367	0.398679	0.28047	0.144538	0.0296065	NaN	NaN	NaN	NaN	NaN	NaN	NaN	NaN	NaN	0.0912135	0.378938	0.617442	0.706573	0.682796	0.552753	0.332921	0.0518294	NaN	NaN	0.025732	0.394663	0.674917	0.791901	0.780425
NaN	NaN	NaN	NaN	NaN	NaN	NaN	0.107488	0.330556	0.502622	0.635263	0.718592	0.747928	0.752487	0.765531	0.766596	0.749217	0.727755	0.715228	0.708351	0.714328	0.741042	0.784148	0.843787	0.882724	0.87463	0.844651	0.810865	0.759031	0.681267	0.594408	0.528401	0.477998	0.388878	0.259619	0.141872	0.0281675	NaN	NaN	0.0739007	0.345392	0.619705	0.734938	0.758469	0.752543	0.739776	0.743685	0.771635	0.793751	0.78333
0.0177044	NaN	NaN	NaN	NaN	NaN	NaN	NaN	NaN	NaN	NaN	NaN	NaN	NaN	NaN	NaN	NaN	NaN	NaN	NaN	NaN	NaN	NaN	NaN	NaN	NaN	NaN	NaN	NaN	NaN	NaN	0.07034	0.290557	0.34581	0.293745	0.271735	0.210655	0.142676	0.0914111	0.107444	0.171656	0.205734	0.267128	0.400964	0.531244	0.589352	0.541165	0.387578	0.137865	NaN
NaN	NaN	NaN	NaN	NaN	NaN	NaN	NaN	NaN	NaN	NaN	NaN	NaN	NaN	NaN	NaN	NaN	NaN	0.032018	0.108209	0.177766	0.247808	0.273554	0.261436	0.263462	0.28381	0.302045	0.318934	0.321349	0.301515	0.290014	0.292541	0.305596	0.338232	0.361849	0.365182	0.383274	0.430032	0.478693	0.490405	0.45175	0.401889	0.370309	0.366387	0.438907	0.588983	0.711671	0.791763	0.84061	0.852695
0.123298	0.0756714	NaN	NaN	NaN	NaN	NaN	NaN	NaN	NaN	NaN	0.0436416	0.149319	0.237121	0.262833	0.250644	0.210628	0.186668	0.185275	0.158575	0.128166	0.132118	0.126646	0.0621086	NaN	NaN	NaN	NaN	NaN	0.0181686	0.111841	0.178907	0.177185	0.161375	0.184984	0.271575	0.443366	0.593206	0.660289	0.691458	0.720385	0.710426	0.618374	0.507503	0.413267	0.334918	0.303069	0.446124	0.627288	0.678931
0.306896	0.222473	0.137235	0.0748064	0.105532	0.213259	0.339656	0.441278	0.475874	0.424105	0.369236	0.418049	0.463441	0.454618	0.42806	0.377077	0.294468	0.169693	0.0597916	0.0307229	0.0586666	0.11356	0.19254	0.18403	0.122556	0.0922326	0.101545	0.0986548	NaN	NaN	NaN	NaN	NaN	NaN	NaN	NaN	0.0648954	0.106071	0.130732	0.16352	0.183375	0.150684	0.027359	NaN	NaN	NaN	NaN	NaN	NaN	NaN
NaN	NaN	0.12771	0.27084	0.237498	0.200139	0.255937	0.374655	0.374232	0.180745	0.0506826	0.089411	0.116685	0.144195	0.151741	0.188507	0.222403	0.234696	0.281549	0.376706	0.40166	0.272832	0.121318	0.033843	0.0311585	0.077746	0.116312	0.147267	0.167451	0.176876	0.205915	0.2275	0.226497	0.24928	0.27918	0.251127	0.177438	0.221108	0.24218	0.234801	0.253506	0.272888	0.225686	NaN	NaN	NaN	NaN	NaN	NaN	NaN
NaN	NaN	NaN	0.145244	0.150046	0.0588737	NaN	NaN	0.192311	0.543646	0.709622	0.700676	0.674823	0.648638	0.578649	0.514127	0.490598	0.473721	0.473993	0.505237	0.476544	0.411125	0.346388	0.300604	0.312323	0.369114	0.422758	0.468892	0.489503	0.499627	0.553896	0.622753	0.679572	0.738499	0.806814	0.859445	0.870542	0.861838	0.866827	0.875934	0.850729	0.756585	0.526584	0.0589718	NaN	0.130609	0.220947	0.294912	0.372724	0.43861
0.451119	0.407969	0.381376	0.374431	0.373172	0.38207	0.370333	0.356599	0.355902	0.32676	0.267663	0.241853	0.272959	0.274295	0.238126	0.200817	0.174028	0.160572	0.169024	0.249129	0.403029	0.536463	0.649675	0.761781	0.838803	0.875825	0.890594	0.891156	0.8631	0.809157	0.747058	0.680784	0.606837	0.527456	0.461827	0.404926	0.327407	0.19634	0.100075	0.116482	0.171315	0.200288	0.161396	0.0528908	NaN	NaN	NaN	NaN	NaN	NaN
NaN	NaN	NaN	NaN	NaN	NaN	NaN	NaN	NaN	NaN	NaN	NaN	NaN	NaN	NaN	0.0013341	0.130343	0.263013	0.365127	0.418348	0.479683	0.533166	0.491648	0.412762	0.377569	0.421679	0.525553	0.623742	0.687997	0.723497	0.756865	0.794695	0.815929	0.816712	0.808733	0.792239	0.771377	0.738464	0.677231	0.553893	0.317514	0.281229	0.414945	0.49901	0.537583	0.520544	0.437401	0.348827	0.279314	0.206291
NaN	NaN	NaN	0.0237932	0.0839971	0.0960068	0.0966622	0.131954	0.168588	0.153773	0.12206	0.0995516	0.0578158	0.00998326	0.00645311	0.0701172	0.154336	0.249917	0.347141	0.428309	0.493263	0.587089	0.719352	0.833091	0.893523	0.915924	0.923996	0.926462	0.92968	0.939244	0.946672	0.944363	0.931174	0.904315	0.85548	0.799342	0.755338	0.71322	0.659375	0.557379	0.383092	0.157369	NaN	NaN	NaN	NaN	0.157585	0.347151	0.376999	0.381787
NaN	NaN	NaN	NaN	NaN	NaN	0.0240712	0.0266746	NaN	NaN	NaN	NaN	NaN	NaN	NaN	NaN	0.0522307	0.103138	0.11361	0.112893	0.0849233	0.082797	0.15301	0.282078	0.44917	0.595374	0.689874	0.751142	0.803733	0.854434	0.896254	0.931369	0.958497	0.976946	0.973466	0.948923	0.90851	0.85139	0.789781	0.7433	0.7088	0.660772	0.579086	0.469759	0.35844	0.269275	0.215213	0.160931	0.0831896	0.0976654
0.154516	NaN	NaN	NaN	NaN	NaN	NaN	NaN	0.0749129	0.146017	0.160104	0.106562	0.0376263	0.0118743	NaN	NaN	NaN	NaN	NaN	NaN	NaN	NaN	NaN	NaN	NaN	NaN	NaN	0.0151369	0.0968511	0.20229	0.27382	0.290776	0.326283	0.392746	0.447784	0.46764	0.430202	0.338789	0.255096	0.209884	0.193089	0.194778	0.200481	0.19887	0.208934	0.24606	0.282281	0.298222	0.326213	0.30019
0.244297	0.129533	0.0462844	NaN	NaN	NaN	NaN	0.0553455	0.0172489	NaN	0.0889195	0.163117	0.143437	0.101402	0.127415	0.134488	0.0553746	NaN	NaN	NaN	NaN	NaN	NaN	NaN	0.153467	0.193833	0.237097	0.314844	0.383528	0.428643	0.484759	0.580906	0.686947	0.775859	0.858167	0.918838	0.952543	0.962964	0.955254	0.933945	0.91012	0.889743	0.856553	0.775322	0.575755	0.0385122	0.221193	0.538397	0.640805	0.681453
0.471452	0.517496	0.532724	0.518319	0.494089	0.460693	0.430603	0.415312	0.411838	0.41394	0.407955	0.392424	0.418848	0.463565	0.505039	0.544496	0.572455	0.570006	0.546571	0.544519	0.550248	0.540497	0.531362	0.543942	0.524806	0.453563	0.395102	0.409557	0.45628	0.461649	0.426474	0.409257	0.427248	0.459513	0.496772	0.524117	0.54541	0.595742	0.687821	0.763771	0.754762	0.69259	0.615874	0.515314	0.382296	0.278713	0.270504	0.315618	0.340249	0.341043
NaN	0.161494	0.237933	0.252166	0.259166	0.297543	0.347488	0.341535	0.32205	0.392598	0.416758	0.319072	0.18406	0.0952339	0.0851585	0.126892	0.227964	0.381986	0.504993	0.568983	0.591987	0.532433	0.388485	0.246173	0.166842	0.17044	0.177869	0.143292	0.0998977	0.0845933	0.106236	0.0822024	NaN	NaN	0.189975	0.413071	0.622017	0.799307	0.895297	0.89899	0.843203	0.765626	0.663826	0.531634	0.427347	0.380096	0.35498	0.345038	0.353263	0.436224
0.177634	0.116066	0.0393569	0.0300784	0.0617669	0.149504	0.160353	NaN	NaN	NaN	NaN	NaN	NaN	NaN	NaN	NaN	NaN	NaN	NaN	NaN	NaN	0.0713807	0.178969	0.19853	0.182131	0.146031	0.170742	0.190979	0.0632494	NaN	NaN	NaN	NaN	0.132332	0.328411	0.410101	0.425695	0.44662	0.506489	0.579481	0.631832	0.643975	0.600721	0.514937	0.512483	0.700377	0.797443	0.812477	0.836549	0.854318
NaN	NaN	NaN	0.0262895	0.126221	0.158482	0.129939	0.127935	0.162623	0.117492	NaN	NaN	NaN	NaN	NaN	NaN	NaN	NaN	NaN	NaN	NaN	NaN	NaN	NaN	NaN	0.222187	0.504564	0.641219	0.680643	0.69673	0.70923	0.69842	0.647993	0.566742	0.503812	0.330656	NaN	NaN	0.175403	0.193343	NaN	0.176322	0.525756	0.728969	0.790477	0.798874	0.816596	0.826485	0.809983	0.778087
0.107054	0.072863	0.0773233	0.168304	0.318609	0.44314	0.475203	0.476818	0.493288	0.537477	0.567326	0.584534	0.552692	0.510671	0.539634	0.561106	0.536344	0.485929	0.438821	0.395338	0.36073	0.328403	0.267794	0.199438	0.178083	0.230279	0.337396	0.38176	0.358756	0.305832	0.249842	0.21683	0.216219	0.291885	0.402603	0.448022	0.404286	0.390077	0.467708	0.619697	0.748593	0.81835	0.843816	0.83887	0.802727	0.732456	0.637123	0.505014	0.331314	0.125436
0.390225	0.361434	0.272858	0.19272	0.169693	0.257283	0.329911	0.303413	0.185927	0.0717326	0.0543997	0.16272	0.26237	0.168789	NaN	NaN	NaN	NaN	NaN	NaN	NaN	NaN	NaN	0.0200043	0.0611099	0.145426	0.204962	0.229982	0.212281	0.150939	0.0986661	0.0698295	0.0619928	0.0770314	0.145935	0.294891	0.432893	0.522332	0.584587	0.616924	0.631156	0.647466	0.656624	0.665414	0.661821	0.616663	0.474282	0.145971	NaN	NaN
0.449747	0.533831	0.613218	0.623499	0.635573	0.683523	0.693967	0.605499	0.473621	0.408819	0.428403	0.502968	0.608253	0.712768	0.756776	0.733954	0.673115	0.597251	0.503393	0.407786	0.357057	0.35994	0.382787	0.35996	0.284216	0.261581	0.35801	0.515044	0.6925	0.755861	0.57576	0.305469	0.223559	0.353508	0.462224	0.575234	0.669533	0.72475	0.722039	0.68978	0.633698	0.552593	0.469817	0.357597	0.247934	0.264316	0.376879	0.468801	0.513251	0.532567
NaN	NaN	NaN	NaN	NaN	NaN	0.0202744	0.113867	0.220875	0.308558	0.345156	0.343212	0.230036	0.136493	0.16836	0.239766	0.279508	0.29566	0.303029	0.334816	0.352234	0.289368	0.209988	0.15503	0.0945477	0.0340927	NaN	NaN	NaN	NaN	NaN	NaN	NaN	NaN	NaN	NaN	NaN	0.208259	0.397242	0.517983	0.582269	0.62017	0.645499	0.653346	0.646754	0.629131	0.599722	0.54767	0.438587	0.245397
0.242714	0.496241	0.666815	0.659708	0.573016	0.491061	0.438064	0.433424	0.429709	0.348359	0.209396	0.103065	0.0632592	0.0946719	0.136919	0.120713	0.071359	0.0132999	NaN	0.0536199	0.104015	0.10795	0.0923677	0.0054604	NaN	NaN	NaN	NaN	NaN	NaN	NaN	0.0677949	0.196708	0.249569	0.150253	NaN	NaN	NaN	NaN	0.0452238	0.399676	0.632903	0.742854	0.772739	0.756761	0.711536	0.644276	0.555342	0.426576	0.503334
NaN	NaN	0.0253435	0.185227	0.270363	0.302872	0.339805	0.384502	0.388498	0.329196	0.208322	0.0920127	0.0272304	NaN	NaN	NaN	NaN	NaN	NaN	NaN	0.0207531	0.0809264	0.0791359	0.139598	0.210643	0.262596	0.308647	0.35197	0.355944	0.374639	0.419973	0.461042	0.476915	0.472347	0.424718	0.35733	0.276128	0.173791	0.110105	0.155688	0.308376	0.473551	0.579242	0.621919	0.599272	0.537906	0.477073	0.39568	0.307488	0.483829
0.169204	0.268971	0.376733	0.50618	0.59026	0.610131	0.632995	0.647575	0.655649	0.684812	0.724393	0.749868	0.742346	0.702523	0.654965	0.609665	0.577507	0.541219	0.446656	0.354197	0.330717	0.314601	0.327926	0.415685	0.456465	0.438793	0.433783	0.480764	0.540449	0.590087	0.625105	0.603775	0.507017	0.311489	0.0548586	NaN	NaN	NaN	NaN	0.169797	0.47327	0.626481	0.651743	0.637252	0.659139	0.695695	0.704462	0.65942	0.562293	0.543906
0.300542	0.421844	0.506973	0.589064	0.685045	0.72108	0.687992	0.660962	0.662645	0.629893	0.522696	0.461271	0.419159	0.304017	0.0648461	NaN	NaN	NaN	NaN	NaN	NaN	NaN	NaN	NaN	NaN	NaN	NaN	NaN	NaN	NaN	NaN	0.224305	0.491357	0.667281	0.765107	0.801359	0.820106	0.837066	0.847388	0.8563	0.847544	0.801038	0.727556	0.654845	0.579512	0.439544	0.207949	NaN	NaN	NaN
0.370751	0.368576	0.396714	0.462042	0.535305	0.573378	0.575881	0.564107	0.559531	0.564646	0.570056	0.568311	0.555576	0.543408	0.566635	0.627412	0.688333	0.72515	0.741996	0.758087	0.77685	0.785041	0.790581	0.813894	0.835931	0.847873	0.85402	0.850123	0.834652	0.832418	0.857021	0.882013	0.889804	0.883484	0.86317	0.812007	0.686573	0.406897	NaN	NaN	NaN	0.269789	0.512304	0.678484	0.781927	0.837868	0.854231	0.829799	0.734988	0.508027
NaN	NaN	NaN	NaN	NaN	NaN	0.186083	0.26749	0.365604	0.631258	0.722495	0.703463	0.677696	0.596376	0.44834	0.265183	0.112263	0.022213	NaN	NaN	NaN	NaN	0.029204	0.0652778	0.172776	0.310499	0.323511	0.204533	0.0730556	0.00431892	0.00563633	0.137238	0.30838	0.467187	0.596175	0.637035	0.588218	0.522199	0.503237	0.532216	0.571092	0.582071	0.579998	0.584093	0.592217	0.60108	0.606254	0.619092	0.620721	0.57028
0.496585	0.489525	0.453266	0.447598	0.406592	0.367439	0.336073	0.222851	0.0318535	NaN	0.102062	0.246314	0.294687	0.296218	0.304494	0.239807	0.127148	0.0634767	0.0142075	0.121376	0.19915	0.216944	0.162307	0.0628043	NaN	NaN	NaN	NaN	NaN	NaN	NaN	NaN	0.00491241	0.0902677	0.247773	0.389815	0.451063	0.449164	0.430669	0.440686	0.483973	0.52161	0.532391	0.508064	0.427845	0.350807	0.338087	0.357384	0.377346	0.395412
0.138083	0.196482	0.277506	0.368124	0.4603	0.534213	0.552646	0.568167	0.614262	0.635275	0.616116	0.579889	0.555247	0.592113	0.623282	0.554906	0.479333	0.449615	0.374343	0.242511	0.217038	0.328615	0.42624	0.389417	0.302328	0.219526	0.138318	0.0873239	0.0765455	0.0837488	0.0791639	0.0436227	0.00178102	0.00245882	0.0551239	0.127772	0.224479	0.329806	0.379202	0.32316	0.346658	0.315308	0.148271	0.171785	0.245116	0.318164	0.380019	0.411251	0.416247	0.389226
0.252365	0.272003	0.305605	0.318263	0.361758	0.469145	0.586733	0.65822	0.679369	0.665154	0.647929	0.580676	0.371098	0.245706	0.236002	0.228955	0.263417	0.277463	0.273427	0.379855	0.515504	0.600999	0.686776	0.773713	0.813402	0.79371	0.726262	0.69365	0.674954	0.58535	0.46027	0.359437	0.259089	0.133573	0.00357449	NaN	0.200577	0.43694	0.617129	0.699826	0.70978	0.738133	0.786549	0.819036	0.838987	0.859195	0.851828	0.810249	0.76753	0.716933
0.0994038	NaN	NaN	0.073404	0.108616	0.164103	0.280044	0.258366	0.27918	0.303025	0.239209	0.192888	0.20911	0.245645	0.277731	0.313955	0.277837	0.121279	NaN	NaN	NaN	NaN	NaN	NaN	NaN	NaN	NaN	NaN	NaN	NaN	NaN	NaN	NaN	0.0162048	0.104725	0.170131	0.19751	0.263429	0.340888	0.393109	0.423239	0.465785	0.541996	0.638997	0.730982	0.793113	0.796908	0.720115	0.589376	0.450316
NaN	0.110486	0.201328	0.227502	0.234604	0.225386	0.196093	0.174103	0.137165	0.086646	0.0379394	NaN	NaN	0.00493366	0.0707379	0.129801	0.118223	0.043871	0.00879064	0.00548161	0.0295157	0.107893	0.207746	0.290624	0.381977	0.482367	0.528292	0.521902	0.496694	0.450931	0.344708	0.200488	0.0555917	NaN	NaN	NaN	NaN	0.0378303	0.162253	0.306423	0.433062	0.505023	0.521618	0.521789	0.529954	0.535567	0.513319	0.462234	0.402427	0.318467
NaN	NaN	0.127626	0.272222	0.349923	0.402867	0.467969	0.504941	0.433029	0.29232	0.178964	0.106673	0.0933043	0.119254	0.144612	0.170085	0.147144	0.0818637	0.00212296	0.00334926	0.0359276	0.0364336	0.0652403	0.129888	0.18671	0.2083	0.225812	0.274319	0.351574	0.41054	0.432846	0.447548	0.458643	0.435285	0.408155	0.443074	0.501703	0.526047	0.501589	0.446355	0.388028	0.34113	0.313809	0.301979	0.271246	0.199421	0.20479	0.263166	0.306766	0.345245
NaN	NaN	NaN	NaN	NaN	0.042017	0.0889401	0.0384772	NaN	NaN	NaN	NaN	NaN	NaN	NaN	NaN	NaN	NaN	NaN	0.00311774	0.0940601	0.0476157	NaN	NaN	NaN	NaN	NaN	NaN	NaN	NaN	NaN	NaN	NaN	NaN	NaN	0.0268193	0.274245	0.422705	0.479349	0.483044	0.47031	0.474387	0.505373	0.526913	0.506081	0.407155	0.28085	0.286722	0.462149	0.641916
0.371795	0.450841	0.514557	0.574014	0.518929	0.367476	0.24766	0.202003	0.239127	0.226108	0.185188	0.187849	0.169708	0.0815485	NaN	NaN	NaN	NaN	NaN	NaN	NaN	NaN	NaN	NaN	NaN	NaN	NaN	NaN	0.0471458	0.132417	0.180157	0.156779	0.0965003	NaN	NaN	NaN	NaN	NaN	0.0681333	0.133385	0.155853	0.13857	0.102231	0.0343876	NaN	NaN	NaN	NaN	NaN	NaN
NaN	NaN	NaN	NaN	NaN	NaN	NaN	NaN	NaN	NaN	NaN	NaN	0.0218968	0.0499182	0.0692612	0.0964263	0.10017	0.0559532	NaN	NaN	NaN	NaN	NaN	NaN	NaN	0.054722	0.166037	0.197077	0.119681	0.0598213	0.103654	0.130986	0.0631462	NaN	0.145932	0.342804	0.533251	0.633544	0.643962	0.651353	0.663562	0.632406	0.559413	0.483026	0.452977	0.500016	0.586358	0.632362	0.642378	0.659932
0.512656	0.509689	0.475195	0.411397	0.366371	0.37057	0.397718	0.381317	0.301973	0.219823	0.143695	0.0930865	0.115789	0.106458	0.0269826	0.00824903	0.0549284	0.0726712	0.109298	0.218767	0.320347	0.293349	0.175284	0.0360192	NaN	NaN	NaN	NaN	NaN	NaN	NaN	NaN	0.0757604	0.142421	0.148214	0.147203	0.204847	0.323529	0.434748	0.500433	0.538224	0.500641	0.298487	0.0584262	NaN	0.00447255	0.10947	0.167533	0.142047	0.0544503
0.504487	0.58364	0.577209	0.424686	0.300919	0.299753	0.317216	0.269652	0.160707	0.0368876	NaN	NaN	0.00423673	0.159084	0.4197	0.495979	0.25238	NaN	NaN	NaN	NaN	NaN	NaN	NaN	NaN	0.0779786	0.0921686	0.0477744	0.0249514	NaN	NaN	NaN	NaN	0.0452889	0.180167	0.294557	0.383353	0.422541	0.359513	0.210689	0.176662	0.156599	0.111461	0.0918492	0.0426162	NaN	NaN	NaN	NaN	NaN
0.249932	0.165944	0.0757272	0.0139599	0.0674081	0.141031	0.192688	0.226371	0.251419	0.278233	0.30927	0.331192	0.305253	0.242524	0.197278	0.166422	0.116152	0.0675733	0.0499215	0.0631554	0.0943181	0.110285	0.144183	0.254338	0.354186	0.415432	0.498168	0.494278	0.441961	0.424571	0.440816	0.448932	0.465095	0.472676	0.437958	0.338869	0.171171	NaN	NaN	NaN	NaN	0.182236	0.372757	0.478904	0.513563	0.508642	0.483453	0.436248	0.36647	0.257202
0.335868	0.404161	0.464906	0.514753	0.538599	0.546394	0.56414	0.595591	0.625766	0.647143	0.662582	0.66688	0.653385	0.631997	0.619418	0.622426	0.621094	0.613559	0.603472	0.579174	0.542849	0.496868	0.433555	0.385295	0.336789	0.27826	0.230419	0.1759	0.185652	0.294699	0.374348	0.438113	0.495928	0.519742	0.56121	0.637908	0.682551	0.678399	0.656661	0.632628	0.55598	0.45077	0.403708	0.450813	0.551342	0.639215	0.689722	0.707384	0.718949	0.742475
NaN	NaN	NaN	NaN	NaN	NaN	NaN	NaN	NaN	NaN	NaN	NaN	NaN	NaN	NaN	NaN	NaN	0.00743507	0.0975286	0.0870624	0.0239658	0.0130556	0.0362487	0.0729675	0.135348	0.204647	0.27188	0.349505	0.327943	0.219059	0.116721	0.0318206	0.00326606	NaN	NaN	0.0526301	0.148215	0.268548	0.258174	0.129423	NaN	NaN	NaN	NaN	0.0333746	0.131655	0.204077	0.222843	0.202889	0.174999
0.377613	0.366114	0.308521	0.237314	0.160301	0.084531	0.0272872	NaN	0.0157285	0.0846757	0.122796	0.105495	0.0456813	NaN	NaN	NaN	NaN	NaN	NaN	0.223072	0.438514	0.35993	0.317755	0.32703	0.295324	0.215264	0.115536	0.0144249	NaN	NaN	NaN	NaN	NaN	NaN	NaN	NaN	NaN	NaN	0.040666	0.25502	0.457893	0.616775	0.703373	0.726576	0.69255	0.596769	0.466399	0.309255	0.139151	0.276146
NaN	NaN	NaN	NaN	NaN	NaN	NaN	NaN	NaN	NaN	0.00208804	0.0691039	0.167926	0.2095	0.185797	0.147886	0.13458	0.167918	0.242807	0.294691	0.293097	0.278891	0.268897	0.237407	0.206427	0.191858	0.212686	0.257373	0.266265	0.255958	0.266564	0.300991	0.36502	0.438871	0.462143	0.429061	0.380211	0.341179	0.275952	0.0990553	NaN	NaN	0.109594	0.30319	0.456518	0.55413	0.61858	0.638651	0.58984	0.443744
[truncated: 46 more columns]

## Sheet: Monkey C single
Ajusted Rsquare of multiplicative model (neuron*bins)
0.360519	0.358832	0.47283	0.459514	0.392899	NaN	NaN	NaN	NaN	NaN	NaN	NaN	NaN	NaN	NaN	NaN	NaN	NaN	NaN	0.156776	0.342636	0.351752	0.439982	0.378846	0.334574	0.284547	0.246145	0.227311	0.272184	0.382821	0.522586	0.662081	0.767734	0.848056	0.878539	0.853123	0.818504	0.802438	0.814261	0.842497	0.84722	0.814281	0.787528	0.812869	0.834887	0.851436	0.886548	0.925081	0.924328	0.891527
0.243271	0.193208	0.17722	0.152811	0.140966	NaN	0.0851253	0.254724	0.423869	0.512614	0.516412	0.468994	0.331641	0.136449	NaN	0.327326	0.269836	0.251701	0.249685	0.245704	0.236113	0.231428	0.248378	0.288774	0.356673	0.443532	0.518897	0.5646	0.597898	0.649054	0.7358	0.838022	0.0680634	0.107483	0.133071	0.134783	0.11056	0.101097	0.116022	0.0999156	0.0612836	NaN	NaN	0.380207	0.64446	0.718415	0.688163	0.632746	0.53718	0.393242
0.260571	0.297527	0.316047	0.338302	0.363033	0.363517	0.353054	0.363621	0.379598	0.367136	0.321513	0.267497	0.232526	0.223022	0.228021	0.241247	0.245041	0.215588	0.181967	0.184992	0.226513	0.26384	0.268911	0.257675	0.255313	0.257458	0.272362	0.327726	0.413179	0.474572	0.48736	0.463683	0.423649	0.394811	0.372664	0.323252	0.230796	0.109277	0.231603	0.216898	0.13244	NaN	NaN	0.153912	0.236454	0.495466	0.458282	0.43453	0.402152	0.33825
0.57724	0.644583	0.637045	0.564395	0.511567	0.47426	0.428737	0.359977	0.276319	0.236875	0.219905	0.162895	0.0957737	0.0816416	0.068427	0.0198432	NaN	NaN	NaN	NaN	0.00342076	0.0322655	0.0303858	0.090954	0.135779	0.171672	0.200023	0.24464	0.300835	0.342307	0.351123	0.32395	0.333021	0.302229	0.258052	0.219085	0.165704	0.110337	0.0768805	0.0372265	NaN	NaN	NaN	NaN	0.00147441	0.0524137	0.158724	0.302475	0.381023	0.362772
NaN	NaN	0.00982948	0.124965	0.201818	0.164649	0.102458	NaN	NaN	NaN	NaN	NaN	NaN	NaN	NaN	NaN	0.00300001	0.0461871	0.190185	0.232353	0.294882	0.328097	0.295901	0.23175	0.17829	0.153557	0.153441	0.174197	0.212065	0.276106	0.340575	0.387457	0.433596	0.489753	0.535303	0.548047	0.539041	0.520098	0.491185	0.449393	0.393424	0.325656	0.243341	0.13827	0.0257219	0.532365	0.53626	0.539369	0.544726	0.549602
0.847405	0.83937	0.844762	0.841276	0.858208	0.854431	0.835897	0.833728	0.845395	0.853217	0.861315	0.876715	0.894239	0.901919	0.89628	0.886509	0.874066	0.848545	0.818097	0.801338	0.794522	0.779534	0.760174	0.749428	0.74147	0.731996	0.729829	0.733627	0.732469	0.722626	0.707832	0.692534	0.683018	0.685375	0.705026	0.734063	0.760486	0.783223	0.801981	0.801721	0.778318	0.73547	0.679346	0.641051	0.566039	0.471722	0.427487	0.450751	0.510897	0.579319
0.778031	0.826369	0.856162	0.848802	0.81815	0.789717	0.770011	0.743311	0.709725	0.699916	0.720564	0.727361	0.709148	0.683035	0.660808	0.720744	0.711436	0.655611	0.618259	0.596821	0.549319	0.460576	0.360159	0.285624	0.242482	0.238783	0.263209	0.298335	0.349813	0.402609	0.453636	0.498181	0.548651	0.626379	0.694726	0.642841	0.42437	0.232747	0.251463	0.339708	0.443476	0.533326	0.585318	0.625836	0.670709	0.700472	0.697837	0.671689	0.635096	0.597777
0.783208	0.7973	0.798691	0.790366	0.784799	0.777953	0.760075	0.741109	0.727669	0.708649	0.678378	0.644692	0.632216	0.647845	0.670248	0.694935	0.720795	0.743389	0.764755	0.788626	0.812695	0.833945	0.850315	0.856645	0.851372	0.840577	0.835503	0.837914	0.837264	0.832368	0.828795	0.828097	0.829828	0.834759	0.847972	0.876706	0.911713	0.936868	0.94854	0.948072	0.94585	0.935253	0.886324	0.791452	0.675249	0.581404	0.541717	0.51638	0.477608	0.425421
0.803546	0.783103	0.765162	0.729489	0.692332	0.691344	0.72365	0.759745	0.802098	0.833447	0.840534	0.832718	0.824111	0.83187	0.832979	0.806938	0.774601	0.761149	0.749649	0.722506	0.71102	0.736697	0.762926	0.79007	0.826293	0.849246	0.859015	0.849446	0.827076	0.800069	0.766847	0.746798	0.755298	0.783563	0.813399	0.833985	0.84555	0.859477	0.869945	0.865298	0.82327	0.726706	0.563863	0.329037	0.208587	0.114724	0.112451	0.244169	0.430963	0.585046
NaN	0.00896002	0.108961	0.139993	0.130807	0.129086	0.135893	0.187578	0.294892	0.382005	0.408271	0.394623	0.382291	0.386949	0.375202	0.360272	0.365624	0.368472	0.319428	0.250258	0.180076	0.0850875	0.00766424	0.00574229	0.036368	0.0245792	NaN	NaN	NaN	0.0238818	0.0474053	0.152906	0.319343	0.370874	0.298624	0.202887	0.160457	0.0974405	0.00850964	NaN	NaN	NaN	NaN	NaN	NaN	0.0769379	0.199618	0.283408	0.358091	0.400618
0.782077	0.786162	0.77975	0.772392	0.768775	0.781667	0.808351	0.824822	0.818228	0.8054	0.804338	0.81392	0.82898	0.844618	0.852579	0.848773	0.843185	0.839696	0.827927	0.809747	0.800658	0.805985	0.817593	0.82841	0.835624	0.841385	0.851749	0.870059	0.893283	0.907894	0.904983	0.889007	0.86664	0.839381	0.809249	0.782558	0.755158	0.715508	0.664715	0.611802	0.561527	0.528526	0.51968	0.513458	0.472198	0.407214	0.3403	0.250829	0.120518	NaN
NaN	NaN	NaN	0.111463	0.111463	0.111463	0.111463	0.111463	0.111257	0.107093	0.0919741	0.0786664	0.102866	0.120367	0.0793633	0.0159458	0.0430565	0.182195	0.317093	0.33908	0.326009	0.335069	0.352395	0.386694	0.461998	0.564857	0.669617	0.76373	0.841244	0.906636	0.9492	0.963499	0.962322	0.959219	0.958196	0.951578	0.935238	0.909017	0.871252	0.823076	0.768743	0.696219	0.667651	0.699294	0.714473	0.752319	0.793409	0.806959	0.794048	0.761815
NaN	0.0154949	0.123759	0.198989	0.252487	0.308809	0.350706	0.383004	0.433912	0.472221	0.467381	0.438362	0.429523	0.467539	0.524793	0.569847	0.600569	0.613418	0.62017	0.643882	0.688848	0.739995	0.769241	0.774029	0.77465	0.77468	0.768568	0.761401	0.756661	0.754029	0.759213	0.770112	0.794979	0.832908	0.861458	0.873755	0.87713	0.866216	0.805904	0.653949	0.416726	0.221146	0.136116	0.133978	0.199576	0.28099	0.336701	0.463244	0.549433	0.650892
0.0326908	0.0424692	0.0327213	0.0190444	0.0343297	0.0533134	0.0668035	0.0818656	0.0917931	0.106539	0.126445	0.157124	0.177043	0.203896	0.246922	0.279785	0.300752	0.317603	0.37429	0.472503	0.561845	0.64835	0.749309	0.846307	0.900965	0.912157	0.890347	0.842837	0.795766	0.764324	0.740685	0.719089	0.699053	0.679959	0.667753	0.668425	0.652939	0.621956	0.690617	0.773191	0.828342	0.866143	0.8933	0.0660834	0.179545	0.322365	0.458557	0.566183	0.588856	0.324782
0.722106	0.755926	0.778303	0.795252	0.783509	0.741847	0.699514	0.667572	0.618321	0.541728	0.437067	0.327427	NaN	NaN	0.0218027	0.103634	0.162863	0.176454	0.142587	0.0848775	0.0267018	0.288425	0.461759	0.611568	0.734809	0.832349	0.903109	0.941013	0.956277	0.957565	0.945384	0.919323	0.875909	0.773111	0.612114	0.606157	0.857474	0.883621	0.875355	0.865678	0.856772	0.843598	0.824814	0.801318	0.300411	0.338843	0.386402	0.431169	0.490391	0.519261
0.0617699	0.739437	0.654203	0.544378	0.463224	0.379091	0.207057	NaN	NaN	NaN	NaN	NaN	NaN	NaN	NaN	NaN	NaN	0.107585	0.178715	0.163143	0.126742	0.137299	0.217478	0.309466	0.363453	0.424345	0.517025	0.584735	0.614768	0.5994	0.492126	0.395156	0.357335	0.316296	0.6445	0.632533	0.614798	0.556606	0.487748	0.747526	0.575193	0.845695	0.729919	0.736666	0.639506	0.489766	0.414267	0.407734	0.428055	0.483131
0.093218	0.172406	0.254733	0.266154	0.189197	0.0674716	NaN	NaN	0.407826	0.375563	0.343836	0.322608	0.297514	0.273052	0.25603	0.231372	0.188012	0.135462	0.0926694	0.0694304	0.0830525	0.140527	0.233074	0.349681	0.484426	0.59862	0.645922	0.660233	0.698687	0.721514	0.714376	0.708507	0.708257	0.684324	0.648016	0.658628	0.710799	0.777584	0.819132	0.826911	0.84062	0.866317	0.882052	0.883671	0.872852	0.845741	0.814219	0.808943	0.835983	0.857116
0.329478	0.295646	0.285786	0.283863	0.256089	0.213564	0.19361	0.192456	0.19751	0.207578	0.172233	0.110184	0.0736238	0.0531372	0.0570891	0.0756495	0.0770103	0.0591719	0.0358541	0.0283018	0.0712126	0.161795	0.258897	0.353958	0.587501	0.707206	0.7883	0.826146	0.854482	0.88088	0.905371	0.914674	0.89904	0.864804	0.821814	0.780164	0.750236	0.727285	0.711945	0.711932	0.732202	0.75865	0.784468	0.813927	0.832447	0.821825	0.781271	0.0607283	0.0463693	0.0119059
0.695675	0.713499	0.70066	0.679304	0.665437	0.646047	0.60144	0.522772	0.435944	0.0123177	NaN	NaN	NaN	NaN	NaN	0.0355062	0.0864439	0.12	0.606023	0.653825	0.66775	0.650897	0.62621	0.631581	0.673097	0.745094	0.819923	0.86531	0.878949	0.867528	0.812743	0.713432	0.615824	0.560686	0.547457	0.556294	0.587568	0.634482	0.665803	0.662029	0.618275	0.534717	0.497225	0.516954	0.534418	0.556956	0.570249	0.550737	0.823973	0.711898
0.164855	0.234294	0.322154	0.396447	0.450034	0.494879	0.530488	0.549077	0.545277	0.517699	0.494948	0.499635	0.520277	0.532592	0.521473	0.516013	0.537479	0.582227	0.631868	0.675691	0.698263	0.690636	0.668551	0.656731	0.662591	0.674628	0.686239	0.700209	0.703709	0.691592	0.667032	0.640827	0.605524	0.55469	0.401813	0.414863	0.421283	0.381747	0.311091	0.248466	0.204019	0.199308	0.186063	0.136462	0.255414	0.325757	0.420297	0.49939	0.526887	0.543542
0.556914	0.532441	0.512934	0.496034	0.493399	0.499653	0.499744	0.495049	0.496662	0.507347	0.513826	0.510533	0.50596	0.499553	0.495044	0.496669	0.501406	0.506784	0.518345	0.541173	0.58385	0.642861	0.699771	0.751863	0.791636	0.812484	0.824035	0.827092	0.811002	0.767371	0.708567	0.656054	0.293369	0.439084	0.583715	0.665747	0.644097	0.544974	0.431643	0.354341	0.33262	0.432249	0.638157	0.572018	0.460427	0.646673	0.710568	0.765751	0.807907	0.819447
0.207436	0.192874	0.227201	0.286758	0.326166	0.332355	0.309467	0.288861	0.277493	0.2364	0.185021	0.123434	0.000167617	NaN	NaN	NaN	NaN	NaN	NaN	NaN	NaN	NaN	NaN	NaN	0.00143139	0.0288323	0.0592714	0.105469	0.110592	0.0818536	0.0646876	0.0569117	0.0386019	0.00308068	NaN	NaN	NaN	NaN	NaN	NaN	0.659948	0.641849	0.607179	0.563643	NaN	NaN	0.50633	0.485603	NaN	NaN
0.172082	0.124026	0.0871853	0.0570331	0.0233044	NaN	NaN	0.747774	0.616436	0.52328	0.447013	0.363841	0.277093	NaN	0.179664	0.188499	0.240764	0.337454	0.460657	0.574257	0.669421	0.756658	0.821199	0.844667	0.818419	0.758331	0.720307	0.345746	0.342912	0.309132	0.253294	0.196431	0.137143	0.0518352	NaN	0.705434	0.746232	0.752595	0.753492	0.727988	0.709235	0.715946	0.734726	0.770136	0.822633	0.858654	0.806022	0.634958	0.448265	0.425683
0.527646	0.483741	0.41722	0.355437	0.321153	0.297923	0.227106	0.112882	0.0268826	0.00864203	0.026868	0.0239649	0.00802308	NaN	NaN	NaN	NaN	0.0487514	0.112209	0.182897	0.244279	0.31121	0.42111	0.525448	0.585673	0.621907	0.623264	0.613563	0.596762	0.501967	0.290114	0.0457182	NaN	0.0861174	0.435845	0.654214	0.768674	0.853013	0.90712	0.920803	0.917042	0.905165	0.881349	0.843249	0.789297	0.717726	0.628193	0.488088	0.241868	NaN
0.800708	0.826176	0.82774	0.813299	0.78799	0.773582	0.772004	0.760141	0.728344	0.696253	0.67651	0.655291	0.638462	0.646077	0.670315	0.679664	0.670799	0.67433	0.688413	0.676428	0.655067	0.655151	0.649433	0.623028	0.596179	0.581506	0.561327	0.540444	0.543794	0.590703	0.631545	0.645962	0.66788	0.696569	0.71806	0.718095	0.679397	0.573534	0.576184	0.570348	0.575081	0.683207	0.758062	0.786032	0.792345	0.775945	0.744205	0.703107	0.65927	0.640427
0.398146	0.39381	0.417229	0.463128	0.480116	0.444216	0.374718	0.338444	0.347288	0.360462	0.363748	0.368377	0.372378	0.351879	0.302027	0.258713	0.248819	0.238852	0.207455	0.178095	0.15753	0.171952	0.288139	0.489071	0.674427	0.79994	0.863765	0.888497	0.891623	0.874553	0.837184	0.791551	0.751673	0.71935	0.697076	0.689669	0.704038	0.747619	0.802737	0.856482	0.899045	0.926073	0.94546	0.961754	0.972565	0.976227	0.974255	0.965088	0.942815	0.902771
0.582091	0.688569	0.724384	0.718635	0.681232	0.61503	0.539499	0.489132	0.45736	0.41311	0.356091	0.318567	0.307567	0.307711	0.282854	0.245454	0.248055	0.26817	0.264292	0.250061	0.261355	0.28814	0.294653	0.293636	0.305349	0.280567	0.20731	0.109498	0.0592641	0.100369	0.21333	0.242857	0.219345	0.109309	0.0752861	0.129636	0.192976	0.256807	0.163879	NaN	0.0329573	0.30237	0.460626	0.531881	0.552267	0.561631	0.588161	0.595205	0.543195	0.407332
0.92257	0.951257	0.939836	0.902308	0.842595	0.766316	0.695611	0.647326	0.621333	0.59583	0.526539	0.41103	0.290405	0.265365	0.264195	0.269635	0.269408	0.227895	0.147155	0.48649	0.542518	0.572634	0.582525	0.597563	0.651259	0.711437	0.715502	0.6754	0.661085	0.699176	0.747017	0.768816	0.759439	0.719122	0.623028	0.0817565	0.0859181	0.139013	0.195286	0.224239	0.226441	0.21643	0.199372	0.161653	0.140598	0.156064	0.191674	0.207997	0.203912	0.184745
NaN	NaN	0.022455	0.0798209	0.129873	0.17168	0.234152	0.349484	0.461726	0.526498	0.571072	0.606187	0.620512	0.625067	0.632303	0.64047	0.641525	0.635699	0.627422	0.620379	0.606173	0.586874	0.559499	0.525443	0.492017	0.513817	0.612091	0.695276	0.754247	0.787674	0.786041	0.749676	0.696189	0.641255	0.596263	0.560907	0.540153	0.547336	0.541315	0.48237	0.35209	0.133978	NaN	NaN	0.337865	0.535521	0.588973	0.690585	0.739249	0.749376
0.0406477	0.0667973	0.0814291	0.102638	0.120084	0.0734497	NaN	NaN	NaN	0.835333	0.829974	0.823922	0.797855	0.768016	0.752873	0.739274	0.730854	0.122655	0.160724	0.216958	0.304563	0.419215	0.558359	0.70671	0.831294	0.882204	0.855894	0.790253	0.742489	0.723166	0.701914	0.677927	0.656567	0.639527	0.638567	0.666041	0.712923	0.762822	0.802845	0.829432	0.845229	0.854899	0.861295	0.821056	0.673415	0.433395	0.228149	0.167035	0.210947	0.269103
NaN	NaN	NaN	NaN	0.0438643	0.253804	0.417654	0.488229	0.517654	0.558593	0.575131	0.555442	0.52852	0.499848	0.483392	0.496877	0.507163	0.523233	0.556149	0.572786	0.582165	0.594805	0.606788	0.616758	0.616879	0.574394	0.502533	0.456207	0.425819	0.398278	0.389221	0.405516	0.424117	0.446376	0.496988	0.566077	0.601241	0.604334	0.654363	0.693662	0.651234	0.461969	NaN	0.0142969	0.154518	0.313304	0.444297	0.516704	0.555971	0.584414
0.789315	0.794904	0.670813	0.465272	0.243274	0.0501066	NaN	NaN	NaN	NaN	NaN	0.0148208	0.136109	0.225715	0.328593	0.483866	0.592141	0.526686	0.393114	0.328351	0.333651	0.240579	NaN	NaN	NaN	0.184561	0.398076	0.491521	0.471971	0.372919	0.28757	0.294608	0.378565	0.447496	0.426046	0.363515	NaN	0.0553017	0.136333	0.170152	0.182203	0.258478	0.423506	0.520949	0.412729	0.31799	0.34352	0.397427	0.419454	0.397002
0.257105	0.487654	0.650895	0.737944	0.761488	0.732036	0.582446	0.409294	0.435937	0.455583	0.466463	0.479308	0.49058	0.030416	0.0372589	0.0288641	0.032161	0.0389805	0.0474622	0.0676382	0.0943982	0.109578	0.106116	0.11619	0.135897	0.165502	0.206525	0.26594	0.352772	0.440157	0.486825	0.499235	0.541736	0.58926	0.613954	0.629427	0.6304	0.621251	0.607692	0.00893575	0.00578989	0.00311022	0.00803711	0.0158162	0.0188632	0.0208733	0.0257541	0.0307141	0.0333907	0.0350953
0.781651	0.743841	0.717332	0.695556	0.677517	NaN	NaN	NaN	0.0132269	0.0283413	0.0402973	0.0497575	0.0535309	0.0509452	0.0435978	0.0369888	0.0326858	0.0297785	0.544963	0.0091913	0.00430842	NaN	NaN	NaN	NaN	NaN	NaN	NaN	0.00728496	0.000154066	0.670766	0.622004	0.56786	0.11867	0.349774	0.436409	0.254002	0.0960948	0.00350016	0.87773	0.913133	0.926634	0.933171	0.937735	0.938249	0.938388	0.943455	0.950915	0.948626	0.934693
0.603083	0.532815	0.4385	0.305145	0.163106	0.0105829	NaN	NaN	NaN	NaN	0.0562083	0.193477	0.267933	0.321679	0.400985	0.570566	0.753383	0.692584	0.61277	0.540632	0.525719	0.536838	0.509738	0.458316	0.414323	0.402096	0.407346	0.365229	0.173948	0.017021	0.0603366	0.224566	0.471506	0.643275	0.718819	0.777633	0.786301	0.688243	0.625192	0.626416	0.621242	0.575581	0.510432	0.477043	0.484992	0.543063	0.616731	0.628089	0.590489	0.555552
NaN	0.0793342	0.214813	0.277452	0.334514	0.381136	0.442418	0.482271	0.330925	0.0739468	NaN	NaN	NaN	NaN	NaN	NaN	NaN	0.139823	0.316979	0.374669	0.321391	0.305926	0.274853	0.212867	0.102209	0.0110696	0.573517	0.625743	0.649337	0.664572	0.677458	0.68194	0.69156	0.755272	0.84047	0.899999	0.906337	0.860641	0.73923	0.604163	0.516567	0.412328	0.25611	0.0467005	NaN	0.0596233	0.306848	0.49036	0.591051	0.621772
0.471591	0.583405	0.515526	0.289031	0.104292	0.0197707	0.405826	0.40957	0.438152	0.53398	0.633875	0.698523	0.726587	0.110168	0.119063	0.116411	0.127111	0.176922	0.273633	0.389307	0.458663	0.448047	0.380741	0.405051	0.539086	0.646589	0.72405	0.773496	0.793232	0.801943	0.818108	0.838865	0.848159	0.847126	0.854396	0.865555	0.857323	0.807555	0.713918	0.596487	0.515105	0.419956	0.2219	NaN	NaN	0.261976	0.443827	0.535661	0.589679	0.659651
NaN	NaN	0.00177042	0.0638615	0.424155	0.523255	0.650884	0.731408	0.767914	0.77076	0.761726	0.766474	0.782205	0.794212	0.798036	0.788982	0.759618	0.71362	0.670756	0.63278	0.571909	0.468636	0.349811	0.241054	0.123165	0.0385601	0.0301002	0.0685467	0.129945	0.221575	0.331242	0.423016	0.517565	0.626352	0.714654	0.762889	0.781937	0.777525	0.746758	0.687733	0.589677	0.452977	0.312506	0.19227	0.119088	0.127574	0.187274	0.23007	0.239321	0.225808
0.212286	0.15807	0.0808643	NaN	0.442718	0.451848	0.462116	NaN	NaN	0.536428	0.60631	0.646367	0.62422	0.552665	0.453609	0.42783	0.550793	0.619509	0.576643	0.486352	0.65678	0.763204	0.829314	0.873978	0.906234	0.925109	0.932628	0.935919	0.935985	0.932883	0.927163	0.920027	0.910172	0.897486	0.890749	0.8968	0.912812	0.926832	0.924447	0.914584	0.909006	0.906227	0.900827	0.892128	0.878969	0.858616	0.826131	0.767963	0.671124	0.530337
NaN	0.237627	0.493374	0.668377	0.773507	0.827485	0.859724	0.874893	0.8135	0.666756	0.514878	0.545686	0.672429	0.769635	0.856928	0.900476	0.911204	0.909583	0.908309	0.912951	0.908792	0.886733	0.859091	0.830538	0.789674	0.720787	0.625424	0.54057	0.484297	0.463856	0.495842	0.557599	0.597874	0.604708	0.615454	0.668117	0.722754	0.722254	0.696222	0.66332	0.6121	0.53312	0.406887	0.227473	0.0965389	0.192421	0.415027	0.587883	NaN	NaN
0.346568	0.314363	0.305313	0.311636	0.328813	0.354115	0.381871	0.416316	0.471092	0.538484	0.582636	0.589755	0.577873	0.560137	0.53738	0.514177	0.498637	0.491023	0.486578	0.487517	0.506588	0.538816	0.56982	0.597208	0.617328	0.623006	0.619037	0.619887	0.626923	0.623748	0.605385	0.574887	0.541842	0.515169	0.490538	0.459845	0.387466	0.239908	0.0583112	NaN	0.181911	NaN	0.0243193	0.10739	0.135648	0.167431	0.23117	0.305671	0.366817	0.413966
0.335356	0.512698	0.643436	0.735887	0.808478	0.852522	0.880544	0.89234	0.878219	0.853071	0.82301	0.78961	0.737336	0.654882	0.543372	0.409766	0.267971	0.113816	0.0380951	0.155765	0.378309	0.586046	0.711438	0.774343	0.801244	0.811483	0.815973	0.826481	0.847171	0.871936	0.893098	0.900174	0.889779	0.866329	0.838327	0.797676	0.694312	0.397334	NaN	0.00574962	0.413551	0.631332	0.752527	0.833633	0.887218	0.921715	0.937168	0.922935	0.86111	0.695393
0.168452	0.222918	0.219283	0.242308	0.316688	0.35631	0.331483	0.269883	0.245784	0.297262	0.331673	0.344752	0.409169	0.535885	0.624346	0.618381	0.559577	0.517633	0.650315	0.654074	0.570797	0.505749	0.494428	0.437804	0.346724	0.297006	NaN	NaN	NaN	0.00740385	NaN	NaN	NaN	0.0432161	0.146894	0.271756	0.353269	0.340065	0.203265	NaN	0.390278	0.332649	0.38649	0.453859	0.526552	0.603448	0.674058	0.73672	0.791971	0.831176
0.506779	0.472245	0.407875	0.364601	0.386188	0.46054	0.571842	0.652186	0.676807	0.66013	0.645851	0.655683	0.679454	0.699851	0.682027	0.653941	0.624016	0.557437	0.484714	0.449113	0.394038	0.322032	0.240619	0.282765	0.195703	0.102994	0.0518167	0.0219923	0.0219482	0.0657789	0.142057	0.228265	0.306371	0.380104	0.457538	0.526376	0.564161	0.546347	0.445681	0.22029	NaN	0.30992	0.317751	0.413967	0.517074	0.612562	0.696318	0.761649	0.808026	0.841851
0.577692	0.59626	0.611612	0.588518	0.535641	0.531175	0.550647	0.616641	0.705897	0.767368	0.799304	0.81229	0.816916	0.829856	0.841718	0.851575	0.866164	0.875946	0.875105	0.867442	0.857021	0.0646612	0.0754726	0.0868766	0.113627	0.141326	0.15731	0.170079	0.188978	0.215102	0.20731	0.147468	0.0886173	0.0504636	0.0199528	0.0384899	0.131394	0.227167	0.290178	0.340768	0.347691	0.294119	0.252434	0.525893	0.684104	0.791976	0.858934	0.880507	0.858038	0.797974
0.457997	0.501332	0.533953	0.572059	NaN	NaN	NaN	NaN	NaN	NaN	NaN	0.88726	0.919275	0.950474	0.972778	0.982836	0.979472	0.971185	0.955224	0.932703	0.910996	0.89414	0.884523	0.882018	0.885252	0.888821	0.883115	0.873042	0.874474	0.881584	0.870903	0.84805	0.835655	0.833685	0.830814	0.834431	0.843299	0.843582	0.828717	0.801462	0.773269	0.759735	0.760807	0.757583	0.740948	0.705707	0.612	0.375793	0.0205963	0.125894
NaN	NaN	NaN	NaN	NaN	NaN	NaN	NaN	NaN	0.0733896	0.137309	0.140478	0.070585	NaN	NaN	NaN	NaN	NaN	NaN	NaN	NaN	NaN	NaN	NaN	NaN	0.15624	0.131764	0.0489074	0.0660189	0.144871	0.298397	0.442222	0.543705	0.624462	0.713061	0.772663	0.774902	0.755063	0.719998	0.629646	0.428194	0.190683	0.519142	0.595222	0.662183	0.727765	0.789707	0.844331	0.900205	0.807945
0.566003	0.469651	0.397459	0.376054	0.32332	0.135274	NaN	NaN	NaN	NaN	NaN	NaN	0.0877636	0.175479	0.187592	NaN	NaN	NaN	NaN	0.137727	0.330887	0.418238	0.0808745	NaN	NaN	NaN	NaN	NaN	NaN	0.0169738	0.246717	0.389842	0.0856462	NaN	NaN	NaN	0.0120441	0.1055	0.0638692	0.0652614	0.253676	0.378881	0.367085	0.297971	0.255663	0.253191	0.132819	0.187641	0.187603	0.133057
NaN	NaN	NaN	NaN	NaN	0.0743046	0.318131	0.452952	0.473262	0.397033	0.359244	0.132183	0.14502	0.150072	0.114245	0.371673	0.496653	0.505397	0.0493927	0.0422915	0.453835	0.538584	0.613489	0.635374	0.606123	0.552041	0.603158	0.6574	0.683468	0.690632	0.678117	0.347865	0.490378	0.612155	0.693335	0.727028	0.713223	0.684397	0.703197	0.809184	0.8973	0.932202	0.927246	0.898615	0.86306	0.832455	0.788053	0.681233	0.388142	NaN
NaN	NaN	NaN	NaN	NaN	NaN	NaN	NaN	NaN	NaN	NaN	NaN	NaN	NaN	NaN	NaN	NaN	NaN	NaN	NaN	NaN	NaN	NaN	NaN	NaN	NaN	NaN	NaN	0.331499	0.41178	0.482805	0.611079	0.688365	0.0527941	0.0451306	0.037172	0.0285305	0.737709	0.771478	0.80032	0.82089	0.834205	0.843437	0.852132	0.859272	0.860578	0.84892	0.813864	0.747678	0.645733
0.293319	0.288225	0.285196	0.284966	0.284122	0.273632	0.206892	0.730913	0.725748	0.631967	0.530731	0.467429	0.449559	NaN	NaN	NaN	NaN	0.111463	0.111463	0.111463	0.111463	0.111463	0.111463	0.114868	0.162839	0.358744	0.55551	0.587365	0.583121	0.515253	0.0490188	0.228601	NaN	0.0257317	0.0342044	0.0372299	0.0365482	0.0304524	0.0208361	0.713122	0.736692	0.753751	0.763836	0.770702	0.778992	0.789159	0.791492	0.768453	0.701661	0.575816
NaN	NaN	NaN	NaN	NaN	NaN	NaN	NaN	NaN	NaN	NaN	NaN	NaN	NaN	0.212091	0.276377	0.319597	0.371112	0.411145	0.442529	0.47899	0.529509	0.534117	0.429689	0.318248	0.429758	0.47976	0.461728	0.369185	0.531848	0.669006	0.761166	0.812084	0.838641	0.848945	0.840475	0.806325	0.743135	0.655114	0.54939	0.247867	0.354319	0.376621	0.295912	0.451906	0.388665	0.14305	0.0210332	0.203894	0.421662
0.541284	0.469787	0.437502	0.441579	0.466333	0.498923	0.522261	NaN	NaN	NaN	0.45202	0.459493	0.470824	0.498256	0.571874	0.6637	0.725083	0.781085	0.83457	0.860596	0.846156	0.800916	0.732463	0.650845	0.54862	0.402571	0.208108	0.0112751	NaN	0.00211038	0.294245	0.521895	0.647647	0.70325	0.69835	0.639505	0.540977	0.42859	0.351739	0.336609	0.32617	0.350606	0.463901	0.619074	0.73108	0.784585	0.8134	0.814438	0.760839	0.667089
NaN	0.00312887	0.0281886	0.0236828	0.00291115	0.0141585	0.0836258	0.169831	0.196464	0.181813	0.176795	0.195013	0.221324	0.23764	0.249185	0.246405	0.205606	0.853017	0.84884	0.833249	0.822619	0.816448	0.799366	0.761177	0.700642	0.635904	0.594334	0.0486954	0.109041	0.165293	0.241244	0.320045	0.389544	0.48664	0.59345	0.640256	0.627977	0.571438	0.469348	0.340963	0.208802	0.105481	0.0427439	NaN	0.42764	0.230164	NaN	NaN	0.00632073	0.0270829
0.610123	0.524698	0.452328	0.417602	0.396696	0.356468	0.312754	0.283974	0.279447	0.267646	0.218773	0.159359	0.112292	0.101134	0.121718	0.135802	0.133725	0.13333	0.148805	0.218544	0.323067	0.393789	0.436077	0.452319	0.447372	0.438198	0.421507	0.414734	0.431135	0.449832	0.465493	0.485567	0.510751	0.551481	0.609698	0.668252	0.722244	0.766359	0.783234	0.756562	0.685201	0.586878	0.491536	0.421541	0.37265	0.328252	0.292848	0.27983	0.273149	0.256745
0.767527	0.773588	0.728778	0.652792	0.564697	0.499549	0.450285	0.388038	0.312765	0.24486	0.203719	0.185516	0.203553	0.21533	0.218041	0.249648	0.287039	0.317662	0.350966	0.4018	0.486817	0.599135	0.682916	0.740296	0.789282	0.822322	0.830638	0.830708	0.846656	0.863058	0.874078	0.887683	0.898682	0.892508	0.858604	0.810214	0.768007	0.733595	0.680284	0.594692	0.495096	0.39293	0.285844	0.453764	0.446862	0.436845	0.459407	0.520579	0.607768	0.618773
0.73969	0.833806	0.901027	0.92483	0.924044	0.913865	0.906707	0.911342	0.922003	0.932228	0.940999	0.944705	0.943575	0.940721	0.935645	0.927832	0.917196	0.906702	0.897251	0.885764	0.874976	0.868464	0.865782	0.865605	0.865017	0.861672	0.854592	0.844057	0.832409	0.818249	0.795889	0.760596	0.704567	0.59696	0.394529	0.153709	0.164308	0.440768	0.680307	0.807485	0.868303	0.896754	0.910921	0.916346	0.912883	0.902373	0.886115	0.86021	0.811987	0.732067
0.253432	0.0977091	0.0392955	0.0297634	0.0568348	0.06571	0.0386868	0.0357076	0.0963598	0.138694	0.0914204	NaN	0.307423	0.223678	0.0987967	0.136982	0.27139	0.422863	0.650674	0.720833	0.651543	0.545919	0.500682	0.541556	0.576366	0.5654	0.543987	0.529741	0.510222	0.504727	0.529084	0.547948	0.561338	0.592825	0.643109	0.690581	0.723001	0.717356	0.645218	0.536836	0.402802	0.252073	0.06934	NaN	0.103418	0.412393	0.5728	0.686795	0.710436	0.665208
NaN	NaN	0.127942	0.139351	0.0946957	0.0757308	0.107383	0.147449	0.147878	0.112357	0.106566	0.131062	0.104451	0.24076	0.302674	0.361919	0.390327	0.424044	0.424099	0.417815	0.436241	0.459912	0.503675	0.551227	0.576445	0.55184	0.527425	0.581938	0.66989	0.734393	0.788845	0.841288	0.876602	0.88314	0.888248	0.894545	0.895242	0.897609	0.897004	0.894627	0.88973	0.876508	0.864591	0.834956	0.730841	0.523078	0.33899	0.224676	0.163098	0.120959
0.662956	0.645817	0.641628	0.663756	0.709471	0.746882	0.769208	0.793694	0.825599	0.853863	0.873849	0.886246	0.897053	0.911178	0.924911	0.935429	0.944268	0.948875	0.948201	0.945655	0.939536	0.931793	0.926596	0.920515	0.908899	0.888406	0.859688	0.829608	0.792187	0.737363	0.668253	0.602725	0.568719	0.532567	NaN	0.136861	0.274952	0.310717	0.291064	0.546248	0.639066	0.63022	0.529768	0.382651	0.226739	0.0756724	NaN	NaN	NaN	NaN
0.448091	0.492427	0.51015	0.519212	0.52936	0.547467	0.590031	0.649694	0.699754	0.729014	0.721853	0.702359	0.713798	0.728978	0.722315	0.690863	0.656452	0.643301	0.657738	0.693638	0.733597	0.76068	0.788621	0.832167	0.881984	0.925261	0.947691	0.946556	0.929566	0.884525	0.828249	0.804941	0.7986	0.774179	0.696325	0.468966	0.211628	0.287849	0.254893	0.121197	0.0241464	NaN	NaN	0.514639	0.453394	0.35097	0.186775	NaN	NaN	NaN
0.523037	0.608536	0.63843	0.535564	0.402534	0.295739	0.159766	0.152712	0.133108	0.123174	0.110906	0.0889631	0.0358444	0.0187745	0.0927656	0.165221	NaN	NaN	NaN	NaN	NaN	NaN	NaN	0.0616893	0.171132	0.312	0.400151	0.406194	0.387649	0.364326	0.310855	0.217994	0.0696715	NaN	NaN	NaN	NaN	NaN	NaN	0.317007	0.506968	0.609439	0.684314	0.737121	0.753597	0.718125	0.639009	0.516515	0.305128	NaN
0.743625	0.733564	0.724134	0.668956	0.586526	0.535342	0.514054	0.475307	0.397175	0.322881	0.336514	0.365184	0.0454022	0.057305	0.0931465	0.145472	0.180004	0.180235	0.184056	0.235352	0.272745	0.203755	0.131171	0.617915	0.691616	0.681242	0.636684	0.626993	0.666848	0.695617	0.6869	0.665372	0.651125	0.62934	0.591304	0.555042	0.523796	0.458179	0.337085	0.203926	NaN	0.0450721	0.144889	0.194383	0.224788	0.241072	0.231099	0.20146	0.188316	0.188235
0.743625	0.733564	0.724134	0.668956	0.586526	0.535342	0.514054	0.475307	0.397175	0.322881	0.336514	0.365184	0.0454022	0.057305	0.0931465	0.145472	0.180004	0.180235	0.184056	0.235352	0.272745	0.203755	0.131171	0.617915	0.691616	0.681242	0.636684	0.626993	0.666848	0.695617	0.6869	0.665372	0.651125	0.62934	0.591304	0.555042	0.523796	0.458179	0.337085	0.203926	NaN	0.0450721	0.144889	0.194383	0.224788	0.241072	0.231099	0.20146	0.188316	0.188235
0.601462	0.554711	0.534785	0.481954	0.363332	0.23579	0.141528	0.108909	0.134143	0.160999	0.153229	0.104827	0.0864039	0.179643	0.328539	0.491283	0.635443	0.701064	0.686544	0.636544	0.602886	0.59035	0.576441	0.563078	0.696596	0.751643	0.78409	0.793066	0.797752	0.795714	0.792584	0.801643	0.828616	0.851162	0.849883	0.862111	0.902633	0.907312	0.864525	0.807726	0.749379	0.695509	0.610913	0.421914	0.213308	0.13468	0.0987423	0.817562	0.781899	0.747858
0.697499	0.731322	0.761394	0.787731	0.817718	0.849175	0.869282	0.867276	0.847269	0.831662	0.82148	0.771897	0.666167	0.538541	0.397515	0.242665	0.0958019	NaN	NaN	NaN	NaN	NaN	NaN	0.0322878	NaN	0.195674	0.348537	0.484147	0.548417	0.609524	0.706134	0.751987	0.698769	0.629716	0.597798	0.668954	0.734689	0.775736	0.820722	0.869544	0.909191	0.933489	0.944072	0.946853	0.947598	0.945562	0.937988	0.917936	0.86205	0.7106
0.478665	0.448519	0.433294	0.434832	0.484001	0.573269	0.638128	0.695603	0.788115	0.872413	0.889708	0.876832	0.866054	0.87439	0.902868	0.913694	0.902588	0.887541	0.880601	0.88789	0.90152	0.911852	0.919651	0.922692	0.917442	0.909179	0.904957	0.906746	0.913686	0.919383	0.920782	0.916131	0.906273	0.897154	0.894226	0.897817	0.901069	0.881571	0.814686	0.654829	0.457183	0.348252	0.258048	0.0469626	0.174821	0.185711	0.101568	0.0296232	0.0218346	0.131295
NaN	NaN	0.0362326	0.130996	0.162337	0.17627	0.273901	0.324453	0.305223	0.24311	0.177795	0.119393	0.0614588	0.0392509	0.122355	0.380819	0.0468752	0.260658	0.425492	0.550697	0.349874	NaN	NaN	NaN	NaN	NaN	NaN	NaN	NaN	NaN	0.068646	0.179787	0.358584	0.494571	0.565368	0.580554	0.527987	0.441923	0.404209	0.431688	0.397171	0.355673	0.353001	0.37503	0.364319	0.30928	0.209725	0.0753097	NaN	NaN
0.231749	0.221477	0.219551	0.202561	0.12714	0.00229236	NaN	NaN	NaN	NaN	NaN	NaN	0.00989781	0.0158205	0.078006	0.166208	0.223398	0.276903	0.338238	0.368367	0.341036	0.59887	0.676897	0.676999	0.616082	0.514506	0.426162	0.380894	0.340877	0.283061	0.334162	0.400587	0.49617	0.567213	0.593882	0.621419	0.653098	0.667731	0.65241	0.594102	0.518331	0.483447	0.498059	0.525448	0.537973	0.526964	0.497305	0.422377	0.294846	0.233331
0.455298	0.443543	0.404175	0.353196	0.300027	0.223577	0.138859	0.0817083	0.0471237	0.0199087	NaN	NaN	NaN	0.0166197	0.0868826	0.172494	0.227934	0.281513	0.36591	0.416719	0.677348	0.823986	0.88629	0.914121	0.918208	0.882456	0.826491	0.775668	0.718842	0.654411	0.616135	0.617874	0.661612	0.719277	0.756931	0.783151	0.787629	0.75387	0.708883	0.643363	0.544747	0.469913	0.436279	0.403208	0.351687	0.306067	0.259325	0.198962	0.136029	0.0854382
0.200308	0.0845532	NaN	NaN	NaN	NaN	NaN	0.0636257	0.181095	0.305685	0.408144	0.432345	0.394901	0.332112	0.328118	0.393885	0.478205	0.542355	0.570824	0.577737	0.575105	0.575162	0.564408	0.539061	0.524575	0.519687	0.52387	0.546966	0.58565	0.630883	0.677428	0.716698	0.757889	0.799739	0.831228	0.849988	0.848332	0.806377	0.72455	0.198899	0.401338	0.679695	0.815511	0.841184	0.785022	0.679015	0.678987	0.730811	0.730376	0.693245
0.651687	0.730118	0.79103	0.797447	0.765116	0.73206	0.707868	0.702263	0.708999	0.714999	0.722934	0.727363	0.720257	0.66183	0.508506	0.343042	0.23319	0.161448	0.126503	0.122576	0.13406	0.147046	0.162683	0.166029	0.180963	0.220839	0.246549	0.246443	0.252209	0.255354	0.245588	0.228744	0.219475	0.225339	0.386184	0.37492	0.356284	0.351071	0.14634	0.0983249	0.346293	0.359564	0.366666	0.356407	0.355263	0.377546	0.395278	0.388664	0.346866	0.262114
NaN	0.0374434	0.0531008	0.0248996	NaN	NaN	NaN	0.332093	0.738266	0.729142	0.662233	0.588183	0.502888	0.411401	0.335544	0.359895	0.46657	0.54332	0.58253	0.604929	0.615466	0.64204	0.683047	0.697742	0.676978	0.651841	0.632182	0.629637	0.664365	0.71229	0.746036	0.758939	0.761423	0.770393	0.775143	0.761707	0.734132	0.691216	0.621039	0.5356	0.473246	0.427164	0.379504	0.341073	0.188808	0.332847	0.368223	0.261558	0.118917	0.0386976
0.438892	0.407732	0.368475	0.323913	0.252851	0.135925	0.0365239	NaN	NaN	NaN	NaN	NaN	NaN	NaN	NaN	NaN	NaN	0.0116323	0.0661486	0.0622433	0.0278902	0.00617078	0.00669606	0.0270259	NaN	NaN	0.0239395	0.0933442	0.0949814	0.204069	0.344554	0.393613	0.330984	0.274842	0.199147	0.0408098	NaN	0.117461	0.276657	0.370445	0.457763	0.43979	0.344643	0.181026	0.0425283	NaN	0.101307	0.323082	0.484707	0.597602
0.165151	0.155833	0.157958	0.143493	0.105768	0.0317867	NaN	NaN	NaN	NaN	NaN	NaN	NaN	NaN	NaN	NaN	NaN	NaN	NaN	NaN	NaN	0.100716	0.100025	NaN	NaN	NaN	0.00766279	0.156759	0.247915	0.223075	0.196466	0.199672	0.188779	0.181132	0.179249	0.17897	0.117681	0.0769528	NaN	NaN	0.0211826	NaN	NaN	NaN	NaN	NaN	0.206025	0.391705	0.526529	0.63596
NaN	NaN	NaN	NaN	NaN	NaN	0.16931	0.384241	0.55024	0.670396	0.715773	0.702382	0.649764	0.60014	0.580264	0.5681	0.57227	0.565474	0.51415	0.406946	0.332593	0.335481	0.334099	0.339148	0.341717	0.313111	0.252549	0.503615	0.453021	0.434953	0.438597	0.457864	0.501167	0.552031	0.589825	0.606806	0.614156	0.632915	0.656316	0.677404	0.707426	0.719054	0.662823	0.524972	0.357827	0.320905	0.440031	0.593429	0.700941	0.756203
0.115185	0.0669619	0.0386477	0.030206	0.0825031	0.133752	0.115673	0.0676076	0.0479078	0.0654685	0.106956	0.112014	0.0747003	0.0695572	0.0722933	0.0411645	0.00576895	0.00914846	0.168497	0.362501	0.355747	0.449122	0.503267	0.535298	0.570039	0.601502	0.621297	0.635809	NaN	NaN	NaN	NaN	0.361839	0.331927	0.318487	0.280233	0.332608	0.489584	0.623361	0.668012	0.679273	0.715472	0.778475	0.851709	0.908104	0.932523	0.923783	0.882565	0.817423	0.739817
0.495757	0.341743	0.163385	0.107731	0.0337676	NaN	NaN	NaN	NaN	NaN	NaN	0.00167006	0.0587119	0.170861	0.33438	0.525561	0.623609	0.542458	0.342886	0.163253	NaN	NaN	NaN	NaN	NaN	NaN	0.256297	0.360253	0.458815	0.520762	0.552406	0.596564	0.646217	0.681643	0.698627	0.677229	0.617104	0.546314	NaN	0.201483	0.373629	0.386929	0.278355	0.084319	0.59483	0.683624	0.696425	0.697509	0.741096	0.819864
0.0687392	NaN	NaN	NaN	NaN	NaN	0.05186	0.101833	0.16366	0.228784	0.310664	0.426683	0.537947	0.628547	0.706899	0.772752	0.810206	0.837055	0.864504	0.863411	0.813697	0.671107	0.509371	0.445426	0.447144	0.477621	0.523386	0.546758	0.508465	0.449583	0.460262	0.483849	0.433957	0.338505	0.262038	0.177191	0.335828	0.478154	0.55377	0.51334	0.640824	0.717374	0.804733	0.879056	0.921232	0.939334	0.947477	0.963228	0.971522	0.92816
0.229715	0.262293	0.176163	0.0832395	0.106098	0.214431	0.359778	0.519686	0.629674	0.700338	0.766263	0.814376	0.829064	0.818471	0.790318	0.754593	0.72375	0.705015	0.706451	0.720576	0.73362	0.749978	0.770305	0.792786	0.817809	0.837675	0.849381	0.860611	0.8677	0.860316	0.838847	0.816692	0.803975	0.804222	0.797561	0.763387	0.713519	0.677984	0.648151	0.610407	0.583344	0.576142	0.61581	0.692069	0.765748	0.778022	0.703071	0.555657	0.367958	0.281377
NaN	NaN	NaN	NaN	0.0632197	0.218327	0.0406076	0.373266	0.52125	NaN	0.733403	0.0406393	0.10869	0.135774	0.136086	0.142099	0.178846	0.245099	0.316171	0.35839	0.350614	0.318206	0.352092	0.441726	0.510313	0.566117	0.606269	0.620032	0.601534	0.57301	0.568234	0.56202	0.507159	0.408031	0.3092	0.318734	0.367312	0.0287728	0.0271046	0.0269683	0.501004	0.490776	0.520769	0.564265	0.546653	0.475278	0.409437	0.368226	0.316759	0.151469
NaN	0.0942284	0.254395	0.456394	0.521781	0.497133	0.473461	0.444277	0.437886	0.429714	0.376931	0.303602	0.165225	NaN	NaN	NaN	NaN	NaN	NaN	NaN	0.401681	0.409757	0.369212	0.253499	0.279562	0.298866	0.335305	0.357306	0.36409	0.36431	0.373714	0.418541	0.459647	0.477818	0.521424	0.570091	0.584149	0.572238	0.548615	0.531729	0.49596	0.419621	0.361912	0.308573	0.221241	0.0902263	NaN	NaN	NaN	NaN
NaN	NaN	NaN	0.0510025	0.0797165	NaN	NaN	NaN	0.0249365	0.146902	0.153526	0.0571066	NaN	NaN	NaN	0.0609809	0.146288	0.144372	0.147189	0.188969	0.213022	0.207722	0.209776	0.205458	0.188181	0.183324	0.17882	0.159815	0.132917	0.105407	NaN	0.0198811	0.0341553	0.0477496	0.0665171	0.0969487	0.144063	0.207993	0.279166	0.345384	0.405221	0.449995	0.464908	0.465863	0.464206	0.424675	0.310244	0.153574	0.0362367	NaN
0.342383	NaN	0.451836	0.0306727	0.104239	0.163763	0.217771	0.309434	0.374257	0.328255	0.2264	0.193152	0.182187	0.159955	0.189517	0.257529	0.335313	0.423347	0.519485	0.602092	0.609882	0.535478	0.414765	0.272861	0.109622	NaN	NaN	NaN	NaN	NaN	NaN	0.0132953	0.0999104	0.161884	0.180086	0.164303	0.148964	0.110033	0.000216936	NaN	NaN	0.0847326	0.254087	0.402351	0.482025	0.538831	0.593358	0.690262	0.801849	0.868252
0.00802281	0.237602	0.0608887	NaN	NaN	0.0115536	0.160474	0.240855	0.240557	0.238996	0.244239	0.489078	0.32089	0.38719	0.395358	0.334079	0.285383	0.316769	0.343075	0.264757	0.138828	0.0529883	0.0235258	NaN	NaN	NaN	NaN	NaN	NaN	NaN	0.0132342	0.0874946	NaN	NaN	NaN	NaN	NaN	NaN	NaN	0.0977631	0.269061	0.495266	0.675459	0.766796	0.816016	0.862418	0.886421	0.87061	0.846233	0.832642
NaN	NaN	NaN	NaN	NaN	0.000709145	NaN	NaN	NaN	NaN	NaN	NaN	NaN	NaN	NaN	NaN	NaN	NaN	NaN	NaN	NaN	NaN	NaN	NaN	NaN	NaN	NaN	NaN	NaN	NaN	NaN	0.0335817	0.0331991	0.0358508	0.0679916	0.0903001	0.108636	0.151666	0.203932	0.234925	0.255516	0.282579	0.313893	0.341372	0.379552	0.44283	0.51	0.560345	0.605059	0.652327
0.2927	0.182876	0.108457	0.0864797	0.109089	0.0927951	0.126902	0.237142	0.350093	0.398639	0.440223	0.532413	0.548942	0.46696	0.365704	0.271982	0.226651	0.1208	0.250366	0.31241	0.285057	0.228025	0.187159	0.176209	0.17438	0.15172	0.12773	0.436879	0.583163	0.668441	0.718059	0.740367	0.723697	0.72166	0.786303	0.838477	0.831024	0.785534	0.755381	0.764094	0.781768	0.778698	0.759088	0.740394	0.720924	0.686457	0.667181	0.704613	0.774377	0.810463
0.380761	0.257034	0.145566	0.0752719	0.00671892	NaN	NaN	NaN	NaN	NaN	NaN	NaN	NaN	NaN	0.0338836	0.118974	0.118436	0.0626272	0.0370523	0.0607338	0.0942289	NaN	0.211364	NaN	0.0357465	0.0554705	0.0753322	0.16869	0.292677	0.466613	0.509011	0.552586	0.606032	0.65657	0.694585	0.732838	0.761004	0.774776	0.801726	0.851261	0.893201	0.915489	0.922422	0.911826	0.888156	0.864843	0.838127	0.813944	0.801014	0.790173
0.14362	0.130569	0.149602	0.202345	0.248718	0.258438	0.225264	0.153743	0.0626539	0.00170787	NaN	NaN	NaN	NaN	NaN	NaN	NaN	NaN	NaN	NaN	NaN	0.0907039	0.235549	0.363739	0.469583	0.502702	0.47531	0.416236	0.357855	0.295684	0.225064	0.174606	0.178916	0.189808	0.141183	0.0782486	0.0715579	0.0931962	0.113386	0.212594	0.42049	0.582643	0.640682	0.635031	0.59362	0.533903	0.745197	0.802019	0.827084	0.821612
NaN	0.0809812	0.19644	0.308189	0.313572	0.163103	NaN	NaN	NaN	0.0204588	0.0849086	0.247932	0.376524	0.434801	0.448553	0.486942	0.563075	0.547785	0.459035	0.406014	0.403439	0.41875	0.417959	0.419345	0.452497	0.496339	0.528223	0.502416	0.375284	0.246771	0.191882	0.166514	0.127996	0.0109285	NaN	NaN	0.00472448	0.209744	0.0914358	0.0781598	0.169043	0.419794	0.68208	0.817973	0.890925	0.919793	0.916842	0.913098	0.898332	0.848775
NaN	NaN	NaN	NaN	NaN	NaN	NaN	NaN	NaN	0.010025	0.0366555	0.0665421	0.103961	0.0659435	NaN	NaN	NaN	NaN	NaN	NaN	NaN	NaN	NaN	0.012318	0.020561	NaN	NaN	NaN	NaN	NaN	NaN	NaN	NaN	NaN	NaN	NaN	NaN	NaN	NaN	NaN	NaN	0.0648163	0.18013	0.260806	0.326071	0.39841	0.456134	0.461485	0.42774	0.369317
NaN	NaN	NaN	NaN	NaN	NaN	NaN	0.0589269	0.146878	0.242818	0.358386	0.450932	0.48048	0.407232	0.303446	0.234503	0.186146	0.145286	0.103841	0.0520146	NaN	NaN	NaN	NaN	NaN	NaN	NaN	NaN	NaN	NaN	NaN	0.0623314	0.102167	0.128269	0.188032	0.15152	0.52694	0.717557	0.817656	0.857083	0.871278	0.885498	0.903442	0.914634	0.918773	0.924519	0.935363	0.94825	0.960918	0.970994
0.0155999	0.090965	0.0817508	0.0992991	0.207496	0.30722	0.348174	0.399846	0.411956	0.357698	0.265199	0.148474	0.0600966	NaN	NaN	NaN	NaN	NaN	NaN	NaN	0.00207302	0.155323	0.188258	0.114152	0.0835417	0.141934	0.251027	0.368247	0.453117	0.461757	0.394895	0.363059	0.412509	0.506118	0.579107	0.625065	0.649471	0.664574	0.689957	0.725787	0.767592	0.790783	0.787122	0.756449	0.716014	0.701286	0.625543	0.499713	0.667344	0.775882
0.510427	0.641585	0.769128	0.712295	0.493016	0.321142	0.2713	0.365489	0.487544	0.29192	0.0604919	0.00909497	0.0314949	0.0288568	NaN	NaN	NaN	NaN	0.0274478	0.0856085	0.220227	0.39414	0.499845	0.538853	0.568268	0.591504	0.581207	0.59592	0.676894	0.736169	0.743182	0.725949	0.705615	0.712876	0.724199	0.737086	0.766327	0.784742	0.747211	0.663075	0.623874	0.660756	0.706973	0.727115	0.725295	0.705417	0.657134	0.255833	0.716713	0.690693
NaN	NaN	0.249374	0.392107	0.401666	0.317959	0.206911	0.150881	0.146025	0.188859	0.199602	0.10803	0.0221382	NaN	NaN	NaN	0.00186378	NaN	NaN	NaN	NaN	NaN	0.111182	0.199755	0.255643	0.309888	0.353556	0.372294	0.357443	0.32982	0.319892	0.409557	0.445579	0.50393	0.55148	0.622382	0.697175	0.757176	0.774834	0.749866	0.740224	0.758099	0.771063	0.765809	0.766592	0.774225	0.750886	0.683032	0.600149	0.0471933
0.219141	0.276065	0.269415	0.268785	0.300256	0.321833	0.299046	0.268018	0.228648	0.181745	0.155079	0.16631	0.193363	0.161561	0.0772708	0.246963	0.151378	0.0172968	0.0707834	0.173747	0.268071	0.361512	0.445453	0.515689	0.577672	0.631749	0.672032	0.684783	0.676104	0.65552	0.635823	0.606545	0.566007	0.503487	0.258651	0.424631	0.554563	0.41815	0.2936	0.238357	0.204782	0.205712	0.850376	0.837736	0.830641	0.839781	0.829785	0.514799	NaN	0.681155
0.48705	0.549003	0.555585	0.493151	0.451817	0.491586	0.545351	0.579946	0.621466	0.664141	0.680846	0.698241	0.729821	0.740296	0.718759	0.649969	0.531588	0.432982	0.447131	0.536037	0.624188	0.700432	0.793031	0.827668	0.817089	0.836036	0.870601	0.901384	0.925266	0.940278	0.935797	0.922627	0.901251	0.845372	0.719283	0.554532	0.50575	0.301443	0.108648	0.0570155	0.688345	0.705286	0.725116	0.752337	0.757425	0.72912	0.583494	0.214311	0.499678	0.724088
0.175469	0.223201	0.234155	0.268592	0.3185	0.342738	0.346184	0.320692	0.251397	0.186752	0.170058	0.195527	0.249483	0.296286	0.309712	0.304696	0.322956	0.3827	0.467626	0.510741	0.457202	0.379068	0.301118	0.243719	0.0382285	0.130465	0.227229	0.320231	0.365798	0.388199	0.404644	0.392802	0.314649	0.204875	0.103462	0.0749975	0.0393995	0.0142279	0.0062795	0.0133442	0.00862196	0.0244394	0.0740476	NaN	NaN	NaN	NaN	0.28211	0.37248	0.419268
Ajusted Rsquare of additive model (neuron*bins)
NaN	NaN	0.00610638	0.044544	0.0874698	0.171077	0.27009	0.2625	0.0254028	NaN	NaN	NaN	NaN	NaN	NaN	NaN	NaN	NaN	NaN	0.100643	0.110345	NaN	NaN	NaN	NaN	NaN	NaN	NaN	0.00106096	0.111075	0.276186	0.43708	0.532501	0.595588	0.635365	0.634886	0.632058	0.641783	0.661322	0.684603	0.686955	0.651722	0.602896	0.583839	0.579159	0.592838	0.637796	0.705223	0.747532	0.746158
0.367973	0.304284	0.257506	0.224724	0.180154	0.116825	0.0423372	NaN	NaN	NaN	NaN	NaN	NaN	0.0981846	0.148192	0.163261	0.174809	0.188062	0.206302	0.221899	0.229633	0.238739	0.258432	0.288197	0.337697	0.409097	0.474399	0.506868	0.507926	0.501368	0.512834	0.522783	0.494808	0.451167	0.415307	0.391389	0.368196	0.360244	0.411933	0.430257	0.295051	0.0140737	NaN	0.126697	0.310308	0.340495	0.280905	0.229271	0.184574	0.148241
0.161614	0.102677	0.0767919	0.097903	0.131286	0.151308	0.155969	0.147587	0.140647	0.157128	0.211941	0.26702	0.275253	0.244982	0.207686	0.18308	0.174988	0.185336	0.188992	0.146812	0.0522004	NaN	NaN	NaN	NaN	NaN	NaN	NaN	NaN	NaN	NaN	NaN	NaN	NaN	NaN	NaN	NaN	0.0394168	0.115959	0.157191	0.112367	NaN	NaN	NaN	0.000550804	NaN	NaN	NaN	NaN	NaN
NaN	NaN	0.0579228	0.135754	0.176666	0.2221	0.252421	0.277487	0.315185	0.325462	0.260438	0.131321	0.0285794	NaN	NaN	NaN	NaN	NaN	NaN	NaN	NaN	NaN	NaN	NaN	NaN	0.00776821	0.0663145	0.11183	0.167553	0.224889	0.298848	0.345413	0.313787	0.263371	0.271738	0.276563	0.22547	0.134156	0.0631626	0.0252972	0.010194	0.0143757	0.0232236	0.0145519	NaN	0.0432423	0.183947	0.366838	0.480797	0.505206
NaN	0.102962	0.160456	0.216858	0.321663	0.356988	0.324364	0.249018	0.15424	0.0761774	0.0243887	0.0143587	0.0336534	0.0741745	0.104633	0.134159	0.14047	0.142686	0.188779	0.250299	0.300732	0.325123	0.296192	0.257955	0.269267	0.296987	0.31408	0.338916	0.387491	0.4493	0.4945	0.51501	0.512796	0.484245	0.43131	0.358746	0.282395	0.213028	0.155449	0.112388	0.100094	0.127528	0.182538	0.254226	0.338264	0.426079	0.508908	0.573252	0.616696	0.642847
0.551368	0.537702	0.542588	0.541366	0.559047	0.560483	0.540413	0.531934	0.542406	0.546454	0.540026	0.532219	0.517419	0.491911	0.452525	0.408324	0.363697	0.321478	0.299654	0.301746	0.3073	0.311285	0.332446	0.358732	0.372979	0.388157	0.412561	0.438621	0.457665	0.467911	0.474268	0.479335	0.47772	0.478275	0.492918	0.516793	0.541717	0.568376	0.596875	0.62545	0.65424	0.682885	0.701051	0.678006	0.601679	0.513732	0.457226	0.449903	0.483602	0.533184
0.542579	0.557893	0.586886	0.623208	0.612134	0.570056	0.572661	0.589698	0.591638	0.612192	0.63248	0.627709	0.618565	0.638608	0.658813	0.62232	0.543885	0.481936	0.466582	0.453761	0.419165	0.368864	0.309867	0.279215	0.293536	0.334985	0.365758	0.379094	0.393827	0.416963	0.460365	0.520566	0.569787	0.597874	0.590078	0.449661	0.231311	0.115089	0.0430737	0.0224063	0.0322728	0.0573346	0.0970503	0.146889	0.190483	0.230646	0.29192	0.375598	0.471092	0.555966
0.553091	0.583703	0.59973	0.607517	0.624343	0.643154	0.651728	0.66129	0.672477	0.670696	0.657852	0.644742	0.641245	0.646071	0.650768	0.658126	0.670333	0.676767	0.680116	0.692665	0.713792	0.737462	0.760001	0.777304	0.786801	0.788323	0.791244	0.800958	0.807728	0.805457	0.799692	0.794781	0.790556	0.78565	0.783254	0.792237	0.8079	0.821023	0.831168	0.837127	0.847889	0.853959	0.826242	0.758648	0.668266	0.577792	0.500908	0.42534	0.337641	0.255044
0.723203	0.715825	0.682839	0.60335	0.552838	0.58116	0.630492	0.694189	0.764789	0.811068	0.824877	0.821892	0.820362	0.83703	0.850698	0.84695	0.838493	0.83139	0.818367	0.804564	0.799387	0.796328	0.786458	0.770752	0.762063	0.76124	0.757203	0.738294	0.726785	0.722481	0.725354	0.741975	0.756043	0.767572	0.776544	0.772472	0.76176	0.759349	0.760779	0.749873	0.707609	0.642759	0.536945	0.373173	0.199008	0.0694193	0.0791905	0.196842	0.358242	0.494096
0.229	0.346709	0.431362	0.465005	0.462595	0.499927	0.543441	0.557465	0.578338	0.607833	0.578601	0.504713	0.462009	0.453928	0.447757	0.418034	0.394008	0.396193	0.370683	0.328195	0.285362	0.146383	NaN	NaN	NaN	NaN	NaN	NaN	NaN	NaN	NaN	0.106837	0.233911	0.217836	0.0965006	0.00575736	NaN	NaN	NaN	NaN	NaN	NaN	NaN	NaN	NaN	NaN	NaN	0.0715203	0.180734	0.273822
0.695229	0.742806	0.77137	0.774028	0.767412	0.776129	0.799536	0.815073	0.810463	0.798545	0.797847	0.809355	0.826734	0.844557	0.855008	0.853037	0.846267	0.838806	0.821541	0.79484	0.773308	0.765174	0.769347	0.785418	0.805824	0.821754	0.838652	0.862197	0.888424	0.904264	0.901566	0.884457	0.859575	0.831369	0.802192	0.778689	0.760554	0.735057	0.696774	0.649661	0.593374	0.523937	0.429794	0.318966	0.224118	0.189611	0.244133	0.340273	0.414626	0.45481
NaN	NaN	NaN	NaN	NaN	NaN	NaN	NaN	NaN	NaN	NaN	NaN	NaN	NaN	0.0528265	0.164813	0.238684	0.318364	0.354538	0.306182	0.265124	0.25043	0.251251	0.288747	0.375599	0.501379	0.627152	0.727259	0.801208	0.852421	0.877831	0.888119	0.897896	0.90683	0.912132	0.913425	0.909575	0.897048	0.876667	0.851819	0.826269	0.799978	0.769232	0.76495	0.789904	0.815652	0.830563	0.828607	0.808208	0.770653
0.304487	0.38966	0.444943	0.470095	0.490667	0.513722	0.514155	0.507165	0.52222	0.536162	0.515365	0.472632	0.454472	0.483857	0.523557	0.547347	0.563896	0.575798	0.585235	0.607446	0.653405	0.710171	0.74066	0.744223	0.750154	0.759025	0.761005	0.759998	0.762965	0.768086	0.771443	0.772707	0.779903	0.793716	0.801813	0.799263	0.783237	0.730453	0.595767	0.36191	0.0810519	NaN	NaN	NaN	0.0917841	0.24344	0.346064	0.412808	0.467364	0.516609
NaN	NaN	NaN	NaN	NaN	NaN	NaN	NaN	NaN	NaN	NaN	NaN	NaN	NaN	NaN	NaN	0.0913244	0.209464	0.328779	0.45105	0.543209	0.621858	0.7155	0.807026	0.85713	0.867455	0.848483	0.80486	0.764391	0.74349	0.731764	0.718926	0.703301	0.6893	0.690462	0.707944	0.69094	0.644498	0.619081	0.619079	0.622336	0.612869	0.579121	0.501066	0.36785	0.196971	0.0112112	NaN	NaN	NaN
0.480352	0.485727	0.506095	0.528756	0.543588	0.571651	0.609352	0.618439	0.578297	0.514971	0.446102	0.377422	0.318843	0.238566	0.114584	NaN	NaN	NaN	NaN	0.0206417	0.106329	0.242905	0.420589	0.591291	0.731321	0.835014	0.905183	0.940703	0.954958	0.955549	0.942576	0.914752	0.868831	0.772813	0.498146	0.405809	0.593827	0.692948	0.730957	0.735625	0.718457	0.677599	0.614275	0.537262	0.456323	0.368713	0.268835	0.14876	NaN	NaN
0.326148	0.309946	0.298254	0.314739	0.364437	0.332824	0.122142	NaN	NaN	NaN	NaN	NaN	NaN	NaN	NaN	NaN	NaN	NaN	NaN	NaN	0.0686077	0.103272	0.0583743	NaN	NaN	0.00199752	0.150221	0.313358	0.445761	0.435689	0.268514	0.113284	0.0376537	0.0505394	0.0686069	0.00902141	NaN	NaN	NaN	NaN	NaN	NaN	NaN	NaN	NaN	NaN	NaN	NaN	0.0540562	0.209802
0.14298	NaN	NaN	NaN	NaN	NaN	0.0742673	0.210956	0.280507	0.262775	0.212721	0.175973	0.150371	0.135256	0.138482	0.137371	0.117518	0.0907857	0.0769386	0.0973941	0.147484	0.196023	0.253017	0.343893	0.480909	0.598744	0.640517	0.640233	0.655971	0.658429	0.601087	0.473249	0.288641	0.0776384	NaN	NaN	0.0172392	0.190926	0.392787	0.564495	0.673709	0.732496	0.750591	0.738071	0.696317	0.625811	0.54069	0.461552	0.392577	0.317212
0.109584	0.154609	0.180354	0.191678	0.220675	0.225528	0.183081	0.138816	0.0968738	0.0453724	0.00390163	NaN	NaN	NaN	NaN	NaN	NaN	NaN	NaN	NaN	NaN	NaN	NaN	NaN	NaN	NaN	0.0273243	0.167157	0.240684	0.302726	0.387588	0.479182	0.54033	0.564592	0.574964	0.580548	0.575511	0.561427	0.54591	0.528168	0.524196	0.533309	0.547921	0.565038	0.558348	0.508851	0.432584	0.359002	0.277032	0.163451
0.433854	0.4404	0.428693	0.396709	0.360106	0.314789	0.24406	0.159388	0.0983139	0.061625	0.0319828	0.015414	0.0216316	0.0412063	0.0662314	0.102124	0.151226	0.206548	0.253164	0.288657	0.324173	0.3605	0.405644	0.477493	0.569322	0.673099	0.766406	0.830062	0.861791	0.857753	0.802074	0.705215	0.613013	0.560053	0.547079	0.551306	0.549363	0.53418	0.51305	0.498851	0.500182	0.502984	0.489963	0.469158	0.456463	0.459434	0.47762	0.584363	0.759474	0.717634
NaN	NaN	NaN	NaN	NaN	NaN	NaN	NaN	NaN	NaN	0.0189727	0.0884625	0.137574	0.173026	0.221383	0.279758	0.331302	0.387945	0.437825	0.477161	0.501382	0.503486	0.502564	0.516811	0.530577	0.531387	0.526209	0.515823	0.494807	0.442232	0.351053	0.261046	0.183142	0.0844569	NaN	NaN	NaN	NaN	0.0121552	0.03935	0.048968	0.0054529	0.0290878	0.102791	0.144417	0.223142	0.352123	0.456648	0.503764	0.539941
NaN	NaN	NaN	NaN	NaN	NaN	NaN	NaN	NaN	NaN	NaN	NaN	0.0107468	0.0754405	0.13916	0.193268	0.235468	0.274796	0.310367	0.349721	0.401766	0.455523	0.505816	0.558731	0.606025	0.625884	0.614635	0.58298	0.526331	0.422332	0.282236	0.12976	NaN	NaN	NaN	NaN	NaN	NaN	NaN	0.0801479	0.211	0.309502	0.313747	0.283129	0.364404	0.500696	0.645072	0.758174	0.822126	0.859253
0.271148	0.296198	0.2323	0.111637	0.0216196	NaN	NaN	NaN	NaN	NaN	NaN	NaN	NaN	0.0326711	0.0628701	0.0131709	NaN	NaN	NaN	NaN	NaN	0.0446154	0.0882915	0.096873	0.074825	0.0427422	0.0582972	0.114763	0.154335	0.158394	0.182867	0.253129	0.333261	0.399441	0.435494	0.424627	0.394859	0.387433	0.405836	0.42648	0.442294	0.441471	0.398188	0.339313	0.311623	0.306188	0.303517	0.294352	0.26825	0.239476
0.432637	0.486743	0.508011	0.512341	0.520983	0.537779	0.554205	0.522174	0.441404	0.362387	0.276649	0.185657	0.107142	0.0601359	0.0491103	0.0648744	0.10855	0.188281	0.301499	0.43282	0.567365	0.66751	0.712997	0.71959	0.681779	0.602218	0.506318	0.422962	0.348064	0.294679	0.266516	0.234555	0.203487	0.228554	0.351891	0.461718	0.498464	0.506253	0.478768	0.41498	0.375928	0.3906	0.435174	0.490421	0.530889	0.546135	0.55218	0.548876	0.55451	0.602179
0.510319	0.48201	0.424164	0.381323	0.361969	0.356744	0.340649	0.272958	0.198626	0.15309	0.0884578	0.042058	0.0484325	0.0602333	0.054596	0.0548873	0.0601269	0.062518	0.0789606	0.122472	0.193999	0.273976	0.385876	0.507334	0.585139	0.619441	0.618606	0.609038	0.586772	0.469085	0.227355	NaN	NaN	NaN	0.315213	0.563108	0.724308	0.845158	0.907549	0.917844	0.906512	0.885903	0.858293	0.827409	0.79275	0.751019	0.706416	0.652713	0.597025	0.564542
0.573603	0.586085	0.579225	0.559999	0.531408	0.510367	0.490428	0.466901	0.436054	0.400456	0.371563	0.340836	0.296893	0.247574	0.208473	0.182963	0.160943	0.135453	0.120748	0.119879	0.136598	0.178727	0.232628	0.279896	0.326137	0.3756	0.404309	0.413383	0.441576	0.507529	0.560031	0.588723	0.615477	0.637807	0.639791	0.614115	0.585249	0.562632	0.531803	0.534257	0.613832	0.705231	0.757612	0.784994	0.796071	0.780028	0.746544	0.703132	0.650741	0.597224
NaN	NaN	NaN	NaN	NaN	0.033146	0.1115	0.155996	0.142137	0.0988004	0.0663216	0.0444984	0.0223165	NaN	NaN	NaN	NaN	NaN	NaN	NaN	NaN	NaN	NaN	0.104637	0.282001	0.434526	0.558294	0.652868	0.714743	0.745391	0.744315	0.725304	0.713545	0.715345	0.720187	0.722427	0.724812	0.7415	0.782895	0.838429	0.887165	0.919328	0.941814	0.959653	0.9715	0.976126	0.974245	0.964756	0.942952	0.901513
0.363864	0.464023	0.457343	0.393302	0.331911	0.293116	0.277632	0.263746	0.238007	0.198375	0.148095	0.13865	0.176956	0.197715	0.161612	0.102555	0.062453	0.0352196	0.0160533	0.0195802	0.0480905	0.059667	0.031664	0.017918	0.049183	0.0752721	0.0776187	0.0753529	0.0600599	0.0137951	NaN	NaN	NaN	NaN	NaN	0.0482998	0.159923	0.183593	0.095697	NaN	NaN	0.1626	0.335696	0.413581	0.42603	0.408108	0.401766	0.406397	0.378134	0.307501
0.689499	0.734679	0.774084	0.782033	0.747538	0.677583	0.612886	0.594925	0.599035	0.587911	0.525264	0.410278	0.268895	0.140704	0.0478586	0.0368298	0.102314	0.176965	0.215123	0.246806	0.304995	0.376898	0.447457	0.503413	0.532617	0.552832	0.55601	0.526454	0.512921	0.531317	0.539898	0.529102	0.506798	0.44937	0.315212	0.109326	NaN	NaN	NaN	NaN	NaN	NaN	NaN	NaN	NaN	NaN	NaN	0.113769	0.216693	0.315186
NaN	0.00592196	0.0743227	0.143925	0.21183	0.262496	0.326355	0.435477	0.540587	0.606367	0.646252	0.673988	0.689542	0.69804	0.70287	0.693056	0.66926	0.642606	0.608886	0.568564	0.523912	0.477325	0.445003	0.454235	0.515416	0.611454	0.692725	0.734634	0.749291	0.765466	0.789298	0.789943	0.751466	0.695653	0.641482	0.595668	0.567268	0.564258	0.551361	0.493363	0.363716	0.14968	NaN	NaN	0.159323	0.418597	0.581186	0.673074	0.722197	0.747357
NaN	NaN	NaN	0.063367	0.261198	0.378009	0.443538	0.519133	0.596373	0.640552	0.6691	0.68884	0.664668	0.607808	0.558481	0.520498	0.488748	0.457551	0.434376	0.418544	0.388177	0.34224	0.293986	0.263857	0.272579	0.357322	0.477241	0.577227	0.650845	0.684445	0.680923	0.662009	0.642262	0.628181	0.629169	0.653756	0.696849	0.745889	0.786829	0.816253	0.836896	0.852912	0.86042	0.797423	0.582881	0.232546	NaN	NaN	0.127747	0.190066
NaN	NaN	NaN	NaN	NaN	0.17012	0.396583	0.528414	0.62695	0.713261	0.755032	0.763208	0.745259	0.699555	0.660816	0.657748	0.663587	0.675597	0.69367	0.699656	0.692233	0.676158	0.65748	0.637764	0.617588	0.584573	0.54904	0.522909	0.497475	0.486798	0.497438	0.512607	0.528163	0.564021	0.60532	0.617689	0.598857	0.60238	0.651515	0.691362	0.654774	0.462285	0.115158	NaN	0.126868	0.327648	0.433757	0.499105	0.558206	0.609916
0.0685932	0.112076	0.0775014	0.0887002	0.174649	0.279678	0.384701	0.470864	0.449179	0.313559	0.173539	0.113997	0.136186	0.162125	0.195596	0.252231	0.338279	0.483402	0.602324	0.633769	0.581897	0.491368	0.311467	0.0284318	NaN	NaN	NaN	NaN	NaN	NaN	NaN	0.0557272	0.195297	0.334113	0.342307	0.257513	0.110807	NaN	NaN	NaN	NaN	NaN	0.0363391	0.02322	NaN	NaN	NaN	NaN	NaN	NaN
0.116575	0.270511	0.359341	0.44661	0.527584	0.553953	0.497597	0.435916	0.427877	0.401522	0.357257	0.301381	0.23659	0.181756	0.147165	0.12494	0.135662	0.159152	0.14493	0.0858603	0.0560842	0.0756543	0.0993545	0.103804	0.0906558	0.0728017	0.0882164	0.155891	0.255333	0.348673	0.397601	0.402083	0.413683	0.418624	0.401372	0.37998	0.363838	0.340363	0.302769	0.26302	0.234553	0.216682	0.20505	0.196077	0.187824	0.179897	0.170761	0.165465	0.166247	0.169509
0.610756	0.552775	0.492025	0.435297	0.392516	0.357519	0.330763	0.316934	0.3147	0.324444	0.334195	0.327006	0.314146	0.303949	0.29609	0.309126	0.339486	0.356048	0.341509	0.329272	0.328982	0.314538	0.302116	0.317199	0.346348	0.3737	0.393318	0.407537	0.418579	0.442237	0.481542	0.490896	0.431744	0.283932	NaN	NaN	NaN	0.276117	0.467897	0.594648	0.666473	0.704787	0.731442	0.750748	0.764419	0.779536	0.794449	0.797672	0.774248	0.721918
0.348666	0.293486	0.224766	0.158328	0.17674	0.300039	0.316836	0.175482	0.024952	NaN	NaN	NaN	NaN	NaN	NaN	NaN	0.109278	0.342807	0.37121	0.292893	0.23703	0.212497	0.182465	0.148007	0.128308	0.117117	0.0901702	0.0347927	NaN	NaN	NaN	NaN	0.116588	0.278326	0.308587	0.26822	0.26954	0.360802	0.473072	0.545717	0.575603	0.548059	0.4824	0.430387	0.40247	0.407303	0.428988	0.426854	0.409259	0.394547
0.117783	0.187974	0.280018	0.309062	0.306155	0.295253	0.3332	0.368063	0.248473	0.0389938	NaN	NaN	NaN	NaN	NaN	NaN	NaN	NaN	NaN	NaN	NaN	NaN	NaN	NaN	0.122105	0.292084	0.411542	0.527462	0.641428	0.71483	0.738864	0.732939	0.72977	0.768623	0.839648	0.909658	0.937249	0.899481	0.750542	0.517738	0.301125	0.132899	0.212284	0.310301	0.284575	0.25637	0.353036	0.4604	0.537371	0.587325
0.0514674	NaN	0.019808	0.0401646	0.107809	0.190423	0.229557	0.221467	0.252083	0.353388	0.453782	0.489595	0.447717	0.369354	0.317614	0.298018	0.260269	0.185519	0.0739963	NaN	NaN	NaN	NaN	0.0709876	0.226095	0.329594	0.407077	0.460984	0.495683	0.523523	0.548878	0.571727	0.582883	0.582617	0.595999	0.6264	0.648101	0.645768	0.618376	0.582621	0.523823	0.406546	0.252317	0.0912773	0.0140288	0.160299	0.309955	0.420896	0.48795	0.560874
0.0212632	0.0669589	0.149999	0.287244	0.438369	0.573707	0.668224	0.727758	0.760736	0.767389	0.762962	0.762968	0.765244	0.764145	0.760721	0.750988	0.725329	0.682003	0.631565	0.588023	0.54314	0.460127	0.349909	0.237471	0.11383	0.0124345	NaN	NaN	0.0602608	0.187685	0.328588	0.443018	0.543633	0.643072	0.713758	0.735807	0.72138	0.688614	0.636354	0.563342	0.478992	0.411185	0.380576	0.371762	0.367902	0.36701	0.340976	0.282445	0.234315	0.208067
0.192492	0.148393	0.143632	0.180124	0.222156	0.256746	0.285603	0.299026	0.322103	0.378162	0.4608	0.52858	0.543149	0.508635	0.466518	0.441187	0.434766	0.445531	0.467071	0.505182	0.549382	0.582372	0.608331	0.633602	0.65363	0.664699	0.670089	0.673733	0.675806	0.676838	0.678631	0.68315	0.691487	0.70462	0.73397	0.791368	0.86195	0.911057	0.926808	0.930463	0.937813	0.949549	0.959316	0.959414	0.94588	0.919409	0.883039	0.83618	0.775074	0.69182
NaN	NaN	NaN	NaN	NaN	NaN	NaN	0.0279438	0.0766537	0.123585	0.243642	0.43241	0.547023	0.618553	0.692282	0.735382	0.754595	0.77239	0.788245	0.792001	0.77913	0.749421	0.706296	0.655063	0.597746	0.534034	0.474424	0.431719	0.394721	0.359422	0.354927	0.39004	0.445514	0.498811	0.561764	0.660235	0.738198	0.737436	0.698351	0.652053	0.597918	0.5299	0.434734	0.350627	0.37981	0.39905	0.378595	0.353159	0.379849	0.430096
0.260045	0.227151	0.207264	0.189873	0.183516	0.199426	0.229116	0.265706	0.325255	0.398809	0.449114	0.468681	0.474961	0.477365	0.474514	0.467564	0.46624	0.471386	0.477931	0.490038	0.517608	0.553329	0.581183	0.596967	0.601567	0.599905	0.601259	0.611797	0.626915	0.632601	0.625382	0.604864	0.578423	0.554344	0.530521	0.496757	0.423734	0.277558	0.083683	NaN	0.0610012	0.173162	0.224896	0.29603	0.410012	0.483728	0.501497	0.502217	0.518229	0.545143
0.19446	0.296959	0.391351	0.481923	0.578294	0.639673	0.680734	0.717328	0.731416	0.720646	0.69618	0.661952	0.614778	0.551693	0.45625	0.337685	0.22752	0.115155	0.0703284	0.230202	0.474131	0.66495	0.78068	0.847976	0.879042	0.879313	0.870079	0.8735	0.889249	0.907298	0.920766	0.922064	0.906698	0.875805	0.835844	0.780599	0.66717	0.37472	NaN	NaN	0.397345	0.630636	0.749191	0.819291	0.862995	0.887959	0.890158	0.851736	0.747336	0.546462
0.174294	0.204675	0.16511	0.107206	0.0782135	0.0805165	0.175243	0.348374	0.460352	0.496483	0.478159	0.395473	0.388535	0.510233	0.616223	0.619868	0.572699	0.540327	0.488965	0.422019	0.369304	0.368093	0.418219	0.425641	0.371177	0.24824	0.0607012	NaN	NaN	NaN	NaN	NaN	NaN	NaN	NaN	NaN	NaN	0.0273991	0.097331	0.191483	0.287942	0.350439	0.385167	0.424291	0.481432	0.554759	0.629547	0.701412	0.766941	0.822031
0.335018	0.274202	0.213017	0.151965	0.0960111	0.0920299	0.156515	0.221596	0.228111	0.211907	0.233165	0.295864	0.383521	0.459464	0.486213	0.47932	0.466397	0.434922	0.368265	0.302015	0.191957	0.0999286	0.194892	0.268224	0.320798	0.349202	0.35801	0.358869	0.338432	0.281829	0.20771	0.164757	0.154808	0.153254	0.147859	0.150111	0.161507	0.175388	0.178616	0.167137	0.176138	0.234624	0.319506	0.412519	0.504477	0.592641	0.673856	0.739603	0.788451	0.823672
0.466441	0.556481	0.603532	0.600835	0.578121	0.553164	0.52129	0.51553	0.55174	0.588612	0.595054	0.564694	0.521846	0.51859	0.548662	0.579911	0.603014	0.60539	0.583597	0.547217	0.512823	0.4977	0.495549	0.48312	0.455	0.430499	0.417346	0.417019	0.420127	0.407404	0.403497	0.417647	0.430758	0.420468	0.331045	0.199713	0.120821	0.143182	0.218028	0.337945	0.428897	0.439522	0.417785	0.378017	0.320343	0.285274	0.27043	0.244746	0.222758	0.210631
0.224505	0.268474	0.297002	0.307851	0.305496	0.298218	0.313644	0.365176	0.430251	0.486974	0.529926	0.561067	0.613563	0.693943	0.777249	0.836279	0.859905	0.865201	0.863556	0.864284	0.873809	0.883479	0.888804	0.896975	0.915345	0.940959	0.960734	0.971152	0.974505	0.969436	0.955189	0.9423	0.93176	0.91104	0.885649	0.864517	0.841397	0.820715	0.809736	0.798187	0.771702	0.73472	0.711085	0.710211	0.726153	0.738946	0.712271	0.547269	0.214427	0.0479171
0.0471836	0.131012	0.262704	0.442093	0.618329	0.39778	0.186542	0.256776	0.332826	0.334123	0.293459	0.264755	0.229892	0.154874	0.0859546	NaN	0.147307	0.116899	NaN	NaN	NaN	NaN	NaN	NaN	NaN	0.0320588	NaN	0.034712	0.196201	0.235362	0.320727	0.376953	0.369664	0.35921	0.409302	0.487424	0.532579	0.480942	0.298131	0.152648	0.17137	0.270197	0.3856	0.499652	0.619649	0.729606	0.804006	0.845057	0.844971	0.613291
0.470669	0.36786	0.291672	0.222769	0.125984	NaN	NaN	NaN	NaN	0.00981217	0.216265	0.416811	0.541651	0.470697	0.342298	0.219575	0.101997	NaN	NaN	NaN	NaN	0.0323654	0.0307025	NaN	NaN	NaN	NaN	NaN	NaN	NaN	NaN	0.056345	0.43323	0.614018	0.618519	0.66721	0.716143	0.668928	0.580641	0.482658	0.458628	0.439978	0.388154	0.330988	0.267963	0.180751	0.068328	NaN	NaN	0.0161041
0.18758	0.260135	0.264501	0.0448391	NaN	NaN	NaN	NaN	NaN	NaN	NaN	0.125314	0.122837	0.0215375	0.181024	0.336151	0.406715	0.393006	0.345292	0.321323	0.350469	0.415284	0.476578	0.524921	0.564648	0.586083	0.558597	0.48988	0.369655	0.210952	0.09696	0.0422351	0.0110055	0.0295086	0.101122	0.218343	0.382275	0.550584	0.702145	0.826951	0.908282	0.93703	0.926761	0.893935	0.849686	0.802181	0.739332	0.622408	0.366867	NaN
NaN	NaN	NaN	NaN	NaN	NaN	NaN	NaN	NaN	NaN	NaN	NaN	NaN	NaN	NaN	NaN	NaN	NaN	NaN	NaN	NaN	NaN	NaN	NaN	NaN	NaN	NaN	NaN	0.0697371	0.141034	0.192617	0.268238	0.283581	0.252363	0.247901	0.267883	0.304421	0.350092	0.397938	0.436352	0.455649	0.45911	0.456113	0.454516	0.455757	0.451633	0.427855	0.366218	0.242917	0.0358307
NaN	NaN	NaN	NaN	NaN	0.00991717	0.176989	0.333058	0.362657	0.299254	0.228867	0.186371	0.174608	NaN	NaN	NaN	NaN	NaN	NaN	NaN	NaN	NaN	NaN	NaN	NaN	0.0312638	0.154925	0.174915	0.172252	0.129552	NaN	0.136202	0.205472	0.215528	0.219388	0.224298	0.236844	0.262063	0.298654	0.337665	0.366183	0.380822	0.391062	0.404323	0.421449	0.435832	0.436363	0.40791	0.330416	0.192509
NaN	NaN	NaN	NaN	0.0281158	0.086831	0.129724	0.142682	0.10364	0.0227024	NaN	NaN	NaN	NaN	0.0732785	0.163193	0.232142	0.305345	0.367583	0.430598	0.497362	0.536261	0.50798	0.398213	0.280077	0.236314	0.252954	0.311608	0.387394	0.470262	0.553257	0.624013	0.671934	0.702297	0.724242	0.72573	0.683966	0.589354	0.431419	0.181019	NaN	NaN	NaN	0.246552	0.387097	0.336235	0.0614671	NaN	NaN	NaN
0.680101	0.66074	0.612233	0.547473	0.47878	0.416092	0.365364	0.330189	0.323563	0.364448	0.446078	0.519128	0.57662	0.648391	0.729019	0.794668	0.843231	0.879332	0.901059	0.897336	0.863767	0.805593	0.729056	0.640717	0.531335	0.377807	0.191482	0.01458	NaN	NaN	0.273427	0.537875	0.713322	0.796789	0.795178	0.718311	0.596315	0.48126	0.393722	0.310585	0.19416	0.0557952	NaN	NaN	0.0086075	0.0433347	0.0798742	0.136927	0.230943	0.377585
0.167472	0.127684	0.0904119	0.0270385	NaN	0.0171028	0.0322481	0.00594958	0.0392988	0.163636	0.273517	0.309283	0.312292	0.312806	0.312192	0.334968	0.405332	0.49103	0.542988	0.556113	0.568208	0.588175	0.60116	0.602135	0.587853	0.544229	0.450371	0.338925	0.277656	0.243132	0.197462	0.154719	0.102585	NaN	NaN	NaN	NaN	NaN	NaN	NaN	0.141963	0.231472	0.250055	0.240254	0.268854	0.298986	0.229184	0.0705461	NaN	NaN
0.570734	0.569369	0.532434	0.476932	0.401724	0.326531	0.292461	0.275141	0.244622	0.206225	0.163957	0.121036	0.0848366	0.0772367	0.102528	0.124085	0.123377	0.120822	0.137193	0.206707	0.312466	0.40026	0.464196	0.490413	0.489617	0.488275	0.479523	0.473076	0.482621	0.493792	0.505817	0.521268	0.540101	0.57504	0.623386	0.665532	0.700997	0.721544	0.706321	0.645084	0.540552	0.399644	0.230285	0.0745477	0.0575278	0.148304	0.232134	0.268244	0.273223	0.263505
0.658732	0.677363	0.646138	0.597095	0.552914	0.534855	0.529331	0.500779	0.455102	0.422131	0.412675	0.417553	0.440669	0.446423	0.428717	0.419679	0.416375	0.421512	0.442877	0.468765	0.500452	0.542446	0.583294	0.635523	0.70348	0.756213	0.779245	0.784161	0.802516	0.836354	0.87014	0.902473	0.928905	0.927113	0.877929	0.793253	0.706176	0.632347	0.560079	0.47611	0.393274	0.327673	0.272358	0.217648	0.178241	0.205079	0.285141	0.358666	0.394475	0.350662
0.726979	0.832268	0.891229	0.909691	0.905013	0.893513	0.888431	0.897236	0.91237	0.926458	0.938281	0.94328	0.94183	0.938024	0.932215	0.922879	0.90799	0.889891	0.871955	0.85263	0.83335	0.818833	0.809503	0.802111	0.794978	0.790366	0.786971	0.779575	0.766003	0.748701	0.728349	0.695196	0.627829	0.481188	0.214728	0.0224227	0.202158	0.506092	0.709975	0.80877	0.851576	0.869775	0.878493	0.883049	0.884184	0.884426	0.884796	0.874095	0.832557	0.751554
NaN	NaN	NaN	NaN	NaN	NaN	NaN	NaN	NaN	0.0250512	0.0928941	0.161625	0.329062	0.408924	0.382543	0.372795	0.319861	0.241358	0.361406	0.452216	0.465075	0.476266	0.491609	0.522348	0.545938	0.560883	0.58974	0.630318	0.654921	0.671303	0.682158	0.66698	0.653612	0.673376	0.719037	0.758127	0.761709	0.706007	0.601861	0.506467	0.400385	0.228671	NaN	NaN	NaN	0.322379	0.510372	0.560933	0.486646	0.375358
NaN	NaN	NaN	NaN	NaN	NaN	NaN	0.0779093	0.180847	0.21937	0.223442	0.253162	0.340283	0.455786	0.544483	0.547969	0.496285	0.454796	0.433057	0.421475	0.408693	0.430048	0.463844	0.482847	0.496616	0.512203	0.566831	0.661307	0.746347	0.780953	0.796428	0.814313	0.813226	0.797343	0.791336	0.789157	0.782911	0.778129	0.766689	0.752859	0.736218	0.717865	0.709154	0.695797	0.638196	0.505306	0.416383	0.385455	0.394172	0.459077
0.653679	0.625032	0.600501	0.605068	0.647643	0.695587	0.73793	0.77753	0.814537	0.842505	0.858903	0.868668	0.881555	0.898054	0.912726	0.923265	0.929103	0.928149	0.924603	0.923055	0.91662	0.903973	0.891481	0.881386	0.870805	0.855959	0.837575	0.817537	0.788197	0.744703	0.691734	0.616722	0.493497	0.314647	0.0944026	NaN	NaN	0.0112249	0.264685	0.444721	0.53977	0.552488	0.48811	0.381422	0.267487	0.180255	0.172159	0.210792	0.222436	0.161613
0.395256	0.463141	0.49465	0.505076	0.516037	0.531653	0.561925	0.605817	0.65457	0.693927	0.697711	0.693597	0.714245	0.716401	0.685758	0.62624	0.566749	0.53721	0.524735	0.51747	0.524151	0.538193	0.571677	0.636019	0.709272	0.769427	0.800143	0.80549	0.803215	0.778483	0.729359	0.702195	0.69657	0.692945	0.676612	0.559425	0.220062	NaN	NaN	0.14417	0.307424	0.383328	0.4138	0.438839	0.446821	0.3841	0.221385	NaN	NaN	NaN
0.460036	0.555756	0.6275	0.56306	0.404765	0.339799	0.383076	0.409108	0.307107	0.114656	0.0508819	0.04415	0.0129528	0.0286337	0.133754	0.194895	0.127395	0.0224252	NaN	0.0939223	0.160868	0.196858	0.226506	0.161615	0.0746023	0.102926	0.0803773	0.0663112	0.153126	0.296746	0.41256	0.478508	0.538166	0.583035	0.614379	0.650882	0.666003	0.625041	0.375656	0.187965	0.391785	0.561236	0.659426	0.72555	0.773866	0.798354	0.789168	0.739671	0.637584	0.508587
0.774258	0.763104	0.75756	0.707048	0.628037	0.583542	0.564715	0.522217	0.461604	0.414994	0.373223	0.309174	0.213897	0.11402	0.00230025	NaN	NaN	NaN	NaN	NaN	NaN	NaN	0.119462	0.342606	0.486327	0.524231	0.529313	0.568764	0.624846	0.659023	0.659274	0.65609	0.662613	0.652256	0.622526	0.597075	0.564841	0.488685	0.364247	0.216798	0.0411972	NaN	NaN	NaN	NaN	NaN	NaN	NaN	NaN	NaN
0.774258	0.763104	0.75756	0.707048	0.628037	0.583542	0.564715	0.522217	0.461604	0.414994	0.373223	0.309174	0.213897	0.11402	0.00230025	NaN	NaN	NaN	NaN	NaN	NaN	NaN	0.119462	0.342606	0.486327	0.524231	0.529313	0.568764	0.624846	0.659023	0.659274	0.65609	0.662613	0.652256	0.622526	0.597075	0.564841	0.488685	0.364247	0.216798	0.0411972	NaN	NaN	NaN	NaN	NaN	NaN	NaN	NaN	NaN
0.768241	0.604618	0.408775	0.217706	0.0235789	NaN	NaN	0.0237974	0.0938688	0.163054	0.176748	0.168871	0.201043	0.240365	0.260114	0.262534	0.229104	0.222286	0.271567	0.367399	0.461092	0.507088	0.517528	0.549374	0.616269	0.671856	0.682474	0.691355	0.724349	0.751048	0.768727	0.797596	0.831662	0.850974	0.845678	0.857329	0.910362	0.934257	0.874111	0.754826	0.668032	0.632925	0.593544	0.504407	0.399014	0.363791	0.436677	0.548302	0.649095	0.722993
[truncated: 33 more rows]
[truncated: 46 more columns]
