# Supplementary material for: Multiplicative joint coding in preparatory activity for reaching sequence in macaque motor cortex
Source: Nat Commun. 2024 Apr 11;15:3153. doi: 10.1038/s41467-024-47511-1 (PMC11009282; doi:10.1038/s41467-024-47511-1)
Supplement: Supplementary file 4 — Source Data [file 41467_2024_47511_MOESM4_ESM.zip › Source Data Supplementary Fig. 5.xlsx]

## Sheet: Supplementary Fig.5
Trials with the same 1st reach direction (Tirals*(neurons*bins))
Condition	Right
7	2.35052	0.185172	-1.04742	-1.04742	-1.04509	-0.214189	1.19782	0.413131	-0.783373	1.77451	-0.981618	1.54928	-0.287711	0.24622	-0.807545	-0.603057	-1.03532	-0.289893	-0.783373	1.25798	0.991873	-0.985751	-1.04676	-0.592861	-0.519329	1.29876	0.27346	-0.733206	0.13036	-0.263954	-1.02098	0.524711	1.60401	0.663747	-0.64097	-0.453532	-0.783373	0.414348	2.73457	1.02199	0.882685	-0.42875	-0.74411	-0.876699	-0.155043	-1.04383	-0.519329	-0.972933	2.06637
19	2.06562	0.977392	-0.495193	-0.749594	-1.01885	-0.454485	1.60071	2.67332	-0.438795	0.150714	-1.01885	0.790036	-0.740455	0.667587	-0.185169	-1.01885	-0.465957	-0.750848	-0.350645	0.377626	-0.0206268	-1.01885	-0.740455	-1.01885	-0.740455	1.70288	0.130698	-1.01885	0.203064	-0.472297	0.0159288	0.5112	1.58278	-1.01885	-1.01885	-0.740768	-0.740455	-0.145921	0.453396	1.23912	1.01147	-0.152946	-0.0315099	-0.962456	0.336172	-0.740455	-0.765942	-1.01885	2.605
1	3.24074	0.235567	-0.977579	-0.724419	-0.47349	-0.199963	1.50552	0.848851	-0.657236	0.882577	-0.724419	0.434691	-0.503374	0.684852	-0.469454	0.109449	-0.977579	-0.494436	-0.228507	1.14649	0.826007	-0.977579	-0.977579	-0.65003	-0.974136	0.165166	1.59284	-0.977523	1.15557	-0.977579	-0.237342	0.824887	1.99413	-0.639107	-0.289551	-0.250847	-0.977579	0.617245	1.03306	1.52694	0.478329	-0.602238	-0.31183	-0.657085	-0.224664	-0.648655	-0.542672	-0.973076	1.62604
13	2.47605	0.0148323	-0.933577	-0.483252	-0.340288	-0.145823	1.67726	-0.00521279	0.0189122	0.545041	-0.933577	0.976539	-0.468148	0.946385	-0.482287	-0.665835	-0.725988	-0.750646	-0.705421	2.06252	0.654454	-0.980928	-0.892839	-0.930105	-0.58045	0.621046	1.56656	-0.980928	0.575381	-0.980928	-0.241438	0.981472	2.08021	-0.575451	-0.404842	-0.731704	-0.980928	-0.20931	0.923486	1.57685	0.506981	-0.387647	-0.643784	-0.438454	0.131708	-0.926486	-0.731704	-0.980928	0.967004
25	2.26539	0.124474	-0.75114	-0.749364	-1.02594	-0.682884	1.81391	0.882972	-1.02594	1.81104	-0.732491	1.07953	-0.611961	0.387001	-0.473644	-0.467869	-0.749674	-1.02594	-1.02594	1.96322	0.800814	-0.518124	-0.749364	-0.519383	-0.749364	1.72388	1.42753	-1.02594	0.592841	-0.698075	-0.190616	0.0748691	1.76515	0.0705944	-0.194435	-0.689136	-1.02594	0.319156	2.03192	1.55346	0.602161	-0.196212	-0.337132	-0.983958	0.485784	-0.492804	-0.285599	-0.749364	1.96576
31	2.15285	0.327318	-0.746349	-0.905128	-0.999058	1.59037	2.17029	0.382882	-0.232805	1.49052	-0.752955	1.16601	-0.492919	0.104687	-0.997152	-0.493752	-0.973758	-0.996474	-0.755699	2.50495	0.118299	-0.999058	-0.746461	-0.999058	-0.746405	1.50259	-0.257651	-0.999058	0.679353	-0.622605	-0.86516	0.384163	1.95225	-0.960424	-0.746405	-0.244534	-0.999058	-0.495123	2.15334	1.01668	0.513171	0.248704	-0.493752	-0.870206	-0.392178	-0.999058	-0.999058	-0.653012	3.42227
25	2.09294	-0.41946	-0.80017	-0.668276	-0.772438	-0.433034	1.36701	0.128661	-0.23255	0.869964	-0.917147	1.80988	-0.170533	0.869163	-0.636108	-0.436581	-0.645492	0.00928895	-0.917147	1.60019	0.657587	-0.917147	-0.734322	-0.917147	-0.889947	1.3001	0.811572	-0.917147	0.465419	-0.917147	-0.319749	0.47174	1.95858	-0.668082	-0.373472	-0.650775	-0.617524	-0.146809	1.89232	1.7671	0.581845	-0.376017	-0.668276	-0.419285	0.179411	-0.917147	-0.552995	-0.706052	1.83965
7	2.48073	0.303447	-0.852241	-0.680424	-0.202134	-0.441098	1.53202	0.12056	-0.713994	1.86568	-0.681724	0.952032	-0.207975	0.383254	-0.458565	-0.396672	-0.277619	-0.467143	-0.919751	1.23867	1.25043	-0.919751	-0.919751	-0.680424	-0.530189	-0.130752	1.33568	-0.919751	0.561358	-0.672568	-0.149759	0.941875	1.84973	-0.15902	-0.464795	-0.683679	-0.919751	1.10147	2.68876	1.31264	0.450118	-0.909913	-0.732705	-0.493378	0.26128	-0.206613	-0.202244	-0.680424	1.65618
19	2.03511	0.313372	-1.01357	-0.327116	-0.793145	-0.486674	1.58487	3.27686	-0.722774	1.99425	-0.947894	1.10994	-0.700425	0.296908	-0.534073	0.0702655	-1.01357	-0.978855	-0.766098	1.16931	-0.698501	-0.926099	-0.862952	-1.01357	-0.926099	1.84146	0.705145	-0.762733	0.29262	-0.766098	-0.513494	-0.515293	1.25225	0.263393	-0.100294	-0.766098	-0.669244	-0.815756	1.70297	1.2745	0.975054	-0.518822	-0.535312	-0.771775	0.238782	-0.766098	-0.0252802	-0.267793	1.82294
13	2.19323	0.382528	-0.974185	-0.779841	-0.451888	-0.744116	1.8027	0.272139	-0.416957	1.74626	-0.974185	1.40422	-0.74882	0.00812086	-0.456083	-0.653502	-0.909683	-0.715339	-0.715339	1.23098	0.447583	-0.974185	-0.715339	-0.805478	-0.715339	1.10539	1.32044	-0.974185	0.456814	-0.724351	-0.67675	-0.115924	1.63627	-0.456492	-0.826445	-0.460525	-0.715339	0.393065	1.92397	1.22268	0.8978	-0.72486	-0.0812837	-0.973792	0.18289	-0.899777	-0.456492	-0.974185	1.14403
31	2.17802	-0.527176	-0.516958	-0.427928	-1.04706	0.78556	2.25185	0.462247	-0.275873	0.573086	-1.04706	1.78484	-1.04706	0.657986	-0.685722	-0.763447	-0.462808	-0.515545	-0.545731	1.62308	0.365081	-1.04706	-0.781905	-1.04706	-1.04293	0.956355	0.840188	-1.04706	0.293345	-0.976691	-0.776226	0.106495	1.7756	0.261841	0.462611	-0.263045	-0.516752	-0.957232	1.91662	1.88588	0.414672	-0.0654906	-0.605576	-0.781905	-0.124952	-1.04706	-0.516752	-1.04706	2.9676
1	1.40145	-0.510148	-0.425373	-0.421332	-0.425373	-0.449587	1.32842	2.62873	-0.425373	0.591016	-0.791377	0.689099	-0.944249	-0.606926	-0.287904	-0.929589	-0.944125	-0.684811	-0.944249	0.966891	0.553414	-0.944249	-0.944249	-0.767032	-0.944249	1.45251	3.02315	-0.690762	1.23731	-0.661918	0.366386	-0.16492	1.58837	-0.293059	-0.171183	-0.326939	-0.944249	-0.126309	2.22617	1.7809	1.08405	-0.376081	-0.247852	-0.944249	0.0812224	-0.944249	0.481988	-0.684966	1.33098
1	1.60352	1.53847	-0.810603	-0.966045	-0.795809	-0.327859	1.56598	2.82553	-0.795809	1.17765	-0.795809	0.382024	-0.534009	0.712651	-0.25966	-0.123078	-1.05761	-0.795809	-0.817672	1.46246	0.471292	-0.534663	-0.822025	-1.05761	-0.537758	1.60068	0.854258	-1.05761	0.32881	-0.507793	1.01005	-0.759087	1.2175	0.231554	0.0100312	-0.536316	-0.534009	0.153175	1.53033	1.01578	0.858137	0.191841	-0.533806	-0.528315	0.278898	-1.05761	-0.326359	-0.893267	2.87921
7	2.33164	-0.473801	-0.968166	-0.489365	-0.473914	-0.721036	1.64354	0.420731	-0.56693	1.79083	-0.442067	0.713292	-0.172511	0.82764	-0.72104	-0.729844	-0.968166	-0.226788	-0.72104	1.45653	0.660797	-0.968166	-0.968166	-0.771435	-0.83402	0.658993	1.75736	-0.968166	0.825877	-0.968166	-0.0412439	-0.221663	1.78898	-0.340563	0.268433	-0.46259	-0.689074	-0.359934	1.50606	1.62807	0.122343	-0.477764	-0.968166	-0.665715	0.027677	-0.968166	-0.674088	-0.968166	1.74386
31	2.01745	0.321989	-0.695886	-0.959258	-0.959258	-0.696013	1.61826	1.52052	-0.912732	0.55924	-0.695886	1.60524	-0.322032	0.728463	-0.475286	-0.420742	-0.784114	-0.951773	-0.95393	1.32053	0.631778	-0.959258	-0.959258	-0.695886	-0.683126	1.34998	0.919456	-0.597843	0.361742	-0.959258	-0.504541	0.113443	1.57553	0.191413	0.0212088	-0.727235	-0.959258	-0.147659	2.1104	1.65099	0.630593	-0.135051	-0.638354	-0.697085	0.202458	-0.959258	-0.64936	-0.814439	3.83259
19	1.64366	0.134897	-0.67997	0.255667	-0.67997	-0.4474	1.19642	2.64488	-0.83201	0.662092	-0.929781	0.417366	-0.520116	0.628941	-0.481102	-0.287345	-0.929781	-0.89474	-0.45102	0.375171	0.337738	-0.929781	-0.929781	-0.430159	-0.929781	2.18804	1.10986	-0.67997	1.04348	-0.67997	-0.46385	0.252557	1.78726	-0.877482	-0.386029	-0.673494	-0.355397	-0.287737	2.13914	1.92402	0.412611	-0.631667	-0.929781	-0.67997	0.442564	-0.754732	-0.359691	-0.929781	2.49029
25	1.52319	-0.00825566	-0.324084	-0.854506	-0.153864	0.473735	1.45641	2.32891	-0.772567	1.5345	-1.03111	0.52711	-1.02916	0.693382	-0.371851	-0.772567	-0.772567	-1.03111	-1.01927	0.601059	0.0070307	-1.03106	-0.772567	-0.772509	-0.000950366	0.454389	1.75664	-0.671377	0.585644	-1.03111	0.277148	-0.0145151	1.29656	-1.03111	0.294169	-0.578447	-0.773077	-0.274948	2.0806	1.88451	0.157096	-0.395675	-0.757957	-0.514018	0.263385	-0.27914	-0.849943	-1.03111	1.00367
13	3.12402	0.173812	-0.96234	-0.460225	-0.731942	-0.334762	1.39166	0.177215	-0.726533	0.319038	-0.490726	0.773176	-0.374455	0.709391	-0.518793	-0.726533	-0.726585	-0.40254	-0.96234	1.64614	1.65501	-0.96234	-0.96234	-0.96234	-0.118291	0.857031	1.50058	-0.592938	0.579128	-0.96234	-0.372068	0.907783	1.96921	-0.243762	0.209968	-0.744455	-0.96234	0.2164	1.29332	1.79722	0.285844	-0.31621	-0.96234	-0.484613	0.168404	-0.96234	-0.70292	-0.726533	1.20867
1	2.33305	0.0325989	-1.00111	-0.753735	-0.694003	0.299772	1.35368	1.46322	-0.252673	1.22304	-0.546563	0.322227	-0.502242	0.652941	-0.990062	0.189072	-0.750712	-0.764249	-0.525923	1.06596	-0.23639	-1.0095	-0.754899	-0.753735	-0.498358	0.996672	2.83165	-1.00871	0.45319	-1.0095	-0.266239	0.320532	1.69268	-0.528412	-0.327883	-0.337415	-0.497969	-0.314351	1.94805	1.87936	0.544285	-0.242081	-0.894174	-0.993387	0.0928351	-0.753735	-1.0095	-1.0095	0.804229
31	1.25424	1.21666	-1.01231	-0.732948	-1.00181	-0.434738	2.10195	1.95227	-0.500206	1.09428	-0.446869	1.4799	-1.01527	-0.399858	-0.732948	-0.267962	-0.809058	-0.446475	-0.759824	1.31116	-0.414004	-0.0109928	-0.961258	-0.159422	-0.871314	2.46893	0.663933	-0.732948	1.23414	-0.685936	0.675317	0.315865	1.59772	-0.727847	-1.01974	-0.345711	-0.952764	-0.0816851	0.943487	1.28879	0.702322	-0.504332	-0.350079	-0.732948	0.181912	-0.732948	-1.01974	-1.01974	3.40053
7	3.09349	0.22534	-0.995927	-0.49242	-0.995927	-0.255698	1.54212	0.910187	0.00829842	1.48661	-0.747169	0.935475	0.257321	0.448725	-0.381802	-0.545797	-0.995927	-0.323414	-0.995927	1.00847	0.490059	-0.995927	-0.995927	-0.494628	-0.594433	1.25008	2.01243	-0.995927	0.668978	-0.994786	-0.141684	0.476321	1.69988	-0.995927	-0.295027	-0.944813	-0.745277	-0.388938	2.67938	1.115	0.145257	-0.769636	-0.746418	-0.517574	0.2996	-0.0613939	-0.706876	-0.749735	1.40301
25	1.68616	0.542593	-0.878447	-0.569153	-0.87978	0.299149	1.49887	3.18385	-0.284192	1.79967	-0.790796	0.0883824	-0.53756	0.279006	-0.286325	1.17088	-1.17133	-1.17133	-0.717403	0.591292	1.18749	-0.878447	-1.17133	-0.878447	-0.878447	1.94883	1.46127	-1.17133	0.376419	-1.10293	0.0265196	-0.551678	1.17006	0.962047	-0.62686	-0.448353	-0.58745	-0.585898	1.65973	1.4073	0.799683	0.814844	-0.585569	-0.878447	0.33024	-1.17133	-0.292463	-0.900707	2.22741
13	1.66833	0.0938218	-0.648941	-0.440552	-0.949867	0.157075	1.50824	0.598488	-0.455132	-0.247745	-0.694517	0.837712	-0.949867	0.266197	-0.694517	-0.463575	-0.932244	-0.818848	-0.949867	0.694659	0.399886	-0.697535	-0.949867	-0.697535	-0.949867	1.61456	1.5323	-0.941485	0.0449246	-0.949867	0.0471875	-0.571882	1.46763	-0.371401	-0.264742	-0.676894	-0.439166	-0.0842174	1.96154	1.43655	0.885532	-0.562467	-0.626751	-0.700374	0.410343	-0.694517	-0.589752	-0.949867	2.36909
19	1.92964	1.02441	-0.741921	-0.85544	-0.835153	-0.181781	0.731776	2.41969	-0.484194	0.0307934	-1.0057	-0.0602975	-0.68813	0.0469214	-0.264482	-0.741921	-1.0057	-0.633572	-0.871172	0.302394	1.28677	-0.214572	-0.903749	-0.741921	-0.21314	2.84398	1.34982	-0.807652	0.721607	-0.0698809	0.131933	-0.205585	1.76243	-0.729383	-0.478144	-1.0054	-0.238504	-0.478144	1.5588	1.50937	0.826195	-0.127383	-0.243195	-0.811922	0.0671311	-0.741921	-0.472093	-1.0057	2.00933
19	2.63272	0.214039	-0.813429	-0.342999	-1.08371	-0.68639	1.16363	2.17362	-0.253138	1.14239	-1.08371	0.453885	-0.273	0.661632	-0.00361157	0.112002	-0.819629	-0.813429	-1.08003	1.41301	1.2711	-1.08371	-0.54315	-0.813429	-0.505772	1.0057	1.02846	-1.02059	0.814506	-1.08371	0.441546	0.6721	2.16075	-0.523134	0.258129	-0.25891	-1.00747	0.157344	0.889244	1.37553	0.91338	-0.342372	-0.813429	-1.0789	0.501627	-0.548921	-1.01198	-1.08167	1.33173
25	1.11526	0.0855892	-0.2205	-0.130986	-0.976857	0.314085	1.13343	2.83075	-0.466391	1.53868	-0.976857	0.779422	-0.542775	-0.115762	-0.976857	-0.469862	-0.976857	-0.976857	-0.976857	0.460879	0.746274	-0.976857	-0.722414	-0.721624	-0.976857	2.64575	1.47694	-0.976857	0.501084	0.241952	1.08343	0.0438764	1.28441	-0.976857	-0.721624	-0.705666	-0.725992	-0.807125	2.22612	1.2162	0.830064	-0.469408	-0.301488	-0.542775	-0.246279	-0.721624	-0.473282	-0.757425	2.69422
1	2.19216	0.399833	-1.0095	-0.443635	-0.754047	-0.552251	1.22884	1.68845	-0.498484	0.981188	-0.75399	-0.409228	-0.49587	0.492333	0.10891	-1.00363	-0.484828	-0.75399	-0.98391	1.19637	0.851071	-1.0095	-1.0095	-0.849105	-0.758534	0.14143	2.43438	-1.0095	1.09178	-1.00824	0.685264	0.23721	2.30923	-0.333574	0.0125275	-0.235495	-0.260437	-0.293797	2.51122	2.26497	1.06813	-0.856097	-0.576439	-0.664921	-0.234505	-0.458603	-0.212357	-0.668397	1.39642
13	1.29067	1.23152	-0.534678	-0.659343	-0.993945	-0.635449	1.94996	1.31564	-0.718489	0.143475	-0.992692	0.746568	-0.718489	-0.0394878	-0.831635	-0.729616	-0.993945	-0.719033	-0.991867	0.822521	-0.426802	-0.911508	-0.464348	-0.718489	-0.911508	0.713028	1.37653	-0.732523	1.22569	-0.345734	0.154168	-0.363383	1.50973	-0.993945	-0.521046	-0.718489	-0.167577	-0.718489	2.94674	1.32065	1.02256	-0.56258	0.0832889	-0.993945	0.138044	-0.993945	-0.428299	-0.993945	3.2557
7	2.00209	-0.249549	-0.484839	-0.182748	-1.0062	1.0396	1.16456	1.37503	-0.62847	1.23592	-1.0062	1.23259	-0.734646	-0.0105589	-0.801415	0.400894	-1.0062	-0.745517	-0.878463	0.558433	0.776822	-1.0062	-1.0062	-1.0062	-1.00265	1.65103	1.09025	-0.847541	0.803497	-0.767286	-0.147084	-0.842925	1.34508	-0.187596	-0.0484065	-0.567454	-0.748184	-0.739352	2.89915	1.76475	0.619656	-1.0062	-0.485824	-0.937016	-0.252652	-0.834	-1.0062	-1.0062	1.28305
19	1.90138	0.253155	-0.815607	-0.815607	-1.00535	0.202346	0.603853	1.78088	-1.04297	1.85498	-0.944496	0.87523	-0.814653	0.812716	-0.0593403	-0.292828	-1.04723	-0.876997	-0.563643	0.407651	1.37028	-0.843228	-1.06833	-0.843228	-0.914518	2.61824	1.17247	-0.857301	0.795472	-1.06833	0.000809016	0.584119	1.60421	-0.555691	-0.223033	-0.81262	-0.33318	0.231605	2.18486	1.93911	0.776851	-0.310158	-0.586423	-0.562882	-0.456847	-1.06833	-0.211247	-1.06833	1.84456
31	2.30006	-0.18283	-1.04199	-0.77162	-0.90951	-0.403735	1.58665	2.25488	-0.51894	1.60541	-1.04158	1.50335	-0.77149	0.279686	-0.541359	0.0147485	-0.346452	-0.0671777	-1.04199	1.16519	1.44934	-1.04199	-1.04199	-0.77162	-1.04199	1.63976	1.48967	-0.79028	0.355578	-1.04199	0.118035	0.40047	1.61424	-0.827757	-1.03616	-0.77162	-0.98506	-0.654851	3.00111	1.12731	0.683271	-0.355909	-0.533428	-0.955076	-0.233639	-0.243112	-0.77162	-0.77162	1.13043
13	1.72172	0.998616	-0.742102	-0.503465	-0.989852	-0.70256	1.36225	2.61627	-0.744835	0.551988	-0.989852	0.218824	-0.868454	-0.00469902	-0.0113545	-0.188416	-0.752287	-0.494352	-0.983949	0.8277	1.02416	-0.989852	-0.742102	-0.989852	-0.744636	3.5331	1.04153	-0.813011	0.396948	-0.552212	1.26731	-0.414784	1.38252	0.370297	-0.246601	-0.989852	-0.742102	-0.436492	1.41751	0.743368	0.75343	-0.266519	-0.234282	-0.989476	0.00114899	-0.494074	-0.572869	-0.989852	3.35091
25	1.45113	1.09868	-0.733241	-0.736856	-0.434311	0.7053	1.44822	1.76962	-0.109916	1.69153	-0.70955	0.532714	-0.79092	-0.0225743	-0.944563	-0.721057	-0.982509	-0.989354	-0.733241	0.600503	0.501017	-0.999134	-0.992241	-0.999134	-0.999134	2.81165	1.5541	-0.733241	0.829983	-0.999134	0.285524	0.533984	1.42223	0.0768853	0.848717	-0.741146	-0.607259	-0.988204	3.6631	1.30461	0.418173	-0.30865	-0.291186	-0.738045	-0.332508	-0.999134	-0.644168	-0.999134	2.13238
7	1.71955	-0.0677854	-0.563567	-0.0961454	-1.01186	-0.383816	1.36408	2.88192	-0.598207	1.04039	-0.753222	0.243567	-0.285766	0.514343	-0.753423	-0.233026	-0.76659	-0.920518	-1.01186	0.966624	0.188581	-1.01186	-0.764047	-0.753423	-1.01186	1.83133	1.6471	-1.01186	0.797766	-0.784185	0.0273296	-0.0452983	1.63064	0.156511	-0.51114	-0.494589	-0.551438	-0.323116	1.74157	1.72934	0.763608	0.42643	-0.753423	-0.305126	-0.211215	-1.01186	-1.00881	-1.01186	1.95579
31	2.44755	0.0946909	-1.06698	-1.06677	-1.06698	-0.434052	1.58466	0.947862	-0.791289	1.97609	-1.06698	0.534776	-0.579571	0.254333	-0.783595	0.252681	-0.00256805	-1.05166	-0.524552	0.480692	0.876605	-1.02253	-1.06698	-0.795769	-1.02253	1.86131	1.09738	-1.02582	-0.0100215	-1.00364	-0.247833	0.358275	2.28772	-0.409409	0.499686	-0.520326	-0.501903	-0.171383	1.38665	1.34197	0.725728	0.00417261	-0.273949	-0.795769	-0.106721	-1.06698	-1.06698	-1.05039	2.01688
1	1.81216	0.763021	-0.972652	-0.395058	-0.986755	0.432985	1.34679	1.98801	-0.961762	1.172	-0.9854	0.45842	-0.616716	0.299711	-0.278802	-0.662198	-0.986755	-0.986755	-0.965913	0.2864	1.058	-0.986755	-0.986755	-0.986755	-0.986755	0.555986	2.73704	-0.986755	0.982513	-0.986755	0.159887	0.157482	1.63906	0.0509141	0.711411	-0.27589	-0.289266	-0.116169	1.52658	2.01542	0.62688	-0.0659164	-0.132132	-0.49233	-0.0233986	-0.693083	-0.699287	-0.986755	2.47433
7	1.64492	0.629534	-1.01432	-0.271091	-1.00864	0.46401	1.09449	1.61912	-0.765814	1.13044	-0.997227	-0.0213183	-0.298168	0.337526	-0.257092	-0.765173	-0.76658	-0.76658	-1.01432	0.665796	1.1548	-1.01432	-1.01432	-0.76658	-1.01432	3.14503	1.96743	-1.01432	0.5488	-1.01432	-0.0866806	0.483359	1.74355	-0.76658	-0.286869	-0.270943	-0.650133	-0.4595	2.3979	1.42758	0.543691	-0.717951	-0.521326	-0.763211	0.0655382	-0.494293	-0.993636	-1.01432	0.668692
31	2.07391	-0.273998	-0.835821	-0.566908	-1.00447	0.283548	1.43395	1.4941	-0.703339	0.69403	-0.57197	0.69328	-0.710501	0.32439	-0.195685	0.188672	-1.06674	-0.284663	-1.06674	1.04109	0.625797	-1.06674	-1.06674	-0.566908	-1.06486	2.19901	1.0405	-1.06674	0.442824	-0.816946	-0.519426	-0.237642	1.50259	-0.0456501	-0.818432	-0.896031	-0.816826	-0.419646	2.32227	1.43791	0.414209	-0.261191	-0.710399	-0.802704	-0.124103	-0.88315	-0.81732	-1.06674	1.95535
19	1.7509	0.672744	-0.752515	-0.843967	-0.801237	-0.575635	1.51623	1.06612	-0.640382	1.16227	-0.220439	0.574781	0.555876	0.322866	-0.19507	-0.00871544	-1.04312	-0.427873	-0.941892	0.828489	1.46875	-1.04312	-1.04312	-0.565597	-0.801237	3.76505	1.39872	-0.559353	0.624102	-1.04312	-0.281457	0.0925951	2.00693	0.167345	0.308963	-1.03518	-0.91976	-0.32541	1.04991	1.09977	0.269526	-0.31915	-0.948453	-0.559625	-0.0571839	-0.777539	-1.04157	-1.04312	0.881299
13	1.73088	0.134665	-0.695519	-0.994441	-1.0285	0.275979	1.23027	1.86452	-0.848639	0.717011	-0.765191	0.11629	-1.0285	-0.000478218	-0.74687	-0.238573	-1.0285	-0.750312	-1.0285	0.998976	1.19811	-1.0285	-1.0285	-0.765191	-1.0285	2.22413	1.26982	-0.521487	0.294871	-1.0285	-0.305639	-0.33164	1.22426	-0.0105073	0.21982	-0.940089	-0.962886	0.0510523	1.17495	1.2698	0.621652	-0.236042	-0.765191	-0.765191	-0.162193	-0.765191	-0.489817	-1.02798	1.94364
25	2.70246	0.102371	-1.04257	-0.0342205	-1.04257	0.107467	1.61743	1.0845	-0.878411	1.38332	-0.779322	0.274653	-0.308402	0.0448291	-0.29686	-0.511785	-0.791458	-0.793693	-1.04237	1.06391	0.942226	-1.04257	-1.04257	-0.793693	-1.04257	1.07941	1.90114	-0.792297	0.761937	-1.04257	0.213551	0.945628	1.61462	-0.291115	0.430704	-0.659335	-1.04143	-0.294076	2.14638	1.63076	0.302985	0.0951765	-0.699978	-0.792084	0.152113	-0.542375	-1.04257	-0.541599	1.37993
1	1.54698	0.526333	-1.0266	-0.758128	-0.5215	-0.350289	1.16192	2.65876	-0.758128	1.04564	-1.02673	0.481615	0.236442	0.299473	-0.48953	-0.491255	-0.979277	-1.02673	-0.76917	0.153117	0.133337	-1.02673	-0.758128	-0.751423	-0.653005	2.01515	2.11592	-0.34718	0.765475	-0.758128	1.05902	-0.113075	1.7031	0.0449198	-1.01442	-0.490242	-1.01304	-1.02673	1.6731	1.03766	0.792917	0.652853	-0.218624	-0.968052	-0.758128	-1.0262	-1.02673	-1.02673	1.25855
1	1.64134	0.655618	-1.02346	-0.384876	-0.868278	-0.483176	1.06354	3.00181	-0.522902	1.46777	-0.76849	-0.316881	-0.137486	0.278017	-0.725217	-0.44483	-1.02346	-0.76849	-0.517085	-0.123433	0.451777	-0.725536	-0.971462	-0.981662	-0.515831	2.40565	1.70583	-1.02346	0.944417	-0.757046	0.150609	-0.0292874	1.51202	-0.266138	-0.133244	-0.271041	-0.810284	-0.249179	2.41628	1.06016	0.480837	0.910312	0.0415932	-1.02109	-0.7378	-0.769279	-0.76849	-1.02346	1.84843
7	2.19459	-0.0155961	-0.774307	-0.523232	-0.974182	-0.208445	1.62389	1.44481	-0.523232	1.16692	-0.356194	0.433075	-0.130196	0.8514	0.221253	-0.287855	-1.02538	-0.453702	-0.153345	0.322547	1.05899	-1.02538	-1.02538	-1.01887	-0.711741	0.633971	1.85691	-0.547653	0.509845	-0.776202	-0.468508	0.241	1.62776	-0.778219	-0.327004	-0.981029	-1.02476	-0.102837	2.05731	2.00865	0.531687	-0.829826	-0.774307	-0.774307	0.0229165	-0.647172	-1.0024	-1.02538	2.08531
19	1.4651	1.37177	-0.989228	-0.820764	-0.989228	-0.233929	0.544771	1.4828	0.00793706	0.982863	-0.731506	1.15211	0.33684	-0.0376879	-0.467103	-0.492534	-0.731506	-0.989104	-0.989228	0.433176	0.766333	-0.989228	-0.754663	-0.974664	-0.813183	3.22597	1.61887	-0.847515	0.670399	-0.307155	0.811441	0.370378	1.43464	-0.473784	-0.280285	-0.731506	-0.74762	-0.458712	3.08125	1.21484	0.638251	-0.695942	0.00728743	-0.989027	-0.190714	-0.764596	-0.473985	-0.731506	2.34391
31	2.25446	-0.236244	-0.732889	-0.982522	-0.733268	-0.00499978	1.58389	0.498033	-0.145388	0.824498	-0.727163	0.508109	0.994759	0.430469	0.268601	-0.880555	-0.807598	-0.524175	-0.938423	0.863342	1.74163	-0.982522	-0.982522	-0.703176	-0.982522	1.67798	0.66169	-0.83059	0.353284	-0.982242	-0.310907	-0.115523	1.8047	-0.952288	0.0397082	-0.482119	-0.912105	-0.242264	2.04113	1.35689	0.573234	-0.0549695	-0.637437	-0.78742	-0.0612114	-0.578772	-0.982522	-0.732889	2.99329
25	2.21767	-0.261864	-0.872744	-0.531317	-0.897293	0.149052	1.61917	1.02821	0.347974	2.29869	-0.538969	0.656038	-0.487743	0.639382	-0.266527	-0.305316	-0.876135	-0.531753	-0.766189	0.33839	0.101699	-1.01347	-1.01347	-0.978595	-1.01347	1.32993	2.00521	-0.516263	0.581809	-0.891641	-0.0875621	-0.268515	1.83342	-0.288339	-0.509762	-0.267631	-0.264195	-0.277265	2.14606	1.2706	0.2093	-0.748298	-0.76533	-0.763708	-0.813449	-0.454079	-1.01347	-0.764461	1.17183
13	2.54994	-0.396508	-0.784908	-1.02248	-1.02248	0.363657	1.36088	0.839052	-0.554626	1.23197	-1.02248	0.911876	0.338015	0.394864	0.128202	0.27334	-0.942894	-0.789133	-1.02248	0.708209	2.00759	-1.02248	-1.02248	-0.846867	-0.0871606	2.35114	1.79189	-1.02248	0.663855	-1.02248	-0.12713	-0.0307232	1.77471	-0.344408	-0.0815194	-0.784908	-0.735188	-0.0648894	1.36063	1.85197	0.0650386	-0.535455	-0.920238	-0.552063	-0.145429	-1.02248	-1.02248	-0.784908	1.12821
13	1.72388	0.834434	-1.02245	-0.63499	-1.02109	-0.759974	1.31258	2.55896	-0.213926	0.729095	-0.463507	-0.0973761	-0.52246	0.146956	0.152189	-0.772453	-1.02245	-1.02245	-0.772453	0.897023	1.16373	-1.02245	-1.02245	-1.02245	-1.02245	2.66625	1.11524	-0.772648	0.397631	-0.79333	0.669261	-0.0475073	1.45486	-0.0929926	-0.103286	-1.00345	-0.52246	-0.569183	1.51632	1.65868	0.574901	0.423492	-0.450535	-1.02245	-0.426249	-0.493928	-0.791127	-0.737387	3.48256
7	2.16499	-0.773155	-0.618308	-0.483181	-1.04074	1.48893	1.38364	1.59468	-0.787466	1.25846	-0.804946	1.23941	-0.748648	0.498765	-0.551676	-0.787466	-0.794032	-0.751262	-0.787466	0.286491	0.93327	-1.04074	-1.04074	-0.280928	-0.946453	1.65087	1.13213	-0.815147	0.789978	-0.748716	0.275393	-0.248622	1.60658	-0.162217	1.21545	-0.554435	-1.04074	-0.564343	1.60102	1.66609	0.239327	-0.53126	-0.901471	-0.283519	-0.531924	-0.786966	-1.03242	-0.782342	1.3212
1	1.32254	1.40671	-0.735427	-1.0049	-0.46615	0.418357	0.558049	3.21084	-0.379253	-0.00291156	-1.00511	-0.28506	-0.0439914	0.124994	-0.38627	-0.700543	-1.00511	-1.00511	-1.00511	0.399149	2.30586	-0.982592	-0.198429	-1.00511	-0.980295	1.488	1.94259	-1.00511	0.515266	-0.211583	0.854423	-0.0817759	1.30917	-0.205973	0.88879	-0.909792	-0.735427	-0.916536	2.65479	1.24812	0.939052	-0.256033	-0.454088	-1.00511	0.159521	-0.736261	-0.241833	-0.735427	2.55403
19	1.55017	0.575224	-1.01257	-0.96095	-0.741286	-0.366929	0.719729	2.9007	-0.744568	1.12879	-1.01257	0.253054	-0.740873	0.209734	-0.223381	-0.591476	-0.863173	-0.740873	-1.01257	0.368201	0.764956	-0.469177	-1.01257	-0.677421	-0.149376	2.26094	1.61567	-0.740873	0.81159	-0.532629	0.849551	-0.129775	1.6443	-0.723886	-0.0748325	-0.740873	-0.745293	-0.523541	0.922283	1.14346	0.575369	0.107923	-0.20516	-0.740873	-0.245148	-1.01257	-0.740873	-1.01257	2.40826
25	1.81506	-0.466975	-0.49554	-0.760333	-0.736089	0.140237	1.07586	1.32781	-0.636817	1.5563	-0.481714	0.060393	-0.971121	0.490957	-0.189808	-0.736089	-0.732317	-0.956029	-0.739861	0.513976	0.338627	-0.978193	-0.978193	-0.720952	-0.978193	2.94494	1.74573	-0.667795	0.28845	-0.733613	0.0167043	0.393006	1.93301	0.0574153	0.302974	-0.212195	-0.736089	-0.0211056	1.85859	1.36803	0.117863	-0.00983067	-0.978193	-0.686718	-0.304592	-0.978193	-0.738951	-0.978193	1.19138
31	1.5942	0.604662	-0.978587	-1.0406	-1.04127	0.545277	1.06841	1.49093	-0.772661	0.518381	-1.04127	1.27299	-0.648472	-0.0748752	-0.356887	-0.505302	-0.77287	-0.77287	-1.02897	0.254928	0.733255	-1.04127	-0.780711	-0.986535	-0.923392	2.35885	0.644512	-1.04127	0.453433	-0.0532571	-0.35132	0.28961	1.48397	-0.165475	0.644675	-0.673486	-0.627312	0.433857	3.2536	1.31774	0.819808	-0.0149893	-0.634569	-1.04127	0.00299238	-1.04127	-0.77287	-1.04127	3.16176
1	2.24407	0.0370053	-0.885609	-0.40229	-0.713596	0.567061	0.738523	2.48956	-0.783377	0.828446	-0.946985	0.704845	-0.864475	0.279968	0.231749	-0.953196	-0.953196	-0.473996	-0.713596	0.144074	0.451893	-0.953196	-0.813225	-0.953196	-0.737806	0.751704	2.43867	-0.500369	0.827308	-0.781183	0.241183	1.84709	1.53102	-0.953196	0.933401	-0.209415	-0.714501	-0.113086	0.276046	1.72648	0.481789	-0.646009	-0.422512	-0.826215	0.116999	-0.713596	-0.953196	-0.953196	2.37069
19	1.55606	1.80087	-1.10916	-0.841043	-0.870347	1.13717	0.290957	1.93241	-0.0127303	0.13755	-1.10916	0.253113	-1.10916	0.0425096	-0.578347	-0.0387046	-0.841043	-1.10916	-1.10916	0.632009	1.41748	-0.856787	-0.580755	-0.714692	-1.10916	0.831692	1.38056	-0.841572	0.503555	0.0381279	0.279335	-0.419012	1.45626	-0.31553	0.194465	-0.389775	-0.988473	0.285988	2.17011	1.59777	0.829572	0.3757	-0.34548	-1.10916	0.2079	-0.573935	-1.10916	-1.10916	2.49193
13	1.31931	1.15718	-1.04238	-0.545449	-1.08965	1.33676	0.634512	1.48832	-0.400828	0.172886	-1.09033	0.0891224	-0.544172	0.480581	-0.54491	-1.09033	-0.80759	-1.04216	-1.09033	0.552385	1.22254	0.13996	0.00264419	0.0780227	-0.818529	2.45425	1.6337	-1.09033	-0.012547	-0.311649	1.77976	-0.265838	1.27336	0.273224	-0.315954	-0.819102	-0.865797	-0.440553	1.31994	1.56688	1.15269	-0.485524	-0.0734742	-1.09033	0.147442	-0.632017	-0.817621	-1.09033	3.04464
25	1.57471	0.966766	-1.09922	-0.713162	-1.09922	-0.142551	1.33139	2.73643	-0.813979	0.713748	-0.533815	0.534786	-1.0754	0.271204	-1.09922	-0.727896	-0.772835	-0.0314844	-1.09922	0.360314	0.650056	-0.713162	-1.09922	-0.427925	-1.09922	2.23072	1.00402	-0.813979	0.743405	-0.23752	0.721246	-0.32805	1.54813	-0.572039	0.228751	-0.552562	-0.527665	-0.520309	0.896006	1.29289	0.797836	-0.451446	-0.16075	-0.813979	-0.0722567	-0.591761	-0.526942	-1.09922	2.22596
7	0.890373	0.479266	-0.506437	-0.515896	-1.05511	0.508175	0.824956	1.07766	-0.574316	1.11685	-1.05511	1.27526	-0.73096	-0.333246	-0.829831	-0.0393852	-1.05511	-0.785366	-0.785236	0.0722389	0.311352	-0.26061	-0.286454	-0.26061	-0.844189	4.02038	1.74275	-1.05511	0.932767	0.000482126	0.348042	-0.44742	1.204	-0.335895	-0.0961701	-0.609224	-0.759856	-1.04136	2.31115	1.19314	0.762263	-1.05511	-0.356282	-1.05511	0.173679	-1.05511	-0.659243	-0.78697	2.82606
31	2.21633	-0.502832	-1.02986	-0.916539	-0.779081	0.558021	1.42771	1.06665	-0.6562	1.04789	-0.400465	0.728665	0.130204	0.237486	-0.738255	-0.527924	-0.779081	-0.528249	-0.779081	1.01563	1.63642	-1.02986	-1.02986	-1.0241	0.0394788	0.876848	1.0176	-0.493129	-0.203807	-1.02986	-0.601341	0.586698	1.96084	-0.528305	0.00996128	-1.02986	-0.779081	0.00676599	2.79679	1.38721	0.102374	-0.756952	-1.02891	-0.528305	-0.265097	-0.490039	-1.02986	-1.02986	1.5722
13	2.4756	-0.229125	-0.737666	-0.180523	-0.98006	-0.0373501	1.63513	0.427036	-0.957869	1.81568	-0.738034	0.703975	-0.238077	0.702774	0.227278	-0.452451	-0.737666	-0.98006	-0.513694	0.584673	0.498415	-0.98006	-0.98006	-0.737666	-0.795596	1.05564	2.00014	-0.739495	0.689556	-0.98006	-0.119001	-0.0351034	1.32812	-0.266937	-0.0890959	-0.93724	-0.737666	0.0965831	3.0877	1.80626	0.083449	-0.436402	-0.98006	-0.328132	0.229048	-0.253149	-0.832533	-0.970096	0.987845
19	1.90712	0.49457	-0.928989	-0.42618	-0.928989	0.509702	1.48942	0.0703179	-0.637398	0.44418	-0.686789	0.575897	-0.928989	0.165479	-0.258831	0.11912	-0.121089	-0.0172461	-0.928989	0.161893	0.742164	-0.928989	-0.696745	-0.68706	-0.34973	2.10136	1.31995	-0.887821	0.0968578	-0.876081	-0.0547733	-0.298739	1.52653	-0.290599	-0.0542183	-0.892225	-0.928989	0.281897	0.898591	1.52314	0.954484	-0.695697	-0.468516	-0.927433	-0.0901925	-0.686789	-0.687703	-0.928989	1.04653
7	1.48519	0.347324	-0.259127	-0.532542	-1.02257	0.34247	0.948187	2.76476	-0.509036	0.440846	-0.7658	0.877158	-0.509036	0.321561	0.0699367	-0.825766	-1.02257	-0.766595	-0.74358	-0.310334	0.793584	-1.02257	-1.02257	-0.901878	-0.709711	4.04735	1.12561	-0.478474	-0.201876	-0.288287	0.317113	-0.0457549	1.30365	-1.02257	-0.769292	-0.252471	-0.7658	-0.509036	0.811385	1.37753	0.269454	0.417134	-0.765031	-0.765006	-0.0922947	-0.563792	-0.676751	-0.926982	1.87273
1	1.44645	0.184409	-0.586001	-0.618574	-0.948916	-0.154798	1.09199	2.52056	-0.408997	1.60206	-0.265269	0.662543	-0.39714	0.0736001	-0.000185389	-0.714757	-0.71002	-0.714757	-0.948916	0.789975	1.11863	-0.948916	-0.948916	-0.831983	-0.264856	1.96615	2.31473	-0.702827	0.325335	-0.948916	-0.11618	-0.137036	1.23771	-0.714645	-0.451409	-0.55904	-0.714757	-0.234946	1.49851	0.926118	0.134138	-0.948916	-0.948916	-0.714757	-0.0285438	-0.714757	-0.489211	-0.745045	0.833697
25	1.80592	-0.14686	-0.731332	-0.494557	-0.992975	-0.0915722	1.25002	1.98065	-0.225545	2.05578	-0.737912	0.36724	-0.0521156	0.312144	-0.224578	-0.804579	-0.73652	-0.991809	-0.992975	0.899254	0.0188148	-0.992975	-0.992975	-0.736232	-0.480065	1.34856	1.88168	-0.975276	0.583462	-0.992975	0.36155	0.618098	1.48724	-0.73652	0.387736	-0.992975	-0.831789	-0.198205	1.26443	1.75472	0.665629	-0.992975	-0.65977	-0.73652	-0.140615	-0.867312	-0.971559	-0.481457	1.06399
31	2.25474	-0.153757	-0.524794	-1.04077	-0.894777	-0.444925	1.57781	-0.00791382	-0.553851	1.55525	-0.3722	1.68358	0.536767	0.259188	-0.422522	-0.756468	-0.784479	-0.607398	-1.04077	0.23234	0.496985	-1.04077	-0.741825	-0.984785	0.155423	1.01306	0.984501	-0.528186	-0.135172	-0.892843	-0.728493	0.404829	1.81456	0.496663	-0.339909	-0.783973	-1.04077	-0.785119	2.64625	0.314475	0.00621104	-0.190669	-0.784602	-0.784479	-1.03745	-0.784479	-1.04077	-1.04077	1.89528
13	2.15254	-0.349038	-0.567239	-0.56969	-0.866566	0.382277	1.21641	0.965892	-0.647272	0.714329	-0.816877	1.05963	-0.0192829	0.300493	-0.301525	-0.174461	-0.567116	0.0743975	-1.08167	0.400283	1.71116	-1.08167	-1.08167	-1.08167	-0.824393	2.05689	1.1146	-0.82375	0.441857	-1.08167	-0.139303	-0.0430696	1.54301	-0.566725	0.0595108	-0.567239	-0.769513	-0.422761	3.32339	1.26283	0.231607	0.18484	-0.733252	-1.08167	0.235181	-0.7348	-1.08167	-1.08167	0.734853
25	1.30074	0.39136	-0.399361	-1.04961	-0.928649	0.376314	0.866802	1.73645	-1.04961	1.00272	-1.04961	0.410917	-0.885448	0.20029	-0.674999	-0.849655	-0.895041	-1.04867	-0.802755	-0.349656	0.834186	-1.04961	-1.04961	-1.04961	-0.803687	3.4638	1.23063	-0.538868	0.0747291	-1.04961	-0.00961875	0.841772	1.51986	-0.0217022	-0.244069	-0.190501	-0.802755	-0.838051	2.59047	0.781678	0.250924	-0.802563	-0.671518	-0.323002	-0.528925	-0.449551	-0.555904	-0.555904	2.056
19	2.07986	0.0460479	-0.84767	-0.695519	-0.936452	0.375114	1.67437	2.07565	-0.678459	0.321101	0.0175223	0.520528	-0.128529	0.0389506	-0.574855	-0.22775	-0.936452	-0.278831	-0.697958	0.665279	0.954964	-0.936452	-0.936452	-0.936452	-0.220786	1.72583	0.963175	-0.726174	0.24511	-0.522181	0.158363	-0.327963	1.80992	-0.472942	0.386191	-0.552859	-0.684225	-0.661757	2.04787	1.42757	0.0228042	-0.22011	-0.325184	-0.697958	-0.0367247	-0.33307	-0.697958	-0.936452	1.74801
7	1.89819	1.24923	-0.813369	-0.228772	-0.813369	-0.416343	0.840366	3.17426	-0.245863	0.516282	-0.782823	0.860069	0.212372	0.0455493	-0.176117	-0.536365	-0.534314	-0.813369	-0.859881	0.495165	0.222777	-1.0623	-0.825915	-0.892205	-0.782823	3.01818	1.39704	-0.61753	0.487042	0.13561	1.10757	0.0640577	1.12827	-0.325885	-0.137132	-1.09215	-1.09285	-0.553409	1.33559	1.45155	1.03265	0.428306	-0.290076	-0.5403	-0.289931	-1.08719	-1.09285	-0.654166	2.94128
1	2.00094	-0.0783048	-0.760384	-0.517384	-0.567594	0.549563	1.46068	0.492178	-0.5901	2.07726	-0.419309	-0.232302	-0.989743	0.607522	0.264388	-0.503072	-0.55726	-0.512772	-0.756289	0.0560706	0.996363	-1.01913	-1.01913	-1.01913	-0.0913183	1.52149	2.74128	-1.01913	1.15837	-1.0105	0.233287	0.116007	2.04934	-0.667073	0.669707	-0.756289	-0.230614	0.278238	2.4018	2.17159	0.229072	-1.00285	-0.342404	-0.756289	0.279823	0.0120531	-0.494265	-0.632747	1.35361
31	1.11113	0.454002	-0.237256	-0.760937	-0.820461	0.776895	1.23064	1.78605	-0.534416	0.982528	-0.975155	-0.60636	-0.625683	0.0513929	-0.79578	0.22121	-1.11235	-0.82006	-1.11235	0.58767	1.36875	-1.11235	-0.820234	-0.820461	-1.11235	2.5888	1.79977	-1.11235	0.56153	0.426396	1.31396	0.109837	1.75758	0.720938	-0.236745	-1.11235	-0.566326	0.140614	1.27272	1.93953	0.899188	-0.550755	-0.0953831	-1.11235	-0.0517126	-0.195877	-0.292137	-1.11235	3.27832
13	1.08011	0.229952	-0.665253	-0.660509	-1.03237	-0.0892463	1.68524	1.60506	-0.518018	0.433719	-1.03237	-0.169566	-0.646274	0.765509	0.417706	0.0575281	-0.765208	-1.03237	-0.782874	0.20865	1.48825	-0.96978	-0.689306	-1.03237	-0.96978	2.38466	1.6606	-0.499133	0.667585	-0.711751	0.261129	0.305677	1.59431	-0.764379	0.404161	-0.869263	-0.782874	-0.447146	0.850489	1.79545	0.93087	-0.697598	-0.328975	-1.03237	0.152066	-0.445477	0.00494233	-1.03237	1.70962
25	2.07326	-0.319292	-0.741952	-0.741952	-0.988403	0.00304312	1.6083	0.685833	-0.224371	1.16847	-0.00825198	0.542249	-0.364274	0.45091	0.00227888	-0.924499	-0.988403	-0.496313	-0.988403	1.21274	0.595364	-0.988403	-0.988403	-0.988403	-0.969671	1.25292	1.42628	-0.704542	0.521875	-0.728025	-0.21068	0.621376	1.62391	-0.741952	-0.499788	-0.980503	-0.988403	-0.20861	2.98981	1.65293	0.365101	-0.24905	-0.693032	-0.501035	0.434528	-0.504566	-0.744473	-0.939914	1.25545
19	1.64181	1.39696	-1.03684	-0.242643	-0.558706	0.0733319	0.874998	1.84985	-0.459862	0.183879	-0.325096	-0.51477	-0.775347	0.0367283	-0.265728	-0.751729	-1.03684	-0.537539	-1.03684	0.612377	0.38908	-0.736814	-0.996514	-0.0651896	-1.00248	2.13743	1.5754	-0.795498	0.563247	0.249526	1.37894	0.176991	1.38938	-0.767565	-0.154605	-0.795498	-0.89076	-0.500852	2.26291	1.35658	0.905468	-0.250773	-0.234306	-0.50604	0.350717	-0.771177	-1.03684	-1.03684	1.97125
31	1.65913	0.793915	-0.614605	-0.222586	-1.074	0.883203	0.58228	3.34856	-0.26401	0.72549	-1.074	0.0176866	0.596334	-0.00196855	-0.488624	-0.131192	-0.782857	-1.074	-0.737301	0.327311	0.374159	-0.112958	-0.262934	-0.261738	-0.925216	3.40759	1.74544	-1.074	0.394466	-0.0296506	1.25088	0.142759	0.94095	-0.803833	1.00708	-0.803422	-0.442207	-0.477959	1.34236	1.40387	1.11108	0.191391	0.00823098	-1.074	0.122709	-0.532847	-1.074	-1.074	2.99385
7	2.33499	0.745812	-1.03359	-1.02821	-1.03359	-0.368925	1.77687	1.0497	-0.962954	1.1055	-0.949236	0.581207	-0.143451	-0.0204793	-0.50125	-0.50125	-1.03359	-1.03359	-0.762036	0.354385	0.298452	-1.03359	-0.999162	-1.03188	-0.544772	2.67501	2.08872	-0.507356	0.415364	-1.03359	-0.0184416	0.208099	1.83136	0.0811533	-0.17892	-0.23508	-0.714371	-0.391918	1.16886	1.77912	0.476636	-0.0152948	-0.293224	-0.767421	-0.18664	-0.7204	-0.774272	-0.626358	2.42421
1	2.23072	-0.0704974	-0.976233	-0.472995	-0.735961	-0.467427	1.21057	2.43849	-0.976233	1.59537	-0.651036	0.658972	-0.509804	0.0330834	-0.258256	-0.495688	-0.784959	-0.735961	-0.976233	0.673961	1.67502	-0.976233	-0.735961	-0.736076	-0.735961	0.424732	2.05147	-0.976233	0.64255	-0.775346	0.0466809	0.0526341	1.55956	-0.732472	0.0611942	-0.495688	-0.735961	-0.177811	2.02787	1.65182	0.254908	-0.788448	-0.699489	-0.585132	-0.294046	0.0792777	-0.976233	-0.976233	1.84923
1	1.70491	0.692995	-0.777773	-0.248871	-0.75486	0.519094	0.990073	3.18948	-0.632714	1.27288	-1.0008	0.483938	-0.500127	-0.367365	-0.485864	-0.750407	-0.752015	-1.0008	-1.00042	1.34908	1.28043	-1.0008	-0.249814	-0.750407	-1.0008	2.1832	1.32325	-0.771317	0.534525	-1.0008	1.17908	-0.0994549	1.71084	-0.853258	-0.210265	-0.750407	-0.502973	-0.196239	2.17133	1.33242	0.638917	0.282879	-1.0008	-0.764556	-0.294135	-0.265441	-0.666527	-1.0008	2.76148
7	1.6216	0.936368	-0.921538	-0.661305	-0.926911	-0.223052	0.812818	1.94448	-0.926911	0.0537615	-0.661305	0.336244	-0.663785	-0.283242	-0.649134	-0.373517	-0.926911	-0.661305	-0.926911	0.467838	1.15554	-0.926911	-0.926911	0.0306272	-0.661305	2.41714	2.7602	-0.196278	0.629621	-0.0978896	0.51339	0.0053677	1.51643	-0.661305	0.454721	-0.822959	-0.926911	-0.237203	2.20089	1.73605	0.677168	0.217677	-0.234934	-0.926911	-0.0452515	-0.926911	-0.926911	-0.926911	1.64237
19	1.81026	0.118875	-0.989667	-0.819145	-0.734039	-0.567456	1.43125	0.675787	0.209785	0.698793	-0.739893	0.570401	-0.25637	0.597813	-0.404491	-0.496455	-0.989667	-0.989667	-0.884339	0.143026	0.886793	-0.989667	-0.989667	-0.733368	-0.733188	2.11488	2.19524	-0.733245	0.597035	-0.733245	-0.131506	0.86681	2.30478	0.284394	0.404379	-0.97197	-0.989667	0.0372482	1.55964	1.71737	0.528068	-0.526266	-0.843599	-0.950744	-0.479057	-0.733245	-0.656505	-0.989667	1.33574
13	1.51457	0.533195	-0.696892	-0.96941	-1.02627	0.533764	0.872584	2.51339	-0.741849	-0.199955	-1.02627	1.48894	0.672591	0.0460646	-0.320979	-0.247335	-1.02627	-0.765971	-1.02627	0.395399	1.39973	-0.775546	-1.02627	-0.775546	-0.504688	3.83763	0.0472159	-0.765971	0.0729615	-0.501615	0.0197679	-0.0499354	1.67846	-1.02562	-0.0253682	-0.739905	-0.765971	-0.378123	2.39767	1.06109	0.563335	-0.867847	-0.106668	-0.765971	-0.513294	-0.744692	-0.5103	-0.765971	2.01964
25	1.37855	0.472013	-0.403942	-0.755759	-0.951626	-0.213781	1.06192	2.85686	-0.705585	1.34777	-0.951626	1.36614	-0.743749	0.20499	-0.528949	-0.951626	-0.943549	-0.951626	-0.826146	0.485529	0.0125464	-0.706514	-0.705585	-0.460474	-0.705585	2.93177	0.914906	-0.705585	0.309258	0.0746136	0.693824	-0.0764744	1.45068	-0.951626	-0.47208	-0.543304	-0.951626	-0.718801	2.42995	0.941418	0.813041	0.515796	-0.374956	-0.705585	0.037267	-0.951626	-0.951626	-0.951626	2.83957
31	1.81209	1.30592	-1.04073	-0.759624	-1.04073	1.33144	1.13672	2.11142	0.0458226	1.93778	-1.04073	0.227845	-0.763937	-0.048119	-0.699461	-0.810881	-1.03745	-1.04073	-1.04042	0.593326	1.32172	-0.763937	-0.514567	-0.763937	-1.04073	1.15191	1.73574	-1.04073	0.526663	-0.266803	0.105612	0.201367	1.49775	0.0805331	-0.650008	-1.04073	-0.763937	-0.49283	1.38841	1.85336	1.09096	-0.210358	-0.181967	-1.04073	-0.219755	-1.03513	-0.475986	-1.04073	2.22758
19	1.52476	1.43542	-0.897853	-1.20871	-0.691538	0.255672	0.714771	3.11014	-1.16771	0.751119	-0.92204	0.378341	-1.03539	-0.323154	-0.50857	-0.619139	-1.0927	-0.342782	-0.92204	0.233924	1.13728	-0.771166	-0.450599	-1.05686	-0.925978	1.01346	1.63857	-0.9239	0.0325283	-0.0831077	0.42503	1.01235	1.30352	-0.632983	-0.357391	-1.21167	-0.414891	-0.607109	1.32142	1.31915	0.922126	-0.465547	-0.357882	-0.633729	-0.0412238	-0.92204	-0.921693	-1.21167	1.97023
13	1.67238	1.01622	-0.722059	-0.477354	-0.486155	0.816947	1.47624	3.03524	-0.989573	1.01035	-0.989573	-0.0466094	-0.736367	0.0798027	-0.73388	-0.736367	-0.669171	-0.727053	-0.989573	0.154724	1.04274	-0.771884	-0.736367	-0.900077	-0.736423	2.13742	1.17019	-0.521596	0.405671	0.0914235	0.00229011	0.761568	1.6493	-0.486155	0.675076	-0.617353	-0.736367	-0.989573	2.23457	1.21282	0.610024	-0.479983	-0.258818	-0.433856	-0.249064	-0.691637	-0.736367	-0.989376	2.34318
25	1.86277	2.10317	-1.06304	-1.13001	-0.674256	0.782704	1.18391	2.8018	-0.271527	0.898968	-1.13001	0.0840016	-0.293697	-0.0133732	-0.574391	0.319438	-0.596686	-0.843236	-1.13001	0.248912	1.02096	-0.211267	-0.536669	-0.843236	-0.784755	2.45941	1.66252	-0.843236	0.42774	0.453875	1.18837	-0.837754	1.59139	-1.13001	-0.253124	-1.13001	-0.874579	-0.812369	2.45801	0.77686	0.940569	0.0376337	-0.313694	-0.843236	-0.070249	-1.13001	-1.13001	-0.557613	1.95277
7	1.10019	0.393303	-0.762243	-0.735734	-0.752057	0.853241	1.28636	2.11519	-0.428848	1.50393	-0.987885	1.43907	-0.736007	0.414408	-0.647473	-0.735208	-0.958765	-0.9983	-0.998495	0.459879	0.0620868	-0.749011	-0.9987	-0.543391	-0.933139	2.9512	1.30415	-0.523315	-0.357356	-0.0871526	0.895141	0.139496	1.81034	-0.209549	-0.742428	-0.9987	-0.961796	-0.394391	1.97223	0.972456	0.317479	-0.209423	-0.13886	-0.735607	-0.250915	-0.44297	-0.985296	-0.9987	2.41877
1	0.902715	-0.252893	-0.449677	-0.772777	-1.00708	0.178064	0.252272	3.24094	-0.143922	-0.0163751	-1.00708	0.664044	-0.166363	1.09189	-0.983677	-0.0160453	-0.852118	-1.00708	-1.00708	-0.247442	0.0216261	-1.00708	-1.00708	-0.750243	-0.446602	1.92134	1.75101	-1.00708	0.445251	-0.446602	0.439401	0.677861	1.36178	-0.765724	0.421079	-0.712563	-0.847444	-1.00708	2.40304	1.97385	0.399181	-0.167611	0.36654	-0.50375	-0.0985189	-1.00708	-0.726841	-1.00708	2.23476
31	1.94429	0.700985	-0.718888	-1.02321	-1.02321	-0.0911431	1.36142	1.98998	-0.490487	0.461117	-0.734254	0.0853618	-0.196231	0.185325	-0.560846	-0.527786	-0.479308	-1.02321	-1.02321	-0.146816	0.733329	-0.792537	-1.02321	-0.792537	-1.02321	2.51084	0.938549	-0.50903	0.0533487	-0.179688	0.668999	-0.315929	1.3739	-0.751257	0.140121	-0.797822	-1.02321	-0.571731	2.45732	1.15873	0.412568	-0.845616	-0.207358	-0.126008	-0.158365	-0.542819	-1.02321	-1.02321	3.70202
13	0.627705	1.01217	-0.731338	-0.758445	-0.766128	0.899297	0.434384	1.44757	0.198945	2.1071	-0.235294	0.201328	-0.152208	0.395693	-0.3572	-0.732081	-0.518105	-0.819002	-0.97936	0.531265	1.21915	-0.97936	-0.97936	-0.952253	-0.97936	3.27937	2.0477	-0.900757	-0.329939	-0.682945	0.912304	1.15889	1.75175	-0.282416	-0.447952	-0.97936	-0.97936	-0.137456	1.71866	1.51213	0.996948	0.019298	-0.361784	-0.97936	-0.222872	-0.97887	-0.97936	-0.748455	2.20699
31	1.56024	1.23497	-1.04334	-0.556884	-1.07103	0.235928	1.26813	3.50759	-0.520801	-0.180531	-1.07103	0.371981	-0.302461	0.324574	-0.294434	-0.778775	-0.2406	-1.06672	-0.863459	0.109836	0.911783	-0.315103	-0.518044	-0.0386407	-1.04794	3.00216	1.96127	-0.802644	1.24007	-0.38805	0.500282	0.0384357	1.18433	-0.227558	-0.235848	-0.83772	-1.07103	-0.881328	1.74677	1.4519	0.451417	-0.125275	-0.225947	-1.07103	0.168543	-1.07103	-0.518105	-0.794567	3.76346
7	1.45886	0.745926	-0.662003	0.21547	-1.05608	0.225104	1.32741	3.28971	-0.497072	1.69596	-0.779377	0.310111	-1.0686	0.0893608	-0.802136	-0.701942	-1.05757	-0.443751	-1.07128	0.460868	1.12233	-0.853272	-0.824612	-0.584123	-1.07128	2.61407	1.87444	-1.07128	0.489982	0.0131721	1.10534	0.619528	1.20059	-0.802136	-0.257533	-1.07128	-0.627096	-0.0115187	2.00142	0.989167	0.35072	-0.508211	0.0389187	-0.79686	0.223341	-0.541413	-0.664282	-1.07128	2.48722
25	1.62653	0.755823	-0.478715	-0.559847	-1.00741	1.03454	0.710168	2.57883	-0.474129	0.832657	-0.741489	0.188132	-0.564652	1.16909	0.306234	-0.741489	-0.740279	-0.621791	-0.741489	0.0616132	1.28713	-1.00741	-0.98514	-1.00741	-0.519161	3.09136	2.31412	-0.742933	0.729058	-0.475445	0.204684	0.774168	1.65557	-0.781853	-0.733143	-1.00741	-0.477915	-0.485353	1.49657	0.681961	0.597255	-0.206109	-0.459005	-0.679386	0.260076	-0.74119	-0.75242	-0.727941	2.25087
1	1.17903	0.944577	-1.0583	-0.82942	-1.0583	0.43147	0.19222	2.21266	-0.910593	0.179202	-1.0583	-0.798496	-0.557532	0.208864	-0.326803	-0.776743	-0.27889	-1.0583	-1.0583	0.311746	0.700609	-0.530443	-0.851477	-0.0252319	-0.826689	3.23864	1.39062	-1.01886	0.611615	-0.593451	0.731044	0.191292	1.47301	-0.570445	0.266285	-0.538693	-0.0171436	-0.379138	2.37007	1.60513	0.612457	0.224822	-0.0681389	-1.04037	-0.217181	-0.956618	-1.0583	-1.0583	1.91123
7	2.51698	0.332307	-0.997251	-0.450329	-0.805263	0.388789	1.73387	-0.303926	-0.380961	2.49037	-0.997251	0.125582	-0.551245	0.655468	0.177917	-0.450165	-0.7399	-0.997251	-0.997251	0.782869	0.163365	-0.997251	-0.687072	-0.741542	0.0240417	0.805068	2.15723	-0.741542	0.792491	-0.997251	-0.0689689	0.552307	2.24349	-0.981263	0.573881	-0.713595	-0.953406	-0.177931	1.82025	1.45544	0.373911	-0.230126	-0.977816	-0.984223	0.0574621	-0.741542	-0.997251	-0.996285	0.768542
25	1.39496	0.175593	-0.692999	-0.456563	-0.717659	0.0335505	1.12625	1.11668	-0.256444	1.38675	-0.490336	-0.186142	-0.717659	0.337829	-0.583083	-0.717659	-0.717659	-0.724428	-0.978755	0.695504	0.990115	-0.95891	-0.978755	-0.717784	-0.95891	1.59759	2.17676	-0.978755	0.27861	-0.781534	0.568682	-0.299551	2.27026	-0.686524	0.883155	-0.542662	-0.4357	0.0542948	3.45268	1.32713	0.575851	-0.414161	-0.0917198	-0.978755	0.528439	-0.970466	-0.718175	-0.763783	1.55214
13	2.11902	0.558815	-1.02396	-0.767001	-1.02396	0.181095	1.24296	1.46324	-0.780093	1.36781	-0.767001	0.831728	0.234489	0.28246	0.26115	-0.767001	-0.694516	-1.02396	-0.767001	0.184182	0.530837	-1.02396	-0.767001	-1.02396	-1.02396	0.311709	1.49596	-0.771571	0.690838	-1.02396	-0.263457	0.305597	2.4034	-1.02384	0.517808	-0.76073	-0.781521	-0.111782	1.34604	1.50391	0.374595	0.481089	-0.263981	-1.02396	0.423752	0.0477378	-0.767001	-0.767001	1.46801
1	1.24939	-0.0250647	-0.837867	-0.569636	-0.758108	0.635706	1.15139	1.56181	0.143193	1.79801	-1.00978	-0.0575129	0.0562948	0.398977	-0.331265	-0.508722	-1.00978	-0.254773	-0.995555	0.20693	1.00028	-1.00978	-1.00978	-0.758108	-1.00978	1.65168	2.22016	-1.00978	1.0294	-1.00978	0.373561	-1.00978	1.9702	-1.00978	0.0393512	-0.241445	-0.758108	0.198291	1.77539	2.03352	0.650161	-0.649522	-0.297826	-0.595393	0.200944	-0.254773	-1.00978	-1.00978	2.48492
19	1.63965	1.02547	-0.646358	-0.646358	-0.948645	0.732291	0.785209	3.56792	-0.327941	0.468052	-1.19137	0.159662	-0.898153	-0.161115	-0.436518	-0.444418	-0.908841	-0.732721	-1.19137	1.07169	1.53686	-0.182897	-0.426163	-0.900058	-0.665165	1.1647	1.24182	-0.633277	0.591862	-0.0576759	0.366243	-0.028324	1.48237	-0.769022	-0.0341166	-1.00042	-0.559994	0.0278123	2.34915	1.49517	0.84631	-0.676138	-0.261519	-0.184647	-0.0132203	-0.918865	-1.19069	-1.19137	2.27951
19	0.978391	1.9578	-0.819839	-1.05861	-1.05861	-0.301011	0.113633	3.97092	-0.900698	0.0539057	-0.809474	-0.0683709	-0.201544	0.13946	-0.303133	-1.05861	-0.799153	-1.05861	-1.05861	0.25421	0.488247	-0.410194	-0.454375	-0.379551	-0.799153	2.19425	1.18053	-0.540212	0.573303	0.288565	1.06368	-0.176242	1.64334	-0.854435	-0.534449	-0.848447	-0.799547	-0.423765	2.24473	1.36803	1.18264	0.668513	-0.44667	-1.05457	0.600546	-0.541656	-1.02505	-1.01608	2.73461
19	1.38245	1.87088	-1.04983	-1.06299	-1.06299	-0.458329	0.782161	2.5454	-0.72482	0.370419	-0.956072	-0.144838	-1.01403	-0.213544	0.780107	0.247841	-0.77578	-1.06299	-0.77578	0.689456	1.09329	0.555485	-0.488573	0.640571	-0.461254	0.596028	1.56296	-1.06299	1.08582	0.14858	0.962355	-0.023605	1.8224	-0.671802	-0.251936	-0.77578	-0.236151	-0.786345	2.0035	1.47493	1.11085	-0.488573	0.0289332	-0.77578	0.219774	-0.60098	-0.428583	-1.06299	3.23165
13	0.830289	1.16933	-0.81805	-0.968114	-1.09121	0.538113	0.898642	1.4025	-1.09121	1.17965	-1.09121	-0.029582	0.00266104	0.0570215	-0.216072	0.308514	-0.548536	-0.818562	-1.09121	0.321945	0.95011	-1.03147	-0.4699	-1.03147	-1.09121	2.99646	1.99599	-0.929226	0.182902	0.276129	0.973958	-0.514646	1.19498	0.012274	-0.0245878	-1.09121	-0.817743	-0.364141	2.0888	1.15164	0.738957	-0.263103	-0.335715	-0.876383	0.0153214	-1.09121	-0.527177	-0.819499	1.70929
1	0.953489	0.845382	-0.334685	-0.581381	-1.15079	1.45298	0.484555	2.56723	-0.644204	0.360975	-0.878755	-0.151785	-0.494274	-0.574035	-0.604323	-0.911134	-0.878755	-0.876358	-1.15079	-0.490977	1.12666	-1.15079	-0.719197	-0.60672	-1.15079	3.0875	1.39685	-0.868748	0.936812	-0.578344	0.238537	0.243156	1.33197	-0.431515	0.0574371	-1.15079	-0.346244	-0.702931	1.17184	1.40742	0.912185	-0.876695	-0.110965	-0.894127	-0.596376	-0.343614	-0.610822	-1.15079	3.53904
31	1.21443	0.699189	-0.859245	-0.385826	-1.07665	0.394549	1.54607	3.55624	-0.850977	0.566314	-0.854589	0.671997	-0.130556	0.0828	-0.549606	-0.3357	-0.853949	-1.12105	-0.859245	0.0556992	1.42611	-1.12105	-0.859187	-0.859245	-0.859245	1.62414	1.54235	-0.879143	0.438157	-0.273156	0.131802	-0.189151	1.64679	0.231361	-0.598865	-1.12105	-0.598138	-0.550385	1.25945	1.33952	0.968594	0.141741	-0.00204653	-0.858728	-0.0791372	-0.859245	-0.346718	-1.12105	3.61956
25	1.56879	1.63677	-1.11953	-1.0644	-1.11995	0.435219	0.518894	2.45699	-0.314274	1.1899	-0.847556	0.368877	0.0313174	0.150818	-0.775329	-0.556622	-0.847556	-1.1182	-1.11995	0.362785	0.743306	-1.11995	-0.864586	-1.08752	-0.969324	3.75631	1.08051	-0.847556	-0.177451	-0.606695	0.236057	0.0278103	1.58512	0.243068	-0.806209	-0.433292	-0.847556	-0.124405	1.93922	1.53214	0.840589	-0.181882	-0.121936	-0.847556	-0.279348	-0.817654	-0.409171	-1.11995	1.90947
7	1.80696	0.317861	-1.03581	-1.03581	-1.03581	0.924552	1.54003	1.48299	-0.717457	1.35824	-0.78261	0.562961	-0.243295	0.419552	-0.0260772	-0.873068	-0.781351	-0.781351	-0.768387	-0.0995491	1.05408	-0.819976	-1.03581	-0.526892	-0.819976	1.6263	1.30217	-1.008	-0.256241	-0.278775	0.560042	0.214355	1.22978	-0.202952	0.598115	-0.857504	-0.994099	-0.798913	1.60123	1.62441	0.0516851	-0.833755	-0.578783	-0.603187	0.00822324	-1.03581	-0.526892	-1.03581	2.17228
31	0.82418	0.815695	-0.945938	-0.83516	-1.09257	0.690491	0.393559	2.46621	-0.320345	0.657757	-1.09257	0.352517	-0.396971	-0.284658	-0.718428	-0.568795	-0.579695	-0.841708	-0.83516	0.126738	1.2884	-1.09257	-1.09257	-0.96129	-0.796088	3.62522	0.850714	-0.327865	-0.176713	-0.729371	0.659485	0.141878	1.14694	0.428312	0.2936	-0.418801	-0.83516	-0.646064	2.17694	1.49333	0.342115	-0.835449	-0.15993	-1.09257	0.277003	-1.09257	-0.294569	-0.77492	2.49418
1	1.69103	-0.0530658	-1.03709	-0.0330339	-0.785983	1.10229	1.07281	2.25673	-0.210168	0.532043	-0.287181	0.304553	-0.53902	0.420398	-0.303665	-0.99593	-0.614457	-0.102277	-1.03709	0.500795	1.33952	-1.03709	-1.03709	-0.511887	-0.321202	0.982132	2.20413	-0.821206	0.502088	-1.03318	-0.0321906	0.371311	1.48964	-0.518043	1.37581	-0.311211	-0.806953	-0.774477	2.20145	2.11858	0.803513	-0.256366	-0.420266	-0.785983	0.117037	-0.669784	-0.205328	-0.785983	1.82169
19	1.61986	2.32453	-0.865086	-0.599815	-1.13015	0.50119	0.657703	2.41508	-0.692006	-0.296445	-0.865086	-0.194238	-0.640256	0.0358533	-0.745772	0.160017	-0.334957	-0.591321	-1.13015	0.809505	1.86935	-0.864958	-0.840245	-1.13002	-0.766413	2.48095	1.49612	-1.13015	0.147914	0.0950425	0.100423	-0.0487903	1.40481	-0.504153	-0.580322	-1.13015	-0.865086	-0.888761	1.18101	1.60001	1.06022	-0.142025	-0.544166	-1.13015	-0.0501366	-1.0761	-0.829725	-0.600022	2.98017
31	1.1923	0.211536	-0.247627	-0.207297	-1.10114	0.305426	1.27622	2.1725	-0.250527	1.44776	-0.535135	0.361174	0.0323014	0.473272	-0.716115	-0.395057	-0.555615	-0.853206	-0.817602	0.14579	1.69683	-1.10114	-1.09672	-1.10114	-0.839152	2.52973	1.5364	-0.580542	0.524193	0.363751	0.0885136	0.921594	1.30878	0.0348503	-0.24863	-1.10114	-0.902457	-0.0660386	2.5627	1.82852	0.503229	-0.712052	-0.61892	-0.9144	-0.241441	-0.817602	-0.817602	-0.547057	2.56549
13	1.56228	1.04116	-0.519768	-0.898172	-1.08993	0.645719	0.769936	2.19976	0.00447357	0.662521	-0.982826	0.19942	0.0898485	0.681413	0.00553345	-0.27325	-0.400993	-1.03412	-1.08993	1.1871	2.01914	0.340204	-0.816275	0.0665504	-1.08962	2.75102	0.861889	-1.08993	0.352973	-0.128741	1.35471	-0.215324	1.34896	-0.816275	-0.796776	-0.816275	-0.405184	-0.268967	0.83295	1.43724	1.1559	-0.549756	-0.164821	-0.816275	0.301761	-0.542621	-1.08993	-0.827524	2.99832
7	1.64838	0.690216	-1.01411	-1.01411	-0.78246	0.734398	1.26121	0.867546	-0.754036	2.23504	-0.753978	0.339326	-1.01411	0.309692	-0.23893	-0.708093	-0.605832	-0.652415	-1.01411	0.19682	1.04245	-1.01411	-1.01411	-0.754036	-0.751376	1.5503	2.14506	-0.757573	0.328303	-1.01398	0.108082	0.290537	1.42208	0.445691	0.0251918	-1.01411	-0.246233	-0.563262	1.6885	1.29174	0.209743	-0.754036	-0.71456	-0.900999	0.0851361	-0.754036	-0.636165	-1.01411	2.24537
25	1.71019	0.799279	-0.980566	-0.729942	-0.990031	1.06991	0.635481	1.66137	-0.750203	-0.0671339	-0.868274	0.407084	-0.612097	0.272348	-0.458702	-0.517649	-0.873691	-0.504135	-0.729942	0.667325	1.83531	-1.00118	-1.00118	-0.468679	-0.729942	1.35351	2.26462	-1.00118	0.564157	0.124948	0.161067	0.513119	1.33997	-1.00118	0.336759	-1.00118	-0.91522	-0.382446	3.21169	1.54818	0.899976	-0.712983	-0.0600094	-0.993487	0.145237	-0.729942	-0.283784	-1.00118	1.9614
31	1.08437	1.34401	-0.730164	-0.761608	-1.02743	0.53811	0.86406	2.88124	-0.066174	0.145482	-1.02743	0.964584	-0.741765	0.0404226	-0.305052	-0.456373	-1.02743	-0.457924	-1.02743	0.695633	0.608103	-0.747678	-0.741902	-1.02355	-0.747678	2.02134	1.43384	-1.02743	0.55223	0.271862	0.41934	-0.634117	1.54406	0.158348	0.326807	-1.02743	-0.322167	-0.18698	2.06714	1.40118	0.474069	-0.171713	-0.00951625	-0.741902	-0.741645	-0.741902	-1.02588	-1.02743	2.71177
13	1.94161	0.224007	-0.739866	-1.02615	-1.02615	0.185929	1.69738	1.84837	-1.02615	0.422666	-0.797408	0.606064	-0.0356526	0.727795	-1.02615	-0.770523	-0.760029	0.0333685	-1.02615	0.460071	0.709561	-1.02615	-1.01838	-1.02615	-1.02615	0.920094	2.25048	-0.760088	0.0903644	-0.447534	-0.0897635	1.33438	1.45843	-0.0811375	0.204581	-1.02615	-0.494025	-0.262377	1.43384	1.91963	0.682473	-0.613789	-0.23684	-1.02615	-0.0286451	-0.901093	-0.340828	-1.02615	2.63573
1	0.855324	0.842304	-1.07752	-0.932728	-0.953751	0.0910205	0.0654835	3.86293	-0.810619	1.33432	-0.287563	0.64284	-0.2519	0.413746	-0.576256	-0.542546	-0.554462	-1.07752	-1.00324	-0.811741	0.868032	0.235681	-0.8142	0.235681	-0.8142	3.43789	0.955686	-0.616499	-0.207134	-0.349405	0.0641055	0.167995	1.26014	-0.0642147	-0.550755	-1.07752	-0.900997	-0.356394	2.31625	1.50727	0.753439	0.181401	-0.055459	-0.730749	-0.271158	-1.07752	-0.551008	-1.07752	2.97983
7	1.44732	1.46113	-1.07868	-0.571941	-0.825308	0.550084	0.977025	3.53105	-0.825308	1.83266	-0.835724	-0.188783	-0.825308	-0.309695	-0.197868	-0.599632	-0.888446	-1.07868	-0.821361	0.160761	1.13289	0.723661	-0.312762	0.0488436	-0.399911	2.46247	0.966075	-0.984357	0.374355	0.0360471	0.88516	-0.639242	1.16523	0.291098	-0.392875	-0.979514	-0.593099	-0.573765	2.14272	0.752938	0.741764	-0.262899	-0.046787	-0.595136	0.205398	-0.596886	-1.07868	-1.07868	3.22739
19	1.8039	0.535467	-0.783578	-0.876853	-1.07424	-0.0689847	0.569908	1.9136	-0.428798	0.208312	-1.14617	-0.324393	0.74184	0.347539	0.202527	-0.694028	-1.07863	-1.13375	-1.14564	0.328436	0.906824	0.462688	-0.895714	0.232284	-0.18615	1.72687	1.52489	-0.358015	0.432901	0.194096	1.16014	0.217818	1.63967	-0.916257	-0.999543	-0.875112	-0.604182	-0.467654	2.21324	1.37339	0.76162	-0.261789	-0.276783	-1.14135	-0.0823701	-0.726065	-0.604052	-0.875112	2.34524
25	1.14177	1.16006	-0.843897	-0.8026	-0.536648	0.88857	0.768525	2.57676	-1.11045	0.61554	-0.843897	-0.41643	-0.840066	0.514941	-0.433089	0.63792	-1.11595	-0.648712	-0.966359	-0.0262449	1.00466	-1.11595	-0.351469	-1.11595	-0.623527	2.51364	1.74982	-0.843897	0.362328	-0.040836	0.935218	0.453453	1.27532	-1.11595	0.356087	-1.11595	-0.437918	-0.142688	2.88483	1.30214	0.526294	0.271792	-0.272231	-1.10971	0.00264417	-0.843897	-1.11595	-1.11595	2.38304
1	0.880515	-0.250438	-0.281402	-0.805309	-1.06726	0.723926	0.572885	2.998	-0.692575	2.09419	-0.806992	-0.115249	-0.719594	0.413786	-0.464882	-0.897897	-0.702787	-0.858729	-1.06726	-0.191681	1.25085	-1.06726	-0.818655	-0.805309	-1.06726	1.83028	2.20294	-0.640871	0.884649	-0.807414	0.150195	0.352733	1.42182	-0.329233	0.473875	-1.06196	-1.06726	-0.807819	2.92665	1.51416	0.339762	-0.5801	0.0846674	-0.7958	-0.527036	-0.783301	-1.06726	-0.805309	1.4065
7	2.20922	-0.243176	-0.700367	-0.80886	-0.964318	0.241354	1.57063	0.349227	-0.723875	1.49449	-0.723875	0.683875	0.82378	0.740238	-0.356835	-0.904401	-0.483432	-0.958084	-0.964264	0.306981	1.48041	-0.964318	-0.72435	-0.964318	-0.723875	2.04591	1.39487	-0.964318	0.458395	-0.804368	0.0584556	0.181721	1.59548	-0.964318	0.484992	-0.647673	-0.964318	-0.282877	2.05043	1.07465	0.057014	-0.214743	-0.865554	-0.53947	-0.00188711	-0.514533	-0.964318	-0.964318	1.27847
13	2.29127	-0.067635	-0.722591	-0.461175	-0.958251	0.934316	1.68722	0.376571	-0.368623	0.997032	-0.722591	-0.105928	0.11699	0.432005	-0.349143	-0.483727	-0.722856	-0.0542755	-0.958251	0.928494	0.835306	-0.874957	-0.768959	-0.692109	-0.407309	1.38058	2.57837	-0.722591	0.706566	-0.958251	-0.16982	0.626666	1.69973	-0.681773	0.334312	-0.958251	-0.722591	-0.479164	3.26024	1.71048	0.304743	0.160735	-0.536653	-0.838065	-0.0855315	-0.486931	-0.958251	-0.958251	1.48386
19	1.65614	1.17043	-1.14214	-0.85808	-1.13478	0.877544	0.23628	1.3018	-1.03766	0.0192052	-1.14214	0.281945	0.793261	0.0778741	-0.293888	-0.0910798	-0.85808	-0.87967	-0.874132	0.140992	0.663577	-1.14214	-0.860583	-0.714282	-1.14	2.74244	0.672719	-1.14214	0.96467	-0.295993	0.773686	0.46026	1.78882	-0.849837	-0.000393116	-1.14158	-0.654149	-0.554415	1.66919	1.22655	0.291124	-0.438649	0.00402775	-1.14214	-0.2797	-1.14214	-0.285936	-1.0364	3.04098
31	1.08848	1.11399	-0.835902	-0.493821	-1.10972	0.45943	1.3739	1.2907	-0.855235	-0.844931	-1.13536	0.297956	-0.573351	0.190412	-0.266518	0.35118	-1.08587	-0.301409	-0.855235	0.215353	1.70481	-0.86443	-1.01672	-1.08214	-0.855235	1.62934	1.66549	-0.897755	0.169724	-0.011847	1.00462	0.636596	1.50629	0.428682	0.0957283	-0.854179	-0.312498	-0.84524	3.00078	1.13174	0.639299	-0.73468	-0.0459722	-1.13536	-0.565749	-1.13536	-0.295046	-0.855235	3.63159
Condition	Upper-right
2	1.69301	1.40798	-1.0749	-1.0749	-1.0749	0.172205	0.414582	1.76338	-0.813203	1.43435	-0.272935	0.603824	0.32085	0.00299851	-0.517463	-0.293515	0.053112	-1.05368	-1.0749	0.31394	-0.0803438	0.0315428	-1.0749	-0.23152	-0.565913	2.18734	-0.129429	-0.5166	0.0524683	-0.478397	0.647533	-0.493288	1.16423	-0.396465	-0.237234	-0.493288	-1.0749	-0.503537	2.81133	1.49036	0.671182	-0.509363	0.0642254	-0.516734	-0.173323	-1.04011	-0.633435	-0.926958	2.86058
20	2.31439	1.17711	-0.716489	-0.991741	-0.991741	-0.00339183	0.125347	1.10132	-0.167479	0.382751	-0.716489	2.52172	-0.26006	-0.149786	-0.585776	-0.549702	0.07864	-0.850554	-0.716489	0.615761	-0.390421	-0.716489	-0.867841	-0.592589	-0.976187	2.9354	-0.991741	-0.222534	-0.716489	-0.729102	-0.123299	0.182398	1.11746	-0.716489	-0.733699	-0.991741	-0.991741	-0.518522	2.70836	0.761358	1.03579	-0.413613	-0.146891	-0.185951	-0.289885	-0.716489	-0.717528	-0.970821	3.23971
32	2.45972	0.283706	-0.527577	-1.04049	-1.04049	0.27993	0.980572	1.14559	-0.451555	0.949249	-0.74676	2.2773	-0.341935	-0.429174	-0.440723	-0.746025	-0.734688	-0.681699	-0.772983	0.878879	0.137385	-0.747364	-1.04049	-1.03748	-0.452895	2.62427	-0.108034	-0.48563	-0.180666	-1.04049	-0.160097	-0.546021	1.45998	-0.124252	-0.456792	-1.0159	-0.743803	-0.746025	1.66531	1.59699	1.78001	0.409474	-0.427906	-1.03701	-0.399535	-1.04049	-0.80086	-1.04049	1.06328
14	3.23959	1.53809	-0.70255	-0.855406	-0.884789	0.196796	0.150115	1.12325	-0.782463	0.196218	-0.884789	3.50061	-0.473822	-0.202531	-0.869923	-0.818996	-0.457742	-0.647136	-0.647022	1.00548	0.409343	-0.698961	-0.884789	-0.698961	-0.869923	4.4156	-0.884789	-0.647022	-0.884789	-0.175718	0.122081	0.0662776	1.11681	-0.646486	0.0349688	-0.650727	-0.64459	-0.630612	2.71484	0.794727	0.674065	0.0608238	-0.41296	-0.782463	-0.440536	-0.884789	-0.647022	-0.884789	2.14817
26	2.61557	1.60996	-0.749232	-0.750822	-1.03574	0.0876148	0.682779	2.68646	-0.808486	1.10034	-1.03574	1.57523	-0.303538	-0.462589	-0.728783	-0.580644	-0.190142	-1.03574	-0.745805	1.36593	0.161364	-1.0353	-1.03574	-0.745805	-1.02382	1.44147	-0.0304745	-0.75167	0.181647	-1.03574	0.167726	-0.0305347	1.5164	0.232512	-0.0876625	-0.171795	-0.469152	-0.745805	1.34135	0.511344	1.32647	-0.503379	-0.31565	-0.742839	0.40382	-0.435739	0.418417	-1.03574	3.12468
2	1.75799	0.343026	-0.768848	-0.601687	-0.729921	0.310612	0.65799	2.58895	-0.480914	1.38678	-0.212722	0.661659	-0.458015	0.920947	-0.458015	-0.343608	-0.997753	-0.485039	-0.997753	0.580823	-0.467818	-0.728187	-0.997753	-0.632802	-0.985388	2.54653	0.733605	-0.934728	0.105392	-0.541604	0.722386	-0.674769	1.37208	-0.178219	-0.992294	-0.754908	-0.994084	-0.185166	2.83583	1.67029	0.987659	0.427137	-0.591158	-0.206064	0.126007	-0.460392	-0.727884	-0.997753	2.28299
14	2.99023	1.24661	-0.460319	-0.949081	-0.949081	0.433537	-0.108734	0.211795	-0.470148	0.543826	-0.705619	4.50522	0.46006	-0.165733	0.264439	0.0501633	-0.949081	-0.949081	-0.695629	0.70859	0.876984	-0.949081	-0.949081	-0.462156	-0.941089	3.13037	-0.949081	-0.73711	-0.880404	-0.909173	0.206867	-0.49335	1.23546	-0.911206	-0.347722	-0.705619	-0.949081	-0.774296	0.951191	0.82148	0.145908	-0.000227364	-0.492832	-0.941969	-0.226042	-0.455044	-0.700088	-0.949081	2.00142
26	2.74953	-0.119176	-0.469014	-0.472142	-0.581019	-0.32502	0.87659	1.97304	-0.718789	1.1225	-0.969339	3.44839	-0.0671989	0.354114	0.0554196	-0.400163	-0.718789	-0.969339	-0.769883	0.591492	-0.402086	-0.969339	-0.723858	-0.673582	-0.969339	1.17411	-0.430207	-0.718789	-0.00124302	-0.969339	-0.697865	0.13855	2.14223	-0.740469	-0.424945	-0.969339	-0.718909	-0.130058	1.82506	1.21062	0.840706	-0.454942	-0.720398	-0.468238	-0.268976	-0.360962	-0.838597	-0.969339	1.85146
32	3.07722	0.541003	-0.899545	-0.654649	-0.899545	0.345447	-0.163547	1.31122	-0.7447	0.533083	-0.899545	4.02308	-0.227376	0.743787	0.00975365	-0.064264	-0.899545	-0.899545	-0.659603	0.374875	0.0264984	-0.870396	-0.899545	-0.870396	-0.654649	1.43001	-0.46325	-0.654649	-0.899545	-0.899545	0.13474	0.570939	1.43451	-0.267378	0.384363	-0.784436	-0.654649	0.218507	3.53376	1.19094	0.390742	0.32354	-0.144278	-0.893196	-0.203219	-0.240663	-0.415982	-0.879094	1.70713
20	2.65168	0.852841	-0.577718	-0.803727	-1.06657	-0.0544986	0.498446	1.2333	-0.484606	0.762305	-1.06657	2.62629	-0.0863569	-0.352612	-0.782107	-0.265559	-0.504165	-0.483148	-0.769072	0.802393	0.724882	-0.29655	-1.06657	-0.397095	-0.681562	3.34975	0.379968	-1.06657	0.462846	-1.06657	-0.580627	0.588206	1.4085	0.071292	0.173139	-0.782107	-0.501003	-0.779219	2.60387	1.289	1.57199	-0.351428	-0.780181	-0.782107	-0.78028	-1.06366	-0.440054	-1.06503	1.97406
8	2.46308	0.812075	-1.00261	-0.752751	-0.800911	-0.18132	0.594131	1.12388	-0.480127	0.796134	-0.790991	2.23034	0.578081	-0.22012	-0.77126	-0.654122	-0.630863	-0.752751	-0.219951	-0.0740127	1.05069	-1.02537	-1.02537	-0.208532	-0.810904	1.84992	0.715642	-0.800911	0.388539	-1.02537	-0.780051	0.473993	2.294	0.149512	-1.01912	-0.752751	-0.759606	-0.207503	2.03494	1.19262	0.787852	0.0218091	-0.711369	-0.754808	-0.336912	-0.689082	-0.480339	-0.608359	1.61332
8	2.25638	0.205202	-0.957882	-0.687125	-0.957882	-0.0599318	0.43489	3.63491	-0.916783	1.71753	-0.434012	1.95095	0.604748	0.296899	-0.685386	-0.291561	-0.687125	-0.433356	-0.957882	0.426929	0.207039	-0.750358	-0.945475	-0.919903	-0.479601	0.671482	0.119644	-0.957882	0.0681773	-0.957882	-0.504753	-0.398218	1.69711	-0.119084	-0.45139	-0.416368	-0.957882	-0.46075	1.89799	1.12552	0.985238	-0.277411	-0.417521	-0.417044	-0.670196	-0.467809	-0.416368	-0.957882	2.02036
8	2.58995	0.190168	-1.00226	-0.506104	-0.744535	0.541187	0.636146	2.14961	-0.718563	1.07385	-1.00226	1.09755	0.435571	-0.013907	-0.929648	-0.47494	-1.00226	-0.151168	-1.00226	0.488572	0.0187511	-1.00226	-1.00226	-0.179577	-0.718563	0.598572	1.0793	-0.733054	0.388842	-0.718563	-0.678769	-0.146042	2.2373	-1.00212	-0.71674	-0.165622	-0.179693	-0.249961	0.824246	1.9292	0.965208	-0.468633	-0.151486	-0.58783	0.0612908	-0.931999	-0.628971	-1.00226	1.80327
20	3.02045	0.417845	-0.635959	-0.804064	-0.701236	0.143528	0.178891	0.999697	-0.604058	0.94597	-0.955536	2.56144	0.317777	-0.145476	-0.223097	-0.148121	-0.963188	-0.631719	-0.808835	1.08785	-0.167561	-0.701236	-0.963188	-0.963188	-0.567641	2.09161	0.358761	-0.963188	-0.0366742	-0.78466	-0.443943	-0.172173	1.53303	-0.439487	0.628327	-0.963188	-0.744175	0.108949	2.9294	1.66366	0.59344	-0.546009	-0.701236	-0.179843	-0.410654	-0.963188	-0.593119	-0.963188	0.68882
2	2.40345	0.620574	-0.919174	-0.204246	-0.774184	-0.446487	0.960026	1.66063	-0.613747	1.52184	-0.843675	0.134219	-0.100517	0.228602	-0.16394	-0.497456	-0.247781	-0.172403	-0.89928	0.859159	0.151058	-0.919174	-0.683384	-0.680947	-0.890818	1.33632	2.18429	-0.919174	0.727467	-0.919174	-0.321225	-0.441427	2.14978	-0.67851	0.149122	-0.680947	-0.919174	-0.00503172	2.75717	1.93788	0.648221	-0.680585	-0.473064	-0.450275	-0.44272	-0.919174	-0.207733	-0.680947	1.33311
14	2.45063	0.472339	-0.113205	-0.534336	-0.926358	0.09882	0.909259	0.830565	-0.926358	0.572062	-0.787098	3.7225	0.535775	0.409883	0.00876619	-0.30603	-0.528828	-0.673481	-0.0872771	0.341918	0.596816	-0.926358	-0.673096	-0.419835	-0.871034	2.02812	-0.342129	-0.926358	-0.166573	-0.673096	-0.757937	-0.109237	1.75466	-0.464611	-0.182285	-0.926358	-0.549054	-0.926358	4.25636	1.25364	0.377055	-0.419835	-0.6141	-0.673096	0.565322	-0.658785	-0.926358	-0.926358	2.11715
26	2.798	0.218872	-0.709168	-0.759758	-0.956886	0.0421597	0.95907	2.04093	-0.431778	1.21032	-0.705125	1.26909	-0.956886	0.747832	-0.134864	0.235096	-0.682301	0.0736295	-0.956886	0.958797	0.418648	-0.956886	-0.956886	-0.956886	-0.696018	0.6353	1.61007	-0.694332	0.35836	-0.956886	-0.272331	-0.287408	1.86637	-0.651294	-0.533011	-0.507701	-0.956886	-0.484535	3.24785	1.57763	1.02459	-0.303428	-0.70549	-0.694332	-0.137327	-0.169224	-0.431778	-0.590571	1.94752
32	1.96636	1.73256	-0.948814	-0.738813	-0.948814	-0.185954	0.331316	3.31871	-0.948814	1.9614	-0.478839	2.02098	-0.450191	-0.694141	-0.91542	-0.516342	-0.694527	-0.948814	-0.948814	0.647707	0.593923	-0.397771	-0.746383	-0.397771	-0.694527	1.91675	-0.683491	-0.913145	-0.188652	-0.944852	0.00666397	-0.516307	1.57463	-0.314267	-0.44024	0.045898	-0.694527	-0.165433	2.14663	1.08385	0.684889	0.378295	-0.0266893	-0.496749	-0.688694	-0.456139	-0.948814	-0.948814	2.93616
32	3.12064	1.10417	-0.987141	-0.513054	-0.77126	-0.186718	0.0453722	1.85393	-0.770285	1.43149	-1.02487	2.55268	0.51813	-0.24971	-0.297173	-1.02544	-0.77126	-0.660139	-1.02947	0.649169	0.716334	-0.769312	-1.02947	-0.501928	-0.2529	2.11973	-0.337189	-0.754471	-0.77126	-0.77126	-0.603301	-0.118028	1.54117	0.0778598	-0.973062	-0.565709	-0.338568	-1.02947	2.69425	0.745222	0.474601	-0.47118	-0.506621	-0.513054	-0.255049	-0.254848	-1.02947	-1.02947	1.78152
8	2.86117	0.109816	-0.926186	-0.52041	-0.148705	0.356827	0.25427	1.14443	-0.743483	0.0522635	-0.314676	2.15524	-0.508927	0.0605349	-0.322662	-0.260475	-0.55654	-0.91035	-1.01014	0.889442	0.292498	-1.01014	-1.01014	-1.01014	-0.32511	1.84453	0.682602	-0.75119	0.560102	-1.01014	-0.37608	1.24468	1.67916	0.590767	0.242887	-0.759532	-1.01014	-0.465087	3.31786	1.56309	0.573374	-0.494766	-0.760027	-0.510298	-0.512335	-0.238297	-0.760732	-1.01014	1.72299
26	2.35442	0.386448	-0.977719	-0.45058	-0.442766	-0.112951	0.802102	2.08589	-0.977719	0.667389	-0.448901	2.22415	-0.173838	0.0498823	-0.455022	-0.393604	-0.882511	-0.188917	-0.710242	0.151854	-0.46517	-0.977719	-0.977719	-0.977719	-0.977719	2.52639	1.16299	-0.977719	0.693218	-0.681009	-0.593948	-0.207426	1.31899	-0.976502	-0.00034421	-0.809813	-0.4497	-0.691782	2.46227	1.5988	0.668648	-0.112823	-0.442766	-0.445928	-0.181813	-0.873035	-0.44054	-0.977719	2.1405
14	2.35755	1.26755	-0.983949	-0.983949	-0.983949	0.269626	0.924101	2.01633	-0.983949	1.23453	-0.983949	0.202227	-0.435712	0.065348	-0.296702	-0.442	-0.983949	-0.983949	-0.983949	0.167113	0.593943	-0.904227	-0.677614	-0.704072	-0.639107	2.56908	0.353177	-0.983407	0.883646	-0.436129	0.989052	-0.66907	1.47902	-0.544832	-0.817681	-0.70983	-0.43602	-0.184485	2.66545	1.60197	0.671814	-0.689611	0.107511	-0.887061	0.0940733	-0.982701	-0.871352	-0.983949	2.22315
2	1.77967	0.261807	-0.753488	-0.492402	-0.137055	0.290226	0.899194	2.02006	-0.686442	1.63319	0.00603613	-0.0171748	-0.699815	0.326838	0.0187701	-0.22438	-1.01463	-0.209612	-1.01463	0.381366	-0.0363738	-0.784571	-1.01463	-0.753488	-0.260606	0.712416	1.92062	-1.01463	1.17387	-0.83625	0.315165	-0.0550542	1.88343	-0.998101	0.827823	-0.635938	-0.755272	-0.793127	1.91569	1.844	0.726318	-0.514152	-0.100998	-0.779638	0.0405459	-0.907364	-0.492344	-1.01463	1.5206
26	2.40626	-0.205386	-0.743788	-0.588915	-0.956687	-0.249003	1.1447	1.9026	-0.743788	0.689254	-0.674037	1.28944	-0.389757	0.000437873	0.070129	-0.194055	-0.497386	-0.505015	-1.00662	0.0661089	0.486367	-0.81793	-1.00662	-1.00662	-0.555221	0.533777	1.64052	-0.635682	0.529264	-0.743788	0.157327	0.606822	1.27272	0.353021	0.120861	-0.740214	-0.480953	0.0196671	2.74189	1.6145	1.22722	-0.769813	-0.481158	-1.00662	0.157316	-0.617028	-0.512237	-1.00662	3.19713
14	2.23838	1.39389	-0.60527	-1.02836	-1.02836	0.578558	0.148202	1.38692	-1.02836	0.817099	-1.02806	3.11127	0.399181	0.0920658	-0.490655	-0.252923	-1.02836	-0.780015	-1.02836	0.371965	1.23255	-0.589988	-1.02836	-0.555968	-0.276211	1.92525	-0.357552	-0.765346	-0.46087	-1.02836	-0.371471	0.130067	1.4187	-0.622046	-0.2325	-0.502852	-0.765346	-0.763565	2.29532	0.772274	0.47611	-0.322673	-0.35677	-0.502332	-0.177383	-0.966935	-0.58464	-0.770667	2.5969
20	2.01743	0.712903	-0.749331	-0.749331	-0.749331	0.68387	0.00114761	1.34111	-0.988495	1.10933	-0.749331	2.18502	-0.546293	-0.156887	-0.190433	-0.491208	-0.739345	-0.522355	-1.02081	0.00795665	0.00567225	-0.704791	-0.749331	-0.96923	-0.498724	3.90444	0.312374	-0.605457	0.146595	-0.516109	0.0236376	-0.445073	1.59121	-0.821376	-0.982728	-0.533216	-0.477724	-0.742581	2.44452	1.08793	0.691682	-0.21187	-0.0510553	-0.749331	-0.0151113	-0.749331	-1.02081	-1.02081	2.5357
32	2.09186	0.728234	-0.763629	-0.762583	-1.03951	1.49639	-0.256172	1.16374	-0.763629	1.36307	-0.214338	1.73387	0.65558	-0.331719	-0.538273	-0.644204	-1.03951	-1.03951	-1.03951	0.451328	0.646918	0.174875	-1.03951	0.174875	-0.762583	3.19598	-0.633278	-0.566009	-0.301269	-0.484077	-0.107024	-0.585317	1.61404	-0.682262	-0.9705	-0.868124	-0.785709	-1.02219	2.73676	0.853896	0.856836	0.049076	0.0360067	-1.03951	-0.205462	-0.527694	-0.823076	-1.03951	3.6141
2	1.07287	0.478946	-0.775604	-0.987878	-0.927499	0.368201	0.906941	3.28188	-0.998545	0.807429	-0.36233	0.0741434	-1.04225	-0.496009	-0.170452	-0.777317	-0.775903	-1.04225	-0.776611	0.185885	0.316662	-0.294676	-1.04225	-0.388925	-0.948007	2.52702	1.80096	-0.775604	0.577686	-0.345846	0.977578	0.298945	1.59279	-0.0137692	-0.262509	-0.508953	-0.775604	-0.799982	1.34879	1.70714	0.756221	-0.33655	-0.205565	-1.04225	-0.222984	-0.259513	-0.584171	-1.04225	2.74456
20	1.60355	1.2575	-0.971635	-1.07856	-1.07862	-0.534895	-0.206936	2.1984	-1.07862	1.75715	-0.826152	1.72926	0.695787	-0.553026	-0.536473	-0.673481	-0.537149	-0.266416	-0.855709	-0.215715	0.486781	-0.269639	-1.07862	-0.269639	-1.07862	3.94845	-0.26303	-0.478009	-0.430228	-0.807883	-0.182039	0.459716	1.32286	0.166767	-0.139271	-0.553945	-0.807883	0.0715716	1.55029	0.686352	0.813135	-0.799867	-0.367199	-1.07862	-0.767522	-0.537149	-0.600377	-0.267254	1.70823
8	2.33358	0.563455	-0.759901	-0.7275	-1.03014	0.817212	0.399228	2.8502	-0.489306	1.17339	-1.03014	1.74331	-0.362095	-0.437336	-0.0870414	-0.346846	-1.03014	-0.903018	-1.03014	0.100158	0.710042	-1.03014	-0.886808	-0.543784	-0.835979	1.17597	1.05326	-0.75969	0.547658	-1.01147	0.043918	0.0819104	1.69077	-0.75969	0.277158	-1.03014	-0.506155	-0.430168	2.36595	1.54657	1.38794	-0.488711	-0.602251	-1.03014	-0.185854	-0.75969	-0.761159	-1.03014	2.42792
26	2.58745	-0.0835714	-1.0307	-0.334141	-1.0307	0.56536	0.865297	1.09761	-0.523901	0.585181	-0.766068	2.00867	-0.766068	0.495698	-0.0513621	-0.493399	-0.766068	0.50314	-0.845266	0.0714477	0.0329631	-1.0307	-0.879956	-1.0307	-1.02535	2.45291	0.644365	-1.0307	0.645257	-1.0307	-0.230042	0.378842	1.72578	-1.0307	0.782984	-1.0307	-0.704265	-0.505113	2.04924	1.28368	0.540592	-0.766068	-0.499487	-0.508579	0.269856	-0.93219	-0.840717	-1.0307	1.43454
2	1.76052	0.344106	-0.769555	-1.02226	-0.507451	0.01471	0.561103	2.09599	-0.988865	0.580998	-0.852481	0.356027	1.2636	0.0418499	-0.333014	-0.0182457	-0.770979	-0.962089	-1.03186	-0.0272483	0.217846	-0.419376	-1.03018	-0.712905	-0.507247	2.93662	1.16355	-0.769555	0.124391	-1.03186	0.427068	0.202402	1.57946	-0.0455656	-0.17624	-1.03186	-1.03186	-0.0397849	2.00757	1.02622	0.956644	1.0009	-0.568212	-0.468149	-0.337254	-1.03186	-0.0334584	-0.809371	2.66013
14	2.40494	1.5316	-0.661233	-0.923445	-0.923445	0.700302	-0.0938856	0.4519	-0.661233	0.40558	-0.923445	4.31274	0.379007	-0.309024	-0.147149	-0.892235	-0.923445	-0.661233	-0.923445	1.0263	0.485597	-0.923445	-0.923445	-0.923445	-0.923445	2.6773	-0.656255	-0.663915	-0.869973	-0.923445	-0.168926	-0.0426005	1.27407	-0.915785	-0.916589	-0.482122	-0.923319	-0.830766	2.08547	0.614737	0.409893	-0.0629692	0.18005	-0.68313	-0.506931	-0.194214	-0.923445	-0.661233	2.0951
32	2.81357	1.37613	-0.96141	-0.875158	-0.976865	0.219108	-0.865473	2.27924	-0.69214	0.000351886	-0.976865	3.02067	-0.363289	-0.360592	-0.205836	-0.482739	-0.767187	-0.976865	-0.697688	0.494697	0.717417	-0.235932	-0.976865	-0.235932	-0.236847	4.30403	-0.294708	-0.976865	-0.713932	-0.967344	-0.150808	0.219105	1.03361	-0.729664	-0.22714	-0.48295	-0.481697	-0.826413	2.01904	0.831081	0.283172	-0.508043	0.124411	-0.682697	-0.509479	0.0211331	-0.976865	-0.976865	2.67473
8	2.18103	-0.141767	-1.0823	-0.797394	-1.0823	0.00418524	0.796421	1.69954	-0.515067	0.797798	-0.524377	0.838131	-0.80697	0.222051	-0.332126	0.0506031	-1.0823	-0.387401	-1.0823	0.745934	0.404321	-1.0823	-1.0823	-1.0823	-1.0823	0.711931	1.71702	-0.810343	1.31474	-1.0823	0.0574676	0.410968	1.56585	-0.51374	0.223705	-1.0823	-0.798684	-0.897057	2.28598	2.24883	0.554912	-0.692969	-0.472016	-0.758902	-0.513245	-1.06628	-0.798684	-0.798684	2.06944
20	2.67268	-0.109883	-0.677137	-0.641944	-0.957921	0.287793	0.621764	1.17925	0.0234088	-0.454349	-0.711946	2.73093	0.0317689	0.276488	-0.699303	-0.463017	-0.867727	-0.719196	-0.960107	0.433666	0.571147	-0.960107	-0.960107	-0.301461	-0.840295	1.96119	-0.150694	-0.960107	-0.464162	-0.919429	-0.220133	0.476194	1.68857	-0.960107	-0.453584	-0.956241	-0.711946	0.362866	3.59831	1.41287	0.659371	-0.960107	-0.269645	-0.215679	-0.0486972	-0.705975	-0.711946	-0.711946	2.55496
8	1.66859	0.779363	-0.82338	-0.264914	-0.69196	1.1591	-0.00348614	2.35006	-0.960821	1.38597	-1.10452	0.968737	-0.542236	-0.552221	-0.0185672	0.780738	-0.610763	-0.82338	-1.10452	0.259647	0.799934	-1.10452	-0.802012	-0.978498	-0.799902	2.44877	1.60915	-0.903362	0.683455	-0.802642	0.431315	-0.241059	1.59862	-0.792039	0.000378187	-1.10452	-0.82338	-0.0881189	1.44622	1.62504	0.712208	0.676524	-0.382084	-0.800121	-0.117645	-0.82338	-0.261591	-0.82338	2.79243
14	1.9371	1.50462	-0.918027	-0.753311	-0.784502	0.717263	-0.50832	1.689	-0.512173	0.98412	-0.238442	2.45194	-0.0911882	-0.257863	-0.51265	-0.513271	-0.512173	-0.994449	-0.994449	0.200938	0.931082	-0.368717	-0.994449	-0.368717	-0.99314	4.89472	-0.255942	-0.649004	-0.254792	-0.477204	0.101717	-0.0822094	1.48285	0.111524	0.0777844	-0.994449	-0.301286	-0.32021	2.35924	0.78381	0.133138	0.0449872	0.00957613	-0.994449	-0.319604	-0.311309	-0.752945	-0.994449	2.12805
32	2.54427	1.51243	-0.324521	-0.794656	-1.04809	0.306787	-0.118699	1.86773	-0.526481	0.905817	-1.04809	3.76603	-0.0824213	-0.0510983	-0.265105	-0.431594	-0.787029	-0.856311	-1.04809	0.682944	1.02519	-0.787029	-1.04809	-1.04809	-0.408452	1.74799	-0.920171	0.661187	-0.430559	-0.991065	-0.372136	0.371362	1.37165	0.231051	-0.22996	-1.04809	-0.276864	-0.914951	3.49996	0.706282	0.687848	-0.786926	-0.151545	-0.527417	-0.781041	-1.04809	-1.04809	-0.787233	2.50902
26	1.91182	0.0389622	-1.02866	0.0478355	-1.0339	0.743912	1.14578	2.95596	-0.260228	0.730745	-0.774838	1.23409	-0.776502	0.392727	-0.762153	-0.0352399	-0.774838	-0.774838	-1.0339	0.119375	0.301472	-1.0339	-1.0339	-0.774838	-1.0339	1.96917	1.73143	-0.517726	0.824409	-0.981074	0.394383	-0.228135	1.32713	-0.501568	-0.376721	-0.774838	-1.0339	-0.232971	2.27236	1.13789	0.813214	-0.774838	-0.504287	-0.616517	-0.477034	-0.545236	-1.02987	-1.0339	2.74052
20	1.68587	0.709446	-0.446148	-0.454588	-0.945127	-0.166206	0.284104	1.6386	-0.585282	0.658596	-0.763586	3.52179	0.458433	-0.32297	-0.225061	-0.945127	-0.69752	-0.945127	-0.945127	0.265347	0.703938	-0.945127	-0.695637	-0.945127	-0.695637	2.66768	-0.306764	-0.695918	-0.428444	-0.870461	-0.161856	0.934916	1.31307	-0.446342	0.377353	-0.481686	-0.945127	-0.938912	2.77203	1.15414	0.442561	0.25492	-0.240902	-0.945127	-0.568398	0.0756716	-0.945127	-0.945127	2.39762
2	1.21639	1.24021	-0.719224	-0.772493	-1.03143	0.741914	0.824851	2.24113	-0.500089	1.22871	-1.02829	0.295804	-1.03143	0.498269	-0.546039	-0.292868	-0.531906	-0.773622	-0.765864	-0.069939	0.766121	-0.960955	-1.03143	-1.03143	-0.960955	2.85415	0.990663	-0.76757	0.393766	-0.345155	1.17119	0.832072	1.77658	-0.0939852	0.171296	-1.03143	-1.03137	-0.937566	2.07411	1.80051	0.461909	-0.0112503	-0.303972	-0.765864	0.0704701	-1.03143	-0.765864	-1.03143	2.4052
8	2.94063	0.328429	-1.06581	-0.312794	-0.529856	-0.248495	0.702591	1.13823	-0.797832	0.940352	-0.797832	1.71672	-0.427161	0.198795	-0.432294	0.19812	-1.06581	-0.797832	-1.06581	0.794319	0.0301593	-1.06581	-0.814586	-1.06581	-1.06581	0.820129	1.68015	-1.06581	-0.0438501	-0.72224	-0.239693	0.858733	1.65534	-0.077386	-0.543646	-1.06581	-1.06581	-0.499681	1.7457	1.57556	0.393613	-0.672887	-1.06581	-0.806628	0.0366787	-0.579687	-1.06581	-1.06581	1.93305
32	2.09111	1.38461	-0.795962	-0.797376	-1.05653	1.10838	0.190505	2.25782	0.220236	1.6712	-1.05653	1.53431	-0.189067	0.0857561	-0.205054	-0.849098	-0.999609	-0.275632	-1.05653	0.0941994	0.537063	-0.239822	-0.802717	-0.829666	-0.464829	4.20268	0.223177	-0.795962	-0.213593	-0.284862	0.199989	0.0883498	1.65373	-0.535336	-0.0188925	-1.05653	-0.296586	-0.533428	2.60426	0.893246	0.758166	-0.0869241	-0.535394	-1.05653	-0.176375	-0.596247	-0.892961	-1.05653	2.22824
14	1.66249	0.722855	-0.533667	-1.02356	-1.03939	0.204993	0.159037	1.12612	-0.0120209	1.40215	-0.940303	1.88163	0.171722	-0.256049	-0.00313672	-0.643079	-0.78737	-0.37195	-1.03939	0.296706	-0.0242368	-0.786218	-0.800468	-1.03939	-0.763041	4.20961	-0.546386	-1.03939	-0.22109	-0.533735	-0.303054	0.523941	1.03474	-1.00096	-0.0968858	-1.03939	-0.834318	-0.571715	3.77684	1.03489	0.908147	0.402623	-0.117154	-1.03939	-0.364252	-0.799116	-0.786218	-1.03939	1.91122
20	1.52248	0.0542022	-0.453162	-0.732757	-1.01813	0.971695	0.00461998	1.46477	-0.016325	0.335365	-0.597229	0.509205	-1.01813	0.295236	-0.36029	0.117421	-0.455294	-0.735647	-1.01813	1.0036	1.29574	-0.975253	-0.406599	-0.975253	-1.01813	2.3831	0.884158	-1.01757	0.621835	0.111807	0.71212	0.197682	1.67016	-0.464775	-0.204081	-0.735647	-0.453591	-0.736076	2.17586	1.80581	0.971602	-0.453162	-0.0417426	-1.01813	-0.00925005	-1.018	-1.01813	-1.01813	3.06483
2	1.04421	1.61167	-1.09156	-1.09156	-1.09156	1.46421	0.497255	2.09669	-0.573879	0.758098	-1.09156	0.650568	-0.312763	-0.0552832	-0.763791	-0.34447	-0.825845	-1.09156	-1.09156	0.177343	1.18899	-0.294425	-0.58446	-0.560135	-0.803656	1.82303	1.22313	-0.825845	0.525239	-0.0182931	1.31034	0.00447887	1.04887	-0.876328	-0.798511	-0.83194	-0.825845	-0.294425	2.61387	1.59689	0.802133	-0.205716	-0.44213	-0.929838	-0.165265	-0.0437292	-0.741636	-0.825845	2.47667
26	2.41786	0.193816	-0.7087	-0.209763	-0.964689	-0.116933	0.631494	1.40817	-0.723165	1.89943	-0.673649	2.01341	-0.196844	0.405933	0.104548	-0.67823	-0.964689	-0.964689	-0.785311	-0.362832	0.977709	-0.964689	-0.964689	-0.964689	-0.964689	1.88792	0.131042	-0.964689	-0.0386937	-0.964689	0.0695797	-0.203912	1.54707	-0.964689	-0.119525	-0.760903	-0.640765	0.246739	1.97782	1.22126	0.582895	-0.581822	-0.964689	-0.964689	-0.109751	-0.964689	-0.964689	-0.964689	1.74679
2	1.92727	-0.247796	-0.595515	-0.757135	-0.769602	0.0425271	0.985645	1.56952	-0.240995	2.08755	-1.03886	0.108823	-0.77844	0.689078	0.17648	-0.728731	-1.03886	-0.906922	-0.500346	-0.477861	0.401763	-1.03886	-1.03886	-1.03886	-0.769602	-0.0921701	2.83359	-0.769602	0.901711	-1.03886	-0.062345	0.692462	1.82611	-1.03886	1.37724	-0.500346	-0.845555	-0.560542	2.51648	2.08772	0.89319	-0.182309	-0.272795	-0.532395	-0.207772	-0.50118	-1.03886	-1.03268	2.1019
32	1.53956	0.0966223	-0.562415	-1.01202	-1.01202	0.529636	1.03934	2.01583	-0.186641	0.0775752	-0.743132	0.238943	0.0671804	0.527542	0.956858	-0.214188	-1.01029	-0.977237	-0.743132	0.286122	1.37574	-1.00723	-0.220555	-0.793182	-0.743132	3.55287	0.739142	-1.01202	0.828603	-0.21906	0.0951574	-0.510184	1.80622	-0.205361	-0.554717	-0.743341	-0.474246	-0.340363	2.26781	1.68089	0.797568	-0.0520681	-0.587811	-1.01202	-0.148643	-1.01202	-1.01202	-1.01202	2.51467
26	2.35316	0.00463424	-0.78244	-1.04326	-1.01939	0.248022	0.623596	3.04849	-0.521616	0.608393	-1.04326	0.816694	0.00526253	-0.0576776	0.0275498	-0.265431	-1.04326	-0.520631	-1.04326	0.18515	1.19267	-1.04326	-1.04326	-1.04326	-1.04326	2.89211	1.41491	-1.04326	0.0977753	-0.697013	-0.215674	0.0588672	1.09751	-0.000953311	0.850458	-1.04326	-0.785108	-0.56483	1.88359	1.81275	0.42975	-0.874629	-0.373911	-0.965206	-0.267554	-0.536355	-0.260792	-0.793162	1.93679
20	1.4635	0.731768	-0.620925	-1.09094	-1.09094	0.949893	0.621208	3.39359	-0.0496219	0.730073	0.182645	0.670022	0.0182645	0.0617692	0.110933	-0.817596	-1.06786	-1.08851	-0.92274	0.371339	1.49711	-0.538217	-0.811061	-0.538217	-1.09094	1.95611	0.733721	-0.704933	0.443507	0.335699	0.910634	-0.541975	1.32444	-0.814578	0.0102005	-0.26394	-1.09094	0.0965001	0.87916	1.66979	0.946366	0.578221	-0.0269219	-0.555496	-0.0292293	-1.08767	-0.814578	-1.09094	2.74847
8	2.85202	-0.462333	-1.04536	-0.556943	-0.786621	0.898155	0.640629	0.363398	-0.943631	0.621983	-0.877307	1.82121	-0.26926	0.0343725	-0.120471	0.252276	-0.2656	-0.532258	-1.04536	0.0565858	0.959994	-1.04536	-1.04536	-1.04536	-0.426865	3.38673	0.607537	-1.04536	-0.0072551	-0.800126	-0.054849	0.238634	1.67064	-0.53686	-0.0439791	-0.788097	-1.04417	-0.0124199	1.01765	1.56094	0.554999	-0.525519	-0.33037	-0.553927	0.0228761	-0.607893	-0.296538	-1.04536	1.6328
14	2.20535	0.917266	-0.233078	-0.823114	-0.67216	-0.272063	-0.436503	1.41211	-0.72603	1.51975	-0.893151	3.80689	0.905003	-0.011178	-0.316669	-0.893151	-0.568288	-0.855416	-0.717226	0.447369	1.17108	-0.893151	-0.893151	-0.893151	-0.893151	4.42527	-0.573257	-0.893151	-0.21892	-0.893151	-0.220626	0.575959	0.851177	-0.231378	-0.324865	-0.449661	-0.884066	-0.893045	2.53664	0.720356	-0.0330676	1.22038	0.131847	-0.0880612	-0.452369	-0.851164	-0.893151	-0.033706	2.72614
2	1.6761	1.0772	-0.731906	-0.249288	-1.03405	0.503923	0.549839	2.67249	-0.784966	1.73701	-0.757032	-0.0427244	-0.582882	0.0618002	-0.355844	-1.03405	-0.757247	-0.757247	-1.03405	0.570901	1.35362	-0.799264	-0.76217	-1.03405	-0.798572	3.15409	1.41557	-0.757247	0.685545	-0.519698	0.780631	0.0707271	1.16245	-0.969406	-0.193941	-0.757247	-0.757247	-0.0942782	1.74254	1.43368	0.970484	-0.279747	-0.0266878	-0.480754	0.325348	-1.03405	-0.76156	-0.763596	1.76935
14	1.88658	1.63503	-0.542848	-0.492646	-0.917206	0.61793	-0.585707	0.882184	-0.497267	1.1023	-0.633814	3.77239	-0.029218	-0.203514	-0.493798	-0.833886	-0.63765	-0.72436	-0.704926	0.6013	0.54944	-0.423748	-0.732384	-0.238926	-0.704926	5.59788	-0.434635	-0.704926	-0.913899	-0.609372	-0.0680855	0.532106	0.869871	-0.100473	-0.68588	-0.916405	-0.131615	-0.672929	3.2663	0.172735	0.09658	-0.332406	0.299384	-0.704926	-0.162203	-0.279213	-0.418926	-0.70349	1.05233
26	2.03829	0.44908	-0.85209	-0.383814	-0.838036	0.384006	0.298382	3.75348	-0.943432	0.0462425	-0.809686	0.956238	-0.758112	0.0712799	-0.62892	-0.47402	-0.755149	-1.01953	-1.01982	-0.394564	1.3217	-1.01982	-1.01982	-1.01982	-1.01982	1.52636	1.84749	-0.768914	0.445737	-0.55388	0.271611	0.662283	1.6541	-0.788751	-0.0701435	-0.760398	-0.908174	-0.51272	2.33202	1.5721	0.847333	-0.247507	-0.499369	-0.33325	0.00115998	-0.76994	-0.500977	-1.01982	1.76159
20	2.00737	0.726105	-0.758405	-0.758405	-0.612583	1.03512	-0.425943	2.3261	-0.93716	0.362434	-0.758405	1.03553	-0.0160809	0.188998	0.209335	-0.576645	-0.758405	-0.758775	-0.758405	0.315361	0.437974	-1.00174	-1.00174	-0.758405	-0.955505	4.11033	0.386529	-0.758405	0.46894	-1.00174	-0.27753	-0.170831	1.5747	0.114967	0.349867	-0.758405	-0.472089	-0.507966	2.72792	1.36202	0.815104	-0.383445	-0.0447346	-1.00174	-0.0304085	-0.527472	-0.341073	-1.00082	2.7151
32	2.07237	1.04028	-0.570161	0.295301	-0.851657	1.58677	0.155982	2.31922	-0.19259	0.946763	-1.13403	0.18538	-0.0025701	0.0568266	-0.569287	-0.146187	-0.946249	-0.851657	-1.01804	0.141586	1.42746	-1.13403	-0.796099	-1.13403	-0.84917	3.17002	0.262539	-0.480061	0.641894	-0.547887	0.650677	0.127464	1.45824	-0.572625	-0.592804	-0.851657	-0.80049	-0.849526	2.44528	0.526978	0.94975	0.286058	-0.434899	-0.316792	-0.433528	-0.0503407	-1.13403	-0.851657	2.31745
8	1.62566	0.964915	-0.777718	-0.764328	-1.04052	0.912109	0.171535	2.7447	0.00818703	0.276168	-1.04052	1.34308	-1.02567	0.312467	-0.759432	-0.732774	-0.592568	-0.777718	-1.04052	0.256645	1.61255	-0.386145	-1.04052	-0.777718	-0.777659	3.45232	0.440597	-1.04052	-0.0588075	-0.527985	0.394625	-0.720431	1.47099	-1.04012	-0.777718	-0.63924	-0.72031	-0.532809	2.07099	1.40105	0.845164	-0.0828593	-0.0181292	-0.14417	-0.107896	-0.469994	-1.04052	-1.04052	3.57577
14	1.12354	0.77333	-0.62476	-0.692738	-1.0281	-0.0513243	-0.057764	2.01329	-0.178695	1.73686	-0.774305	1.84271	-0.48499	-0.468759	-0.686408	-1.00881	-0.504646	-1.0281	-0.774305	0.0772288	0.778265	-0.143453	-0.774305	-0.00779669	-0.655015	3.91315	-0.370769	-0.774305	-0.254238	0.183184	0.542046	0.510802	0.752776	-0.180417	-0.494806	-1.0281	-0.774939	-0.849492	3.22058	0.782443	0.303526	0.179211	0.271896	-0.774305	-0.279139	-0.95679	-1.0281	-1.0281	3.17916
32	1.4038	0.959335	-0.723702	-0.92548	-0.978084	0.301115	0.00997612	1.97145	-0.327455	1.79513	-0.965356	2.4146	0.116162	0.122081	-0.747671	-0.752838	-0.527591	-0.689299	-0.978084	0.330273	1.09469	0.373396	-0.768383	0.586017	-0.978084	3.80628	-0.203279	-0.0701423	-0.921955	0.224957	-0.509659	-0.0667896	1.30841	-0.978084	-0.526741	-0.978084	-0.526742	-0.527591	3.37771	0.449975	0.220083	0.2921	-0.0709663	-0.978084	-0.0590174	-0.548212	-0.684533	-0.779648	3.31295
20	1.44785	1.13227	-0.778013	-0.92719	-1.04738	0.0526527	0.276946	2.92615	-0.768174	2.03945	-0.780365	0.49412	-0.406983	-0.675332	-0.269385	-0.516502	-1.04738	-0.78238	-0.812148	0.6298	1.76401	-0.323541	-0.201888	-0.297897	-0.320385	3.07239	-0.351258	-0.780365	0.44089	-0.513346	0.0382124	-0.246535	1.76968	-0.356007	-1.04738	-0.623026	-0.137109	-0.497801	1.37327	1.39473	0.589138	0.553426	-0.0102042	-0.942879	0.273374	-1.04738	-0.748583	-1.04738	2.78774
8	1.56551	1.32889	-0.957464	-0.81033	-1.08298	0.771411	-0.0119135	2.62314	-0.13348	1.60165	-0.35636	0.566325	-0.254994	0.208221	-0.35636	-0.81033	-0.810461	-0.81039	-0.81033	0.459869	1.50336	1.06734	-0.537677	0.387185	-0.466674	2.78834	0.312736	-0.829391	0.152521	-0.145818	0.739122	0.0476891	1.58819	-0.0883945	-0.970988	-1.0416	-0.556494	-0.770648	1.4808	1.42433	1.0559	-0.205112	-0.176883	-1.08298	0.248131	-0.868649	-1.08298	-1.08298	1.93941
2	2.14628	0.0788398	-0.664683	-0.758344	-1.00065	0.532919	1.33583	1.44664	-0.256364	1.42703	-0.728698	0.435571	-0.525219	0.547506	-0.457223	-1.00168	-0.728485	0.059076	-0.734752	0.411264	0.943958	-1.00168	-1.00168	-1.00168	-1.00168	0.690586	2.48545	-0.737453	1.16964	-1.00168	0.186535	0.669129	1.92066	-1.00168	-0.180331	-0.727454	-0.741004	-0.341393	2.15227	1.86397	0.644884	-1.00168	-0.335091	0.101487	-0.0619436	-1.00168	-1.00168	-1.00168	1.41807
26	2.21851	1.49196	-1.02982	-0.751253	-1.02982	1.44754	0.015323	2.18358	0.16304	0.45419	-0.738488	0.838821	0.121256	0.38381	-0.217987	-0.576383	-0.748403	-1.02982	-0.751253	-0.408034	1.16851	-0.754103	-1.02982	-0.475532	-1.02982	2.99856	0.71504	-1.02982	0.788703	-0.194111	1.40781	0.362674	1.55481	-0.751253	0.0559862	-1.02982	-0.472682	-0.0719772	2.51402	1.57575	0.702727	-0.29908	-0.47395	-1.02976	-0.372119	-0.48082	-1.02982	-0.751253	2.39273
2	1.5939	0.0350717	-1.00365	-0.685531	-1.00365	0.809595	0.215766	2.64371	0.463453	2.09292	-0.481086	0.648971	-0.0459271	-0.012378	-0.486372	-1.00365	-0.737644	-0.677257	-1.00365	-0.221609	1.29375	-1.00365	-1.00365	-0.995069	-1.00365	1.54792	2.34178	-0.314654	0.748247	-0.459063	1.23158	-0.262635	1.78313	-0.83963	-0.322065	-0.514753	-1.00365	-0.805847	1.58084	1.39465	1.03277	-0.640107	-0.213851	-0.481086	-0.174302	-0.742366	-1.00365	-0.603141	2.74755
8	2.29493	0.248177	-0.2627	-0.746703	-0.982069	-0.0162802	0.170969	1.5567	-0.498272	1.40263	-0.556159	3.52548	0.0555768	-0.333314	0.117314	-0.28055	-0.67935	-0.741166	-0.982546	0.539747	0.952519	-0.982546	-0.982546	-0.499786	-0.741166	3.70844	-0.738073	-0.526716	-0.511481	-0.982546	-0.265555	0.260885	1.63699	-0.50771	-0.447476	-0.982546	-0.962388	-0.707268	2.89571	0.993956	0.180089	-0.732287	-0.498875	-0.49931	-0.416605	-0.443685	-0.741166	-0.982546	1.7368
26	1.37691	-0.0635883	-1.06627	-0.424372	-1.07528	0.279014	0.224529	2.87102	-0.531394	0.896716	-1.07528	0.521265	-0.323572	-0.0463382	-0.542878	0.127696	-0.621077	-0.526514	-1.07528	0.143293	0.642203	-0.50566	-1.07528	-0.50566	-1.06726	2.92349	1.91687	-0.411003	0.00767127	-0.389406	0.00299113	0.358201	1.49456	-1.07528	-0.526514	-0.800894	-0.853024	-0.773418	1.78437	1.91375	0.915487	-0.524049	-0.897875	-0.526514	-0.170274	-0.443915	-0.25455	-0.842543	1.81483
14	2.68835	1.18195	-0.87336	-0.155727	-0.965282	0.600199	-0.407205	1.90714	-0.301386	0.153344	-0.741494	2.40105	0.513299	-0.408616	-0.741494	-0.76373	-0.78315	-0.741494	-0.741494	0.687503	0.531533	-0.0762868	-0.82908	-0.526906	-0.741494	4.79641	-0.45004	-0.965282	-0.515954	-0.519271	-0.233534	-0.0566034	0.913264	-0.505061	-0.198726	-0.964438	-0.577332	-0.564752	3.7488	0.548894	0.395781	-0.0777278	0.189513	-0.965282	-0.30405	-0.535621	-0.740936	-0.965282	1.67351
20	1.10703	0.828436	-1.09421	-0.814302	-0.831847	0.0139895	0.816616	3.45243	-0.135988	0.190186	-0.814302	0.818522	-0.47286	-0.153905	-1.08847	-0.363361	-0.444764	-0.957412	-1.09491	0.599503	1.5282	0.00346685	-0.628011	-0.277079	-0.814365	1.95538	1.52305	-1.00598	0.838181	-0.192543	0.592127	-0.310309	1.34395	-0.649532	-0.500218	-1.09491	-0.774942	-0.529322	1.76994	1.68678	0.92285	-0.130786	-0.00181703	-0.768305	-0.00834962	-0.820739	-1.09491	-0.780903	3.09158
32	2.55837	0.600737	-0.505461	-0.515257	-0.7989	0.366651	-0.624805	0.258	-0.727821	0.574846	-0.958039	3.39378	0.453046	-0.0438578	0.304171	-0.957318	-0.596963	-0.499742	-0.958039	0.434001	0.675148	-0.733636	-0.958039	-0.733636	-0.7989	3.97677	-0.66324	-0.958039	-0.439938	-0.725067	-0.249712	0.699939	1.24218	-0.340505	-0.0442729	-0.957457	-0.958039	-0.843882	3.71131	0.770725	0.418516	-0.735742	-0.295875	-0.732192	-0.428511	-0.592357	-0.259477	-0.891441	2.047
8	1.91371	0.403023	-0.836106	-0.859156	-1.06135	0.194432	0.0579107	2.20122	-0.542957	0.112967	-1.06135	0.814792	-0.318542	-0.0711786	0.0851468	-0.30264	-0.802642	-0.811135	-1.06135	0.252618	0.132093	-0.802933	-1.06123	-0.543992	-0.791078	2.76336	0.563116	-0.195684	0.830423	-0.802642	-0.310535	0.0330936	1.55253	0.489722	-0.195671	-1.03056	-0.802642	-0.802767	2.16435	1.59483	0.477317	-0.848344	-0.323655	-1.06135	-0.537275	-0.700567	-0.681042	-1.06135	2.46924
20	2.93813	0.358488	-0.682008	-0.684186	-0.690596	0.117803	0.465447	0.841361	-0.543339	1.37302	-0.684804	2.16855	0.289117	0.541964	-0.0207778	-0.727865	-0.931443	-0.667122	-0.931443	0.612149	1.91364	-0.931443	-0.931443	-0.684186	-0.630902	1.63526	-0.0747994	-0.437418	-0.354101	-0.931443	-0.499831	0.572839	1.71662	-0.738199	-0.155756	-0.931443	-0.929577	0.0891268	2.00864	1.6951	0.428421	-0.695516	-0.575248	-0.487158	0.0494262	-0.230204	-0.931443	-0.689189	2.51886
2	1.22838	0.895287	-1.04459	-0.0554153	-0.519784	0.056292	0.461758	2.28901	-1.04459	0.911683	-1.04459	-0.445034	-0.763815	-0.171575	-0.486358	-1.04459	-1.04459	-0.575001	-1.04459	-0.541223	0.5532	-0.77812	-1.04459	-0.77812	-1.04331	1.1392	3.12781	-0.483039	0.861426	0.0079928	0.439424	0.377609	1.48533	-0.763815	0.270334	-0.548612	-0.433438	-0.567068	2.65207	1.70469	0.870683	-0.454802	-0.139537	-0.529064	-0.25298	-1.04459	-0.498905	-0.923757	1.42382
32	2.91645	1.46671	-0.363432	-0.57777	-0.895761	0.150611	-0.332686	1.18833	-0.895761	0.836544	-0.895761	4.87329	-0.0475748	-0.241607	-0.447095	-0.895761	-0.895761	-0.671428	-0.895761	0.774764	0.45685	-0.89542	-0.682857	-0.248907	0.205708	3.89799	-0.671428	-0.447095	-0.895761	-0.67963	-0.276369	0.293609	1.18293	-0.371691	0.0650509	-0.671428	-0.376174	-0.895761	2.65115	0.584893	-0.148841	-0.62964	-0.0716599	-0.532298	-0.88751	-0.222762	-0.671428	-0.858988	1.7589
14	2.40319	1.39995	-0.440362	-0.441022	-0.704774	-0.0635959	-0.152358	0.854833	-0.607939	0.69019	-0.878179	3.54139	0.691753	-0.0815956	-0.53101	-0.660099	-0.660099	-0.660099	-0.879176	0.62989	1.49782	-0.879176	-0.879176	-0.645375	-0.455707	5.46973	-0.42126	0.216105	-0.278695	-0.658594	-0.222172	-0.00286736	0.808299	-0.289928	-0.280084	-0.879176	-0.660099	-0.660099	2.57409	0.769502	0.0233075	-0.109561	0.179676	-0.630822	-0.222526	-0.660099	-0.657858	-0.879176	2.50429
2	1.98727	-0.116623	-0.941902	-0.689386	-0.604809	1.26289	0.432968	2.24694	-0.685194	0.095191	-0.941902	-0.204067	-0.897085	0.129225	-0.434986	-0.675738	-0.689128	-0.80858	-0.690336	-0.437919	0.442283	-0.941902	-0.941902	-0.941902	-0.603035	1.09987	3.13123	-0.941902	0.672619	-0.676121	0.509337	0.703329	1.88423	-0.214698	-0.418284	-0.697685	-0.690336	-0.0609017	1.56311	2.11429	1.00961	-0.0462709	-0.0531026	-0.689708	-0.432701	-0.941902	-0.43877	-0.691481	1.82145
26	1.15541	-0.108049	-0.51138	-0.77521	-1.04105	0.375379	-0.0526904	2.42743	-0.775746	0.48979	-0.623779	1.26791	-0.530406	-0.382815	-0.301243	-0.247153	-0.509899	-0.774387	-0.720999	0.0145361	1.39514	0.860136	-0.778825	0.553217	-0.745054	4.44896	0.651384	-1.04105	0.262416	-0.243538	0.833787	-0.505232	1.08719	-1.04105	-0.541015	-1.04105	-0.77521	-0.768266	1.95134	1.09685	0.906174	-0.251261	-0.248391	-0.77521	-0.156183	-0.735383	-1.04105	-1.04105	2.66593
20	2.10118	0.837367	-0.800667	-1.0715	-0.799641	-0.429667	0.716927	0.513946	-1.05273	1.01981	-0.565918	2.37395	-0.435737	0.262941	0.110626	-0.047245	-1.07108	-1.0715	-0.527785	0.177339	0.864978	-1.0715	-0.799641	-0.572348	-0.527785	3.21906	-0.747303	-1.0715	-0.235343	-1.0715	-0.795944	1.46424	2.10207	1.02286	0.0159273	-0.807583	-1.0715	-0.799641	2.07419	1.0045	1.2034	-0.521549	-0.255929	-1.0715	-0.451943	-0.533285	-0.34533	-0.799641	2.27507
32	2.35282	1.58556	-0.621897	-0.841235	-0.844095	0.0858405	-0.377527	1.8721	-0.653036	0.33491	-0.633782	4.25613	0.542946	-0.0615185	-0.444378	-0.843994	-0.670935	-0.670935	-0.844095	0.482665	0.723799	-0.455393	-0.638037	-0.448502	-0.665705	3.72812	-0.42562	-0.515895	-0.588623	-0.840818	-0.234116	-0.397291	0.970846	-0.788281	-0.248947	-0.633782	-0.633782	-0.669766	4.03919	0.0606576	0.0974078	-0.636268	-0.0262032	-0.844095	-0.508004	-0.841943	-0.637522	-0.797011	2.42777
8	2.0785	1.2423	-0.549254	-0.783307	-1.02092	0.131894	-0.254355	1.16604	-0.785087	0.338684	-0.851611	2.88661	0.119726	-0.425777	-0.0835862	-0.678931	-0.641553	-0.612406	-0.799832	0.125299	0.547469	-1.02092	-1.02092	-0.549254	-0.326747	4.33505	-0.546047	-0.559408	-0.370012	-1.02092	-0.637045	0.542387	1.34221	-0.0960521	0.0211324	-0.786779	-0.785087	-0.345038	3.7985	0.944865	0.465416	-0.134435	-0.304612	-0.910696	-0.118485	-0.881957	-0.00539697	-1.02092	1.44515
26	3.06779	-0.00342628	-1.01342	-1.01342	-1.01342	0.246369	0.378764	1.00613	-0.840967	1.85708	-0.764889	2.1029	0.489805	-0.0939931	0.22898	-0.713837	-1.01342	0.104082	-0.98814	-0.260514	1.17171	-1.01342	-0.760956	-0.323024	-0.256977	2.74552	0.31629	-1.01342	0.306713	-1.01342	0.331236	-0.0411953	1.62406	-0.225974	0.21271	-0.833929	-0.760956	-0.256024	1.91244	1.51266	0.317682	-0.292267	-0.53854	-0.870497	-0.511647	-0.854939	-0.397873	-1.01342	1.80764
14	2.95363	0.721826	-0.703479	-0.304652	-0.925534	0.634423	-0.46634	0.889549	-0.703479	1.01546	-0.925534	2.6212	0.613455	-0.479707	-0.21718	0.171552	-0.925534	-0.629689	-0.79469	0.0998672	1.06593	-0.925534	-0.925534	-0.925534	-0.481424	4.71532	-0.163669	-0.6701	-0.703479	-0.703479	-0.702469	0.479988	1.37646	-0.665124	-0.295699	-0.704318	-0.725716	-0.641517	3.23349	1.45084	0.0180563	-0.259369	-0.208358	-0.259369	-0.255808	-0.703479	-0.925534	-0.866605	2.09659
2	1.74884	0.5363	-1.00918	-0.467863	-0.954085	1.14818	1.62744	0.785314	-0.739029	1.6504	-1.00918	-0.450682	-0.554575	0.561904	-0.0765591	-1.00918	-0.325714	-0.739029	-0.740258	0.368177	1.17693	-1.00918	-0.772506	-0.961345	-0.741409	1.76545	3.569	-0.932971	1.38076	-0.723159	0.048637	-0.202646	1.8659	-0.0525724	-0.0423624	-1.00918	-0.739029	-0.468883	1.05918	1.84771	0.787146	-0.718907	-0.15615	-0.468883	-0.459885	-0.198737	-0.725266	-1.00918	2.47989
32	2.21444	1.90626	-1.0599	-0.886421	-1.0593	1.42265	0.076177	3.15814	0.256802	0.547273	-0.755358	0.69233	-0.753402	-0.379693	-0.755595	-0.40564	-1.0599	-0.695844	-0.755358	-0.524478	1.21033	-0.967998	-0.54319	-0.530875	-0.66587	3.12798	0.995959	-1.0599	0.601528	-0.140857	0.890352	-0.342776	1.33966	-1.0599	0.130388	-0.450816	-1.0599	-0.729926	1.13303	1.58732	1.24052	0.131589	-0.112732	-0.862762	-0.37992	-1.0599	-1.0599	-1.0599	2.20598
26	2.45572	0.360452	-0.970112	0.0131437	-0.970112	-0.331016	1.21499	1.41079	-0.519989	0.742911	-0.725687	0.0415474	-0.234726	0.960829	0.0151152	-0.874087	-0.724761	-0.970112	-0.789873	0.109379	0.934331	-0.970112	-0.967602	-0.743409	-0.69673	2.99316	1.55967	-0.970112	0.63468	-0.970112	0.321928	0.0321426	1.41406	0.125688	-0.46407	-0.887921	-0.713559	-0.288574	1.3025	1.46628	0.840988	-0.83035	-0.969994	-0.970112	-0.158158	-0.970112	-0.970112	-0.740101	2.04026
8	2.20264	0.786145	-0.997751	-0.73591	-0.726067	0.539868	-0.0599853	2.51887	-0.988611	0.861607	-0.546715	0.922719	-0.0115306	-0.117571	-0.171854	-0.555896	-0.73591	-0.999444	-0.73591	0.141076	1.39981	-0.73591	-0.736001	-0.244007	-0.999444	2.1242	1.54723	-0.73591	0.570041	-0.374273	0.00168287	-0.3125	1.39228	-0.0999659	-0.103522	-0.999444	-0.542313	-0.981256	3.55315	1.45671	0.717159	-0.26292	0.149414	-0.999444	-0.21279	-0.999444	-0.472376	-0.472376	2.86028
20	1.86828	0.707237	-0.724684	-0.84098	-0.984381	1.27792	-0.724684	2.91133	0.0698763	0.693405	-0.723265	2.48928	-0.460535	-0.278345	-0.392351	-0.699026	-0.982103	-0.666138	-0.984778	0.0754349	0.0977228	-0.112634	-0.815697	-0.72059	-0.374147	3.10564	0.323987	-0.621568	-0.266866	-0.719912	0.0823837	-0.216521	1.47499	0.0778197	0.0689144	-0.984778	-0.984778	-0.723918	3.04076	1.03705	0.878351	0.225065	-0.103534	-0.984778	-0.0702658	-0.723265	-0.96916	-0.899734	3.07177
14	2.52749	1.05811	-0.140738	-0.721104	-0.949625	0.822839	-0.492583	0.833879	-0.492235	0.675905	-0.721104	3.91313	0.379075	-0.62983	-0.582398	-0.949625	-0.591415	-0.949516	-0.885163	1.21694	0.663978	-0.275447	-0.721104	-0.0342541	-0.460272	3.77901	-0.0174044	0.0151409	-0.949625	-0.718567	-0.481259	0.469299	0.675453	-0.936712	-0.580553	-0.949625	-0.724211	-0.864556	3.33974	0.658061	-0.179533	-0.0322763	0.0173085	-0.52727	-0.660636	-0.157299	-0.594996	-0.949625	2.01682
8	2.00997	1.35568	-1.05965	0.0430051	-1.05965	1.35018	0.695605	3.49032	-0.192056	-0.467513	-1.05965	-0.475667	0.0314058	-0.152769	-0.44202	-1.05884	-1.05965	-0.789019	-0.866089	0.570624	-0.238546	0.076845	-0.409683	0.351365	-0.794818	1.88496	1.20012	-0.943617	1.00734	0.300356	0.844445	-0.00332661	1.28247	-0.885331	-0.232051	-1.05965	-0.248443	-0.0226615	1.4308	1.13038	1.01328	-0.793224	0.167844	-0.790037	0.228807	-1.05965	-0.495126	-0.790037	2.57303
2	1.17369	-0.00441421	-0.969634	-0.480006	-0.969634	0.44743	0.738887	3.40664	-0.229014	1.14493	-0.969634	-0.471191	0.054121	0.304688	-0.209422	-0.453735	-0.924374	-0.888436	-0.969634	-0.201357	0.453461	-0.713427	-0.705016	-0.713427	-0.713427	1.89979	2.36864	-0.457219	0.879393	-0.466371	0.97279	0.0411992	1.30995	-0.933696	-0.474902	-0.969634	-0.712261	-0.407189	2.28356	1.45093	0.817503	-0.656293	-0.360786	-0.457219	-0.214369	-0.415862	-0.0259325	-0.969634	1.93774
20	2.15092	0.761897	-0.526172	-0.290029	-1.05641	1.24068	-0.0936972	1.71264	-0.417272	0.48674	-0.692598	2.59997	-0.0771278	0.0743252	0.491012	0.162546	-0.915906	-0.461192	-1.05641	0.738764	0.338852	-0.791292	-1.05281	-1.05641	-0.32772	4.19186	-0.129018	-0.269756	-0.348497	-1.05641	-0.349515	0.416223	1.61662	-0.205142	0.287912	-0.838126	-0.814039	-0.784419	2.91037	1.20212	0.70407	0.0028602	-0.196691	-0.68753	-0.356205	-0.573007	-0.473243	-0.83475	2.23795
14	1.90141	0.592755	-0.359394	-1.00754	-1.00754	0.531704	0.325457	3.13111	-1.00754	0.869071	-1.00754	2.59225	0.467635	0.375324	-0.993496	-1.00754	-1.00754	-0.915032	-0.759039	0.977895	1.23795	-0.262811	-0.948939	-0.0143128	-0.262162	3.855	-0.590271	0.366652	-0.923781	-0.730231	-0.101884	-0.214578	1.30779	-0.851546	0.493212	-1.00754	-0.496499	-0.509192	3.17291	1.23847	0.735088	-0.198761	-0.00495896	-0.763459	-0.603047	-0.312718	-0.511162	-0.759039	2.37436
32	2.47107	1.12918	-0.336956	-0.714944	-0.915474	0.545945	-0.115498	2.78176	-0.575519	0.522352	-0.240629	1.66143	0.840968	-0.319133	-0.562092	-0.914624	-0.467505	-0.915474	-0.474334	-0.0325816	0.726032	-0.749523	-0.915474	-0.524387	-0.912813	5.16175	-0.908084	-0.632575	-0.668818	-0.915474	-0.458625	-0.117748	1.46749	-0.915474	-0.0616327	-0.831665	-0.690338	-0.915474	1.73188	0.652263	0.882233	0.255846	-0.32288	-0.752147	-0.233489	-0.647422	-0.474114	-0.27424	1.55836
26	1.69636	0.377815	-0.827336	-0.825964	-1.11488	1.53558	0.0668661	1.90181	-0.834768	0.197058	-1.11488	0.494438	-0.552965	0.643878	-1.06409	-0.827336	-0.542322	-1.11488	-0.83245	-0.195732	1.44856	-1.11488	-0.898991	-0.80232	-0.841986	2.66205	1.00578	-1.11488	0.0756117	0.0477361	0.834062	-0.015894	1.17249	1.02329	0.00582933	-0.827336	-0.27022	-0.549361	2.36097	1.57566	0.987797	-0.29699	-0.259686	-1.11488	-0.432028	-0.827336	-0.423523	-0.576347	2.83577
8	1.05113	0.628908	-0.523594	-0.498787	-0.674166	1.21351	0.483233	3.11046	-0.0987964	0.646208	-1.04073	0.408204	0.0432876	0.130406	-0.0227807	-0.315674	-0.810891	-0.934679	-0.989249	0.43781	1.32022	-0.778243	-0.630651	-0.778654	-1.04073	3.79676	-0.127616	-0.810891	-0.242593	0.447085	0.50227	0.145968	1.7406	0.230736	-0.740401	-0.769759	-0.682189	-0.525678	2.5513	1.2022	0.766931	0.0316613	-0.196513	-0.949958	0.0919247	-0.498917	-0.749164	-1.04073	2.37804
20	2.37856	1.31391	-0.790737	-0.630427	-0.967012	0.623628	-0.308176	2.21093	-0.796951	1.09061	-1.06786	1.66193	0.790959	-0.0132262	-0.0284122	-0.744248	-0.945791	-0.796951	-0.796951	0.0144103	0.0535899	-0.796951	-1.00868	-0.526042	-0.526042	2.30854	0.0922826	-1.06786	-0.529383	-0.255132	0.198997	-0.121007	1.35887	-0.188162	-0.261133	-0.995966	-1.06786	-0.255132	3.19916	0.917898	0.161365	0.102545	-0.135413	-1.06786	-0.322106	-1.06786	-0.445955	-0.758484	2.17419
32	3.22011	1.70451	-0.613144	-0.874902	-0.875871	0.216503	-0.239073	0.670344	-0.806067	1.56421	-0.662885	4.02472	0.721682	-0.211565	-0.306384	-0.54577	-0.0741203	-0.875871	-0.875871	0.610641	1.50632	-0.875871	-0.662885	-0.667194	-0.449898	2.62513	-0.659551	-0.875871	-0.663208	-0.469397	-0.695619	0.277548	0.984773	-0.227051	-0.02369	-0.848322	-0.867116	-0.517232	4.24803	1.06544	-0.0397833	-0.206421	-0.219165	-0.449898	-0.381515	-0.391967	-0.662885	-0.449898	1.80309
2	0.747132	1.23727	-0.343501	-0.636769	-0.835311	0.341245	0.370361	2.52333	-0.509196	0.0263924	-1.12606	0.108137	0.0330028	0.364607	-0.868602	-1.0863	-0.752843	-0.842658	-0.842658	-0.249042	1.32094	-1.02034	-0.784865	-0.626498	-1.10011	3.13258	1.10574	-0.559259	0.595205	0.0869817	0.475001	0.594561	1.93892	0.00753821	-0.054946	-0.847562	-0.559259	-0.81182	1.88128	1.83451	0.769552	0.313726	-0.166015	-1.08304	-0.0530126	-0.806	-0.590233	-1.12606	2.45556
26	1.65634	1.09666	-1.0499	-0.395436	-1.0499	0.511979	0.490408	2.62794	-0.636453	1.17	-0.894398	0.534129	-0.39202	0.445491	-0.818961	-0.768162	-0.460003	-0.362038	-0.764792	0.0756561	1.42465	-0.546265	-1.0499	-0.764792	-0.831377	3.29278	1.02835	-0.861852	0.697666	-0.364658	0.57756	0.111153	1.54024	-0.47968	-0.495791	-1.0499	-0.764792	-0.310286	0.657779	1.34124	0.519064	-0.622573	0.324274	-1.0499	0.111189	-0.389938	-0.537821	-1.0499	2.4448
14	1.82975	1.41696	-0.46584	-0.970997	-0.970997	1.04203	-0.17038	3.22833	-0.598501	0.678193	-0.970997	3.66698	0.514772	-0.194989	-0.16766	-0.463186	-0.81161	-0.970997	-0.970997	0.111264	1.03255	-0.970997	-0.970997	-0.636623	-0.708757	2.82818	-0.415591	-0.490936	-0.464564	-0.970997	-0.0841371	0.306892	1.1609	-0.338899	-0.717091	-0.970997	-0.464341	-0.970997	2.69887	0.97422	0.838826	0.491508	-0.28066	-0.717091	-0.435436	-0.527794	-0.816464	-0.463186	2.55741
32	2.56348	0.697241	-0.0364503	-0.485273	-0.975828	0.824036	-0.243752	2.07092	-0.592582	-0.026478	-0.563607	3.15007	-0.0714267	0.0587709	-0.588154	-0.743165	-0.72072	-0.740382	-0.975828	0.722878	1.64945	-0.975828	-0.975828	-0.0340418	-0.509698	4.0312	-0.457849	-0.975828	-0.745782	-0.975828	-0.241464	1.24548	1.61129	-0.740382	-0.161945	-0.975828	-0.597083	-0.704809	2.75194	0.440793	0.238603	-0.302514	-0.398139	-0.666635	0.00133672	-0.504935	-0.902957	-0.773407	1.58908
14	2.01682	1.89505	-0.991576	-0.746468	-0.991576	0.0076335	-0.0723567	1.89595	-0.609013	-0.142652	-0.991576	2.2718	0.735584	-0.482462	-0.871772	-0.743269	-0.988686	-0.574285	-0.747079	0.0221171	0.8788	-0.502582	-0.742132	-0.673907	-0.502582	3.58375	-0.117897	-0.258813	-0.263693	-0.64954	-0.112092	0.0671072	0.864909	-0.167187	0.25656	-0.991576	-0.922607	-0.989422	3.48534	0.840479	0.613256	-0.083948	0.0645627	-0.988686	-0.22422	-0.00412007	-0.462504	-0.675478	3.12027
26	1.87218	1.18105	-1.16618	-0.318305	-1.17833	1.15249	0.18619	3.14749	-0.588546	1.05341	-1.16612	0.771012	-0.290365	0.220453	-0.844664	-0.609886	-0.88288	-0.711694	-0.981854	0.446026	1.76165	-0.88288	-0.617225	-0.883329	-0.881765	0.993275	1.98963	-0.161219	0.948795	-0.714445	0.333247	-0.0379143	1.41608	0.0545449	0.278527	-0.79446	-0.573018	-0.871846	2.36418	0.92107	0.710812	-0.542135	-0.398175	-0.0802931	-0.292633	-1.17833	-0.88672	-1.17833	2.84035
2	1.31651	0.268156	-1.02628	-0.879747	-0.77012	1.0908	0.33979	2.22989	-1.02628	1.67481	-1.02628	0.385661	-0.161527	0.15364	-0.76973	-0.267811	-0.900568	-0.371944	-1.02628	-0.17221	1.27013	-1.02628	-0.980956	-1.02628	-0.797769	1.48039	1.80941	-1.02628	0.82825	-0.677261	0.760885	0.3452	1.18661	-0.510152	-0.45239	-0.629677	-0.769224	-0.76973	1.75259	1.79971	0.591704	-0.76973	-0.157107	-1.02628	-0.0329129	-1.02628	-0.258475	-1.02589	1.85421
20	1.25036	0.716809	-0.738359	-0.267782	-1.0513	-0.21382	0.510558	2.99362	-0.0213832	1.17807	-1.0513	0.626335	0.0876237	-0.00529362	-0.750912	-0.197397	-1.0513	-1.0513	-1.0513	0.584676	1.28523	-0.00354898	-0.488292	-0.503314	-0.276063	2.02074	1.7459	-0.799415	0.625614	-0.0720365	0.887284	0.223051	1.16461	0.275614	0.311383	-0.790313	-0.789797	-0.527779	2.20193	1.26474	0.841531	-0.298504	0.296189	-0.943884	0.156371	-1.04899	-0.789797	-1.0513	2.52364
8	2.46768	1.00491	-1.06201	0.49405	-0.790442	0.628088	0.0269205	0.877835	-0.790442	0.651748	-1.06201	2.70594	1.19574	0.172047	-0.614861	-0.0768343	-0.630424	-0.958058	-1.06201	0.333927	0.156928	-1.06201	-0.26605	-0.304031	-0.790442	4.29239	0.119171	-0.247308	-0.735063	-1.06201	-0.374882	0.278984	1.603	0.0187653	0.164914	-1.06201	-0.790442	-0.678071	2.22548	1.20565	0.574819	-0.781528	-0.151799	-0.777999	-0.355067	-0.790442	-0.532711	-0.505452	1.74581
2	0.875353	-0.312918	-0.794469	-1.06427	-1.06427	-0.0343676	-0.00318801	2.57901	-1.06427	0.916279	-0.27028	0.182833	-0.0197732	-0.0782647	-0.45124	-1.06427	-0.396154	-0.531907	-1.06427	-0.329503	1.38663	-1.06427	-1.06427	-0.81313	-0.798388	0.825771	2.53531	-0.798089	0.486041	-1.06427	0.146223	0.348202	1.30058	0.204793	-0.933177	-0.860253	-0.798089	-0.312342	1.52279	1.56584	0.871035	-0.469742	-0.0973765	-0.531907	-0.250683	-0.798089	-0.28343	-1.02387	1.08621
32	2.17212	1.00776	-0.760595	-1.01115	-0.983762	0.474978	0.166184	2.14226	-0.402219	-0.243394	-1.01115	1.81285	0.00322196	0.182661	-0.270494	-0.75997	-0.554306	-0.270976	-0.913086	-0.282744	0.637016	-0.51814	-0.79574	-0.485731	-0.680223	4.1488	-0.510045	-0.259495	-0.50985	-0.897419	-0.263408	0.297925	1.43996	0.0251345	0.00767929	-0.760595	-0.52281	-0.762486	2.30493	1.35032	0.664746	-0.384602	-0.243053	-0.612961	-0.467955	-0.259495	-0.213856	-1.01115	2.592
26	1.88576	0.773479	-0.489142	-0.573866	-0.950324	0.978399	-0.0949869	2.43454	-0.982627	0.65778	-0.982822	1.39026	-0.484253	-0.00767636	-0.480835	0.275203	-0.982822	-0.982045	-0.982822	-0.220554	1.54294	-0.982822	-0.73158	-0.982822	-0.889261	3.14528	0.93964	-0.73158	0.333352	-0.982822	-0.73158	-0.119349	1.39241	-0.412715	-0.729367	-0.952918	-0.714241	-0.555529	3.08554	1.46287	1.32438	-0.234859	-0.63325	-0.982822	-0.256465	-0.982822	0.0264975	-0.982822	2.35475
20	2.36651	1.4922	-1.03461	-0.49674	-0.765676	0.00675567	-0.227884	1.03265	-0.49674	-0.0574052	-1.03461	3.3463	0.700863	0.133744	-0.244918	-0.247393	-1.03461	-0.628519	-0.765676	0.0528934	0.450231	-0.754621	-0.765676	-0.765676	-1.02356	2.44789	0.205107	-0.49674	-0.359583	-1.03461	-0.502983	0.534456	1.48487	-0.779378	0.411856	-1.03461	-0.563757	-0.572602	3.13932	1.3094	0.837344	-0.531527	-0.139757	-1.03461	-0.0175462	-0.999825	-0.787302	-1.03461	1.98548
14	1.96121	1.46427	-1.00191	-0.898292	-1.04447	0.458413	-0.490655	2.96731	-0.296483	0.784053	-0.308503	2.54796	-0.342379	-0.529697	-0.291173	-1.04447	-0.793371	-0.787611	-1.04447	0.283577	1.0857	-0.669836	-1.04447	-1.04397	-0.278938	4.23509	-0.256651	-0.738519	-0.577372	-0.737026	-0.476784	-0.194887	1.02928	-0.568247	-0.287707	-0.793371	-1.04447	-0.563241	2.92267	0.733269	0.537859	-0.3706	-0.0523243	-0.857213	-0.118241	-1.04447	-0.794513	-1.04447	1.77058
8	0.852653	0.537067	-0.072102	-0.862384	-1.01853	-0.464771	0.328724	2.88706	-1.05657	1.1436	-1.06657	0.630156	-0.42514	0.366321	-0.406647	0.0228159	-0.522871	-0.826985	-1.06033	-0.00341476	1.25066	-0.817325	-0.965332	-1.06657	-0.808398	3.69671	1.15305	-1.06657	0.42004	0.125	0.456348	-0.200031	1.5935	-0.826985	0.562977	-0.901052	-0.933312	-0.794615	1.68484	1.3144	0.870962	-0.769677	-0.252126	-0.965332	0.126925	-0.515845	-0.522659	-1.06657	2.71758
26	2.66876	0.487089	-1.03506	-0.752511	-1.03506	1.34414	0.378569	2.61542	-0.752193	0.497833	-1.03506	2.30996	-1.03506	0.263284	-0.752193	-0.475045	-0.753069	0.0140364	-0.7529	-0.240974	1.26541	-0.752193	-0.752193	-0.273535	-1.03506	2.09534	0.946715	-0.681704	-0.586852	-1.03506	-0.207951	0.386158	1.49738	-0.798562	-0.190497	-0.690401	-0.691117	-0.753729	1.93979	1.62627	1.02649	0.311605	-0.469051	-1.03506	0.22785	-0.742908	-1.03506	-0.752193	1.54406
14	1.90329	0.562492	-0.875313	-1.10814	-1.10814	0.530572	-0.380611	2.93664	-0.843857	-0.0834994	-1.10814	2.16212	0.71106	0.623857	-0.827936	-0.312881	-1.10814	-0.843857	-1.10814	0.299155	1.30892	-0.915282	-0.687315	-0.775222	0.0524839	3.27931	0.197895	-0.403797	-0.155435	-0.560135	-0.68235	0.373739	1.29093	0.365807	-0.573515	-1.08394	-0.842798	-1.10814	1.86041	1.19992	1.08619	-0.316295	-0.0122802	-0.851577	-0.232724	-0.586429	-0.280473	-0.843857	2.18734
2	1.44367	0.197855	-1.04951	-0.480482	-1.04951	1.61791	0.161103	3.04793	-1.04951	0.855748	-0.783734	-0.000395851	-0.211361	0.681035	-0.517358	-1.04425	-1.04637	-0.783435	-0.810079	-0.491142	1.68122	-0.78658	-1.04951	-0.520503	-0.783435	0.458596	3.13656	-1.04951	0.488396	-0.498995	0.809656	0.625805	1.27223	-0.561499	-0.230574	-1.04911	-0.754607	-0.521032	2.2418	1.81706	0.696125	-0.482941	0.059028	-0.517358	-0.172918	-0.783435	0.0100634	-0.596988	1.4613
8	1.67455	1.41934	-1.09987	-0.817778	-1.09987	1.07185	0.452042	2.99677	-0.706641	1.07485	-1.09987	-0.126067	-0.59041	0.182869	-0.840069	-0.0644798	-0.835898	-0.835957	-1.09987	0.506943	1.58582	0.448209	-0.604983	0.434456	-0.416541	2.49064	0.731655	-0.835957	0.680027	-0.567118	1.19727	-0.835556	1.02887	-1.06845	-0.568127	-0.823864	-0.651028	-0.877107	1.67114	1.67149	0.726776	-0.558601	0.00976165	-1.07783	0.8915	-1.09987	-1.09016	-1.09987	2.98467
32	3.69486	0.996938	-0.854466	-0.75745	-1.00533	0.189418	0.19815	0.43843	-0.137592	0.526119	-0.75745	2.27759	0.488105	0.303244	-1.00505	-0.331044	-0.746322	-0.553358	-1.00533	0.689393	1.20701	-0.848135	-0.73675	-0.352991	-0.488249	2.71217	-0.583753	-0.413758	-0.266096	-0.507385	-0.230001	0.778433	1.58215	-0.321865	-0.52914	-0.991325	-0.831145	-0.655631	1.24547	1.38772	0.509706	-0.674134	-0.492461	-0.0138061	-0.20967	-0.76764	-1.00533	-1.00533	2.75886
20	1.55457	1.15749	-0.803964	-0.362815	-1.04629	0.940979	0.168748	3.37297	-0.426529	1.2491	-1.05358	0.858397	0.324009	-0.076263	0.227468	-0.425606	-1.05063	-0.803845	-1.05358	0.474691	1.90613	0.554015	-0.448831	0.29855	-0.798116	2.7482	0.106428	-0.803845	0.312021	-0.908061	0.37158	-0.304371	1.32289	-0.752722	-0.304252	-0.831139	-0.786609	-0.803845	2.45464	1.24827	0.571573	0.226456	-0.143963	-1.05358	-0.431737	-1.05358	-1.05358	-0.803845	2.70039
2	1.78885	0.658066	-1.1396	-0.59663	-0.871588	0.654655	0.599279	1.78014	-0.606069	0.296388	0.216484	0.153661	-0.600991	0.0305332	-0.176816	-0.186143	-0.58184	-0.597578	-1.1396	-0.152322	1.96558	0.378903	-0.704338	-0.0465048	-0.44267	3.13145	0.93608	-0.583348	0.897027	-0.456071	0.69451	0.624864	1.09215	-0.411064	-0.0717931	-1.1396	-0.0439445	-0.839995	2.05474	1.99273	0.865021	-0.597166	-0.437846	-0.868382	-0.0353764	-0.895541	-0.869406	-1.03864	2.57419
8	2.65072	0.292093	-0.967417	-0.359149	-0.723736	0.467627	0.492568	0.960663	-0.723926	0.787476	-0.96527	1.70959	0.578602	0.466421	-0.724345	-0.757917	-0.960298	-0.492471	-0.615887	-0.498577	1.91766	-0.967417	-0.967417	-0.724345	-0.569255	2.43267	0.408748	-0.967417	-0.113378	-0.724845	-0.261782	0.170006	1.31519	-0.633141	0.33042	-0.723736	-0.499161	-0.48011	2.66581	1.63581	0.840518	-0.504731	-0.312555	-0.279096	-0.30697	-0.723926	-0.862546	-0.967417	2.8018
Condition	Upper-left
15	2.49974	0.614675	-0.276969	-0.777017	-0.792335	-0.194317	-0.789759	2.24127	-0.763784	-0.0160685	-0.748742	2.83418	-0.461214	-0.365259	-0.763447	-0.0469754	-0.283205	-1.00818	-0.763172	1.36159	0.271104	0.034069	-0.98956	0.261165	-0.738637	1.69487	-0.623604	-1.00818	-0.456063	-0.878334	-0.0523191	-0.0457508	1.01884	0.00468187	-0.763235	-0.916975	-0.521058	-0.702117	1.88154	0.792745	1.48975	0.437124	-0.804296	-0.800362	-0.11474	-0.763172	-1.00818	-0.543455	2.09204
33	1.76096	1.41889	-0.722548	-0.959895	-0.959895	-0.0191555	-0.301052	2.5328	-0.608688	2.73115	0.593953	2.00747	0.527477	-0.487355	-0.959895	-0.766399	-0.47429	-0.959895	-0.959895	1.15159	0.202695	0.338634	-0.721013	-0.132937	-0.678814	3.1718	-0.723457	-0.948949	-0.456065	-0.796204	-0.660832	-0.00536753	1.28976	-0.742883	-0.482131	-0.943409	-0.959895	-0.959895	1.53158	0.000651486	1.27824	0.153461	-0.426343	-0.833295	-0.379499	-0.482131	-0.959895	-0.7298	2.13364
3	1.59393	0.530146	-0.745024	-0.989422	-0.745024	0.0676641	0.796681	2.88208	-1.01405	1.25667	0.328341	0.494644	0.0468555	0.360296	-0.510795	-0.431423	-0.715734	-1.01405	-1.01405	1.15437	0.715531	-1.01405	-0.75873	-1.01405	-1.01405	1.53221	0.384608	-0.969952	0.429307	-1.01405	-0.451642	0.414006	1.5657	-0.484828	-1.01399	-0.745024	-0.476206	-0.322748	2.68632	1.53902	1.33617	0.320527	-0.111881	-0.474981	-0.102603	-1.01405	-0.52711	-1.01405	2.59973
27	2.76911	0.751086	-0.895961	-0.720654	-0.971745	-0.254181	0.517708	1.50437	-0.197932	-0.879821	-0.777855	1.96142	0.0309959	-0.0790732	-0.890977	-0.196943	-0.592344	-0.982509	-0.982509	0.928354	0.199306	-0.982509	-0.982509	-0.982509	-0.982509	1.75479	0.0529738	-0.720654	0.046037	-0.637666	-0.451149	-0.146955	1.65936	-0.208942	-0.713346	-0.908644	-0.458798	-0.354632	2.66056	1.25307	1.48941	0.0552806	-0.917257	-0.982509	-0.363085	-0.720654	-0.72046	-0.982509	1.16819
21	3.21602	0.474547	-0.421427	-0.881083	-0.59397	-0.508369	-0.249866	0.314695	-0.204692	0.449798	-0.803198	3.66474	1.21937	0.568333	-0.259306	-0.71582	-0.932804	-0.520939	-0.711339	1.30576	2.40704	-0.932804	-0.932804	-0.931382	-0.493532	2.07868	-0.870333	-0.711339	-0.932804	-0.932804	-0.00961233	0.448744	1.16288	-0.498021	-0.101173	-0.932804	-0.932804	-0.932804	0.890535	0.80125	-0.291926	0.364163	-0.192717	-0.607797	-0.0964088	0.00699377	-0.932804	-0.58539	1.17417
9	2.80066	1.04089	-0.50939	-0.504894	-1.01038	0.205367	-0.516483	1.09188	-0.658719	1.43217	-0.504894	3.64016	0.241062	0.0704478	-0.431365	-0.337774	-0.504894	-1.01038	-0.757636	0.820916	0.492006	-0.000757976	-1.01038	0.108012	-0.364297	1.82298	-0.504894	-0.759543	-0.787538	-0.974926	-0.219022	0.279803	1.73614	-0.411468	-0.546324	-0.871403	-1.01038	-0.752523	2.74545	0.695892	0.681943	-0.215244	-0.472203	-0.760221	-0.336763	-0.761073	-1.00299	-1.01038	1.74825
33	2.46922	0.878249	-0.470622	-0.273007	-0.716054	-0.191072	0.29725	2.08804	-0.596901	0.978068	-0.53459	3.86748	0.256923	0.1013	-0.222949	-0.289238	-0.963073	-0.716332	-0.716054	1.03374	0.0061919	-0.051417	-0.963073	-0.542928	-0.471562	3.33992	-0.963073	-0.963073	-0.215695	-0.963073	0.0534239	-0.587669	1.33142	-0.717178	-0.222135	-0.422296	-0.726209	-0.226408	2.12072	0.672782	0.837743	-0.0775908	-0.150349	-0.963073	-0.590075	-0.469036	-0.963073	-0.963073	2.52117
27	3.34781	0.595244	-0.669533	-0.338459	-1.0261	0.0954934	0.167651	1.55787	-0.991063	0.511328	-0.755552	2.78483	0.46208	0.252467	-0.514474	-0.546608	-0.778795	-1.03268	-1.00726	1.5024	-0.280006	-1.03268	-1.00944	-0.778795	-1.01974	1.94571	-0.51039	-1.03268	-0.544759	-1.03268	-0.522314	1.09624	1.80236	-0.334292	-0.778795	-1.03268	-1.01833	-0.407462	2.86603	1.05602	0.943802	-0.453294	-0.548153	-0.305912	-0.132321	-0.592673	-0.524911	-1.00944	1.06348
21	2.64529	0.885522	-0.307976	-0.275258	-0.695713	-0.595498	-0.254241	2.11813	-0.633815	1.25978	-0.351604	3.20858	0.697547	-0.45017	-0.695768	-0.699154	-0.938769	-0.93969	-0.634916	0.735121	1.0391	-0.206951	-0.93969	-0.413893	-0.93969	2.8567	-0.73109	-0.939416	-0.447918	-0.69728	-0.1758	0.743048	0.938247	-0.265494	-0.866674	-0.93969	-0.327309	-0.93969	1.52989	0.342037	1.25707	0.296213	-0.144977	-0.227872	-0.260077	0.0224296	-0.285082	-0.800711	2.67043
15	2.71696	1.07764	-0.501559	-0.67145	-0.520088	0.21311	-0.630583	1.32727	-0.723442	1.23875	-0.945325	3.51192	0.170361	-0.294899	-0.500549	-0.26926	-0.945325	-0.945325	-0.945325	0.985928	0.499014	-0.348726	-0.945325	-0.511726	-0.560442	4.50645	-0.588317	-0.501559	-0.661744	-0.945325	0.36112	-0.221023	1.15571	0.529098	-0.723442	-0.501559	-0.882735	-0.427078	2.65307	1.14421	0.374973	-0.163669	-0.279676	0.106621	-0.39404	-0.731603	-0.945325	-0.518423	1.42877
3	1.98248	0.851864	-0.794478	-0.71387	-0.589698	-0.233437	0.596514	2.1744	-1.0204	2.01111	-0.744242	0.716937	-0.685644	0.50485	-0.383509	-0.435063	-1.0204	-1.0204	-1.0204	0.864761	1.51952	-0.739711	-1.0204	-1.0204	-1.01411	1.27185	2.02261	-1.0204	0.735818	-0.403445	-0.471067	0.649999	1.71333	0.786651	-0.746005	-0.484182	-0.980422	-0.186099	1.50218	1.70397	1.33878	-0.492666	0.0658324	-0.478135	-0.467333	-0.746005	0.212564	-0.746005	2.11649
9	3.04059	1.27883	-0.952091	-0.497199	-1.03214	-0.154533	-0.505669	1.051	-0.306006	-0.0593638	-0.474863	3.25577	0.600439	-0.312483	0.00590377	-0.710124	-1.03214	-1.03214	-0.475059	0.780318	1.56114	-0.658166	-0.961156	-0.497071	-0.925635	3.57675	-0.702467	-0.75483	-0.76783	-0.906419	0.133385	0.37858	1.27552	-0.380356	-0.0889906	-0.764668	-0.520203	-0.915312	2.57883	0.632034	-0.0286749	-0.103183	0.00317714	-0.741153	0.218052	-0.764668	-0.217215	0.234101	2.32094
15	3.56069	-0.381065	-0.503382	-0.307393	-0.68025	0.129447	-0.210162	0.576662	0.105958	1.31296	-0.765671	3.02784	0.73691	1.00243	0.440464	-0.0206602	-0.948693	-0.948693	-0.726038	1.22161	1.44269	-0.948693	-0.647112	-0.726038	-0.948693	1.61486	0.402784	-0.912195	-0.707645	-0.948693	-0.0573182	0.455843	1.47379	-0.948693	-0.503382	-0.948693	-0.948693	-0.0916662	1.80833	1.62423	-0.132659	-0.444044	-0.459649	-0.726038	-0.0436291	-0.727999	-0.948693	-0.714753	0.722466
3	1.34336	0.295633	-0.471218	-0.759272	-0.721459	0.0267218	1.11905	3.54277	-0.915054	1.02025	-0.729517	0.645833	-0.732186	0.292593	-0.732186	-0.66293	-0.732186	-0.993155	-0.752021	0.257089	0.168151	-0.583528	-0.992758	-0.583528	-0.993155	2.49874	1.40347	-0.732186	0.589728	-0.211926	0.253192	0.0433488	1.39751	0.379413	-0.30193	-0.742914	-0.268911	-0.0449999	2.4274	1.09703	1.07838	-0.758319	-0.347867	-0.609524	-0.451394	-0.993155	0.0471698	-0.993155	1.59698
33	2.33704	1.3499	-0.818958	-0.81997	-0.553388	-0.0650103	1.3059	3.31703	-0.404352	1.76171	-0.453914	0.643202	-0.298871	0.0523791	-0.30241	-0.222329	-1.088	-0.81214	-1.0504	0.664681	0.410655	-0.691698	-0.81997	-0.696465	-1.08323	1.92037	0.767012	-0.81997	0.235686	-0.55215	0.123266	-0.132467	1.00041	-0.52287	-0.48161	-1.088	-0.81997	-0.558089	0.99939	1.01637	1.2824	0.233515	-0.214504	-0.283912	-0.15586	-1.088	-1.06763	-1.088	3.19691
9	2.86968	0.965961	-0.736587	-0.618964	-0.974059	-0.133025	-0.237431	0.802864	-0.736306	0.667909	-0.736306	3.15094	0.261528	-0.208389	0.0359803	-0.735531	-0.736587	-0.986551	-0.54716	0.975173	1.10568	-0.820136	-0.986551	-0.319646	-0.638366	2.67906	-0.214953	-0.579217	-0.739486	-0.898101	-0.235002	0.0144293	1.22837	0.0711079	-0.942344	-0.907243	-0.743616	-0.878856	2.00628	0.660116	0.389294	-0.458082	-0.363935	-0.45125	-0.237423	-0.736501	-0.986551	-0.486061	1.09452
27	2.595	1.03779	-1.01917	-0.492071	-0.726816	0.37785	0.450416	2.57287	-0.829963	0.291528	-0.87946	1.20048	-0.75562	-0.338226	0.0333347	-1.01917	-0.585223	-1.01917	-0.496177	0.360191	0.571921	-0.2506	-1.01917	-0.505498	-0.764272	3.24217	0.120801	-0.197152	0.639939	-0.76332	-0.323018	0.389281	1.56968	0.555088	-1.01917	-1.01917	-0.512102	-0.0779151	1.01039	1.71418	1.24944	0.0338755	-0.944826	-1.01917	-0.384236	-0.595218	0.0449898	-1.01917	2.92796
21	3.46626	0.757497	-0.423249	-0.504512	-0.588186	-0.721793	-0.167069	0.799347	-0.13879	0.658772	-0.51551	3.68854	0.754108	-0.0348779	0.136961	-0.329451	-0.953458	-0.953458	-0.92643	1.6622	1.20133	-0.953458	-0.945106	-0.683245	-0.278132	2.73269	-0.447294	-0.285076	-0.717896	-0.953458	-0.339579	0.0531098	1.40077	-0.222431	0.499645	-0.753414	-0.953458	-0.220197	2.46045	0.991097	0.250856	-0.333628	-0.497468	-0.272245	-0.260676	-0.499316	-0.79044	-0.953458	1.75113
3	0.759434	-0.732211	0.0251282	-0.806285	0.035348	-0.0106265	0.851521	2.78945	-0.37609	1.74986	-1.07223	-0.0111857	0.0161729	-0.858862	-0.40111	-1.07601	-1.07601	-1.07601	-0.798169	0.0450477	0.989766	0.189383	-1.07601	-0.204292	-0.589565	1.6236	0.360144	-0.800616	0.805767	-0.0207569	0.491937	0.745277	1.20023	0.371233	-0.917739	-0.936199	-0.812324	-0.4657	1.05392	1.86804	0.830213	0.0161729	-0.466735	-1.07601	0.0656415	-1.07601	-0.473033	-0.800265	2.4384
33	2.56846	0.849804	-0.90331	-0.57924	-0.829902	-0.00482172	0.750923	1.99728	-0.301026	1.37194	-1.09014	0.908793	-0.135011	-0.559093	-0.257829	-0.114047	-0.829902	-1.09014	-1.05648	0.352022	0.265233	-0.0266791	-1.07218	-0.283375	-0.572693	2.64785	-0.121191	-0.811942	0.333377	-0.8546	-0.351742	-0.567715	1.38126	0.187357	-0.917079	-0.961972	-0.161589	-0.309433	1.2023	1.12076	1.2299	-0.408727	-0.358876	-0.49626	-0.540101	-0.707584	-1.09008	-0.87256	2.45302
15	3.30196	0.911153	-0.67624	-0.759485	-0.478735	0.297779	0.431131	0.258571	-0.95119	-0.15412	-0.714963	3.37083	0.23173	-0.24572	-0.670991	-0.554723	-0.95119	-0.679105	-0.714963	0.877635	-0.140845	-0.05835	-0.95119	-0.714963	-0.766566	3.22939	-0.659978	-0.480518	-0.526451	-0.95119	-0.427132	0.744038	1.23856	-0.763136	0.467957	-0.95119	-0.714963	-0.594369	2.6237	0.970151	0.243025	0.288957	-0.471326	-0.478735	-0.241777	-0.95119	-0.526908	-0.714963	1.77558
9	3.14487	-0.331225	-0.730193	-0.366305	-0.393799	0.0372587	-0.443003	1.19092	-0.202203	0.983565	-0.996566	2.3927	0.224351	-0.542361	-0.253377	-0.0740573	-0.517477	-0.996566	-0.969524	1.50604	2.03722	-0.529575	-0.996566	-0.502904	-0.779205	3.87892	-0.559827	-0.519683	-0.251637	-0.933977	-0.741352	0.598843	1.52762	-0.306967	-0.262728	-0.655915	-0.740327	-0.508501	2.04376	0.946474	0.498989	-0.120252	-0.0204362	-0.476836	-0.261436	-0.747597	-0.752534	-0.996566	0.737147
27	3.07411	0.81445	-0.711086	-0.119343	-0.499437	-0.119616	0.207253	0.661487	-0.950655	-0.201234	-0.91429	2.16266	-0.0585359	0.512979	-0.471517	-0.211629	-0.711086	-0.949063	-0.950655	1.63444	1.61302	-0.950655	-0.950655	-0.445112	-0.335048	2.51303	-0.0266326	-0.642943	-0.0887873	-0.950655	-0.905138	0.22004	1.31713	-0.472258	-0.127938	-0.949354	-0.950655	0.0262773	3.52379	1.53456	0.375299	-0.593696	-0.653004	-0.341896	-0.0790501	0.00327525	-0.711086	-0.729294	2.13513
21	2.64605	0.674614	-0.651932	-0.252939	-1.08935	0.625778	0.67231	1.65584	-0.604214	1.50455	-0.518163	2.5867	-0.0686657	-0.402286	-0.086728	-0.827218	-1.08978	-1.08978	-1.08978	0.545735	0.766883	-1.03247	-1.08978	-0.753522	-0.958663	2.09342	-0.399424	-1.08978	-0.126838	-0.280872	-0.142509	0.252946	2.09722	0.0213486	-0.531333	-1.08978	-0.777762	-0.553387	2.41166	0.312851	0.379838	0.261821	-0.531884	-0.0278012	-0.127593	-0.812622	-0.531884	-1.08978	1.85559
3	2.21766	-0.366035	-0.778631	-0.282225	-0.774648	-0.115934	0.845534	1.18417	-0.773493	1.47369	-0.26553	-0.174128	-0.845137	0.251454	-0.301484	-0.773493	-0.928072	-1.02747	-1.02747	0.741794	-0.229	-0.781462	-0.773493	-0.761855	-0.0404978	0.80024	3.13875	-1.02747	1.17587	-0.789372	0.441306	-0.017312	1.74433	-0.516057	0.258046	-0.531935	-0.773493	-0.724082	1.83449	2.10389	0.839779	-1.01312	-0.293288	0.143172	0.0428873	-0.53509	0.0851448	-0.782835	2.03253
15	3.70619	1.19511	-0.949176	-0.711627	-0.626118	0.235771	-0.142796	0.802166	0.312039	1.03375	-0.479627	2.18079	-0.179333	-0.0212607	0.622404	0.0120636	-0.755876	-0.896823	-0.762279	0.828263	0.195399	-0.949176	-0.747333	-0.714402	-0.88295	1.30404	-0.109841	-0.949176	0.200239	-0.949176	-0.443991	0.752003	1.86769	-0.949176	0.380823	-0.949176	-0.599362	-0.405222	3.43533	1.74663	0.779216	-0.949176	-0.655898	-0.336738	-0.164501	-0.543517	-0.730605	-0.949176	1.7147
9	2.919	0.751195	-0.588164	0.159005	-1.07207	0.311871	0.339469	0.907682	-0.561104	-0.620871	-1.07207	1.97495	0.772844	0.561379	-0.188221	-0.536021	-1.07207	-1.07207	-0.82231	1.26003	1.14025	-1.07207	-1.07207	-1.07207	-0.747563	3.14909	-0.529131	-1.07207	0.130328	-0.82231	-0.82231	0.372391	1.51735	-0.0731454	0.0478499	-0.575501	-1.07207	-0.595413	2.20147	1.69635	1.01838	-0.0784107	-1.06634	-0.540242	-0.485983	-1.04921	-0.591531	-1.07207	1.58533
21	3.60848	0.483558	-0.759076	-0.291133	-0.532603	-0.532603	-0.245705	0.70968	-0.986059	1.75831	-0.838496	2.41812	1.29737	0.855668	-0.620485	0.126574	-0.986059	-0.986059	-0.986059	1.20635	1.9891	-0.853049	-0.724366	-0.62257	-0.982026	3.35506	-0.386012	-0.959072	-0.695375	-0.750295	-0.750991	0.67538	1.03965	-0.421163	0.114009	-0.959072	-0.759331	-0.108474	2.1278	1.10088	0.329695	0.542631	-0.631209	-0.530892	-0.305698	-0.476529	-0.986059	-0.679193	0.87182
27	2.73334	1.63392	-0.498967	-0.0551221	-0.717269	0.038282	0.133497	1.28543	-0.956365	0.275043	-0.985703	2.55339	-0.457117	-0.118521	-0.717269	-0.687931	-0.732438	-0.985703	-0.713087	0.956276	0.872865	0.322027	-0.985703	-0.466492	-0.465619	2.09617	-0.471055	-0.453018	-0.0378707	-0.985703	-0.019519	-0.19557	1.36918	-0.454322	-0.207282	-0.562747	-0.717269	-0.76827	2.11321	1.00901	1.00303	0.0109785	-0.128352	-0.715908	-0.179871	-0.184584	-0.985703	-0.610412	2.18425
33	2.13471	1.20752	-1.07232	-0.818278	-1.07232	-0.291111	0.30156	2.68621	-0.564236	2.30905	-0.365688	1.14846	0.462515	-0.481202	-0.576674	-0.621536	-1.07232	-1.07232	-1.07232	0.776226	1.26043	0.0421184	-0.820876	-0.67513	-0.310194	3.08992	0.177792	-0.564236	-0.235797	-0.307063	0.542981	-0.818278	1.38109	-0.195841	-0.0869161	-1.07232	-1.06398	-0.317615	2.03032	0.266427	1.01564	0.509629	-0.0862867	-1.06836	-0.758948	-0.912847	-0.571657	-0.387932	2.38675
33	3.00506	-0.137686	-0.972446	-0.863266	-0.738846	0.3046	0.0842117	1.23186	-0.176471	0.452922	-0.738846	1.41364	-0.505245	-0.0351453	-0.678342	-0.505245	-0.972446	-0.972446	-0.972446	0.8181	0.446431	-0.972446	-0.972446	-0.972446	-0.521367	2.88836	-0.655975	-0.972446	-0.247946	-0.971178	-0.848645	0.23093	1.71741	-0.0556063	-0.392499	-0.972446	-0.556275	-0.73279	2.63454	1.535	1.0298	-0.546512	-0.738846	-0.068261	-0.269912	-0.549628	-0.272708	-0.972446	1.11873
3	0.972798	0.110567	-0.382263	-0.649365	-0.92646	0.186799	0.226555	2.03783	-0.486281	2.27284	-0.0199471	0.153321	-0.325049	0.390396	-0.602602	-0.124214	-1.20297	-0.704459	-1.20297	0.454824	0.431839	0.185349	-1.06452	-0.370306	-0.740837	3.40925	0.59412	-0.842896	0.730013	-0.227188	0.201313	-0.293684	1.58923	0.0216431	-0.649365	0.0663514	-0.78386	-0.734697	1.64348	1.22271	0.693896	-0.0933007	-0.162133	-0.693355	0.104263	-0.398099	-0.790458	-1.20297	1.31939
27	3.02974	0.741331	-0.531893	-0.801656	-0.816003	-0.106598	-0.2574	0.780795	-1.05555	1.33022	-0.803034	2.84023	0.132494	0.366318	-0.534502	-0.800501	-1.05555	-0.801656	-0.637504	1.12155	0.974593	-0.548401	-0.801656	-0.548401	-1.04261	2.82509	-0.746195	-0.293376	-0.318915	-0.801656	-0.347102	-0.284545	1.3586	-0.333999	-0.48433	-0.842888	-0.55359	-0.756419	2.12997	1.18657	0.865643	0.281774	-0.289333	-0.806172	-0.562387	-0.801656	-0.801656	-0.589384	1.68508
21	2.60507	0.319253	-0.466526	-0.538312	-0.895737	0.644932	-0.0941417	2.64348	-0.794331	2.49661	0.202622	2.11757	-0.290769	-0.0211222	-0.324494	-0.780868	-1.05343	-0.980344	-0.535229	0.661173	0.800333	-0.0349077	-0.794331	0.224194	-1.05343	2.79533	-0.566053	0.0745542	-0.7848	-0.540471	-0.631682	-0.173534	1.28832	0.0570686	0.583383	-1.05314	-0.687902	-0.276127	2.32892	0.313791	0.730848	0.876261	-0.0713025	-0.794331	-0.00257492	-1.05343	-0.277106	-1.05343	1.37227
15	2.04844	1.37432	-0.86529	-0.0723706	-1.1296	0.645341	0.440678	1.89779	-0.441997	0.641565	-0.600984	0.929348	0.548459	0.162916	-0.0723706	-0.641103	-0.90541	-0.866493	-1.1296	0.874548	0.841929	-0.0723706	-0.905351	0.138037	-1.1296	2.04425	0.42742	-0.318436	-0.0161109	-0.407817	-0.12929	-0.127127	1.21451	-0.86529	-0.0746991	-0.671126	-0.856614	0.0556338	3.37784	0.784267	1.01357	0.428246	-0.600984	-0.86529	0.372377	-0.803742	-1.1296	-1.02103	2.65921
9	2.08508	0.676836	-0.245209	-0.765489	-0.61308	0.688918	-0.438003	1.02281	-0.528782	1.13905	-0.913617	3.69996	0.116615	-0.0700226	-0.1796	-0.133319	-0.994673	-0.994673	-0.765489	1.00868	0.150103	-0.177663	-0.994673	-0.178138	-0.545727	4.49624	-0.733342	-0.536305	-0.933852	-0.758794	-0.325688	0.00462274	0.880123	-0.757059	0.0638228	-0.769818	-0.719462	-0.722501	3.35622	0.0861476	0.0487675	-0.0933474	0.190308	-0.994673	-0.127304	-0.211392	-0.994673	-0.350665	2.53367
9	3.68894	0.0910185	-0.791603	-0.490952	-0.773296	0.0379055	0.0261038	0.803796	-0.941368	0.648465	-0.212594	0.920718	-0.122357	0.518745	-0.473835	-0.146134	-0.941368	-0.941368	-0.71616	1.27145	0.835181	-0.941368	-0.74775	-0.941368	-0.68457	3.80935	-0.0900038	-0.941368	-0.00571074	-0.941368	-0.490952	0.345048	1.53892	0.0600421	-0.4648	-0.941368	-0.71616	-0.490952	1.89242	1.62972	0.851425	-0.425121	-0.941368	-0.333839	-0.351155	-0.0405357	-0.920751	-0.68703	0.834587
21	3.11294	1.28762	-0.92362	-0.448405	-0.748887	-0.218013	-0.0499152	0.978074	-0.32219	0.240017	-0.697733	3.08188	0.979775	-0.323944	-0.118062	-0.119101	-0.719302	-0.938798	-0.718868	0.696795	1.73518	-0.725293	-0.938798	-0.938798	-0.725293	4.26676	-0.794037	-0.498937	-0.652499	-0.938798	-0.228821	-0.202516	0.959053	-0.718868	-0.190078	-0.938798	-0.597386	-0.577221	3.47446	0.781184	0.325264	-0.289084	-0.0554763	-0.503387	-0.497524	-0.938798	-0.718868	-0.356741	1.33778
3	1.96261	-0.0652269	-0.778586	-0.507588	-0.563906	0.236343	0.41016	1.54751	-1.03801	0.682011	-0.68423	-0.556965	-0.632439	0.800866	-0.129746	-0.819116	-0.773212	-1.03831	-0.78982	0.254471	0.717177	-0.75103	-1.03884	-0.773212	-1.03884	1.19868	2.43289	-0.867097	1.1955	-0.759679	1.06448	-0.42512	1.71333	0.147035	0.280914	-0.944951	-0.773212	-0.498885	1.89278	2.21202	0.843046	0.428228	-0.184521	-0.00628144	-0.305822	-0.59657	0.050611	-0.773212	1.98544
33	1.93306	0.16585	-1.03037	-0.826907	-0.521459	-0.719759	0.774629	2.06596	-0.774787	0.684607	-0.774787	1.59271	-0.582896	0.0971349	-0.237837	-0.0890472	-1.03037	-1.03037	-0.774787	0.0306595	0.655785	-0.774787	-0.774787	-0.763076	-1.03037	3.52842	0.763995	-0.519208	0.428461	-0.517212	-0.668855	0.244055	1.28828	0.221211	-0.284971	-1.03037	-0.782253	-0.0435311	1.25796	0.964804	1.15119	-0.335723	-0.738938	-1.03037	-0.266649	-1.03037	-0.525834	-1.0252	2.03456
27	2.27353	0.35883	-0.790107	-0.919978	-1.03516	1.00515	-0.319806	2.3893	-0.807019	0.126964	-0.991871	1.48615	-0.691625	0.0453993	-0.244202	-0.320463	-1.03516	-0.790107	-1.03516	0.571037	0.366863	-0.810392	-1.03516	-0.810392	-1.00838	3.47761	0.379674	-0.545053	-0.0166538	-0.801042	0.0279305	-0.254497	1.24556	0.093465	-0.109138	-0.545053	-0.783975	-1.03516	2.37603	0.982642	0.493723	-0.261372	-0.48002	-0.457205	-0.28125	-0.545053	-0.790479	-0.924854	2.08077
15	2.12304	0.938249	-0.377693	-1.12242	0.221208	1.27162	0.362532	3.0516	-0.825455	0.480082	-1.03955	0.00955339	-0.596199	-0.124723	-0.37253	-0.0443937	-0.754402	-0.854986	-1.12518	0.64982	0.456688	-0.769355	-0.791884	-1.03955	-0.854986	2.39507	0.317226	-1.12416	0.287249	-0.314591	0.459263	-0.0582467	1.47136	-1.11524	0.223333	-0.854986	-0.854986	-0.759015	2.73014	1.26349	0.944963	-0.222465	-0.605648	-1.12097	-0.124631	-0.0437853	-0.854986	-0.854986	2.67236
21	3.35481	0.929222	-0.915626	-0.683212	-0.82016	-0.403072	-0.204728	1.20684	-0.68559	0.263044	-0.683212	2.74329	0.165642	0.248603	-0.597999	-0.683212	-0.915626	-0.915626	-0.683212	0.778877	1.02108	-0.915626	-0.915626	-0.683212	-0.683212	3.09549	-0.742556	-0.734338	-0.915626	-0.824664	-0.0732133	0.0594418	1.22925	-0.381244	-0.221546	-0.811009	-0.853948	-0.910088	2.52414	1.24927	0.382637	-0.00391435	-0.450799	-0.148321	-0.224758	-0.793829	-0.9096	-0.662341	1.04828
9	3.15673	0.363434	-0.520251	-0.338513	-0.552907	-0.49084	-0.409908	1.2198	-0.551784	0.177331	-0.956212	2.95499	-0.0671376	0.873883	-0.5018	-0.689079	-1.00542	-1.00542	-1.00542	1.28865	1.25088	-0.832067	-0.780156	-0.44132	-0.780156	2.57742	-0.829364	-0.245286	-0.780156	-1.00542	-0.0109777	0.0155739	1.46471	-0.552229	-0.116513	-0.780156	-1.00542	-0.851547	2.79601	1.21819	-0.287167	-0.126518	-0.408803	-0.453493	-0.37765	-0.740362	-1.00542	-0.512093	1.17557
33	1.90269	0.512411	-0.151435	-0.603898	-0.78235	-0.738739	0.456866	2.20212	0.151408	-0.107231	-1.00937	1.22316	1.06331	0.146612	-0.611863	-0.972724	-0.945301	-1.00937	-1.00652	0.930095	1.12495	-1.00937	-1.00937	-0.768067	-0.777875	4.53691	-0.846088	0.351598	-0.217458	-1.00937	0.0558834	-0.20081	1.32645	-0.285115	-0.222262	-1.00937	-0.525786	-0.975506	2.57062	1.01661	0.970935	0.0970228	-0.62796	-0.473796	0.0494758	-0.252043	-0.853281	-1.00937	1.68836
27	1.88899	0.618441	-0.526104	-0.560142	-1.10667	0.876433	-0.532719	2.17445	0.356669	-0.28586	-0.821651	0.535534	-0.249428	0.177153	-0.309442	-0.373147	-0.335346	-1.10699	-0.839492	0.170366	1.70867	-1.10699	-0.536314	-0.536635	-1.10699	1.21591	0.828488	-0.879839	0.646706	-0.771245	0.644631	0.394732	2.01057	-1.10699	-0.536314	-1.10699	-0.824165	-0.27955	1.87986	1.57316	0.729949	-0.20331	-0.370049	-0.821651	-0.0833361	-0.536314	-1.10699	-0.821651	2.64989
3	1.50214	-0.0951127	-0.938872	-0.839433	-0.690963	0.229907	0.155725	1.58642	-0.690963	2.115	-0.694705	0.0974635	-0.938593	0.65014	0.0549013	-0.689835	-0.752344	-0.938872	-0.938872	0.532996	0.327017	-0.935009	-0.454414	-0.935009	-0.938872	-0.369521	2.8416	-0.936336	1.44221	-0.936336	0.45896	0.897454	1.75577	-0.148571	-0.691018	-0.690963	-0.692309	-0.128239	0.837763	2.16754	0.578046	-0.487063	0.0522801	-0.668268	-0.426712	-0.538385	-0.693278	-0.938872	1.87476
15	2.67769	1.03444	-1.0058	-0.722046	-0.762009	0.357623	0.296941	2.17197	0.00739792	1.55748	-1.00396	1.02251	-0.274426	-0.0211546	-0.0491104	-1.00021	-0.843677	-1.0058	-0.762009	-0.140486	0.686675	-0.20641	-0.779052	-0.518972	-0.492514	4.15577	0.203772	-0.518217	0.312346	-1.00543	0.229484	0.0966652	1.13218	-0.213675	-0.979156	-1.0058	-0.818944	-0.228917	2.3892	0.833633	0.642686	0.0647804	-0.227209	-1.0058	-0.221528	-1.00561	-1.0058	-1.0058	2.57833
33	3.04927	0.252329	-0.781622	-0.934007	-1.02437	0.211181	1.017	0.682206	-0.296118	-0.054359	0.162854	0.784984	0.610048	0.570772	0.430606	-0.495382	-0.539622	-0.781622	-0.781622	1.38322	1.1002	-1.02437	-0.781433	-0.781622	-1.02437	2.35089	0.754105	-1.02437	-0.173357	-0.783761	-1.02437	0.0271305	1.87076	-0.119152	-0.781622	-1.02437	-0.781622	-0.0994875	2.64523	1.62648	0.917585	-0.533302	-0.763172	-0.505736	0.205363	-0.525153	-1.02437	-1.02437	1.04859
15	2.18522	0.490331	-0.820947	-0.217894	-1.05428	1.01821	0.158555	2.19491	-1.08077	0.588422	-1.08077	0.795466	-0.262114	0.378907	0.224704	-0.194188	-0.820947	-0.561129	-1.08077	0.189505	1.37133	-0.30122	-0.621807	-0.820656	-0.82115	1.79756	0.743954	-1.08077	0.367937	-0.343899	0.250104	0.381702	0.765081	0.187564	-0.533701	-0.821239	-0.90329	-0.553538	3.24777	1.08559	1.09538	0.285868	-0.513162	-1.05698	-0.506465	-0.332515	-0.803114	-0.873931	3.7138
27	1.87082	0.476165	-0.618345	-0.845685	-1.09873	0.383436	0.224778	1.93353	-1.10328	-0.0439028	-1.10469	1.37394	-0.745821	0.449286	-0.478127	-0.584716	-0.731898	-0.555457	-0.705396	0.436443	0.174823	-1.10469	-1.10469	-1.10469	-0.844703	3.22495	0.583025	-0.142738	0.108582	-1.03135	-0.177429	1.2295	1.66457	-0.844703	0.736738	-0.585366	-1.10469	0.458301	1.56992	1.23013	1.15122	-0.407845	-0.591457	-0.798672	-0.327903	-1.10469	-0.499847	-1.10469	2.25628
9	2.44887	1.37774	-0.861197	-0.290856	-0.509975	0.17949	-0.153581	1.96759	-0.731041	0.715279	-0.918552	3.15835	0.852769	-0.358326	-0.73129	-0.266771	-0.741171	-0.944851	-0.907027	0.852965	0.408069	-0.279713	-0.913055	-0.280061	-0.510311	4.5718	-0.509803	-0.731377	-0.952108	-0.700033	0.0831638	0.230797	0.971149	-0.540047	0.685754	-0.427766	-0.899927	-0.952108	3.80928	0.462925	0.0725786	-0.15974	-0.00388693	-0.434096	-0.330909	-0.340537	-0.520105	-0.510081	2.41779
3	1.88528	0.14527	-1.04606	-0.486445	-1.0076	0.117879	0.398674	1.55678	-0.212813	1.01026	-0.681838	0.514787	-0.612343	0.323986	-0.235808	-0.320592	-0.539887	-0.982031	-0.868796	-0.315593	0.474206	-1.04606	-1.04606	-1.04606	-1.04606	1.56973	1.70896	-0.807353	0.786705	-0.755347	0.955316	0.0458764	1.56382	0.0237702	0.321622	-1.04233	-0.938757	-0.497847	2.448	1.73303	0.895031	-0.0621549	-0.00318027	-0.514858	-0.32449	-0.937509	-0.563368	-0.771889	2.60376
21	2.67088	0.889744	-0.758949	-0.413089	-1.01983	0.22114	-0.243633	2.43989	-0.519776	2.22707	-0.600039	1.88275	-0.199827	-0.403482	-0.696014	-0.226618	-0.509328	-0.758949	-0.758949	0.389621	1.65518	-0.494126	-0.551511	-0.494126	-1.02522	3.02526	-0.349078	-0.758949	-0.375743	-0.974629	0.379368	-0.0101441	1.53083	-1.00298	0.115243	-1.01542	-0.49268	-0.546979	1.68048	0.83341	0.556032	-0.226411	-0.0365579	-0.49268	-0.474304	-0.612537	-1.02522	-1.02522	2.37092
27	1.98019	1.20396	-0.259599	-0.516337	-0.765536	-0.0673294	-0.0194701	1.29465	-0.516337	-0.308598	-0.749373	4.00063	0.192515	-0.220935	-0.0961709	-0.672379	-1.01349	-0.764915	-0.681643	0.748501	1.41574	-0.764915	-1.01349	-0.516337	-1.01349	3.86707	0.248247	-0.764915	-0.76486	-1.01349	-0.133617	-0.0475045	1.45233	-0.275957	0.469732	-0.764915	-0.516337	-0.975761	1.58924	0.746819	0.582391	-0.286652	-0.0143628	-1.01349	-0.52021	-0.714224	-1.01349	-0.764915	1.65193
3	2.11677	0.102817	-1.00405	0.275762	-0.548149	0.0435398	0.0262371	1.29866	-0.742353	1.6384	-1.00405	0.176776	-0.745212	0.313933	-0.747151	-0.57631	-1.00405	-0.747151	-0.745756	0.360197	-0.163689	-1.00405	-0.747151	-1.00405	-0.542265	0.614005	2.87776	-1.00405	1.42685	-0.747151	-0.0956872	0.52814	1.39339	-0.747151	0.261352	-0.302566	-0.887904	-0.665734	2.19154	2.02798	0.572094	-0.478479	-0.233351	-1.00405	0.00504468	-0.56243	-0.0331657	-1.00405	2.06777
21	3.51381	0.0919149	-0.69189	-0.717159	-0.950068	0.441783	-0.561674	0.858031	-0.517051	0.16824	-0.620342	3.14528	0.334979	0.0651165	0.122676	-0.532945	-0.952861	-0.952861	-0.717159	1.12813	0.938213	-0.945976	-0.952861	-0.945976	-0.952861	2.51808	-0.587554	-0.490396	-0.678523	-0.952861	-0.414969	0.0763619	1.37578	-0.693556	0.168642	-0.952861	-0.952861	-0.486863	1.36637	1.78096	0.303317	-0.232846	-0.711753	-0.226939	0.04594	-0.717159	-0.952273	-0.952861	1.51518
33	2.03156	0.671533	-1.08916	-0.998892	-0.861706	0.825944	0.432354	3.17012	-1.0763	0.25611	-1.08916	-0.458613	-0.714285	0.101082	-0.840209	-0.762324	-0.536762	-0.540411	-1.08916	0.281596	1.15124	0.587049	-1.08916	-0.291486	-0.168005	2.37272	1.61097	-0.808354	0.451871	0.0320519	0.545936	-0.686091	1.05224	0.735273	-0.808354	-1.08916	-0.25457	0.480806	2.76218	1.51047	1.14674	-0.454977	-0.248622	-1.08916	0.234428	-0.834062	-1.07486	-0.808354	1.71676
15	3.35357	0.98247	-0.831568	-0.482715	-0.706253	-0.498957	0.00783058	1.38244	-0.305395	0.726125	-0.75703	2.25918	0.211711	-0.0389626	-0.0759364	-0.296924	-0.991458	-0.991458	-0.523313	1.11512	1.36311	-0.991458	-0.991458	-0.678973	-0.990873	2.39692	-0.105497	-0.990187	-0.180386	-0.991458	-0.174283	0.507897	1.85147	-0.24009	0.0712172	-0.991458	-0.539467	-0.309454	2.87654	1.25963	0.332171	-0.0723878	-0.231795	-0.0935371	-0.328521	0.18185	-0.757385	-0.890138	1.6126
3	2.38999	-0.0946177	-0.790497	-0.598346	-0.507724	0.00634499	0.811439	2.33961	-0.517178	1.59947	-1.02179	-0.234405	-0.451576	0.4149	-0.735721	-0.250889	-0.700707	-0.711273	-1.02179	0.597596	0.266387	-1.02179	-1.02179	-1.02179	-0.764758	1.45489	2.41348	-1.02179	1.11448	-1.02179	0.737824	0.560453	1.81809	-0.0276455	-0.156401	-0.536501	-0.764758	-1.0215	1.14961	1.78956	1.15708	-0.553755	-0.0893388	-0.51362	-0.181561	-0.979152	-0.281283	-1.02179	1.35846
9	2.92607	0.9869	-0.274795	-0.544166	-0.955621	-0.265594	-0.723628	1.15529	-0.359483	0.285562	-0.955621	3.59528	0.292345	0.201578	-0.362862	-0.723628	-0.95536	-0.955621	-0.723628	1.66173	1.39438	-0.955621	-0.955621	-0.78907	-0.955621	3.2046	-0.927696	-0.723628	-0.532618	-0.723628	-0.472262	0.574785	1.28334	-0.507646	-0.454394	-0.955621	-0.723628	-0.723628	3.07494	0.605043	0.0647498	-0.479816	-0.20015	0.434241	-0.490759	-0.723628	-0.955621	-0.491635	1.51444
33	3.18963	0.33275	-0.519345	-0.506039	-0.703368	-0.288712	-0.0788839	1.43221	-0.751134	-0.386222	-0.966683	2.14717	0.364622	0.427033	-0.208434	-0.582082	-0.754803	-0.990262	-0.881491	0.818273	1.02864	-0.990262	-0.990262	-0.754803	-0.519161	4.4415	0.132042	-0.829425	-0.491319	-0.990262	-0.452925	0.365805	1.70818	-0.557941	-0.576373	-0.990262	-0.519345	-0.911385	1.68441	0.941419	0.47017	0.299637	-0.418013	-0.283886	-0.532393	-0.282374	-0.754803	-0.990262	1.32605
9	2.18465	0.864612	0.2593	-0.875918	-0.666161	-0.0278326	-0.247601	1.42253	-0.875918	-0.216173	-0.545	3.84439	1.41798	-0.0243949	-0.313246	-0.693293	-0.875918	-0.875918	-0.875918	1.31453	0.582357	-0.532876	-0.875918	-0.53264	-0.875918	5.17575	-0.666208	-0.875918	-0.666161	-0.664078	-0.699268	-0.339883	0.835027	-0.875918	-0.666161	-0.666161	-0.748255	-0.875918	2.61131	0.966004	-0.142555	0.382625	-0.0963361	-0.323848	-0.215456	-0.120122	-0.875918	-0.875918	1.64962
21	2.71924	0.506634	-0.543433	-0.776192	-0.934465	0.0132114	-0.153246	0.832599	-0.344048	1.64082	-1.0079	2.48886	1.23024	-0.534851	-0.776081	-0.776192	-0.772071	-0.963875	-1.0079	1.14241	2.06461	-0.200504	-1.00516	-0.195871	-0.776192	3.67784	-0.620684	-0.432764	-0.408201	-0.938554	-0.534171	-0.0250217	1.07548	0.571314	0.38258	-0.776192	-0.544487	-0.801516	2.91622	0.420762	0.210124	-0.26523	-0.112888	-1.0079	-0.321305	-0.180671	-1.0079	-0.777067	1.56644
15	3.07	0.312816	-0.74295	0.133862	-0.704871	-0.0775182	-0.174648	1.01146	-0.318694	0.854072	-0.964051	2.25213	0.452983	-0.0763581	-0.0423727	-0.743782	-0.964051	-0.945656	-0.964051	1.36701	0.708422	-0.89813	-0.82999	-0.238325	-0.964051	2.87757	-0.223745	-0.46133	-0.518225	-0.962855	-0.523513	1.07292	1.49442	-0.356763	0.256823	-0.964051	-0.743782	-0.501456	3.42139	0.84203	0.140853	-0.521851	-0.400971	-0.743782	-0.42762	-0.964051	-0.964051	-0.964051	1.12595
27	2.15442	1.02375	-0.801803	-0.815335	-0.804683	0.766772	-0.147471	2.5255	-0.384764	0.35962	-0.804683	1.55094	0.63352	0.0241349	-0.0866579	-1.06379	-1.06379	-1.06379	-0.809292	0.480058	1.13075	-0.0878566	-0.76221	-0.346966	-0.545574	4.48641	-0.25394	-0.520714	-0.0263293	-0.804683	-0.19208	-0.285285	1.3857	-0.545246	0.191311	-0.546552	-1.05918	-0.526461	2.07151	0.654126	0.604272	-0.810627	0.233344	-1.06379	-0.485061	-0.820884	-1.06379	-0.804683	1.59988
9	3.61483	0.960157	-0.698711	-0.684807	-0.919654	-0.505341	-0.456705	0.766797	-0.717162	0.803716	-0.698711	3.32096	-0.292314	0.900885	-0.035632	-0.477767	-0.698711	-0.919654	-0.919654	1.26759	0.12261	-0.919654	-0.919654	-0.698605	-0.919654	3.23202	-0.653655	-0.395519	-0.916212	-0.477767	-0.391418	0.107553	1.40162	-0.919654	-0.0246234	-0.919654	-0.698711	-0.690584	2.83973	0.938053	0.0301292	-0.0339336	-0.277171	0.221147	-0.00878804	-0.477767	-0.919654	-0.701715	1.67883
3	1.96385	0.213126	-0.896788	-0.248298	-0.784539	-0.434496	0.406286	2.18806	-0.783169	1.46215	-0.793545	0.40212	-0.699028	0.627297	-0.511342	-0.269113	-1.03558	-1.02904	-1.03048	0.443916	0.69671	-1.03558	-1.03558	-1.03558	-0.783169	0.293455	2.71022	-0.783169	0.734464	-0.759724	0.198116	0.702671	1.54962	-0.187683	-0.00437547	-0.88685	-1.03558	0.259785	1.86273	1.92008	1.18174	0.015594	-0.527201	-0.783169	0.0956551	-0.573856	0.0437381	-0.808445	2.54522
27	2.49819	0.468628	-0.401319	0.0752407	-0.478148	0.0272848	-0.164752	1.96676	-0.380409	-0.226192	-0.709021	2.05114	0.0207631	-0.287098	-0.235623	-0.819858	-0.239722	-0.882959	-0.713789	0.683208	0.238081	-0.949429	-0.949429	-0.939743	-0.544618	5.12485	-0.478148	-0.242772	0.141054	-0.937424	-0.249633	0.0643625	1.34393	-0.231497	0.149967	-0.806013	-0.949429	-0.948964	2.5801	0.959991	0.644637	-0.299833	-0.41462	-0.949429	-0.482915	-0.233525	-0.707018	-0.478932	1.48591
15	1.59387	1.25503	-0.751695	-0.0754073	-1.012	-0.273332	0.657148	3.5783	-0.475211	0.502675	-0.56958	1.26281	0.0125968	-0.157288	0.244901	-0.841671	-1.02417	-1.02417	-0.785214	0.0819231	0.741584	-0.546254	-1.01992	-0.546254	-1.02417	3.34534	0.238204	-0.69169	0.125988	-0.613665	0.388429	-0.604707	0.993604	0.605662	-0.649093	-0.546254	-0.546254	-0.0922617	2.47095	1.34124	0.781651	0.356209	-0.296206	-0.729407	-0.307293	-0.830615	-0.785577	-0.668123	2.73603
33	2.66678	0.861464	-0.696138	-0.180198	-0.695884	1.00041	-0.179823	0.979087	-0.316475	0.990008	-0.469614	1.61021	-0.580556	0.381312	-0.469438	-0.913455	-0.922771	-0.922771	-0.922771	0.574966	0.339123	-0.922662	-0.922771	-0.890873	-0.920092	4.08826	-0.533079	-0.242873	0.0352793	-0.69967	-0.694428	-0.547162	1.6774	-0.36799	-0.707749	-0.920092	-0.486731	-0.509541	2.10543	1.32247	0.613817	-0.0188241	-0.921541	-0.696138	-0.420109	-0.689518	0.0421943	-0.922771	2.0322
21	2.1297	0.40168	-0.450329	-0.220427	-0.900542	0.128862	-0.67471	0.900812	-0.103363	0.345058	-0.84061	3.5741	0.202117	0.0598754	-0.376455	-0.449325	-0.706387	-0.738414	-0.900542	0.616585	0.928662	-0.67471	-0.900542	-0.67471	-0.900542	5.29022	-0.445128	-0.223047	-0.518293	-0.900366	-0.285721	0.506126	1.64776	-0.528699	0.0920319	-0.763096	-0.483158	-0.67471	2.9704	0.450908	0.539583	-0.39553	-0.575817	-0.67471	-0.0920937	-0.67471	-0.900542	-0.628408	1.27383
9	1.88614	0.670921	-1.0697	-1.00938	-1.0697	1.57272	0.52169	2.71161	-0.553138	0.575601	-0.553138	1.91998	-0.236883	-0.290785	0.264014	-0.644429	-0.72013	-1.0697	-1.0697	0.957378	0.854622	-1.06216	-0.912506	-0.633087	-0.81142	3.48429	0.203919	-0.553138	-0.459839	-0.0371008	-0.23056	0.326156	1.25863	-0.294857	-0.769818	-0.853758	-0.81142	-1.06122	1.93853	1.36123	0.760769	-0.260704	-0.0392562	-0.654224	-0.382711	-0.565981	-0.715272	-0.704818	2.52328
27	2.92987	0.473668	-1.02204	-0.23088	-0.776991	0.468677	-0.20322	0.348389	-1.05967	0.642895	-1.09027	0.955114	0.149658	0.700278	0.663193	0.124672	-0.870534	-0.833156	-1.09027	0.881545	1.94381	-1.09027	-1.09027	-0.833156	-1.09027	1.53495	0.722232	-1.08947	-0.273516	-1.09027	-0.327371	0.874493	1.71204	-0.833156	-0.192149	-0.889321	-0.91464	0.216654	2.78013	1.63651	0.918051	-0.170147	-0.574103	-1.09027	-0.260985	-1.09027	-0.336675	-0.833156	1.01679
33	1.78849	0.837084	-1.06784	-0.589597	-0.545203	0.277933	-0.189305	2.45805	-0.806008	0.714484	-0.745495	0.482026	-0.320988	0.0236651	-0.168642	-0.994072	-1.06784	-1.03674	-1.06784	0.536702	0.218468	-0.788489	-0.7826	-0.788489	-0.88473	3.25404	1.47021	-0.537569	0.782912	-1.06784	0.118092	0.791546	1.51093	-0.279536	0.0716678	-1.06784	-0.756214	-0.843179	2.51305	1.70483	0.88151	-0.387275	0.233667	-1.04798	0.00139458	-0.806524	-0.111042	-1.05823	1.66198
3	2.13232	-0.0181802	-0.746639	-0.440236	-0.744101	-0.143041	1.02933	2.11092	-1.00742	1.83361	-0.520416	0.725956	-0.747421	0.525034	-0.746639	-0.731903	-0.229143	-0.746639	-1.00742	0.522118	0.785643	-1.00742	-1.00742	-0.746639	-0.994133	1.22196	2.80842	-0.618857	1.03309	-1.00742	-0.0542593	0.289068	1.54774	-0.193914	0.715345	-0.833999	-1.00742	-0.706147	2.05562	1.64133	0.593547	-0.593698	-0.107242	-0.73469	-0.308692	-0.272293	-0.654466	-0.507637	1.23712
21	3.2725	0.191849	-0.268721	-0.663634	-0.663634	-0.673559	-0.206787	0.614193	-0.880221	0.141533	-0.879045	4.26283	0.0241853	-0.243108	-0.673324	-0.583007	-0.503395	-0.880221	-0.685562	0.984524	1.60564	-0.880221	-0.544709	-0.637854	-0.748401	4.24964	-0.527674	0.202714	-0.303015	-0.880221	-0.0664356	0.799266	1.34185	-0.247767	-0.0756392	-0.714216	-0.663634	-0.53983	1.42983	0.751607	-0.261208	0.176934	-0.327916	-0.663634	-0.548849	-0.382228	-0.448054	-0.880221	1.16328
15	3.04582	0.822415	-0.65861	-0.690893	-0.929693	0.416131	-0.444993	0.674194	-0.675962	0.289129	-0.929693	2.41736	0.609084	0.058641	0.257521	-0.513837	-0.929693	-0.929693	-0.727141	0.802713	1.01817	-0.929693	-0.929693	-0.66698	-0.42139	3.18003	-0.212553	-0.41027	0.236561	-0.929693	-0.452093	-0.0664718	1.32044	-0.519354	0.128278	-0.929693	-0.929693	-0.214589	1.74647	1.41146	0.175023	-0.507862	-0.454915	-0.478192	-0.356713	-0.929693	-0.929693	-0.929693	1.34961
3	1.973	-0.147813	-0.907838	-0.940633	-0.853073	0.560769	0.665003	1.26645	-0.452336	0.788473	-0.703584	0.270016	-0.442998	0.396768	-0.673925	-0.754961	-0.964291	-0.731739	-0.964234	0.524068	0.370456	-0.964291	-0.705861	-0.964291	-0.964291	0.931342	2.57029	-0.705861	1.16435	-0.953668	0.561593	1.0239	1.48279	-0.529332	-0.29456	-0.695237	-0.964291	0.0264238	3.28606	2.26034	0.674199	-0.964291	0.326202	-0.853073	-0.953668	-0.734105	-0.548064	-0.964291	0.898795
33	3.07688	0.365244	-1.00036	-0.291224	-0.860619	0.255522	0.227275	1.33643	-0.761404	1.06527	-1.00036	0.871769	0.211697	-0.0295409	0.403725	-0.768907	-0.870351	-1.00036	-0.755045	0.674038	0.818654	-1.00036	-0.953753	-0.442672	-0.765129	1.77318	0.947801	-0.538928	0.263312	-1.00036	-0.761404	0.602131	2.07458	0.16442	0.894616	-1.00036	-0.960149	-0.286871	1.80653	2.02142	0.762657	0.0483745	-0.865324	-0.745741	-0.0439707	-0.735915	-0.515604	-1.00036	1.05969
9	3.30715	1.59231	-1.00649	-0.96688	-0.783191	0.558459	-0.494936	0.592235	-0.0360847	0.766656	-0.764823	3.08819	0.853393	-0.72308	-0.703289	-1.00649	-0.444089	-1.00649	-1.00649	1.51573	0.252667	0.521613	-1.00649	-0.139266	-0.103944	3.55013	-0.0934647	-0.461106	-0.725209	-0.501216	0.0766884	-0.714683	0.952432	-0.508042	-0.764823	-1.00649	-0.773713	-0.52623	2.71731	0.481128	-0.054546	0.368302	0.756429	-0.466712	-0.273548	-0.587969	-1.00649	-0.745954	2.35063
15	2.15417	0.920107	-0.292623	-0.395111	-0.952992	0.176505	-0.161895	0.624009	-0.725453	0.558637	-0.728943	3.14097	0.867766	-0.0254638	-0.506751	-0.717529	-0.728943	-0.952992	-0.728943	0.615971	1.01861	-0.729051	-0.952992	-0.760371	-0.729051	4.3329	-0.869588	-0.283272	-0.897161	-0.952992	-0.728943	0.558611	1.32655	-0.495685	0.564072	-0.771511	-0.946447	-0.57893	2.21501	0.563244	0.126575	-0.0339391	-0.352476	-0.504895	-0.476457	-0.728943	-0.727941	-0.952992	1.49111
27	3.19279	0.0241555	-0.269042	-0.956276	-0.954963	-0.64884	-0.17773	0.858121	-0.956276	0.17564	-0.956276	2.65159	0.727	-0.0451019	0.488746	-0.185604	-0.956276	-0.697185	-0.956276	0.945545	0.592119	-0.956276	-0.956276	-0.473361	-0.472612	3.46512	-0.713696	-0.714328	-0.0257232	-0.896014	-0.956276	0.260744	1.50055	0.627533	-0.20455	-0.714716	-0.710143	-0.019304	2.37001	1.10664	0.687144	-0.714444	-0.949211	-0.712314	-0.225951	-0.879864	-0.956276	-0.956276	1.38768
21	3.4609	1.1285	-0.622399	-0.487321	-0.831322	-0.121382	-0.257928	1.4938	-0.770309	-0.434535	-0.831322	3.8116	0.409052	-0.20117	-0.354543	-0.622399	-0.408061	-0.831322	-0.831322	0.85531	0.883586	-0.603348	-0.831322	-0.603348	-0.390643	5.14727	-0.831322	-0.413314	-0.788717	-0.831322	-0.620844	0.181259	0.978087	-0.278399	-0.100794	-0.622399	-0.604051	-0.831322	2.10133	0.596038	-0.18056	0.353754	-0.0526584	-0.831322	-0.0167568	-0.283671	-0.616296	-0.831322	1.58131
15	1.28631	0.164885	-0.165439	-0.382922	-0.693787	1.84449	0.0948283	2.19382	-0.987956	0.913417	-0.572955	1.0323	0.427911	0.467345	-0.987221	0.541985	-0.692677	-0.987956	-0.904747	-0.0540652	1.35048	-0.987956	-0.300846	-0.681695	-0.987956	2.57126	1.0716	-0.974476	0.585646	0.203188	0.292692	0.68035	1.72365	-0.463879	-0.193542	-0.987956	-0.546043	-0.987956	2.08831	1.54016	1.03543	0.286461	-0.693787	-0.987956	0.173887	-0.93599	-0.987956	-0.987956	2.21712
27	2.33011	0.449265	-0.737028	-0.779436	-1.05882	1.06101	0.592547	1.53746	-0.532256	0.00946268	-0.79367	1.17639	-0.780707	0.23345	0.00935098	-0.420933	-0.779988	-1.05882	-0.780953	0.305662	0.663973	-1.05882	-1.05882	-1.05882	-1.05882	1.37163	1.13228	-0.168272	0.471781	-0.509227	0.0691247	1.31883	2.07158	0.248837	-0.323949	-1.05882	-1.0586	-1.05882	2.54001	1.08346	1.28081	-0.500056	-1.00184	-1.04854	-0.695825	-0.970275	-1.05065	-1.05882	1.73759
33	3.12518	0.278337	-0.827146	-0.352957	-0.962937	0.677391	-0.00212597	0.327524	0.0552235	0.708679	-0.484472	1.15652	0.435781	0.054493	-0.312947	-0.962937	-0.962937	-0.416018	-0.715984	1.27984	1.21523	-0.962937	-0.962937	-0.489655	-0.715984	1.01455	1.46146	-0.469032	0.598806	-0.715984	-0.470318	0.882248	1.48327	-0.221961	-0.0226154	-0.962937	-0.836991	0.00227474	0.946772	1.91253	0.734468	-0.463367	-0.668824	-0.20343	0.0553078	-0.715984	-0.715984	-0.962937	1.32355
9	2.84363	1.09866	-0.512745	-0.699834	-0.552442	0.858724	-0.28947	0.871199	-0.784513	-0.127248	-0.699834	3.435	1.35269	-0.078067	-0.77046	-0.76703	-0.682329	-0.857605	-0.920221	0.684102	-0.024938	-0.739743	-0.699834	-0.303044	-0.679888	3.64252	-0.0155283	-0.743665	-0.672341	-0.702974	-0.70367	-0.42498	1.1253	-0.497161	0.107115	-0.470605	-0.699834	-0.930805	4.46016	1.10233	0.261716	0.35186	0.0762944	-0.470948	-0.340408	-0.278693	-0.930805	-0.930805	1.24975
21	3.15411	0.480764	-0.705703	-0.935975	-0.931316	-0.0388969	-0.030938	0.960545	-0.247777	0.18227	-0.935975	3.26911	0.259243	-0.0632801	-0.46488	-0.701045	-0.935975	-0.675918	-0.935975	1.04978	1.27716	-0.930005	-0.935975	-0.626756	-0.476301	3.32822	-0.534804	-0.475432	-0.706416	-0.710362	-0.177998	-0.330809	1.13997	-0.619982	0.0413651	-0.918473	-0.935975	-0.507732	2.86161	0.829234	-0.256858	-0.0143139	-0.0231806	-0.24516	0.113336	-0.47271	-0.93552	-0.935975	1.94199
3	1.5588	0.574964	-1.03633	0.110294	-0.992335	0.625318	0.69046	2.01358	-0.772525	0.908617	-0.87888	0.0619918	-0.705345	0.306675	-0.383833	-1.04427	-1.04279	-1.04343	-1.04427	0.203241	0.980096	-1.04427	-1.04373	-0.500781	-1.04427	1.53886	3.34888	-0.783696	0.120451	-0.432853	0.488591	0.0125027	1.4989	0.576912	0.235761	-1.04427	-1.03042	-0.0265254	2.43334	1.72521	1.07574	0.0706639	0.412566	-0.774576	-0.638959	-0.962943	0.429241	-0.772525	2.69492
3	1.34423	0.510497	-0.812398	-1.01597	-0.4895	0.815749	0.327978	1.97546	-1.00508	1.20201	-0.981686	-0.226848	-0.242904	0.735412	-0.704633	0.127685	-1.01597	-1.01597	-1.01597	0.162262	0.0134631	-0.840989	-1.01597	-1.01597	-0.711105	-0.106285	3.6638	-1.01597	0.982193	-0.0385066	0.137812	0.833516	1.52793	0.00219884	-0.48844	-0.77304	-0.750904	-0.756267	2.20505	1.91651	0.603335	-0.218433	-0.0337497	-0.270582	-0.381668	-0.594715	-0.69685	-0.750904	1.41284
21	1.9712	1.4199	-1.09402	-0.28057	-1.17312	-0.072503	0.484926	2.48682	-0.052551	0.354926	-0.875296	0.817862	-0.00903901	-0.0518754	-0.589655	-0.869763	-0.879719	-0.875064	-1.17312	0.334602	1.82975	-0.53251	-0.526827	-0.53251	-0.899955	2.23735	1.16203	-0.857785	0.31156	0.228788	0.755099	-0.860898	1.26156	0.30078	0.761193	-1.17312	-0.664814	-0.618816	1.82588	1.41846	1.27332	-0.0600611	-0.128419	-0.577008	0.0651526	-1.11234	-1.17312	-1.17312	1.53477
33	2.68809	0.531633	-0.538344	-1.06162	-1.05947	-0.0366256	0.189442	0.97756	-0.0772973	0.781763	-0.961201	1.37797	0.177092	0.617297	-0.46236	-1.06238	-0.840726	-1.06238	-1.03771	0.575062	2.26203	-1.06238	-0.818579	-0.818579	-0.845378	1.80488	0.839665	-0.532353	0.646248	-1.06238	-0.710054	0.0352125	1.88503	-0.833059	-0.569742	-1.06238	-0.569742	-0.198399	2.21303	1.47995	0.673949	-0.419827	-0.903121	-0.363529	0.184155	-0.327262	-0.309052	-0.569742	1.23992
15	3.12694	0.363808	-0.516706	-0.485572	-0.749991	0.735967	0.0713087	1.87008	-0.188556	0.109288	-0.982973	2.22376	0.364003	0.401223	-0.754705	-0.541443	-0.982973	-0.982973	-0.952912	1.16927	0.917139	-0.982973	-0.968442	-0.513194	-0.520218	2.06243	-0.705736	-0.053369	0.125236	-0.982973	-0.15032	0.182706	1.40962	-0.750572	0.0663928	-0.982973	-0.771389	-0.752619	3.92191	0.980496	0.367593	-0.211256	-0.36388	-0.755274	-0.30879	-0.961436	-0.518524	-0.518171	1.64764
9	3.43658	0.212073	-0.576328	-0.684314	-0.98288	0.180702	-0.415841	0.982178	-0.378124	-0.428776	-0.982702	3.25939	-0.496396	0.761633	0.910841	-0.505843	-0.672337	-0.983066	-0.83751	0.919412	1.14284	-0.983066	-0.74391	-0.976079	-0.983066	2.55204	-0.511741	-0.703968	-0.0374551	-0.983066	-0.0313232	0.00670735	1.67629	0.323621	0.12639	-0.983066	-0.983066	-0.124679	2.52022	1.74599	-0.0658681	-0.495726	-0.499236	-0.503456	0.110699	-0.504506	-0.983066	-0.983066	1.69481
27	2.36912	0.884896	-1.12145	-0.841274	-0.562598	0.603993	0.580314	2.4479	-0.573788	0.704239	-1.12145	0.0171892	0.313585	0.0341889	-0.34319	-0.606049	-0.5574	-0.645698	-0.838783	0.105973	0.24699	-0.557182	-0.556114	-0.556114	-0.828231	1.14176	0.580322	-1.12145	0.561966	-0.275473	0.189569	0.135078	1.90037	-0.32338	-0.590094	-1.12145	-0.838919	-0.847894	2.6219	1.65443	1.0022	-0.286397	0.0132846	-1.12145	0.154199	-1.12145	-0.836968	-0.875346	2.25151
9	2.9517	0.875919	-0.28018	-0.47214	-0.698522	0.748992	-0.28018	1.89409	-0.448354	0.44058	-0.926367	3.86767	0.567114	0.202036	-0.414936	-0.926367	-0.715839	-0.926367	-0.845835	0.987067	1.2701	-0.926367	-0.698522	-0.594121	-0.699382	2.2175	-0.698522	-0.926367	-0.664149	-0.698522	-0.899247	-0.00185008	1.53921	-0.698412	0.607254	-0.889018	-0.624732	-0.698522	3.59284	0.943584	0.676292	-0.0149864	-0.468845	-0.699091	-0.512502	-0.260149	-0.926367	-0.471713	1.41125
33	1.96757	0.0475291	-0.826503	-0.331548	-0.827502	0.963615	0.746804	3.83476	-0.603477	0.826231	-1.09197	1.15872	-0.207906	0.150969	-0.0628906	-1.08109	-0.925951	-0.853985	-1.09197	0.602205	0.864131	-0.0496389	-1.09197	-0.58643	-0.308301	3.16505	0.266382	-0.827502	0.655293	-0.715274	0.535635	-0.289231	1.26159	-0.220552	-0.0389336	-0.827502	-1.00337	-0.563037	1.06204	1.13853	1.04607	0.442045	-0.287334	-1.04525	-0.247323	-0.100011	-1.09197	-0.827502	2.57945
21	2.83359	0.829778	-0.963454	-0.825337	-0.832108	0.410325	0.212298	1.54895	-0.281311	0.331112	-0.963454	2.99926	0.369131	0.293467	-0.207625	-0.732877	-0.963454	-0.963454	-0.963454	0.731019	1.1516	-0.940364	-0.963454	-0.963454	-0.963454	4.01871	-0.505435	-0.535356	-0.50241	-0.732877	-0.135908	0.426146	1.39191	-0.045809	-0.502558	-0.963454	-0.963454	-0.633645	2.13993	1.05843	0.752679	-0.142493	-0.499191	-0.963454	0.0738606	-0.963454	-0.963195	-0.732877	1.70421
3	1.38553	0.599205	-1.00185	-0.210127	-1.00185	0.832124	0.403124	1.40769	-0.46801	1.10358	-0.725697	0.395619	-0.233963	0.502347	0.0651667	-0.990003	-1.00185	-0.731506	-1.00185	0.158393	1.61167	-1.00185	-0.756976	-1.00185	-0.736115	0.502393	3.00198	-0.849649	1.01499	-0.680179	0.340408	0.429996	1.81547	-0.0130779	0.560484	-1.00185	-0.549181	-0.0697858	0.76349	1.98958	0.841223	-0.328926	0.0985557	-0.778461	0.00761755	-0.998213	-1.00185	-0.734664	2.043
15	2.14906	-0.105642	-0.0338049	-0.74694	-0.927372	0.536158	0.215223	1.49	-0.553335	-0.232594	-0.747862	3.2192	1.33332	-0.282212	-0.471897	-0.701436	-0.99222	-0.99222	-0.747862	0.281818	0.726308	-0.39601	-0.99222	-0.150362	-0.681432	3.26869	-0.272031	-0.387894	-0.96985	-0.652226	-0.354055	0.0614276	1.35847	-0.736953	-0.535139	-0.825304	-0.747862	-0.74694	2.75742	1.53369	0.60025	1.21188	-0.469379	-0.8809	-0.0883389	-0.653472	-0.976942	-0.99222	1.82783
27	1.72357	1.1976	-1.05159	-0.483563	-1.05159	0.355464	-0.0895841	2.86056	-0.746297	0.464813	-0.752351	0.358422	-0.452123	0.212805	0.134348	-0.453863	-0.752351	-0.753277	-0.753098	0.439024	0.691195	-1.05159	-0.42684	-0.752351	-0.752942	1.07385	1.63105	-0.887047	0.387481	0.43423	0.789809	-0.459169	1.88695	-1.05159	-0.224028	-1.05159	-1.05159	-0.410909	2.08442	1.34343	1.26679	-0.15388	-0.468361	-0.752351	0.392046	-1.01288	-0.981703	-1.05159	3.20357
21	1.90413	0.652374	-0.0722338	-0.721399	-0.930286	-0.456698	-0.303088	1.29055	-0.684857	0.279836	-0.59989	4.18603	1.34822	-0.119189	0.0258516	-0.302491	-0.930286	-0.930286	-0.748418	0.655152	0.971869	-0.503925	-0.930286	-0.514649	0.098272	3.56241	-0.641101	-0.623216	-0.306095	-0.721399	-0.545587	0.310003	1.0135	-0.721399	-0.640384	-0.721399	-0.721399	-0.930286	4.48262	0.479712	-0.192756	0.036388	-0.351155	-0.681712	-0.350263	-0.929873	-0.740522	-0.874851	0.549243
15	2.75202	1.10856	-0.552997	-0.71391	-0.919826	-0.0511151	-0.13192	1.4955	-0.139353	-0.70704	-0.581025	2.49244	0.17491	0.0516901	-0.0268007	-0.920877	-0.921665	-0.921665	-0.67875	0.450838	1.68673	-0.921665	-0.921665	-0.787482	-0.43734	4.04964	-0.0885228	0.0946279	-0.501442	-0.719057	-0.504256	0.356154	1.33589	-0.330903	-0.535944	-0.806905	-0.485149	-0.713373	3.35257	1.38627	0.470435	-0.371487	-0.71296	-0.909872	-0.340776	-0.921665	-0.681281	-0.811058	1.50018
33	2.0102	1.0344	-0.85012	-0.913362	-0.404819	0.347118	-0.379357	2.40406	-0.633188	-0.0413709	-0.872568	0.694174	0.262689	0.466391	-0.889371	-0.617036	-0.872568	-1.11672	-1.14132	0.368641	0.309119	-0.351867	-0.863063	-0.342362	-0.825091	2.27349	0.774822	-0.604224	0.631296	-0.459427	-0.179519	0.707373	1.4376	0.813068	-0.916622	-0.889371	-0.609462	-1.05196	1.75616	1.80385	1.25093	-0.483968	-0.50123	-0.284003	-0.310918	-1.06551	-1.14132	-0.872568	1.54641
3	1.57354	0.9019	-1.06255	-1.06255	-0.788084	0.938504	-0.214552	1.33124	-0.949812	0.770074	-1.06255	0.338812	-0.236727	1.55995	-0.838502	-0.305689	-0.498105	-1.06255	-1.06255	-0.17075	1.60766	-0.407442	-1.06255	-0.407442	-0.788084	1.47255	1.82767	-1.06255	1.00357	-0.262202	0.699832	0.331512	1.52223	-0.215982	0.0148302	-0.527598	-0.5143	-0.499631	3.27594	1.31292	0.458498	0.155454	-0.784825	-0.955132	-0.788084	-1.06255	-1.06255	-0.790501	3.38152
27	1.96547	0.0932756	-1.14804	-0.620932	-1.14723	-0.0186206	0.460449	1.55085	-1.14804	1.40529	-1.14804	0.228832	-0.689042	0.265896	-0.539212	-1.14804	-0.361671	-1.14804	-1.14804	0.102593	2.07769	-1.14684	-1.14804	-0.88455	-1.13915	0.933744	1.15341	-0.0940741	-0.425914	-0.609466	0.425223	-0.24243	1.26346	-0.591359	-0.621738	-1.13721	-0.465798	-0.228815	1.56772	1.77794	1.09203	-0.356714	-0.09437	-0.624641	-0.293448	-0.625163	-0.891381	-1.14804	3.16375
9	1.52097	1.38197	-0.452766	-0.897508	-1.13986	0.26156	-0.216265	3.35675	-0.547907	0.274078	-1.13887	2.08673	1.61204	-0.546537	-0.877807	-0.357392	-0.615304	-0.877584	-1.12176	0.496492	1.94168	-0.902654	-0.831251	-0.877584	-0.640375	2.34436	0.0535764	-0.840794	-0.43674	-1.03213	0.181521	0.402936	0.916558	-0.470487	-0.672598	-1.13986	-0.82029	-0.741266	3.26416	0.495547	0.405756	0.0975134	0.191662	-0.834591	-0.0967615	-0.621266	-0.344964	-0.877584	1.6773
3	1.34163	-0.135038	-1.05799	-1.05799	-0.309351	-0.469679	0.686532	1.74873	-0.497134	1.39058	-0.533901	0.329113	-0.503544	0.414629	-0.511924	-1.05799	-1.05799	-1.05799	-1.05799	-0.0868742	1.49525	-1.05799	-0.794954	-0.818164	-1.05799	0.0238973	2.92359	-1.05799	0.654332	-1.05799	0.347606	0.924112	1.59985	0.0237475	0.272927	-0.794954	-0.716233	-0.793757	1.88169	1.92451	1.00524	-0.132465	0.144234	-1.05733	-0.451298	-0.864759	0.0150043	-0.794954	2.16968
27	2.13613	0.108907	-0.847562	-0.931786	-0.73684	1.44616	0.411552	0.875652	-0.736649	0.47503	-0.490863	0.266637	0.0333934	0.470897	-0.0650949	-0.243648	-0.752219	-0.736722	-0.982817	0.637075	1.74296	-0.982817	-0.929084	-0.901996	-0.507978	1.89412	1.49557	-0.982817	0.624486	-0.802118	0.302992	0.780549	1.88671	-0.277077	1.34949	-0.876958	-0.0691635	-0.88178	2.16121	2.32383	1.0172	-0.738696	-0.663225	-0.490863	-0.706611	-0.982817	-0.49303	-0.73684	2.0827
33	2.06458	-0.194699	-0.499009	-1.1014	-0.806309	-0.743524	0.141425	1.09821	-0.214353	0.985104	-1.10453	1.45897	-0.0696732	0.126878	-0.411016	-0.853967	-1.10481	-0.57571	-1.10481	0.158141	0.968021	-0.205368	-0.853967	0.296317	-1.10481	3.346	0.804514	-0.853967	0.48725	-0.202471	-0.0503171	0.00611567	1.26798	-0.129629	0.0340923	-1.10481	-0.886414	-0.448175	2.15469	1.61573	1.00065	0.313596	-0.718091	-0.802188	-0.172789	-0.394927	-0.853967	-1.10469	1.3867
9	2.39095	0.838008	-0.530497	-0.766137	-1.03055	-0.145378	-0.302937	2.64528	-0.662441	0.648357	-0.791699	2.53311	0.56508	0.197907	-0.38488	-0.431989	-1.03791	-1.03763	-1.03772	0.831092	1.79303	-0.999663	-1.03791	-0.500155	-1.03791	2.66874	0.13156	-1.02472	-0.214517	-0.588971	-1.03791	0.606553	1.31221	-0.284907	-0.226881	-1.03791	-0.619773	-0.744929	2.77354	1.62304	0.786196	-0.389359	-0.409607	-0.533923	-0.03598	0.0620983	-1.03791	-1.02637	1.25397
15	1.48013	0.0964181	-0.485644	-0.848073	-0.479226	-0.452855	0.130946	1.3782	-0.231678	-0.0919264	-0.773807	1.83932	0.0136894	0.411734	-0.284451	-0.726774	-0.974323	-0.974323	-0.974323	0.245985	1.42798	-0.726774	-0.722962	-0.726774	-0.974323	4.07798	0.480073	-0.974323	0.193691	-0.974323	-0.0959221	0.595548	1.47463	-0.0498245	-0.219617	-0.974323	-0.7349	-0.274452	3.44686	1.76941	0.779995	-0.184123	-0.172235	-0.708313	0.30403	-0.961711	-0.120867	-0.805228	2.59884
21	2.87692	1.17665	-0.421812	-0.453832	-0.749266	0.142758	-0.154878	2.6303	-0.885064	0.283205	-0.749266	1.90972	0.00303018	0.408302	0.0917984	-0.791379	-0.987658	-0.987658	-0.987658	0.520565	1.49366	-0.987658	-0.749266	-0.987658	-0.987658	2.47293	0.0611048	-0.757091	-0.154962	-0.987658	-0.788343	0.342145	1.7018	-0.979833	0.203651	-0.749266	-0.510874	-0.272481	1.61174	1.32906	0.736741	-0.370054	-0.175652	-0.749266	0.0164897	-0.829126	-0.451468	-0.749266	1.27791
33	1.92901	1.18985	-0.584277	-0.761495	-0.52644	-0.00291915	0.508221	2.43484	-0.779489	0.426781	-1.05423	1.92972	-0.0151447	0.234573	-0.952543	-0.386234	-0.940664	-1.05423	-0.563456	-0.00538288	0.732378	-0.539885	-0.576578	-0.790337	-0.803782	3.5837	-0.174324	-0.52644	-0.279565	-0.847858	-0.533111	0.204905	1.55252	-0.362423	-0.288969	-1.05423	-0.687713	-0.790337	2.58271	0.680568	0.778658	0.129446	-0.052798	-0.52644	-0.20889	-0.926792	-1.05423	-1.05423	2.99676
3	1.6615	0.278044	-0.688137	-0.950753	-0.687479	1.06179	0.552735	1.79059	-0.601151	0.364997	-0.950753	0.42895	-0.662372	-0.12581	-0.950753	-0.950753	-0.419449	-0.687479	-0.950753	0.168823	1.73366	-0.950753	-0.950753	-0.744991	-0.43389	0.393974	2.81255	-0.950753	1.44737	-0.950753	0.538272	0.62196	1.39322	-0.685493	-0.422459	-0.950753	-0.950753	0.593736	2.43741	1.4933	0.760383	-0.474225	0.00442846	-0.429532	0.227098	-0.950753	-0.379148	-0.941069	2.12094
27	1.59793	0.123714	-0.538086	-0.310929	-0.779471	0.528749	0.0240468	3.25735	-0.754914	-0.0925121	-1.04772	0.962356	-0.779471	0.0939291	-0.606037	-0.642666	-0.704769	-1.04772	-0.779471	-0.238117	1.14553	-0.241965	-1.04772	-0.511225	-0.511225	2.68564	1.23104	-0.967438	0.609364	-0.52733	0.0765205	-0.306527	1.54694	-0.252739	-0.397432	-1.04772	-0.765805	-0.759083	2.52507	1.30057	1.25005	-0.779471	-0.0401856	-1.04751	-0.773799	-1.02086	-0.537451	-0.779471	2.42402
9	1.12707	1.64657	-1.00682	-1.09147	-0.825058	1.21459	0.289259	2.8953	-0.558253	-0.499449	-1.08165	0.649422	-0.702076	0.226757	-0.965054	-0.462832	-0.557244	-1.09147	-1.09147	0.439719	0.951849	0.482799	-0.229773	0.72546	-0.824359	2.31856	1.09071	-1.09147	0.0317916	0.522541	1.02989	0.240944	1.39432	0.0838284	-0.569484	-0.837968	-0.848813	-0.303738	2.51254	1.07775	0.708825	0.428347	0.129179	-0.824359	0.0138995	-0.824359	-0.118818	-0.824359	2.97211
15	2.92542	0.186871	-0.52361	-0.52361	-0.96805	1.15115	0.0146614	1.37534	-0.70316	0.11664	-1.0059	1.81416	0.851215	0.638102	-0.497364	-0.765669	-1.00773	-1.00773	-0.756765	0.924217	1.16078	-1.00773	-0.334311	-0.0561971	-0.532514	3.21418	0.359961	-1.00773	-0.36317	-1.00773	-0.149666	-0.540654	1.71267	-1.00773	0.224304	-0.765669	-0.46329	-0.661497	2.86284	1.72421	0.574893	-0.192996	-0.317505	-0.552421	-0.034433	-1.00066	-1.00712	-1.00773	0.914373
21	2.92375	0.680855	-0.482259	-0.708779	-0.990814	0.198222	-0.125677	0.857609	-0.424564	0.29963	-0.962248	2.64129	0.937931	-0.133095	-0.986644	-0.751123	-0.88753	-0.750819	-0.70297	-0.163919	1.1749	0.206618	-0.990814	-0.353341	-0.19086	4.89491	-0.245293	-0.747556	-0.264974	-0.934765	-0.339187	0.196168	1.23001	-0.0305982	0.0717361	-0.990814	-0.989511	-0.750935	2.56156	0.208852	0.532786	0.175801	-0.226538	-0.510825	-0.28309	-0.990814	-0.545318	-0.826879	2.1078
3	2.1211	0.547368	-1.00236	-0.46175	-0.734431	0.581236	0.435054	0.817472	-0.958948	0.965338	-0.734431	0.746662	-0.457491	0.299269	-0.0199001	-1.00236	-0.474331	-0.469245	-1.00236	0.284365	1.6498	-1.00236	-1.00236	-0.958439	-1.00236	1.20521	3.40854	-1.00236	0.794082	-0.931255	0.54717	-0.392874	1.49201	-0.0835737	-0.790424	-1.00236	-0.577569	-0.466504	0.756101	1.60431	1.22715	-0.466644	-0.00887244	-0.756201	-0.0303896	-1.00236	-0.734431	-0.734431	1.61668
21	3.37696	1.19665	-0.924507	-0.726292	-0.742203	-0.234328	-0.510553	0.7728	-0.502122	-0.0239237	-0.53589	3.62259	1.15875	-0.322059	-0.186695	-0.956847	-0.726292	-0.956847	-0.956847	0.628318	0.688616	-0.9451	-0.726292	-0.770095	-0.799359	3.40788	-0.214559	-0.520935	-0.499774	-0.542753	-0.520676	0.659454	1.13805	-0.602547	0.164904	-0.726292	-0.646717	-0.673648	2.68173	0.843536	0.311081	-0.23485	-0.273662	-0.631589	-0.35522	-0.495737	-0.726292	-0.956847	1.61906
Condition	Left
28	1.85998	0.0313535	-0.511652	-0.318372	-0.76818	-0.768664	1.18178	1.76351	-1.02803	0.325766	-0.769838	1.54507	-0.0474191	0.167979	-0.345447	-0.513926	-0.926977	-1.02803	-0.911807	3.17615	0.501277	-0.937512	-0.769838	-1.024	-1.02803	2.74028	-0.755249	-1.02803	0.262262	-0.343547	-0.323723	0.228187	1.08979	0.284267	-1.02803	-0.752019	-0.941534	0.47029	2.34656	0.700956	0.759706	0.846551	-0.04599	-1.02803	0.0740228	-0.769838	-0.514363	-0.769446	2.25483
22	3.36971	0.319162	-0.94856	0.12792	-0.203649	-0.47623	0.520589	2.78861	0.0440501	1.39831	-0.301357	1.7648	-0.520053	0.316251	-0.518692	-0.522896	-0.94856	-0.94856	-0.918499	2.00858	2.15192	-0.94856	-0.910701	-0.948393	-0.731333	1.76373	-0.517508	-0.94856	-0.0269673	-0.94856	-0.284273	-0.160573	1.28067	-0.617225	-0.494209	-0.569985	-0.94856	-0.117829	0.689572	0.874344	0.783113	-0.859091	-0.522849	-0.784298	-0.123736	-0.305862	-0.791122	-0.583039	1.21296
34	2.96895	0.276691	-0.93899	-0.574524	-0.299489	-0.353498	-0.116212	-0.0878078	0.190239	1.70092	-0.70661	2.604	0.212865	0.370812	0.177857	-0.93899	-0.93899	-0.93899	-0.925701	1.65359	1.88063	-0.88407	-0.571351	-0.773275	-0.703831	2.58651	0.126274	-0.93899	0.0934346	-0.93899	-0.565692	-0.0448498	0.861025	-0.653903	-0.703831	-0.93899	-0.93899	-0.419551	1.73417	0.734208	1.59928	-0.517515	-0.0711055	-0.340875	-0.438392	-0.684193	-0.468671	-0.462078	0.705956
10	2.92029	0.679703	-0.315478	-0.5783	-0.83144	-0.633641	0.677144	2.5527	0.322732	1.70283	-1.08981	1.56374	-0.832415	-0.553984	-0.573073	-0.803202	-0.83144	-1.08981	-0.965084	2.25612	1.29413	-0.23034	-1.08981	-0.645954	-0.83144	2.46843	-0.0568503	-1.08981	0.129116	-0.471954	-0.0597202	0.197471	1.06506	1.06679	-1.08981	-0.895823	-0.846514	-0.698876	1.3825	0.849614	0.935628	0.752376	-0.383272	-0.573073	0.185873	-0.832415	-0.0658435	-1.08981	1.70225
16	2.95913	0.475128	-0.947849	-0.760972	-0.517152	-0.95153	0.794582	2.29551	-0.760698	1.42172	-0.760972	2.07047	0.0450509	-0.233639	-0.486073	-0.511121	-0.89485	-1.00479	-1.00479	2.73402	1.27905	0.10102	-1.00479	0.10102	-1.00479	2.41264	-0.562552	-0.751128	-0.182882	-0.760972	-0.629394	0.105059	1.1775	0.2336	-0.449776	-1.00479	-1.00479	-0.670207	1.17108	0.401137	1.41317	0.17955	-0.387935	-0.61018	-0.285456	-0.525156	-0.0329521	-1.00479	1.87505
4	1.74084	0.367062	-0.785256	-1.02987	-0.108554	-0.780906	0.898948	3.62318	-1.02987	0.59987	-0.979983	0.240535	-0.731822	0.165425	-0.18327	-0.569534	-1.02987	-1.02987	-0.77811	2.20539	1.29641	-0.296037	-1.02987	-0.0514272	-1.02987	2.31168	1.14006	-1.02987	0.641558	-0.541403	-0.286063	0.400046	1.42986	0.0865488	-1.02492	-0.540646	-0.72813	-0.456596	1.84741	1.21773	1.32708	0.46614	-0.530167	-1.02987	-0.441814	-0.627104	0.108569	-0.825353	1.21471
4	3.05089	-0.166952	-0.733509	0.0691225	-0.733981	-0.916677	1.34981	1.15702	0.17324	0.295991	-0.633819	0.792027	-0.972488	0.22855	-0.147745	-0.548876	-0.972488	-0.972488	-0.709777	2.47137	1.13644	-0.972488	-0.972488	-0.733509	-0.677698	0.406855	1.78144	-0.972488	1.18804	-0.495127	0.128302	1.04048	1.68332	0.210456	-0.108837	-0.972488	-0.969239	-0.466085	0.669261	1.45723	1.23601	0.68079	-0.543264	-0.745685	-0.414837	-0.733509	-0.173548	-0.972488	2.08647
22	3.78328	0.282411	-0.947288	0.12294	-0.749162	-0.722002	0.626875	2.46535	0.585131	0.73353	-0.947288	1.08269	-0.467172	0.192597	0.689492	-0.0417686	-0.947288	-0.947288	-0.265309	1.6061	1.18708	-0.947288	-0.524522	-0.732808	-0.947288	0.482349	0.267787	-0.742726	0.527715	-0.947288	-0.17455	-0.72565	1.24446	-0.394804	-0.267996	-0.941395	-0.899679	-0.087387	1.29045	1.4583	0.799311	-0.244173	-0.719962	-0.719962	0.536958	-0.515144	-0.454559	-0.947288	1.34765
34	3.65138	-0.340925	-0.98519	-0.98519	-0.628567	-0.525536	0.786647	1.36761	-0.670248	-0.0476363	-0.591227	1.5399	-0.200637	0.973334	0.262823	-0.738631	-0.98519	-0.98519	-0.744986	1.91768	1.65404	-0.98519	-0.743159	-0.752008	-0.98519	0.287537	0.466602	-0.98519	0.746232	-0.98519	-0.520862	0.396029	2.18665	-0.265703	-0.98519	-0.743348	-0.98519	-0.0155478	1.64887	0.994482	1.16267	0.221673	-0.98519	-0.98519	-0.0559912	-0.641131	-0.688163	-0.98519	1.11952
28	2.64436	0.332872	-0.811543	-0.503006	-0.779424	-0.568171	0.495046	2.67693	-0.147683	2.00593	-1.0553	1.09717	-0.521737	-0.519583	-0.513969	-0.271283	-0.291933	-1.0553	-0.799838	2.81788	0.424587	-0.506553	-0.89982	-0.778378	-0.544376	2.47811	-0.544253	-0.799838	-0.295049	-0.799838	-0.441754	0.148246	1.4559	0.905544	-0.634669	-0.291999	-0.885415	-0.557779	2.59318	0.878889	0.984833	-0.202984	-0.0373723	-0.528975	-0.287751	-0.294773	-0.277977	-0.297299	2.01619
10	3.04996	0.671328	-0.900123	-1.02878	-0.53625	-0.348369	1.09617	1.83606	-0.51472	0.65472	-0.778334	1.61164	-0.0633646	0.055236	-0.282873	-0.527476	-1.03323	-1.03323	-1.03323	3.37539	0.718342	-0.340991	-1.03323	-0.823995	-0.535308	2.28896	-0.103846	-0.849251	-0.149051	-1.01232	-0.820309	-0.0213732	1.14181	1.04973	-0.502538	-0.988988	-0.782789	-0.395239	1.13697	1.25973	1.27898	0.152929	-0.780704	-0.797615	0.0691492	-0.452205	-0.0926096	-0.782789	1.98579
16	2.87927	0.0311044	-0.604901	-0.854746	-0.750485	-0.234985	1.14806	1.16733	-0.353451	1.5014	-1.10459	0.40338	-0.141499	0.598205	0.411711	-0.357298	-0.96721	-1.10459	-0.355055	1.91227	0.766786	-1.10459	-0.362354	-0.854746	-0.862045	1.16827	0.124571	-0.82744	1.03429	-0.860477	-0.632207	-0.199328	1.44893	0.613869	-1.10459	-1.09047	-0.854746	0.222601	1.0871	0.85159	0.922543	-0.180046	-0.854746	-0.553951	0.088683	-0.571916	-0.0581371	-0.882053	1.84968
4	2.35133	0.252171	-0.781776	-0.198035	-0.66849	-0.324192	0.521074	0.966935	-0.3782	0.421429	-0.478138	0.338543	-0.822552	0.961168	0.00377628	-0.791016	-0.899684	-0.899684	-0.899684	2.29868	1.02109	-0.899684	-0.437875	-0.899684	-0.899684	-0.600849	1.8864	-0.706388	1.38474	-0.899684	-0.222319	-0.592894	2.17664	-0.230811	-0.437297	-0.47239	-0.899684	-0.201614	1.34834	1.72629	1.12712	0.53166	-0.899684	-0.429073	-0.226111	-0.467253	0.130672	-0.899684	1.98665
16	3.26476	0.0744132	-0.751341	-0.460917	-0.317887	0.303402	0.578168	1.55854	-0.0246077	0.235051	-0.557537	0.313546	-0.436211	0.828636	0.370631	-0.74924	-0.972004	-0.972004	-0.972004	2.25737	1.29903	-0.965557	-0.751341	-0.965557	-0.972004	0.596255	0.461793	-0.962933	0.874895	-0.972004	-0.751341	0.258094	1.48699	-0.970586	-0.0773977	-0.972004	-0.902071	0.0459896	1.32602	1.68769	0.969484	0.3265	-0.725076	-0.139984	-0.0938649	-0.972004	-0.765152	-0.757539	1.70812
22	2.73703	0.370482	-0.559185	-0.515487	-0.628771	-0.967423	1.28255	1.76333	-0.268917	0.0719715	-0.760955	1.31408	-0.515606	-0.146758	-0.279176	-0.750822	-0.935156	-1.00898	-1.00328	2.00331	0.281764	-0.569494	-0.79974	-0.816183	-0.515606	2.26414	0.577832	-0.269681	0.801223	-0.873337	-0.488224	0.33146	1.34326	0.343918	-0.209486	-0.516945	-1.00898	-0.351314	2.02107	1.018	1.12351	0.18746	-0.369483	0.203859	0.127764	-0.971538	-0.123558	-0.995043	2.69607
34	2.15222	1.19241	-1.10547	-0.315158	-1.10547	-0.585093	1.43301	3.31381	0.513844	1.56036	-0.842034	0.240762	-0.576275	-0.0359862	-0.117204	-0.117472	-0.579411	-1.10547	-0.842034	1.26431	0.155604	-0.578596	-1.04395	-0.795496	-0.607388	1.84985	0.962424	-1.10547	0.22157	-0.0607458	0.430622	-0.000273427	1.3628	-0.403835	-0.377518	-0.577705	-0.671708	-1.0788	1.4315	0.547814	1.04398	0.881654	-0.578596	-0.703192	0.0745383	-0.791339	-0.261437	-1.10547	2.67199
10	3.35803	0.26856	-0.710886	-0.760768	-0.431368	-0.994171	1.24893	2.71018	-0.449573	0.423178	-0.986788	1.06517	0.306657	0.216671	-0.111032	-0.743129	-1.00538	-1.00538	-0.760768	2.57698	0.663859	-0.79508	-1.00538	-0.550468	-1.00538	2.45031	0.0179687	-0.760768	0.128999	-1.00157	-0.227226	-0.224523	1.5822	0.761759	0.426152	-0.534748	-0.517692	-0.683308	2.67342	1.27733	1.02503	-0.0750052	-0.517485	-0.516157	0.0818573	-0.991557	0.0298265	-1.00538	1.77455
28	3.02689	0.29065	-0.481987	-0.953058	-0.725254	-0.536994	0.70273	2.09043	-0.387373	1.02911	-0.925023	2.01101	0.408954	-0.585242	0.0301772	-0.291201	-0.953058	-0.953058	-0.953058	2.84944	1.61737	-0.720306	-0.717522	-0.702405	-0.953058	2.41925	-0.478319	-0.953058	0.444301	-0.953058	-0.202027	-0.276353	1.48997	0.471272	-0.495296	-0.480967	-0.953058	-0.426444	2.68393	0.612726	0.685292	0.0199746	-0.380622	-0.715113	-0.195904	-0.515944	0.0656318	-0.953058	0.867653
22	2.72434	0.65959	-0.720552	-0.378165	-0.899889	-0.458111	0.62774	1.92627	-0.202899	0.615437	-0.775893	2.10777	-0.105154	0.339931	0.17086	-0.594686	-1.00091	-1.00091	-0.327611	1.61036	-0.0541124	-1.00091	-1.00091	-1.00091	-0.983856	4.12801	0.0789377	-1.00091	-0.180664	-0.901674	-0.776305	-0.329295	1.09628	0.532507	-0.552045	-0.635701	-1.00091	-0.85266	2.43267	0.906346	0.692976	0.12999	-0.332151	-0.738916	-0.108995	-1.00091	0.2218	-0.895423	2.06825
34	2.34274	0.56061	-0.992865	-0.702304	-1.05943	-0.761588	1.52696	2.78203	-0.193602	0.603485	-1.01355	0.613244	-1.06027	-0.509382	-0.462969	-1.06027	-1.06027	-1.06027	-0.248764	1.08284	0.750554	-0.729103	-0.793448	-0.800889	-1.06027	1.13416	0.191257	-0.52165	0.952611	-0.430187	-0.00762461	0.206106	1.28976	0.0366739	0.465866	-0.249601	-1.06027	-0.185591	1.91685	1.38244	0.794469	-0.00832039	-0.637532	-0.679495	0.139286	-1.06027	-0.776973	-0.789769	1.82461
28	2.71197	0.80828	-0.718133	-0.718133	-0.655282	-0.665015	0.621226	0.965641	-0.661455	0.930727	-0.718133	2.08953	-0.406129	0.271182	-0.483222	-0.509394	-0.945577	-0.945577	-0.804216	2.32554	0.883991	-0.720136	-0.718133	-0.718837	-0.720136	3.14244	-0.321506	-0.945577	0.343483	-0.945577	-0.227284	0.146609	1.41543	-0.0631269	0.578386	-0.361127	-0.945577	-0.706545	2.44619	1.29858	0.955585	-0.0316346	-0.151194	-0.488003	-0.549332	-0.763836	0.0600113	-0.718133	1.43956
10	3.74542	-0.0982491	-0.824654	-0.865887	-0.108635	-0.649946	1.26978	1.83638	-0.604225	0.341996	-0.330486	1.47983	-0.574584	0.0365687	-0.213914	-0.348242	-1.05854	-1.05854	-0.900375	2.8682	1.23142	-1.05854	-0.820699	-1.05854	-0.582853	2.03033	-0.0364847	-0.824815	-0.00270454	-1.05854	-0.779043	-0.169432	1.56955	-0.039767	0.532905	-0.820699	-0.583589	-0.490241	1.29143	1.10953	0.554539	0.0466159	-0.209522	-0.820699	-0.0685648	-0.820699	-0.960847	-0.820699	1.01334
16	3.23852	0.196186	-1.05806	-0.822174	-0.74601	-0.12568	1.16644	0.819547	-0.770887	0.0243745	-0.806624	1.39667	-0.759366	-0.234693	-0.471122	-0.33025	-1.05806	-1.05806	-0.474926	2.06974	0.712072	-0.850189	-0.859921	-0.593565	-1.05806	2.34878	0.167635	-0.801432	0.296659	-0.397466	-0.456825	0.560467	1.26722	-0.0934523	-0.276866	-0.801432	-1.05806	-0.544167	2.47053	0.924856	0.92616	-0.157693	-0.801432	-1.05806	-0.308566	-0.545198	0.187055	-1.05806	2.02668
4	3.83989	-0.0593192	-0.752495	-0.655189	-0.0504804	0.0212392	0.542638	1.41178	0.371213	1.57137	-0.74307	0.384342	-0.0942033	0.598068	-0.47876	-0.380864	-0.935502	-0.940589	-0.940589	2.83463	0.729111	-0.940589	-0.940589	-0.699644	-0.747518	0.824206	1.23846	-0.939165	0.861113	-0.940589	-0.938916	0.2083	1.72376	-0.920288	-0.220016	-0.940589	-0.559633	-0.0252218	0.382894	1.42711	0.87225	-0.857989	-0.940589	-0.49708	0.0235947	-0.528185	-0.498753	-0.940589	0.887212
16	2.66566	0.718943	-0.836503	-0.584528	-0.374521	-0.576013	1.11628	2.47174	-0.998681	1.19969	-1.08877	1.34212	-0.32153	0.0574624	-0.0940355	-0.0720152	-0.833895	-1.08877	-1.08877	1.8396	0.514949	-0.581633	-1.08877	-0.836503	-0.806736	1.80295	0.485172	-1.08877	0.72566	-1.08877	-0.469079	0.373732	1.58278	0.170914	0.311222	-1.08877	-0.781921	-0.202945	2.23256	1.65312	1.08083	-0.42597	-0.833895	-0.511388	-0.113722	-1.08877	-0.601734	-1.08877	1.14107
34	2.6418	0.655685	-1.09796	-0.27818	-0.426157	-0.218528	1.64375	3.21469	0.00760072	0.577108	-1.01185	1.76423	-0.739449	0.240212	0.0999823	-0.756845	-1.09796	-0.959394	-0.826796	1.80527	1.51496	-0.384652	-0.586896	-0.387432	-1.09518	0.711891	1.06172	-0.829954	0.462615	-1.09796	0.401012	-0.0114903	0.83163	-0.606308	-0.396123	-0.762805	-1.01172	-0.555793	0.645112	1.39139	1.42286	-0.247687	-0.462864	-1.09796	0.144405	-1.09796	-1.09373	-0.825418	2.43461
22	2.51487	1.24572	-1.04194	-0.649869	-0.780001	-0.762355	1.28463	3.17809	-0.796217	0.193763	-1.04194	1.17838	-0.35801	-0.171752	-0.362154	-0.5554	-1.04194	-1.04194	-0.798208	2.65587	0.757346	-0.0590227	-1.04194	-0.546479	-0.55448	2.39646	-0.790352	-1.04194	0.00773983	-0.798208	-0.341359	0.690082	1.27978	0.170194	-0.31199	-0.591475	-0.55448	-0.753439	1.8167	1.02944	1.3302	0.295182	-0.54446	-0.357058	-0.418367	-1.04194	-0.55448	-0.789667	1.0309
10	2.93402	0.593494	-0.578068	-0.777499	-0.551284	-0.785416	1.4415	2.3247	-0.303177	0.964407	-1.01431	2.08629	0.0545532	0.0245118	-0.665929	-0.77837	-1.02659	-1.02659	-0.402127	2.46688	0.999207	-0.54977	-0.55311	-0.737962	-0.308593	2.32235	-0.521016	-0.813025	-0.12237	-1.02632	-0.727136	0.307254	1.98007	0.862135	-0.290706	-0.546607	-0.785416	-0.548244	2.64418	0.590035	0.557864	0.575566	-0.405757	-0.544985	0.0731138	-0.796467	-0.785416	-0.785416	1.27849
4	2.23272	0.634159	-1.06097	-0.515753	-1.06076	-1.04224	0.916312	1.93632	-0.597364	0.924764	-1.02936	0.0537374	-1.05205	-0.270583	0.220092	-1.06097	-1.06097	-1.06097	-0.516127	0.901296	0.863385	-0.514719	-1.06097	-0.517499	-1.05819	2.00773	0.996284	-1.06097	0.819747	-0.987383	0.697187	-0.259646	1.87969	0.0287563	-0.192388	-0.789773	-0.517804	-0.784403	2.43408	1.63532	1.37878	-0.574079	-0.112565	-0.800729	-0.256253	-0.789236	-0.781278	-0.789236	2.67334
28	3.64252	0.170493	-1.00122	-0.124822	-1.00122	-0.43733	0.809787	1.32558	0.112046	0.198583	-0.779807	1.87602	-0.1868	0.411362	0.00968099	-0.403245	-1.00122	-1.00122	-1.00122	2.49505	1.88739	-1.00122	-1.00117	-0.779807	-0.573675	2.07726	-0.0828709	-0.892727	0.0297255	-1.00122	-0.424688	0.37604	1.81093	0.192588	-0.772598	-1.00122	-1.00122	-0.0674591	1.62896	0.923891	0.638791	0.0635778	-0.838566	-0.647601	-0.101663	-0.842264	-1.00122	-1.00122	1.73774
4	2.39012	-0.421274	-0.760333	-0.265362	-0.76168	-0.761958	1.1355	1.92943	-0.513304	0.650951	-0.620373	0.128447	-0.76168	0.241329	-0.136602	-0.513811	-1.00974	-1.00974	-1.00974	1.98738	0.665688	-1.00974	-0.76168	-0.917398	-1.00974	0.671916	2.27347	-1.00974	0.957886	-0.819612	0.280022	0.648968	1.49821	-0.400752	-0.0123023	-0.76168	-1.00974	0.0918041	2.04043	1.54168	1.06529	-0.0961609	-0.149864	-1.00974	-0.168783	-0.775697	-0.32017	-1.00974	2.39727
16	3.02218	-0.206667	-0.919982	-0.0923426	-0.336378	0.304591	0.873026	3.31792	-0.56465	-0.00499499	-1.01535	1.4486	-0.457762	0.486416	0.585381	0.327112	-1.01642	-1.01642	-0.971848	1.8112	0.813534	-0.719598	-0.78164	-0.710962	-0.551037	2.00122	1.09319	-0.546862	0.139556	-1.01535	-0.556175	0.536233	1.71114	-0.220536	-0.00567311	-0.764649	-0.919982	0.133701	1.60624	1.63623	0.93817	0.35084	-1.01402	-0.554569	0.340926	-0.78164	-0.104088	-1.01642	1.85011
34	2.91428	0.157308	-0.865917	-0.606358	-0.752755	-0.35143	1.2956	2.30523	0.105813	1.29646	-0.80584	1.06655	-0.35143	-0.850317	-0.211385	-0.784391	-1.12316	-1.12316	-0.853412	2.27939	0.941512	-0.260887	-1.12316	-0.064671	-1.12277	1.65197	1.08735	-1.12316	0.533093	-1.12053	0.486277	-0.0947145	1.47518	0.714105	-0.11027	-0.613249	-1.12316	-0.191807	1.19998	0.573285	1.51388	0.163057	-0.604509	-0.601324	-0.36976	-0.566506	0.275465	-1.12316	1.23423
10	3.17234	0.19152	-1.01935	-0.361976	-0.544865	0.61683	0.0411825	0.955491	-0.323866	0.915174	-1.01935	1.15758	0.571758	0.230997	-0.358849	-0.520261	-1.01935	-1.01935	-0.782105	1.82446	2.26531	-0.551755	-0.782105	-0.551755	-1.01935	2.28751	-0.222044	-0.619806	-0.149859	-1.01935	-0.782105	0.476492	1.53894	0.237618	-0.31608	-1.01888	-0.774318	-0.676987	2.1014	0.965703	0.420014	0.0449482	-0.335172	-0.758349	0.0762121	-0.0813086	-1.01935	-0.549085	1.47076
22	2.57941	0.180145	-0.693534	-0.329638	-0.226039	-0.596758	1.15859	2.2011	-0.545524	0.27216	-0.878757	0.598417	-0.882469	0.337112	0.707866	-0.397404	-1.1517	-1.1517	-0.801703	1.5841	0.894498	-1.07002	-0.897595	-0.888506	-1.1517	1.48393	0.813693	-0.878757	1.2015	-0.305798	0.88762	-0.212255	1.41314	-0.208963	-0.692313	-0.722181	-0.605811	0.049447	2.81024	1.28593	0.883634	-0.254061	-0.424168	-1.1517	0.0525445	-0.688035	-0.899502	-0.878757	1.94008
28	2.43724	0.643113	-0.806677	-0.421014	-0.722591	-0.852909	0.578371	1.96072	-0.66617	0.182435	-0.44928	1.3965	-0.291498	0.144373	-0.317425	-0.44406	-1.06824	-1.06824	-0.586729	1.5425	0.821958	-1.06824	-1.06824	-1.0258	-0.896059	2.51481	0.023975	-0.550411	0.205634	-1.01544	-0.269672	0.138382	1.51645	0.123247	-0.291498	-0.550411	-1.04102	-0.300798	3.20172	1.5593	0.963416	-0.0529046	-0.541519	-1.06824	-0.368108	-0.823956	-1.06824	-0.793137	2.38802
34	2.74458	-0.196687	-0.814877	-0.764508	-0.814877	-0.331806	1.41758	0.848971	-1.01231	0.931652	-0.539543	1.73088	-0.571725	-0.187455	-1.02911	-0.16838	-1.06094	-1.06094	-1.06094	2.49997	1.06574	-0.282532	-1.06094	-0.761126	-0.828405	2.64658	-0.177575	-0.671468	0.577908	-1.06094	-0.268314	0.514806	1.41582	0.5147	-0.324336	-0.591342	-0.814877	-0.771409	1.81478	0.648087	1.02381	0.700994	-0.56748	-0.378472	-0.1893	-0.8146	-0.58272	-1.04396	2.13941
28	2.75308	0.946754	-0.868722	0.184167	-0.9464	-0.805224	1.04106	2.50778	-0.521941	1.2712	-0.868722	0.826103	0.812175	0.20218	-0.152055	-0.587072	-1.12828	-1.12828	-0.630842	1.52344	0.560791	-0.607208	-0.868722	-1.09991	-0.607208	2.80605	0.359507	-1.00628	0.53115	-0.868722	-0.261402	0.578507	1.5063	0.0778376	-0.19595	-1.12828	-1.12828	-0.544351	2.60442	1.54582	0.640323	-0.609166	-0.168537	-1.12828	-0.0112206	-1.12828	-0.139687	-0.868722	1.74464
4	3.43506	-0.0835436	-0.783493	-1.01262	-1.00437	0.466582	1.1489	1.15334	0.426355	0.413045	-0.366131	-0.210587	-0.160273	0.431725	0.212608	-0.862699	-0.798997	-1.03147	-0.58892	2.05612	0.148566	-1.03147	-1.03147	-0.652827	-0.287543	0.201	2.05303	-1.03147	1.12	-1.01076	-0.211478	0.428169	1.85328	-0.308251	-0.150697	-1.03147	-1.03147	0.16884	0.324157	2.11085	1.25277	-0.261962	-0.676007	-1.03147	-0.00845308	-0.325293	-0.807646	-1.03147	1.54576
22	3.3667	0.471143	-1.05645	-0.326551	-1.05645	-0.113517	0.770552	1.98104	0.275349	-0.0289285	-0.388743	0.469923	0.0168944	0.180873	-0.398233	0.012083	-1.05645	-1.05645	-0.569852	1.36029	1.3174	-1.05476	-0.570125	-1.05645	-1.03381	0.327806	1.54166	-0.813153	0.538706	-1.05645	-0.560052	0.710477	1.6051	0.0581334	-0.282551	-1.05645	-1.05645	-0.280326	1.30163	1.26623	1.23123	-0.052168	-1.05645	-0.408974	-0.818733	-0.820995	-0.192287	-1.05645	1.54922
10	3.30006	0.521858	-0.849309	-0.581626	-0.373757	-0.288536	0.646824	1.06959	-0.0309072	-0.308662	-1.11328	2.00691	-0.483023	-0.0788458	0.219601	-0.115759	-1.11328	-1.11328	-0.848266	1.66103	1.05527	-1.11328	-0.967193	-1.11328	-1.11328	1.72821	0.253104	-1.11262	-0.217808	-1.11094	-0.0968891	0.605592	1.71718	-0.316246	-0.186895	-0.853697	-0.782023	0.217679	2.35261	1.02449	0.632403	-0.523888	-0.347868	-0.456029	-0.36042	-0.776672	-0.472794	-0.608529	1.82174
16	2.63651	0.83732	-1.09995	-0.356712	-1.09995	0.175932	0.670717	2.63903	-1.02862	-0.812885	-0.727236	-0.112969	-0.686363	0.0605274	0.0353907	0.571295	-1.09995	-1.09995	-0.849771	1.18754	0.315709	0.103051	-0.599587	-0.0995999	-0.849826	2.14335	0.537616	-0.867037	0.315176	-0.807941	-0.00838908	-0.559363	0.989192	0.445294	0.597189	-1.09995	-1.09995	0.156325	2.2707	1.20541	0.83376	-0.111124	-0.430654	-0.349403	-0.138838	-0.722177	-0.379435	-0.599587	2.65844
22	3.30118	-0.0640926	-1.01343	-0.790317	-0.54356	0.290531	1.02213	2.63708	0.262293	1.07742	-1.0136	0.757404	-0.225316	0.0738791	0.425458	-0.070498	-1.0136	-1.0136	-0.789624	1.86756	0.835865	-1.0136	-0.77562	-1.0136	-0.789624	1.69086	0.82746	-0.783817	0.698915	-1.0136	-0.456073	-0.291534	1.32487	-0.379042	-0.531583	-1.0136	-1.0136	0.113098	1.03464	1.60832	0.744769	0.0251005	-1.0136	-1.01238	-0.120741	-0.743949	-0.545143	-0.576162	1.46613
4	2.43742	-0.172158	-0.982404	-0.404647	-0.517976	-0.275927	1.04756	1.32907	-0.389022	1.30391	-0.702978	0.0689757	-0.504158	0.363088	-0.449588	-0.974515	-0.982404	-0.982404	-0.982404	2.00816	0.31605	-0.893	-0.828456	-0.893	-0.982404	0.802685	2.47773	-0.982404	1.17973	-0.982404	0.271883	-0.349016	1.6108	-0.172139	0.619702	-0.888242	-0.982404	-0.600457	2.16593	1.78304	0.942811	-0.353646	-0.457288	-0.637525	0.23385	-0.838316	-0.256727	-0.729458	1.92483
16	2.53281	-0.370787	-0.550279	-0.807977	-0.787327	-0.556846	1.14847	2.1065	-0.162135	0.984879	-1.05525	0.771399	-0.588789	0.121968	0.212027	-0.524243	-1.05525	-1.05525	-0.561824	1.25053	0.736803	-1.05525	-0.807977	-0.807784	-1.05273	1.89162	1.26593	-1.05525	0.793325	-1.05525	-0.313539	-0.387381	1.66814	-0.598115	-0.313228	-1.05525	-1.05525	-0.666987	1.4101	1.14484	0.944115	-0.282053	-0.809741	-1.05525	-0.223588	-0.884786	-0.675993	-1.05525	1.97158
28	2.97177	0.687161	-1.04399	-0.739192	-0.562874	0.360977	0.814084	1.2573	-0.0108614	-0.423064	-0.567895	1.25658	-0.238651	0.201556	-0.690719	-0.494243	-1.08347	-1.08347	-0.82337	1.29538	1.24208	-1.08347	-1.08347	-0.594228	-0.82337	3.34076	0.639118	-0.0430671	0.597764	-1.08347	-0.170088	0.0704057	1.84588	0.174786	0.0414188	-0.82337	-1.08347	-0.757504	1.83085	0.912058	1.02174	0.381361	-0.726545	-0.872787	-0.378589	-1.04399	-1.08347	-0.82337	1.61528
10	2.89754	-0.00597195	-0.374139	-0.249169	-0.936284	-0.854249	0.423999	2.4625	-0.130153	0.602795	-1.11313	1.85866	0.603667	0.146203	-0.448071	-0.667893	-0.866799	-1.11313	-0.698248	1.17115	1.20895	-1.11313	-1.11313	-1.11313	-0.866799	4.01507	-0.317404	-0.62485	-0.2197	-1.103	-0.339988	-0.152393	1.27251	-0.192212	-0.623423	-0.332794	-0.879349	-0.466433	1.65663	1.06424	0.614453	0.398225	-0.137935	-0.505011	-0.157768	-0.524435	-0.48502	-0.901351	1.73985
34	3.22149	0.141095	-1.12092	-0.483457	-1.12092	-0.363821	1.38122	1.42373	-0.517279	1.07837	-0.701293	1.42132	-0.603881	-0.0315171	-0.567079	-0.234106	-1.12092	-1.12092	-0.0894885	0.813941	1.0544	-1.12092	-1.12092	-1.12092	-1.12092	1.70719	1.24318	-0.900747	0.850519	-1.12092	0.270118	0.549497	1.35495	0.402131	-0.0882474	-0.862399	-0.862399	-0.363607	2.10003	1.3078	1.09412	-0.354776	-0.359179	-0.352695	-0.334441	-0.862399	-0.643121	-1.12063	1.12407
28	2.74468	1.2251	-1.00273	-0.954551	-0.49555	-0.123922	0.0525568	1.15787	-0.24196	-0.47016	-0.74914	1.00809	0.512487	0.264661	0.0483889	-0.49555	-0.74914	-1.00273	-1.00273	2.04889	1.80496	-0.665775	-1.00273	-0.919365	-0.49555	3.05756	-0.751735	-0.286758	-0.640005	-1.00177	-0.284241	-0.0743294	1.59729	-0.496183	0.00863312	-1.00273	-0.969929	-1.00273	2.15859	0.849141	0.934863	0.882545	-0.344207	-0.772356	-0.362386	-0.518418	-1.00273	-1.00273	2.32723
4	2.57255	0.0419631	-0.97101	-0.515907	-0.384475	-0.0560557	0.700545	0.416303	-0.741794	1.96951	-0.97101	-0.0238016	-0.425067	0.971956	0.140122	-0.515141	-0.741904	-0.97101	-0.97101	1.60346	1.33484	-0.97101	-0.742356	-0.766943	-0.749424	-0.191236	2.22784	-0.741904	1.30273	-0.970753	-0.207887	-0.693484	2.15862	-0.97101	-0.285531	-0.97101	-0.741904	-0.011671	2.28376	1.60258	0.824447	-0.199279	-0.97101	-0.347607	0.0412236	-0.566481	-0.97101	-0.512797	1.28413
22	2.87476	0.263474	-0.759013	-0.911519	-0.815849	-0.258003	0.722027	2.27172	-0.0792354	0.327028	-0.762208	0.546549	-0.505376	0.890143	-0.27901	-0.594276	-0.763307	-1.00469	-1.00469	1.9274	0.827398	-1.00469	-0.940634	-1.00469	-0.792038	1.62213	1.14964	-0.776947	1.09091	-1.00469	-0.14313	0.164621	1.5797	-0.503573	0.223495	-1.00469	-0.763307	-0.106804	1.17701	1.95252	1.13645	-0.97347	-1.00469	-0.722673	-0.243705	-0.527457	-0.7676	-0.785405	1.61709
16	2.26119	0.7486	-0.594623	-0.900745	-1.18524	0.288167	1.32229	3.64514	-0.350381	1.35866	-0.900745	0.675663	-0.416927	0.234029	-0.0675421	0.0247826	-0.900745	-1.18524	-1.18524	1.63073	0.79502	-0.451127	-1.18502	-0.461592	-1.18524	1.11002	0.980317	-0.400421	0.730693	-0.305247	0.619914	0.734817	1.6628	-1.05718	-0.459928	-1.18524	-0.616246	-0.0584923	1.39949	1.27409	1.05862	0.444902	-0.452822	-0.393895	0.0949473	-0.958762	-1.18524	-1.18524	1.41536
34	2.51401	0.506702	-0.842143	-0.414477	-0.702904	-0.0226814	0.537029	1.69396	-1.10853	0.2407	-1.05421	1.00033	-1.108	0.0921837	-0.500373	-0.58197	-1.10853	-1.10853	-1.10853	1.77425	1.17323	-1.10708	-1.10853	-1.10708	-1.10853	2.44856	0.372849	-0.762421	0.626064	-0.713532	-0.314099	0.69667	1.55739	0.326925	0.437961	-0.483314	-1.10853	-0.638119	1.46429	1.12632	0.955132	-0.624206	-0.862389	-0.804777	-0.289872	-0.842143	-0.246347	-1.10853	2.53925
10	2.6487	0.89025	-0.539485	-0.715417	-1.06262	-0.982477	0.736639	1.11356	-0.620071	1.67795	-1.06262	1.80255	0.581158	-0.142205	0.194751	-0.551293	-1.06262	-1.06262	-1.06262	1.63417	1.20765	-0.593338	-0.53655	-1.06262	-0.119864	4.28015	-0.129438	-0.804954	-0.240856	-0.871516	-0.284933	0.0616856	1.38552	-0.317177	-0.106317	-1.06262	-1.06262	-0.454585	2.00245	0.402105	0.799827	-0.333847	-0.156913	-0.454553	0.0397144	-0.546168	-0.803356	-0.805011	1.69782
16	2.66711	0.776305	-0.768566	-0.872619	-0.522283	0.183761	0.56154	1.88481	-0.170469	0.987648	-0.943786	1.35825	0.171777	0.37867	-0.674133	-0.807859	-1.013	-1.013	-1.013	1.44285	0.961338	-1.013	-1.013	-1.013	-1.013	1.85581	0.666202	-0.76764	-0.180216	-0.930529	-0.0408064	-0.0603032	1.01865	-0.969041	-0.754994	-1.013	-0.76764	-0.667571	1.00408	1.51895	1.1509	-0.233177	-0.181173	-0.579584	-0.27468	-0.031569	-1.013	-0.556699	2.37857
4	2.91277	-0.0489579	-0.336247	-0.512888	0.206702	0.53604	1.04697	1.50404	-0.0858711	0.349774	-0.807028	0.302912	-0.300739	0.557199	0.408979	-0.670539	-1.06017	-1.06017	-0.553883	1.68599	0.960976	-1.06017	-0.807028	-0.807028	-0.939812	0.771569	1.98965	-0.878436	1.45997	-1.06017	-0.293344	-0.0924266	2.12523	-0.434344	-0.205004	-1.06017	-1.06017	-0.0244069	1.57493	1.80901	0.667566	-0.79413	-0.772927	-0.807028	0.385223	-1.06017	-0.31854	-0.807028	1.6041
34	2.53543	0.119592	-0.761778	-0.144515	-0.846825	-0.144515	0.39135	1.67256	-0.608896	0.331733	-1.11409	0.666141	-0.998063	-0.101859	-0.0237075	-0.788441	-1.11409	-1.11409	-1.11409	2.15321	1.61489	-0.905209	-1.11409	-0.637941	-0.846825	0.448216	0.714117	-0.579557	0.916829	-0.417332	0.482929	0.295202	1.20025	0.359377	-0.648777	-1.11409	-0.843666	-0.522546	3.12181	1.45582	1.20349	-0.161756	-0.577541	-0.437913	-0.0141709	-1.11308	-0.624297	-1.11409	1.96634
22	2.35213	-0.266915	-0.813596	-0.550508	-0.548893	-0.0845834	0.991829	2.59345	-0.793475	-0.013452	-0.813596	0.434012	-0.555866	0.162699	-0.123607	-0.70404	-1.08031	-1.08031	-0.813596	1.1952	0.895696	-1.05804	-0.813596	-0.791322	-1.08031	0.803606	2.0578	-1.08031	0.728835	-1.06809	0.372386	0.20995	1.54389	0.0155995	-0.013452	-1.08031	-1.08031	-0.443062	2.68708	1.59098	1.09331	-1.08031	-0.810106	-0.871858	0.270265	-0.52661	-0.509009	-0.813596	1.89006
10	3.26466	-0.0741659	-0.504546	-0.536841	-0.907069	0.406058	-0.0122749	2.43266	-0.564719	0.807034	-0.998763	0.550091	0.349811	0.477404	-0.507785	-0.602924	-0.998763	-0.998763	-0.993113	1.80622	1.23643	-0.998763	-0.998763	-0.50689	-0.998763	1.03481	0.756644	-0.752445	0.902001	-0.753783	-0.758831	1.26478	1.41497	-0.977707	-0.462029	-0.998763	-0.9207	-0.0206882	0.767601	0.618869	0.748709	-0.612133	-0.532286	-0.725525	0.200687	-0.752445	-0.49149	-0.530794	1.87768
28	2.50359	0.74988	-0.460879	-0.216934	-0.899961	0.391539	1.37945	2.83806	-0.745361	0.409836	-0.476954	0.159201	-0.489366	-0.125683	-0.0574591	0.338519	-0.176828	-1.02984	-0.745361	1.8374	0.868851	-0.745361	-0.468854	-0.745361	-0.745361	1.17296	1.98624	-1.02984	0.790301	0.117298	0.23238	-0.723819	1.94493	-0.816252	0.0294003	-1.02984	-0.766983	0.0917834	2.34751	1.66164	1.23531	0.106195	-0.366198	-0.459647	0.361014	-0.744481	-1.02984	-1.02984	2.43955
34	1.98948	0.803378	-0.847103	-0.298197	-0.574569	0.13462	0.461965	1.83243	-0.361468	0.243118	-0.827788	1.91159	-0.432606	-0.440181	-0.814539	-0.587063	-0.847234	-1.1199	-0.841192	1.86083	0.838547	-0.848475	-0.847648	-0.338415	-1.1199	1.37637	0.518849	-0.0525491	0.13939	-1.1199	-0.783556	0.670328	2.04886	-0.109399	0.289906	-1.1199	-0.847234	-0.0431322	2.2952	1.58505	1.30204	0.538149	-0.513479	-0.760401	-0.276212	-0.640763	-0.288013	-1.1199	1.56868
22	3.23821	0.153422	-0.518441	0.0829794	-0.805016	0.554873	0.908656	1.65944	0.0922791	-0.575302	-1.01523	0.708694	-0.609467	0.489668	0.893816	-0.990353	-1.01517	-1.01523	-0.304121	1.44396	0.822454	-1.01523	-1.01523	-1.01523	-0.537976	1.71445	0.667226	-0.766834	0.657162	-0.971347	-0.376946	0.600873	1.91464	-1.01523	-0.281164	-1.01335	-1.01523	-0.269234	1.41086	1.61659	0.919632	-0.765896	-1.01523	-0.77174	0.225793	0.017117	-0.760821	-0.766834	1.50183
10	2.75677	-0.106345	-0.769729	-0.738651	-0.962673	-0.412336	0.418486	2.87955	-0.219525	0.374007	-0.784882	1.71922	-0.545733	0.366932	-0.476913	-0.402329	-1.00565	-1.00565	-0.721986	1.42314	1.55929	-1.00565	-0.775691	-0.54886	-0.555186	4.00756	-0.342305	-0.775691	-0.22289	-1.00565	-0.48727	-0.293679	1.32092	-0.879203	-0.315775	-1.00565	-1.00565	-0.78539	2.70145	1.22292	0.284416	-0.0422507	-0.545733	-0.568761	-0.0522609	-0.813386	-0.549906	-0.870148	1.67319
16	1.94008	0.81477	-0.762951	-0.459581	-0.667197	-0.418415	0.605297	3.33332	0.198424	-0.904389	-1.02017	0.759456	-0.762951	-0.054578	0.160026	-0.762951	-0.868607	-1.02017	-1.01351	2.01235	1.16653	-0.762951	-0.0268182	-0.762951	-0.499827	2.0309	0.650409	-0.762951	0.573403	0.159902	0.901583	-1.02017	1.74437	-1.02017	-0.0935169	-1.02017	-0.749212	-0.764892	1.38514	0.542438	0.999094	1.19233	-0.914517	-0.883853	0.0470597	-0.249146	-1.02017	-0.763593	2.80617
28	2.56406	0.984037	-0.796116	-0.764739	-0.822126	-0.391021	0.668215	2.69857	-0.876404	0.0233196	-0.54608	1.00522	-0.79301	-0.728989	0.155224	-0.790509	-0.546271	-1.03494	-1.03494	1.73258	0.967041	-0.974028	-0.525607	-1.03494	-0.729599	3.18182	0.236278	-0.296063	0.281122	-0.540595	0.376826	-0.318011	1.34971	-0.301651	0.035134	-1.03494	-1.03494	-0.272733	3.11856	1.17685	0.65852	0.36117	-0.0509744	-0.790509	0.348607	-0.717358	-0.670739	-0.792079	2.82218
4	1.77337	0.509728	-0.857766	-0.603814	-0.594646	-0.479125	0.499808	3.90707	-0.288709	1.07705	-0.416227	-0.0602992	-0.439622	0.210137	-0.349863	-0.890614	-0.857766	-1.02196	-1.11172	0.77901	0.811308	-0.0594067	-0.603814	-0.359564	-0.557609	2.11695	0.308191	-0.603814	-0.00417082	-0.710241	0.159323	-0.364501	1.10746	-0.392399	-0.594473	-1.11172	-0.96965	-0.246888	2.99192	1.34298	1.10654	-0.236286	-0.304901	-0.935247	-0.468072	-0.857766	-1.07009	-0.857766	2.70041
28	2.23334	1.65055	-0.646265	-0.581201	-1.08028	-1.04779	0.838561	2.53988	-0.589356	1.64074	-0.63752	1.60635	1.11212	0.050627	0.605791	-0.326625	-0.89993	-0.850044	-1.07295	2.10445	0.119499	-1.01117	-0.575632	-0.769432	-0.695926	4.16263	-0.671364	-0.82515	-0.467765	-0.829065	0.13847	-0.427871	1.13545	0.28448	-0.0742621	-0.87288	-0.829065	-0.891667	2.39435	0.893336	0.966207	-0.0489299	0.0826207	-0.577445	-0.271445	-0.829065	-1.08028	-0.580814	2.35899
4	1.80888	0.316142	-0.798971	0.224025	-1.06038	0.23646	0.743125	2.76018	-0.357318	0.849469	-0.920925	0.209551	-0.798315	0.373821	-0.299222	-0.798315	-1.0609	-1.0609	-0.755863	1.14683	0.375873	-1.0609	-1.0609	-1.0609	-1.0609	1.07092	2.36244	-1.06032	1.07837	-0.854258	0.834759	0.110133	1.4958	0.314403	-0.6385	-0.578773	-0.555688	-0.572563	0.788412	1.96184	0.808989	-0.502989	-0.204095	-0.140791	-0.269633	-0.549686	-0.0846322	-0.555688	2.15229
16	2.3632	0.278809	-0.748202	-0.553604	-0.6315	-0.826264	0.807957	3.31222	0.346542	1.08289	-0.745896	1.40853	-0.410078	-0.212698	-0.439759	-0.723477	-1.07258	-1.07258	-0.444511	0.928233	1.52667	-0.896206	-1.07258	-0.650011	-1.07246	3.24333	0.649328	-1.04072	0.29446	-1.02454	0.139956	0.0261554	1.39859	-0.707602	-0.193052	-0.826264	-1.07258	-0.600525	1.43726	1.04263	1.04446	-0.414569	-0.782176	-0.365498	-0.1822	-0.0902365	-0.826264	-0.354217	1.68183
22	2.34507	1.34578	-0.727317	-0.494532	-1.04309	-0.0796631	1.21233	3.32869	-0.676689	1.17892	-0.827931	0.0744211	1.06076	-0.305919	-0.292843	-0.289111	-1.09821	-1.09821	-1.09821	1.31748	1.07271	-0.163978	-0.827931	-0.165714	-0.816253	2.07915	0.988509	-0.374215	0.0772929	0.279729	0.541308	-0.543291	1.10755	-0.419812	-0.463352	-1.09821	-0.557653	0.0306486	1.79444	1.06494	1.30355	0.127056	-0.215382	-0.961652	0.802971	-0.832738	-1.09821	-0.592608	2.57981
34	2.58272	0.354864	-0.548379	-0.784685	-1.03245	0.453205	0.716323	1.31827	0.479666	-0.0454402	-0.526646	0.328117	-0.261462	0.29211	-0.72732	-0.784685	-1.04729	-1.04729	-0.804644	1.78312	1.11253	-1.04729	-1.04729	-0.784685	-1.04729	1.8285	1.31268	-0.858702	0.746366	-1.04729	-0.175772	0.0464406	1.19085	-0.00938086	0.00748788	-0.789998	-1.04729	-0.259973	1.53666	1.60923	1.15247	-0.27396	-1.04729	-1.04729	-0.489245	-0.784685	-0.104619	-0.872654	2.10518
10	2.82174	0.29025	-0.809795	-0.566827	-0.567579	0.641678	0.352552	2.02336	-0.0153041	-0.179508	-1.05276	1.94437	0.123125	0.34926	0.175442	-0.553972	-1.05276	-1.05276	-0.980049	1.81542	0.978939	-1.05276	-0.579206	-0.237982	-1.04038	3.02004	0.94518	-0.811356	0.329238	-0.61455	-0.449522	1.01249	1.56821	-0.563956	-0.187247	-1.05276	-1.05276	-0.499029	3.05481	1.19764	0.364792	-0.236531	-0.970496	-0.809795	-0.388596	-0.0838567	-1.05276	-0.828262	1.57868
22	2.31324	0.136262	-0.802186	0.00711504	-0.547528	-0.496464	0.709957	2.3218	-0.675135	-0.17614	-0.38177	0.408609	-1.04768	0.389604	0.573872	-0.556697	-1.04768	-1.04768	-0.802186	0.902515	0.872905	-1.04768	-1.04768	-0.817535	-0.802186	3.87212	1.22327	-0.686799	0.813801	-0.555937	-0.394961	0.32134	1.33086	0.0519927	0.307434	-0.802186	-0.638934	-0.472327	2.03756	1.36777	0.67559	0.0764383	-0.51965	-0.724386	-0.0987931	-0.826769	-0.419548	-0.927385	1.99046
34	2.47046	0.976789	-1.09888	0.090887	-1.08394	0.150776	1.809	3.06938	-0.425537	-0.0553633	-1.09888	0.688279	-0.471781	-0.03699	-0.359289	-0.213359	-1.09888	-0.834659	-1.09888	1.18778	1.39794	-0.292373	-0.918309	-0.556718	-0.570186	3.16144	0.570028	-0.308169	0.713761	-0.562685	0.842079	-0.307767	1.39273	-0.22627	-0.792198	-0.863423	-1.09888	-0.599373	2.13299	0.867978	0.966814	0.17213	-0.455105	-1.09875	0.164974	-0.834532	-0.60165	-1.09888	1.67121
4	1.61652	1.40152	-0.829721	-0.371518	-0.56226	0.433564	0.900852	2.15066	-0.426324	-0.293641	-1.09042	-0.156314	-0.483632	-0.078669	-0.620635	-0.82019	-1.09042	-1.09042	-1.09042	0.95256	0.509988	-0.711072	-0.621198	-0.983337	-0.817761	2.61185	0.946345	-0.824447	1.21529	-0.291491	0.543846	-0.144463	1.43979	-0.298882	0.00585415	-1.09042	-0.680559	-0.230295	2.44764	1.09399	1.12237	-0.226803	-0.397846	-0.420512	-0.160784	-0.64704	-1.06432	-1.09042	2.325
28	2.44988	0.0534676	-0.917926	-0.702732	-0.495995	-0.752247	1.48885	2.98452	-0.247229	0.413581	-0.753638	0.334115	-0.664046	-0.67638	0.716748	-0.969602	-0.768268	-1.0085	-1.0085	1.51496	1.2151	-0.752247	-0.857504	-0.752247	-0.7716	2.49244	0.865256	-0.447309	0.910339	0.0346944	0.355894	-0.239743	1.6632	0.0133256	-0.492966	-1.0083	-1.0085	-0.266308	1.75108	1.31432	1.02729	-0.75174	-0.0614576	-0.711633	-0.209663	-0.956242	-0.6318	-0.752247	1.34753
16	3.19871	0.823012	-1.10125	0.194948	-0.839599	-0.208869	0.794076	1.17747	-0.145928	-0.106518	-0.839599	1.40297	-0.293931	0.397892	-0.313908	-0.834924	-0.840256	-1.10244	-0.844274	1.78586	0.681886	-1.09206	-0.861549	-0.674331	-1.06255	1.84869	1.3815	-1.04437	0.718611	-0.839304	0.05338	0.32318	1.92618	-0.577253	-0.508198	-0.746696	-1.10244	-0.137114	1.3243	1.0057	0.56384	-0.323287	-0.28125	-0.741752	-0.437996	-1.10244	-1.10244	-1.10244	1.85753
10	2.90715	1.62197	-1.02103	-0.875614	-0.907806	0.66304	1.1472	2.27259	-0.501864	0.359812	-1.02129	1.78386	-0.599468	0.107855	-0.505129	-0.319482	-1.05416	-1.05416	-1.05416	1.47721	-0.373239	-0.501864	-0.0484341	-0.503121	-0.251	1.62163	1.14207	-0.234784	0.431348	-0.612577	0.743297	-0.197622	1.206	0.674459	-0.797068	-1.05374	-0.594371	-0.447265	2.21081	1.40974	0.945545	-0.501864	0.043299	-0.176937	0.129182	-1.04782	-0.77801	-1.05416	1.93115
34	2.76736	1.1554	-1.01296	-0.117828	-0.764247	-0.0214752	0.881989	1.63008	-0.0388632	0.0117413	-0.764247	1.27204	-0.157677	-0.319585	-0.315674	-1.01296	-1.01296	-1.01296	-1.01296	1.41799	0.753469	-0.96571	-1.01296	-0.983361	-1.01296	4.3608	0.303018	-1.00157	0.30576	-0.525923	-0.266041	0.134366	1.49349	-0.200806	-0.764247	-1.01296	-1.00029	0.124907	2.31386	1.00037	1.0572	-1.01296	-0.515529	-0.51132	0.232588	-0.764247	0.0685428	-1.01296	2.03632
16	2.61508	-0.0186127	-1.1065	-0.994116	-0.22016	-0.551762	1.11196	2.62297	-0.86359	0.350756	-0.863862	0.761713	-0.860928	0.318566	-0.344917	-1.1065	-0.860994	-1.1065	-1.1065	1.52553	1.61077	-1.1065	-1.1065	-1.1065	-0.863862	2.61395	0.672843	-0.906182	0.485895	-0.827032	0.274601	-0.312395	1.14376	0.981541	-0.658052	-1.1065	-0.863862	-0.724295	1.53987	1.53847	1.0715	0.814041	-0.700693	-0.464341	-0.144719	-0.645916	-0.209052	-0.621221	1.43263
22	2.27495	1.06068	-0.842902	-1.10609	-0.579652	0.605778	0.534819	1.80267	-0.203234	0.449247	-0.660488	1.38261	-0.193661	-0.0368273	-0.842244	-0.754715	-1.10615	-1.10615	-1.10615	1.79816	1.86695	-0.84894	-0.874236	-0.371836	-0.84894	1.90414	1.03531	-0.842902	0.484589	-0.23838	-0.572428	0.239342	1.42133	-0.317586	-0.0531525	-1.10615	-1.10615	-0.842902	2.8683	1.5256	0.624995	-0.742642	-0.46636	-0.285069	-0.651924	-1.07482	-1.02272	-0.84894	2.08708
10	2.4389	0.525922	-0.481334	-0.05457	-0.990737	-0.501942	1.18034	2.05904	-0.746526	0.165944	-0.501571	2.44691	0.0301921	0.0715426	0.202627	-0.439356	-0.676185	-0.990737	-0.419912	1.05586	1.62322	-0.757502	-0.66864	-0.748561	-0.990737	4.29338	-0.306345	-0.786246	-0.0172802	-0.92583	-0.277412	0.0828771	0.879638	-0.58728	-0.250161	-0.751102	-0.990737	-0.990737	2.53269	0.693651	0.648765	-0.0232478	-0.00596679	-0.746154	0.142981	-0.161525	-0.990737	-0.828088	2.25447
4	2.55198	0.248028	-0.946844	0.22374	-0.653922	-0.259762	0.433096	1.01679	-0.290519	1.19143	-0.946844	0.0636338	-0.595381	-0.0396129	-0.267871	-0.946844	-0.946844	-0.946844	-0.897819	1.24879	0.753225	-0.946844	-0.819436	-0.572797	-0.9453	1.1001	3.39904	-0.886936	1.00333	-0.706438	-0.145092	0.743512	1.45423	-0.505439	-0.350791	-0.939821	-0.721469	-0.704624	1.7743	1.4671	0.721865	-0.80242	-0.0174404	-0.574433	-0.406124	-0.590854	-0.438867	-0.946844	1.67902
28	3.05365	1.48837	-0.666278	-0.646826	-0.739874	-0.507293	0.867638	0.46262	-0.0282073	-0.282281	-0.972203	3.74717	0.283194	-0.271905	-0.0876958	0.0104143	-0.740571	-0.972203	-0.662161	1.86506	1.01877	-0.950918	-0.739693	-0.485898	-0.507184	4.6506	-0.739693	-0.511319	-0.739693	-0.972203	-0.495279	-0.0589229	0.79576	-0.356344	0.18672	-0.972203	-0.972203	-0.972203	2.07447	0.569833	0.211371	-0.278089	0.14158	-0.972203	0.138098	-0.676125	-0.946792	-0.714282	1.75404
16	2.69227	0.376821	-0.745588	-0.745588	-0.78307	-0.180834	0.340038	3.88312	-0.176823	0.193417	-0.756903	0.742565	-0.490627	0.54056	0.617493	-0.407664	-0.955038	-0.99252	-0.745588	1.31558	0.927603	-0.99252	-0.99252	-0.740592	-0.99252	2.24924	0.903944	-0.576913	0.873133	-0.914262	0.232034	-0.518772	1.71134	-0.466937	-0.455797	-0.99252	-0.99252	-0.498655	2.58193	1.27952	0.994122	-0.198399	-0.248896	-0.745588	-0.201732	-0.801193	-0.965532	-0.832866	1.46051
22	2.06735	0.921908	-0.524603	-1.10067	-0.656643	-0.440985	0.399112	3.61698	-0.631166	0.728173	-0.655538	-0.0147839	-0.571793	1.23901	-0.768185	-0.978297	-1.21515	-1.20408	-0.935834	0.692217	1.37876	-0.820419	-0.769725	-0.656091	-1.09519	2.32524	1.55933	-0.730329	0.812701	-0.0913417	0.149399	0.776473	1.46417	0.184413	0.215233	-0.656091	-0.700222	-0.661066	1.75551	1.32195	1.27066	-0.103536	-0.384519	-0.563652	-0.642409	-1.21558	-0.842675	-0.935834	1.91243
10	3.09652	1.71981	-0.836343	-0.842464	0.129076	-0.30188	1.295	2.19317	-0.499242	0.358098	-1.05419	0.633367	0.374825	0.0421554	-1.11337	-1.09957	-0.612677	-1.11337	-1.09806	1.49699	0.81493	-0.300647	-0.52647	-0.571556	-0.493251	2.40798	0.567288	-0.842464	0.690883	0.217064	0.616015	-0.798057	1.49971	0.324706	-0.305465	-1.11337	-1.05419	-0.550249	2.37876	0.765058	1.00425	-0.298565	-0.0672847	-0.641594	0.412419	-0.530054	-1.11337	-1.11337	2.32703
28	2.77129	0.800283	-0.648015	-0.506925	-0.51561	-0.0258195	0.429635	2.59499	-0.61669	0.468288	-0.813912	2.15522	-0.220149	0.164311	-0.497442	-1.00265	-1.00265	-1.00265	-1.00265	1.55955	1.88682	-0.75426	-0.75127	-0.498985	-0.492191	2.237	-0.575124	-1.00103	0.287498	-0.826501	-0.370882	0.026135	1.5734	-0.495422	-0.353761	-0.67604	-1.00253	-0.899392	2.72139	0.757554	0.407851	-0.43318	0.00026563	-0.333353	0.183525	-0.688629	-0.765475	-0.75127	1.3409
4	2.601	0.308993	-1.1176	-0.00753718	-0.535715	-0.532023	0.78907	2.41525	-0.0391095	0.448361	-1.1176	0.144147	-0.280325	0.00268011	-0.381514	-0.846769	-1.1176	-0.846465	-1.1176	0.746555	1.31664	-1.1176	-1.1176	-0.846769	-0.859179	1.92479	1.68697	-0.846769	0.646737	-0.67929	0.253807	0.237293	1.88047	0.651467	-0.361841	-1.11706	-1.0928	-0.846769	2.34703	1.2623	0.654248	0.202227	0.00510376	-0.396053	-0.346441	-1.1176	0.13588	-1.1176	2.34858
34	2.84402	1.04985	-1.10409	0.0293912	-0.822572	0.401439	0.738424	1.77396	0.545259	0.473677	-1.10623	1.3253	-0.256323	0.159774	0.587232	0.200308	-1.10623	-1.10623	-1.10623	1.51563	0.378861	0.0284076	-1.10623	-0.538912	-0.822572	0.524116	1.23054	-0.822572	0.268489	-1.10567	0.234886	0.038983	1.69584	0.270331	-0.663743	-0.978547	-1.10623	0.00947693	1.73873	1.35139	0.88665	-0.266945	-0.231883	-0.538912	0.370027	-0.822572	-0.722352	-1.0902	2.755
10	3.1404	0.0877051	-1.07814	-0.327819	-0.829391	0.855962	0.335555	1.59114	-0.445156	-0.115252	-0.795682	1.40015	0.269143	-0.299438	-0.404379	-0.592059	-1.07814	-1.07814	-0.845294	1.40812	1.16202	-0.66171	-0.828033	-0.41109	-0.845294	2.14211	0.679057	-1.05725	0.291421	-0.847042	-0.329829	-0.325149	1.48979	0.589394	-0.0509786	-1.07814	-1.07814	-0.372002	1.75168	1.4693	0.834679	-0.57497	-0.571442	-0.828033	0.0464409	-0.737831	0.160149	-0.827838	1.4713
34	2.17209	0.502728	-0.845343	0.0165942	-0.825652	-0.509796	1.18387	2.74334	-0.80506	0.474317	-0.842212	-0.129102	0.0182151	0.220693	-0.244552	-0.558762	-1.10347	-1.10708	-0.831324	1.56326	0.781122	-0.574217	-0.728225	-0.839081	-0.58095	2.68858	0.747107	-0.843417	0.664401	-0.424956	0.789931	0.610065	1.57896	-0.577407	-1.10708	-0.842212	-0.842212	-1.10237	1.39722	1.42781	0.757901	-0.530559	-0.299575	-0.850749	0.291948	-0.396425	-0.49309	-1.10708	1.82399
4	2.29811	0.313943	-1.01315	-0.557026	-0.529164	-0.0073987	0.3532	1.51496	-1.01315	1.95877	-0.753342	-0.19705	-0.808419	0.505828	0.996363	-0.755973	-0.985047	-0.856628	-0.488859	1.02784	0.818083	-1.01315	-0.558854	-0.710541	-0.050389	0.282256	3.61371	-0.931649	0.914049	-0.0105049	0.573993	0.668116	2.18508	-0.438729	-0.242779	-1.01315	-1.01315	-0.189163	0.429926	1.94203	1.09622	0.195987	0.0410952	-0.473037	-0.560738	-0.339014	-1.00649	-0.772053	1.07659
16	2.39288	-0.0808495	-0.835887	-0.976233	-0.567481	0.731981	0.553017	2.902	-0.309182	-0.154444	-1.09226	0.495802	-0.724622	0.489987	-0.574283	-1.09226	-0.927544	-1.09226	-0.709974	1.02278	1.41202	-1.09226	-1.09226	-1.09226	-0.829868	1.56434	1.67296	-0.315266	0.806959	-0.829868	-0.563643	-0.567685	1.28664	0.119476	-0.18379	-0.829868	-1.09226	-0.829868	2.47528	1.82332	1.25101	-0.49178	-0.431757	-0.568472	-0.457074	-0.567481	-0.646007	-0.655379	1.31345
22	2.46903	0.0176227	-0.839091	-0.839091	-0.514913	0.74934	0.374395	2.12674	0.085787	-0.054281	-1.10561	0.905025	-0.379915	0.172199	-0.3191	-0.841102	-1.10561	-1.10561	-1.10561	0.910804	0.475837	-0.572578	-0.574925	-0.839091	-1.10561	2.71578	1.56342	-0.839091	0.646249	-0.592834	-0.0836005	-0.572278	1.70788	0.83807	-0.608292	-0.846529	-1.10561	-1.00639	1.67799	1.57515	0.963472	0.22976	-0.518229	-1.10561	-0.563014	-0.839091	-0.0800047	-1.10561	1.99997
28	3.16594	0.380382	-0.515688	0.0920624	-0.271636	1.01218	0.899484	0.836201	-0.49373	-0.193385	-0.364889	3.28506	0.386649	-0.175535	-0.251315	-0.911365	-0.920322	-0.920322	-0.920322	2.20489	2.56328	-0.920322	-0.88183	-0.702427	-0.503866	3.39068	-0.385568	-0.779443	-0.277893	-0.920322	-0.702427	-0.332181	1.40401	0.107687	0.298311	-0.920322	-0.918923	-0.920322	2.77987	0.714049	0.74639	0.314912	-0.700199	-0.179128	-0.365933	-0.695731	-0.920322	-0.862497	1.34402
10	3.37883	-0.400719	-0.966622	-0.974075	-0.810692	0.148284	0.267566	0.9263	-0.232158	1.23517	-0.700377	1.52752	0.51665	0.0492376	0.169531	-0.822379	-1.03442	-1.03442	-0.60657	1.43218	2.1841	-1.03442	-0.60657	-1.03442	-0.970397	2.90799	-0.347995	-0.790488	-0.274039	-0.824299	-1.03442	-0.0859933	1.36952	-0.323722	-0.32223	-0.60657	-0.468636	-0.820495	0.906174	1.22489	0.215228	0.17421	-0.476482	-0.534906	-0.00102264	-0.518419	-0.618658	-1.03442	1.29441
4	1.78899	1.15773	-0.451915	-0.831558	-1.09873	-0.304904	1.12433	2.13441	-0.721816	1.69927	-0.538348	-0.0648269	-0.817946	0.0406453	-0.97846	-0.752487	-1.09873	-0.832385	-0.831558	0.822288	0.705827	-0.334021	-0.559638	-0.177292	-0.496831	3.39148	0.781453	-0.833574	0.314572	0.42296	0.302801	0.224783	1.20233	-0.575372	-0.799758	-1.09701	-1.09873	-0.329097	1.64662	1.20803	0.479512	0.0843162	0.200557	-0.301394	0.181542	-1.09873	-0.882318	-1.09873	2.47231
28	3.09489	0.80283	-0.986205	0.176596	-0.770214	-0.744344	1.10137	2.03673	-0.0687271	0.3802	-0.780544	1.95434	1.09219	-0.299095	-0.196825	-1.02591	-1.02855	-1.02855	-0.511876	2.22074	2.32667	-1.02855	-0.770214	-0.770214	-0.582106	1.19998	-0.927444	-1.02855	-0.224973	-0.972119	-0.653928	0.472396	1.37515	-0.0865106	0.148991	-0.770214	-0.979469	-0.766701	2.43364	0.424898	1.03968	-0.506644	-0.260236	-0.699013	0.190479	-0.227669	-0.512166	-0.513535	1.27992
34	1.85064	0.598758	-1.03559	-0.389712	-0.771191	0.26761	1.08342	1.06014	-0.238652	0.179135	-0.900749	0.53502	-0.303534	0.662782	-0.0239812	-0.276587	-0.771191	-1.03559	-1.03493	1.65622	1.11857	-1.03559	-1.03559	-0.859764	-0.771397	1.39509	1.06015	-1.03559	0.671706	-1.03559	0.828889	0.805203	1.46342	0.236124	-0.692063	-1.03559	-1.03559	-0.405237	1.2537	1.48848	1.43613	-0.317959	-1.03559	-0.797804	-0.051785	-1.03559	-1.03559	-1.03559	2.2858
16	1.65882	1.23123	-0.136945	-0.272967	-1.17995	0.50791	0.344949	3.71329	0.122311	1.18992	-1.03829	0.214121	-0.895961	0.189486	-0.160659	-0.895961	-0.895961	-0.895961	-1.17995	0.952644	1.30731	-0.0497553	-0.629733	-0.617723	-0.895961	1.13074	1.40839	-0.895961	0.442467	-0.321768	0.550633	0.353529	1.47636	-1.17659	0.00744294	-1.17995	-1.08231	-0.612296	1.69333	0.692432	1.23478	-0.350686	-0.31854	-0.394336	0.193423	-0.568428	-0.30483	-0.613519	2.26516
22	3.12934	0.315059	-0.902047	-0.758791	-0.478539	-0.538359	0.673496	1.86375	0.0564406	0.432961	-0.760122	1.78608	-0.455574	0.376637	0.137123	-0.657884	-1.01103	-1.01103	-1.01103	1.43209	2.06684	-1.01103	-1.01103	-0.75974	-0.75974	1.43871	0.847983	-0.963288	0.129581	-0.75974	-1.01103	-0.103453	1.79371	-0.528045	-0.262524	-0.75974	-1.01103	-0.72124	1.70046	1.37584	0.186809	0.167062	-1.01103	-0.75974	-0.150909	0.0225272	-0.948411	-1.01103	1.56318
22	2.53929	0.527414	-0.952548	-0.0827508	-0.71925	-0.412015	0.717655	1.98164	-0.270568	0.199354	-0.719432	1.37112	-0.217242	0.0795017	-0.509443	-0.952548	-0.513721	-0.952548	-0.911335	1.66451	1.32562	-0.952548	-0.952548	-0.952548	-0.952496	2.51067	0.829982	-0.692246	0.499968	-0.917135	-0.06073	0.31878	1.4268	-0.273441	-0.248506	-0.952548	-0.952548	-0.695491	3.17844	1.29252	0.572821	-0.491798	-0.678157	-0.0193572	-0.201444	-0.71925	-0.510718	-0.712435	1.39055
4	1.4408	-0.0590701	-1.05418	0.0174426	-0.801055	-0.69032	0.74531	3.01079	-0.801055	0.686097	-0.555604	0.504155	-0.801055	0.282812	-0.730271	-0.801055	-1.05418	-0.801055	-0.553048	0.682688	0.495131	-1.05418	-1.05418	-1.05413	-1.05418	1.26045	2.39274	-1.05418	1.04443	-0.266901	0.382815	0.363377	1.22821	0.319774	-0.0514473	-1.05418	-1.05418	-0.826402	1.86834	1.45906	0.987624	-0.669187	-0.210824	-0.296065	-0.636627	-1.05418	-0.410373	-1.05418	2.16125
16	2.53388	0.110101	-0.850606	-0.173359	-0.846317	-0.0789167	0.507721	1.57665	-0.604887	0.137926	-1.0875	1.29408	-0.620217	0.84503	-0.0369145	-0.846683	-1.0875	-1.0875	-0.846317	1.31948	0.63372	-0.983702	-0.846317	-0.983702	-1.07387	2.57993	1.10909	-1.0875	0.545064	-0.846317	-0.25093	0.904553	1.52162	-0.207202	-0.61067	-0.606447	-1.0875	0.092039	1.64123	1.76093	0.762099	-0.416644	-0.846317	-0.623592	-0.213524	-0.846317	0.0726435	-1.0875	1.1378
34	2.17525	0.383344	-1.06278	-0.283055	-0.488429	0.0229548	0.351457	3.40522	-1.10784	0.155949	-1.027	0.163811	-0.54266	-0.350483	0.127958	-0.342464	-0.852766	-1.10784	-1.10784	0.965619	1.74801	-0.852766	-1.10784	-0.852766	-0.851976	2.13668	2.2004	-0.852766	1.0376	-0.853729	1.22608	-0.359659	1.11472	0.280605	0.69314	-1.10784	-0.338088	-0.29986	0.0819954	1.04732	1.21116	0.401278	-0.48611	-0.852766	-0.553326	-0.54568	-0.962481	-0.864454	1.93979
28	1.36466	1.16863	-1.15427	-0.594124	-1.15427	0.00996713	1.14863	2.79057	-0.541157	1.10477	-1.15427	-0.253041	1.04283	-0.382707	-0.799297	-0.875839	-1.14788	-1.15427	-0.875622	0.395496	0.746815	0.710914	0.108959	0.335567	-0.495035	0.386092	2.14239	-1.15427	1.24104	0.00568397	-0.00688536	-0.161118	1.07754	0.16573	-0.195975	-1.15427	-0.856596	-0.872329	1.82235	1.55017	0.83395	-0.596975	-0.0724938	-0.77711	0.190056	-1.10505	-0.657844	-0.940698	1.84102
10	3.22536	0.448472	-1.09514	-0.342844	-0.655059	0.566961	0.229022	1.15982	-0.849059	0.475684	-0.856666	0.530456	0.00729543	0.174205	0.565871	-0.618915	-1.09514	-1.09514	-0.850855	1.71699	2.04693	-1.09514	-1.09514	-0.612739	-0.857028	-0.0930781	0.850824	-1.09514	0.312748	-1.09514	-0.44797	1.46428	1.69774	-0.145476	-0.166475	-1.09514	-1.09514	-0.170156	2.33491	1.87092	0.518058	-0.723821	-0.649715	-1.09361	-0.208595	-0.857028	-0.757424	-0.857028	1.04524
16	1.97709	0.619595	-0.858007	-0.682443	-1.08734	0.494024	0.938867	2.21383	-0.0927286	0.203941	-0.857596	0.879027	0.0394225	0.212664	-0.644791	-0.38302	-1.12846	-1.12846	-0.867559	0.703	1.20063	-1.09622	-1.12846	-1.09622	-1.12846	1.18513	2.01846	-0.857596	0.777128	-1.12846	0.646664	0.530222	1.48358	0.473885	0.635888	-1.12846	-0.936615	-0.15305	1.82436	1.53089	1.31944	0.496131	-0.417209	-0.857596	0.000478822	-0.970338	-0.586734	-1.12846	2.12947
28	2.65276	-0.795441	-0.104575	-0.393236	-0.605544	-0.357695	1.01174	1.86476	-0.828156	0.155239	-1.14184	1.79301	-0.653951	0.0263346	0.182535	-1.14184	-1.14184	-1.14184	-0.880128	1.62068	1.51074	-1.14184	-0.876569	-0.880128	-1.14184	1.95304	0.488094	0.216276	0.161377	-1.13718	-0.217608	0.078478	1.46361	0.154428	-0.0729287	-1.14184	-1.14184	-0.392181	1.48967	1.53965	0.698858	0.164743	-0.228144	0.433331	0.494431	-0.596562	-0.436286	-0.606425	2.36688
10	1.83765	0.355367	-0.531043	-1.03249	-1.05147	-0.797796	0.908274	2.17311	-0.811646	0.525714	-0.808943	1.10987	0.170497	-0.181283	-0.348604	-0.451242	-1.05147	-1.05147	-0.802608	1.12049	1.94635	-0.572435	-1.05069	-0.323458	-0.802488	3.34148	0.162915	-0.562474	0.340016	-0.802867	-0.121651	-0.106031	1.66625	0.630752	-0.0666639	-1.05147	-0.802488	-0.336873	1.98904	1.37343	0.753398	-0.304535	-0.0922587	-0.80298	0.136854	-1.05147	-0.312682	-0.802488	2.09057
4	1.95067	-0.144238	-1.06107	-0.872765	-0.764927	0.0366458	0.799555	3.95742	-1.06012	0.21697	-0.385825	-0.00393984	-0.297326	0.300374	-0.0584948	-1.06107	-1.06107	-1.06107	-0.808908	0.250534	0.712995	-1.06107	-0.808908	-1.06107	-1.04952	1.6077	2.8573	-1.03351	0.686968	-1.06107	0.690771	0.298802	1.45304	-0.253931	0.331172	-0.81401	-0.875828	-0.752749	1.64885	1.924	0.934953	-0.400309	0.0477925	-1.06107	-0.260655	-0.81401	-0.764362	-1.05765	1.50875
22	3.24659	-0.369634	-0.804606	-0.390526	-0.535429	-0.254999	0.530829	1.5306	-0.621435	0.657887	-1.06438	0.725166	-0.495284	0.457027	0.150652	-0.624025	-1.06438	-1.06438	-0.559641	0.983715	2.20285	-1.06438	-0.799902	-0.722172	-1.06438	0.355506	1.68839	-1.06438	0.963972	-0.799902	-0.511518	0.181709	1.54036	-0.540779	0.00204218	-0.950557	-1.06438	0.451209	1.59801	1.75925	0.956115	-0.46646	-0.511423	-0.799902	0.0235191	-0.680854	-0.13092	-0.799902	2.20052
34	1.89831	1.10444	-0.870737	0.804346	-1.08281	0.11223	0.792798	3.60555	-0.56383	0.6512	-1.13194	0.713858	-0.792086	0.123842	-0.252706	-1.13194	-1.13194	-1.13194	-0.614828	0.478518	1.34679	-0.909942	-1.13194	-1.11577	-0.926107	1.33647	1.98952	-1.13194	0.646739	-0.648483	0.35432	-0.182946	1.76917	-0.341664	0.41061	-0.873381	-1.02506	-0.875792	0.613476	1.65526	0.943919	-0.145346	-0.342753	-1.13194	-0.242721	-0.121192	-0.873381	-0.873381	1.88233
34	1.71334	0.277867	-0.375732	-0.680422	-1.06503	0.298135	0.905269	4.63565	-1.0457	0.573489	-1.07051	-0.0616692	-0.29211	-0.264501	0.313472	-0.211297	-0.989395	-1.07051	-1.07051	0.775742	0.692737	-0.53161	-0.67745	-0.79946	-0.802664	1.42482	1.4091	-0.529083	1.0373	-0.0465223	0.294447	0.533344	1.91243	-0.235258	0.98024	-1.04337	-0.94302	-0.442374	2.14902	1.04015	0.998418	0.0137017	0.22366	-0.757989	0.204143	-0.563191	-1.06984	-1.07051	1.7584
10	2.89325	1.04654	-1.10982	-0.545025	-1.10982	-0.182357	0.991218	2.5264	-0.211183	0.358584	-0.796383	0.711025	-0.649095	-0.274466	-1.05597	-0.815348	-0.957664	-1.10982	-0.91592	1.01858	3.19205	-0.0554208	-0.863351	-0.742843	-0.332262	1.74372	0.421374	-0.833108	0.651624	0.303188	0.408333	-0.279692	1.28773	-0.0888783	-0.560712	-0.833108	-0.807487	-0.286866	1.42277	1.5039	0.877963	-0.566941	-0.538138	-0.833108	0.437755	-0.833108	-0.968696	-1.09964	2.00674
4	1.69749	0.605835	-1.05152	-0.517371	-0.975646	0.807367	0.286228	2.38328	-0.413459	1.04044	-0.605199	0.387466	-0.43093	-0.356805	0.112515	-1.05152	-1.05152	-0.782551	-0.782551	0.676705	0.803402	-1.04608	-0.775578	-1.05152	-1.04608	1.35429	2.07991	-0.775578	0.908184	-0.30403	1.01575	-0.249537	1.24037	0.218458	0.398583	-1.05152	-0.796254	-0.394416	1.08533	1.73724	1.2616	-0.858599	0.114601	-0.849593	-0.130516	-1.04915	-0.513584	-1.05152	3.21535
16	1.99371	1.11173	-0.954688	-0.554623	-0.498435	1.5558	1.0181	0.65249	0.0660598	1.10267	-1.12115	1.50906	-0.632827	0.580634	-1.12115	-1.12115	-0.838651	-1.12115	-0.838651	1.33394	1.51124	-0.60082	-0.838651	-0.60082	-1.12115	0.91702	1.50185	-1.12115	0.848349	-0.839118	1.53608	-0.262049	0.607914	-0.81718	-0.12959	-1.12115	-1.12115	-0.554548	1.62016	1.25938	1.19046	-0.573786	-0.422476	-1.12115	0.27092	-0.838871	-0.838651	-0.838651	1.91101
22	3.23498	-0.278846	-1.02935	0.406594	-0.783816	-0.453484	1.08498	1.09406	-0.475572	1.98894	-1.02935	0.732732	-0.550514	-0.17761	0.0109023	-0.783816	-1.02935	-1.02935	-1.02499	1.339	2.28859	-0.478558	-0.833888	-0.473604	-0.299568	1.83545	0.742469	-1.02935	0.504119	-0.783816	-0.337736	0.00642876	1.44953	-0.0896568	-0.503839	-1.02935	-1.02935	0.388065	1.23857	1.24346	1.15501	-0.700231	-0.609992	-0.53828	-0.245934	-0.379529	-0.385016	-1.02601	1.6194
28	2.22961	0.78338	-0.557273	-0.75217	-1.02571	0.208629	0.374606	2.24836	-1.02571	0.114046	-0.9108	2.77157	0.515183	-0.0919359	0.148435	-0.835755	-0.791199	-1.02571	-0.791199	0.813807	0.632737	-1.02571	-0.665581	-0.821533	-0.717234	3.12968	-0.533204	-0.690538	-0.2743	-1.02571	-0.725608	0.947389	1.05429	0.241994	0.782831	-1.02571	-0.861382	-0.490535	3.21708	1.27441	0.516798	0.0681367	0.0120191	-1.02571	0.179413	-0.787545	0.212489	-1.02571	1.52832
10	2.68036	1.08606	-0.850135	-0.378504	-0.874127	-0.626724	0.387256	2.01216	-0.612055	1.42949	-0.976697	1.63805	0.397747	0.33116	-0.608474	-1.01681	-1.1362	-1.1362	-0.874127	0.868563	1.51653	-0.462768	-0.874526	-0.195559	-0.873473	2.88152	0.246653	-0.571757	0.702531	-1.12139	-0.349982	-0.211092	1.70772	-0.745711	-0.626562	-1.1362	-0.766479	-0.115404	1.79392	1.0639	0.697966	0.502562	-0.046241	-0.856258	0.129704	-0.0877732	-0.786335	-1.1362	2.14147
16	1.71433	-0.104857	-0.326088	-0.728349	-0.59612	0.790523	0.867408	2.90624	-0.597625	0.523033	-0.816771	0.840693	0.230128	-0.219041	0.0687629	-0.319257	-0.873294	-1.1015	-0.873294	0.721798	1.85513	-0.762723	-0.596978	-0.491959	-1.14838	1.29169	0.836491	-0.347013	0.542766	0.204072	0.561924	-0.7264	1.13925	-0.601135	-0.300918	-1.09394	-0.840303	-0.318946	0.850872	1.18264	1.18095	-0.0537631	-0.592844	-1.15047	-0.0169445	-0.596182	-1.15047	-0.831221	2.57647
22	2.41027	1.23746	-1.17441	-0.0741691	-1.13588	0.0185782	1.00306	3.11473	0.183823	1.46764	-1.17441	0.857263	-0.0927999	-0.65556	0.199379	0.0569867	-0.899712	-1.17441	-1.17441	0.411063	1.36501	0.106572	-0.16941	0.104391	-0.899294	1.15898	1.41489	-1.17441	0.699939	0.854119	1.01762	-0.447529	1.14894	-0.0132013	-0.591703	-1.17441	-1.17441	-0.819988	2.35894	1.6555	0.868279	0.303996	-0.341101	-0.899169	0.287662	-0.648314	-1.17441	-0.899169	2.92844
34	2.02718	0.682639	-1.04468	-0.872136	-0.586454	0.16612	1.05601	2.41055	-0.521522	0.156833	-1.1099	0.419692	-0.086303	-0.355641	0.0204458	-1.10278	-1.1099	-0.848176	-0.911421	0.885161	1.33572	-0.580567	-0.874384	-0.814696	-0.845808	0.85572	1.42669	-0.848176	0.957902	-0.0626932	0.864534	-0.38783	1.31545	-0.778339	0.737658	-1.1099	-1.1099	-0.848176	1.18862	1.4839	0.910958	-0.145956	-0.567012	-0.86151	-0.307783	-0.674129	-1.1099	-1.1099	3.28444
Condition	Lower-left
5	2.46124	0.417679	-0.344635	-0.692131	-0.779187	-0.79052	2.05533	3.51076	-0.887982	0.323664	-0.760437	0.519686	-0.834331	0.124715	0.0562979	-0.719317	-1.00162	-1.00162	-0.787369	3.68372	0.598736	-0.742726	-1.00162	-0.965162	-0.914568	0.989864	0.30663	-0.879314	0.364466	-0.55871	0.119167	0.536695	1.02576	0.772816	-0.355075	-0.815649	-1.00162	0.100318	0.346414	1.39333	1.36059	0.560102	-0.446652	-1.00162	-0.0158221	-0.779187	-0.438866	-0.935055	1.41693
11	2.7044	0.338232	-0.735715	-0.441487	-0.854648	-0.512148	2.01749	1.83067	0.245625	-0.393919	-0.960129	0.59861	-0.853429	0.0109041	-0.740788	-0.629908	-0.960129	-0.960129	-0.150641	4.80514	0.342693	-0.512683	-0.960129	-0.721684	-0.526714	-0.712505	1.02815	-0.960129	0.442493	-0.520526	0.0218639	0.201141	1.70328	-0.136887	-0.854648	-0.186573	-0.960129	-0.752771	1.06679	1.00838	1.74853	0.329166	-0.109483	-0.737574	0.433964	-0.736736	-0.957077	-0.735715	2.24316
29	2.51698	0.135656	-0.738801	-0.738461	-0.544675	-0.5806	1.48183	1.08572	-0.342418	0.170483	-0.933367	0.194912	-0.371134	0.341798	-0.386658	-0.739757	-0.934839	-0.739757	-0.736295	5.67902	1.87342	-0.543	-0.782279	-0.543	-0.740645	-0.546147	0.853794	-0.934839	0.315792	-0.934745	-0.526816	0.419278	1.29491	-0.0112424	-0.572039	-0.205146	-0.934839	-0.934839	0.461602	1.08975	1.10224	0.0705761	-0.543329	-0.678112	-0.0804439	-0.281272	-0.283168	-0.544675	2.03568
17	2.42158	0.805381	-0.881845	-0.446743	-0.728093	-0.963348	1.66669	1.72545	-0.531113	-0.115133	-0.909496	0.589901	-0.845747	-0.15398	-0.502169	-0.205922	-0.859552	-0.963348	-0.341006	4.97274	-0.0440543	0.391482	-0.732758	-0.0889017	-0.490533	-0.00150827	0.697307	-0.963348	0.912244	-0.506834	0.541144	-0.0637832	1.46509	-0.150088	-0.962096	-0.228483	-0.732758	-0.583671	0.470596	0.980545	1.40241	-0.482403	-0.248489	-0.942238	-0.0304326	-0.738047	-0.287743	-0.732758	1.40826
23	2.90949	1.25507	-1.0175	-0.347252	-0.794001	-0.640316	1.64582	2.59663	-0.154802	0.608731	-0.570501	0.23754	-1.0175	0.170684	-0.636471	-0.788282	-0.794001	-1.0175	-0.91245	4.31295	0.913226	0.390048	-0.794001	-0.594728	-0.122382	0.848308	-0.201632	-0.799796	0.377803	-0.434474	0.450789	0.0476296	1.77764	0.164265	-0.853314	-0.563972	-0.796643	-0.387666	1.35685	0.524254	1.2573	0.498927	-0.568215	-0.794001	0.0944479	-1.0175	-0.794001	-1.00353	2.46548
35	2.2972	1.75967	-0.764051	-0.432261	-0.737132	-0.731571	1.4671	3.10219	-0.989934	0.654079	-0.24464	0.413576	-0.449077	-0.0172184	-0.224534	-0.593555	-0.74062	-1.00045	-0.744606	3.2046	0.174474	-0.997427	-0.714169	-0.997427	-1.00045	1.20595	0.177391	-0.812503	0.1849	-1.00045	0.572441	0.679547	1.62884	-0.985937	-0.464519	-0.744606	-0.750475	-0.488761	1.15623	1.0346	1.36033	-0.037215	-0.26909	-0.744606	0.200506	-1.00045	-0.333048	-0.744606	2.29371
11	2.48238	-0.0588464	-0.778907	-0.427333	-0.789142	-0.279955	2.277	2.37294	-0.774558	0.338784	-0.966461	0.601443	-0.588346	-0.576592	-0.572216	-0.215311	-0.966461	-0.966461	-0.201002	5.59929	1.18699	-0.422331	-0.966461	-0.806051	-0.400656	-0.301003	0.629892	-0.966461	0.230608	-0.600306	-0.180696	0.201814	1.2657	0.410202	-0.64016	-0.233508	-0.921654	-0.814284	1.52303	1.02112	1.12002	0.116666	-0.585696	-0.419428	0.0647678	-0.400656	-0.743151	-0.966461	1.9718
35	2.40315	-0.170499	-0.708478	0.131901	-0.285061	-0.304885	1.53244	1.75266	-0.283679	0.570085	-0.903691	0.165934	-0.533116	0.231875	-0.440548	-0.336875	-0.903691	-0.903691	-0.0221697	5.99595	1.64537	-0.903691	-0.888032	-0.532474	-0.903691	-0.544738	0.865659	-0.903691	0.368628	-0.69902	-0.350581	0.598572	1.49807	0.51628	-0.765946	0.342857	-0.903691	-0.701935	0.895039	0.880518	1.2098	-0.29056	-0.68545	-0.467283	0.132112	-0.341902	-0.701935	-0.807853	1.16051
5	3.14787	0.0890447	-1.03209	-0.127787	-0.548346	-0.366095	1.51403	1.67321	-0.156039	0.687269	-0.59141	1.1565	-1.0322	0.501052	0.551818	-0.435057	-1.0322	-1.0322	-0.692286	3.60699	1.39995	-1.0322	-0.811094	-0.811094	-0.811094	0.992405	1.5573	-1.02827	0.947735	-1.0322	0.0813312	-0.199201	1.67226	0.341448	-0.114702	-0.811094	-1.0322	0.719458	0.685549	1.5878	0.959586	0.427386	-0.610931	0.0318908	-0.346745	-0.873464	-0.0838246	-0.811094	0.970365
29	2.87265	0.0797474	-0.933376	-0.407148	-0.30949	-0.924544	1.35168	1.9097	0.204312	0.38205	-0.90324	0.40508	0.0839112	0.00627572	-0.252284	-0.684076	-0.933376	-0.933376	-0.683212	4.85339	2.02459	-0.932398	-0.417061	-0.933376	-0.717603	-0.0982519	0.202264	-0.933376	0.401508	-0.782829	-0.278577	-0.240826	1.74104	0.220483	-0.289823	0.0727528	-0.933376	-0.434851	0.709019	1.22479	1.35155	0.270275	-0.718532	-0.287001	0.0782798	-0.718532	-0.718532	-0.718532	1.62824
23	2.08117	-0.164595	-0.566584	-0.321445	-0.973035	-0.758973	2.00759	2.57688	-0.220571	0.0988893	-0.737641	0.519916	-0.538439	-0.128665	-0.0592085	-0.539042	-0.964353	-0.981178	-0.759809	4.75099	0.666354	-0.086601	-0.759858	-0.74726	-0.685652	0.311294	0.450309	-0.981178	0.43746	-0.981178	-0.0460537	0.592812	1.19483	0.920066	-0.981178	-0.329614	-0.759809	-0.956984	1.16126	1.25103	1.28262	-0.0053484	-0.463766	-0.583582	-0.00129108	-0.801867	0.189118	-0.981178	2.26513
17	2.5886	0.636213	-0.44569	-0.952635	-0.611374	-0.547335	2.10155	2.99207	-0.107428	-0.173186	-0.810041	0.946412	-0.810041	0.0375526	-0.0716538	-0.824834	-0.843887	-1.05133	-0.508145	4.40867	1.10158	-0.724563	-1.05133	-0.724563	-1.05133	1.02298	0.1679	-1.05133	0.702676	-0.571601	0.536836	-0.391155	1.35766	0.37581	-1.05133	-0.358064	-0.899865	-0.810041	1.06105	0.614937	1.4101	-0.0840376	-0.257485	-0.753087	0.0298263	-0.403762	0.057694	-0.568748	2.13349
17	2.46053	0.404761	-0.555075	-0.554876	-1.06572	-0.261284	1.58133	2.0711	-0.081544	1.27861	-0.810993	0.357821	-0.0970889	-0.641426	-0.208557	-0.0423751	-1.06711	-0.813957	-1.04366	3.49441	0.759726	0.291506	-1.06711	-0.218427	-0.805811	1.40252	0.414886	-0.811499	0.817583	-0.486784	-0.185079	0.126211	1.30105	-0.0370542	-0.516271	-0.7018	-1.01226	-0.811116	2.97854	0.81729	1.30982	0.766489	-0.55111	-0.921215	0.189005	-1.06705	-0.214816	-1.06711	1.41971
29	2.8179	-0.251081	-0.798152	-0.141069	-0.703659	-0.705398	1.92881	1.24298	-0.137289	0.440345	-0.682288	0.452283	-0.543221	-0.365607	-0.310725	-0.168375	-0.902734	-0.902734	-0.705398	5.51555	2.00202	-0.902734	-0.707136	-0.902734	-0.902734	-0.226158	1.35525	-0.902734	1.05135	-0.902734	-0.170252	0.0237584	1.64443	0.637922	-0.516005	-0.188691	-0.902734	-0.120647	0.478446	1.80885	1.07543	-0.32711	-0.902124	-0.775147	0.172897	-0.902734	-0.151476	-0.902734	0.824666
23	2.53221	0.948973	-0.968785	-0.379669	-0.525615	-0.802511	2.16766	1.88428	-0.112056	0.927514	-0.968785	0.764943	-0.950291	-0.209808	0.134917	-0.343761	-0.968785	-0.747762	-0.525864	4.63672	1.50018	-0.861829	-0.967949	-0.647638	-0.740055	-0.669326	0.635701	-0.548041	0.698392	-0.31178	0.31308	0.312551	1.57431	-0.0577322	-0.747325	-0.101673	-0.968785	-0.526201	1.64161	1.32936	0.973097	0.146279	-0.269515	-0.51158	0.0762161	-0.539711	-0.50737	-0.525864	1.95567
11	2.84228	-0.318189	-0.936902	-0.23087	-0.791461	-0.168086	1.54724	0.830287	0.777901	0.500504	-0.802892	-0.111976	-0.791849	0.275072	-0.426312	-0.591613	-0.987816	-0.987816	-0.178257	5.08265	0.897392	-0.987816	-0.778053	-0.86831	-0.594039	0.481506	0.905855	-0.987816	0.639897	-0.987816	-0.595697	0.181213	1.55289	-0.215483	-0.595105	-0.411175	-0.987816	-0.113403	1.80124	1.51957	0.952892	-0.668201	-0.875964	-0.200229	-0.39383	-0.194686	-0.791461	-0.987816	1.42815
5	2.41166	0.437359	-0.910641	-0.544426	-0.940431	-1.03863	1.9821	2.1373	-0.276062	1.86764	-0.584722	0.599529	-0.793183	-0.321964	0.494076	-0.633361	-0.581221	-1.04308	-0.793183	3.79256	0.553045	-0.171681	-0.616575	-0.171681	-1.04308	-0.0453853	1.43423	-0.940431	0.996117	-0.75222	0.315558	0.468071	1.59626	-0.208107	-0.168506	-0.293031	-1.04308	-0.641092	0.772774	1.4869	1.37379	-0.0654242	-0.269235	-0.0885995	0.0334337	-0.928441	-0.347983	-1.04308	1.70798
35	2.48057	-0.735328	-0.611555	-0.560526	-1.02772	-0.794122	1.53001	2.60635	-0.545921	0.0490986	-0.330107	0.252472	-0.803725	-0.0313952	0.437495	-0.429478	-1.02772	-1.02772	-0.927188	4.74625	0.978169	-0.720163	-0.794122	-0.720163	-0.74013	-0.0936902	1.05258	-1.02772	0.612732	-1.02772	-0.238741	0.0360229	1.67144	-0.171094	-0.328199	-0.482603	-1.02772	-0.558764	1.16551	1.96285	1.42072	0.0627167	-0.792064	-0.435026	-0.145083	-0.451085	-0.794122	-0.80179	1.35937
23	2.19644	1.02558	-0.76215	-0.762861	-0.53289	-0.218286	1.19835	4.09784	-0.762861	0.988882	-0.761613	-0.0137222	-0.762861	0.0260231	-0.0337176	-0.558274	-0.992833	-0.992833	-0.992833	3.77233	0.292035	0.0313549	-0.569338	-0.762861	-0.21599	1.10066	0.387496	-0.992833	0.730615	-0.304791	0.105271	-0.430286	1.14288	0.112757	-0.627353	-0.53289	-0.991964	-0.330291	1.45325	1.4564	1.18429	-0.0729473	-0.380454	-0.679605	-0.0387201	-0.76281	-0.762861	-0.992833	1.95708
11	2.51949	-0.247645	-0.538351	-0.138866	-0.72835	0.235413	1.55082	2.68408	-0.133059	0.565856	-0.345517	0.337452	0.0622437	0.659399	-0.23504	-0.338153	-0.938748	-0.938748	-0.536588	5.27664	0.418585	-0.938748	-0.875301	-0.938748	-0.902626	-0.0369421	1.29037	-0.856515	0.340992	-0.938748	-0.522544	-0.16556	1.20046	-0.580797	-0.73855	-0.368736	-0.938748	0.0488102	0.501643	1.57459	0.73952	0.0248107	-0.40565	-0.656757	-0.0574824	-0.936381	-0.538447	-0.535186	0.755255
35	1.79071	1.27571	-0.984707	-0.542747	-0.545266	-0.613747	1.41566	3.54257	-0.533384	-0.138172	-0.984707	0.727231	-0.678606	0.0650762	-0.523103	-0.619543	-0.984707	-0.984707	-0.829708	4.68794	0.893178	-0.542483	-0.984707	-0.763509	-0.641879	1.73138	1.14672	-0.984707	0.395693	-0.984707	-0.122947	0.748317	1.58386	0.929923	-0.324439	-0.328028	-0.799768	-0.597078	1.78822	1.02186	0.979461	-0.546786	-0.763509	-0.763509	-0.319553	-0.984707	-0.376233	-0.808617	1.96449
5	2.46853	0.542089	-0.79993	-0.643633	-0.847627	-0.836758	1.56217	3.75703	-0.306825	0.145922	-0.579878	0.482767	-0.241607	-0.383593	-0.230747	-0.628881	-0.836817	-1.09979	-0.334949	2.53238	0.455286	0.424448	-0.775402	-0.393206	-0.573846	0.539627	0.840802	-1.09979	0.754188	-0.846489	0.465988	0.473788	1.57252	0.342254	-0.412599	-0.391107	-0.886779	-0.951091	1.17634	1.4313	1.11589	-0.0478454	-0.0970524	-0.580212	0.397686	-0.573846	-0.2868	-0.915517	2.03374
29	2.70937	-0.228467	-0.931919	-0.778139	-0.992343	-0.992343	1.98357	1.52798	-0.534629	-0.286098	-0.778139	0.559059	-0.479303	0.724706	-0.462635	-0.513305	-0.992343	-0.992343	-0.133277	4.95991	0.46073	-0.992343	-0.563935	-0.99118	-0.78517	0.0778638	1.54764	-0.992343	0.717895	-0.992343	-0.271636	0.281422	1.27799	-0.874136	-0.761858	-0.287116	-0.992343	0.0454852	0.329823	1.8331	0.571677	-0.0124353	-0.714033	-0.654429	0.206932	-0.00986907	-0.992343	-0.344287	1.35481
17	1.99633	1.02486	-0.183907	-0.568507	-0.426325	-0.568507	2.06539	2.2282	-0.572533	0.738335	-0.826892	0.419096	-0.295522	0.128828	0.562792	-0.360989	-0.676299	-1.08528	-0.826892	3.26639	0.186848	0.203796	-0.79347	-0.301129	-0.54693	1.88798	0.528755	-1.08528	0.333312	0.0376476	0.440609	0.794308	1.38169	0.650251	-0.48662	-0.826892	-0.431571	-0.56574	1.7843	1.25642	1.56485	-0.307847	-0.116143	-0.945315	0.160819	-1.08528	-0.567332	-1.08528	2.80775
17	2.71293	-0.0856058	-0.532652	-0.347846	-0.770108	-0.324565	1.50711	1.17739	-0.107702	-0.25747	-0.990755	0.0994057	-0.37004	0.636054	-0.014328	-0.430581	-0.997096	-0.997096	-0.567402	5.12891	1.52952	-0.997096	-0.977226	-0.563011	-0.926537	-0.192281	1.49602	-0.997096	0.929078	-0.997096	-0.18585	-0.0902539	1.42699	0.101776	-0.133904	-0.33214	-0.562681	-0.434645	2.2081	1.53662	1.06913	0.471335	-0.779511	-0.627966	0.494698	-0.819482	-0.993714	-0.996108	0.554588
11	2.73907	-0.140404	-0.815924	-0.607356	-0.18221	-0.581375	2.1704	1.30094	-0.498985	-0.0554251	-1.0249	0.192741	-0.563726	-0.00401739	0.221983	-0.40118	-1.0249	-1.01722	-0.444597	4.57176	1.45376	-1.0249	-1.0249	-0.816874	-0.809717	0.2395	1.03451	-0.815924	0.75292	-1.0249	-0.651543	0.377036	1.47256	0.0371727	-0.57105	-0.37093	-1.0249	-0.397962	1.81475	1.42709	0.931374	-0.285071	-1.0249	-0.222607	-0.436247	-0.825698	-0.781667	-0.815924	1.53352
29	2.36076	0.220684	-0.807363	-0.523155	-0.599642	-0.521023	1.22838	1.19543	-0.0264111	0.337228	-1.01508	-0.140032	0.333066	-0.185583	-0.511036	-0.46534	-0.815902	-1.01508	-0.392331	4.83198	1.9516	-1.01508	-0.776301	-0.807301	-0.46715	0.0158629	0.612508	-0.807363	0.339841	-1.01296	-0.794376	-0.206377	1.83072	0.0215816	-0.758752	-0.391302	-0.807363	-0.676512	1.32248	1.23337	1.11082	-0.752364	-0.807363	0.00918559	0.341956	-0.37444	-1.01508	-0.278772	1.21267
35	1.78776	1.04018	-0.766684	-0.620161	-0.552249	-0.54899	1.87497	1.75328	-0.325836	1.0288	-1.00828	-0.207508	-0.777269	-0.0208906	-0.177815	-0.545388	-0.777269	-1.00828	-0.904294	3.49632	0.954171	-0.358293	-0.737455	-0.31331	-0.822252	1.17935	0.790086	-1.00828	0.798659	-0.482147	0.22756	-0.255232	1.48779	0.300594	-0.913389	-0.776918	-1.00828	-0.615395	2.50891	1.31404	1.09624	-0.0986846	-0.273724	-0.774387	0.0433345	-0.511425	-0.715964	-1.00828	2.66118
23	1.78866	0.588333	-0.972976	-0.632574	-0.509372	-0.886056	1.97721	2.96722	0.261001	0.046815	-0.802775	0.607896	-0.534907	0.173448	0.0863498	-0.724111	-0.531641	-1.07391	-0.813921	2.77314	0.83623	-0.802775	-0.531641	-0.802775	-0.790351	0.263212	1.7226	-0.800729	0.769775	-0.637757	0.509524	0.614414	1.46607	0.0352365	0.00980838	-0.516732	-1.04676	-0.371408	1.69291	1.2819	1.19026	-0.432074	-0.184025	-1.07391	-0.072346	-1.07391	-0.55326	-1.07391	2.57538
5	3.23182	0.145562	-0.995886	-0.122628	-0.56562	0.234991	0.880125	1.40615	0.0683947	0.690523	-0.797104	0.0624805	0.153953	-0.0590907	-0.431893	-0.481782	-0.995886	-0.995886	-0.781419	3.79893	1.92797	-0.995886	-0.787038	-0.919847	-0.649818	0.30077	0.844111	-0.995886	1.24855	-0.995886	-0.402201	0.857273	1.91841	-0.351024	-0.899048	-0.0863499	-0.995886	-0.0562941	0.946023	1.72102	0.965311	-0.527771	-0.995886	-0.600781	-0.306333	-0.78564	-0.782135	-0.727143	0.842586
5	3.12123	0.080742	-0.938593	-0.72811	-0.555952	0.113407	2.12231	0.574924	-0.043365	0.819432	-0.72811	-0.158783	-0.727152	0.374615	0.276171	-0.265229	-0.72811	-0.938593	-0.906643	4.56427	1.47375	-0.938593	-0.938593	-0.72811	-0.72811	0.0442091	1.6948	-0.612419	0.805545	-0.938593	-0.387713	-0.137581	1.60892	-0.35352	0.0908185	-0.604084	-0.938593	0.156512	0.799672	1.59715	0.87283	-0.501629	-0.451336	-0.0348108	-0.0937957	-0.707084	-0.72811	-0.134883	1.05446
35	2.26322	1.27585	-1.07487	-0.0839528	-0.946519	-0.700969	2.1258	2.67259	-0.119539	0.398001	-1.07487	0.0930656	-1.07487	-0.512123	0.867392	-0.823204	-0.838939	-1.07095	-1.07392	2.86556	0.791356	-0.56419	-0.42907	-0.823204	-0.82023	2.28865	1.49408	-1.06561	0.877165	0.00900311	0.699313	-0.189357	1.44195	-0.332702	-0.59067	-0.10077	-0.82768	-0.729023	1.46667	1.23095	0.974487	0.639195	-0.345359	-1.06834	0.194315	-0.827126	-0.830556	-1.07487	1.78987
11	1.82108	-0.292361	-0.569989	-0.216505	-0.782391	-0.976363	1.40855	3.46929	-0.639353	0.288358	-0.975943	0.676336	-0.758545	-0.491515	-0.132416	-0.43341	-0.976363	-0.976363	-0.751397	4.16891	0.900003	-0.5358	-0.976363	-0.740901	-0.916298	0.441591	0.417969	-0.976363	0.545155	-0.760112	0.0831457	0.572766	1.26677	0.262469	-0.692098	-0.359678	-0.763429	-0.580363	2.53851	1.21355	1.23286	-0.446157	-0.525571	-0.376775	-0.0399837	-0.976363	-0.309942	-0.550495	2.06446
29	1.96469	0.276107	-0.535282	-1.03022	-0.535282	-0.49404	2.4406	3.3607	-0.534785	1.81159	-0.536648	0.337357	-0.523754	-0.245805	-0.382667	-0.721926	-1.03848	-1.03848	-0.871163	3.60815	0.791647	-0.780357	-0.519552	-0.764626	-0.78688	0.596334	0.750288	-1.03848	0.752684	-0.288102	-0.0274319	0.00153359	1.30176	0.535009	0.31388	-0.421252	-0.78688	-0.78688	1.89859	1.28082	0.942261	-0.361665	-0.11383	-0.787508	-0.262497	-1.03848	-0.895157	-1.03848	2.08182
17	2.92673	0.217884	-1.02215	-0.805836	-1.02215	-0.829804	2.29319	1.56638	-0.22685	0.477488	-0.591053	0.123979	-0.591053	0.223149	-0.357783	0.434914	-0.808229	-1.02215	-0.232163	4.59823	1.60894	-1.02215	-1.02215	-0.806602	-0.375504	-0.00894586	1.2847	-1.02215	0.74547	-0.978195	-0.119583	-0.184306	1.50016	-0.0403857	-0.574913	-0.38268	-0.807141	0.133676	1.48744	1.39724	0.808	-0.721605	-0.532396	-0.593717	-0.242086	-1.02215	-0.586109	-0.00822279	1.62784
23	2.00416	-0.115769	-0.799305	-0.263948	-0.80046	-0.510185	2.40283	2.15684	-0.284216	0.195265	-1.02586	0.746928	-0.416388	-0.0677715	-0.450526	-0.449783	-1.02586	-1.02586	-0.493764	4.38742	0.844499	-1.01755	-1.02586	-0.863638	-1.01755	-0.131802	1.45033	-1.02517	0.846013	-1.02586	0.0113407	0.673226	1.34531	0.274036	-0.789542	-0.379887	-0.799896	-0.567326	1.77815	1.36009	0.943709	-0.0793906	-0.202887	-0.218218	-0.312144	-0.176319	-0.801778	-0.759888	1.65655
11	2.22277	1.52835	-1.12227	-0.648594	-0.85639	-0.140329	1.68761	3.70261	-0.331857	0.452076	-0.997296	0.62811	-0.324938	-0.0957645	-0.608571	-0.286088	-1.12227	-1.12227	-0.391101	2.50787	1.19689	-0.608864	-0.85639	-0.608864	-1.12227	1.41436	0.503727	-0.858098	0.716033	-0.309926	0.322112	0.622667	1.07486	1.03854	-0.0473752	-0.590515	-0.885448	-0.335398	1.50155	1.08783	0.860321	-0.336261	-0.0694277	-0.584226	0.283003	-0.857054	-0.323975	-0.85639	2.64407
23	1.89091	0.812727	-0.578	-0.00134189	-0.617812	0.332956	1.90001	2.34198	-0.611783	1.102	-1.14566	0.251711	-0.861829	0.370492	-0.292629	-0.364898	-1.14566	-1.14566	-0.659604	1.90638	0.622883	-0.313833	-0.803949	-0.313833	-0.861829	1.00569	1.07597	-0.29417	1.01046	0.130256	-0.0887125	-0.301922	1.18893	-0.792907	0.932308	-0.861766	-0.441015	-0.333664	0.911497	1.61395	1.04497	0.661883	-0.247644	-0.578	0.647068	-0.861829	-0.82384	-0.904912	2.25542
5	1.83786	-0.0535829	-0.758474	-0.365032	-0.880898	-0.533241	1.62862	2.06158	-0.75004	1.81538	-0.97637	-0.757985	-0.652172	0.292699	-0.294935	-0.454817	-0.97637	-0.97637	-0.97637	3.21964	1.15615	-0.97637	-0.790893	-0.570476	-0.754528	-0.510216	2.59906	-0.429229	1.42791	-0.754528	0.0228801	0.223879	2.07992	0.192615	-0.216981	-0.533891	-0.959509	-0.311639	1.63868	1.78001	0.991161	-0.14508	-0.316019	-0.809736	0.172065	-0.397669	-0.97637	-0.97637	1.99496
29	2.61045	-0.324171	-0.469634	-0.745584	-0.0487864	-0.114708	1.51269	2.7875	-0.31908	-0.447469	-0.545818	0.330362	-0.745584	0.00346261	-0.0779103	-0.743412	-0.957972	-0.957972	-0.568011	4.03185	0.718884	-0.957972	-0.549339	-0.809147	-0.761727	-0.320808	1.35138	-0.841187	0.556368	-0.853902	-0.320808	0.526873	1.67417	-0.745584	-0.563838	-0.553104	-0.957972	-0.381796	1.28456	1.5672	0.951494	-0.329959	-0.745482	-0.67125	0.402789	-0.938529	-0.745584	-0.957972	2.0199
17	2.20161	1.14608	-0.816618	-0.561739	-0.966803	-0.268809	2.06795	2.05802	-0.206908	0.43867	-1.0715	-0.0690491	-0.554047	-0.00736325	0.178566	-0.594	-0.485461	-1.0715	-0.814981	2.65984	0.727054	-0.184727	-0.20053	-0.184727	-1.0715	1.47789	0.722729	-1.0715	0.999985	0.00960903	0.933421	0.829178	1.47176	0.193825	-0.33059	-0.610164	-0.513471	0.10057	1.8665	1.29012	1.21923	-0.644124	-0.074869	-0.0594277	-0.0270313	-1.0715	-0.807243	-1.0715	3.30418
35	2.1026	0.397991	-0.808222	-0.56742	-0.827178	-0.452977	1.87238	2.78513	-0.148322	-0.158332	-1.08003	-0.311414	-1.08003	-0.119427	0.81727	0.111202	-1.07964	-1.08003	-0.826894	1.34832	1.22996	-0.571752	-0.573762	-0.571752	-0.573762	1.75915	1.15364	-1.08003	0.902245	0.206525	0.362664	0.293846	1.27613	0.428196	-0.0169448	-0.971088	-1.08003	-0.813997	2.43707	1.21964	1.22668	-0.141338	-0.330208	-0.826894	-0.202281	-0.836415	-0.731072	-0.826894	2.48633
11	1.97216	0.445019	-1.0479	-0.0130563	-0.876249	-0.873423	2.45391	2.65115	-0.925007	1.25603	0.0673401	0.183413	-0.778037	-0.439662	-0.335692	0.00973997	-0.841893	-1.11535	-1.11535	3.65143	0.295999	-0.0696264	-0.937496	-0.308725	-0.63715	0.453576	1.525	-0.557972	0.33528	0.173927	-0.531425	0.0782042	1.21023	0.768947	-0.364055	-0.235995	-1.03084	-0.836834	0.994472	1.07684	0.87144	0.486577	-0.859747	-0.876249	-0.334867	-0.591723	-0.299765	-1.11535	2.6672
29	3.10128	-0.303109	-0.777308	-0.793232	-0.572428	-0.585583	1.60273	1.51281	0.226126	0.23629	-0.988353	0.0452461	-0.96722	0.285336	-0.386333	-0.566262	-0.988353	-0.988353	-0.634022	4.79132	1.20619	-0.988353	-0.565302	-0.777308	-0.988353	0.285169	0.96146	-0.988353	0.611185	-0.574938	-0.389056	-0.292286	1.27779	0.137383	-0.144335	0.0038381	-0.988353	-0.163609	0.952718	1.46795	1.02451	-0.353322	-0.781577	-0.331854	-0.173596	-0.777308	-0.385214	-0.429811	1.00084
23	1.72281	0.129296	-0.964376	-0.596371	-0.769775	-0.749332	1.90417	2.49122	-0.0507493	1.41641	-0.948738	0.110898	0.00443417	-0.510337	0.106506	-0.722004	-0.964376	-0.964376	-0.749435	3.94588	0.920958	-0.964376	-0.884796	-0.964376	-0.964376	1.26408	1.23805	-0.480932	0.578242	-0.716808	0.457628	0.574616	1.09592	0.725722	-0.471036	-0.473695	-0.964376	-0.513073	1.71534	1.43724	1.09549	0.428978	-0.681315	-0.565226	-0.294976	-0.677264	-0.964376	-0.748769	2.0637
17	2.26305	0.548269	-0.97925	0.259682	-0.97925	-0.302344	1.84307	3.37695	-0.150244	-0.00574974	-0.97925	0.104682	-0.651678	-0.484998	0.0247861	-0.49768	-0.97925	-0.97925	-0.60935	3.85567	1.71895	-0.97925	-0.888326	-0.97925	-0.97925	0.272784	1.111	-0.763174	0.821969	-0.959908	-0.267808	0.68962	1.50429	-0.157208	-0.26046	-0.0481691	-0.97925	-0.22417	0.905285	0.877919	0.765995	-0.202277	-0.597333	-0.586337	0.13103	-0.377878	-0.76957	-0.97925	1.91939
35	1.61852	-0.421385	-0.568301	-0.544698	-0.311802	-0.226979	2.05249	2.18395	0.184886	-0.262378	-1.00782	0.487011	-0.583856	-0.18299	0.961547	-0.74927	-1.00782	-1.00782	-1.00782	4.24735	1.00385	-1.00782	-1.00782	-0.778883	-1.00782	-0.242178	1.00006	-1.00782	0.563951	-0.546382	0.102127	-0.241773	1.64567	-0.0920817	-0.778883	-0.172237	-0.825568	-0.113542	1.29826	1.06513	0.856813	-0.329391	-0.778625	-0.549949	-0.448751	-0.0303658	-1.00782	-1.00782	1.77812
5	1.33515	0.113751	-0.337807	-0.558865	-0.538542	-0.072418	2.74669	2.35566	-0.557672	0.0705661	-0.802225	0.365827	-0.558865	0.169686	-0.799421	-0.651234	-1.04559	-1.04559	-0.406827	3.44562	0.706472	-0.888241	-0.959569	-0.888241	-1.04559	-0.0385964	1.95552	-0.862752	1.24415	-0.558982	0.362047	-0.241755	1.42766	0.0934464	-0.940853	-1.04559	-0.811177	-0.647973	1.10859	1.7797	0.770233	-0.37678	-0.504864	-1.04559	-0.0765207	-0.781053	-0.281054	-1.04559	2.45552
11	2.20921	0.692437	-1.0389	-0.3649	-1.0389	-1.03783	2.50485	1.9667	-0.800845	0.886268	-1.0389	0.424716	-0.583803	0.162761	-0.887176	-0.099332	-0.899525	-1.0389	-1.01725	3.4624	0.518834	-0.544171	-0.97844	-0.544171	-1.0389	0.805759	1.26156	-0.968113	0.526658	-0.400076	0.657019	0.54141	1.24764	0.0761821	-0.559813	-0.429216	-0.565825	-0.697771	1.3338	1.205	0.865576	-0.158982	-0.204347	-1.03503	0.171161	-0.276714	-0.802364	-1.03801	1.77235
23	2.19373	-0.160622	-0.625929	0.185675	-0.959489	-0.784483	2.31955	2.81847	-0.360059	0.487615	-1.00991	-0.0063119	-0.452018	0.594824	-0.315415	-0.466633	-0.783774	-1.01303	-0.527229	4.02928	1.46423	-1.01303	-0.900694	-0.783774	-0.955901	0.276472	1.74093	-0.789717	1.01836	-0.448811	-0.546881	-0.0602276	1.02957	0.332512	-0.0969703	-0.350349	-1.01032	-0.487668	0.929353	1.5718	0.694545	-0.554517	-0.798107	-0.554517	-0.162487	-0.565022	-1.01303	-1.00777	2.02823
29	2.2826	0.564322	-0.999794	0.133766	-0.999794	-0.964945	1.85564	2.53507	-0.0154156	0.156738	-0.98778	0.0260277	0.0629062	0.227292	-0.389571	-0.776369	-0.999794	-0.999794	-0.763965	3.98849	1.52148	-0.999794	-0.999794	-0.999794	-0.999794	0.555178	1.19517	-0.803358	0.28894	-0.7872	-0.44972	0.251323	1.81172	-0.570588	-0.405366	-0.597841	-0.999794	-0.0310176	1.2492	1.58245	1.03959	-0.172993	-0.575978	-0.587096	0.184371	-0.574606	-0.999794	-0.749644	1.919
5	2.92707	0.138275	-0.752625	-0.368356	-0.753635	-0.531049	1.60974	1.47577	-0.30819	0.765826	-0.558678	-0.0759178	-0.118339	0.468194	0.381716	-0.974425	-0.974425	-0.974425	-0.504711	3.28986	1.81712	-0.974425	-0.974425	-0.752625	-0.738758	0.479657	1.82676	-0.752625	1.12724	-0.974425	-0.0600606	0.989644	1.66776	-0.432751	-0.478468	-0.751616	-0.974425	-0.264293	0.831377	1.94816	0.684405	-0.0759745	-0.686247	-0.752625	-0.239764	-0.752625	-0.519526	-0.752625	1.45526
17	1.90454	-0.289089	-0.802154	-0.570607	-0.699907	-0.818923	1.66358	2.07046	-0.329514	1.62452	-1.02849	0.365484	-0.814584	0.274542	-0.720664	-1.05856	-0.814584	-1.05856	0.0222323	3.50549	0.964985	-1.04331	-0.690765	-1.05856	-1.04331	0.402287	1.87993	-0.994455	0.76057	-0.399385	0.209928	0.102278	1.15084	-0.32448	-0.388697	-0.563596	-0.774591	0.22072	0.991589	1.43371	0.901298	0.0867768	-0.814584	-0.814584	-0.243332	-0.938822	-0.815066	-0.576932	1.90324
5	2.80421	-0.0170812	-0.761974	-0.127995	-0.551199	-0.283585	1.72691	2.39425	-0.104813	0.314538	-0.72901	-0.268489	-0.528653	-0.0261792	-0.2375	-0.763605	-0.768124	-0.983968	-0.334815	3.10364	1.53053	-0.983968	-0.983968	-0.973066	-0.551199	-0.258803	2.23257	-0.615957	1.04244	-0.983968	-0.253069	0.729038	1.5193	-0.274063	-0.483396	-0.936699	-0.983968	-0.3028	1.12484	1.38305	0.683079	-0.173304	-0.746456	-0.554141	-0.451935	-0.737688	-0.457862	-0.983968	1.26676
35	1.62676	0.412565	-0.64432	-0.328371	-0.861427	-0.801349	1.66917	3.21775	0.233019	1.52214	-0.517023	0.399395	-0.600987	-0.281565	-0.584216	-1.11698	-0.835807	-1.11727	-0.861427	2.80967	1.35344	-0.725702	-1.04938	-1.09165	-0.751321	1.81239	1.0805	-1.11727	0.502788	-0.392316	0.700433	0.41803	1.12942	-0.32074	-0.374711	-0.409288	-1.11727	-0.677752	2.76262	1.23994	1.04827	0.400894	0.0249741	-0.906126	-0.163669	-1.11727	-0.605582	-0.428798	1.57348
23	3.03565	-0.293449	-0.997848	-0.439867	-0.527978	-0.449682	1.87022	0.74276	0.84659	0.821192	-0.997848	0.0630359	-0.991243	0.300108	0.255211	-0.341941	-0.997848	-0.997848	-0.254311	4.27535	1.64038	-0.997848	-0.997848	-0.775435	-0.997848	0.231717	1.52452	-0.77771	1.00316	-0.997848	0.127722	0.162015	1.5689	-0.77488	-0.605178	-0.435605	-0.775435	0.186403	0.195783	1.72806	0.864381	-0.612046	-0.997848	-0.489551	-0.26762	-0.775625	-0.775435	-0.775435	1.44868
11	2.02896	0.751914	-0.802092	0.322388	-0.757966	-0.709105	2.11442	1.97867	-0.00864765	0.784435	-0.713803	0.226107	-0.89038	-0.230041	-0.802286	-0.754634	-1.04541	-1.05188	-0.539576	3.09755	0.530364	-1.05188	-1.05188	-1.05188	-1.05188	-0.0742822	1.99053	-0.802092	0.597568	-0.015894	0.241079	0.245513	1.68796	0.600466	-0.343264	-0.802092	-1.05188	-0.372295	1.8312	1.78406	0.967807	0.333382	-0.297343	-0.679694	-0.412822	-1.05188	-0.552302	-0.802092	2.3991
35	2.50795	0.0957104	-1.02017	-0.331118	-0.551093	-0.274818	1.43334	2.01851	-0.598307	1.00398	-0.788094	0.505353	-0.324655	0.100407	-0.36308	-0.786366	-1.02017	-1.02017	-0.552897	4.10191	0.377482	-1.02017	-1.02017	-0.55348	-1.02017	0.756326	1.68106	-0.873693	1.31205	-0.786827	0.120181	0.313978	1.19645	0.200393	-0.124834	-0.773641	-0.841323	-0.122205	0.769396	1.61302	0.830818	-0.154164	-0.55091	-0.728941	0.0859053	-1.01999	-0.757991	-1.02017	2.27084
17	2.37137	0.505069	-0.998082	-0.763174	-0.796132	-0.7627	1.93847	2.3921	-0.662056	1.23694	-0.762817	-0.0550504	-0.75631	-0.275405	-0.326211	-0.506819	-0.85064	-0.998134	-0.137002	3.18463	0.841652	-0.594605	-0.970168	-0.528326	-0.95962	0.976767	1.11984	-0.998134	1.1456	-0.411579	0.750435	1.07754	1.39344	-0.293253	-0.241927	-0.510356	-0.77394	-0.307916	0.962029	1.72078	1.22429	-0.125887	-0.429852	-0.229234	-0.333455	-0.998134	-0.530617	-0.781489	2.5914
29	1.68727	0.847919	-0.593193	0.0615882	-0.986675	-0.269303	1.40433	3.17654	-0.2877	0.918348	-0.920349	0.870124	-0.340277	-0.586889	-0.253182	-0.751544	-0.78483	-0.986675	-0.986623	4.27718	0.791084	-0.168847	-0.516413	-0.401199	-0.986675	1.34992	0.525031	-0.986675	0.259172	0.129778	0.645773	0.190649	1.00859	-0.419831	-0.828868	-0.316289	-0.986675	-0.702018	1.24667	1.28016	1.15339	-0.0518951	-0.426766	-0.986675	-0.149009	-0.464788	-0.751544	-0.751544	2.46646
23	2.50013	-0.176865	-0.767735	-0.957248	-0.846855	-0.0495704	1.64604	1.91347	-0.271636	0.762438	-0.978618	0.0620968	-0.532271	-0.280715	0.396292	-0.577011	-0.765213	-0.978618	-0.765213	3.88844	0.997326	-0.978618	-0.63125	-0.962398	-0.549286	-0.396408	2.10747	-0.765746	0.865726	-0.978618	-0.331239	-0.317197	1.67789	-0.0299365	-0.761888	-0.192955	-0.551808	-0.330554	1.40664	1.84041	0.978398	0.055602	-0.765213	-0.373285	0.171117	-0.536232	-0.530203	-0.765213	1.53851
17	2.01104	0.309225	-0.954566	-0.557174	-0.297968	-0.973788	2.03329	3.38344	-0.743616	0.665756	-0.973788	0.684346	-0.518723	0.0387417	-0.310265	-0.451109	-0.973788	-0.973788	-0.973788	3.26357	0.697795	-0.920033	-0.973788	-0.920033	-0.973788	0.934011	1.46787	-0.973788	0.626718	-0.490395	0.576434	0.673907	1.50036	0.204054	0.909599	-0.514018	-0.76111	-0.128956	1.71029	1.16138	1.05236	-0.470039	-0.453561	-0.92685	-0.162082	-0.801655	-0.310097	-0.973788	2.52701
5	2.14491	0.778255	-0.785138	-0.733641	-0.507778	-0.00596318	1.54822	2.90448	-0.769703	-0.445797	-1.04079	0.114028	0.0942313	-0.00214002	-0.496549	-0.744696	-0.499778	-1.02005	-0.987153	2.08053	1.52927	-0.225151	-0.419497	0.0480025	-1.04286	1.1982	1.18127	-0.761716	0.550803	-0.285652	0.877878	0.358895	1.28381	-0.0352195	-0.701793	-1.04286	-0.21914	-0.487998	1.58127	1.69067	1.24281	-0.414802	-0.0571734	-0.68711	-0.00422181	-0.511951	-0.244157	-1.04286	1.61486
29	3.12575	0.34768	-1.00955	0.162776	-0.25904	-0.120778	1.45356	1.78376	0.146574	0.644296	-0.607172	0.164356	-0.603872	0.223921	-0.671241	0.0376993	-1.05526	-1.05526	-0.319431	3.64772	1.3044	-1.05526	-1.00176	-0.81967	-0.670155	0.829327	1.2192	-1.05526	0.883272	-0.945417	-0.49701	0.145068	2.04544	-1.05526	-0.382827	-1.05526	-1.05515	-0.831091	1.1299	1.66648	0.800411	-0.0409341	-0.594253	0.0509707	0.0891674	0.0636167	-0.277175	-1.05526	1.05161
35	2.03735	0.652674	-1.24775	-1.23795	-1.24775	0.226965	0.790804	2.35646	-0.181306	1.01893	-1.24775	0.486945	0.0397835	-0.130202	-0.413428	-1.24775	-1.11711	-1.01561	-0.984278	2.17592	1.41179	-0.450601	-0.833658	-0.036674	-1.24775	2.9542	0.600435	-0.96606	0.689913	-0.485533	-0.0705383	1.10877	0.978721	-0.684899	-0.500815	-0.194254	-0.981126	0.0274567	2.19044	0.974535	0.547482	0.244029	-0.266083	0.308002	-0.127671	-0.191054	-0.0590567	-0.845147	2.59542
11	2.04687	0.108552	-0.783632	-0.575591	-0.416702	-0.776023	2.50971	2.35269	-0.242152	0.755865	-0.871462	0.224772	-0.264281	0.136724	-0.452393	0.0448875	-0.853204	-1.00697	-0.784321	4.58886	0.90442	-1.00697	-0.783765	-1.00697	-0.786508	0.0278084	0.942268	-1.00697	0.575812	-0.780361	-0.424138	0.0133851	1.71438	0.125548	-0.351576	-0.147093	-1.00697	-0.24619	0.767157	1.15837	0.582251	-0.100509	-0.461447	-0.614348	0.0239667	-0.0908005	-0.585965	-0.927502	2.77357
35	2.22272	-0.193223	-0.429906	-0.175485	-0.606407	-0.445114	2.14057	1.57628	0.00625617	1.24844	-1.0334	-0.150525	-0.603868	0.267474	0.194613	-0.842106	-1.0334	-1.03242	-0.602248	4.61809	1.10615	-0.606407	-0.603868	-1.00327	-0.60421	-0.0153502	1.07207	-0.818634	0.219525	-0.818682	-0.816524	0.975463	1.20635	-0.626627	-0.988626	0.0446189	-1.0334	-0.424851	1.14701	1.11461	0.8474	-0.992596	-1.0334	-0.601976	0.0204793	-0.604533	-1.0334	-0.818634	1.48322
29	3.20221	0.10682	-1.05179	-0.329725	-0.239527	-0.25544	1.56145	2.56596	-0.288866	0.671722	-0.611492	0.297837	-0.626079	-0.168097	0.567307	-0.616485	-1.05179	-1.05179	-0.464159	3.06404	1.08659	-1.05179	-1.05179	-0.834136	-0.834136	0.19018	1.04335	-0.834136	0.546007	-1.05154	-0.351769	-0.117413	1.73142	-0.606713	0.0198549	-0.642391	-1.05179	0.538229	0.771665	1.52613	1.18611	-0.487758	-1.05179	-0.444679	-0.167947	-0.850678	-0.903114	-0.649522	0.995807
5	1.58927	0.00822808	-0.258041	-0.481185	-0.761545	-0.308043	1.90332	2.52291	-0.934497	1.95359	-0.672433	0.160785	-0.253959	0.229227	-0.999889	-0.6847	-0.999889	-0.752443	-0.790003	3.1448	1.34146	-0.775097	-0.999889	-0.773229	-0.999889	1.09815	2.5588	-0.679136	1.07696	-0.708731	1.24067	0.237339	1.44206	0.23434	0.129639	-0.30312	-0.999889	-0.140532	1.34838	1.49701	1.08608	-0.218892	-0.0489936	-0.930088	-0.305865	-0.999123	-0.1428	-0.999889	1.93569
17	3.06272	0.317127	-1.01857	-0.428337	-1.01857	-0.442572	1.70761	1.57339	0.282795	0.987338	-1.01857	0.432868	-0.525919	0.334641	-0.229366	-0.5869	-1.01857	-1.01857	-0.681081	3.44735	2.14612	-1.01857	-1.01813	-0.810694	-1.01857	0.018443	1.79182	-1.01857	0.866267	-0.799534	-0.142539	0.855323	1.61089	-0.290471	-0.357515	-0.36158	-1.01857	-0.197443	1.77414	1.5001	1.12336	-0.609696	-0.802883	-0.582153	-0.239028	-0.847017	-0.799534	-0.949151	1.32291
23	2.37424	0.421567	-0.983447	-0.310799	-0.128591	-0.58725	1.70786	1.87071	-0.126938	0.677048	-0.983447	-0.108657	-0.439706	0.231382	-0.589438	-0.767207	-0.983447	-0.955803	-0.983447	3.55161	2.35565	-0.983447	-0.983447	-0.769733	-0.771345	0.640463	1.91402	-0.982074	1.02675	-0.982074	-0.00590679	0.484946	1.88586	-0.734475	-0.903228	-0.78758	-0.983207	-0.542425	1.1279	1.71223	0.812073	-0.459321	-0.983447	-0.769733	0.0183566	-0.38899	-0.983447	-0.75994	1.16024
11	2.58863	-0.162209	-0.785478	-0.562777	-0.586485	0.432671	2.08687	1.68355	0.466684	0.616581	-0.882471	0.203707	-0.785478	0.192899	0.55334	-0.656264	-0.602952	-0.997784	-0.401202	3.73088	1.59773	-0.997784	-0.997784	-0.785478	-0.59764	0.820895	1.98251	-0.787349	1.00088	-0.766744	-0.0785014	0.216837	1.60636	-0.465526	-0.354663	-0.785478	-0.785478	-0.577996	0.68507	1.55082	0.52708	-0.355362	-0.573172	-0.78217	0.0207637	-0.573007	-0.996983	-0.997784	2.2785
5	3.18544	0.0904081	-0.972998	-0.364638	-0.696664	-0.287632	1.82957	1.17308	-0.0454447	0.854143	-0.548109	-0.45213	-0.979701	-0.211853	0.151785	-0.0665374	-0.979701	-0.979701	-0.292213	2.96036	0.935107	-0.979701	-0.979701	-0.75025	-0.86727	-0.214123	2.44569	-0.979701	1.17399	-0.963866	0.101522	0.523623	1.90099	-0.646966	0.551234	-0.952391	-0.853534	-0.574385	0.596496	1.71882	1.3958	-0.74828	-0.412949	-0.499793	-0.187979	-0.979701	-0.724114	-0.979248	1.31146
23	1.6834	0.564859	-0.601519	-0.857159	-0.866327	-1.07172	2.074	3.11584	-0.808067	0.457895	-1.11555	-0.0481326	-0.228409	-0.330565	0.17112	-0.978511	-0.651288	-1.11555	-0.460652	3.207	1.04402	-0.245001	-1.11555	-0.245001	-1.11555	0.399339	1.20354	-1.03268	0.776149	-0.205712	0.343256	-0.0235192	2.12526	0.333366	0.841474	-0.405706	-1.08059	-0.438178	1.70932	1.51963	1.09049	-0.211427	-0.825473	-0.867098	0.445158	-0.739222	-0.781485	-0.911482	1.95205
29	2.77057	0.33928	-0.767061	-0.567436	-0.545714	-0.540301	1.94173	1.27371	0.0126083	0.978696	-0.553644	0.306058	-0.0577664	0.117771	-0.0252721	-0.339978	-0.980757	-0.767164	-0.345515	4.23402	2.76721	-0.767164	-0.767164	-0.553571	-0.767164	0.406716	0.670843	-0.553571	0.566095	-0.980757	-0.235359	-0.0174523	1.93767	-0.980757	-0.786718	-0.767164	-0.980757	-0.123473	0.910519	1.51576	0.937321	-0.552764	-0.755094	-0.55473	0.145451	-0.536305	-0.776951	-0.74761	1.27612
35	1.74836	-0.194046	-0.590087	-0.828377	-0.82843	-0.35271	2.1396	3.4622	-0.344909	0.326845	-0.588276	0.35675	-0.115955	0.266648	-0.579897	-0.451504	-1.06848	-0.828377	-0.353032	3.25168	0.323297	-1.06848	-0.586161	-0.557219	-0.588276	1.2031	1.6543	-0.828377	0.693702	-0.806013	0.1395	0.456342	1.21499	0.303494	-0.36611	-1.06848	-0.588641	-0.234604	1.68247	1.56077	0.985901	0.375932	-0.566295	-1.0348	-0.545011	-0.850358	-0.829469	-0.596157	2.0715
11	2.30592	0.0636798	-0.760824	-0.734784	-0.519558	-0.738712	2.34834	2.23803	-0.703488	0.641205	-0.518725	-0.0521897	-0.519837	0.124512	-0.363279	-0.0911776	-0.959532	-0.959532	-0.558598	4.16715	0.954118	-0.959532	-0.957587	-0.85574	-0.959532	-0.234482	1.45892	-0.959532	0.764654	-0.738712	0.200871	0.392524	1.60406	0.364939	-0.0764623	-0.497676	-0.519558	-0.298076	1.65984	1.78953	0.966942	-0.916596	-0.597261	-0.462814	0.0693276	-0.748625	-0.953081	-0.808694	1.49962
17	2.5062	0.708748	-0.965468	-0.619736	-0.527725	-0.552898	2.22629	1.63742	-0.0641499	1.28964	-0.722754	0.682139	-0.576658	-0.332884	0.11797	-0.751728	-0.975732	-0.975732	-0.291771	4.06629	1.20277	-0.759968	-0.975732	-0.31196	-0.975732	0.169659	1.2122	-0.975732	0.940868	-0.674527	-0.0832881	0.288931	1.66083	-0.292057	-0.946758	-0.303828	-0.975732	-0.822468	1.30988	1.14684	0.820418	-0.745447	-0.315526	-0.680988	0.105187	-0.974516	-0.751728	-0.936161	1.13964
5	2.52929	0.348362	-0.74232	-0.242675	-0.727571	-0.667529	2.2697	1.82711	-0.268751	0.516709	-0.724026	0.393686	-0.887978	0.0758228	-0.329548	-0.724026	-0.951536	-0.951536	-0.701244	3.63956	0.653397	-0.777159	-0.951536	-0.951536	-0.549649	-0.196757	2.14971	-0.727176	1.48664	-0.723917	0.263571	0.197144	1.72224	0.136073	-0.272277	-0.951536	-0.528429	-0.0321558	0.54563	2.00271	0.736186	-0.659973	-0.517294	-0.269006	-0.640842	-0.950677	-0.498843	-0.724026	2.09512
23	2.40255	0.194778	-0.811043	0.153982	-1.02713	-0.662452	1.91722	2.17164	-0.203914	0.655386	-0.597378	0.115072	-0.592799	-0.282853	-0.227966	-0.839661	-1.04315	-1.04315	0.465238	3.08549	1.24902	-1.04315	-1.04257	-1.04243	-1.04315	0.770534	1.55924	-0.94326	0.269995	-1.03845	-0.483599	0.439899	1.54427	0.246331	-0.110729	-0.890154	-1.04315	0.0780406	1.16673	1.93223	0.797273	-0.810464	-0.523699	-0.876983	-0.138524	-0.557689	-0.897447	-1.04315	2.04187
35	1.72667	0.712038	-0.800881	-0.54715	-0.800708	-0.334763	1.29831	3.1983	-0.546496	0.560363	-1.05477	0.722566	0.0228185	-0.0988246	-0.0327006	-0.80234	-0.920124	-1.05477	-1.05477	2.89824	2.05972	-0.373105	-1.02274	-0.620578	-0.800708	1.50069	1.54805	-1.05477	0.40434	-0.594917	0.52192	0.463433	1.29336	-0.308861	-0.265301	-0.523341	-1.05477	-0.546648	1.7193	1.76606	0.843189	-0.292786	0.0559024	-0.760778	0.240068	-1.05477	-0.800708	-1.05477	2.95586
11	2.54422	0.626209	-0.997573	-0.585494	-0.779242	0.323903	2.62209	2.04401	-0.155791	-0.0164268	-0.999233	0.818628	-0.561188	0.144141	-0.0207365	-0.552824	-0.992806	-0.999233	-0.559003	4.45326	1.15309	-0.997295	-0.779242	-0.887038	-0.801347	0.502348	1.1507	-0.999233	0.66277	-0.999233	-0.045226	-0.559931	1.4405	0.49373	-0.181113	-0.455111	-0.999233	-0.779242	1.06552	0.989036	0.99489	0.0132657	-0.354491	-0.25747	-0.134843	-0.762521	-0.996983	-0.577622	1.73153
17	2.19644	0.194851	-0.861219	-0.176223	-0.689122	-0.637498	1.20327	1.01504	0.727361	1.7998	-0.861219	-0.135619	-0.851168	0.267149	-0.419844	0.271336	-1.09045	-1.09045	-0.664138	4.12715	1.73015	-0.915008	-0.431312	-0.555192	-0.762217	0.513578	1.32252	-1.02962	0.741383	-0.861476	-0.441912	-0.291895	1.57874	-0.0721449	-0.628789	-0.0842476	-1.09045	-0.394316	1.20734	1.76368	0.858651	0.351371	-0.649835	-0.942242	-0.0923901	-1.08988	-0.716074	-1.09045	1.44163
29	1.86087	0.979784	-1.00854	-0.789559	-0.542349	-0.977166	1.75326	3.77896	-0.616862	1.40166	-1.04371	0.985974	-0.81257	0.649668	-0.10838	-0.557923	-0.548778	-0.920845	-0.751867	2.96426	1.66819	-0.630853	-0.538716	-0.192804	-1.04371	2.06436	0.449461	-0.792968	0.956096	-0.0384198	0.430697	0.185539	1.42898	-0.309678	-0.29149	-0.291244	-1.04371	-0.303638	1.04204	1.40741	0.900765	0.0101559	-0.110252	-0.792968	0.315353	-1.03093	-1.02075	-0.572194	2.58409
23	1.81443	-0.198596	-0.630746	-0.584912	-0.580169	-0.994261	2.41213	1.34761	-0.0964256	0.545988	-0.580169	0.161751	-0.957261	0.599186	-0.258949	-0.201802	-1.04901	-1.04901	-0.35564	3.52025	0.763597	-1.04901	-0.915473	-0.681054	-0.390349	0.315827	1.81324	-0.814588	0.993695	-0.580755	0.363352	0.363999	1.61293	-0.404166	-0.809846	-0.460616	-0.814588	-0.580169	0.65556	1.69115	0.626044	-0.783605	-0.580169	-1.04901	0.0259924	-0.45649	-1.04038	-0.672986	1.84608
5	2.35625	0.414602	-0.710844	-0.473948	-0.557679	-0.94774	2.01247	1.04008	0.0834939	0.443233	-0.574477	-0.0232831	-0.70213	0.77315	-0.251864	-0.872662	-0.94774	-0.94774	-0.427337	2.89429	0.967326	-0.94774	-0.941598	-0.476035	-0.820782	0.425533	2.78763	-0.94774	0.955674	-0.467027	-0.262466	0.298195	1.51282	-0.488776	-0.750905	-0.488984	-0.94774	-0.654302	0.56148	1.76735	1.03008	-0.234252	-0.247313	-0.94774	-0.248548	-0.94774	-0.473764	-0.744073	2.27227
29	2.44744	-0.243601	-0.782662	-0.459837	-0.781067	-0.320434	1.85734	1.97182	-0.0814591	0.776945	-0.580498	0.313715	-0.589784	-0.0679842	-0.336795	-0.0932969	-1.00843	-1.00843	-0.789019	3.30232	1.33065	-1.00843	-1.00843	-0.782097	-1.00843	-0.775485	1.79353	-0.782097	0.890793	-1.00843	-0.47094	1.53051	1.48902	-0.306389	0.0110845	-0.582701	-0.782097	-0.752482	1.71385	1.30622	0.723169	-0.104722	-0.782097	-0.781921	0.0745464	-0.675712	-0.213888	-1.00843	1.56893
11	2.15741	-0.0820672	-0.537843	-0.672257	-0.937466	-0.326079	2.02327	3.32898	-0.624626	0.145651	-0.75682	0.115438	-0.746919	0.0344744	-0.349208	-0.676387	-0.972884	-0.972884	-0.609231	3.90853	0.670531	-0.778456	-0.75682	-0.737405	-0.721645	-0.0885376	2.16479	-0.972884	0.592776	-0.75682	-0.207498	0.812457	1.11937	-0.517141	0.215594	-0.75682	-0.972884	-0.504565	1.06061	1.46908	0.923181	-0.265441	-0.325231	-0.879898	-0.108408	-0.75682	0.0620044	-0.972884	1.994
17	2.23493	0.795936	-0.771237	-0.80456	-0.525573	-0.771182	1.7379	2.76112	-0.489035	1.38959	-1.01824	-0.0668733	-0.257508	0.0236781	-0.201505	-0.574548	-1.0028	-1.01824	-0.457115	3.63855	0.785456	-0.331241	-0.279755	-0.771292	-0.825194	0.518549	2.21446	-1.01824	0.520803	-0.650204	0.722647	-0.217539	1.51439	-0.390319	-0.108768	-1.01824	-1.01824	-0.772385	2.06515	1.65055	1.18713	-0.453571	-0.687113	-1.01824	-0.199481	-1.01712	-0.00914539	-0.768184	1.23994
35	1.87995	0.294391	-0.661743	-0.212765	-0.723235	-0.313198	2.15763	2.99765	-0.70193	0.820886	-0.954948	0.636275	-0.723235	-0.247062	-0.679212	-0.954897	-0.723235	-0.954948	-0.266425	2.90564	2.08768	-0.772606	-0.954948	-0.954948	-0.938957	0.620402	1.37479	-0.935598	0.680175	-0.773852	0.919459	0.208782	1.32487	-0.255211	-0.715832	-0.723235	-0.855228	-0.258321	1.25348	0.87484	1.03178	-0.720084	-0.612898	-0.954948	0.119996	-0.723235	-0.329275	-0.954948	2.43615
35	2.05115	1.2135	-0.553084	-0.6501	-0.803041	0.305717	1.82152	2.85495	-0.244687	0.850006	-1.07153	-0.113556	-0.407055	-0.0799837	-0.540713	-0.580259	-1.07153	-0.536012	-0.801423	1.90786	0.366922	-1.07153	-0.566885	-1.06788	-1.07153	2.25246	1.8049	-1.04464	0.863568	-0.466253	0.107794	0.549418	1.20315	0.499884	-0.966447	-0.805406	-1.02389	-0.330696	0.684836	1.1549	1.18065	-0.281852	-0.262899	-0.85047	0.17528	-0.351986	-0.0143997	-1.0695	3.18396
11	2.29939	0.481825	-0.520803	-0.512036	-1.00093	-0.166551	2.36049	1.99417	-0.111628	0.569124	-0.770651	-0.0364001	-1.00093	-0.265658	-0.217405	-0.834648	-1.00093	-1.00093	-0.954556	3.05623	1.02436	-0.228985	-0.734144	-0.522825	-0.704202	3.1257	1.2187	-0.998776	1.16573	-0.764856	0.418081	0.548084	1.56027	-0.0653475	-0.207527	-1.00093	-0.982376	-0.457706	1.26665	1.03378	1.02982	0.253529	-0.305786	-0.537232	0.371553	-1.00093	-0.346074	-1.00093	1.54312
23	1.907	0.665484	-0.953076	-0.682388	-0.995549	-0.485764	2.14793	3.5151	-0.555856	0.73802	-0.995549	-0.0207731	0.171732	-0.137554	-0.487836	-0.0373864	-0.804149	-0.995549	-0.987657	2.70461	0.486071	-0.577061	-0.786218	-0.815032	-0.517148	0.667294	1.49356	-0.759395	1.12874	0.00203173	0.154729	-0.34208	1.46415	-0.0853956	0.201716	-0.755863	-0.995549	-0.995549	1.50687	1.49491	1.01107	-0.508455	0.0439568	-0.755119	0.338857	-0.755119	-0.0369855	-0.519553	2.44604
5	1.51981	0.412452	-0.550222	-0.752837	-0.538228	-0.837706	2.25509	2.2933	-0.63083	0.476014	-0.910902	-0.0434443	-0.284187	0.552061	0.0829965	-0.664583	-1.11209	-1.11209	-0.871459	2.96643	0.251071	-1.11209	-0.871459	-0.818639	-0.634579	0.336952	2.49842	-1.11209	1.26449	-0.870714	0.145949	0.194935	1.51713	0.493366	-0.139095	-0.546122	-1.11209	-0.396933	1.61907	1.87766	1.04299	-0.225127	-0.428896	-0.409388	-0.396676	-0.823762	0.0103304	-0.63083	2.11949
17	2.23182	0.82176	-1.0947	-0.436502	-1.09219	-0.657174	2.23422	1.9032	-0.430923	1.40591	-1.0947	-0.126735	-0.664246	-0.280216	0.0189051	-0.60407	-1.0947	-1.0947	-0.681815	3.72442	0.73635	-0.0515792	-1.08664	-0.608107	-0.358948	-0.496647	1.70144	-0.849383	0.631093	-0.563426	0.380882	0.681907	1.80236	0.127164	-0.743865	-0.84502	-0.767205	-0.539389	0.978134	1.56607	1.20497	-0.359874	-0.353406	-0.603953	0.0421205	-0.849383	-0.577259	-1.0947	2.35438
29	2.83984	-0.29734	-0.436722	-0.896897	-0.609956	-0.726502	2.2496	2.4051	-0.344306	0.272579	-0.912353	0.568614	-0.542365	0.0124051	-0.152061	-0.811987	-0.943763	-0.951304	-0.939719	4.90887	1.59699	-0.951304	-0.746521	-0.746521	-0.951304	0.119439	1.13171	-0.951304	0.529871	-0.942876	-0.22724	-0.208525	1.64859	-0.224314	-0.484601	-0.354703	-0.951304	-0.087979	0.764596	1.26244	0.758642	-0.481015	-0.939719	-0.206554	-0.384417	-0.372482	-0.746291	-0.132185	1.27894
23	2.0687	0.857095	-1.04965	-0.985999	-1.04965	-0.615312	2.48803	1.80492	-0.576697	0.82738	-1.04965	0.27834	-0.524918	0.199014	0.0755498	-0.322603	-0.945337	-1.04965	-0.825686	3.59503	0.868175	-1.04965	-0.571656	-1.04965	-1.04965	1.19095	0.938452	-0.807263	1.56328	-0.466917	-0.466979	-0.287357	1.39214	0.654317	-0.498089	-0.386696	-0.82096	-0.610873	2.12041	1.01055	0.761898	0.57985	-0.0937953	-0.807263	0.026626	-0.450945	-0.564875	-0.807263	3.08503
35	2.86339	-0.0599963	-0.590458	-0.738857	-0.592592	-0.653665	1.91819	0.391773	0.999468	0.870782	-1.00506	-0.16264	-0.11272	0.285345	-0.160787	-0.755019	-1.00506	-1.00506	-0.769111	3.53955	2.16099	-1.00506	0.0174323	-0.757413	-0.68707	0.105983	1.4709	-1.00506	0.821258	-0.68707	-0.379251	0.992349	2.05708	-0.501386	-0.564419	0.157964	-1.00506	-0.619875	1.67789	1.35219	1.03275	-0.285519	-1.00506	-0.440332	0.0998288	-0.465006	-1.00506	-0.785778	0.399063
29	2.01504	1.26432	-0.946044	-0.974394	-0.974394	-0.408947	2.32136	4.19172	-0.30816	-0.319481	-0.316875	0.143044	-0.333533	-0.262258	-0.572672	-0.353769	-0.973961	-0.974394	-0.565304	2.79233	1.36601	-0.938467	-0.754223	-0.938467	-0.755221	-0.22991	1.41728	-0.974394	0.300292	-0.40468	0.0642191	-0.480434	0.994887	0.611222	-0.973961	-0.393148	-0.755221	-0.199728	1.58227	1.1229	0.928617	-0.0669583	-0.378805	-0.96996	0.164064	-0.755221	-0.136089	-0.974394	2.13988
5	2.69675	0.19115	-0.305651	-0.10543	-0.537517	-0.321491	1.99206	1.37425	-0.138933	1.74326	-0.753005	-0.144935	-0.244493	0.4583	0.179476	-0.77589	-0.591215	-0.968494	-0.751379	3.40518	1.37802	-0.968494	-0.760804	-0.968494	-0.912248	0.0807985	1.50723	-0.968494	1.30437	-0.436231	-0.306349	0.0603153	1.86913	-0.314434	0.218862	-0.753005	-0.753005	-0.22386	0.939487	1.61747	0.901411	0.410251	-0.752025	-0.390193	-0.168235	-0.755936	-0.753005	-0.753005	1.37472
11	2.17865	0.867362	-0.811276	-0.440429	-0.705412	-0.303681	2.36537	2.63204	-0.0715327	0.385289	-0.810831	-0.262103	-0.671781	0.325351	-0.595308	-0.360297	-0.454559	-0.811276	-0.589558	2.88955	1.06169	-1.0365	-0.810579	-1.0365	-1.0365	1.15249	2.2997	-1.0365	0.686718	-1.03195	-0.199804	-0.299832	1.81919	0.536815	-0.088271	-0.777048	-0.811276	-0.70078	0.871121	1.76347	1.25937	-0.360822	-0.811973	-0.211045	0.445446	-0.586049	-0.810228	-1.0365	1.82397
17	1.668	0.727954	-0.79571	-0.271448	-1.03677	-0.835227	1.10635	3.40872	-0.330345	-0.0677293	-1.06168	0.447116	-0.707436	-0.297274	0.516042	-0.564081	-0.567957	-1.06168	-0.377279	1.62835	1.47264	-1.04909	-1.06168	-0.844241	-0.564081	1.02066	1.19694	-1.06168	0.87075	0.185489	0.433455	-0.170031	1.57312	-1.06106	0.0452055	-0.320433	-0.839554	-0.331327	1.50919	1.51666	0.904993	-0.564081	-0.914587	-1.06168	0.338603	-0.118305	-1.05797	-1.06168	2.76362
29	1.82065	0.931949	-0.615819	-0.636463	-1.09419	-1.08301	2.47003	4.33396	-0.0695272	0.138008	-1.09419	0.277973	-0.118295	0.0810152	-0.453605	-0.674716	-0.850149	-0.964578	-0.6207	3.07494	0.79804	-0.0700032	-0.735441	0.0456699	-0.859125	0.311262	0.977679	-1.09419	0.298076	-0.850149	0.0391851	-0.118391	1.07185	-0.0922737	-0.759119	-0.850149	-1.09419	-0.083789	1.91639	1.27565	0.915483	0.00487337	-0.354205	-0.850149	-0.00191621	-0.171702	-0.362253	-0.851259	2.37704
11	2.39602	0.0418161	-1.05843	-0.395527	-0.864376	-1.05843	1.88544	1.25316	-0.358315	0.605143	-1.05843	0.157254	0.136162	-0.166794	-0.332914	-0.0903019	-1.05843	-1.05843	-0.642867	3.27147	1.94176	-1.05843	-0.817955	-0.818859	-0.657703	0.631419	1.17904	-0.818859	0.835444	-1.05843	-0.136999	0.152441	1.13035	-0.57929	-0.57929	-0.47172	-0.824354	-0.646868	0.841311	1.94914	0.631955	-0.00100323	-0.543253	-0.671461	0.375126	-1.05843	-0.553106	-1.05843	2.48947
5	2.0007	0.682167	-0.925391	-0.893624	-1.02652	-0.167327	1.5408	3.11459	-0.354691	0.0855109	-0.822662	0.382305	-0.348619	-0.0811677	-0.565921	-1.00798	-0.881749	-1.0477	-1.05978	2.10189	0.133289	0.351429	-1.05978	-0.336417	-0.37015	2.84356	1.09465	-0.587071	0.758856	-0.343956	1.1068	-0.289938	1.05394	-0.172545	-0.648474	-1.05978	-1.05434	0.0475893	2.35661	1.39851	0.984738	0.209602	-0.515054	-1.05978	0.147668	-0.585548	-0.561093	-0.822662	1.87438
17	1.5483	0.95595	-1.23202	-0.962382	-0.962382	0.731333	1.09436	4.04069	-0.680847	0.00062613	-0.994019	0.458734	-0.889105	0.719461	-0.739879	-0.937697	-0.446755	-0.962382	-0.760762	1.05139	1.34099	0.0339096	-0.549839	-0.474329	-0.185966	2.17497	1.22381	-1.23202	0.755961	0.00711804	0.629572	-0.21669	1.33811	-0.170825	-0.633898	-1.23202	-1.01002	-0.423099	1.93928	1.01075	0.706123	0.481218	-0.266127	-0.962382	-0.312292	-0.695928	-0.49022	-1.1417	2.47383
35	2.11556	0.404776	-1.03191	-0.581046	-1.03191	-0.147919	2.4116	3.67442	0.0921917	0.419424	-1.03191	-0.1775	-0.516173	-0.277205	-0.203055	-0.807086	-1.03191	-1.03191	-0.245733	2.24785	1.85924	-1.03191	-0.815355	-1.03191	-0.815355	0.757982	1.50078	-1.03191	1.1276	-0.807086	0.24176	0.880101	1.25624	0.320557	-0.355485	-0.580394	-0.807086	-0.582266	0.882028	1.27276	0.64438	0.43841	-0.353448	-0.755994	0.0603508	-0.727623	-0.567045	-0.807086	2.76628
23	1.43249	0.778497	-0.749535	-0.920398	-0.852314	0.0954539	0.426942	2.94664	0.48785	0.3456	-1.10887	0.421309	0.231499	0.24025	-0.384866	-0.470053	-0.637855	-1.1043	-1.10887	2.07254	1.78424	-0.55371	-0.809254	-0.852314	-0.852314	1.69142	1.1149	-1.10887	0.946788	0.0837764	0.186779	-0.137324	1.33159	0.727311	-0.297549	-0.852314	-0.855347	0.133657	1.93725	1.86827	0.569408	0.0714751	-0.0894447	-0.852514	0.149353	-0.852371	-0.381266	-0.595763	3.35837
5	1.67124	0.494669	-1.09387	-0.380949	-0.930289	0.144259	1.25501	1.41898	-0.714168	1.09572	-1.09387	0.391684	-0.842233	-0.0616379	-0.550801	-0.399538	-0.8558	-1.09387	-0.619257	1.40345	0.744606	-1.06553	-0.595553	-1.06553	-1.00917	0.536702	1.8353	-1.09387	0.433805	-0.8558	0.0641145	0.295008	1.51005	0.724322	-0.572084	-0.858614	-0.927049	-0.430549	1.51569	1.81002	1.11584	-0.335627	-0.125628	-0.66296	0.539513	-0.617728	-0.431662	-0.869253	1.91994
11	1.87516	0.743708	-0.712712	-0.611406	-1.08313	-1.04525	1.74595	2.82659	-1.08313	0.63728	-1.08313	-0.0653231	-0.883708	0.051521	-0.372739	-0.914958	-1.08313	-0.832555	-0.606204	2.1891	1.15164	-0.617647	-0.587278	-0.371453	-1.08313	1.63423	0.860049	-0.957569	0.972771	-0.835352	0.426082	0.145673	1.17942	-0.533612	0.567344	-0.836934	-0.59074	-0.436386	2.08839	1.70718	1.10831	-0.138708	-0.42257	-0.37385	0.121659	-1.08313	-0.394249	-1.07594	1.62412
17	1.61764	0.423892	-0.639881	-0.082152	-1.19062	0.344214	1.88604	3.21888	-0.333485	1.24953	-1.19062	-0.117627	-0.329623	-0.152355	-0.835287	-1.10481	-1.10779	-1.19062	-0.0953359	1.36213	1.98087	0.154123	-0.877313	-0.105198	-0.806484	1.74364	1.63288	-1.19062	1.09581	-0.931297	0.657874	0.0191168	1.11371	0.224517	-0.432364	-0.65797	-0.250312	-0.671919	0.948738	1.58022	0.884104	-0.684255	-0.11726	-0.98418	-0.247401	-0.661655	-1.19062	-0.990194	2.63737
35	1.86032	0.715415	-1.05566	-0.850336	-0.857175	-0.658187	1.89225	2.46515	-0.854677	0.395123	-1.09879	0.0475339	-0.777314	-0.117913	-0.761284	-0.849918	-0.854677	-1.09879	-1.09879	2.75411	1.55554	-0.486073	-0.65402	-0.634643	-0.628743	1.8435	1.52608	-0.854677	0.641067	-0.317814	0.128271	0.523733	1.0066	-0.0155403	0.0909874	-0.854677	-1.09879	-0.610842	2.63283	1.43148	0.766342	1.30885	-0.38657	-0.855433	-0.125468	-1.09879	-0.166746	-1.09879	2.15161
29	1.29977	1.07531	-0.521256	-0.61229	-0.993922	-0.0880038	1.56561	3.27261	-0.988544	-0.106815	-0.525012	0.343206	-0.592892	0.163104	0.384267	-0.525012	-0.760053	-0.761866	-0.993197	3.19208	1.35933	-0.310293	-0.587232	-0.587232	-0.669171	1.36054	1.54004	-0.761866	0.582463	-0.966016	0.589839	-0.0414432	1.36444	-0.525012	-0.240811	-0.759519	-0.760053	-0.718935	1.74207	1.47588	0.966876	-0.309993	-0.11136	-0.759467	0.41109	-0.966016	-0.759467	-0.787374	2.54991
23	1.84594	0.947698	-0.857469	-0.857469	-1.12724	0.0638912	1.2081	3.88038	-0.141599	0.754628	-0.587026	-0.528251	-0.448321	0.0405866	-0.115292	-0.359764	-1.12791	-0.858003	-1.12791	1.20326	1.75063	0.491548	-0.316583	0.592898	-1.12791	1.38556	1.46553	-1.12791	0.422551	-0.219586	1.07856	0.0766987	1.34598	-0.579726	-0.575909	-0.9018	-0.989986	-0.584105	1.87596	0.999091	1.41408	-0.316583	-0.148108	-0.963314	0.743147	-0.51547	-0.210365	-0.887026	1.98277
23	1.56926	1.22919	-0.870952	-0.0482065	-1.04428	0.453666	1.24651	1.95209	-0.492162	0.645539	-1.14706	-0.0493461	-1.14706	-0.0800866	-0.38305	-0.317689	-0.873385	-1.14706	-1.14706	1.9331	1.55443	-0.0480667	-0.336878	-0.584685	-0.610444	0.99084	1.60766	-1.14706	0.847731	0.00153924	-0.562661	0.474559	1.41155	0.0873919	-0.318731	-1.14706	-1.14706	0.231991	3.44329	1.67879	1.04794	-0.133367	-0.471695	-1.14706	-0.267479	-0.870952	-0.320505	-0.870952	2.78822
35	1.81156	0.856026	-0.861694	-0.0385832	-0.857687	0.321713	1.48391	2.56576	-0.0820584	0.78995	-0.99908	0.0415106	-1.02869	0.0939255	-0.610727	-1.02861	-1.11483	-1.11483	-1.10886	1.69416	1.70351	0.372328	-0.482294	-0.112417	-0.379609	2.51051	0.825306	-0.857687	1.09862	-0.243316	0.61718	-0.328813	1.21832	0.0423822	-1.11418	-1.1003	-1.11483	0.338132	1.84507	1.07502	0.715131	-0.0325988	-0.104645	-0.890821	0.666406	-0.338834	-0.808833	-1.11483	2.06711
5	2.17856	0.312744	-0.966296	-0.716803	-0.565409	-0.044737	1.70993	3.22984	-0.582519	0.961051	-0.589578	-0.21039	-0.272391	-0.0253961	-0.565973	-0.477583	-0.589578	-0.86033	-1.13108	1.48646	1.0697	-1.13108	-0.828103	-0.614365	-1.13108	-0.0617513	2.26589	-0.621805	0.890856	-0.313473	0.486762	-0.0414299	1.47361	-0.320262	1.17568	-1.12934	-0.86039	-1.13108	2.01823	1.51485	0.653867	-0.465087	0.253397	-0.840372	-0.144956	-1.13108	-1.07964	-0.86033	2.63492
29	2.45004	-0.514814	-0.0553662	-0.278835	-1.03394	-0.110533	1.61015	0.735179	-0.348964	0.391081	-0.876783	0.185604	-0.672714	-0.0021596	-0.113647	-0.827277	-1.03394	-1.03394	-0.184995	3.59747	2.43372	-0.640724	-0.588179	-0.386151	-0.563001	-0.00608005	1.27093	-0.580516	0.7411	-0.0349475	0.0499033	-0.18294	1.87382	-0.248037	-0.803868	-0.821854	-1.03394	-0.719911	1.52647	1.59597	0.932811	0.856041	-0.806996	-0.318686	-0.185963	-0.803609	-0.813326	-0.573794	1.79281
17	2.49872	-0.00757074	-0.784249	-0.764692	-0.823307	-0.641996	2.69101	2.44631	-0.333975	1.18549	-0.779947	0.121486	-0.526927	-0.182589	0.0838937	-0.460869	-0.779947	-0.992571	-0.0970014	4.0571	2.17223	-0.567324	-0.875656	-0.138802	-0.779947	-0.294618	1.99496	-0.992571	0.503263	-0.567324	0.221103	-0.0142737	1.52952	-0.353732	-0.784501	-0.317797	-0.981739	-0.728687	1.40618	1.27021	1.22434	0.069862	-0.475819	-0.992571	-0.227144	-0.546977	-0.987694	-0.860168	1.55018
11	1.76285	-0.0561654	-0.703444	-0.610885	-1.05107	-0.490944	2.02116	2.96272	-0.347818	0.232996	-0.842626	0.287796	0.0443717	0.052003	-0.454351	-0.250493	-1.05107	-1.05107	-0.163881	2.96656	1.90222	-0.586213	-1.05107	-0.586213	-1.05048	-0.333104	1.59899	-1.05107	0.379107	-0.245814	0.421362	-0.694698	1.20384	-0.0821682	-0.371327	-0.390353	-0.817049	-0.741421	0.949518	1.61259	0.802184	-0.0972073	-0.401469	-0.288531	0.0874096	-0.981032	-1.05107	-1.05107	2.47792
5	2.14159	-0.040681	-0.794267	-0.792365	-0.561576	-0.105981	1.57108	2.05457	-0.791524	0.581789	-1.02515	-0.484039	-0.791153	0.138761	-0.124479	-0.564293	-1.02515	-1.02515	-0.792365	2.52159	1.41048	-0.306656	-0.327875	-0.559583	-0.645026	0.723161	2.03189	-1.02515	0.945102	-1.02515	0.274906	0.29978	1.48651	-0.0974722	0.4325	-0.792365	-0.58729	-0.557533	1.01348	1.87022	1.22133	-0.246993	-0.472596	-0.795531	-0.383471	-1.02515	-1.02515	-1.02515	2.77871
11	1.80141	0.393119	-0.868581	-0.653247	-0.801046	-0.0549444	1.79252	2.44437	-0.559825	-0.0815882	-0.374689	0.155969	-0.805397	-0.16873	-0.513535	-0.788849	-1.04046	-1.04046	-0.584068	2.49288	1.61371	-0.801046	-1.04046	-0.629167	-1.04046	0.228256	2.38849	-0.801046	1.20978	-0.676115	0.192963	0.10197	1.63867	0.282889	-0.463838	-0.801046	-0.786077	-0.347391	2.27249	1.99286	0.9073	-0.48941	-0.36734	-0.801046	-0.322135	-0.801046	-1.04046	-1.04046	2.52208
35	2.77382	0.624235	-1.04941	-0.724095	-1.04941	-0.277831	2.482	2.47761	-0.570183	-0.172728	-0.568067	0.393337	-1.02922	-0.212082	-0.318931	-0.344029	-0.807673	-1.04941	-0.422691	3.79385	0.97476	-1.04941	-0.565938	-0.33414	-1.04618	-0.0887349	2.15404	-0.807673	0.710776	-0.274907	-0.415319	0.406452	1.21442	-0.659991	-0.15124	-0.416988	-1.04941	0.195879	0.186071	1.06385	0.783519	0.0683517	-0.151757	-0.807673	-0.471328	-0.332505	-0.807673	-0.807673	2.31717
17	2.81806	-0.559791	-0.374633	-0.731317	-0.660009	-0.764878	2.16318	1.34302	0.473158	0.833145	-0.577796	0.476098	-0.495071	-0.134899	0.377644	-0.349201	-0.997915	-0.997915	-0.7869	3.60078	2.26538	-0.997915	-0.577796	-0.571823	-0.997915	-0.183435	1.66016	-0.997915	0.991455	-0.705643	-0.168295	0.730438	1.41462	-0.503056	-0.284244	-0.581235	-0.787856	-0.77189	1.29855	1.50154	0.716596	-0.436819	-0.997915	-0.762853	-0.27976	-0.471134	-0.997915	-0.787856	0.391223
Condition	Lower-right
6	2.3602	-0.429107	-0.638053	0.141319	-0.433347	0.164704	2.38086	2.07678	-0.145125	1.4659	-0.623577	0.0273056	-0.549437	0.801022	0.423555	-0.231145	-1.04309	-0.623678	-0.82562	3.8427	0.680544	-1.04309	-0.594154	0.216597	-0.787515	-0.833289	1.10703	-0.655417	0.708355	-0.833336	-0.701247	0.0432341	1.32078	0.342265	-0.623577	-0.625993	-1.04309	-0.222613	-0.177075	1.92689	0.976172	-0.305786	-0.838538	-1.04196	-0.302598	-0.436851	-0.822367	-0.833173	1.72478
24	2.22755	-0.0117476	-0.952596	-0.516402	-0.721927	-0.563562	1.90915	2.24527	-0.355414	0.869805	-0.864398	0.147801	-0.952596	0.249493	0.247919	-0.916601	-0.952596	-0.952596	-0.516402	3.07555	0.760913	-0.891026	-0.943631	-0.952548	-0.891074	0.125351	1.88004	-0.738911	1.3218	-0.94963	-0.304676	0.526096	1.14165	0.418811	-0.644914	-0.701394	-0.952596	0.00641152	2.03148	1.73644	0.951928	0.137066	-0.879535	0.721003	0.113718	-0.336721	-0.765091	-0.943631	1.7817
30	3.0007	-0.341578	-1.00782	-0.0937819	-1.00782	0.199299	2.08378	1.96179	0.141648	0.233154	-0.77535	1.13838	-1.00782	-0.222579	-0.742683	-0.787391	-0.775298	-1.00782	-0.833241	3.9451	0.825565	-1.00782	-0.992302	-0.775298	-1.00782	0.331424	1.39612	-0.960402	0.787975	-0.986354	-0.54957	0.241414	1.82586	0.059719	-0.255952	-0.055745	-1.00782	-0.325443	0.968921	1.06744	0.886325	-0.362158	-1.00782	-0.542777	0.304944	-0.0369033	-0.629336	-0.775298	1.63155
12	2.08056	0.344821	-0.752913	-0.76217	-0.752913	-0.752913	1.84705	0.950292	-0.171185	-0.241963	-0.699265	1.42521	-1.00456	0.105736	-0.990344	-0.444924	-0.754802	-1.00456	-0.752913	3.16269	0.998197	-0.751547	-1.00456	-0.499896	-0.828226	1.50553	0.918123	-1.00444	0.522394	-0.785464	-0.496271	-0.160235	1.46154	0.0196385	-1.00456	-0.25151	-0.861214	-0.286196	2.54347	1.27524	1.43287	0.0643526	-0.498337	-0.754812	0.0499967	-0.0531135	-0.502041	-1.00456	2.80555
18	1.79976	0.686686	-1.01651	-1.01671	-0.772865	-0.762411	2.09253	2.37086	-0.495159	1.43913	-0.843003	1.24305	-0.760171	0.106077	-0.212134	-0.533635	-0.675841	-0.762411	-0.761131	3.19602	0.874007	0.099502	-1.01671	-0.762411	-0.491067	1.56038	0.512274	-1.01671	0.127408	-0.256884	-0.475221	-0.252858	1.29806	-0.509075	-0.701282	-0.254104	-1.01671	-0.527442	2.2646	1.03448	1.20866	-0.868392	-0.225963	-0.508114	0.433069	-0.751957	-0.523139	-1.01671	3.22422
36	2.78416	-0.185887	-0.900634	-0.522419	-0.337523	0.351895	1.55191	0.888513	-0.318052	1.77894	-0.76042	1.02638	-0.411945	1.04185	-0.106194	-0.741193	-0.958498	-0.958498	-0.958498	3.82813	1.00494	-0.958498	-0.163995	-0.749422	-0.740458	0.26364	1.43002	-0.94345	0.637375	-0.558556	-0.522174	0.234464	1.82845	-0.133845	-0.747616	-0.440206	-0.958498	-0.958498	0.565836	1.37052	0.543821	0.12194	-0.958498	-0.548371	0.117818	-0.591951	-0.944865	-0.740458	1.92579
12	2.09054	1.01412	-1.02208	-1.02208	-0.284012	0.219523	1.77574	3.05359	-0.895688	0.743492	-0.532864	0.829005	-0.27703	-0.230178	-1.02131	-0.512436	-0.778118	-0.774257	-0.784444	2.69966	0.181088	0.489775	-1.02208	0.241957	-0.774257	1.60067	1.07844	-0.774257	0.561181	-1.02131	-0.311102	0.11854	0.796386	0.279704	-0.278621	-0.308118	-0.67531	-0.279749	1.48555	1.29069	1.00094	-0.443422	-0.584315	-1.01706	-0.0969464	-0.774257	0.00275287	-0.562902	3.71923
36	2.06104	-0.0788185	-0.725372	-0.498582	-0.955192	-0.416541	1.98228	1.81129	0.0179262	0.60226	-0.961755	0.773037	-0.962811	0.0487082	-0.958115	-0.639482	-0.560181	-0.962811	-0.312509	3.05869	0.59336	-0.926452	-0.730697	-0.748457	-0.71758	0.863742	1.3919	-0.962811	0.500795	-0.962811	0.0058253	0.172532	1.53907	0.150651	-0.730697	-0.730697	-0.962811	0.473624	1.24908	1.24158	1.0074	-0.0778957	-0.727953	-0.505622	0.275728	-0.962811	-0.700673	-0.962811	3.22566
18	1.82019	0.923108	-0.826696	-0.496398	-1.02522	-0.829774	2.63666	1.87119	-0.52787	-0.104806	-1.02522	1.31488	-0.993745	0.407345	-0.490392	-0.759809	-1.02522	-1.02522	-0.53974	2.71631	0.0275236	-1.02522	-0.760807	-1.02522	-1.02522	2.40524	0.54714	-0.505078	0.490382	-0.102428	0.362226	0.179307	1.68538	0.829673	-0.720672	-0.232649	-1.02522	-0.744276	1.75649	0.998959	0.82852	0.117692	-0.124509	-0.501101	0.00913358	-0.746343	-0.428059	-1.02522	3.0571
30	2.0326	0.0131469	-1.01432	-0.852516	-0.87095	-0.316846	2.2632	1.58662	-0.447686	1.56418	-0.771009	1.11029	-0.53518	0.307598	-0.0213325	-0.294092	-0.770736	-1.01432	-0.573926	3.97228	0.241176	0.069973	-0.974435	-0.5277	-0.170028	1.06501	0.650277	-0.899955	0.731322	-1.01432	-0.353971	0.272644	1.15003	0.0803534	-0.302543	-0.40268	-0.771009	-0.527583	1.31496	1.77044	1.05872	0.259147	-0.503335	-1.01101	-0.0211174	-0.737178	-1.01432	-1.01432	2.59249
24	2.17351	-0.203096	-0.989974	-0.646865	-0.749762	-0.744079	1.98358	2.12038	-0.258066	1.52099	-0.996397	0.89664	-0.773445	-0.246854	-0.748259	-0.474171	-0.996397	-0.810375	-0.500873	3.47352	0.363355	-0.654196	-0.996397	-0.654196	-0.530363	0.265442	1.26992	-0.748635	1.12968	-0.792403	-0.50125	0.0184946	2.2065	0.48174	-0.469491	-0.0503307	-0.749762	-0.649623	1.14902	1.54848	0.95514	0.461688	-0.996397	-0.996397	-0.142075	-0.996397	-0.163185	-0.996397	1.29995
6	2.27465	0.0783947	-0.488213	-0.731551	-0.737218	-0.731551	2.93538	2.63952	-0.193449	0.425866	-0.80549	0.638546	-0.978613	0.295297	-0.558546	-0.248748	-0.788656	-0.978613	-0.590814	3.42824	0.924846	-0.818875	-0.733138	-0.733138	-0.818875	0.325882	1.20062	-0.978613	0.390945	-0.977271	-0.268541	0.230775	1.07786	-0.581183	-0.62034	-0.306988	-0.48583	-0.0388914	1.7112	1.81246	0.832698	0.00384737	-0.733854	-0.730618	0.212017	-0.65988	-0.231844	-0.978613	2.94514
12	2.59332	0.396941	-0.966253	-0.376118	-0.729251	-0.225355	2.00721	2.24224	-0.484908	0.513136	-0.622863	0.953654	-0.859571	0.170346	-0.520082	-0.773607	-0.835934	-0.966253	-0.729251	3.40596	1.32655	-0.821505	-0.78831	-0.818316	-0.259102	-0.261804	1.85097	-0.965893	0.601853	-0.966253	-0.255981	0.338403	1.76378	-0.0214811	-0.172374	0.12051	-0.489027	-0.256142	1.91076	1.89296	0.926396	-0.0773047	-0.729365	-0.935956	-0.0160757	-0.946461	-0.346275	-0.966253	2.21917
24	1.99002	1.14322	-0.982437	-0.722255	-0.91339	-0.783018	1.99065	2.4244	-0.536762	0.625832	-0.976469	0.543249	-0.0831033	-0.710333	-0.728223	-0.722255	-0.982437	-0.722255	-0.522535	1.183	0.241604	-0.425655	-0.72145	-0.942944	-0.982437	2.12306	0.238081	-0.982437	1.01347	-0.833422	0.129712	0.605185	1.26091	0.274973	-0.461268	-0.466701	-0.462073	-0.357384	1.54272	1.39398	0.986048	-0.957399	-0.103623	-0.982437	-0.127124	-0.653208	-0.462073	-0.462073	3.82921
18	2.54101	-0.106851	-0.765375	-1.00879	-0.556673	-0.765375	2.57579	2.36665	-0.623023	1.14511	-1.01527	0.991631	-0.622801	0.39059	-1.01478	-0.26558	-1.01527	-1.01527	-0.515672	3.00906	-0.408951	-1.01527	-1.01527	-0.982948	-0.515478	0.493005	1.96875	-0.515478	1.16873	-0.816335	-0.238549	-0.704059	1.21245	-0.264592	-0.765375	-0.378067	-0.765375	-0.540322	0.939041	1.90204	0.590244	-1.0145	-0.200821	-0.95691	-0.21869	-0.368228	-0.54279	-0.764601	2.08639
30	2.25957	0.308247	-0.938253	-0.453118	-0.695686	-0.76645	2.15187	2.22434	-0.207252	0.707208	-0.938253	0.615969	-0.906877	0.285605	-0.695686	-0.639067	-0.938253	-0.938253	-0.129129	2.57642	1.18994	-0.938253	-0.938253	-0.938253	-0.72971	0.755879	1.97359	-0.938253	0.693892	-0.938253	-0.502729	0.668214	1.80962	0.493661	-0.695632	0.0934387	-0.695686	0.0257374	0.794324	1.97836	0.926417	-0.552755	-0.785984	-0.217111	0.278969	-0.695686	-0.695686	-0.695686	1.87492
36	2.03884	0.252775	-0.624359	-0.216763	-0.702551	-0.677827	2.26529	2.78999	-0.237225	0.192686	-0.951167	0.650705	-0.951167	0.326627	-0.599238	-0.273659	-0.951167	-0.951167	-0.752876	3.02476	-0.145779	-0.208731	-0.706366	-0.424665	-0.948273	0.625551	1.31516	-0.706366	0.897949	-0.461564	-0.48017	-0.082726	1.15876	0.467204	-0.669207	-0.185754	-0.508075	-0.429899	2.03596	1.73859	0.870822	0.0442084	-0.706366	-0.951167	0.0107836	-0.706366	-0.706366	-0.951167	2.4593
6	2.73025	0.581712	-0.963986	0.0710347	-0.729632	-0.457985	1.86748	2.63393	-0.557472	1.28858	-0.291239	0.620266	-0.957564	0.0718609	0.386337	-0.736496	-0.742875	-0.858495	-0.901793	3.11904	0.506536	-0.963986	-0.803904	-0.729632	-0.957139	0.473606	2.26962	-0.963986	1.07662	-0.963986	-0.228586	-0.0527344	1.04733	-0.459524	-0.504922	-0.216128	-0.963986	-0.221301	1.15945	2.1219	0.7104	-0.0759428	-0.472074	-0.729632	-0.0414858	-0.713093	-0.438227	-0.963986	1.80667
24	2.35811	1.74023	-0.986727	-0.903218	-0.986727	-0.240737	1.534	1.46981	-0.16027	0.0110432	-0.73744	0.255895	-0.721854	0.305211	-0.38281	-0.986727	-0.986727	-0.986727	-0.986447	1.86822	0.355045	-0.675702	-0.331666	-0.925809	-0.59055	2.2183	0.637211	-0.73744	0.754781	-0.523299	0.0609905	0.666992	1.2599	-0.461309	-0.73744	-0.234017	-0.455908	-0.740387	1.57197	1.0218	1.01555	0.013396	-0.620268	-0.554365	0.475904	0.00960394	-0.773679	-0.959482	3.89748
30	2.88733	0.174951	-0.710866	-0.75209	-0.528247	-0.665534	1.7865	2.39942	-0.019815	0.747011	-0.75235	0.549429	-0.583492	-0.0359147	0.136795	-0.655361	-0.987322	-0.989692	-0.180749	3.94314	0.682247	-0.989692	-0.989692	-0.288134	-0.799007	0.148715	2.06579	-0.989692	0.986353	-0.989692	-0.128632	0.278517	1.4658	0.180457	0.564212	-0.75509	-0.989692	-0.0050597	0.368507	1.0888	0.66203	-0.069146	-0.805323	-0.2949	-0.0509013	-0.516977	-0.474074	-0.989692	1.81085
36	3.04544	-0.360765	-1.00256	-0.28338	-0.962442	-0.270061	2.16992	1.39891	-0.303855	0.304107	-0.541324	0.715797	-0.775985	0.168136	-0.52001	0.00968241	-0.996018	-1.00267	-0.433921	3.7974	0.691281	-1.00267	-1.00267	-0.452345	-0.793966	0.178017	1.79821	-0.774949	0.993429	-0.774949	-0.50326	0.0221288	1.59077	0.271174	-0.336814	-0.0413228	-1.00267	-0.107572	1.10906	1.23517	0.401141	0.258857	-1.00267	-0.776412	0.0885504	-0.576683	-0.999574	-1.00267	1.1553
18	1.53589	0.326689	-0.751851	-0.39904	-0.107582	-0.257628	2.23026	2.86596	-0.45918	0.495426	-0.79362	0.00807158	-0.265144	-0.209256	-0.52878	-0.421831	-0.79362	-1.05858	-0.714583	1.89101	0.207074	-1.05858	-1.05858	-1.05858	-1.05858	2.09564	1.62313	-1.05858	0.652011	-0.637496	0.137011	0.392211	1.03789	-0.466367	-0.188965	-0.0388283	-0.830785	-0.590747	2.17099	1.36267	1.01875	-0.0552502	-0.292961	-0.805761	-0.263013	-0.797748	0.220477	-0.579209	1.20753
6	2.8128	-0.22455	-0.75225	-0.729376	-0.785816	-0.0406188	1.95492	0.496421	-0.735996	1.13211	-0.892611	-0.192395	-0.617024	0.254867	-0.154966	0.279536	-0.858452	-0.962415	0.126882	2.69771	0.888612	-0.962415	-0.962415	-0.603893	-0.962415	-0.128451	2.03403	-0.962415	0.980063	-0.962415	-0.199718	1.67702	2.04489	-0.586233	-0.462804	-0.521899	-0.854488	-0.725033	1.78278	2.0151	0.527407	-0.742157	-0.828361	-0.320585	0.256724	-0.956705	-0.641071	-0.526951	0.666047
12	3.0055	0.0498371	-0.952801	-0.747653	-0.732445	-0.0856032	1.82785	0.438568	-0.512088	0.622343	-0.732445	-0.129681	0.14987	0.026505	-0.477729	-0.544121	-0.95086	-0.949805	-0.302027	3.88446	2.30789	-0.952801	-0.952801	-0.733447	-0.952801	0.00597236	1.82372	-0.952801	1.11442	-0.952801	-0.325179	0.594877	1.22001	0.366343	0.14113	-0.195396	-0.732445	-0.686826	0.288386	1.66415	0.290492	-0.120973	-0.756528	-0.527296	0.384332	-0.29401	-0.73255	-0.952801	1.13239
12	2.52664	-0.07441	-0.962657	-0.962657	-0.298255	0.278393	2.25476	0.934555	-0.303206	2.21725	-0.854791	0.34389	-0.522389	0.250295	0.206177	-0.205197	-0.923769	-0.768725	-0.742523	4.53004	1.70936	-0.934187	-0.962657	-0.714053	-0.318978	-0.0264023	1.55947	-0.962657	0.904275	-0.962657	-0.263731	0.261903	0.942096	-0.522389	-0.0928596	-0.0949345	-0.892892	-0.742523	1.98284	1.68204	0.543702	-0.388494	-0.743099	-0.399594	-0.299262	-0.496187	-0.580809	-0.962657	1.98502
6	0.926012	0.331514	-0.365622	-0.558079	-1.03289	-0.482598	1.92386	1.95912	-0.0320314	0.474562	-0.811605	-0.0405243	-0.299535	0.224854	-0.564822	-0.298528	-0.850874	-1.09941	-1.09941	2.1498	0.135739	-0.823686	-0.507172	-0.83245	-1.09065	1.6986	1.49273	-1.09941	1.11921	-0.830435	0.873577	0.40104	1.01033	0.232768	-0.293127	-0.669971	-0.280494	-0.602066	2.43368	1.36142	1.20373	-0.318472	-0.637054	-1.09941	-0.274209	0.60451	-1.09941	-1.09941	3.55175
36	2.57536	0.0486303	-0.963491	-0.0778519	-0.715022	-0.713067	2.31222	1.12659	-0.282939	1.59011	-0.73064	1.03559	-0.744234	0.409348	-0.568881	-0.642361	-0.963491	-0.963491	-0.735861	3.60701	0.637352	-0.963491	-0.963491	-0.767791	-0.533288	0.470263	1.5461	-0.963491	0.749351	-0.508937	-0.0441008	0.842063	1.56238	0.346281	-0.508341	-0.341398	-0.610695	-0.479595	1.87094	1.8264	0.731718	-0.510718	-0.728645	-0.816317	-0.212479	-0.736117	-0.961773	-0.963491	0.743918
30	2.29646	0.627185	-1.0382	-0.787786	-1.0382	-0.78047	2.32197	1.8062	-0.166458	0.559369	-0.78773	0.743131	0.0215342	-0.556433	0.525186	-0.99981	-1.0382	-1.0382	-0.636737	3.12299	1.49457	-1.0382	-1.0382	-0.788561	-1.0382	0.970224	1.87648	-1.0382	0.662782	-0.787786	-0.284533	0.0783438	1.2771	-0.0468344	0.0865561	-0.439289	-0.796006	-0.0416066	1.11158	1.64044	0.881054	-0.9971	-0.34815	-0.565614	-0.220221	-1.00019	-0.782239	-1.0382	1.9132
24	1.643	0.465112	-0.790431	-0.551823	-0.65696	-0.789631	2.12937	2.72151	-0.53647	0.748687	-0.943054	0.888007	-0.317035	-0.107931	-0.403842	-0.540733	-0.80168	-1.03349	-0.724864	1.9606	1.27458	-0.481444	-1.03349	-0.790548	-0.720102	0.852363	1.17752	-1.03349	0.364265	-0.871933	0.0169128	0.215106	1.55683	-0.547602	-0.980423	-0.163006	-0.790548	-0.00500514	2.54209	1.511	0.804222	0.522823	-0.77026	-1.03349	-0.0269747	-0.790548	-1.02858	-1.03349	2.84729
18	1.8096	0.683199	-1.01933	-0.781722	-1.02027	-0.769685	2.54316	2.7922	-0.545725	1.0723	-0.529361	0.773337	-0.766294	-0.0307946	-0.772613	-0.772613	-1.02027	-0.772731	-0.772613	3.12848	0.881956	-1.02027	-1.02027	-0.87841	-1.02027	1.54096	1.56651	-1.0195	0.726173	-0.554434	-0.185596	0.342431	1.39226	0.0560796	-0.337342	-0.419181	-0.524956	-0.279168	1.11196	1.42798	0.629066	-0.276708	-0.338622	-1.02027	-0.117985	-0.0907298	-0.772613	-0.982677	2.4899
6	1.73553	0.418275	-0.995306	-0.995186	-0.483072	-0.452204	2.21834	2.69221	-0.622288	1.26491	-0.745048	-0.0326181	-0.749641	0.261714	0.312335	-0.740863	-0.995306	-0.951047	-0.748174	1.83737	0.921491	-0.995306	-0.995306	-0.995306	-0.995306	0.352393	2.42429	-0.995306	0.391725	-0.995306	0.15866	0.593393	1.36422	-0.995306	-0.81544	-0.243688	-0.995306	-0.0554422	1.79016	1.96951	0.838058	0.25739	-0.46607	-0.616992	-0.214248	-0.995306	-0.995306	-0.99085	1.5444
18	2.42868	0.106793	-1.03926	-0.589555	-0.795386	-0.387218	1.40345	1.79071	-0.169325	1.75048	-0.623686	0.99152	0.477974	-0.241062	-0.33493	-0.589555	-0.476218	-1.03926	-0.814408	3.72269	1.86833	-1.03926	-0.364876	-1.03926	-0.479376	1.07953	0.99734	-0.79889	0.839542	-1.03926	-0.427338	0.0227637	1.61191	0.208639	-0.297409	-0.601011	-1.03926	-0.761846	1.41026	1.27645	1.05211	0.316987	-1.03926	-0.588532	-0.381389	-0.589555	-0.941049	-1.03926	1.35332
36	1.63484	0.683153	-0.981767	-0.96429	-0.981767	-0.467637	1.59911	2.50541	-0.892261	0.861823	-0.728533	0.379868	-0.728533	0.196209	-0.926449	-0.68042	-0.981135	-0.981767	-0.728533	1.64948	0.499436	-0.981767	-0.981767	-0.981767	-0.981767	2.2739	1.12041	-0.981767	0.622577	0.0292593	-0.0144745	-0.511951	1.39127	-0.00863047	-0.475298	0.0473102	-0.277382	-0.454472	2.63252	1.35344	0.668129	0.722713	-0.48318	-0.581491	0.138876	-0.485708	-0.981767	-0.980983	2.95495
12	1.63827	1.32292	-0.869815	-0.782837	-0.759068	-0.751933	1.21472	2.83549	-0.559617	0.435305	-0.523197	0.645146	-1.04248	0.141382	-0.893773	-0.935828	-0.754461	-1.04248	-1.04248	1.85627	0.910635	-0.9555	-0.517366	-0.960192	-1.04248	1.51649	1.89729	-1.04248	0.804084	-0.288079	0.528877	0.558717	1.8175	-0.066165	-0.766895	0.0163142	-0.569064	-0.515814	1.63199	1.60136	0.735721	0.724329	-0.405276	-0.706666	0.00133616	-1.04248	-0.782837	-0.546967	2.63904
24	2.73508	-0.258017	-0.761738	0.0815597	-0.897665	0.483866	1.53848	0.885995	-0.247135	1.29849	-0.463963	0.369597	-0.771908	0.274637	0.333726	-0.36644	-0.27405	-0.772366	-0.398511	3.24301	1.48125	-1.00422	-0.772366	-1.00404	-0.540515	-0.0174916	1.03443	-0.813324	0.798477	-1.00422	-0.519341	0.3296	1.22051	-0.772366	-0.768754	-0.486368	-1.00422	0.169727	1.70261	1.71697	0.616347	-0.303346	-1.00422	-0.442115	-0.00865166	-0.171475	-1.00422	-0.913476	1.2023
30	2.5021	0.216648	-1.00096	-0.513077	-0.513077	-0.7569	2.13138	1.41687	-0.682023	1.16525	-0.772269	0.245535	-0.501131	-0.235659	-0.124863	-0.467541	-0.927582	-0.525505	-0.757017	3.37461	0.621531	-1.00096	-1.00096	-1.00096	-0.757153	0.0052365	1.97661	-1.00096	0.743036	-0.755693	-0.261821	0.833849	1.7327	-0.20607	0.453069	-0.299047	-0.866823	-0.318624	2.47528	1.55772	0.985567	-0.513077	-0.707082	-0.513194	-0.170046	-0.620722	-0.525505	-1.00096	1.62209
12	1.56512	1.32113	-1.11539	-0.830335	-0.858626	0.91212	1.78786	2.58579	-0.858626	0.577971	-0.860251	0.368087	-0.411486	-0.225018	0.0838857	-0.653577	-1.11539	-0.857984	-0.84189	1.87775	0.726568	-0.600291	-0.547805	-0.342887	-1.03835	2.71346	0.735972	-1.11312	0.334067	-0.60058	0.38449	0.239532	1.38113	-0.0456367	-0.0451937	-0.600703	-1.11539	-0.186371	1.66935	1.35247	0.632559	0.347974	-0.438315	-0.642773	0.118188	-0.60058	-0.660249	-1.11539	3.73611
30	1.72427	0.969681	-0.641034	-0.776838	-1.168	-0.499733	1.74616	0.869125	0.236809	1.28748	-0.703091	0.249372	0.346679	-0.261084	-1.168	-0.319825	-0.58998	-0.878989	-0.722618	1.48485	1.73764	-0.58998	-0.571585	-0.300971	-0.878989	1.49491	1.48199	-0.611945	0.699797	-0.0121866	0.367274	0.283654	1.77249	-0.71866	0.490357	-0.527499	-0.58998	-0.58998	1.83397	1.70057	0.911039	0.318486	-0.576737	-1.168	-0.0306578	-0.0174564	-0.58998	-1.16691	3.56168
36	1.40555	0.772382	-0.638159	-1.04834	-1.07541	-0.798621	1.80926	3.28316	-0.75215	0.30826	-0.825967	-0.143094	-0.563004	0.55485	-0.0402051	-0.53155	-1.07618	-1.0464	-0.650635	1.74693	1.42891	-0.57689	-0.880626	-0.827106	-0.825967	1.19596	1.17574	-0.141723	0.838627	-0.400477	0.203771	0.0982407	1.37787	0.383785	-0.409965	-0.5529	-0.825587	-0.02238	2.0841	1.70834	1.02522	0.149401	-0.0771442	-1.07618	0.198316	-0.139241	-1.07618	-0.825967	3.77342
18	1.67225	1.11199	-1.05344	-0.818576	-1.05344	-0.568852	1.10764	2.68064	-0.29525	1.2095	-0.80545	0.729401	-0.804704	0.167887	-0.608587	-0.517798	-0.800631	-0.874728	-0.58209	1.22235	0.868629	0.0130868	-1.05344	-0.565816	0.0130868	1.6485	0.828948	-0.797238	0.25427	0.0813668	0.758674	-0.421781	1.19126	-0.550547	-0.80451	-0.18406	-0.555583	-0.233061	2.84837	1.5168	0.750898	0.0937732	-0.145493	-1.05344	-0.446626	-0.956012	-1.05344	-1.05344	3.37803
24	2.3527	-0.319603	-0.857372	-0.666959	-0.79736	-0.537668	2.40963	2.87592	-0.437439	1.21433	-0.549731	0.417433	-0.86583	0.499288	0.235823	-0.495908	-0.806284	-1.02329	-0.786511	2.77121	0.898498	-1.02329	-0.786511	-0.68461	-1.02324	1.29499	1.36121	-1.02329	0.621594	-0.995107	-0.0179228	0.842144	1.54861	0.4712	-0.545379	-0.558961	-0.987349	-0.528145	2.62207	1.14852	0.523698	0.144249	-0.608735	-0.786511	0.0763641	-0.734787	-1.02329	-0.611835	2.02035
6	2.45183	-0.00391403	-0.938938	-0.312191	-0.938938	0.293847	2.01106	1.32075	0.361222	1.75784	-0.370036	0.0575826	-0.933935	0.0803407	-0.209827	-0.823339	-0.938938	-0.938938	-0.771755	2.7214	1.40897	-0.938938	-0.710856	-0.719822	-0.696975	-0.147521	2.40149	-0.938768	0.778196	-0.938938	-0.363405	0.366862	1.64611	-0.578065	-0.220462	-0.499048	-0.938938	0.0730055	0.944353	1.69359	0.530045	-0.499438	-0.719991	-0.526531	0.191222	-0.224456	-0.938938	-0.75657	2.60987
36	1.51398	0.971772	-0.870016	-0.870016	-0.643124	-0.691507	1.90383	2.87111	-0.785219	0.330119	-1.13758	0.0232109	-0.494937	0.19698	-0.795068	-0.502196	-0.887029	-1.13758	-0.692083	1.39501	1.34254	-0.0502547	-0.847671	-0.0502547	-1.13758	1.8652	1.26926	-1.13758	0.949032	-0.602451	0.909989	-0.449188	1.12983	0.463366	-0.870016	-0.350005	-1.13758	-0.529659	1.9128	1.42085	0.868073	-0.156463	-0.153232	-0.872231	0.225996	-0.870016	-1.13758	-1.13758	2.58724
24	1.87493	0.524166	-0.816209	-1.06794	-1.06794	-0.335373	2.6112	2.61313	-0.359783	1.10832	-1.06794	0.660582	-0.816209	-0.066557	0.0421761	-0.381257	-0.765158	-0.843722	-0.820687	2.90755	0.509526	-0.791002	-1.06765	-0.540891	-0.816209	0.981546	1.23492	-1.06794	0.78196	-0.667881	0.122225	0.364507	1.12004	0.141171	-0.461083	0.00511466	-1.06699	-0.598298	1.99173	0.875823	0.518285	0.0298511	-0.58969	-0.844165	-0.298129	-0.816209	-1.06794	-0.867543	1.78758
6	1.63803	0.657979	-1.0273	-0.216532	-0.782863	-0.30991	2.12945	2.77697	-0.0357529	1.22764	-0.81291	-0.306451	-0.77584	0.183244	0.13061	0.00751985	-1.0273	-0.538431	-0.787211	1.76573	0.213405	-1.02514	-1.0273	-0.536277	-1.0273	1.72834	2.28674	-0.782589	1.00862	-0.742796	0.110871	0.411366	1.43378	0.0524131	-0.207603	-0.538431	-0.745579	0.133682	2.15919	1.82918	0.206792	0.026	-0.354534	-0.783235	-0.304525	-0.54132	-1.0273	-0.54132	1.66386
18	2.62837	-0.144034	-1.04036	-0.1643	-0.36877	0.262625	1.49576	1.32563	-0.342411	2.35478	-1.04036	0.135402	-0.509891	0.656205	-0.580485	-0.572937	-1.04036	-1.01522	-0.525893	2.41675	0.985749	-1.04036	-0.186723	-0.983057	-0.81042	0.688279	1.55078	-0.43052	1.00674	-0.81042	-0.584866	0.488976	1.70943	-0.133857	-0.318107	-0.30021	-1.03964	-0.398687	1.78366	1.69395	0.468371	-0.290133	-0.783051	-0.81042	0.0913654	-0.630397	-0.81042	-1.04036	0.865566
12	2.63907	-0.127938	-1.00616	-0.404504	-0.552687	0.63671	1.74575	0.89886	-0.0795291	0.987529	-1.00616	0.746707	-0.00328963	0.263722	-0.378592	-0.325843	-0.32603	-1.00616	-0.779421	3.39411	1.68152	-1.00616	-0.779421	-0.779421	-1.00616	-0.551737	1.5624	-0.890522	0.861121	-1.00616	-0.350733	0.838478	1.73418	-0.55577	-0.205832	-0.647584	-0.552941	-0.620829	2.55928	1.04234	0.599148	0.127517	-0.677145	-0.779421	-0.327409	-0.548654	-1.00616	-0.686551	1.35572
30	1.48691	0.0438789	-0.274451	-0.501687	-0.735326	-0.153566	2.47076	2.971	-0.312915	1.25237	-0.968964	-0.257597	-0.268049	-0.479465	-0.273264	-0.355593	-0.968964	-0.968964	-0.735326	1.97461	0.881875	-0.968964	-0.955762	-0.968964	-0.735326	2.79157	1.69194	-0.735326	0.617348	-0.507047	0.47037	1.06914	1.37033	-0.825936	-0.666109	-0.435782	-0.863796	-0.0147052	1.73392	1.46348	0.72401	-0.303079	-0.433535	-0.968964	-0.480444	0.223724	-0.921319	-0.968964	3.2588
30	2.21271	0.467484	-0.900914	-0.763027	-0.311441	-0.640364	2.8322	1.88597	-0.260976	0.789276	-0.996402	-0.030995	-0.760615	0.218396	-0.188662	0.145661	-0.996402	-0.996402	-0.976712	2.78333	0.706682	-0.862088	-0.996402	-0.862088	-0.996402	1.22502	1.86862	-0.630963	0.529415	-0.524563	-0.192626	-0.338508	1.43197	-0.287986	0.0944388	-0.270907	-0.762129	0.218566	1.48742	1.70628	0.501867	-0.59134	-0.271531	-0.996402	-0.0141389	-0.0706562	-0.524828	-0.771419	2.88201
6	1.07006	0.517767	-0.671198	-0.281555	-0.80794	-0.632774	1.90375	2.01846	-0.760634	1.02081	-1.07606	-0.111503	-0.229657	0.521013	0.0746506	-0.807639	-0.832487	-0.80794	-1.07404	1.38996	0.340842	-1.07594	-0.307289	-1.07606	-1.07051	2.77901	1.73607	-0.00679766	0.851679	0.24605	-0.00436363	0.422146	1.34407	0.296332	-0.494427	-0.84555	-0.665519	-0.457878	2.20075	1.34999	0.346023	-0.637509	-0.280304	-1.07606	-0.190457	-1.06802	-0.80794	-1.02512	2.57861
18	1.49152	0.264989	-1.02373	-0.0476662	-1.02373	-0.314612	1.98286	2.24699	-0.151483	2.67411	-0.997452	-0.29561	-0.0662535	0.619827	-0.293516	-0.742598	-1.02373	-0.783292	-0.61481	2.05238	0.647791	-1.02373	-1.02325	-0.542379	-0.783292	0.648231	1.93835	-1.02373	1.05057	-1.02373	-0.109896	0.395366	1.79082	0.445648	-0.524579	-0.481522	-1.00365	-0.398714	2.11515	1.80744	0.4083	-0.585659	-0.783292	-0.542853	-0.197699	-0.783292	-1.02373	-0.684583	1.30946
36	2.19363	0.19101	-0.966763	-0.0478325	-0.732069	0.0997035	2.09083	1.83971	-0.304129	0.981543	-0.96903	-0.300248	-0.25617	0.00311358	-0.019851	-0.542601	-0.660614	-0.747367	-0.482485	2.11751	1.21804	-0.96903	-0.96903	-0.96903	-0.929873	0.988048	1.72574	-0.747367	0.441109	-0.96903	-0.229381	0.0608429	2.20912	-0.747805	0.107355	-0.345983	-0.526908	-0.325681	2.41574	1.51914	0.467867	-0.328173	-0.68484	-0.96903	0.0594956	-0.932695	-0.96903	-0.96903	1.75064
24	1.79111	0.157486	-0.934847	-0.790433	-0.733133	-0.691164	1.85676	1.82477	-0.20656	0.940542	-0.845366	-0.245512	-0.59826	-0.123246	-0.539215	-0.955406	-0.923906	-0.955406	-0.730836	2.29256	0.462549	-0.955406	-0.730836	-0.939907	-0.730836	0.253663	1.58786	-0.938338	0.672392	-0.790433	-0.185906	0.539847	1.56619	-0.730836	-0.498894	-0.492426	-0.732278	-0.427383	1.79024	1.74194	0.415407	-0.0474453	-0.475326	-0.570819	-0.000759255	-0.706292	-0.955406	-0.731443	2.98847
12	1.01354	1.79495	-0.672961	-0.592222	-1.02078	-0.485496	0.844244	2.29435	-0.198875	1.50859	0.148835	-0.120552	-0.043154	-0.180916	-0.350929	-1.07744	-0.592168	-0.996168	-1.07683	1.50977	1.74288	0.0146916	-1.07115	-0.341439	-0.968234	2.72715	1.06882	-1.07744	-0.280766	0.00177836	0.654238	-0.287691	1.25391	-0.0638535	-0.358392	-0.350092	-0.834831	-0.570438	1.99156	1.34648	0.76374	-0.102701	-0.35248	-1.07744	-0.0651284	0.210823	-1.00055	-0.675105	3.44831
6	1.14951	0.588354	-0.575114	-0.971228	-1.03003	-0.783238	2.16908	2.30476	0.0553047	1.51935	-0.322088	-0.3731	-0.253346	-0.122941	-0.627131	-0.794051	-0.779297	-1.03003	-0.782029	1.56922	0.510268	-1.03003	-1.01375	-1.03003	-1.03003	1.11969	1.09327	-0.477841	0.604477	-0.794051	0.767253	0.146972	1.95495	-0.31803	-0.790375	-0.525847	-1.02825	-0.545203	3.07165	1.27472	0.477201	-0.18753	-0.419969	-0.794051	-0.11195	-0.55267	-1.02896	-0.791637	4.20164
30	1.84506	0.900854	-1.05896	-1.05896	-0.812133	-0.286909	2.33343	2.90601	-0.791665	0.912264	-1.05896	0.0155763	-0.544005	0.383733	0.0648245	-0.847815	-1.05896	-1.05896	-1.05896	1.90565	1.50929	-1.03956	-0.675745	-0.944044	-1.03956	1.80183	0.967382	-0.545763	0.531371	-0.550623	0.360047	0.750864	1.29643	-0.31012	0.0139414	-0.325477	-0.653238	0.12898	2.43324	1.55091	0.773786	-0.66329	-0.0629217	-0.731825	0.126506	-0.803667	-0.918295	-1.05896	2.81721
24	2.51671	0.010808	-0.821548	-0.585521	-0.584233	0.0914576	2.68432	2.34787	-0.248612	0.749021	-0.82026	0.376781	-0.49589	0.125365	-0.188659	-0.585129	-0.584233	-0.579432	-0.0297622	2.67494	2.14036	-1.01047	-0.821548	-0.773154	-0.352361	1.45714	1.05767	-0.812465	0.961173	-1.05886	0.0805317	0.470054	1.44554	-0.818321	-0.821548	0.0792764	-0.821548	-0.247886	1.38987	1.38786	0.581298	-0.117346	-0.623134	-0.367524	-0.295664	-0.590459	-1.05886	-0.603087	1.75927
36	2.23554	0.227349	-0.857956	-0.34829	-0.82262	-0.512465	2.51201	1.04427	-0.441569	1.41773	-0.813705	-0.0376247	-0.713798	0.479928	-0.535796	-0.389029	-0.813705	-0.813705	-0.769454	2.86255	1.02507	-1.04662	-0.893053	-0.580795	-1.04662	0.62299	2.01913	-0.694921	1.22089	-1.04662	-0.0244401	0.644921	1.27952	-0.241689	-0.206653	-0.118422	-1.04662	-0.101653	2.02665	1.28371	0.070053	-1.04662	-0.583548	-0.813705	-0.283161	-0.212696	-0.430207	-1.04662	1.29449
18	1.98515	0.0414376	-0.832157	-0.829626	-1.07711	-0.581522	1.81918	1.54434	-0.393941	0.435336	-0.515625	0.456224	-0.335245	0.242926	-0.818285	-0.829626	-0.619706	-0.829626	-0.61284	2.39407	0.950724	-1.07711	-0.86434	-1.07711	-1.02118	0.218409	1.9872	-0.921755	0.537329	-0.76058	-0.0817897	1.27052	1.77518	-0.761345	-0.582021	-0.550128	-1.07618	-0.0818787	1.91992	1.97793	0.550872	-0.0710228	-0.494468	-0.582333	0.365994	-0.0793234	-0.826581	-0.830244	1.61624
12	1.43105	0.518834	-0.764701	-0.794976	-1.01905	-0.687981	1.81306	2.83237	-0.522997	1.77257	-0.787987	0.67805	-0.889334	0.379058	-0.51035	-0.764701	-0.741416	-1.0086	-0.723008	1.84806	0.643564	-0.57785	-0.835815	-0.51035	-0.832202	1.60539	1.47126	-0.506891	-0.0272645	-0.942932	0.576797	-0.239957	1.20834	-1.01867	-1.01635	-0.422489	-0.764701	-0.762461	1.31698	1.70099	0.781055	-0.258682	-0.0773189	-0.677255	-0.0998823	-0.00356528	-1.01905	-0.54325	3.37705
6	2.58772	0.16248	-0.936236	-0.520882	-0.736717	-0.390996	1.91176	0.58832	0.185899	1.69958	-0.701135	-0.554682	-0.771718	1.09819	-0.57565	-0.707127	-0.499845	-0.707076	-0.478625	2.18022	0.0910265	-0.936236	-0.936236	-0.891832	-0.936236	0.046671	2.54909	-0.936236	1.34302	-0.936236	-0.179975	0.171798	2.2158	-0.477916	-0.0668783	0.125063	-0.936236	-0.0908953	1.10663	2.01875	0.841295	-0.232879	-0.697655	-0.936236	0.198756	-0.935527	-0.936236	-0.936236	1.85753
36	1.55383	-0.0539821	-0.540896	-0.594185	-1.10186	0.0341975	0.854394	1.43706	-0.145205	0.4539	-1.10186	0.119517	-1.00272	-0.246258	-0.084719	-0.821377	-0.821377	-1.10186	-1.10186	0.722775	1.51001	-1.10186	-1.10186	-0.842694	-1.10186	2.00998	1.54034	-1.09804	0.468399	-1.10186	0.170355	0.424759	1.62914	-0.0890545	-0.257099	-0.542877	-0.831073	-0.349305	1.03365	1.91	0.747166	0.168024	-0.534719	-1.10186	0.256846	-0.874666	0.0970316	-0.860719	2.63579
18	1.15678	1.51633	-0.567274	-0.830531	-1.08559	-0.268051	1.31246	2.8163	-0.408552	0.973945	-0.834104	0.248583	0.207036	0.166675	-0.63716	-1.07684	-0.408883	-1.09327	-1.09327	2.30834	0.302553	-0.458815	-0.316016	-0.717459	-0.83433	2.63159	0.870406	-0.567793	0.306576	-0.742516	0.723532	0.478501	1.30069	0.0544867	-1.09327	-0.742516	-0.567793	-0.340466	0.742659	1.32631	0.54991	0.94569	-0.305454	-0.570481	-0.116431	-0.793677	-0.787424	-1.09327	2.36861
12	1.9081	0.954878	-0.984796	-0.839682	-0.984796	-0.520076	1.73931	2.49302	-0.324607	1.66706	-0.984796	0.469556	-0.754241	0.0735174	-0.518622	-0.664161	-0.750941	-0.862667	-0.984796	2.30167	1.17496	-0.754352	-0.984796	-0.535648	-0.529194	2.19124	1.36654	-0.588912	0.507315	-0.689802	-0.134754	0.493698	1.3886	-0.291984	-0.444814	-0.393096	-0.516953	-0.65389	2.43536	1.47596	0.449882	0.173405	-0.764302	-0.984796	-0.320893	-0.984796	-0.480125	-0.724544	2.58043
24	2.20128	0.724204	-1.00184	-0.649396	-1.00184	-0.372591	1.68659	1.6404	-0.750299	1.13077	-0.537533	-0.182345	-0.990848	0.350314	-0.483315	-0.769686	-1.00184	-0.769686	-0.370647	2.01357	1.94274	-1.00184	-0.536042	-0.962293	-0.767311	1.12308	1.36426	-1.00184	0.666855	-1.00184	-0.380938	0.649006	1.94048	-0.218376	-0.162638	-0.406821	-1.00184	-0.0740086	2.00732	1.58627	0.731691	-1.00184	-0.527989	-1.00149	0.0493326	-0.775704	-0.495071	-0.773303	0.708689
30	1.5632	0.971858	-0.562404	-0.561773	-1.00536	-0.0418249	1.98717	2.37476	-0.758126	1.27095	-0.539421	0.105117	-0.917668	0.164108	-0.390784	-0.694219	-0.766998	-0.766998	-0.469458	1.732	1.18325	-1.00821	-0.767269	-0.998291	-1.00821	2.60676	1.62323	-1.00821	0.99144	-0.837189	-0.0235996	0.601842	1.683	-0.809609	-0.268814	-0.111145	-0.766998	-0.52579	1.89942	1.30423	0.512595	-0.993125	-0.678278	-0.687326	-0.382198	-0.701028	-1.00821	-1.00821	2.59988
36	2.58605	-0.147146	-0.785417	-0.693215	-0.785417	-0.816309	2.73869	1.80392	-0.341278	1.6022	-0.500292	0.323461	-0.118744	0.207794	-0.428191	-0.62599	-1.00749	-1.00715	-0.740255	3.27718	1.29235	-1.00749	-1.001	-0.785417	-1.00749	0.298923	1.76531	-1.00749	0.654414	-1.00749	-0.267897	0.340132	2.06852	0.543068	-1.0068	-0.290267	-0.785417	-0.570962	0.601498	1.79928	0.439309	-0.713864	-1.00749	-0.783742	-0.336825	-0.345771	-0.785667	-0.786256	2.40516
18	1.98841	0.491204	-0.797873	-0.597669	-1.06425	-0.379371	0.878318	4.15177	0.00634657	0.700883	-0.789129	0.277945	-0.547972	0.295591	-0.739208	0.0090361	-1.06425	-1.06412	-0.848482	1.19581	0.414957	-0.511251	-0.882293	-0.777627	-0.620731	2.12759	1.80888	-0.786923	0.747673	-0.331201	1.44575	0.0444994	1.24324	-0.567412	-0.83503	-1.04759	-1.06425	-0.530051	2.17289	1.60655	0.88666	-0.422665	-0.492587	-0.797873	-0.237635	-0.302486	-1.06425	-0.803983	1.72688
30	1.66264	0.934843	-0.74364	-0.546641	-0.949173	-0.307197	1.95301	2.52681	-0.741968	0.579369	-0.74364	0.606935	-0.5937	0.0727305	-0.191517	-0.810237	-1.00127	-0.995504	-0.741968	1.10236	0.464698	-0.741968	-0.623442	-1.00225	-0.741968	2.37189	0.668114	-0.748716	1.01679	-0.156338	0.725323	-0.775636	1.69279	0.0388834	-0.232697	-0.175488	-0.741968	-0.694418	2.41537	1.17535	0.728353	-0.221401	0.0913119	-0.998197	-0.34122	-0.743153	-0.990325	-1.00225	4.07622
24	2.0877	0.918109	-1.13791	-0.600803	-1.13791	0.0798932	1.24493	2.52024	0.0430008	0.697623	-0.64658	-0.632954	-0.616192	0.306206	-1.09788	0.447651	-1.04999	-1.13791	-0.912271	1.73463	0.900619	-0.479424	-0.191247	-0.739189	-1.13791	1.71414	1.17279	-0.652845	0.346063	0.346458	0.314748	0.430066	1.63595	-0.613406	-0.612312	-1.13709	-0.359173	-0.289265	2.87567	1.37844	0.879973	0.202616	-0.218982	-0.880125	-0.336457	-0.576194	-1.13791	-1.13593	2.87548
12	2.0512	0.147044	-0.988318	-0.438482	-0.988318	-0.753893	2.59579	3.32323	-0.751449	1.71066	-0.988318	0.216182	-0.886367	-0.129485	-0.542772	-0.321645	-0.988318	-0.681639	-0.62837	1.89028	-0.225032	-0.767699	-0.988318	-0.541208	-0.988318	3.1054	1.69661	-0.218334	0.717963	-0.584813	0.0517886	0.289581	1.35943	-0.793222	0.589086	-0.0854353	-0.988318	0.137513	2.24095	1.6443	0.316925	-0.713076	-0.313096	-0.937549	-0.308145	-0.535784	-0.988318	-0.988318	2.44283
6	1.52868	0.114631	-0.643327	-0.708283	-0.306767	-1.00168	2.06653	2.37138	-0.558117	1.01075	-0.695636	0.26283	-0.120559	0.456567	-0.259572	-0.309383	-1.0218	-0.781621	-1.0218	2.17603	1.13934	-1.0218	-1.0218	-0.781621	-0.705868	0.114767	2.56921	-0.875623	0.972382	-0.549137	0.297952	0.237736	1.24038	-0.456344	-0.302561	-0.315715	-0.961952	-0.385809	1.73075	1.78815	0.647388	-0.0016503	-0.541439	-0.781737	-0.19991	-0.773737	-0.781621	-1.0218	3.14374
12	2.20146	0.871466	-1.05475	-0.162355	-1.05475	0.315089	2.31617	2.04056	-0.471914	0.655507	-1.05475	-0.192134	-0.433448	0.638446	-0.289913	-0.367122	-0.830228	-1.05475	-0.560452	2.79422	0.892116	-1.05475	-0.854558	-0.360258	-0.873191	1.93425	1.73915	-0.807602	0.570663	-0.807602	-0.126279	-0.220197	1.72318	0.231548	0.0462434	-0.278994	-1.05475	-0.130679	1.60457	1.38344	0.672768	0.167032	-0.562317	-0.58023	-0.140285	-0.350817	-0.581091	-1.05475	1.98507
36	2.13331	0.264024	-0.709671	-0.901947	-0.971146	-0.28378	2.2355	2.10871	-0.558407	0.663613	-0.760974	-0.242848	-0.987452	0.058826	0.0884517	-0.0441382	-0.521727	-0.581491	-1.00022	2.7527	1.47117	-1.00022	-1.00022	-1.00022	-0.558114	1.3799	2.47336	-0.759437	0.95534	-0.99948	0.149484	-0.0590198	1.4358	-0.146082	0.0632908	-0.774493	-0.734557	-0.512927	2.34211	1.44856	0.490709	-0.750011	-0.71871	-0.292585	0.116367	-0.760974	-0.760974	-1.00022	1.87688
24	1.82447	1.5721	-1.0726	-0.825383	-1.11684	0.824984	1.42176	2.6456	-0.226451	1.38596	-0.873158	-0.711931	-0.201492	0.355063	0.45401	-0.329229	-0.772576	-1.11684	-0.807813	1.42976	0.752754	-1.10832	-0.422059	-1.10832	-0.893613	0.843408	1.88171	-1.11684	1.16052	0.171506	1.14869	-0.120516	1.81607	-1.11684	0.0330748	-0.535511	-0.528032	-0.543323	1.44126	1.0591	0.905617	-0.147251	-0.601995	-0.663387	0.205434	-1.11684	-1.11684	-0.825383	2.54625
6	1.03147	0.610108	-0.611616	-0.592896	-0.855883	-0.114885	1.80048	1.13453	-0.765782	0.16687	-1.12985	-0.18298	0.302733	-0.00171852	-0.997919	-0.626235	-0.892013	-1.12985	-1.12604	1.29222	-0.193824	-0.305661	-0.061223	-0.341931	-0.813182	1.8965	2.39001	-0.849452	0.812945	-0.33524	0.652362	-0.73355	1.254	-0.267346	-0.611062	-0.849452	-0.352244	-0.849452	1.63587	1.32664	0.583561	-0.48165	-0.27555	-1.12985	0.116281	-0.849452	-0.846583	-1.12985	3.80358
18	2.09676	0.474255	-0.861733	-0.727125	-0.948655	-0.904544	2.04457	1.07251	0.315813	0.183921	-0.727125	-0.0268074	-0.709164	-0.401461	-0.481465	-0.956526	-0.870945	-0.733251	-0.927561	2.9797	0.966979	-0.96343	-0.956526	-0.720221	-0.96343	0.266337	2.55653	-0.727125	0.728061	-0.84764	0.194892	0.502923	1.94577	-0.898637	-0.254514	-0.219112	-0.334265	-0.627559	1.53871	2.04029	0.577954	0.397931	-0.722563	-0.746858	-0.505594	-0.538728	-0.96343	-0.728642	2.14032
30	1.66436	0.680486	-0.835698	-1.04366	-0.777951	-0.79212	1.98635	2.67108	-0.509781	0.562829	-0.814843	0.687944	-0.259056	-0.510658	-0.770508	-0.0690808	-1.03879	-0.780577	-0.306193	1.48039	0.58788	-1.04419	-1.04419	-1.04419	-1.02924	2.34096	2.40584	-1.04419	0.565006	-1.0037	0.0180353	0.320178	1.39082	0.452291	-0.394883	0.00127281	-0.777829	-0.248049	1.02933	2.0323	0.432955	0.0243218	-0.358697	-0.42547	-0.26669	-1.02751	-0.435408	-1.04419	2.20393
6	1.34022	0.714188	-1.04343	-0.603425	-0.782002	-0.137203	1.88956	1.79786	-0.603425	-0.257894	-0.88432	0.847516	-1.04343	-0.0141824	-1.03878	-1.0195	-0.598811	-0.780591	-0.782002	1.07984	0.756886	-1.04343	-1.04343	-1.0195	-1.04343	3.01286	2.50364	-1.04343	0.660828	-0.259142	-0.222574	0.254639	1.20913	0.559152	-0.123867	-0.244087	-1.03485	-0.782002	1.79207	1.59154	0.161503	-0.232929	0.121433	-0.782002	-0.750755	-0.782002	-0.248612	-0.782002	3.51106
30	0.735378	0.897625	-0.545184	-0.877433	-0.942659	0.505969	1.69596	3.30883	-0.606634	0.700713	-1.05417	0.453067	0.0733993	-0.277825	-0.280076	-0.811805	-1.05417	-0.976739	-0.277949	1.6701	0.763352	-0.451289	-0.350149	-0.770457	-0.567716	3.19597	0.61829	-1.05417	0.56984	0.708818	0.496232	-0.544249	1.49522	-0.834707	-0.795374	-0.459256	-0.795432	-0.400076	2.50388	0.787895	0.737978	-0.391059	-0.535513	-1.05417	-0.540722	-1.038	-1.05417	-1.05417	3.15057
12	2.80308	0.218671	-0.985062	-0.283543	-0.875151	0.382458	2.60187	0.56885	-0.28706	1.07852	-0.98267	0.172862	-0.985062	0.0166353	-0.79262	-0.985062	-0.817185	-0.985062	-0.517383	3.00959	1.02063	-0.985062	-0.751223	-0.982298	-0.517967	0.887866	1.69339	-0.751223	1.07265	-0.985062	-0.507863	0.479218	1.79458	-0.0470218	0.195808	-0.0497034	-0.751223	-0.809494	1.29409	1.42044	0.534701	-0.474262	-0.530415	-0.751223	-0.339096	-0.196494	-0.758899	-0.985062	1.41393
36	1.82577	0.86073	-1.07932	-1.07932	-1.07932	-0.558731	1.51906	1.99528	-0.549584	1.231	-1.07932	-0.323205	-0.25125	0.792124	-0.652929	-0.39298	-1.07932	-0.868467	-0.814453	1.09937	-0.0198461	-0.774248	-0.625323	-0.814453	-0.774248	1.68743	2.2533	-1.07932	0.787899	0.32695	0.224905	-0.157208	1.61575	0.240312	-0.287026	-0.814453	-1.07932	-0.413736	1.64843	1.29779	0.815511	-0.758968	-0.385507	-1.07932	-0.0776692	-0.564706	-1.07932	-0.888237	2.87448
24	0.517715	-0.0954386	-0.186332	-0.921823	-1.187	0.526384	1.48893	1.78891	0.156529	0.259978	-0.922658	-0.443597	-0.226849	-0.284467	0.151307	0.0419959	-0.777073	-0.400687	-0.922658	1.46176	0.998148	-1.19099	-0.687759	-1.19099	-0.922727	2.47447	1.62908	-1.19245	0.310043	-0.161879	0.168891	0.765917	1.39134	0.27742	0.31168	-0.384213	-0.922658	-0.921193	2.58774	1.38511	0.463776	-0.905679	-0.30732	-1.19245	-0.134647	-0.338839	-1.19245	-1.19245	3.38855
18	2.58241	0.239442	-1.01558	-0.654571	-1.01376	0.388548	2.56094	1.3171	-0.742472	1.39828	-1.01528	0.443953	-0.539278	0.245834	-0.227406	-0.704925	-0.753997	-0.547164	-1.01617	2.57624	0.668196	-1.01617	-0.779828	-0.75188	-1.01617	0.38266	2.4616	-0.779828	0.702788	-0.945442	0.0535751	0.639697	1.90225	0.278253	-0.211211	0.0437179	-1.01617	0.380991	1.40238	1.78097	0.447477	-0.737892	-0.542558	-1.01617	-0.0394271	-0.780093	-1.01617	-1.01617	1.70203
18	2.54125	0.263247	-0.987401	-0.0592444	-0.987401	-0.302459	2.03277	0.798723	-0.666477	0.837282	-0.983195	-0.119895	-0.05934	0.736585	-0.184429	-0.310796	-0.987401	-0.987401	-0.754767	2.71701	1.09268	-0.987401	-0.86273	-0.917779	-0.985784	0.420062	1.82135	-0.754767	0.894516	-0.987401	-0.114914	0.0941974	2.05815	-0.524331	0.225227	0.329422	-0.987401	-0.544592	1.64247	1.60496	0.604863	-0.0581276	-0.749443	-0.699176	0.0661423	-0.740222	-0.987401	-0.987401	1.53689
24	1.54902	0.668783	-0.797833	-1.05088	-0.791892	0.393632	1.22444	2.77775	-0.398963	1.72715	-1.05088	-1.05059	-0.517874	0.516731	-0.492119	-0.275405	-1.05036	-1.05088	-0.791892	0.610905	1.1383	0.106396	-0.856036	-0.375833	-0.0082272	1.48354	1.96869	-0.791892	0.625484	-0.03153	1.13211	-0.337164	1.58335	-0.28585	-0.27435	-0.755565	-0.705135	-0.0846908	1.77876	1.83097	1.08747	-0.123762	-0.196418	-0.791892	-0.344691	-0.859216	-0.791892	-1.05088	2.92533
36	1.51498	0.160861	-0.807739	-0.56346	-0.483287	-0.435718	2.26428	2.07867	0.0453193	0.371679	-0.0775882	0.140666	-0.805568	0.289959	-0.908938	-0.487634	-0.807739	-0.807739	-0.772303	1.71835	0.423598	-1.05411	-1.05299	-0.806618	-0.807739	0.44699	2.79506	-1.0191	0.430766	-1.05411	0.279975	0.2737	1.51835	-0.29542	-0.203415	-0.725206	-0.80886	-0.0787515	1.93061	1.70572	0.729176	-0.750201	-0.446902	-0.805218	0.188808	-0.77318	-0.813889	-0.961466	2.75012
6	1.58319	1.95607	-0.680876	-0.767998	-1.02154	0.0993423	1.31439	3.40201	0.15127	0.18183	-0.766359	0.0310479	-0.342118	0.584339	-0.525598	-0.281551	-0.316312	-1.02154	-1.01807	1.32577	1.14151	-0.766359	-0.518633	-1.02154	-0.516026	3.67641	1.25598	-0.511178	0.799341	0.470307	0.289934	-0.674875	1.28382	-1.02125	-0.562427	-1.02154	-0.998179	-0.508162	1.52432	1.41851	0.902786	-0.519497	-0.180039	-0.925207	0.0436085	-0.694899	-0.991167	-0.75194	3.26088
12	1.70749	0.403696	-0.595658	-0.495762	-0.77437	-0.884704	2.57302	3.26915	-0.957751	0.00854943	-1.00108	0.010333	-0.751004	0.110411	-0.712648	-1.00624	-0.4964	-1.00624	-1.00624	2.36111	1.01288	-0.873032	-0.751004	-0.629552	-0.950488	0.792138	1.06706	-0.978349	0.316371	-0.672956	-0.223675	0.36132	1.29666	-0.470386	-0.671522	-0.111254	-0.751202	-0.10689	2.1376	1.55584	0.679238	0.111342	-0.0565105	-1.00624	-0.229115	-0.751004	-1.00624	-1.00624	3.12232
30	2.37811	0.0630378	-1.03945	-0.71461	-0.49129	0.530759	2.96179	1.14861	-0.0182719	1.01247	-0.553323	0.260308	-0.467305	0.423388	0.454587	-0.691405	-0.961788	-0.68028	-0.545629	2.65816	1.38756	-1.03945	-1.03945	-0.822145	-1.03945	-0.159393	2.71811	-0.795308	0.978866	-1.03945	-0.0890717	0.8337	2.09377	-0.85061	-0.209907	-0.401219	-0.792784	-0.454777	1.56686	1.67044	0.452756	-0.546117	-0.461113	-0.346314	-0.0901296	-0.882647	-0.564864	-1.03945	1.92933
6	0.789298	0.979643	-1.07355	-0.913778	-0.824096	-0.122158	1.98172	1.8907	0.191893	0.921974	-0.9363	-0.154875	-0.903153	1.08516	-0.0230066	-0.791829	-1.07355	-1.07355	-0.874966	1.61555	0.587841	-0.819329	-1.07355	-0.824376	-1.07355	0.970792	2.24957	-1.07355	0.425313	-0.845326	0.559838	0.779675	1.4412	-0.815406	-0.253455	-0.0160046	-0.824096	-0.530574	1.99505	2.03226	0.392852	-0.254145	-0.034294	-0.829848	0.181082	-0.893328	-1.04128	-1.07355	1.96704
18	1.69636	0.406216	-0.845695	-0.478336	-0.580103	0.160512	1.52517	2.17235	-0.447399	0.21449	-0.990631	0.20253	-0.457531	0.423238	-1.1144	-0.266138	-1.02693	-1.12384	-0.773296	1.66286	0.261842	-0.842073	-1.11202	-0.554491	-1.12384	1.97634	1.9193	-1.12384	0.962127	-0.789684	0.19733	-0.228892	1.5572	0.648615	-0.542076	-0.308653	-0.887445	0.254937	2.15249	1.86088	0.693872	0.86566	0.0478909	-0.836255	-0.244839	-0.530692	-0.054693	-1.12384	2.62156
30	1.26874	0.323069	-0.74067	-0.994052	-0.994052	-0.48844	2.8056	1.88048	-0.0123408	0.355684	-0.652914	0.193387	-0.695908	0.256599	-0.328285	-0.34249	-0.830228	-0.839838	-0.994052	2.90254	0.488563	-0.598982	-0.994052	-0.0996189	-0.7339	0.791104	1.76641	-0.994052	0.325377	-0.392963	0.218609	-0.210388	1.14871	-0.503081	-0.746954	-0.278177	-0.74067	-0.74067	1.80836	1.44055	0.763813	0.00166028	-0.0562308	-0.487287	-0.485055	0.01587	-0.994052	-0.994052	3.20725
36	1.18206	0.0224381	-0.829004	0.186454	-1.10985	0.216382	2.01564	1.86018	0.221835	0.995012	-1.10738	0.436557	-0.696998	0.0479192	-0.829004	-1.10985	-1.06722	-0.829004	-0.825185	0.855906	1.67584	-1.10985	-0.12719	-1.10985	-0.830065	1.13242	1.56161	-0.829004	0.750597	0.0778488	0.412864	0.661202	1.58494	0.294384	-0.0260059	-1.10985	-0.829004	-0.699511	0.604969	1.72094	0.846564	0.02008	-0.539091	-1.10985	0.214087	-1.10985	-1.10985	-1.10985	2.6278
12	1.80183	1.0915	-0.818678	-1.12712	-0.555225	0.452587	1.72677	0.649311	0.132006	0.860651	-1.12712	0.274709	-0.265578	0.247821	-1.09979	-0.537361	-0.839215	-0.55131	-0.839215	1.15992	1.68655	-0.93566	-0.164585	-1.12712	-0.93566	2.88126	2.43898	-0.845818	1.49289	-0.0505285	0.274802	0.345585	1.13381	0.804128	-0.449987	-0.839538	-0.873483	-0.841387	2.26575	1.15789	0.493265	-0.620109	0.0659877	-1.12712	-0.0386955	-0.551678	-0.318105	-1.12712	3.437
24	1.23959	1.19863	-0.431721	-0.556601	-1.11334	0.656816	1.48852	2.84621	-0.502802	0.517233	-0.639909	-0.204266	-0.834968	-0.278233	-0.219997	-0.556601	-1.11334	-0.8406	-1.11334	1.86302	1.71803	-0.392575	-0.556601	-1.11334	-0.556601	1.04264	1.20797	-0.852373	1.10403	-0.292415	1.09552	0.371204	1.56075	0.570001	-0.832516	-1.11334	-1.11334	0.0563512	1.68292	1.3575	0.98899	-0.481461	-0.304354	-0.665547	0.0989069	-0.308618	-1.11334	-1.11334	3.08664
6	1.4244	1.077	-0.744819	-0.316608	-1.05962	-0.735161	1.81719	3.97724	0.051189	1.2756	-1.03275	0.16555	-0.278798	-0.203342	-0.840228	-0.322219	-0.79845	-1.05962	-0.813818	1.02288	1.33722	-0.813818	-0.731532	-1.05962	-0.813818	2.44078	1.20391	-1.04709	0.543552	-0.294922	0.217273	-0.164468	1.44612	0.0489374	-0.991185	-0.206804	-0.499004	-0.373817	1.3988	1.21975	0.715142	-0.323742	-0.131641	-1.05924	-0.059456	-0.327235	-0.843075	-0.572112	3.34919
18	1.27054	0.933323	-0.68559	-0.908071	-1.20267	1.99625	0.588952	3.20131	-0.2815	1.57601	-1.20267	-0.150066	-0.202671	-0.17731	-0.672221	-0.907333	-0.651523	-0.61965	-1.20267	1.16743	1.15514	-0.680289	-0.317391	-0.349223	-0.906884	0.173696	1.52802	-0.907333	1.30663	0.440543	1.22653	-0.0459116	1.46549	-0.437671	-0.060237	-1.16257	-0.407465	-0.118236	0.989579	1.0153	0.903704	0.562804	-0.136571	-1.02865	0.219185	-1.20267	-0.611993	-1.20267	2.54593
12	1.93166	-0.000238992	-0.797961	-0.797961	-0.876394	-0.44809	1.90223	2.22934	-0.797961	0.239369	-0.227329	0.866933	-0.657171	0.901237	-0.797961	-0.540545	-0.799384	-1.06004	-0.69539	1.38535	0.605897	-1.06004	-0.834722	-0.572645	-0.797961	1.26672	2.26968	-1.06004	0.762745	-0.805617	0.199195	-0.118088	1.66565	-0.310296	-0.0691221	0.000678016	-0.732653	0.0353833	1.4742	1.7586	0.566832	-0.7933	-0.445321	-0.423096	-0.140147	-0.520792	-0.426518	-1.06004	2.62654
24	2.10511	0.28401	-0.828169	-0.582486	-0.788814	0.403354	1.96713	1.44758	0.145866	1.55993	-1.08849	0.125871	-0.373565	-0.102347	0.15559	-0.32612	-0.443984	-1.08849	-0.839954	2.3089	1.48343	-1.08849	-0.839575	-0.941821	-0.588664	1.6107	2.00238	-0.839575	0.821549	-0.921362	-0.555993	0.197124	1.95571	-0.396478	-0.470967	-0.12062	-1.08849	-0.0945054	0.801901	1.8124	0.854703	-0.167843	-0.7852	-0.839575	-0.544806	-1.08849	-0.341738	-1.08849	1.43122
36	1.68602	0.395033	-0.773633	-0.773257	-1.02024	-0.0460748	1.74543	3.77883	-0.575055	1.54261	-1.02024	-0.0803177	-0.738613	0.350284	-0.773257	-0.627542	-1.01009	-0.774022	-1.02024	2.43651	1.32314	-1.02024	-0.849355	-0.773257	-0.753397	1.47756	1.66028	-0.625858	0.717459	-0.773995	0.0399267	-0.00602886	1.38553	-0.272078	-0.332578	-0.218511	-0.503413	-0.773257	1.38679	1.4337	0.532002	-0.553756	-0.187351	-0.773257	-0.155679	-0.551007	-0.525645	-1.02024	3.21159
30	2.05587	0.0786566	-0.818487	-0.821755	-0.636119	0.122913	2.41362	1.76617	0.0548333	0.827974	-1.02022	0.183888	-0.195543	0.436113	0.193972	-0.434672	-0.664916	-1.02022	-0.90016	2.95948	1.15385	-1.02022	-1.02022	-0.57388	-0.623578	0.525837	2.06068	-0.797635	0.654346	-1.02022	-0.375007	0.285101	1.54639	-0.515747	-0.272757	-0.093273	-0.775204	0.046378	2.45327	1.22675	0.711809	-0.461078	-0.548814	-1.02022	0.0997913	-0.552622	-1.02022	-0.775204	2.5656
24	2.87815	0.249808	-1.07662	-1.02653	-0.681505	0.843415	1.41478	0.947112	0.690851	0.787727	-0.830998	0.565615	0.0302181	0.327632	-0.209574	-0.109598	-0.913089	-0.696166	-0.0941228	1.88182	1.44948	-1.07662	-1.04885	-0.671914	-0.892842	0.392474	1.60044	-1.07099	0.940114	-1.07662	-0.302173	-0.379384	1.71978	-0.0160617	0.269162	-0.427456	-1.07662	-0.585373	1.71384	1.62124	0.345885	-0.83088	-0.583913	-0.667114	-0.0731778	-0.775424	-1.07662	-1.07662	1.44304
18	1.40599	0.668483	-1.0268	-0.513357	-1.0268	-1.0268	1.94564	2.48245	-0.516415	0.798833	-1.0231	-0.0518842	-0.312365	0.372126	-0.583098	-0.552418	-0.937604	-1.0268	-1.0268	2.01873	1.07093	-1.0268	-0.856514	-1.0268	-0.737794	1.51522	2.08844	-0.750727	0.621934	-0.436309	0.650578	0.162843	1.49011	-0.111311	-0.0847289	-0.335664	-0.789607	-0.799304	2.39417	1.65324	0.736374	-0.0791204	-0.551225	-0.785911	-0.00169655	-1.0231	0.0819546	-1.0268	2.04249
36	1.15883	0.0851165	-0.777184	-0.775919	-0.765104	0.157585	2.00139	1.79882	-0.302441	0.87949	-0.763138	-0.00685057	-0.928359	0.636225	-0.301385	-0.531607	-1.02276	-0.775851	-0.419194	2.62959	0.387772	-1.00741	-1.02276	-0.999345	-1.02276	0.642289	2.32102	-1.02276	0.551311	-0.534102	0.299735	0.23385	1.76487	-0.332403	-0.0418466	-0.592803	-1.02276	0.208432	1.42796	1.71565	0.889335	0.560935	-0.768876	-1.02276	0.190129	-0.551924	-0.777184	-0.944932	2.19385
6	0.997676	1.40345	-1.06043	-0.681694	-0.867031	0.588049	0.38654	2.61437	0.413627	-0.589759	-1.1848	-0.513252	-1.18165	0.325225	0.0850771	-0.232469	-0.973482	-1.1848	-1.15571	1.13055	2.11457	-1.1848	-0.233766	-0.260577	-1.1848	1.34326	1.85699	-1.17837	1.15687	0.219331	0.607006	-0.119988	1.29087	-0.842726	-1.17751	-0.867031	-0.867031	0.491012	2.00928	1.70824	1.08069	-0.22518	-0.00333099	-0.547227	0.0902167	-1.1848	-0.86499	-0.867031	2.19458
12	1.84942	-0.439631	-0.515459	-0.165441	-0.786404	0.0132541	1.97394	1.97892	-0.37859	1.26193	-0.705854	0.174502	-0.456351	0.08019	-0.0667482	-0.612821	-1.06515	-1.06515	-1.06515	2.08591	0.396729	-1.04915	-0.928552	-0.845139	-0.801857	1.57031	2.41852	-0.833328	0.463461	-0.833328	-0.0185614	0.443994	1.09381	0.222282	0.395127	-0.62796	-0.807991	-0.1842	2.27484	1.83796	0.30951	-0.457158	-0.582141	-0.407675	-0.382539	-0.803107	-0.359146	-1.06515	2.07607
30	1.49812	0.440621	-0.85614	-0.503704	-1.11753	-0.339741	1.91249	2.37368	-0.595784	0.124633	-0.858953	0.479862	-0.850622	0.250338	-0.575957	-0.896253	-0.606508	-1.11753	-0.856655	1.523	0.792858	-0.778583	-1.06796	-1.06796	-0.778583	2.60468	1.91655	-1.11753	0.845802	-0.361037	0.505805	0.565203	1.10453	0.0276484	-0.880537	-0.595784	-1.11753	-0.680969	0.930196	1.21697	0.322396	0.137916	-0.213624	-0.856655	-0.338978	-0.856655	-1.06796	-0.934727	2.62395
12	0.562599	1.94791	-1.12969	-0.871872	-1.12969	1.31027	0.968817	2.88182	-0.423882	0.494196	-0.858032	0.521518	0.304014	-0.324642	-0.830617	-0.514282	-0.858032	-1.05306	-1.12969	0.722769	1.23091	-0.0430611	-0.857971	-0.314718	-0.813502	3.54991	1.32957	-1.01278	0.70289	-0.344408	-0.403671	0.378614	1.17209	0.17142	-0.0467552	-0.860425	-0.36088	-0.33491	1.84326	1.235	0.490496	-0.453263	-0.125387	-1.12969	0.0225551	-0.586586	-0.786233	-1.12969	3.05693
18	1.40796	0.962602	-0.927438	-0.75213	-1.20761	0.771935	1.02048	2.72712	0.087998	0.637444	-1.20761	0.773625	-0.105558	0.266468	-0.533988	-0.558472	-1.11376	-1.20761	-0.653691	0.453743	1.24439	-1.02116	-1.15048	-0.0247819	-1.20748	1.63978	1.28752	-0.927438	0.53445	-0.364685	-0.047082	-0.626396	1.30529	-0.317554	-0.647265	-0.785568	-0.365084	-1.20475	1.2634	1.54354	0.622716	-0.823141	-0.0908452	-1.18978	-0.303524	-1.19334	-0.104394	-1.20761	2.54705
36	2.39129	-0.172904	-0.628056	-0.302007	-1.0072	-0.347913	1.7237	1.59489	-0.309804	0.609867	-0.834054	0.176647	-0.492048	0.57431	-0.370653	-0.534924	-1.0072	-0.983598	-0.771505	2.41028	1.55862	-1.0072	-1.0072	-0.771505	-0.656014	0.316484	2.62725	-1.0072	1.1645	-0.537589	0.125501	-0.0139073	1.51323	-0.757358	-0.130084	-0.842043	-0.771505	-0.813142	2.17707	1.45317	-0.0832439	-0.781522	-0.10098	-0.771505	0.151833	-0.0400292	-0.709545	-1.0072	2.23268
30	1.1244	0.192917	-0.329363	-1.09365	-0.83875	-0.282914	1.86697	3.03743	-0.258494	0.438633	-1.01271	-0.482107	-1.07021	0.547263	-0.842169	-0.838246	-0.838246	-0.988741	-0.838246	0.84165	1.64347	-0.691682	-1.09365	-0.844104	-0.68721	2.71863	1.40888	-0.838246	0.590501	-0.764814	0.495583	0.0889362	1.67154	0.167769	-0.451707	-1.09365	-0.634925	-0.838246	2.07312	1.51357	0.237921	0.389205	-0.265932	-1.08967	-0.0113071	-0.838246	-0.198965	-0.838246	3.02938
6	2.15875	0.249198	-0.970663	-0.504084	-0.970663	-0.574121	2.31935	2.39166	-0.294156	1.35652	-0.737373	0.0654196	-0.251365	0.114021	-0.502152	-0.942895	-0.659223	-0.970663	-0.505146	1.52002	1.52199	-0.970663	-0.281946	-0.879359	-0.970663	-0.503623	2.92925	-0.970663	1.21758	-0.970663	0.500955	-0.0297182	1.34393	-0.970663	-0.430262	-0.659223	-0.970663	-0.724191	1.80312	2.1535	0.823715	-0.0648692	-0.0413446	-0.908752	0.120412	-0.648102	-0.737373	-0.970663	0.75967
24	1.51084	0.390492	-0.813772	-0.583856	-1.08339	-0.240608	1.5592	1.87898	-1.08339	0.255295	-1.08339	0.0308414	-0.700022	-0.390241	-1.07998	-1.08339	-1.08339	-0.582925	-0.82183	1.50634	0.926215	-0.657785	-1.08339	-0.417082	-0.832816	0.930915	2.8056	-1.08339	0.836564	-0.830609	-0.0653889	1.26822	1.1532	0.620907	0.549785	-0.444467	-1.07689	-0.581752	3.00255	1.78992	0.483194	-0.343753	-0.351633	-0.832696	-0.188944	-0.832816	-0.0659135	-1.08339	1.95335
6	1.90092	0.566296	-0.959523	-0.711855	-0.959523	-0.675345	2.52699	1.05015	-0.711855	1.54375	-0.657753	-0.346232	-0.539075	-0.086656	0.0165611	-0.481281	-0.711855	-0.893796	-0.700507	2.23475	0.705712	-0.959523	-0.500797	-0.421651	-0.959523	0.212481	3.32313	-0.959523	1.22958	-0.957932	0.1597	0.26834	1.4419	-0.955118	0.146093	-0.160862	-0.711855	-0.673913	2.4	2.22997	0.756512	-0.463778	-0.344984	-0.711855	-0.073459	-0.959468	-0.218648	-0.959523	1.60725
18	0.98353	0.553434	-0.0789546	-1.13605	-0.855072	0.214438	0.692462	2.74636	-0.361323	0.286235	-0.333318	-0.132935	-0.79821	0.326445	-0.544309	-0.498194	-1.13605	-0.588294	-0.588294	0.750356	0.452447	-0.248271	-0.814848	-0.608946	-0.862172	1.40744	2.19986	-0.862172	0.510585	-0.591733	0.496827	0.465081	1.5773	0.248198	-0.648122	-0.727971	-1.13605	-0.850851	2.15809	1.12897	0.33308	-0.558848	-0.238664	-0.894463	-0.00742639	-1.13605	-1.13605	-0.862172	3.13881
24	1.31178	1.71648	-1.15222	-0.435226	-1.15222	0.299945	0.791036	1.44218	-0.0150317	0.99351	-0.861609	-0.816905	-1.00982	-0.0818704	-0.866436	-0.108036	-1.15222	-0.861609	-1.15222	0.526531	0.924818	-0.131914	-0.427669	-0.564929	-0.954608	1.17946	2.76776	-1.15222	1.16748	0.766692	0.00031167	1.16117	1.38718	0.56418	0.42778	-0.861609	-0.861609	-0.859114	1.72885	2.17926	0.940964	-0.280382	-0.331645	-0.975349	0.00861747	-1.14268	-0.411197	-1.15222	1.98823
12	0.931505	0.0776544	-0.759047	-0.830353	-1.01183	-0.25412	1.7671	2.85603	-0.296709	-0.214404	-0.86288	0.370102	-0.88279	0.327463	-0.620049	-0.499092	-0.751817	-1.01183	-0.503177	1.31309	1.09333	-1.00603	-0.620049	-0.756236	-0.800483	2.43756	1.84875	-1.01183	0.97732	-0.520546	0.265102	-0.6697	1.323	-0.506263	0.628509	-0.521491	-0.383548	-0.625079	2.59157	1.614	0.67023	-0.495692	0.13405	-1.01183	0.0850247	-0.963804	-0.759047	-1.01183	3.10956
30	1.4896	1.15386	-0.875093	-0.98791	-0.377126	-0.556027	1.33105	3.52252	-0.383257	0.12246	-0.881078	-0.25729	-0.328166	0.14946	-0.588457	-0.875093	-1.13603	-0.875093	-0.614153	0.780507	1.68152	-0.360258	-0.680594	-0.339275	-0.875093	1.32507	1.4494	-0.875093	0.819733	-0.0510543	0.641623	-0.480266	1.30504	-1.13248	0.778863	-0.526943	-0.614153	-0.439353	1.98516	1.32576	0.852776	-0.154951	-0.150983	-0.875093	-0.324693	-0.932718	-0.614668	-1.13603	3.52658
36	1.20588	1.41906	-0.843661	0.586118	-0.649799	-0.598085	1.27746	2.94668	-0.0939546	2.15763	-1.09742	-0.0708046	-0.0954123	0.38845	-0.229958	-0.843661	-0.843661	-1.09742	-0.842875	1.64561	1.64272	-0.749196	-0.876358	-0.749196	-0.843661	0.451323	2.3136	-0.843376	1.08502	-0.337102	0.427286	0.103534	1.23827	-0.91208	0.386613	-0.336428	-0.808066	-0.0998983	1.17101	1.69269	0.517969	-0.236969	-0.0878461	-0.813104	-0.229172	-1.09742	-1.09742	-0.843661	2.9821
6	1.80997	0.353978	-1.20359	-0.928869	-0.654144	-0.261355	1.14471	2.63033	-0.896169	0.230489	-0.667883	0.108336	0.201307	-0.0189995	0.361996	-1.06898	-0.656847	-0.661937	-0.794253	0.424442	2.02976	0.280253	-0.964096	-0.516281	-0.407061	2.33818	2.23768	-0.699177	1.09918	-0.0210823	0.204099	-0.128832	1.64198	-0.168182	-0.104693	-0.907989	-0.659702	-0.392007	1.91726	1.73484	0.741048	-0.378986	-0.0355313	-1.08536	-0.346205	-0.654144	-1.20359	-0.654144	2.85779
36	1.91054	0.946479	-1.01233	-0.567711	-1.09194	-0.00493181	1.52183	2.1497	-0.55994	0.276428	-1.09093	0.451423	-0.543026	-0.273723	-0.281378	-0.445464	-0.639547	-1.09194	-1.09194	1.99379	1.49062	-1.09194	-0.542783	-0.825939	-1.09194	1.47653	1.55948	-1.09194	0.896865	-0.169503	0.125927	-0.5353	1.06346	-0.538201	0.302887	-0.823596	-0.573492	-0.826943	2.25356	1.6261	0.595626	-0.425989	-0.29394	-1.09194	-0.384686	-1.09194	-1.09194	-0.616947	2.53998
[truncated: 187 more columns]
