# Supplementary material for: Multiplicative joint coding in preparatory activity for reaching sequence in macaque motor cortex
Source: Nat Commun. 2024 Apr 11;15:3153. doi: 10.1038/s41467-024-47511-1 (PMC11009282; doi:10.1038/s41467-024-47511-1)
Supplement: Supplementary file 4 — Source Data [file 41467_2024_47511_MOESM4_ESM.zip › Source Data Supplementary Fig. 6.xlsx]

## Sheet: Monkey G
Trials with the same 1st reach direction (Tirals*(neurons*bins))
Condition	Right
1	6	6	1	2	0	3	1	6	4	5	1	0	2	2	2	10	4	2	0	2	4	3	0	0	1	23	2	10	8	6	0	0	1	4	1	5	5	2	2	5	5	11	0	1	5	10	2	2	0
1	4	6	3	1	0	3	2	4	5	6	0	0	2	1	0	9	5	2	0	6	3	3	2	3	3	9	5	9	7	2	0	0	0	4	2	7	3	3	1	0	3	10	0	0	3	7	3	5	0
1	3	9	4	2	0	8	2	5	1	5	2	1	2	1	0	12	1	3	0	3	2	1	0	3	3	1	6	15	8	5	0	1	0	2	0	6	2	1	4	0	5	9	1	2	6	7	2	3	0
1	4	6	0	0	0	4	3	6	4	5	1	0	3	2	0	7	1	4	1	3	6	2	0	3	2	23	5	7	6	5	0	0	1	3	1	6	6	2	4	1	3	9	0	1	7	11	4	2	0
1	6	5	1	1	0	8	4	4	1	4	0	3	4	2	0	10	2	2	0	4	4	1	0	5	2	8	5	14	8	6	0	1	0	4	3	6	3	3	5	2	2	11	0	1	12	6	1	1	0
1	4	5	1	2	0	4	2	5	4	5	3	1	3	0	3	12	4	3	0	3	3	0	0	3	1	4	5	9	6	7	0	0	0	3	4	7	4	3	4	3	3	10	0	1	8	7	1	2	0
1	3	3	0	0	0	4	2	1	3	5	5	0	2	1	1	10	3	2	0	3	1	1	2	3	4	13	0	9	5	4	0	0	1	1	4	4	2	2	5	1	2	11	0	0	6	8	0	5	0
1	6	7	1	1	0	6	3	2	2	4	2	2	0	2	0	10	4	2	0	3	2	2	0	2	3	9	8	16	8	7	0	0	0	6	2	6	3	3	2	3	3	13	0	3	8	8	2	3	0
1	8	7	1	2	0	4	3	7	2	5	1	1	0	0	0	9	2	3	2	0	2	4	2	2	0	6	9	16	5	6	0	1	2	3	4	6	6	1	6	2	5	11	0	5	9	11	2	5	0
1	9	12	1	4	0	4	2	3	6	6	2	0	3	0	0	10	3	3	1	6	0	2	0	3	2	13	6	14	7	4	0	1	0	5	2	5	1	0	6	4	3	10	0	1	4	3	1	6	1
1	3	5	0	1	0	4	2	1	3	8	0	1	1	2	1	9	3	3	0	3	3	3	1	1	2	9	4	12	4	2	0	0	0	1	0	7	4	5	2	1	2	11	0	0	5	8	3	3	0
1	4	6	2	1	0	8	2	3	2	4	2	0	1	2	0	14	4	1	0	4	7	1	0	3	1	4	6	9	6	4	0	1	0	3	1	5	2	3	8	3	4	9	0	3	7	8	2	4	0
7	2	5	1	1	0	7	2	1	2	3	0	2	6	1	1	7	2	3	3	4	3	2	0	3	2	0	3	6	3	4	0	2	0	1	2	4	1	2	4	5	16	9	2	0	4	4	1	4	0
7	2	7	4	1	0	5	2	2	5	3	2	0	4	1	0	10	2	3	1	6	3	2	3	5	5	5	13	13	7	7	0	1	2	1	3	5	0	0	1	2	9	7	1	3	3	6	1	4	0
7	5	7	1	1	0	4	5	1	3	5	1	1	3	0	0	10	3	2	3	6	1	2	0	2	5	7	5	17	8	6	0	0	2	7	2	6	3	2	1	2	3	11	0	2	7	8	2	3	0
7	8	9	0	2	1	3	1	2	4	4	3	1	0	1	0	9	4	3	1	6	7	1	1	3	2	11	7	16	7	7	0	0	3	9	3	6	1	2	0	1	5	8	0	2	10	7	2	10	0
7	3	3	2	3	0	3	3	1	3	4	0	1	1	0	1	9	2	2	1	5	7	2	2	2	2	3	6	6	2	5	0	0	1	1	2	7	6	4	6	1	8	10	0	2	5	10	1	1	0
7	7	6	2	5	0	4	1	2	2	5	1	0	1	0	0	10	3	1	1	2	4	1	1	3	4	9	7	14	6	7	0	0	3	0	1	7	0	0	1	1	4	10	0	0	7	3	0	3	0
7	2	6	0	1	0	2	2	4	3	5	2	0	3	0	1	6	3	3	0	4	1	0	2	3	1	1	4	7	5	4	0	2	2	1	3	6	3	0	4	2	9	9	0	1	4	6	2	0	0
7	2	6	1	3	0	4	0	1	5	5	3	0	4	2	1	7	2	3	0	1	3	1	3	2	1	6	8	9	7	4	0	1	1	3	3	7	3	0	5	2	11	10	2	3	9	12	1	2	0
7	2	3	3	2	1	5	0	4	4	4	1	0	7	1	0	9	4	1	0	1	4	2	5	2	2	6	8	8	7	7	0	0	2	3	3	6	0	0	7	3	12	9	2	2	5	6	4	1	0
7	7	9	4	0	0	0	6	0	3	7	1	0	3	0	0	9	2	3	1	2	1	2	2	4	1	9	3	14	4	3	0	1	1	3	4	6	4	0	0	3	2	9	1	2	4	6	3	3	0
7	6	10	3	0	0	5	3	2	3	6	2	1	3	0	0	11	4	3	0	6	0	1	0	3	0	11	2	9	10	5	0	0	1	3	5	5	0	2	3	5	3	9	0	3	6	9	1	0	0
7	4	8	0	2	0	5	3	1	5	5	1	1	4	2	0	14	4	5	1	3	5	2	0	2	1	6	7	12	7	4	0	2	1	5	3	6	3	5	3	4	4	9	2	3	9	8	1	3	1
13	3	8	4	0	1	4	1	0	3	3	1	0	1	0	0	8	2	1	2	8	5	5	1	2	3	16	8	8	7	6	0	3	1	7	2	6	4	1	0	1	10	12	1	4	7	3	2	11	0
13	4	9	4	2	0	6	3	2	4	5	2	0	1	2	0	9	3	1	1	4	4	2	3	4	6	7	4	14	14	5	0	2	1	2	1	6	5	2	0	2	7	10	0	1	7	8	0	3	0
13	3	7	3	1	0	9	1	3	5	5	0	1	4	0	1	8	3	2	3	2	4	2	1	4	2	12	2	7	5	3	0	3	0	1	5	5	4	1	2	4	7	11	0	1	5	10	4	1	0
13	8	8	2	1	0	2	3	0	5	6	0	0	2	0	0	9	3	6	0	3	3	3	1	2	4	6	5	15	6	4	0	0	0	3	2	4	1	3	5	3	6	9	1	1	9	3	0	9	0
13	6	8	1	2	1	6	4	4	2	4	0	1	1	1	0	13	1	1	0	6	3	2	2	2	2	18	13	15	3	5	0	0	0	7	3	3	1	1	0	5	7	11	0	4	4	7	0	5	0
13	8	6	2	2	1	5	2	5	6	6	0	0	1	1	1	11	3	3	0	4	0	1	0	5	4	12	2	9	6	7	0	0	0	2	4	5	2	1	0	4	5	10	0	0	9	11	2	5	0
13	5	4	5	2	0	7	2	5	4	6	1	1	3	3	1	7	3	4	0	8	3	2	0	4	1	24	5	10	3	5	0	0	0	5	2	5	5	0	1	3	6	9	0	1	3	8	3	3	0
13	3	7	2	2	0	3	3	1	4	5	4	0	3	2	0	8	2	3	0	2	4	3	1	4	1	8	2	12	3	2	0	1	0	3	3	6	2	5	1	5	5	9	1	2	4	12	2	3	0
13	2	7	1	1	0	3	2	4	4	3	2	0	4	0	0	11	5	0	0	4	2	2	3	3	4	3	6	11	4	2	0	2	0	0	3	6	1	1	3	5	3	11	0	2	6	9	0	4	0
13	4	6	2	0	0	4	2	1	5	6	0	0	7	1	3	8	3	2	2	6	4	0	2	5	1	9	3	7	4	2	0	0	0	0	2	6	3	1	2	4	5	9	1	1	3	5	3	0	0
13	5	9	0	1	0	3	2	1	5	5	0	0	3	0	0	11	3	3	0	3	1	3	1	3	3	8	3	17	2	3	0	2	0	5	2	8	0	0	3	1	2	10	0	3	8	7	0	5	0
13	5	6	0	1	0	4	4	2	3	7	1	1	3	2	1	9	5	3	0	6	1	3	2	2	3	14	4	16	3	7	0	1	1	2	3	6	1	3	0	3	4	9	0	1	5	10	0	3	0
Condition	Upper-Right
2	5	5	4	1	0	7	4	2	4	5	1	1	5	0	0	9	4	0	0	0	4	1	0	3	3	6	4	9	7	9	0	0	0	2	3	8	2	0	5	1	13	11	3	1	7	8	1	5	0
2	7	11	4	2	1	6	2	1	2	4	1	2	5	1	0	9	2	3	1	9	3	1	1	3	3	3	4	17	6	5	0	1	0	3	5	3	1	5	4	0	10	10	2	3	6	8	0	5	0
2	6	6	1	1	0	2	3	2	2	5	2	2	1	1	0	11	5	2	0	4	1	2	1	0	3	5	7	13	6	4	0	2	2	0	0	6	2	0	0	2	10	8	0	2	7	4	0	3	0
2	5	4	0	1	0	5	1	2	3	5	1	2	2	0	0	12	4	3	1	1	3	0	0	3	0	6	9	9	4	5	0	0	0	0	0	6	4	2	5	1	10	13	0	2	5	11	2	1	0
2	5	9	1	1	0	4	3	2	4	8	0	1	2	0	0	10	1	2	1	6	5	2	0	2	2	26	7	11	6	6	0	0	1	1	2	6	5	2	2	1	10	11	1	3	9	6	0	8	0
2	5	11	1	1	0	5	3	4	3	6	2	1	2	1	0	10	3	1	0	1	5	0	2	2	1	13	5	10	6	7	0	0	2	1	2	6	1	4	3	4	6	10	0	1	6	8	3	4	0
2	6	10	0	1	0	8	3	0	3	3	0	2	8	1	0	9	5	4	1	5	4	3	0	1	3	1	11	17	2	6	0	1	0	3	3	5	4	4	3	2	7	12	0	1	7	5	2	9	0
2	7	7	2	0	1	5	5	0	3	5	0	1	1	2	0	9	6	3	1	5	0	3	0	3	1	3	5	11	5	10	0	0	2	4	3	5	5	3	2	3	8	11	1	6	10	8	2	12	0
2	7	9	1	2	0	11	5	5	5	3	0	0	4	3	2	11	4	2	1	0	5	5	2	4	0	10	7	10	3	4	0	0	1	2	3	5	3	4	4	3	15	10	1	2	5	10	3	2	0
2	3	9	1	0	0	6	4	4	3	6	1	0	5	1	1	10	4	4	0	7	3	1	0	2	2	3	4	11	4	10	0	1	1	2	5	6	3	2	2	5	10	11	2	2	9	7	2	1	0
2	5	8	0	0	0	6	5	1	1	5	3	1	6	0	1	9	4	2	0	3	3	0	1	1	2	3	5	16	6	8	0	3	0	2	2	6	4	1	3	4	11	11	0	2	12	1	0	7	0
2	5	6	0	0	0	5	3	0	5	5	1	0	4	0	0	7	3	2	0	3	3	0	2	1	1	9	8	11	6	7	0	1	3	0	3	8	3	0	0	6	12	8	0	1	7	12	0	4	1
8	3	4	3	2	0	9	5	6	3	4	0	1	2	1	2	7	2	4	1	2	4	3	0	3	4	8	6	6	5	5	1	1	1	3	3	5	4	0	2	5	11	12	2	1	13	12	2	5	0
8	6	8	3	1	0	4	1	2	5	4	0	2	3	1	1	12	4	1	1	2	2	6	3	3	5	2	6	7	7	3	0	3	2	1	2	4	1	1	2	2	16	11	2	1	5	10	3	2	0
8	4	7	1	3	0	10	5	3	4	5	1	1	2	1	0	10	3	4	0	6	3	2	2	4	4	4	5	7	3	8	0	1	0	2	6	6	1	1	1	2	12	9	0	0	6	6	1	3	1
8	4	10	2	1	0	2	3	0	4	4	0	0	4	0	0	10	2	5	0	0	4	1	3	1	1	5	5	12	4	6	0	0	1	3	4	6	2	2	3	2	14	8	0	5	9	7	4	2	0
8	5	5	1	0	0	5	2	2	4	3	0	0	4	1	1	8	5	2	0	0	6	1	0	1	3	2	5	8	5	6	0	2	0	1	2	4	2	2	4	4	14	11	0	3	8	9	3	1	0
8	7	7	2	0	0	4	3	1	4	5	2	0	3	2	0	11	3	4	1	5	5	0	0	3	0	2	8	11	2	8	0	0	1	2	3	5	3	2	1	4	11	10	1	5	6	10	0	5	0
8	7	11	4	4	0	8	7	0	2	6	2	0	4	1	0	12	5	5	0	4	1	2	0	3	3	8	14	12	3	7	0	0	0	3	3	4	0	1	0	5	9	8	1	3	10	7	4	8	1
8	7	8	4	3	0	5	4	6	5	5	1	1	6	0	0	10	3	3	0	5	2	4	1	5	1	22	4	11	3	7	0	0	1	2	4	6	1	0	0	5	17	9	1	1	6	10	1	3	0
8	3	5	4	0	0	0	3	3	3	5	1	0	6	0	0	13	3	4	0	8	2	0	0	5	1	32	8	10	4	11	0	0	0	1	3	7	2	0	1	2	8	9	0	1	9	11	1	2	0
8	8	8	3	2	1	3	3	1	4	4	0	0	5	2	0	9	2	5	0	8	1	0	2	2	2	2	9	16	3	8	0	0	0	4	3	6	2	1	1	2	14	8	0	4	9	8	1	2	0
8	5	9	0	1	0	7	4	2	4	5	0	1	7	0	0	14	3	2	1	3	2	0	3	3	4	8	2	12	2	9	0	1	0	0	3	5	2	1	1	4	9	8	0	2	8	10	1	4	0
8	3	6	4	1	0	1	4	5	3	4	1	1	5	0	0	12	3	3	2	10	2	2	1	3	8	22	6	9	3	9	0	2	1	3	3	6	0	1	0	6	16	6	2	2	7	8	4	4	3
14	3	10	1	2	1	3	1	0	1	4	0	0	3	1	0	8	2	3	0	2	2	2	0	2	1	3	7	10	11	6	0	0	0	1	0	4	3	1	0	2	19	9	0	1	6	11	3	2	0
14	6	5	2	2	0	5	3	3	4	4	0	0	2	1	0	8	4	2	0	4	5	3	3	0	0	2	8	14	4	3	0	0	3	2	3	6	2	1	2	4	17	7	0	4	5	11	1	4	0
14	1	4	1	0	1	3	2	4	2	4	0	1	3	1	0	10	3	4	0	4	2	3	2	3	1	1	8	9	2	3	0	3	2	3	2	4	0	0	11	3	18	10	0	2	2	8	0	1	0
14	6	8	2	1	0	4	2	1	5	6	0	2	4	1	0	10	3	2	1	6	2	1	1	3	3	5	12	10	5	9	0	1	0	2	3	5	1	0	4	6	13	7	0	1	7	5	3	4	0
14	6	6	2	0	0	3	3	2	0	4	3	1	5	1	0	11	4	4	0	2	2	0	2	2	2	11	6	10	2	5	0	1	0	3	2	6	0	1	8	4	19	9	0	1	4	8	3	1	1
14	5	6	3	1	0	5	2	4	6	5	2	2	7	1	0	12	2	3	0	3	2	1	2	4	2	4	8	10	2	6	0	2	2	1	1	4	0	0	7	5	10	12	1	3	6	8	3	2	0
14	4	8	4	2	0	5	3	6	5	5	0	1	8	2	0	8	4	2	2	7	5	2	2	2	2	18	6	10	3	8	0	1	2	1	2	6	2	1	1	7	19	9	0	3	6	12	5	1	0
14	6	11	1	1	0	4	4	1	4	3	3	1	4	1	0	9	3	4	0	4	5	2	4	0	3	3	7	12	3	7	0	0	1	2	2	5	2	2	1	6	20	8	2	0	6	9	3	3	0
14	2	8	4	2	0	4	1	0	4	4	0	0	2	0	0	11	2	4	0	4	3	0	1	2	0	8	3	8	4	7	0	1	1	0	2	6	3	1	1	4	16	9	1	3	4	9	9	1	0
14	5	3	5	1	0	5	2	2	2	6	1	0	5	0	0	11	4	1	1	1	6	3	4	2	1	1	3	5	3	4	0	1	1	1	2	6	2	0	0	3	18	10	0	2	8	10	5	1	0
14	2	5	4	1	0	5	1	1	4	6	1	0	5	0	0	10	2	0	2	3	4	3	1	3	3	5	3	6	2	1	0	1	2	0	4	5	2	1	7	4	14	12	1	0	6	8	2	1	0
14	5	7	3	1	0	4	4	6	3	3	2	0	7	0	1	8	2	3	1	4	6	1	1	3	3	8	5	7	1	2	0	1	0	1	4	4	1	0	7	3	17	10	2	2	3	9	4	1	0
Condition	Upper-Left
3	5	8	2	4	0	6	0	1	5	4	3	0	6	2	0	7	4	4	1	5	3	3	0	3	2	8	6	5	6	5	0	1	1	0	5	5	6	1	2	4	10	13	1	3	8	11	1	1	0
3	6	12	1	3	0	2	3	1	4	3	0	0	5	1	0	11	2	4	0	3	1	1	0	3	3	4	11	11	4	5	0	0	1	0	2	4	4	2	0	2	7	11	1	6	9	7	2	7	0
3	4	9	0	0	0	6	4	1	3	2	0	1	5	1	0	12	1	3	1	6	2	3	0	2	2	1	10	8	10	7	0	1	0	2	2	3	5	2	0	0	8	10	1	3	7	13	6	5	0
3	9	10	4	0	1	5	2	1	2	5	2	1	11	1	0	9	3	3	3	5	3	2	0	3	4	24	10	10	5	8	0	1	0	3	3	5	3	0	0	1	4	16	4	1	8	7	0	4	0
3	2	7	3	1	0	8	0	0	3	3	0	0	5	2	0	10	8	4	0	2	4	1	0	1	4	3	5	12	4	14	0	2	0	3	0	4	6	3	3	2	9	13	2	3	12	6	2	2	1
3	8	9	5	1	0	8	3	7	3	3	2	0	6	1	0	8	3	1	1	6	7	0	0	3	1	8	3	8	4	5	0	0	2	0	3	5	7	3	3	3	6	13	0	1	8	6	1	0	0
3	5	5	2	1	1	5	0	4	4	6	1	0	5	0	1	7	1	1	1	4	6	2	1	3	1	18	2	4	1	5	0	1	0	2	2	5	5	2	2	2	7	14	1	0	6	8	3	2	0
3	3	7	3	0	0	4	3	4	2	3	1	1	7	0	1	7	3	1	0	5	2	1	0	3	2	0	3	6	6	3	0	4	1	2	2	4	2	3	4	1	10	11	1	1	8	5	2	5	0
3	5	9	0	2	0	5	4	2	8	5	2	0	12	0	0	7	2	3	2	2	5	3	0	0	2	7	3	9	6	5	0	0	1	1	3	4	3	3	1	2	9	12	2	0	10	10	1	6	0
3	5	10	3	2	0	5	5	1	3	1	4	0	12	0	1	10	4	4	0	5	1	6	1	0	3	2	11	13	2	7	0	1	0	4	4	4	3	0	0	3	8	12	3	5	8	3	3	8	0
3	7	5	1	2	0	5	4	1	7	5	0	0	9	0	0	10	2	2	0	8	5	0	1	2	1	10	1	5	9	12	0	0	0	0	2	3	2	4	4	2	9	14	2	0	8	8	0	1	0
3	7	8	2	2	0	5	3	3	5	4	3	0	11	2	1	9	2	5	0	3	4	1	0	1	2	6	6	6	5	7	0	0	1	3	2	6	1	1	2	2	10	11	1	1	6	10	4	6	0
9	11	8	2	3	0	5	0	0	6	3	1	0	3	0	1	8	2	4	2	1	4	4	5	2	4	3	6	9	5	3	2	2	0	1	3	4	0	2	1	2	13	14	0	2	13	5	2	4	0
9	4	9	3	1	0	6	2	0	3	5	1	0	2	2	1	10	3	5	0	5	4	2	6	1	4	2	13	5	6	7	0	1	1	0	4	4	2	0	3	1	14	11	1	1	10	11	4	2	0
9	7	10	3	1	0	2	2	1	4	5	5	0	6	1	0	10	2	5	0	10	1	7	7	0	6	5	6	3	3	4	0	0	0	0	2	5	4	2	1	0	15	12	2	2	8	9	0	2	0
9	9	8	1	3	0	6	1	1	3	6	4	0	2	0	0	7	2	3	1	2	2	5	1	0	4	3	9	7	8	8	0	0	3	1	3	5	2	1	0	3	13	12	1	2	6	6	3	6	0
9	6	8	3	3	0	8	2	1	4	6	1	0	4	1	0	9	4	3	1	3	2	2	3	0	2	2	7	2	6	7	0	2	4	0	2	4	2	0	0	2	14	13	0	2	10	14	0	3	0
9	5	7	0	1	0	6	2	1	3	4	3	0	7	0	0	7	3	5	1	7	4	5	3	2	4	5	5	3	7	4	0	0	0	0	3	4	5	1	3	4	19	13	3	4	11	10	1	4	0
9	4	9	2	0	1	8	6	1	8	4	1	0	9	0	0	9	0	3	2	5	5	6	4	1	3	5	13	4	4	5	0	1	1	1	0	4	3	0	1	5	20	17	3	5	12	10	4	4	1
9	6	8	3	0	0	5	0	1	6	5	0	0	4	0	1	12	3	4	0	2	5	3	4	1	2	4	7	4	4	3	0	1	2	0	3	4	4	2	1	5	14	13	0	3	6	6	4	2	0
9	5	7	5	3	0	6	2	1	6	6	1	1	8	0	0	12	0	3	1	7	0	5	6	3	3	10	7	8	9	3	0	0	4	1	4	3	2	0	2	4	16	12	1	2	9	8	3	9	0
9	4	6	1	1	1	2	0	2	4	5	1	1	6	1	0	7	4	3	1	5	4	2	4	2	2	4	4	5	5	5	0	2	3	1	4	4	1	1	3	4	16	13	1	0	8	5	1	2	1
9	5	6	5	1	2	5	1	5	3	5	0	1	7	0	0	8	2	3	1	3	5	1	1	3	2	17	4	7	6	3	0	0	0	2	3	6	3	1	1	3	17	16	0	1	3	9	6	1	0
9	4	6	5	3	1	7	3	1	3	4	2	1	10	0	1	12	5	3	1	5	4	2	1	1	2	5	5	2	3	4	0	2	0	1	1	6	3	0	1	4	14	13	4	0	10	9	2	1	0
15	6	6	3	2	0	7	3	1	3	5	1	0	5	0	1	9	2	4	2	6	2	2	1	1	7	12	7	9	10	5	2	2	1	1	5	5	6	2	4	3	8	11	1	1	10	10	2	3	0
15	8	9	4	2	0	10	4	5	5	6	3	3	8	1	1	8	3	4	0	2	3	4	1	1	3	22	8	7	6	4	0	0	0	2	2	5	0	1	1	3	13	15	4	0	11	9	2	7	0
15	11	8	5	3	0	2	2	0	4	5	1	0	6	1	0	12	1	3	0	5	4	4	5	2	5	1	10	9	7	7	0	0	2	0	4	5	2	1	1	3	11	10	1	3	15	13	8	7	0
15	6	9	2	3	0	9	0	4	3	5	0	1	4	0	1	11	1	3	0	2	2	6	5	4	8	2	8	6	4	5	0	0	0	2	4	5	1	1	2	2	13	11	3	0	8	11	4	4	0
15	5	8	2	0	1	5	2	2	4	6	2	0	5	0	0	11	2	2	2	7	7	1	3	4	2	10	4	4	3	5	0	2	0	0	2	6	2	0	2	4	17	10	0	0	8	13	4	1	0
15	2	4	2	1	1	5	0	1	3	5	2	0	8	0	1	11	2	4	0	3	1	0	6	2	2	3	7	5	4	14	0	1	1	1	2	2	1	0	2	5	17	10	2	3	9	15	6	5	0
15	9	10	1	2	1	3	2	0	5	6	3	1	5	1	2	12	1	5	2	3	1	0	2	1	5	6	6	12	7	8	0	1	0	0	2	5	2	0	2	3	16	8	1	1	9	10	1	4	0
15	3	5	1	1	2	3	4	3	3	5	2	0	4	1	2	8	2	3	0	4	3	0	0	2	3	6	6	3	8	5	0	0	0	2	2	5	1	1	4	8	20	11	0	1	10	9	3	3	2
15	7	8	3	2	1	3	5	1	2	3	1	0	12	2	0	11	3	6	0	3	1	3	5	1	2	2	10	6	5	5	0	3	0	0	2	4	3	0	0	3	13	10	2	2	4	9	6	1	0
15	4	8	4	1	1	4	1	4	4	5	3	0	9	0	1	13	4	4	1	4	5	1	1	2	5	8	2	4	1	4	0	0	0	1	2	4	2	0	4	5	17	10	4	1	8	13	3	3	0
15	7	5	3	3	0	4	1	0	2	4	2	0	6	0	1	12	2	6	0	3	1	3	1	1	4	3	7	7	5	5	0	1	0	2	3	4	6	3	5	2	17	11	2	2	11	6	6	8	0
15	4	6	2	1	3	5	2	2	2	5	1	0	8	1	0	9	3	2	0	2	3	0	2	3	4	17	4	5	1	5	0	0	0	2	4	3	5	5	7	1	17	14	2	1	7	11	0	1	0
Condition	Left
4	5	4	1	2	0	3	3	1	4	2	1	0	8	1	0	7	6	1	2	4	5	2	0	3	3	5	4	3	6	3	1	1	0	1	3	4	4	0	0	1	4	16	3	0	15	7	4	4	0
4	4	6	0	2	0	1	0	2	4	6	2	2	8	2	1	10	2	1	1	8	3	7	0	2	2	3	7	3	5	2	0	1	0	1	2	5	3	0	2	3	5	16	5	1	11	8	2	4	0
4	9	13	0	4	0	7	2	7	6	3	2	0	6	2	1	10	1	2	1	6	3	4	1	3	5	2	15	4	6	5	0	8	0	1	3	6	1	1	0	1	6	16	0	3	14	7	4	19	0
4	8	8	2	1	0	3	0	3	2	3	2	0	2	1	0	9	2	2	0	12	4	3	0	4	6	2	14	5	6	3	0	2	0	2	2	7	4	0	2	3	4	13	1	1	8	4	2	8	0
4	10	7	3	5	0	6	1	2	4	2	1	1	13	2	0	10	2	1	0	3	1	3	1	4	5	3	9	6	4	4	0	4	0	3	3	5	0	0	0	0	6	11	5	7	10	7	2	11	0
4	3	7	0	6	0	4	0	1	1	4	1	0	4	2	0	9	4	2	1	4	4	2	1	1	5	5	11	3	3	3	0	3	0	0	2	4	3	0	1	0	3	15	1	1	8	7	5	8	0
4	3	5	0	0	1	5	1	3	4	4	1	0	8	2	0	9	5	2	1	3	4	2	0	3	4	7	13	5	5	4	0	0	1	0	2	3	5	3	0	1	5	16	3	4	11	10	3	10	0
4	0	2	2	2	0	3	1	4	1	2	0	0	8	3	0	9	3	3	3	5	2	1	0	3	4	0	10	4	4	2	0	1	2	2	1	4	2	1	1	0	7	17	1	1	8	7	0	3	1
4	2	5	0	0	0	6	4	8	3	4	0	0	9	0	0	10	3	3	0	6	4	3	0	5	2	2	11	4	4	2	0	0	2	2	3	5	3	1	2	3	5	19	2	0	4	9	2	3	0
4	4	3	3	1	0	7	0	5	3	4	3	0	12	0	0	7	3	1	1	2	3	0	0	3	4	4	7	3	5	1	0	3	1	1	7	6	6	2	1	2	9	18	3	2	9	8	3	0	0
4	4	9	3	2	0	4	2	5	3	5	3	0	4	0	1	8	3	2	0	9	5	1	1	5	4	11	11	5	5	3	0	2	1	1	5	4	4	4	1	0	4	17	0	1	3	7	2	4	1
4	3	4	1	3	1	3	4	4	4	5	0	0	4	0	0	9	4	5	0	2	2	3	1	1	1	3	11	2	3	3	0	1	1	0	4	5	4	1	1	3	3	17	1	1	9	9	1	6	0
10	9	8	2	2	0	1	2	2	3	4	1	0	6	0	1	8	3	1	0	3	3	4	5	1	8	8	12	1	5	3	0	4	0	1	4	5	1	0	1	2	8	17	2	3	7	16	3	7	0
10	5	8	2	1	0	3	2	7	4	5	3	0	3	0	0	8	2	3	2	5	2	4	10	1	7	2	10	4	5	4	0	6	1	2	1	4	2	0	0	0	7	19	0	1	6	12	4	5	0
10	5	6	4	0	0	2	3	1	4	3	0	0	8	1	0	10	3	1	1	6	2	2	5	2	6	7	7	2	6	2	0	0	1	3	3	4	4	1	2	5	8	18	0	2	6	7	3	2	1
10	7	12	3	3	3	6	4	4	6	3	0	0	9	0	0	12	2	2	0	10	1	3	6	2	4	11	14	1	4	2	0	1	0	2	3	4	2	1	0	5	4	19	2	1	14	10	7	12	1
10	8	5	2	1	1	3	1	2	3	5	0	0	8	1	0	8	3	3	1	5	4	1	5	3	3	10	13	0	6	2	0	0	3	1	2	4	6	0	1	4	8	21	3	2	8	6	1	3	0
10	3	5	2	2	2	3	1	5	4	3	3	0	11	0	0	15	4	3	2	7	4	4	2	0	2	5	14	2	8	3	0	2	0	0	4	5	5	3	3	4	8	15	1	0	5	5	1	3	1
10	2	4	1	2	1	2	0	5	5	4	2	0	13	1	0	6	4	1	1	7	2	2	2	2	3	4	8	2	4	3	0	2	2	0	5	4	2	2	3	5	8	18	4	1	8	8	4	0	1
10	7	10	2	1	0	2	1	5	6	5	2	0	11	3	0	11	1	1	0	6	4	5	2	2	2	3	6	1	2	2	0	1	1	0	3	4	2	1	2	5	5	15	3	1	8	13	3	4	2
10	8	11	3	1	0	1	3	5	3	5	0	0	9	1	0	13	2	2	1	4	2	4	1	2	7	4	9	3	4	6	0	3	0	2	4	4	0	3	0	4	4	17	0	3	13	11	3	5	0
10	9	13	1	0	2	3	1	2	6	4	0	0	16	1	0	8	3	3	0	7	3	2	8	2	5	8	11	3	6	4	0	2	0	1	2	5	2	1	0	4	4	17	7	1	11	10	5	11	0
10	7	9	6	4	2	3	3	5	2	3	0	0	10	2	0	12	1	2	2	5	1	3	1	1	5	6	6	3	0	2	0	0	1	0	4	5	3	1	3	3	6	18	2	0	12	11	4	4	1
10	9	15	1	2	1	6	2	3	2	2	2	1	13	0	0	12	3	2	0	8	2	1	2	2	1	10	4	3	1	3	0	0	2	4	1	3	4	2	0	4	4	17	5	0	11	12	5	1	1
16	13	7	7	4	0	2	2	1	6	3	1	0	9	2	1	8	2	3	2	6	4	7	5	3	5	2	9	4	6	3	5	5	1	4	4	8	2	0	1	2	7	15	5	5	4	5	5	15	0
16	10	8	3	3	0	5	3	5	7	6	2	2	6	2	1	8	1	0	2	7	4	1	3	1	3	15	5	3	8	2	6	2	0	4	2	5	6	0	1	5	9	20	3	2	12	4	4	12	1
16	8	8	2	2	1	7	3	5	4	3	1	0	9	0	0	10	2	3	2	5	4	3	3	4	9	1	17	2	6	2	0	2	0	0	1	5	3	0	1	2	7	18	0	3	7	7	3	10	0
16	0	3	0	0	0	4	2	4	4	5	2	0	7	1	0	7	2	4	0	4	2	2	4	5	1	3	10	2	4	4	0	2	1	0	3	6	7	0	3	1	5	17	1	1	10	6	1	5	0
16	6	11	6	0	2	6	2	3	6	4	1	0	12	1	0	12	3	3	1	5	4	4	4	1	3	10	7	2	4	5	0	4	0	2	3	5	1	2	2	5	5	20	2	1	12	6	7	2	2
16	4	7	1	1	2	6	2	6	2	2	1	0	11	1	0	11	3	1	3	6	1	2	2	6	1	8	7	1	2	1	0	1	1	2	4	4	4	1	1	4	6	19	2	1	13	5	1	6	2
16	7	5	4	0	2	6	3	5	4	4	0	0	9	0	2	11	2	2	0	10	1	3	4	4	5	13	10	3	2	1	0	2	0	3	2	7	2	0	0	3	3	22	4	1	12	7	9	9	2
16	5	6	2	2	1	7	1	2	3	3	0	0	12	0	0	9	3	4	1	4	2	3	1	2	3	12	7	2	4	3	0	3	0	0	4	4	1	4	1	7	6	17	1	1	8	9	2	3	0
16	6	5	2	1	0	5	3	2	4	6	2	0	14	1	1	10	3	0	0	3	4	3	3	2	2	9	4	2	5	6	0	2	1	0	3	5	2	1	1	4	7	18	1	1	13	7	2	5	0
16	7	5	2	0	0	5	2	2	5	3	1	0	8	1	0	10	5	2	0	10	5	1	1	2	5	17	8	3	1	3	0	1	0	3	1	6	4	2	0	1	3	18	2	2	10	7	8	3	1
16	5	4	1	0	0	2	3	6	4	3	2	0	12	5	1	9	2	2	1	4	2	3	4	3	2	7	7	2	5	4	0	2	0	0	2	5	4	4	1	3	6	17	3	0	7	9	3	2	1
16	5	9	3	1	2	7	1	2	3	4	1	0	15	1	0	8	4	1	0	8	4	1	2	2	3	16	5	3	3	3	0	0	1	0	2	4	4	1	0	4	5	20	3	1	9	9	3	3	1
Condition	Lower-Left
5	8	4	2	3	0	11	2	5	3	4	4	0	5	2	0	6	3	2	3	6	7	4	0	2	4	4	3	4	1	3	6	7	1	3	3	4	2	1	5	1	3	15	1	2	10	4	2	5	0
5	1	2	0	2	0	3	3	1	3	4	4	0	6	0	1	7	4	1	3	4	9	3	1	0	2	6	7	6	6	3	0	2	1	6	2	5	4	2	2	4	5	25	2	0	5	7	0	1	0
5	4	6	2	1	0	4	0	2	3	6	4	0	3	4	2	8	3	1	1	6	4	3	0	2	3	7	8	0	4	2	0	1	3	1	2	4	5	2	2	1	2	17	1	1	9	12	2	4	0
5	4	4	0	2	0	7	1	2	4	5	0	0	7	2	0	9	5	1	1	4	8	3	0	3	5	9	7	1	6	1	0	2	1	4	3	4	2	3	0	0	3	15	2	2	9	10	2	4	0
5	8	7	1	4	0	6	1	2	3	2	2	0	10	1	0	6	5	4	6	4	7	4	1	3	3	15	9	0	3	1	0	5	0	1	4	5	1	0	1	0	4	16	2	4	14	14	5	11	1
5	4	6	2	3	0	7	2	5	5	4	3	0	4	0	0	8	2	1	2	7	8	4	2	1	2	10	4	2	7	2	0	5	2	0	2	4	4	0	1	0	6	19	1	1	9	8	1	2	0
5	4	6	2	2	0	4	1	3	4	5	1	0	8	1	0	9	3	2	1	2	9	4	2	2	2	12	11	1	2	6	0	1	2	0	3	4	4	3	1	1	3	19	2	0	5	6	2	4	0
5	2	5	1	1	1	6	0	3	1	4	1	0	11	2	0	7	3	1	0	4	6	2	2	4	2	7	7	3	1	3	0	0	2	1	1	4	2	2	4	1	4	20	1	0	9	3	0	0	0
5	4	4	1	5	1	5	3	4	1	6	3	1	1	2	0	8	4	3	3	3	4	0	2	1	1	12	7	4	1	4	0	3	0	1	0	5	5	4	1	1	6	21	0	2	7	9	0	3	0
5	2	6	2	0	0	3	1	5	5	5	0	0	7	2	0	8	3	1	2	4	3	2	2	3	1	7	12	3	1	1	0	0	1	1	2	4	2	3	2	1	3	19	3	1	4	9	1	3	0
5	5	5	1	0	0	2	2	6	3	5	1	0	6	0	0	6	3	1	1	5	3	3	1	3	2	7	6	2	5	3	0	2	4	1	3	5	7	1	1	4	1	22	1	1	4	7	0	5	0
5	8	7	1	5	2	11	3	3	2	4	2	1	4	1	0	8	3	1	1	9	4	6	4	1	3	9	7	3	4	1	0	2	0	4	2	5	4	4	0	1	1	17	1	1	13	11	7	11	1
11	10	16	4	6	1	11	3	2	2	4	2	1	3	0	0	9	4	0	2	12	6	3	0	3	5	16	11	3	4	1	0	3	1	3	2	4	3	0	0	0	7	19	1	2	12	11	1	6	0
11	3	4	4	2	0	5	1	6	6	3	1	1	6	0	1	9	2	0	0	4	2	4	1	3	3	10	11	2	4	2	0	3	3	1	2	5	4	2	3	1	2	23	0	1	3	11	0	6	0
11	9	8	2	2	0	1	3	5	2	5	3	0	5	0	0	8	4	2	3	4	7	1	1	3	4	1	9	3	4	1	0	3	0	1	1	5	0	2	1	0	1	20	2	1	12	13	1	7	0
11	4	2	2	2	0	4	3	2	5	4	4	0	6	0	0	11	2	1	0	3	6	1	3	3	5	4	6	3	5	2	0	5	1	1	3	4	2	1	1	1	0	23	0	0	12	16	2	2	0
11	6	5	2	2	0	7	4	1	5	4	1	0	9	0	1	7	6	1	2	7	6	3	0	1	4	15	8	2	2	2	0	1	0	2	2	4	4	2	0	4	0	18	1	2	10	10	3	3	0
11	5	8	1	2	1	8	1	2	6	5	1	0	9	1	1	11	3	4	0	5	7	0	2	2	1	7	8	1	5	2	0	2	0	1	3	2	3	0	0	1	1	18	1	0	10	7	1	3	1
11	5	5	1	0	0	4	1	3	5	6	4	0	13	1	0	11	6	2	1	5	5	3	1	4	6	4	10	2	2	3	0	5	1	2	4	3	1	1	1	6	1	21	3	1	7	10	1	3	2
11	1	6	3	2	0	5	3	6	4	4	1	0	10	1	1	10	3	4	3	5	8	3	2	4	4	3	14	4	4	2	0	1	1	2	2	6	3	1	1	5	2	20	2	1	3	6	1	1	2
11	7	5	2	3	0	8	4	1	2	5	1	0	12	1	0	8	6	4	1	7	7	3	2	3	3	11	9	1	3	1	0	2	1	0	3	4	3	0	0	0	4	19	3	3	14	11	2	3	0
11	5	3	1	1	0	5	0	4	4	4	1	1	6	1	0	9	3	3	0	7	7	2	0	3	3	12	10	0	5	3	0	1	4	1	0	3	3	1	2	3	3	19	1	2	9	9	1	1	0
11	6	9	1	2	0	3	2	3	6	3	3	0	8	0	1	10	1	4	1	6	6	2	2	1	4	10	10	1	1	1	0	6	0	2	4	4	0	1	1	3	1	16	1	3	12	14	1	6	1
11	5	8	2	0	0	6	3	4	5	4	1	0	5	1	0	11	5	2	0	7	9	4	1	2	3	15	11	2	1	3	0	0	2	1	3	4	2	3	0	4	1	18	0	1	9	12	1	3	1
17	7	8	2	5	1	10	0	4	4	5	2	0	6	0	0	7	1	1	4	7	6	3	3	0	6	7	11	2	4	0	1	5	1	3	3	5	6	1	2	1	10	24	2	4	12	7	1	2	0
17	17	18	3	4	2	8	2	5	3	5	1	0	9	1	1	9	2	2	2	6	5	5	2	1	5	12	9	0	4	3	0	4	2	4	4	6	3	0	0	1	5	16	4	1	13	14	2	5	0
17	6	11	0	2	0	9	1	6	6	6	2	2	5	1	0	8	2	0	0	9	7	3	2	4	1	3	15	3	2	4	0	9	1	2	3	4	3	0	1	1	4	25	2	2	10	9	1	5	0
17	6	9	3	3	1	4	1	2	5	4	0	0	8	1	0	9	2	2	2	9	5	6	3	3	0	8	5	1	4	0	0	4	2	0	1	4	2	0	5	6	1	20	1	1	5	11	3	7	0
17	6	9	1	1	0	3	5	2	5	5	2	0	7	1	0	10	5	2	1	3	5	4	0	4	3	9	14	2	6	1	0	7	2	0	2	5	1	2	2	3	1	19	0	2	12	5	2	13	1
17	9	6	2	3	0	7	2	1	4	4	2	0	6	0	0	12	3	2	1	4	7	3	0	4	3	5	3	2	5	1	0	1	1	1	1	5	5	0	0	5	1	18	2	1	10	12	3	6	0
17	6	8	3	4	3	6	1	1	5	6	4	2	11	0	0	8	3	0	0	6	5	3	2	1	4	15	7	1	4	0	0	5	0	3	3	4	1	0	0	1	2	17	0	1	11	7	4	4	1
17	5	7	0	2	0	2	3	5	3	4	1	0	3	1	0	8	3	1	1	5	5	2	1	3	2	8	9	0	2	3	0	1	0	3	3	3	3	3	0	2	1	21	2	1	10	9	2	3	1
17	8	7	2	1	2	7	1	2	3	4	0	0	8	1	1	10	4	5	4	8	4	2	0	1	2	4	10	3	2	3	0	1	0	2	2	4	3	3	2	2	1	19	2	1	16	4	4	4	1
17	7	6	1	0	0	6	2	4	2	5	0	0	9	1	0	9	3	4	0	8	4	4	2	0	7	5	7	4	2	1	0	1	1	2	2	4	0	3	1	1	1	17	2	1	13	12	4	9	1
17	7	11	4	0	0	5	2	6	3	3	0	0	7	0	2	10	1	1	0	6	4	2	2	0	8	12	12	3	1	2	0	4	2	0	2	5	3	1	0	5	3	18	2	3	15	10	1	6	0
17	3	8	1	1	1	4	4	2	3	4	2	0	9	1	0	10	2	2	1	4	5	1	1	3	1	7	6	2	4	1	0	0	0	2	2	4	5	0	1	3	0	20	1	1	10	7	3	2	2
Condition	Lower-Right
6	6	7	2	2	0	2	1	4	2	5	3	0	2	0	0	12	4	2	2	7	7	3	0	1	3	4	11	4	4	3	0	2	0	1	2	4	2	3	3	1	0	10	0	2	14	6	2	4	0
6	4	4	2	3	0	3	1	4	6	3	2	1	4	1	1	13	2	2	3	1	10	3	0	3	3	12	12	3	7	4	0	0	1	0	2	5	2	2	2	1	2	12	0	0	9	8	2	3	0
6	4	7	2	1	0	7	2	7	5	5	1	2	3	2	1	8	3	4	3	0	7	0	1	1	8	7	7	3	6	4	0	3	3	2	2	5	3	2	6	1	5	10	0	0	8	9	2	1	0
6	4	5	1	3	1	3	1	6	2	4	4	0	2	1	0	11	3	5	5	2	11	3	0	3	5	5	18	7	4	4	0	2	1	1	3	6	5	1	7	1	4	9	1	3	8	4	0	2	0
6	6	4	0	2	0	5	3	6	2	5	3	1	1	0	2	10	2	1	4	0	5	3	2	4	4	4	11	7	3	3	0	4	3	0	2	4	2	2	5	0	0	12	2	2	10	6	0	8	0
6	8	4	2	1	1	3	2	5	3	5	2	0	4	0	0	11	1	1	1	4	9	7	1	3	2	6	18	3	7	4	0	0	4	1	3	4	4	0	10	2	2	10	0	1	4	10	0	1	0
6	7	5	1	3	0	3	2	1	2	5	3	2	6	0	0	8	2	2	1	3	8	2	1	3	3	4	8	5	4	4	0	0	2	2	2	5	1	0	2	0	2	9	0	5	12	8	2	3	0
6	7	8	1	2	0	2	3	5	4	6	1	1	2	0	1	14	2	3	3	3	10	3	0	3	3	10	14	4	4	5	0	0	0	2	2	5	3	6	4	2	3	10	0	3	8	11	1	2	0
6	4	7	0	2	2	11	2	3	2	6	1	1	4	0	0	16	4	4	3	5	7	1	2	4	4	7	17	3	5	6	0	0	1	5	4	4	1	2	5	2	0	11	0	5	10	3	1	7	0
6	7	10	1	1	0	6	1	4	4	5	0	0	3	1	0	11	4	2	4	5	9	5	2	5	4	11	16	8	6	3	0	0	1	3	4	4	1	0	4	1	2	10	0	2	9	6	3	5	0
6	7	3	1	1	2	7	1	4	3	8	2	0	2	1	0	13	1	1	2	4	5	3	0	5	0	10	17	6	1	3	0	1	2	2	4	4	0	3	2	3	0	11	0	1	12	10	5	2	0
6	3	6	3	1	2	4	2	6	7	5	2	0	6	1	1	14	3	2	1	3	4	4	0	4	3	14	12	5	0	5	0	2	0	6	3	4	2	1	1	2	2	13	2	1	6	3	4	2	1
12	5	7	2	1	1	3	1	6	0	7	1	1	4	1	0	12	3	3	0	7	7	2	2	3	0	13	13	6	4	3	0	2	0	2	3	5	3	4	3	1	5	13	0	1	11	4	2	6	2
12	5	7	8	1	3	4	1	6	1	4	1	1	7	1	0	14	2	4	1	6	8	2	4	2	2	6	8	10	2	5	0	0	0	7	3	4	0	1	1	3	1	11	2	1	4	7	4	7	2
12	4	6	1	0	0	2	0	5	5	5	1	0	6	1	0	13	2	1	3	4	4	3	3	4	1	13	9	4	4	4	0	2	1	2	2	4	4	4	2	4	5	10	1	1	7	7	3	1	0
12	2	4	0	1	0	5	4	3	3	7	0	0	3	0	2	13	1	1	0	2	4	2	3	2	1	8	17	5	3	2	0	1	2	0	4	4	3	4	5	3	3	13	0	0	2	6	2	2	0
12	6	7	2	0	2	4	0	6	4	6	0	1	7	1	0	13	2	1	1	5	7	3	0	3	2	25	14	7	1	5	0	1	1	4	4	6	2	0	1	1	2	12	2	0	5	3	3	1	3
12	4	7	2	0	0	3	2	4	4	6	4	0	5	1	0	14	4	1	1	3	5	3	0	3	3	10	10	4	5	5	0	0	2	1	3	5	5	4	1	3	1	10	0	1	6	9	3	0	0
12	4	5	1	3	0	0	2	6	3	6	0	0	5	3	1	13	3	3	0	6	8	1	0	4	0	9	6	3	4	4	0	0	1	1	2	6	2	2	3	2	3	10	1	1	5	8	3	1	1
12	4	8	0	1	1	5	0	6	3	6	1	0	2	2	0	13	1	1	0	4	9	3	0	4	3	15	11	4	0	7	0	0	0	1	4	4	3	3	4	1	2	11	1	2	5	4	2	1	1
12	7	6	4	0	0	5	1	4	3	4	0	0	7	0	0	14	2	2	1	7	5	2	2	1	4	16	11	5	0	4	0	1	0	5	2	3	1	3	2	0	1	12	2	2	8	7	4	5	3
12	4	8	3	0	0	4	2	3	5	5	1	0	2	0	0	13	3	4	3	3	7	1	1	4	2	9	6	7	2	4	0	2	1	2	3	2	2	3	3	3	2	12	0	1	9	9	1	1	0
12	3	10	2	4	0	4	0	7	3	5	2	0	4	0	0	13	4	4	1	4	7	1	0	4	2	9	11	7	4	2	0	0	3	0	5	4	1	2	4	0	5	11	0	2	5	10	2	1	2
12	6	9	1	0	1	4	1	5	4	5	1	2	4	2	1	13	3	2	2	5	8	0	1	4	4	9	7	4	3	6	0	2	2	0	5	5	2	1	0	3	1	11	3	1	7	9	1	3	4
18	7	10	2	2	0	3	2	7	6	5	3	2	0	0	1	11	3	3	3	3	6	4	1	3	5	10	6	6	4	4	0	3	0	2	3	5	1	2	4	7	5	9	1	3	8	6	1	4	0
18	12	9	1	3	0	3	1	8	5	4	2	2	1	0	1	12	4	1	3	2	8	2	1	1	4	10	14	11	6	1	0	1	0	4	5	6	1	1	0	0	6	14	0	2	8	7	1	7	0
18	6	3	1	1	0	4	2	5	2	3	0	0	2	1	0	12	4	0	1	3	7	2	1	2	2	8	8	8	5	4	0	1	2	2	2	3	3	2	6	2	4	11	1	1	6	9	3	2	0
18	2	7	2	1	0	5	2	4	2	5	3	0	4	2	0	11	2	3	2	4	7	0	0	4	2	12	12	5	2	2	0	0	0	3	4	5	5	2	4	1	4	10	0	1	8	12	0	3	1
18	2	4	1	0	1	3	0	7	3	5	1	0	3	0	2	14	4	1	3	2	6	2	2	5	3	9	9	8	6	2	0	0	1	2	1	5	3	0	3	2	3	11	0	2	4	4	2	3	1
18	8	8	1	1	1	7	2	2	3	6	4	0	4	0	0	13	4	2	1	3	7	2	2	0	3	8	9	9	4	4	0	2	1	3	3	6	2	3	0	1	2	11	1	4	8	6	0	2	0
18	6	8	0	0	0	8	1	2	4	6	2	1	5	1	1	12	2	1	2	6	7	3	3	3	3	15	15	8	5	8	0	0	0	2	2	5	3	2	3	2	3	9	1	0	9	7	0	2	0
18	4	5	2	2	1	8	1	3	4	5	2	2	5	1	0	13	1	2	2	4	7	2	0	3	1	1	7	8	3	3	0	1	2	1	2	5	2	0	2	2	4	10	2	1	7	6	1	4	1
18	4	7	1	1	1	8	3	4	3	6	2	1	8	1	0	11	3	2	0	4	5	3	1	1	2	10	5	8	3	7	0	0	1	2	1	4	3	3	5	3	2	11	1	2	5	8	4	1	2
18	3	7	3	1	1	4	2	0	2	6	2	1	3	0	0	10	2	3	2	4	5	2	2	2	3	2	7	3	7	3	0	0	0	0	4	6	3	0	1	0	3	9	0	0	8	10	1	1	0
18	8	9	1	0	1	6	1	4	6	6	1	0	3	0	0	11	1	2	4	5	7	1	1	2	0	15	8	6	3	3	0	2	3	0	6	5	2	2	1	2	2	10	0	0	5	4	0	4	2
18	5	5	0	2	1	4	0	4	2	5	4	0	5	0	0	16	3	1	1	4	8	4	1	3	2	15	9	3	3	1	0	1	2	1	4	6	1	2	2	1	1	11	0	2	9	9	4	0	0
[truncated: 39 more columns]

## Sheet: Monkey B
Trials with the same 1st reach direction (Tirals*(neurons*bins))
Condition	Right
1	0	2	1	1	0	3	0	0	1	5	2	0	0	1	1	0	0	0	1	0	10	5	0	1	1	4	4	9	12	1	2	1	0	1	8	7	0	2	2	2	2	2	0	0	3	1	0	0	2
1	0	0	2	2	0	0	0	1	1	2	0	1	6	1	3	0	0	0	1	3	11	0	1	4	2	5	5	0	17	0	0	0	0	1	11	10	0	2	3	4	1	1	0	0	5	3	0	0	2
1	0	0	0	3	1	0	0	0	5	4	0	1	2	6	6	0	0	0	3	2	8	1	2	3	5	4	1	2	15	1	0	2	0	2	8	7	0	0	2	2	1	1	0	0	4	0	0	0	8
1	0	1	0	0	0	0	0	0	1	5	1	2	0	10	15	0	0	0	5	6	7	0	4	2	4	3	2	9	17	0	0	1	2	1	7	5	1	1	3	2	0	0	0	0	5	4	0	0	8
1	1	2	1	3	0	0	0	0	1	2	0	0	0	6	9	0	0	0	0	9	8	0	4	8	3	3	4	2	14	1	0	1	0	1	4	4	0	0	3	3	1	1	2	1	7	0	0	0	11
1	1	2	2	6	0	0	3	2	1	4	0	1	0	5	9	0	0	5	2	3	3	0	3	5	3	6	2	3	14	4	2	6	0	3	4	2	2	5	1	1	1	1	0	0	6	0	1	1	7
1	1	3	0	3	1	0	1	0	4	0	0	2	3	2	7	0	0	1	2	15	9	0	2	9	7	3	13	1	15	3	1	7	0	4	5	4	1	1	3	3	0	0	1	0	8	0	1	3	10
1	1	2	0	1	3	0	0	1	4	0	0	2	0	4	12	0	0	1	0	16	9	0	0	5	2	4	4	3	12	0	0	1	0	4	5	6	3	3	2	3	0	2	1	0	8	1	0	2	6
1	0	1	1	3	0	2	0	0	3	5	1	0	1	1	4	0	0	0	0	11	9	5	2	7	2	3	4	5	10	2	1	3	0	5	4	7	1	3	4	4	2	0	1	1	5	0	0	1	6
1	1	3	1	1	0	2	1	0	3	0	0	0	4	10	13	0	0	0	0	14	8	5	3	8	2	1	2	0	11	4	3	6	0	1	9	6	1	5	4	3	0	1	1	0	2	1	2	0	2
1	0	6	0	5	0	0	1	3	1	0	0	0	1	4	11	0	0	2	0	12	6	8	0	3	2	0	7	0	7	1	1	1	0	2	2	2	4	5	3	3	1	0	0	0	6	1	1	1	1
1	1	0	0	0	0	2	0	1	3	3	0	0	1	5	11	0	0	1	2	10	8	0	0	8	0	0	5	1	4	4	4	4	1	0	5	7	6	7	3	2	0	0	3	1	11	3	1	2	3
1	1	8	0	0	0	0	0	1	4	4	1	0	4	3	4	0	0	1	4	7	7	1	4	5	3	3	8	0	15	0	1	2	0	4	2	2	1	1	3	4	0	0	1	1	6	0	0	1	5
1	2	2	2	0	1	2	0	1	2	0	0	0	1	3	9	0	0	5	0	5	7	3	2	7	1	0	6	1	11	1	1	1	0	2	3	3	5	5	6	6	0	0	1	0	7	0	0	0	1
1	0	3	0	0	1	0	0	1	0	2	0	0	4	3	5	0	0	0	2	11	0	0	1	4	1	1	5	0	8	4	4	5	0	0	1	4	6	6	5	5	0	1	0	0	10	0	0	0	8
1	0	1	0	1	0	1	0	2	3	4	2	0	0	2	6	0	0	0	1	2	8	0	1	3	5	5	6	1	11	1	1	2	0	1	9	6	1	5	6	6	1	0	0	0	9	1	0	0	7
1	3	2	1	0	1	0	0	0	0	5	0	0	1	1	7	0	0	1	0	4	6	1	1	5	3	4	7	0	9	2	1	1	0	0	6	4	0	1	7	6	0	0	2	0	7	2	0	3	1
1	1	4	0	0	1	0	2	0	0	4	0	0	3	1	6	0	0	0	1	10	3	0	6	5	3	3	0	0	10	3	3	1	0	2	7	6	3	4	3	3	0	0	0	0	7	1	0	1	0
1	3	4	0	0	0	0	0	5	0	5	0	3	3	2	7	0	0	2	2	11	7	0	3	6	5	5	5	1	10	0	0	1	0	0	2	2	1	9	5	6	0	0	0	0	6	3	1	0	8
1	4	4	0	1	0	0	0	2	0	3	0	0	2	4	6	0	0	1	0	5	8	1	1	3	7	6	3	1	16	0	0	0	0	1	3	4	1	3	2	1	0	0	0	0	11	2	0	1	2
7	17	1	0	3	0	0	0	1	9	2	0	0	0	1	2	0	0	3	0	2	9	0	0	2	0	2	4	4	18	0	0	0	0	1	4	4	0	0	4	4	0	0	0	0	0	4	0	1	0
7	0	2	0	0	0	2	0	1	9	8	0	0	0	0	1	0	0	1	0	2	11	13	1	2	1	6	3	1	10	3	2	3	0	1	6	5	0	3	3	5	1	1	2	0	0	0	0	5	2
7	0	2	0	0	1	0	0	0	1	2	0	0	5	0	3	0	0	0	0	2	9	0	0	2	7	2	0	1	13	2	1	2	0	3	4	3	2	0	1	1	0	0	1	1	1	2	0	0	4
7	0	0	0	1	0	1	0	0	5	2	0	0	0	0	3	0	0	0	3	7	7	0	1	2	2	2	2	4	20	1	1	3	1	4	6	5	0	4	3	3	0	0	0	0	0	6	1	0	5
7	0	6	0	7	0	1	0	0	0	5	0	3	0	1	2	0	0	0	1	5	7	0	4	0	1	3	4	0	10	1	0	1	0	1	5	6	3	0	3	4	0	0	2	0	2	4	0	3	4
7	0	2	0	1	0	1	0	3	10	3	1	1	0	3	5	0	0	8	2	5	9	0	1	8	3	1	1	0	12	2	0	4	0	5	2	1	1	10	0	0	0	1	3	0	5	0	0	1	4
7	1	7	0	0	0	0	0	0	3	1	0	0	2	9	11	0	0	0	1	7	3	5	7	3	0	1	2	3	13	0	0	0	0	4	2	1	2	5	0	0	0	0	3	1	3	4	1	0	2
7	2	1	0	1	0	0	1	2	2	2	0	4	0	1	3	0	0	0	3	11	8	0	3	2	1	0	5	2	13	0	1	0	0	2	6	5	4	5	6	7	0	0	1	1	4	0	2	1	7
7	2	1	0	1	3	0	0	0	6	0	1	0	6	2	7	0	0	0	4	4	9	0	5	4	0	0	3	0	7	1	1	1	0	2	5	4	7	7	4	3	1	0	0	0	4	1	0	0	4
7	0	3	1	2	0	0	0	5	0	0	1	1	0	8	10	0	0	0	3	4	9	0	1	4	0	0	1	1	12	1	1	3	3	2	3	3	2	16	4	5	0	0	3	0	8	0	0	0	6
7	3	4	4	5	1	0	0	3	3	1	0	0	0	1	3	0	0	0	0	4	1	0	1	5	0	1	4	0	4	0	0	0	0	0	6	5	2	4	5	5	0	0	1	0	7	1	0	4	5
7	2	3	2	1	1	0	0	1	8	2	0	0	1	2	3	0	0	2	1	1	9	0	4	4	1	0	3	0	7	1	1	0	0	4	2	3	5	2	4	5	0	0	2	0	7	7	0	1	1
7	1	0	1	0	0	3	0	1	0	4	0	0	1	1	4	0	0	0	0	6	6	0	1	6	0	1	6	1	14	1	1	2	0	1	8	8	6	6	4	4	0	0	2	0	7	3	0	0	5
7	4	3	2	5	3	4	0	0	4	2	0	0	0	3	3	0	0	0	3	11	5	0	4	3	1	10	4	1	17	0	0	2	0	4	2	2	5	7	5	3	0	0	4	0	4	1	1	1	6
7	0	7	0	1	1	1	1	2	6	2	0	0	2	3	4	0	0	0	2	1	5	0	1	3	0	4	2	0	8	0	0	1	0	1	7	5	8	6	4	3	1	0	4	0	7	2	0	1	0
7	0	4	1	3	1	0	2	4	3	4	0	0	0	3	5	0	0	1	1	7	7	12	1	9	8	5	4	0	12	3	3	3	0	5	1	2	4	10	6	5	0	0	3	0	6	5	0	1	7
7	3	5	2	6	1	0	0	3	8	5	0	0	0	0	3	0	0	0	1	3	10	11	0	6	3	5	6	0	5	4	4	1	0	5	2	0	5	6	7	8	0	0	0	0	7	3	1	0	3
7	6	1	0	0	0	2	0	4	9	6	1	0	2	3	5	0	0	2	2	10	6	1	1	8	5	5	0	0	9	0	0	0	0	2	6	4	2	6	6	7	0	0	2	0	10	4	0	2	10
7	0	1	0	2	1	2	1	1	3	1	0	0	0	3	4	0	0	0	0	8	6	0	1	7	4	0	2	4	8	1	0	2	0	1	6	5	3	3	7	7	1	0	4	0	11	5	1	0	2
7	6	4	0	0	2	0	0	2	1	2	0	0	0	4	11	0	0	0	0	9	4	0	0	5	5	5	1	1	7	1	1	2	1	0	1	0	4	4	7	7	0	0	0	0	11	0	0	0	4
13	0	0	0	1	0	0	0	2	0	8	0	1	0	1	4	0	0	1	1	0	10	6	1	1	1	5	9	3	10	1	1	1	0	1	0	0	1	2	3	2	1	0	0	0	0	0	0	2	1
13	1	2	0	0	0	0	0	0	8	2	2	0	1	3	8	0	0	0	1	2	9	0	1	1	3	8	3	10	13	0	0	1	0	0	5	5	0	5	5	3	0	0	0	0	4	1	0	0	4
13	0	5	0	3	0	4	0	0	4	5	1	0	4	2	6	0	0	0	1	3	6	5	0	5	6	1	3	7	13	0	0	1	0	2	1	1	0	4	3	3	0	1	1	1	2	0	0	0	3
13	1	2	0	4	1	0	0	0	5	6	0	0	1	5	8	0	0	1	5	7	6	6	1	9	0	4	4	1	15	4	2	4	0	3	4	4	1	7	3	3	1	2	1	0	4	2	0	0	2
13	1	4	1	0	1	0	0	1	1	4	0	1	1	5	7	0	0	0	0	3	3	0	5	6	2	7	4	3	10	2	1	3	0	2	3	3	0	3	5	5	2	1	0	0	4	0	0	0	3
13	4	3	2	4	0	0	0	0	1	1	2	1	0	1	2	0	0	0	3	5	9	0	12	6	6	4	4	0	10	0	0	2	1	2	5	4	0	5	0	0	1	1	1	1	2	0	0	1	6
13	1	1	2	0	0	0	0	0	1	0	0	0	1	3	6	0	0	0	1	0	2	0	1	4	3	2	5	4	10	0	0	3	0	6	8	6	1	3	4	5	0	0	2	0	7	0	0	0	5
13	0	2	0	1	0	0	0	0	6	0	1	0	2	6	10	0	0	1	0	11	6	0	5	6	1	0	8	1	7	0	0	0	0	1	3	4	1	2	5	6	0	0	2	0	7	0	0	0	9
13	0	1	1	2	0	0	0	2	3	2	0	1	4	5	11	0	0	1	1	0	8	4	1	9	0	0	0	0	9	1	0	6	0	4	5	6	1	4	3	2	0	0	0	0	4	0	1	0	1
13	4	3	0	0	1	1	0	2	0	4	0	0	1	3	9	0	0	0	0	5	2	0	0	6	0	3	5	0	6	2	0	5	0	2	3	2	0	4	4	5	0	0	1	0	12	1	0	0	6
13	1	1	0	1	1	1	0	2	1	2	1	0	1	5	9	0	0	0	1	8	4	2	0	4	1	0	9	0	4	2	3	3	0	1	8	5	1	7	3	4	0	2	5	0	6	0	0	0	6
13	0	4	1	1	0	0	0	5	3	3	0	1	1	7	12	0	0	0	1	7	8	0	1	3	1	1	4	1	7	0	0	1	0	1	0	1	2	6	4	3	2	1	1	0	6	3	0	0	4
13	0	4	0	0	1	0	0	2	2	5	0	0	0	2	3	0	0	0	1	0	8	0	1	9	1	0	6	2	11	2	2	2	2	1	5	5	4	4	6	5	1	2	0	0	9	2	0	0	7
13	1	8	1	2	1	2	0	6	4	4	1	0	1	4	9	0	0	0	0	5	1	8	13	5	0	0	12	0	9	1	0	1	0	3	2	2	7	7	3	3	2	0	3	1	12	1	1	3	3
13	3	2	1	2	3	1	0	1	7	3	0	0	1	3	8	0	0	1	0	9	6	1	0	7	0	3	3	3	19	1	1	4	0	5	0	0	6	7	5	3	0	2	0	0	9	0	0	1	6
13	1	4	2	2	4	0	3	1	0	3	0	1	1	8	17	0	0	0	3	7	6	6	1	8	3	5	4	0	9	3	1	1	1	4	1	3	3	4	8	6	2	1	2	0	4	0	0	0	2
13	0	2	1	0	0	1	0	3	1	7	0	1	3	1	3	0	0	0	2	0	5	0	3	7	5	5	11	0	8	3	2	2	0	1	4	0	1	1	5	5	1	1	0	0	13	1	0	2	8
13	0	1	0	1	3	0	0	0	3	4	0	0	3	5	13	0	0	0	1	7	0	0	0	6	5	4	9	0	5	0	0	2	1	3	4	0	0	0	5	4	1	7	1	0	14	1	2	0	0
13	2	4	0	0	0	0	0	0	2	5	0	0	0	2	8	0	0	0	3	7	5	2	2	8	4	3	10	2	6	2	5	4	0	7	5	5	5	6	1	2	9	1	0	0	10	1	2	0	3
13	1	2	0	2	4	0	0	1	3	2	0	0	1	0	8	0	0	0	0	2	5	0	2	4	4	3	3	3	5	2	4	5	0	0	4	4	4	8	5	5	1	0	2	0	7	1	2	0	0
Condition	Upper-Right
2	0	0	3	0	0	0	0	1	1	1	0	0	0	1	5	0	0	0	0	0	9	0	1	2	1	7	0	0	12	1	0	1	0	2	8	7	0	5	2	2	3	3	0	0	0	1	0	0	2
2	1	1	0	4	0	0	0	1	6	3	0	0	1	0	1	0	0	0	0	5	9	3	2	4	6	1	0	3	13	0	0	0	1	0	7	7	0	2	1	1	0	0	0	0	2	2	0	0	3
2	0	1	0	1	0	0	0	1	3	7	1	0	0	0	3	0	0	1	2	2	8	0	1	1	0	1	3	3	13	0	0	0	0	4	6	5	0	0	4	2	0	0	0	0	1	0	0	0	2
2	0	3	1	2	0	0	0	0	1	7	1	0	1	2	2	0	0	1	2	9	4	2	1	7	0	2	5	0	7	1	1	1	0	2	4	4	0	2	1	2	0	0	1	0	7	6	0	0	9
2	0	0	1	2	1	0	0	0	2	0	0	3	0	4	7	0	0	2	3	0	6	2	2	3	0	6	1	1	11	1	1	1	1	3	8	7	0	5	0	0	1	1	0	0	4	0	0	3	5
2	2	2	1	2	1	0	0	1	1	2	0	2	0	2	4	0	0	0	4	9	6	12	1	3	5	7	8	0	9	1	0	2	1	0	8	6	0	6	2	2	2	2	1	0	5	1	0	1	10
2	0	1	1	0	0	0	0	0	2	3	0	3	0	2	3	0	0	0	0	9	8	0	3	6	7	0	5	0	10	1	0	2	1	0	5	5	0	6	4	4	1	1	0	0	5	1	0	1	6
2	0	1	1	3	0	0	0	1	2	4	1	0	6	1	2	0	0	3	1	6	6	0	1	6	0	0	9	0	10	0	0	0	0	2	4	2	1	2	2	2	1	1	1	0	5	6	0	1	2
2	0	5	0	3	1	0	0	2	0	1	0	1	3	3	4	0	0	4	3	4	5	7	9	5	0	1	3	0	13	2	1	1	1	3	5	3	3	0	2	2	0	0	2	0	2	0	0	2	5
2	1	0	0	3	7	0	0	0	1	4	0	1	3	2	4	0	0	0	4	1	7	0	9	8	1	3	6	0	16	1	0	1	2	1	4	3	1	4	2	1	0	0	2	0	7	7	0	0	6
2	1	3	1	1	0	0	0	1	2	6	0	0	4	6	6	0	0	1	0	11	0	0	3	6	4	0	3	2	7	0	0	3	0	5	10	10	0	3	2	1	8	6	0	1	8	7	0	0	6
2	1	3	0	3	1	0	0	0	7	3	0	0	2	2	7	0	0	1	7	0	4	0	4	10	0	1	4	2	5	2	1	1	0	2	2	2	1	3	5	4	0	0	0	0	6	4	0	0	6
2	1	4	1	0	3	0	0	1	6	2	0	0	0	3	6	0	0	1	5	6	7	7	2	4	1	0	12	2	12	0	0	0	2	5	6	6	1	0	2	2	0	0	0	0	10	2	0	2	4
2	0	8	1	3	0	0	1	1	0	6	0	1	0	1	5	0	0	4	2	8	5	0	3	6	0	0	9	1	9	0	0	2	0	8	5	4	1	7	4	2	0	0	0	0	11	3	0	0	1
2	1	4	1	0	2	0	0	1	2	9	1	1	2	2	5	0	0	4	0	9	3	0	0	6	0	4	10	0	10	1	1	3	2	4	5	3	0	3	6	4	0	0	5	0	6	4	0	2	6
2	0	0	0	3	2	0	0	3	0	7	0	0	1	3	3	0	0	0	0	15	1	6	0	5	4	5	5	0	13	0	0	0	0	3	0	0	3	3	3	3	0	0	1	1	8	0	0	0	5
2	1	4	0	3	0	0	0	2	0	6	0	1	0	1	8	0	0	0	1	8	5	0	3	5	5	6	3	0	9	0	0	0	1	0	3	1	3	7	3	5	1	1	3	0	6	4	0	0	6
2	0	4	1	4	2	3	0	5	2	4	1	0	6	3	6	0	0	0	0	11	1	11	1	4	6	5	14	0	9	1	0	1	2	2	1	1	2	6	7	3	1	1	2	1	5	3	0	0	4
2	1	4	0	0	2	0	0	3	1	10	0	0	0	1	3	0	0	0	0	2	5	3	4	7	4	3	7	3	8	0	0	0	1	7	2	2	4	5	5	5	8	7	3	0	13	0	0	0	11
2	1	3	0	0	1	0	1	2	3	8	0	0	0	2	6	0	0	1	2	7	5	13	2	8	3	3	3	0	7	3	4	3	2	1	0	0	4	1	3	3	0	0	4	0	10	3	0	0	3
8	0	0	2	0	0	0	0	2	4	1	0	0	0	0	2	0	0	0	2	1	11	0	1	1	2	2	2	0	13	1	1	2	0	2	8	7	1	5	2	3	0	0	2	0	2	0	0	0	4
8	0	1	1	1	0	0	0	0	2	6	0	0	0	0	2	0	0	2	1	4	9	0	1	1	5	5	4	0	15	3	4	3	0	1	3	3	0	4	1	2	1	1	2	0	3	0	0	0	2
8	0	0	1	1	1	0	0	2	11	2	0	0	0	0	0	0	0	0	1	3	8	5	0	1	1	0	3	0	11	0	0	0	1	1	5	6	0	5	4	4	0	0	0	0	1	3	0	0	1
8	2	4	2	4	0	0	0	0	2	1	1	0	2	1	1	0	0	0	2	14	5	0	0	2	3	1	0	0	10	0	0	0	2	1	6	6	0	7	1	1	0	0	1	0	4	0	2	0	3
8	0	0	0	0	2	0	0	0	4	4	0	0	3	0	0	0	0	0	5	8	7	5	4	2	3	5	3	1	11	1	0	2	1	2	2	2	3	13	0	0	0	0	0	0	6	0	1	0	3
8	0	3	2	6	0	0	0	0	6	2	1	0	0	3	3	0	0	2	1	8	0	0	4	3	2	4	12	0	15	0	0	0	1	5	6	6	0	4	0	0	1	1	4	0	5	2	0	0	11
8	1	2	1	1	0	0	0	6	3	0	0	2	1	0	1	0	0	1	6	12	6	0	4	4	0	2	2	3	10	1	1	4	2	6	6	6	1	9	1	1	0	0	2	0	3	5	0	0	3
8	0	4	1	4	2	6	0	1	3	6	3	0	0	0	2	0	0	0	0	3	11	5	0	5	1	0	4	0	9	0	0	1	0	3	2	2	5	15	3	2	0	0	2	0	2	2	0	0	2
8	1	1	0	1	0	0	0	5	5	1	0	2	0	2	5	0	0	0	1	7	6	0	0	4	1	1	14	1	9	2	1	2	1	3	1	1	1	7	6	3	1	1	3	0	4	7	0	0	8
8	3	2	0	3	1	3	0	2	8	3	0	0	1	1	2	0	0	0	2	5	4	0	3	7	0	1	4	0	6	2	1	4	0	5	9	8	6	13	8	7	0	0	4	0	6	6	0	0	8
8	0	2	1	2	0	1	0	0	7	8	0	1	0	1	3	0	0	0	0	14	2	0	6	8	1	1	12	2	4	3	2	5	2	1	10	6	5	7	3	2	0	0	7	1	9	0	0	0	0
8	3	0	0	1	0	0	0	1	1	2	0	0	0	1	1	0	0	0	4	7	7	1	3	4	0	1	5	1	12	0	0	1	5	2	5	4	10	16	4	4	0	0	0	0	2	1	0	0	2
8	0	4	2	1	1	0	1	0	7	0	0	0	1	3	7	0	0	0	3	8	6	5	4	7	0	0	11	2	17	3	3	3	2	6	5	4	6	6	3	3	1	1	2	2	6	5	0	0	6
8	1	6	1	0	1	0	0	3	0	8	0	2	2	1	2	0	0	0	5	4	6	0	4	8	6	0	10	0	11	1	0	2	1	5	2	2	7	8	5	2	0	0	2	0	4	3	0	0	2
8	0	8	1	0	0	1	0	2	5	8	0	1	0	3	5	0	0	0	1	14	7	0	1	5	7	0	5	0	10	0	0	1	0	3	3	2	7	9	2	3	1	1	3	0	10	1	0	0	0
8	2	7	1	1	1	0	0	1	3	7	0	1	1	0	3	0	0	0	1	11	5	0	4	3	5	6	13	0	8	3	2	2	0	6	2	3	6	7	8	7	0	0	0	0	3	8	1	0	6
8	1	4	2	1	1	0	1	4	4	9	0	1	0	0	1	1	1	0	3	0	7	2	0	7	4	7	1	2	10	0	1	0	0	2	4	3	2	2	3	2	0	0	3	0	8	1	0	0	0
8	1	3	0	5	1	0	0	1	5	0	1	1	1	2	2	0	0	0	0	16	3	6	1	5	6	7	4	2	10	0	0	0	2	4	0	0	3	7	4	4	1	1	0	0	10	5	0	0	10
8	1	2	0	0	1	0	3	2	5	4	0	0	0	1	2	0	0	0	0	16	5	0	6	9	5	4	4	0	6	6	8	4	4	2	1	1	4	7	6	5	0	0	5	1	8	3	0	0	10
8	0	1	0	0	0	0	0	3	9	1	0	1	0	2	3	0	0	0	0	9	4	0	1	4	6	4	4	1	12	5	3	5	2	3	7	4	10	16	7	6	0	0	1	0	3	1	0	0	9
14	2	0	1	1	0	0	0	0	0	5	0	0	0	2	7	0	0	1	0	5	10	6	1	4	0	4	9	4	14	1	1	2	3	0	9	10	5	0	2	3	0	0	0	0	1	0	2	8	4
14	0	0	0	5	0	0	0	2	5	3	0	0	0	0	2	0	0	0	0	6	19	1	1	6	3	1	4	0	16	1	1	1	0	1	2	2	0	6	3	4	0	0	1	0	0	0	0	0	2
14	1	1	0	3	0	0	0	1	8	0	0	1	7	2	3	0	0	0	4	5	8	0	0	6	2	0	3	0	10	1	1	1	0	1	8	8	1	2	0	0	0	0	2	1	5	2	0	2	5
14	0	0	0	0	0	0	0	0	3	2	0	1	0	2	3	0	0	0	2	4	9	8	2	3	1	1	2	0	8	0	0	0	1	3	8	8	0	6	1	2	0	0	2	1	3	2	0	0	6
14	3	1	0	0	0	1	0	5	0	1	0	0	6	3	5	0	0	0	3	13	5	0	3	5	2	1	5	2	11	0	0	1	0	4	5	5	1	8	5	4	0	0	3	1	6	3	0	1	5
14	0	3	1	0	0	0	0	5	1	2	0	0	0	2	3	0	0	0	2	20	4	3	3	3	0	1	2	2	11	1	1	2	1	2	4	3	0	6	1	1	0	0	4	0	8	0	0	0	7
14	2	3	1	1	2	0	0	1	0	2	0	2	1	3	3	0	0	0	4	16	7	13	1	3	2	6	5	0	13	0	0	0	2	3	9	9	0	2	6	5	0	0	5	0	4	0	0	0	2
14	2	2	0	0	0	0	0	0	7	7	1	4	1	0	3	0	0	2	2	10	2	0	1	4	6	3	3	0	8	1	1	2	1	6	5	4	0	6	1	2	0	0	0	0	3	3	0	2	8
14	2	6	0	0	0	0	0	1	0	1	0	0	1	2	4	0	0	0	4	9	0	4	3	4	3	2	5	1	8	2	2	1	1	2	9	9	2	4	5	4	0	0	1	1	5	0	1	0	1
14	1	5	2	0	0	1	0	0	8	1	0	3	0	2	2	0	0	1	1	7	3	12	4	7	0	0	3	0	8	1	0	4	0	6	6	7	1	10	6	4	0	0	1	0	6	1	0	0	1
14	1	0	1	0	3	0	0	1	2	1	0	1	2	4	6	0	0	1	2	0	3	8	1	5	0	0	4	0	8	0	0	1	0	6	6	6	5	7	3	3	0	0	4	0	5	1	0	5	6
14	0	4	0	0	0	0	0	2	9	0	0	0	5	4	6	0	0	0	1	12	13	0	11	5	0	1	11	0	3	0	0	0	1	2	6	3	3	0	4	3	0	0	4	1	10	1	0	0	4
14	4	0	0	4	0	0	0	0	3	5	0	0	1	2	5	0	0	0	0	11	9	4	2	5	1	0	4	3	9	0	0	3	3	4	1	2	0	5	4	4	0	0	2	0	10	0	1	0	4
14	1	4	0	5	0	0	0	2	1	0	0	1	3	2	5	0	0	0	2	15	4	2	3	5	0	0	12	4	9	2	2	2	0	4	5	6	4	6	1	2	0	0	1	0	10	1	0	1	8
14	0	2	0	0	0	0	0	1	0	4	0	0	0	3	6	0	0	0	1	14	5	0	1	4	0	14	10	0	8	0	0	1	0	2	4	4	4	11	6	4	0	0	1	0	10	2	3	1	3
14	1	0	1	0	0	1	0	1	2	5	0	2	0	0	0	0	0	0	1	17	0	7	1	3	10	6	9	0	12	5	3	3	3	0	3	5	10	8	7	4	0	0	2	0	8	1	0	0	13
14	0	5	0	2	0	0	0	5	4	5	2	1	1	1	4	0	0	0	1	7	5	1	4	3	6	5	8	1	12	1	0	1	2	0	11	6	5	11	8	7	0	0	3	0	9	5	2	2	2
14	2	3	1	2	1	0	0	2	0	2	0	0	0	3	9	0	0	0	4	13	3	0	3	5	6	6	6	0	13	0	0	0	2	2	0	0	6	2	5	4	1	1	0	0	4	1	0	0	4
14	1	4	0	3	0	1	4	3	4	5	0	1	3	4	7	0	0	0	3	12	2	0	2	4	6	2	4	1	6	3	6	3	1	5	4	4	2	2	5	6	0	0	1	1	4	2	0	0	3
14	4	4	1	1	0	2	0	4	2	4	0	0	1	1	2	0	0	3	0	9	5	5	4	5	3	2	1	0	8	1	0	2	2	1	1	1	3	2	8	6	0	0	2	0	10	4	3	2	4
Condition	Upper-Left
3	0	0	1	6	0	0	0	4	1	0	0	0	2	0	0	0	0	1	5	1	11	1	1	4	5	5	6	2	12	0	0	0	0	0	6	6	0	7	2	3	0	0	0	0	2	0	0	3	1
3	0	0	3	0	0	0	1	1	0	1	0	1	0	0	0	0	0	3	0	3	7	5	1	3	1	4	0	1	14	1	1	1	0	3	9	8	0	0	5	5	0	0	0	0	1	2	0	0	2
3	2	3	0	7	0	0	1	1	16	3	1	1	1	0	0	0	0	4	2	10	4	5	1	2	2	0	2	0	11	0	0	0	3	3	4	4	2	7	5	5	0	0	3	0	4	0	0	3	7
3	0	0	0	2	0	0	0	0	4	0	1	0	0	2	2	0	0	3	2	6	9	1	1	4	0	3	3	1	10	0	0	0	0	6	6	4	0	3	4	4	1	1	0	0	6	0	0	2	5
3	0	0	0	5	0	0	0	0	6	0	0	4	0	1	3	0	0	0	3	5	5	1	0	1	3	2	1	0	8	0	0	0	2	6	9	5	3	4	5	6	0	0	1	0	5	0	0	2	11
3	4	1	0	5	0	0	0	1	5	0	1	3	1	3	3	0	0	2	0	8	0	20	1	4	2	1	2	0	13	1	0	1	2	3	4	1	1	6	6	6	0	0	0	0	2	0	0	0	14
3	2	0	0	7	0	0	1	0	1	1	2	4	3	6	7	0	0	3	1	8	6	4	2	5	1	1	9	0	12	0	0	0	2	4	6	5	1	0	2	2	0	0	1	1	3	0	0	0	10
3	1	3	4	0	2	1	0	2	1	1	1	1	0	3	4	0	0	0	5	9	0	0	4	6	0	3	6	0	8	0	0	0	0	4	4	5	1	2	6	8	0	0	1	0	4	0	2	6	6
3	0	4	0	1	0	1	0	3	7	2	1	7	1	8	13	0	0	0	4	10	6	0	2	8	3	0	1	0	10	0	0	0	2	5	3	2	0	5	6	6	0	0	2	1	1	2	1	3	7
3	2	1	0	4	0	0	2	3	5	2	0	2	0	4	8	0	0	1	2	8	5	0	2	5	0	1	4	0	11	0	0	1	0	5	10	7	1	4	5	5	0	0	2	1	2	0	0	2	4
3	4	0	1	3	4	0	0	3	3	6	0	0	0	2	2	0	0	1	1	10	1	1	1	9	0	0	4	0	8	0	0	0	0	4	5	4	3	2	4	3	0	0	0	0	6	1	0	0	7
3	4	6	0	3	0	0	0	3	4	2	1	10	0	1	5	0	0	0	0	14	0	10	0	4	0	2	3	0	6	1	1	1	3	1	1	0	2	3	4	4	1	0	1	0	5	1	1	0	2
3	1	2	2	1	3	0	1	4	6	2	1	1	0	1	1	0	0	2	1	1	2	0	4	4	1	0	12	0	3	0	0	1	4	7	6	7	1	3	7	8	0	0	0	0	7	2	0	0	11
3	0	3	0	4	3	0	0	0	1	1	0	2	1	1	6	0	0	3	0	0	4	13	4	5	1	0	9	1	11	0	2	0	4	3	6	4	3	4	5	3	0	0	3	0	4	3	0	0	4
3	3	1	0	0	2	1	0	3	4	3	0	0	0	3	3	0	0	4	0	14	3	13	6	9	0	7	4	0	11	0	0	0	2	6	6	5	3	5	1	1	1	0	1	0	8	0	3	0	7
3	0	5	0	8	3	1	0	2	6	2	0	0	6	0	1	0	0	0	4	13	3	11	0	7	5	4	5	0	13	0	0	1	1	4	2	1	1	3	8	7	3	1	1	0	7	2	1	3	10
3	0	5	1	2	1	0	6	2	1	5	0	2	0	1	1	0	0	1	0	0	1	9	2	8	4	3	5	0	8	1	1	0	2	4	4	4	4	1	5	6	0	0	0	0	5	4	0	1	4
3	0	7	1	2	0	0	1	3	8	1	1	0	0	2	3	0	0	2	2	2	0	9	4	8	3	3	5	2	11	0	0	0	2	5	0	0	1	6	6	7	0	0	1	0	8	1	2	4	3
3	3	1	3	0	2	0	1	0	14	7	0	0	0	1	2	0	0	5	1	4	2	7	4	10	3	1	1	0	11	0	0	1	3	6	0	0	0	3	7	7	0	0	1	0	10	2	0	1	5
3	2	5	1	6	1	0	0	0	2	4	1	6	0	1	6	0	0	0	1	11	2	3	4	8	1	5	2	0	4	0	0	0	4	4	2	1	3	7	6	7	1	1	0	0	4	3	2	0	3
9	1	0	0	0	0	0	0	0	0	0	0	0	0	0	2	0	0	4	0	0	8	1	0	1	2	2	2	0	9	2	2	2	1	2	2	2	1	1	2	2	0	0	0	0	1	1	0	0	1
9	0	0	1	4	0	0	0	0	1	4	2	0	5	1	2	0	0	0	10	5	8	6	0	3	0	4	1	0	12	0	0	0	1	4	6	5	0	7	0	0	1	1	0	1	3	0	2	0	1
9	7	0	0	2	0	0	0	0	9	5	1	0	0	1	5	0	0	4	5	4	7	1	1	2	1	0	0	13	11	0	0	1	3	2	6	5	0	1	5	5	0	0	1	2	3	0	0	0	8
9	7	5	0	5	0	1	0	1	4	3	1	1	0	0	4	0	0	0	2	11	7	13	10	4	0	2	5	1	11	0	0	0	1	4	7	6	0	7	2	2	0	0	0	1	5	2	1	0	7
9	2	4	3	2	0	0	0	1	6	3	0	4	0	4	4	0	0	0	4	16	1	4	2	5	2	1	5	0	9	1	0	1	0	4	4	4	0	2	0	0	0	0	6	2	1	6	0	0	5
9	0	0	1	5	1	0	0	0	3	2	0	1	0	2	3	0	0	0	6	14	4	10	2	4	1	4	3	3	12	0	0	0	1	6	8	5	0	1	5	5	0	0	1	0	4	2	0	0	2
9	1	1	0	4	0	1	0	0	9	0	1	2	1	5	5	0	0	3	1	9	1	5	0	7	3	1	11	0	10	1	1	2	2	6	5	4	0	12	3	3	0	0	0	0	5	0	0	0	9
9	0	4	0	2	0	0	1	1	5	0	0	2	0	3	6	0	0	0	0	12	3	7	0	6	0	0	3	2	10	0	0	1	0	5	6	5	2	1	3	3	0	0	1	1	5	0	0	0	3
9	2	4	1	3	0	1	1	1	1	1	0	0	0	7	8	0	0	1	1	10	1	6	4	5	1	0	8	0	13	1	1	0	1	4	4	5	0	4	3	2	0	0	0	0	4	0	0	0	7
9	2	1	0	1	2	0	0	0	8	2	0	1	0	2	4	0	0	3	0	12	0	0	2	4	0	0	12	0	3	1	0	1	1	5	7	4	0	7	6	4	1	0	1	0	7	1	0	5	5
9	1	4	1	2	0	0	0	1	6	3	0	0	1	1	2	0	0	0	0	1	2	10	6	4	0	0	4	0	6	3	2	4	4	11	9	7	2	5	6	6	0	0	1	0	6	3	0	1	8
9	0	3	0	1	1	0	0	2	5	7	0	4	0	3	5	0	0	0	2	8	0	10	2	6	0	0	15	0	12	0	0	1	2	6	5	2	2	1	0	0	1	0	1	0	5	0	0	2	1
9	0	0	0	0	2	0	0	0	2	2	0	0	2	5	5	0	0	0	3	4	2	0	1	7	0	0	3	0	13	0	1	1	2	4	6	4	0	5	4	3	0	0	0	1	10	5	0	0	3
9	1	3	0	2	2	0	2	0	6	2	0	0	1	3	5	0	0	5	2	13	1	0	3	3	0	1	3	3	11	0	0	1	3	4	2	1	4	3	2	2	0	0	1	0	5	4	0	3	0
9	2	4	1	3	0	0	0	1	0	1	0	6	3	1	2	0	0	6	2	10	1	9	0	4	0	0	9	1	13	1	0	1	4	7	5	2	2	1	4	2	2	2	1	1	8	0	0	0	2
9	1	3	1	4	0	0	0	2	2	6	0	0	2	1	2	0	0	0	2	19	0	8	4	6	0	0	3	0	7	2	1	2	2	6	2	4	0	2	3	3	0	0	2	1	14	3	0	0	5
9	1	4	0	5	0	0	1	1	8	4	0	2	0	2	5	0	0	0	2	12	1	2	1	7	0	4	5	0	7	3	2	4	1	4	3	2	0	8	9	9	1	1	0	0	6	1	0	0	2
9	4	0	0	1	0	2	0	1	2	4	0	1	1	3	4	0	0	2	0	4	2	0	1	7	4	5	7	0	3	0	1	0	4	6	4	3	2	6	0	2	0	0	0	2	7	2	0	0	4
9	1	4	3	2	1	0	1	1	2	3	0	5	2	0	2	0	0	2	3	17	2	6	3	8	5	3	4	0	10	0	0	2	4	11	2	2	4	1	6	5	1	1	0	0	5	1	0	0	5
9	2	2	3	6	1	0	0	0	7	10	0	0	0	5	5	0	0	3	2	7	1	0	2	10	3	3	0	0	11	1	0	0	1	0	0	0	0	3	4	4	2	2	3	3	5	4	2	0	3
15	1	0	1	3	0	0	0	0	2	4	3	1	0	0	1	0	0	1	0	4	8	1	0	3	1	0	4	5	9	0	0	2	0	0	8	8	1	6	1	2	1	2	1	0	1	0	0	1	1
15	1	2	0	0	0	0	0	0	8	7	0	1	3	0	3	0	0	1	1	2	4	11	1	3	0	6	12	0	9	0	0	0	1	0	6	6	0	2	3	5	0	1	0	1	1	0	0	1	1
15	3	3	2	2	0	0	0	0	12	6	0	0	0	1	1	0	0	0	2	3	0	14	1	2	5	0	4	1	13	0	1	1	5	2	5	4	1	2	5	7	2	1	0	1	3	0	1	2	2
15	0	3	0	0	1	0	0	0	7	0	1	2	0	3	8	0	0	2	1	10	8	2	5	1	0	1	1	3	12	0	0	0	2	4	6	5	1	5	6	6	0	0	2	0	3	0	1	5	1
15	2	1	0	1	0	1	1	0	2	1	0	2	2	3	5	0	0	2	1	11	0	9	4	4	2	0	3	1	15	0	0	1	1	11	7	5	0	11	3	3	2	2	1	1	7	2	0	8	6
15	3	0	0	3	1	0	0	3	8	0	0	2	0	2	8	0	0	0	3	8	0	7	0	0	0	4	4	1	10	1	1	1	2	3	1	1	2	5	5	5	0	0	2	1	3	2	1	3	3
15	0	2	0	4	0	0	0	0	7	1	0	4	1	4	6	0	0	0	4	9	4	8	3	3	3	0	2	0	9	0	0	0	2	6	5	2	2	0	1	1	0	0	1	0	3	0	1	2	3
15	3	7	0	2	0	3	0	1	14	1	0	2	0	4	5	0	0	2	4	0	1	0	2	10	0	3	2	1	8	3	3	3	1	3	8	3	2	6	5	3	0	0	1	1	5	0	1	0	3
15	0	3	0	1	0	0	0	1	1	2	1	2	6	3	3	0	0	1	2	10	2	12	5	6	2	0	6	1	9	0	0	0	1	7	0	0	0	6	7	6	1	1	1	3	8	0	1	4	5
15	0	0	2	0	2	2	0	4	2	4	1	5	3	3	4	0	0	0	4	0	2	0	4	7	0	1	6	1	11	0	1	3	1	4	5	5	3	7	7	6	0	0	0	1	7	0	0	2	1
15	1	2	0	3	0	0	3	1	6	5	0	1	1	2	11	0	0	1	0	5	6	8	5	6	0	0	15	1	6	1	1	1	1	10	4	3	4	0	11	11	0	0	0	0	7	0	0	4	2
15	0	1	3	2	0	0	0	0	4	1	0	1	0	2	4	0	0	0	4	4	0	17	1	10	0	0	3	0	8	1	2	1	2	1	0	0	3	2	3	3	1	1	1	1	8	1	0	2	2
15	3	1	1	4	3	0	0	0	6	3	0	2	0	2	3	0	0	2	2	7	3	5	1	6	0	0	13	0	9	1	0	2	0	0	4	4	0	5	7	5	3	2	1	0	6	0	0	0	4
15	0	3	2	1	2	0	0	1	1	1	0	2	3	5	5	0	0	0	0	4	3	18	1	6	0	1	4	0	13	0	0	1	1	2	9	4	1	7	7	6	1	1	0	0	14	0	4	6	12
15	1	7	0	0	2	0	0	5	1	2	1	3	0	2	7	0	0	0	0	0	5	14	3	8	0	4	8	0	9	2	1	3	4	6	5	1	5	3	7	4	2	2	1	0	6	2	9	3	0
15	3	5	1	0	0	0	1	2	7	5	0	0	1	5	7	0	0	0	3	14	1	21	3	7	3	0	1	4	10	2	0	2	4	4	6	4	4	6	2	0	0	0	0	0	9	4	0	2	3
15	2	3	2	2	1	1	1	2	9	9	0	8	2	1	4	0	0	0	0	1	3	12	2	10	1	3	4	0	11	4	2	3	3	1	4	4	0	3	3	1	1	1	1	0	10	6	2	0	3
15	0	6	1	2	0	0	0	3	7	7	0	1	0	5	6	0	0	3	0	4	1	9	1	9	2	3	7	0	9	0	0	0	2	5	6	5	3	5	9	7	2	2	0	1	9	1	1	2	1
15	0	1	0	1	1	0	0	0	0	5	0	6	0	3	4	0	0	0	0	11	0	2	1	7	3	1	8	0	11	0	1	0	3	1	0	0	1	7	5	8	0	0	2	0	7	1	5	1	2
15	0	1	0	2	1	0	0	1	2	5	0	0	2	1	2	0	0	0	2	7	0	13	8	5	1	3	1	0	7	0	0	0	2	0	4	5	3	5	5	8	1	1	0	0	9	8	0	3	2
Condition	Left
4	9	0	0	0	0	0	0	0	1	5	0	0	0	0	2	0	0	0	1	1	8	12	0	0	0	3	3	0	6	1	1	2	3	0	3	2	1	3	3	3	0	1	0	1	0	0	1	1	2
4	0	1	1	0	0	0	0	2	5	2	1	0	0	1	4	0	0	0	1	2	7	17	0	5	3	3	7	0	10	2	2	2	2	3	4	4	0	1	4	4	1	1	1	0	4	0	0	0	4
4	0	2	0	4	0	0	0	0	1	3	0	6	1	2	3	0	0	0	0	7	9	7	1	3	1	6	1	6	18	1	2	1	3	1	2	2	0	1	3	4	0	0	1	0	5	0	0	2	5
4	2	2	1	3	0	0	0	2	1	2	4	3	0	5	11	0	0	0	0	4	0	1	0	5	3	3	7	0	18	0	0	0	0	4	6	6	1	1	6	5	0	0	0	0	3	0	0	0	4
4	3	3	3	1	0	0	0	0	0	2	2	3	0	11	20	0	0	0	1	7	2	11	1	7	2	3	4	0	13	0	0	0	3	3	8	4	1	4	4	4	0	0	2	1	6	0	0	0	12
4	1	3	0	8	0	0	0	1	4	2	0	6	0	3	6	0	0	2	0	12	0	10	1	4	2	3	6	0	8	0	0	0	1	3	6	3	1	2	4	5	0	0	2	1	6	0	1	1	9
4	0	0	0	0	0	2	2	0	2	0	0	5	0	6	8	0	0	0	1	14	5	9	0	3	2	2	7	0	10	1	1	3	0	7	5	3	0	3	4	5	0	0	1	0	2	0	0	0	4
4	1	5	0	2	2	2	1	2	3	2	0	1	0	2	5	0	0	0	1	14	2	0	2	7	0	0	7	2	8	0	0	3	0	7	7	4	2	3	6	6	0	0	1	0	4	0	0	3	6
4	1	4	1	0	1	0	0	4	5	3	0	1	0	8	14	0	0	1	0	15	3	0	0	8	0	0	8	0	6	0	0	0	1	6	3	2	2	3	4	7	1	0	0	0	6	2	1	0	8
4	1	6	1	0	0	0	0	1	5	1	0	1	0	4	8	0	0	0	0	12	1	2	1	6	1	3	7	0	6	1	1	2	0	5	6	3	2	2	6	5	0	1	1	0	9	0	1	0	5
4	1	5	0	0	2	0	1	1	6	3	0	6	0	4	4	0	0	2	1	8	0	0	4	4	3	0	9	0	7	0	0	0	0	3	4	4	4	5	9	7	1	0	0	0	5	0	0	0	5
4	0	3	2	0	0	0	0	3	1	3	0	1	3	9	15	0	0	1	3	1	0	11	5	3	0	7	5	0	5	0	1	0	1	10	9	5	1	2	6	5	0	1	0	2	7	0	0	2	8
4	3	4	2	2	0	1	0	1	4	7	0	3	0	1	5	0	0	0	0	1	4	2	1	4	5	0	5	0	6	0	1	0	1	7	6	4	2	5	3	3	1	2	2	0	9	0	1	0	14
4	0	5	1	8	0	0	0	1	5	1	0	0	0	1	4	0	0	5	3	0	0	10	1	4	0	0	6	4	5	0	0	2	3	6	3	5	1	1	4	4	2	0	1	1	5	0	0	0	1
4	1	5	1	2	4	0	0	0	3	3	0	7	0	8	15	0	0	2	2	1	0	12	3	9	0	0	7	0	9	4	4	4	1	8	0	0	0	0	6	5	0	1	0	2	8	2	0	0	0
4	0	1	2	2	1	0	0	6	0	8	0	2	0	1	3	0	0	3	3	13	1	13	1	1	0	5	2	0	10	4	2	3	2	6	0	0	3	7	7	6	1	1	1	0	17	4	1	3	0
4	3	6	1	2	2	0	0	3	3	6	0	3	1	3	9	0	0	1	0	9	0	9	3	2	5	9	4	0	18	1	1	0	2	6	6	3	0	2	4	4	2	1	0	1	7	4	0	0	13
4	3	3	0	5	1	0	0	0	1	2	0	6	0	3	5	0	0	0	0	17	0	0	2	8	11	4	9	0	11	1	1	0	3	7	4	3	1	1	3	5	1	0	2	0	9	8	0	0	8
4	0	4	0	4	0	0	0	1	1	7	0	0	0	2	2	0	0	0	0	0	3	0	1	6	3	6	4	0	5	3	2	4	1	6	6	5	0	4	5	7	1	0	6	3	4	4	0	0	2
4	4	7	1	1	2	0	1	1	9	2	0	2	1	2	9	0	0	4	1	11	3	11	1	9	6	6	2	0	5	1	1	0	2	3	2	0	0	5	4	4	2	0	1	0	8	3	0	1	0
10	2	0	0	1	0	0	0	1	0	2	1	0	0	0	0	0	0	0	0	2	1	19	3	6	0	5	1	0	9	1	0	1	2	1	3	2	4	1	3	5	0	0	1	0	6	0	0	2	0
10	0	0	0	2	0	1	1	2	6	3	0	1	2	1	2	0	0	0	7	3	8	14	1	3	1	5	3	2	18	0	0	0	2	0	10	7	1	2	5	5	3	3	6	0	5	0	0	0	0
10	0	1	0	2	1	0	0	0	4	5	0	1	0	3	9	0	0	0	3	6	5	9	3	5	4	0	1	1	10	3	3	4	1	6	4	5	0	0	4	4	0	0	4	1	4	0	0	0	0
10	3	0	0	0	0	0	0	1	9	3	1	1	0	4	5	0	0	1	1	6	2	9	2	1	4	5	6	0	11	0	0	0	1	3	7	7	0	4	5	4	0	0	2	1	4	0	0	0	4
10	3	3	1	2	0	0	0	1	3	1	0	3	1	4	10	0	0	0	0	0	0	7	7	2	0	1	4	0	6	0	0	2	3	5	5	5	1	2	7	7	0	0	3	1	1	0	1	0	5
10	2	2	1	1	0	0	0	0	9	3	0	2	0	4	6	0	0	1	0	9	0	7	3	4	5	1	5	0	7	1	1	7	0	3	4	4	0	6	5	4	0	0	3	1	8	0	0	0	1
10	2	2	1	5	0	0	0	0	7	5	0	3	0	5	9	0	0	5	0	10	1	14	1	4	1	1	8	1	14	0	0	4	1	6	3	2	0	1	8	9	0	0	4	2	5	0	2	0	3
10	2	1	0	6	0	0	1	2	14	2	0	2	0	4	8	0	0	0	4	12	8	9	2	6	1	0	4	4	10	0	7	2	1	4	6	5	1	0	5	6	0	0	2	0	7	0	0	0	8
10	2	2	2	5	1	0	0	5	5	2	1	3	0	9	11	0	0	0	0	6	0	3	4	3	2	1	18	1	8	1	3	3	1	2	3	5	0	3	6	5	0	0	3	0	7	1	0	1	9
10	3	5	0	4	3	0	0	0	0	0	0	1	0	7	12	0	0	1	0	13	0	0	2	2	0	0	7	1	10	6	10	6	0	0	4	5	3	5	7	7	0	0	2	0	9	2	0	2	2
10	2	1	1	0	3	0	0	1	4	0	0	2	3	3	6	0	0	0	4	16	0	13	1	4	1	1	5	0	7	0	1	1	1	2	1	1	4	3	5	5	0	0	0	0	7	0	0	2	1
10	2	2	1	3	0	0	0	3	4	5	0	3	0	2	6	0	0	0	3	12	4	15	1	3	0	0	13	0	4	6	5	8	1	5	5	2	2	3	4	5	0	1	1	0	8	0	1	0	5
10	0	1	3	7	5	0	0	1	4	3	1	4	3	5	8	0	0	1	1	0	0	12	0	4	1	0	5	0	7	0	0	0	1	3	5	3	2	2	8	7	1	2	4	1	9	3	0	1	1
10	0	0	0	0	0	0	0	0	4	2	0	1	0	3	6	0	0	1	1	12	1	17	0	4	0	0	9	1	8	0	0	0	2	7	1	1	2	5	1	0	3	2	6	1	6	2	0	1	2
10	2	2	2	2	2	0	1	2	1	9	0	4	6	2	5	0	0	2	4	12	3	18	2	3	0	4	2	0	11	1	1	2	4	9	7	5	2	2	5	6	4	0	0	0	10	1	0	4	9
10	0	4	2	3	2	0	1	1	2	2	0	3	0	2	1	0	0	2	0	12	0	1	5	9	1	2	5	0	8	0	0	0	3	0	6	3	1	4	4	4	0	1	0	2	9	2	0	1	9
10	0	5	0	2	1	1	1	4	4	4	1	0	0	1	5	0	0	2	2	13	0	19	5	3	3	2	6	0	4	0	0	0	3	4	1	1	3	5	8	5	4	3	2	2	9	5	3	1	8
10	2	5	0	5	0	0	0	1	10	6	2	1	1	2	6	0	0	0	0	2	4	15	1	1	2	5	7	0	7	0	0	0	2	1	2	3	1	1	6	6	3	0	0	0	6	3	0	0	8
10	2	1	0	2	0	0	0	2	5	7	0	1	2	3	6	0	0	1	0	8	0	10	3	4	1	10	4	1	8	2	3	2	1	8	5	3	1	9	4	3	0	0	1	0	3	0	1	0	1
10	0	6	0	1	4	0	1	1	6	1	0	4	4	2	4	0	0	0	4	4	0	8	3	8	3	0	1	0	5	2	0	3	2	11	5	3	3	4	5	2	0	1	2	0	6	4	0	0	0
16	1	0	0	2	0	0	0	0	2	4	0	0	0	0	2	0	0	5	1	2	8	15	0	1	0	8	4	0	10	0	0	0	0	0	10	4	0	1	4	4	0	1	0	1	2	0	0	3	0
16	8	1	0	1	0	0	0	0	0	5	0	0	0	1	1	0	0	1	3	2	5	19	2	4	8	0	0	0	11	2	0	3	3	1	0	0	0	5	3	2	1	2	1	0	2	0	0	3	1
16	1	0	2	4	0	0	0	1	3	5	2	0	7	1	4	0	0	0	0	1	4	11	2	2	0	2	1	1	19	1	1	1	3	6	8	7	1	2	5	5	2	1	0	0	1	0	1	1	2
16	0	2	0	2	0	0	0	0	1	4	1	2	8	2	9	0	0	1	0	3	0	0	2	4	1	3	10	0	9	0	0	0	0	4	4	4	1	10	4	3	1	3	0	0	2	0	0	2	4
16	0	1	0	3	0	0	2	0	3	1	2	0	0	2	4	0	0	0	1	2	0	17	6	10	2	2	6	2	9	0	0	0	2	5	8	7	3	5	0	0	3	6	6	0	2	0	1	3	7
16	1	3	1	4	0	0	0	1	3	1	1	2	0	2	3	0	0	3	1	6	0	16	8	3	2	3	5	0	7	2	2	2	0	7	7	6	0	11	5	5	5	1	2	0	7	0	1	0	10
16	0	2	3	1	0	0	0	2	0	0	0	1	0	0	0	0	0	2	1	5	0	14	0	3	3	0	8	0	14	0	1	0	0	4	3	3	4	5	6	6	0	1	3	0	6	0	1	2	2
16	4	4	0	1	1	0	2	2	3	3	0	1	8	5	7	0	0	0	0	7	0	8	2	6	0	1	7	0	11	0	0	4	0	3	4	4	2	6	3	3	1	0	4	1	6	2	3	0	5
16	0	1	0	0	3	0	0	2	4	1	0	1	0	1	3	0	0	1	1	7	1	13	4	6	1	1	6	2	9	2	3	2	1	4	7	6	2	0	5	5	0	1	1	0	7	0	0	4	8
16	1	2	0	6	1	0	0	3	7	1	1	7	1	1	3	0	0	1	0	0	3	19	4	5	1	1	4	6	12	1	0	1	0	1	4	5	0	2	6	5	1	3	6	1	4	0	1	1	8
16	0	1	1	0	2	0	0	0	4	5	0	2	4	8	8	0	0	0	5	2	1	0	0	9	1	1	2	1	7	1	3	2	1	2	4	3	3	2	5	5	3	1	0	0	10	0	0	0	5
16	0	2	0	6	0	1	0	7	5	1	0	2	1	1	4	0	0	1	3	8	0	19	3	3	1	0	2	0	6	1	1	2	0	4	1	1	0	2	5	4	2	2	0	1	7	0	0	0	12
16	0	2	0	3	2	1	0	2	6	1	0	7	0	4	8	0	0	0	2	1	0	23	4	8	0	0	1	0	11	5	6	6	1	1	4	0	1	2	3	4	3	1	3	0	7	4	2	0	7
16	1	5	2	2	1	0	0	2	5	1	0	3	0	1	5	0	0	2	1	3	5	13	1	9	0	4	6	0	5	0	0	1	3	1	2	2	1	1	4	3	1	2	1	1	7	4	0	1	10
16	0	3	0	10	1	0	1	2	8	4	0	2	0	3	6	0	0	0	1	6	7	7	5	5	0	4	6	0	7	1	0	2	2	5	6	4	1	2	0	0	2	1	1	0	8	2	0	0	6
16	0	1	0	2	2	0	2	3	14	6	0	0	0	0	0	0	0	2	1	9	8	14	0	2	4	6	3	1	8	2	2	4	2	4	3	3	0	3	6	7	1	1	0	0	4	2	0	2	0
16	1	1	0	1	6	0	0	0	3	7	0	4	0	1	5	0	0	3	1	6	2	9	1	6	4	2	8	0	7	2	5	1	2	2	5	4	3	3	4	4	1	0	0	0	15	2	0	0	6
16	0	7	0	3	3	0	0	3	2	7	0	3	0	10	11	0	0	0	1	3	1	11	3	5	5	5	4	0	8	3	2	1	1	4	0	0	3	6	3	3	0	0	1	0	13	0	2	1	1
16	0	4	0	1	4	2	0	2	9	7	1	1	1	5	9	0	0	0	2	12	0	4	1	4	3	5	0	3	11	2	1	2	4	6	5	4	1	2	6	6	0	3	1	0	8	2	3	1	7
16	2	1	0	4	6	2	2	4	2	7	0	2	2	1	2	0	0	3	2	3	5	0	2	10	4	4	2	1	7	1	3	1	2	1	2	2	2	3	6	3	3	2	2	0	11	6	0	1	1
Condition	Lower-Left
5	0	0	0	0	0	1	0	0	1	9	0	0	1	1	5	0	0	4	0	1	10	1	0	2	6	1	2	2	16	1	1	1	0	1	4	4	1	0	0	0	0	0	0	0	3	0	1	0	2
5	1	1	0	0	1	0	0	1	0	2	0	0	0	2	4	0	0	0	1	0	7	0	0	3	3	5	2	1	12	0	0	1	0	2	6	6	0	0	3	4	3	3	0	0	6	0	0	1	2
5	1	5	1	1	0	3	0	0	5	5	0	0	1	1	5	0	0	1	0	2	5	0	1	2	1	3	0	4	14	0	0	1	0	1	3	2	0	1	6	6	2	2	2	0	7	1	1	0	5
5	0	1	0	7	0	0	0	0	13	1	0	0	0	3	7	0	0	1	1	10	4	1	1	3	0	0	10	3	9	0	0	1	0	1	8	6	1	2	3	4	0	0	1	0	3	1	0	0	4
5	1	6	0	0	0	0	0	0	2	6	1	2	3	8	15	0	0	0	3	12	9	11	4	3	2	2	3	2	11	1	0	2	2	4	3	2	0	0	3	3	1	1	0	0	4	0	0	0	5
5	4	3	2	4	0	0	0	1	2	1	0	2	0	3	11	0	0	0	0	2	3	0	4	4	5	5	12	0	15	0	0	0	0	1	4	3	0	1	0	0	0	0	3	1	5	0	0	0	1
5	3	5	0	1	1	1	0	0	5	4	0	1	0	6	9	0	0	2	0	10	0	22	4	7	4	6	5	0	14	1	0	1	0	2	7	5	0	1	5	4	1	1	1	0	3	1	0	1	6
5	0	1	0	2	0	0	0	3	1	6	0	1	0	6	6	0	0	0	1	12	3	15	2	1	0	0	2	1	10	5	6	5	0	2	1	0	0	2	4	4	0	0	0	0	4	0	1	3	5
5	2	3	1	0	0	0	3	0	1	3	0	2	0	6	9	0	0	0	0	16	2	10	0	5	0	2	6	0	4	2	2	2	0	4	3	1	0	0	5	5	0	0	3	0	7	0	1	0	7
5	0	5	0	6	0	0	0	2	5	0	0	3	6	5	5	0	0	0	1	4	1	11	2	3	0	0	1	5	9	3	3	3	0	5	1	1	0	0	7	5	0	0	1	1	4	0	0	0	1
5	0	4	1	7	0	0	0	1	0	0	2	0	0	9	14	0	0	1	0	11	2	0	4	3	2	2	5	1	7	0	0	1	2	8	4	4	0	7	5	5	1	1	1	0	7	0	0	0	6
5	2	3	3	6	1	0	0	2	0	5	0	3	0	7	14	0	0	0	0	9	5	0	1	4	0	0	12	0	8	0	0	2	0	9	1	1	5	1	3	4	0	0	0	0	4	1	0	0	5
5	1	3	0	3	2	1	3	1	0	1	0	0	4	5	8	0	0	2	1	16	6	6	0	3	1	0	9	1	9	0	0	0	0	3	2	1	0	4	4	4	0	0	2	0	6	2	2	1	6
5	3	2	1	2	0	0	0	0	0	2	0	4	11	6	13	0	0	0	2	5	7	14	1	5	1	0	6	0	9	1	1	6	0	3	1	1	4	1	6	4	2	0	1	0	7	1	0	1	15
5	1	2	0	4	0	0	0	1	2	2	0	0	0	2	7	0	0	0	2	0	3	15	2	8	0	0	10	0	8	0	1	1	0	1	2	4	0	5	6	6	0	1	2	0	13	3	0	0	6
5	4	7	0	4	4	2	2	1	1	6	0	3	0	2	9	0	0	1	1	13	4	0	1	2	5	5	8	0	12	2	2	3	0	8	1	2	2	2	8	5	1	1	2	0	11	0	0	0	5
5	0	1	0	2	0	0	2	0	1	2	0	0	0	7	13	0	0	1	1	12	4	0	1	5	5	5	6	0	13	1	2	1	0	4	1	1	1	5	4	6	1	0	2	0	7	4	0	1	6
5	1	3	0	0	0	0	0	4	0	4	0	0	4	4	13	0	0	1	0	0	3	0	1	5	6	7	9	0	5	0	0	1	1	10	0	0	2	3	4	2	0	1	0	0	8	0	1	1	11
5	2	2	1	1	0	1	0	2	0	5	0	2	0	4	8	0	0	1	1	16	1	13	3	8	4	5	6	0	4	0	1	0	0	5	1	1	2	5	2	2	1	0	0	0	9	3	0	0	9
5	1	2	0	1	0	0	1	2	2	10	0	0	2	1	6	0	0	0	0	9	1	0	2	1	0	1	1	0	12	0	0	2	0	11	4	4	3	6	8	8	0	0	2	0	9	9	0	1	5
11	1	0	0	2	0	0	0	0	0	4	2	0	0	1	1	0	0	1	3	3	9	1	1	2	0	4	3	0	19	5	2	4	0	0	7	1	0	0	0	0	0	0	1	0	1	0	4	0	0
11	0	0	0	2	0	0	0	1	4	2	0	1	0	0	0	0	0	0	0	1	5	2	1	1	3	4	0	1	9	0	0	1	1	1	0	0	0	0	5	5	2	2	2	0	2	0	0	1	0
11	0	2	0	1	0	0	0	2	5	7	0	0	0	2	6	0	0	0	0	7	7	0	1	5	4	1	6	0	11	3	3	3	2	3	4	4	0	2	0	0	1	1	1	1	4	0	0	0	7
11	2	0	0	0	0	0	1	0	2	2	0	1	0	2	8	0	0	5	3	4	1	12	0	2	0	1	8	0	14	0	0	2	0	7	3	2	0	1	1	2	1	1	0	0	7	0	1	0	4
11	3	0	0	1	1	0	0	0	2	0	0	0	0	5	10	0	0	0	1	10	0	20	2	4	1	5	0	0	21	2	2	3	1	3	4	3	0	3	3	3	2	1	0	0	7	2	0	2	5
11	0	0	1	2	0	1	1	1	8	0	1	2	0	5	9	0	0	0	1	17	7	10	2	3	4	3	3	0	9	2	3	3	0	7	4	5	0	4	0	0	1	1	3	1	4	2	2	0	3
11	1	2	1	1	1	1	3	1	6	5	0	1	0	7	11	0	0	0	1	0	5	10	1	3	1	2	12	1	6	1	0	2	1	4	4	4	0	1	7	7	1	1	1	1	11	0	0	0	2
11	2	4	1	5	1	1	0	0	2	2	0	2	0	5	7	0	0	1	2	6	3	0	1	6	2	2	9	10	15	2	0	3	0	3	0	1	6	7	3	3	0	0	1	1	7	0	0	0	6
11	1	5	1	4	0	1	0	1	4	0	0	1	0	7	15	0	0	0	0	7	6	0	1	3	1	0	6	1	15	0	0	1	0	7	5	6	0	1	6	6	0	0	1	0	10	1	1	0	1
11	1	3	3	2	0	0	0	2	8	2	0	3	0	7	11	0	0	1	3	11	3	20	6	4	0	0	13	0	9	0	0	0	0	5	4	3	0	2	5	5	2	2	6	0	8	1	1	0	3
11	3	2	0	3	2	1	0	0	9	3	0	3	0	5	10	0	0	1	0	5	0	0	7	6	0	1	9	1	8	1	1	4	0	5	5	6	1	1	5	5	2	1	2	0	7	0	0	0	10
11	0	0	0	1	3	2	0	1	8	3	0	2	0	8	17	0	0	2	0	7	5	19	4	4	0	0	2	0	13	0	0	0	2	7	3	3	4	4	7	7	0	0	2	1	14	0	1	0	12
11	0	5	0	5	5	0	1	4	9	5	0	2	0	6	9	0	0	5	1	1	1	6	1	4	0	0	7	4	6	0	2	0	1	5	5	4	1	2	6	5	1	1	0	0	6	0	0	0	1
11	0	3	2	0	0	0	1	4	1	3	0	1	2	0	5	0	0	1	0	5	0	9	8	3	0	0	5	4	16	2	1	2	0	9	0	0	1	2	4	4	1	1	1	0	10	1	0	0	8
11	0	1	2	2	3	1	0	2	0	8	0	0	0	3	11	0	0	0	0	6	1	1	1	5	0	6	8	1	11	0	0	0	0	3	1	1	5	5	5	4	1	1	1	1	11	0	0	0	8
11	2	4	1	1	0	1	0	3	4	6	0	1	0	9	19	0	0	0	0	11	1	11	1	2	6	2	4	0	7	5	5	3	0	4	7	6	1	1	6	7	2	1	1	0	9	2	0	1	3
11	0	8	0	4	1	0	0	4	4	5	0	1	0	4	12	0	0	1	0	1	3	7	6	6	2	6	9	0	9	1	6	1	0	1	0	0	0	1	6	4	1	1	2	1	4	2	0	1	5
11	1	2	0	1	2	0	0	1	9	5	0	1	6	5	9	0	0	0	0	3	0	0	3	8	6	4	2	2	9	3	2	3	1	10	2	3	2	3	6	5	1	0	3	1	14	3	0	0	11
11	1	3	1	6	3	0	0	2	4	4	0	1	0	3	9	0	0	1	1	7	2	17	2	4	4	5	5	4	10	1	1	2	0	4	0	0	0	0	5	7	0	0	1	0	8	2	0	2	4
11	3	4	0	4	3	0	2	1	7	6	0	2	1	3	6	0	0	1	3	2	3	6	0	3	5	1	0	0	8	0	1	1	0	2	2	2	2	3	5	4	3	2	0	0	14	3	0	0	6
17	2	1	0	3	0	0	0	0	1	0	0	0	2	1	1	0	0	2	0	0	6	8	1	3	0	4	7	2	11	4	3	5	0	2	3	2	0	5	6	6	1	1	4	2	2	0	1	0	1
17	1	0	1	1	1	0	0	0	1	6	0	0	0	4	8	0	0	1	2	1	5	11	1	2	5	1	4	1	12	0	0	0	0	2	2	2	0	2	6	7	2	1	1	3	3	0	5	3	3
17	2	2	0	4	0	0	0	0	1	9	0	0	0	2	5	0	0	1	1	4	5	12	0	3	2	0	0	10	12	0	0	1	3	4	2	2	1	6	5	6	1	1	4	0	3	0	2	0	7
17	0	3	0	0	0	0	0	0	5	4	2	0	0	1	5	0	0	0	0	5	0	6	12	1	1	1	0	0	13	2	2	2	0	3	6	4	4	3	3	4	1	1	1	0	6	0	2	6	7
17	0	1	1	0	3	1	0	0	3	0	0	2	0	2	4	0	0	1	0	1	4	22	0	3	1	0	3	0	10	3	5	5	0	5	8	8	0	1	0	0	0	0	4	1	5	0	0	3	7
17	2	3	0	5	3	0	0	0	1	0	0	0	0	3	7	0	0	0	0	2	4	8	6	3	0	2	3	0	11	1	1	1	0	3	0	0	1	1	7	8	0	0	3	0	5	0	0	0	6
17	3	1	0	3	0	0	0	0	5	5	0	3	0	10	15	0	0	0	0	5	2	6	0	4	2	4	1	4	16	0	0	1	2	4	4	2	0	0	6	4	0	0	1	0	6	0	0	0	4
17	1	6	1	1	1	1	0	1	1	1	0	0	0	8	7	0	0	1	1	0	5	0	2	6	3	6	1	0	8	1	2	1	0	7	0	1	0	0	3	4	0	0	1	0	6	0	2	1	5
17	1	4	2	3	0	1	0	3	5	1	0	2	0	2	10	0	0	0	0	10	4	0	3	7	5	0	4	1	11	0	0	0	0	8	13	14	0	1	3	4	0	0	2	0	6	0	0	0	2
17	0	3	1	2	1	0	0	1	1	3	0	0	3	4	7	0	0	1	0	5	2	0	2	4	0	0	6	0	5	2	1	4	0	1	10	10	0	2	5	6	0	0	2	1	7	0	0	0	5
17	1	4	1	2	0	0	0	1	3	3	1	0	0	7	9	0	0	0	3	8	5	0	7	4	0	0	2	0	11	1	0	1	0	0	4	3	2	0	4	4	3	2	0	0	6	0	0	0	5
17	0	1	0	1	0	0	0	1	4	3	1	1	0	16	20	0	0	0	0	6	1	0	2	5	0	0	1	0	3	1	3	1	1	5	3	3	0	1	5	4	0	0	3	0	11	4	0	0	3
17	0	1	0	3	0	0	0	2	2	3	1	0	0	1	8	0	0	0	0	0	2	13	1	4	0	0	7	0	5	0	1	0	0	6	3	3	0	2	3	2	1	1	1	1	15	1	3	0	4
17	1	2	0	4	1	0	0	0	6	3	0	1	0	12	16	0	0	0	0	1	9	15	7	6	0	0	2	0	11	2	1	5	1	1	3	1	1	2	2	0	0	0	4	0	10	3	3	0	6
17	0	7	0	1	2	1	0	5	6	7	1	0	0	5	9	0	0	2	0	0	0	10	0	3	0	0	5	0	7	2	2	6	0	1	0	0	2	6	1	1	2	1	1	0	7	4	0	1	1
17	1	5	1	2	0	0	0	5	8	8	0	0	0	2	5	0	0	1	2	1	3	1	6	6	2	8	4	0	9	3	4	5	0	6	0	2	4	3	2	1	2	0	1	0	12	1	2	0	2
17	0	6	0	1	0	1	0	2	6	2	0	1	1	4	8	0	0	0	0	15	2	16	1	4	10	0	4	0	7	1	1	0	0	7	5	5	1	3	8	7	3	2	6	0	6	1	1	0	3
17	1	3	0	3	2	0	0	3	1	3	0	0	0	1	8	0	0	2	3	7	7	0	6	5	1	6	7	0	9	0	1	1	0	6	0	0	1	2	6	5	0	0	1	0	4	7	2	1	6
17	2	3	0	2	3	0	0	2	7	7	0	0	3	3	12	0	0	2	0	9	1	0	1	5	7	4	10	5	8	2	1	1	1	2	6	4	1	5	7	5	1	1	3	0	14	8	0	0	1
17	5	0	1	3	0	0	0	2	1	4	0	0	0	4	11	0	0	0	0	10	3	0	1	11	4	4	3	1	9	0	0	2	4	2	3	2	3	1	6	5	0	0	3	0	14	4	0	0	1
Condition	Lower-Right
6	1	0	0	1	0	0	0	1	0	3	0	0	0	0	5	0	0	1	0	3	13	0	1	1	1	4	3	2	15	0	0	0	0	0	10	10	0	1	0	0	4	4	0	0	2	0	0	0	5
6	1	1	0	5	0	0	0	2	6	5	0	0	0	4	7	0	0	0	0	0	13	1	0	1	3	7	4	1	9	0	0	0	0	0	11	9	1	5	2	2	3	4	0	1	2	0	0	0	7
6	0	1	1	5	6	0	1	3	4	3	1	0	1	2	9	0	0	0	0	4	5	0	0	2	10	3	0	3	14	3	1	3	0	2	10	10	1	1	3	4	2	1	0	1	3	0	2	0	3
6	0	3	1	1	0	0	4	0	0	0	0	2	3	5	11	0	0	2	0	5	8	0	2	3	2	0	5	0	11	1	2	2	0	3	14	11	0	4	0	0	1	0	2	0	3	1	0	1	4
6	1	1	0	1	0	0	0	3	0	1	0	4	1	4	10	0	0	1	1	7	8	0	7	4	0	5	8	4	12	3	3	2	0	3	3	3	3	3	4	3	1	1	0	2	4	0	1	0	2
6	4	3	0	2	0	1	2	0	1	0	0	0	0	3	9	0	0	3	1	10	8	11	1	1	6	6	5	6	8	1	2	4	1	2	4	1	3	1	4	3	0	0	3	2	4	0	0	0	11
6	3	4	2	0	0	0	0	1	2	3	0	2	3	5	9	0	0	2	0	16	9	0	1	4	5	4	3	0	12	1	1	5	0	6	10	11	0	5	0	1	0	0	0	1	5	0	0	0	11
6	1	0	2	0	0	0	0	0	1	0	1	0	3	2	7	0	0	1	0	18	9	0	0	3	3	1	4	7	14	1	1	1	0	4	10	6	0	2	2	3	2	1	2	4	15	0	0	1	2
6	0	2	0	5	0	0	0	2	1	1	1	2	0	6	8	0	0	0	1	10	8	3	3	4	1	1	5	3	8	3	2	4	0	3	8	8	0	0	5	5	0	0	0	1	6	0	1	0	11
6	0	0	0	1	1	0	1	0	2	0	0	0	1	5	6	0	0	1	0	15	10	0	1	5	1	2	14	0	7	0	0	3	0	5	7	9	0	3	4	4	1	1	0	1	6	0	0	0	3
6	1	0	0	2	0	0	0	2	0	2	0	0	1	8	13	0	0	1	0	3	9	2	1	6	1	0	8	1	5	1	0	1	0	4	2	5	0	6	5	4	1	1	0	2	5	0	0	0	3
6	0	6	0	0	0	0	0	0	1	4	0	0	3	2	8	0	0	0	0	11	7	0	3	4	0	0	6	0	7	0	0	1	0	0	0	2	4	12	4	4	0	0	0	1	13	0	0	0	8
6	1	0	1	1	0	0	0	0	0	4	0	1	2	5	9	0	0	0	1	2	9	5	1	5	0	0	7	0	15	4	4	6	0	3	2	0	4	2	7	6	3	3	1	2	10	2	1	0	1
6	1	5	0	1	0	2	0	0	5	2	0	1	1	1	7	0	0	0	0	2	8	1	2	7	0	1	7	1	16	1	0	2	0	0	0	0	2	4	6	5	0	0	2	3	2	3	0	0	2
6	1	4	0	0	1	0	0	1	0	4	0	0	0	5	15	0	0	0	1	7	9	0	3	5	0	0	6	1	11	4	3	5	1	0	6	10	3	6	3	3	1	1	0	0	7	2	0	0	2
6	1	7	0	0	8	0	0	5	0	3	0	0	0	2	4	0	0	1	1	17	10	0	2	7	0	5	6	0	9	2	1	2	0	1	1	1	1	1	6	5	0	0	0	1	10	5	1	0	12
6	2	3	0	1	0	0	0	2	0	2	0	0	1	3	10	0	0	3	0	14	5	7	1	8	5	5	9	0	16	2	1	2	0	4	0	0	0	4	8	6	1	0	0	1	4	2	0	0	1
6	0	3	0	4	0	1	0	1	0	2	0	0	0	4	11	0	0	0	0	13	5	11	4	7	5	5	2	0	9	2	1	2	0	3	2	2	2	3	8	4	0	0	1	1	9	1	0	0	4
6	4	2	0	1	0	0	0	31	0	4	1	0	0	7	9	0	0	2	2	11	4	0	0	6	5	3	7	0	7	0	0	0	0	0	0	0	1	5	6	6	8	4	0	1	8	3	2	0	1
6	2	8	0	3	3	0	0	0	1	3	0	0	1	11	24	0	0	1	1	10	5	3	6	7	3	3	0	1	10	0	1	0	0	5	2	1	2	12	4	3	0	0	2	3	6	3	0	2	12
12	1	2	0	2	0	0	0	7	8	2	0	0	0	2	8	0	0	0	0	2	13	0	0	2	4	7	1	0	13	1	1	1	1	1	6	3	4	0	0	0	1	4	0	0	5	0	4	1	0
12	0	2	0	7	0	0	0	1	7	3	0	0	0	1	3	0	0	1	0	4	12	10	1	5	5	1	1	0	17	1	1	1	0	0	8	8	2	2	0	1	4	2	1	0	0	0	0	2	1
12	0	1	0	0	0	1	0	0	1	2	0	0	0	4	12	0	0	3	0	4	9	10	0	3	0	4	5	0	14	2	1	2	1	2	10	9	0	1	3	4	2	1	2	1	9	0	0	2	3
12	0	2	1	0	0	0	0	0	1	7	0	0	0	4	7	0	0	6	1	9	11	0	4	1	5	4	9	0	13	1	0	1	0	1	9	9	0	1	3	3	1	3	1	2	10	1	2	0	7
12	0	1	3	3	0	1	0	0	3	6	0	1	3	3	10	0	0	1	1	1	4	1	8	3	4	4	2	0	13	0	0	0	1	4	11	9	1	4	3	3	6	0	0	0	5	0	0	2	6
12	2	6	1	0	0	1	1	0	2	3	1	0	0	9	18	0	0	0	0	10	8	7	1	2	3	3	5	1	7	2	2	2	0	2	9	6	0	4	4	3	0	2	0	0	8	0	0	1	4
12	4	1	0	4	1	0	0	3	0	0	2	1	0	3	8	0	0	1	2	12	10	0	4	1	2	2	2	1	9	3	2	6	0	1	10	10	0	0	7	7	2	0	0	1	6	0	0	0	6
12	0	3	0	0	0	0	0	0	1	0	0	0	1	5	10	0	0	0	0	17	9	0	2	4	1	0	4	2	7	0	1	4	1	0	9	9	2	2	4	4	0	2	0	0	12	1	1	0	6
12	0	5	0	0	0	0	1	13	1	1	1	0	0	8	15	0	0	0	1	10	2	6	2	5	0	1	1	0	5	1	2	1	0	5	3	2	1	2	3	4	2	0	1	0	16	1	0	2	5
12	0	4	1	4	0	0	2	1	3	0	0	0	2	7	14	0	0	0	1	4	7	0	1	5	0	2	10	0	10	2	2	1	0	4	6	7	0	1	6	6	1	0	1	2	7	0	0	0	3
12	2	3	0	1	0	1	1	2	0	4	0	0	1	7	14	0	0	0	0	17	9	0	8	3	2	0	6	5	10	1	2	6	0	1	10	8	1	2	4	4	0	0	0	1	14	0	0	3	4
12	3	7	0	1	0	1	0	1	4	1	0	0	0	5	10	0	0	0	0	14	9	15	4	4	0	1	7	0	4	0	1	0	0	0	3	5	1	1	5	5	0	1	4	0	6	0	0	0	2
12	3	0	0	6	0	3	0	1	1	0	0	0	0	5	9	0	0	0	2	8	8	0	1	7	0	1	3	0	18	1	1	1	0	1	5	6	0	0	5	5	1	0	1	2	13	1	1	2	10
12	0	2	0	4	2	1	0	3	1	5	0	0	0	3	9	0	0	0	0	6	6	0	0	5	1	1	8	4	18	1	2	2	0	2	3	4	4	5	1	1	0	2	0	0	13	3	0	0	6
12	1	0	2	1	3	1	0	2	0	2	1	0	1	6	13	0	0	2	0	6	5	1	0	8	1	1	5	1	16	2	0	3	0	2	0	1	2	5	8	8	2	0	0	0	13	3	0	0	7
12	2	1	0	1	0	1	1	1	0	8	0	0	0	6	10	0	0	0	0	16	5	3	0	7	1	5	2	0	4	0	1	0	0	0	3	4	0	1	2	3	0	1	0	0	8	2	1	0	6
12	0	0	0	1	3	0	0	3	2	7	0	1	3	2	6	0	0	2	2	17	9	0	2	5	4	4	7	0	5	1	1	0	0	1	2	4	0	1	4	2	2	0	2	0	1	1	3	0	4
12	2	0	0	1	0	0	0	1	0	6	0	0	0	3	14	0	0	2	0	18	5	9	0	5	4	4	6	0	8	0	0	0	2	0	1	0	3	4	8	6	0	1	0	0	8	3	0	2	4
12	1	2	0	1	0	0	1	3	0	2	0	1	1	6	10	0	0	1	2	11	5	0	0	6	3	6	8	3	7	0	0	0	1	0	2	2	3	4	6	3	0	1	0	0	10	1	0	0	2
12	0	2	0	0	0	0	0	2	4	6	0	2	0	7	16	0	0	0	0	10	4	0	5	5	5	2	4	0	15	0	0	0	0	0	0	0	0	4	8	8	1	3	0	0	9	2	0	0	3
18	0	0	1	0	0	0	0	1	2	3	1	0	2	0	9	0	0	1	0	1	7	0	1	1	0	2	5	5	15	1	0	3	0	1	5	5	1	1	4	4	1	1	0	0	1	0	1	0	2
18	0	0	2	3	1	0	0	3	8	3	0	0	0	6	11	0	0	0	0	7	15	22	0	4	1	0	4	1	17	3	1	3	0	0	9	8	0	2	2	2	1	1	0	0	1	0	0	0	6
18	1	3	0	1	0	1	0	0	7	0	0	0	0	3	8	0	0	0	0	10	9	0	2	3	0	1	4	0	17	4	4	5	0	0	10	8	0	1	6	6	1	1	0	0	4	0	0	0	4
18	1	0	0	3	0	0	0	1	3	3	0	1	0	5	10	0	0	6	0	9	9	9	2	2	0	2	7	0	4	0	0	2	0	0	7	7	0	4	4	5	0	1	0	1	4	0	0	0	9
18	0	2	1	0	0	0	0	2	3	1	0	0	1	11	21	0	0	1	0	8	8	0	6	2	1	3	3	0	11	2	1	2	0	4	12	11	1	2	1	1	2	1	0	1	7	0	0	0	2
18	2	0	0	0	0	0	0	0	2	5	0	0	0	13	14	0	0	0	2	4	1	8	4	2	3	4	3	4	12	0	0	0	0	2	2	1	0	1	3	3	0	0	0	2	3	1	0	4	7
18	8	0	0	1	2	0	0	0	2	2	0	1	0	6	12	0	0	0	0	13	7	0	1	4	2	5	5	0	7	1	1	5	0	3	4	4	0	2	5	5	1	1	0	0	4	1	0	0	4
18	2	2	0	2	0	0	0	1	1	2	1	1	3	9	15	0	0	1	2	10	12	0	4	5	3	1	5	2	10	5	3	6	0	2	4	4	0	5	5	5	1	1	0	1	6	0	0	4	11
18	1	5	0	3	0	0	0	0	1	0	0	1	0	6	16	0	0	0	0	5	7	0	3	4	1	0	6	2	11	2	1	4	0	1	2	3	2	3	3	3	1	1	3	0	7	0	2	0	10
18	2	5	0	1	0	1	0	1	2	1	0	2	0	10	17	0	0	0	1	12	8	0	2	6	0	1	9	1	12	4	4	4	0	2	4	4	0	5	5	4	0	0	4	2	6	1	1	1	9
18	5	7	1	0	0	0	0	2	5	0	0	0	0	12	17	0	0	1	0	12	8	9	2	4	0	3	1	0	4	2	1	4	0	2	2	2	4	5	4	6	1	1	4	0	14	0	0	0	6
18	1	3	0	0	0	0	0	0	2	0	0	1	1	7	17	0	0	0	1	9	7	2	1	4	2	0	0	2	10	1	2	5	1	1	3	2	1	5	3	4	0	0	1	0	13	0	1	0	6
18	0	3	1	1	0	1	1	1	0	1	0	0	0	12	18	0	0	0	0	16	2	1	4	4	0	0	3	0	11	0	1	2	0	6	1	1	1	0	5	3	3	2	2	0	8	3	2	0	4
18	4	3	1	1	0	0	0	4	2	5	0	0	2	6	11	0	0	0	0	0	0	0	1	8	0	2	2	0	5	0	0	0	1	1	3	4	0	0	6	4	1	1	0	1	10	2	0	0	10
18	3	5	0	0	1	1	0	0	1	1	0	1	0	10	17	0	0	0	3	9	7	7	0	6	2	0	2	3	8	1	2	4	2	4	2	1	0	4	3	2	0	0	5	1	7	1	0	0	5
18	3	6	0	1	0	0	1	0	2	4	0	0	0	7	14	0	0	0	0	16	9	0	0	7	0	4	7	1	13	2	2	3	0	4	0	1	4	1	4	2	1	1	0	0	11	0	0	0	4
18	2	3	0	4	0	0	0	4	5	3	0	0	0	2	14	0	0	0	0	13	5	4	1	3	3	6	3	0	8	2	3	2	0	3	3	1	1	3	6	4	0	0	0	1	14	3	0	0	4
18	3	1	1	0	0	0	1	2	0	7	0	0	3	4	13	0	0	0	0	15	6	6	2	5	6	5	1	0	11	1	1	3	0	1	6	5	1	6	5	4	0	0	4	1	11	0	1	1	3
18	0	1	0	2	2	0	0	2	2	1	0	0	0	10	15	0	0	2	2	11	5	2	3	2	7	4	7	0	5	1	1	2	0	1	3	3	6	3	1	0	1	1	0	0	9	1	0	0	7
18	3	5	0	6	2	0	0	0	0	6	1	0	0	6	13	0	0	0	1	3	9	0	0	7	3	9	4	2	6	1	1	0	1	4	0	1	2	5	7	7	1	1	2	0	5	0	0	1	7
[truncated: 157 more columns]

## Sheet: Monkey C single
Trials with the same 1st reach direction (Tirals*(neurons*bins))
Condition	Right
1	0	0	1	0	0	0	0	2	3	0	15	0	0	1	1	1	2	0	3	1	0	1	4	0	1	2	0	0	2	0	0	1	2	4	1	2	7	5	2	0	0	1	0	0	0	0	3	3	0
1	0	0	0	1	0	0	1	2	2	0	22	1	4	2	3	0	0	0	3	1	0	2	8	2	2	10	1	1	2	0	11	1	2	4	4	2	7	10	6	0	0	0	0	0	0	0	6	3	0
1	0	0	0	0	1	0	2	0	0	0	4	2	1	3	7	0	2	2	4	0	0	2	7	1	1	5	1	0	3	0	6	6	6	2	1	0	5	9	6	1	1	0	0	1	0	4	2	2	1
1	0	0	2	0	1	0	0	5	4	0	11	6	1	2	3	0	0	0	2	0	0	0	1	3	3	8	0	2	4	0	12	3	2	2	4	2	5	6	7	0	0	1	0	1	0	2	5	4	0
1	0	0	4	2	1	0	4	8	0	0	17	4	0	5	2	0	0	1	3	0	0	2	7	6	8	10	1	0	6	0	9	1	3	4	2	3	4	4	4	0	1	3	1	3	0	4	5	2	1
1	0	0	1	0	0	0	1	3	3	0	17	6	1	4	3	2	1	1	3	0	0	1	16	1	12	13	1	0	2	0	4	6	5	4	1	3	4	6	7	1	2	6	0	3	0	2	5	6	0
1	0	2	3	0	1	0	1	5	3	2	21	6	1	7	0	2	3	3	3	0	0	1	7	3	13	16	2	1	1	0	9	2	0	6	0	3	5	7	6	1	0	2	3	2	1	1	0	4	0
1	0	0	5	0	0	1	2	0	1	1	23	8	3	3	1	2	1	0	1	0	0	2	9	6	12	24	0	1	2	0	8	18	3	1	3	0	6	8	6	0	1	4	0	0	6	2	1	0	2
1	0	0	6	1	4	6	4	5	3	3	9	4	2	2	2	0	3	4	1	0	0	0	6	1	7	15	2	1	3	0	11	6	1	2	1	5	4	6	6	0	0	7	0	4	7	1	1	7	0
1	0	0	12	0	0	0	5	0	0	1	17	5	4	10	1	0	4	5	1	0	0	2	6	2	8	19	6	0	10	0	33	5	4	3	0	0	4	6	7	0	0	10	1	4	1	4	2	5	0
1	1	0	10	0	2	4	6	1	2	4	9	4	4	5	6	0	1	2	5	0	0	0	7	1	6	5	2	1	2	0	14	2	4	1	0	1	6	9	7	0	0	12	1	5	9	7	0	4	1
1	0	1	5	0	0	4	4	0	4	3	10	6	6	7	3	0	2	2	3	0	1	1	8	1	10	10	6	0	1	0	24	3	4	2	0	2	6	8	9	0	0	9	0	2	5	4	2	4	3
1	0	0	5	1	3	10	5	1	2	0	22	4	5	7	3	0	1	3	3	0	1	0	9	1	6	4	0	0	2	0	16	2	3	0	4	3	3	6	5	0	0	6	0	7	2	10	3	4	0
1	0	0	6	0	0	4	4	3	6	0	14	5	4	8	2	0	1	5	5	0	0	1	3	2	9	6	3	1	1	1	11	3	6	1	0	1	3	3	4	1	0	8	1	5	5	5	1	6	0
1	0	0	9	0	0	1	10	3	4	0	14	6	4	8	3	0	0	1	2	0	1	0	9	1	4	3	0	1	6	0	13	5	4	0	4	3	5	8	7	0	0	14	0	4	8	8	4	6	1
1	0	0	11	2	0	3	3	1	5	3	11	6	3	6	5	1	4	3	4	0	1	0	5	1	2	5	0	2	4	0	23	2	6	1	2	6	5	5	9	0	0	8	0	0	4	5	6	6	2
1	0	0	13	0	3	0	4	4	11	1	13	7	2	10	3	1	0	0	4	0	0	0	11	2	3	2	0	1	3	0	14	1	4	2	2	3	2	6	9	0	0	12	1	5	1	6	5	7	2
1	0	0	10	0	1	0	7	0	5	0	22	5	0	11	3	1	0	2	4	0	0	0	11	0	0	3	1	1	2	0	20	3	6	2	7	0	5	6	7	0	0	9	0	3	0	3	5	3	0
1	0	0	6	0	2	0	8	2	10	4	6	5	3	7	1	0	0	1	1	0	0	0	8	1	1	0	2	0	4	1	20	4	6	3	2	1	2	8	6	0	0	7	1	7	0	7	2	8	3
1	0	0	7	0	2	0	6	1	2	1	10	7	0	12	2	0	0	1	3	0	0	0	7	1	1	1	0	6	0	0	25	7	5	3	3	1	2	7	7	0	0	10	0	4	0	7	5	3	3
7	0	0	1	0	0	0	0	0	3	0	25	1	4	2	0	1	0	0	1	0	0	2	5	0	0	27	0	0	0	0	4	4	3	3	0	2	6	8	3	0	0	0	0	0	0	0	0	5	0
7	0	0	0	0	0	0	1	3	3	0	11	1	1	2	5	0	0	1	5	2	3	0	10	1	1	3	0	1	0	1	11	3	3	6	2	2	4	8	4	0	2	0	1	1	1	3	2	5	0
7	0	2	0	0	0	0	4	6	7	0	0	2	0	1	7	0	0	1	4	1	1	2	7	4	5	9	2	1	4	0	8	2	2	3	0	3	8	4	6	0	2	3	0	1	0	1	3	7	0
7	0	3	2	0	0	0	3	3	3	0	10	3	2	6	17	0	2	3	4	0	0	0	4	8	8	11	2	1	6	1	4	6	3	6	0	2	6	9	8	0	3	0	1	4	0	2	3	2	0
7	0	0	3	0	0	0	2	4	2	0	11	7	4	4	2	0	0	2	2	1	3	0	14	7	13	10	0	0	2	2	12	10	8	2	1	4	6	5	4	0	0	7	0	2	0	1	4	4	0
7	0	0	0	1	1	0	1	1	3	1	12	5	6	3	0	0	2	1	2	0	4	2	15	2	6	10	1	0	4	0	16	4	5	0	2	4	4	7	9	0	0	0	0	8	0	0	8	4	0
7	0	0	4	0	0	2	2	5	4	0	16	7	2	6	0	0	5	1	3	0	0	1	3	9	16	17	1	1	2	1	10	0	6	2	0	0	5	9	8	0	0	7	0	3	0	4	8	2	0
7	1	1	3	0	0	13	4	0	1	0	6	11	3	3	1	1	1	0	1	0	3	0	8	4	12	7	1	2	5	0	9	3	2	0	5	1	7	11	8	0	1	3	0	4	21	0	2	2	0
7	1	0	4	0	0	6	6	1	3	0	11	11	0	3	0	1	1	0	2	0	6	1	10	1	7	5	0	0	1	0	15	1	1	0	5	5	4	6	9	0	0	3	1	1	7	6	2	3	3
7	0	0	6	0	7	4	7	4	3	5	26	7	6	12	1	0	1	1	4	0	3	0	10	3	13	11	2	1	4	0	18	4	4	0	3	1	4	5	10	0	1	11	1	6	3	1	4	3	1
7	0	0	8	0	0	2	5	2	2	1	15	2	4	6	0	0	2	1	4	0	3	1	5	1	7	6	0	2	10	0	6	9	0	2	1	1	3	7	7	0	1	13	1	0	1	3	5	5	5
7	1	0	7	1	1	7	5	2	6	0	2	4	0	8	0	0	1	1	5	0	5	0	9	2	8	13	0	1	0	0	12	10	3	1	4	2	1	9	7	0	0	14	0	4	4	6	4	4	3
7	0	1	6	2	0	4	2	0	4	0	14	3	5	13	1	0	1	3	3	0	2	0	5	4	12	2	3	0	1	0	15	2	0	1	2	2	1	8	5	0	1	10	0	0	1	0	5	8	0
7	0	1	7	0	0	1	3	1	6	5	10	7	5	13	2	0	1	0	3	0	3	0	9	0	2	2	0	0	1	0	10	4	4	0	5	3	2	10	9	0	0	9	0	2	7	5	8	6	0
7	0	1	6	0	0	3	10	3	4	2	4	6	3	6	0	0	4	3	2	0	4	1	17	1	4	2	0	3	10	0	25	5	4	0	4	0	5	7	7	1	1	10	0	0	10	6	3	7	1
7	0	0	7	0	1	1	9	3	3	0	10	2	2	6	4	0	0	2	6	1	2	0	5	0	2	4	1	0	2	0	12	17	4	4	6	4	4	6	8	0	0	9	1	3	2	7	4	8	2
7	0	0	9	0	0	0	6	3	5	0	15	6	3	6	0	2	3	2	3	0	1	2	5	0	5	1	1	1	3	0	13	7	4	1	3	1	6	9	10	1	0	12	1	7	0	2	11	8	0
7	0	0	8	0	1	1	7	4	3	2	14	2	3	9	1	0	1	1	3	0	2	0	10	0	3	3	0	2	5	0	20	2	6	1	8	3	4	8	7	0	0	9	1	5	0	9	1	5	0
7	0	0	5	0	2	0	4	1	3	7	7	4	2	5	1	4	0	1	1	0	2	0	8	1	2	1	0	1	6	0	24	7	2	1	2	2	3	6	9	0	0	3	0	0	1	6	1	4	1
7	1	1	9	0	0	0	5	2	5	0	16	8	1	13	0	2	0	0	1	0	4	1	10	0	1	1	1	0	9	0	27	1	0	0	9	3	4	6	11	0	1	9	0	5	0	4	4	7	2
13	0	0	2	0	0	0	1	1	2	0	10	1	1	8	3	0	1	1	2	0	0	0	3	1	1	7	0	0	1	0	2	8	2	1	2	1	7	10	0	0	3	0	0	0	0	1	6	1	0
13	0	0	0	0	1	0	2	5	4	0	10	2	3	0	3	0	1	1	3	1	1	1	7	1	1	12	0	0	6	0	2	7	0	0	0	2	9	7	4	0	1	2	2	2	0	2	1	4	0
13	0	2	1	4	1	0	0	4	4	0	9	0	1	4	0	0	1	0	3	1	0	0	7	0	0	9	1	0	5	0	4	5	4	3	1	1	5	9	6	0	0	1	1	0	0	3	4	2	0
13	0	0	4	0	2	0	4	1	3	0	8	3	0	3	2	0	0	1	3	0	0	6	7	6	6	20	6	0	4	3	9	7	3	3	1	2	9	6	8	0	0	3	0	1	0	2	0	1	0
13	0	3	4	1	0	0	1	2	4	0	14	5	0	5	0	1	1	0	1	0	1	3	5	8	11	7	0	1	3	0	14	1	1	1	1	4	5	8	6	0	0	2	0	3	0	2	5	2	0
13	0	1	4	0	2	0	1	7	1	2	11	8	1	5	0	0	0	1	5	0	2	1	9	3	15	8	3	1	4	0	12	7	4	0	2	0	6	8	7	0	0	7	2	2	0	1	3	3	1
13	1	0	7	0	0	10	3	4	2	2	21	7	3	6	0	0	3	2	6	0	3	0	4	3	14	11	1	2	2	0	13	6	4	4	2	0	3	10	4	1	0	7	0	1	8	4	2	3	2
13	0	0	5	0	0	5	1	0	2	1	8	8	1	4	1	0	2	0	3	0	3	3	10	3	11	17	1	1	10	0	12	3	4	5	2	3	4	7	10	1	0	7	0	3	9	4	4	3	4
13	0	0	5	1	1	0	3	3	2	3	10	14	2	3	0	0	5	0	2	0	2	0	8	3	10	13	0	1	4	1	21	3	4	1	0	1	2	8	8	0	0	8	0	2	7	2	4	1	8
13	0	1	7	0	1	5	0	2	3	0	18	3	2	12	0	0	1	2	1	1	5	0	5	6	12	12	2	2	2	0	12	1	4	1	2	2	2	4	7	0	1	9	1	1	4	6	1	1	1
13	1	0	12	2	1	3	4	0	1	3	6	0	1	3	3	0	0	2	1	0	2	1	14	2	12	8	0	2	5	0	17	2	2	0	0	0	10	9	7	0	2	17	0	0	6	2	3	2	5
13	2	0	7	1	5	2	6	1	2	3	8	2	5	9	6	0	0	0	4	0	3	0	11	1	6	1	1	0	2	0	13	2	5	2	1	3	5	7	10	0	0	11	1	8	2	8	4	3	3
13	0	1	6	0	0	4	4	0	6	1	8	5	5	7	4	0	0	1	5	0	5	0	10	1	4	5	2	0	3	1	18	6	4	2	4	1	4	8	5	0	2	10	1	2	9	1	1	5	2
13	0	0	5	1	1	4	5	2	2	4	13	1	1	9	0	0	4	1	3	0	1	1	13	1	6	4	0	2	5	0	16	8	5	2	0	0	3	4	8	0	0	7	0	2	4	8	3	5	0
13	0	0	12	0	2	3	5	1	8	2	14	4	0	9	3	0	1	1	2	0	3	2	3	1	4	6	0	0	5	0	24	3	4	1	4	0	3	5	6	0	0	11	0	1	10	7	6	4	2
13	0	0	8	0	0	9	1	0	5	2	7	4	3	6	0	0	0	0	6	1	6	0	9	2	4	2	0	3	2	2	16	4	5	0	1	1	6	6	7	0	0	7	0	2	9	2	3	3	2
13	0	1	10	0	0	0	4	2	4	1	9	6	3	8	0	3	1	2	3	0	6	2	6	0	1	3	2	0	3	0	15	8	5	1	3	4	6	8	6	0	0	12	0	0	0	7	4	9	1
13	1	2	14	0	3	2	6	3	5	0	5	6	1	10	4	2	0	2	3	0	2	0	9	0	0	3	0	2	2	0	25	3	5	0	5	0	2	7	14	0	0	16	0	10	2	8	5	11	0
13	0	0	6	0	3	0	3	2	5	0	18	6	0	12	1	0	0	1	1	2	2	2	9	0	0	1	0	1	1	1	30	0	7	3	3	1	2	7	5	0	0	7	2	9	3	3	2	2	1
13	0	0	9	0	0	0	6	2	3	0	10	5	1	7	1	3	0	3	3	0	2	1	6	0	0	0	0	1	1	0	15	7	0	4	0	4	3	12	7	0	0	13	0	1	1	3	2	6	0
Condition	Upper-Right
2	0	4	0	0	0	0	1	2	2	0	17	0	3	0	3	0	4	0	3	2	0	0	3	0	0	7	0	0	0	0	0	0	3	6	0	0	6	4	4	0	2	0	3	0	0	0	0	3	1
2	0	0	0	0	1	0	4	3	4	0	7	0	6	0	0	1	0	0	1	1	1	1	5	0	0	3	4	0	2	0	2	5	1	5	2	1	11	5	8	0	1	1	0	7	0	2	4	8	0
2	0	7	1	0	0	0	2	4	1	0	14	3	0	4	2	1	3	1	1	1	0	0	7	8	8	10	4	0	5	0	8	3	5	3	1	0	7	9	7	0	0	0	0	8	1	2	5	2	0
2	0	1	0	2	2	0	5	2	1	0	17	8	0	2	5	0	2	2	5	1	2	0	7	5	5	11	3	0	1	0	10	13	4	2	0	2	6	10	3	0	4	0	0	7	4	1	3	2	0
2	1	1	3	1	3	0	4	1	3	0	12	5	2	4	3	0	2	1	2	1	1	0	8	3	9	16	1	0	5	1	19	4	4	3	1	2	4	8	8	0	2	5	1	6	0	1	4	4	0
2	0	3	0	0	1	0	4	2	1	1	15	7	1	6	3	0	0	1	3	0	1	0	8	4	10	11	4	1	3	0	11	1	3	5	1	0	6	7	4	0	2	3	1	6	0	0	1	2	0
2	0	5	5	0	3	5	3	3	2	0	22	6	2	6	2	0	7	3	4	0	3	1	8	1	7	9	3	1	0	0	16	7	4	2	1	3	9	5	7	0	2	4	0	8	9	4	3	0	0
2	2	6	3	1	4	9	3	0	2	0	14	8	3	2	1	2	2	2	5	0	1	5	11	2	18	9	2	1	1	0	12	6	6	3	1	0	12	10	5	1	5	5	1	13	7	5	1	1	0
2	0	3	6	3	0	19	1	0	4	1	26	5	2	3	0	3	1	1	4	0	2	0	9	5	12	25	0	2	2	1	8	2	3	5	0	1	8	6	7	0	3	5	1	9	19	0	3	4	4
2	0	7	5	0	5	9	7	0	2	2	17	0	3	5	0	1	1	3	3	0	2	1	8	2	11	8	2	3	6	0	12	1	0	2	0	2	2	7	6	2	4	5	1	10	21	1	0	4	2
2	0	4	6	0	4	9	5	0	6	5	8	2	7	5	0	1	2	3	3	0	0	0	9	0	4	15	3	1	4	0	17	6	5	4	3	4	5	10	8	1	1	7	1	7	7	8	2	6	0
2	0	2	6	0	3	9	10	5	6	0	18	5	6	8	2	0	1	0	3	0	5	0	10	1	13	10	0	1	5	0	12	0	5	2	3	2	3	8	7	0	5	7	0	11	13	7	8	7	1
2	0	2	6	0	4	1	8	2	3	0	13	2	6	8	5	0	2	1	4	0	3	1	13	7	11	2	1	3	3	1	11	11	5	3	1	2	4	6	9	0	0	4	0	9	15	5	2	5	0
2	0	0	4	0	2	4	7	8	5	3	19	1	3	6	5	0	0	3	6	0	1	0	4	2	6	8	0	0	2	1	16	3	7	2	1	0	2	5	5	0	2	9	1	10	16	6	2	6	3
2	1	2	18	0	2	2	6	2	5	4	28	5	6	5	1	0	1	2	5	0	5	2	10	3	4	6	1	2	2	0	17	9	3	2	1	1	2	4	7	0	3	8	1	8	10	1	7	4	2
2	0	1	11	0	6	1	5	5	9	2	14	6	4	4	1	0	0	4	2	0	2	0	9	4	7	5	2	1	4	0	24	8	4	1	4	0	4	3	8	1	0	10	0	6	3	6	1	6	0
2	0	5	5	0	2	3	9	1	3	1	15	6	0	11	0	2	0	0	5	0	4	2	5	5	9	2	2	1	3	1	22	3	5	1	0	1	4	2	9	0	1	4	0	12	3	1	6	6	0
2	0	5	6	0	3	1	11	2	5	1	16	4	0	5	2	0	2	2	4	0	4	0	6	1	4	7	0	0	1	0	18	6	4	0	2	3	5	7	6	0	0	5	1	5	1	6	4	6	0
2	0	0	12	0	7	1	13	2	6	0	24	5	1	9	0	0	0	0	0	0	0	0	12	1	2	1	0	2	1	0	15	5	4	2	3	7	3	7	6	0	0	6	0	10	0	8	1	7	1
2	0	1	4	1	6	0	12	1	6	3	10	7	0	13	0	1	0	1	3	0	6	2	7	2	2	0	1	2	4	0	17	8	5	3	9	1	5	9	6	0	0	4	1	6	0	9	1	5	1
8	0	2	0	2	4	5	0	1	3	0	5	2	2	3	0	0	0	4	2	0	1	0	3	1	1	9	1	1	6	0	0	1	1	4	2	0	7	5	2	0	2	0	5	2	4	0	1	3	0
8	0	4	0	1	3	0	2	4	3	0	12	1	0	0	5	0	6	5	2	0	1	0	5	4	4	10	3	0	10	2	14	9	2	8	4	1	9	4	7	0	1	0	2	9	7	0	3	3	0
8	0	3	1	2	2	4	1	3	4	0	8	2	2	2	8	0	8	0	3	2	0	3	6	2	2	2	2	0	6	1	8	1	1	3	2	1	4	8	8	0	7	1	5	11	4	1	5	4	1
8	0	0	1	3	5	0	2	1	2	0	17	1	0	5	3	0	1	3	2	0	3	9	2	11	12	16	1	3	3	0	21	10	1	6	4	0	6	8	6	0	0	2	1	12	8	0	3	2	0
8	0	2	2	1	8	4	5	2	2	0	18	7	0	3	2	0	4	2	4	0	4	0	4	7	9	20	1	1	1	1	14	7	3	4	1	0	3	6	7	0	0	2	4	8	8	3	2	2	0
8	0	2	1	0	6	0	0	2	2	0	10	1	5	4	0	0	9	2	1	0	2	1	10	5	14	21	4	3	3	1	20	7	4	5	3	0	6	6	5	0	0	0	3	14	0	1	5	2	0
8	2	12	3	1	7	1	1	1	1	2	14	4	0	4	0	2	7	4	3	0	3	2	5	2	14	12	6	1	6	0	20	3	0	5	3	4	6	5	6	0	1	6	2	12	4	0	3	0	0
8	0	4	1	0	5	12	7	4	1	0	20	2	2	3	0	4	7	0	2	1	2	2	7	1	6	12	0	2	4	0	24	6	4	5	1	0	6	7	4	0	0	2	2	13	7	0	2	1	0
8	0	6	4	0	3	13	4	1	0	1	24	3	1	8	0	1	4	1	3	0	2	1	3	5	16	13	4	2	2	0	25	2	3	6	1	2	5	9	9	1	0	4	0	6	27	3	2	1	0
8	1	1	9	0	9	2	10	2	2	0	20	7	5	11	0	1	13	1	1	0	6	2	3	3	11	12	2	0	9	0	18	20	2	4	1	1	5	6	7	0	0	12	1	14	7	1	2	3	1
8	0	3	7	0	12	13	8	3	0	0	16	2	3	6	0	0	14	9	3	0	3	1	9	2	5	8	2	6	1	0	17	6	2	3	0	0	4	6	5	1	0	6	3	12	17	1	5	6	2
8	0	2	8	1	5	15	1	5	4	2	17	1	2	5	0	2	4	4	6	0	6	1	10	1	6	12	0	0	1	0	17	12	7	3	6	2	2	5	5	0	5	5	0	17	25	1	6	6	2
8	0	2	9	5	4	15	4	2	2	0	21	4	2	7	0	0	1	7	4	0	2	1	7	0	2	3	1	3	7	0	28	3	2	4	2	0	4	6	5	0	0	8	1	6	12	0	8	7	0
8	0	3	10	0	6	10	9	4	3	3	24	2	4	5	1	0	3	3	1	1	3	0	0	0	6	6	2	1	8	0	26	6	2	1	4	1	5	7	9	0	0	10	3	13	19	2	4	4	1
8	2	1	10	1	5	13	6	0	2	0	7	4	3	6	2	1	23	2	1	0	5	2	5	0	3	4	1	0	2	0	9	5	5	1	7	1	3	7	5	1	0	8	0	7	8	0	5	8	1
8	1	6	9	0	6	16	6	2	3	0	12	6	1	11	2	1	7	3	2	0	2	1	4	2	4	4	7	1	0	2	22	7	4	3	4	0	8	10	3	0	4	12	2	9	8	5	4	7	1
8	1	1	6	0	6	4	7	2	3	0	13	4	0	6	0	1	16	3	3	0	0	2	8	1	1	6	0	0	7	0	26	4	5	2	5	0	2	4	6	0	0	8	1	7	18	1	3	3	1
8	0	2	4	1	3	4	7	2	8	0	20	2	4	10	1	1	0	3	3	0	5	1	8	0	1	3	3	3	3	0	27	8	4	3	6	2	1	3	3	0	2	6	5	11	3	2	5	4	0
8	0	6	5	0	8	0	7	5	5	1	12	1	2	6	0	1	0	7	3	0	5	0	6	2	2	2	3	2	3	1	25	6	3	1	4	2	3	4	9	0	0	4	3	9	2	2	3	7	0
8	2	1	10	0	10	0	8	1	3	0	7	6	0	12	1	0	1	6	2	1	7	5	3	2	3	1	0	3	5	0	20	9	4	2	5	0	1	4	6	1	0	7	2	0	0	5	1	4	1
14	0	0	2	2	2	6	1	0	3	1	10	1	1	2	1	0	1	2	1	0	0	0	5	0	0	2	0	0	4	0	1	5	1	5	1	2	10	3	6	0	0	1	7	5	7	1	1	2	0
14	0	3	0	2	5	4	3	2	4	0	19	0	4	1	5	1	15	2	2	2	0	3	5	1	1	5	1	3	4	0	5	4	3	3	0	0	6	5	2	0	1	0	4	8	6	0	2	4	0
14	0	5	1	2	1	1	1	2	1	0	13	2	4	1	0	0	16	1	1	0	0	1	8	3	3	15	1	1	5	1	18	2	2	4	2	1	7	7	5	0	0	1	3	10	5	1	3	1	1
14	0	2	0	2	9	2	2	4	2	0	14	1	0	4	1	0	5	5	4	2	1	7	5	4	4	6	5	0	1	0	7	7	3	2	4	0	8	7	7	0	0	0	1	11	5	0	2	1	0
14	1	5	5	0	7	3	3	0	0	1	22	0	2	2	1	0	0	1	4	1	1	2	7	1	8	19	0	3	6	0	12	5	3	2	0	1	6	4	6	0	0	1	1	11	6	0	2	1	0
14	0	3	4	1	6	1	5	7	3	0	25	3	2	1	3	3	5	1	3	0	0	1	10	1	12	14	1	4	7	1	8	4	4	1	0	2	6	6	8	0	0	2	1	10	5	1	3	1	0
14	1	4	0	0	5	6	6	2	3	0	16	4	1	9	0	4	12	1	3	1	1	0	11	4	14	5	1	2	4	0	8	5	5	2	0	1	6	6	7	0	0	2	6	6	4	5	5	3	0
14	0	5	7	1	5	33	1	2	0	0	22	2	2	3	0	0	6	2	5	0	3	5	10	4	13	4	1	0	3	0	15	6	1	4	5	3	6	7	9	1	1	7	1	10	30	1	2	1	0
14	0	0	6	0	4	7	8	3	4	0	17	5	1	8	0	0	11	2	4	0	3	0	4	4	8	14	1	2	1	0	25	11	4	2	2	3	1	8	6	0	0	6	0	9	1	5	4	7	0
14	0	3	2	1	8	17	6	1	6	0	17	5	3	8	0	2	13	2	1	0	2	0	9	2	8	21	2	1	6	0	25	0	3	1	0	2	8	5	4	0	0	7	0	14	28	0	6	5	1
14	0	3	5	0	2	12	6	3	7	1	11	1	7	6	0	3	3	10	0	0	3	3	9	1	17	4	2	1	2	0	29	8	4	0	4	2	5	6	7	0	2	6	0	13	21	1	2	4	3
14	0	0	7	2	6	22	6	5	5	2	19	5	3	6	0	3	3	3	3	0	2	3	8	5	11	22	0	0	2	0	14	2	3	3	3	2	3	4	6	0	2	10	6	10	28	1	5	4	1
14	0	0	7	1	4	10	9	2	2	1	24	3	1	5	0	0	2	4	6	0	3	1	12	2	5	2	3	2	6	0	18	13	5	2	4	0	2	6	9	0	0	11	0	14	23	3	3	5	4
14	0	2	7	0	6	21	3	2	9	0	18	6	4	11	0	0	2	2	1	0	2	1	6	3	6	4	5	2	3	0	24	5	5	3	3	0	3	6	3	1	0	6	4	14	26	0	3	9	4
14	0	3	12	0	6	10	5	0	6	0	17	4	2	10	0	2	17	3	1	0	3	0	4	0	5	2	0	1	1	0	37	4	5	2	1	1	3	5	7	1	0	12	2	8	14	5	5	9	0
14	0	3	7	0	5	6	5	0	5	2	11	2	3	9	1	1	10	3	5	0	4	1	6	3	5	1	1	1	0	1	44	2	3	3	8	3	3	4	6	0	1	7	0	12	17	3	1	5	3
14	0	4	8	1	6	1	6	4	7	1	12	5	0	8	0	0	0	2	4	0	3	0	9	3	3	0	4	3	5	2	32	1	4	0	3	0	0	8	5	0	0	8	3	8	4	4	5	8	0
14	0	3	5	1	0	5	4	4	8	2	24	5	0	11	1	0	0	3	4	0	4	1	4	2	4	4	3	0	2	0	39	8	5	1	0	2	5	9	6	0	0	6	3	12	10	0	3	6	2
14	0	3	9	0	5	2	8	2	10	2	25	4	3	11	0	0	1	5	3	0	4	0	6	0	0	5	1	5	2	0	17	4	2	2	1	2	1	8	5	0	3	9	3	12	1	4	9	9	0
14	1	3	6	0	7	2	7	3	10	1	18	4	2	9	0	1	0	5	2	1	1	2	2	1	3	0	5	1	4	0	21	8	4	1	8	1	0	4	7	0	0	8	3	8	1	3	3	7	1
Condition	Upper-Left
3	0	4	0	0	0	0	1	4	4	0	21	0	0	0	5	0	0	1	1	1	0	0	2	0	0	6	0	1	4	0	1	1	2	1	1	1	8	5	2	0	2	0	1	0	1	0	0	6	0
3	0	4	0	3	2	0	3	5	4	0	17	0	1	1	6	0	2	1	2	3	2	0	1	0	0	22	0	1	3	1	6	3	4	3	3	0	8	7	3	0	3	0	0	4	0	0	5	5	2
3	0	6	0	1	1	0	4	8	5	0	7	0	1	1	5	0	1	3	3	3	3	1	2	4	4	9	2	1	5	1	9	5	4	4	2	1	8	5	6	2	7	0	0	2	2	2	2	4	0
3	0	8	1	1	4	0	4	5	1	0	15	6	0	3	2	1	5	0	3	0	5	0	6	5	6	8	1	1	4	0	14	1	5	3	1	2	4	8	6	0	4	0	2	2	4	1	1	5	0
3	0	5	3	0	3	0	3	3	4	0	20	1	0	1	1	0	3	3	2	0	5	0	4	7	15	22	2	2	7	2	15	2	4	3	0	2	7	4	6	0	4	1	2	3	3	3	2	3	0
3	1	4	1	2	2	0	0	6	2	1	17	3	1	2	1	1	2	2	2	0	5	3	3	2	11	27	0	0	4	0	13	4	6	4	1	2	7	6	5	1	1	5	0	5	3	2	2	1	0
3	0	4	2	0	1	13	6	0	0	0	16	2	5	2	0	2	2	1	4	0	5	2	4	2	15	17	2	0	5	1	15	9	6	4	1	5	10	3	12	0	7	2	0	3	17	3	1	1	1
3	0	3	5	0	2	16	5	3	7	1	21	8	1	4	0	3	6	3	2	0	4	4	8	1	8	15	8	0	2	0	15	5	3	2	1	4	8	5	6	0	5	3	4	5	34	5	0	4	0
3	0	6	6	0	2	16	2	1	11	6	6	5	6	6	0	4	5	1	5	0	6	4	6	3	19	25	0	1	2	1	20	6	2	2	2	2	6	8	6	0	4	4	0	13	30	0	1	7	4
3	0	2	9	0	2	12	6	2	5	1	11	8	2	4	0	4	4	2	4	0	5	0	1	3	16	15	0	1	3	0	16	4	3	1	2	5	5	5	5	0	3	10	2	4	37	7	2	4	4
3	0	4	6	0	9	7	7	3	4	7	19	2	4	3	1	4	0	2	2	0	6	2	8	2	7	3	0	0	3	0	18	7	0	4	1	3	2	7	7	1	1	8	0	3	22	5	0	6	8
3	0	3	8	0	8	10	10	2	5	6	7	6	8	8	0	0	3	3	4	0	7	3	5	3	7	7	0	0	5	0	18	5	4	1	2	1	6	7	5	0	3	15	2	5	17	4	3	5	5
3	0	3	12	0	7	10	4	5	3	11	20	4	5	6	0	0	0	3	3	0	3	2	3	5	12	2	0	1	0	0	12	12	4	0	3	0	5	8	7	0	0	8	0	11	19	7	3	9	6
3	0	3	6	0	7	3	10	1	5	4	28	3	1	6	1	0	0	1	3	1	10	0	11	1	3	4	4	2	3	0	16	9	4	3	2	4	1	8	6	0	0	7	0	5	15	5	3	8	2
3	0	5	8	0	1	1	11	1	4	3	16	4	4	6	0	0	2	3	2	0	3	0	4	1	6	8	3	0	4	0	16	8	4	2	1	2	2	5	3	1	3	10	0	4	14	4	6	12	5
3	0	1	7	0	3	2	6	3	11	0	13	4	3	9	2	2	2	4	2	0	5	1	5	1	4	10	0	0	3	1	26	2	4	1	4	2	0	9	6	0	0	8	0	5	13	0	0	4	3
3	0	0	9	1	3	4	7	2	3	1	16	4	0	6	0	0	0	2	4	0	4	2	8	3	3	6	0	0	1	0	27	7	4	4	5	2	3	5	3	0	4	9	1	11	6	2	2	7	3
3	0	1	5	2	2	0	13	4	7	2	23	2	2	6	0	1	0	4	2	2	5	1	3	1	5	2	0	3	2	0	24	12	6	1	0	0	4	5	5	0	0	11	1	7	4	4	6	10	3
3	0	0	7	0	8	2	14	2	8	2	18	8	2	11	0	1	0	2	5	0	3	2	7	3	3	5	9	1	3	0	9	5	4	0	8	2	2	6	5	0	1	7	0	10	3	4	3	9	6
3	0	3	9	0	0	4	9	2	7	1	16	7	1	1	0	0	0	2	4	0	9	2	7	1	4	3	0	3	9	0	19	4	4	1	1	2	0	8	6	0	4	11	0	0	3	5	0	7	6
9	0	0	1	1	1	0	1	3	6	0	28	0	3	0	0	0	12	0	2	0	0	2	0	1	1	11	0	1	5	0	5	7	2	4	1	0	7	4	0	0	0	0	3	3	5	0	1	3	0
9	0	9	1	0	2	0	2	4	7	0	26	2	5	0	2	0	3	4	3	1	0	1	2	2	2	3	0	2	5	1	10	5	2	5	0	1	4	7	2	0	6	1	1	8	6	1	3	6	0
9	1	3	3	1	3	3	5	1	7	0	17	0	0	2	2	0	3	5	4	0	0	3	4	9	11	8	2	0	6	0	16	14	6	4	1	0	3	4	2	0	1	0	1	9	5	3	5	2	0
9	0	4	1	0	3	0	5	2	4	0	8	0	0	1	2	0	0	3	4	0	1	4	3	11	12	10	1	2	5	3	8	8	6	3	3	0	3	5	8	0	0	0	0	13	0	3	3	5	0
9	0	4	6	0	10	1	3	2	4	0	34	1	2	4	2	1	0	2	6	1	1	5	5	5	9	14	1	1	5	0	18	6	1	3	3	2	6	2	9	1	2	4	2	12	8	0	4	4	1
9	0	3	1	1	2	2	4	5	4	2	37	2	4	5	0	2	0	5	1	1	1	3	2	1	20	16	1	2	1	1	21	2	1	3	6	0	3	4	5	0	0	0	2	9	4	2	4	3	0
9	0	5	5	2	3	1	5	4	6	3	15	3	1	6	0	5	8	4	3	0	3	1	4	2	12	8	1	1	6	0	19	7	4	5	1	1	5	5	2	2	0	2	1	12	11	2	1	3	0
9	1	5	3	1	1	19	2	4	3	4	21	3	1	4	0	6	7	2	3	0	1	2	7	4	14	20	4	0	0	0	23	7	6	5	2	3	4	8	8	1	1	2	1	9	33	0	2	2	3
9	1	7	7	0	7	34	4	1	6	6	22	1	1	6	1	6	4	3	1	0	1	7	2	3	9	24	0	0	1	0	24	11	3	3	5	0	3	9	6	0	4	5	1	10	35	2	3	1	4
9	0	5	9	1	2	0	6	2	2	8	22	2	6	3	0	1	6	1	2	0	2	3	3	1	5	12	1	2	4	0	24	4	2	3	1	3	5	7	6	0	0	8	2	11	8	2	4	4	3
9	0	9	6	1	6	24	3	1	6	5	8	2	2	8	0	3	0	2	4	0	4	5	3	1	9	17	7	1	5	3	26	0	3	2	2	1	3	6	7	0	0	6	0	11	29	8	1	7	3
9	1	2	6	4	4	11	9	5	8	7	18	2	3	7	0	1	2	6	3	1	3	3	0	2	6	9	1	1	4	0	25	6	5	1	2	3	7	5	3	0	2	6	0	13	19	3	3	4	1
9	0	3	9	1	3	20	8	2	10	7	34	6	2	7	0	0	3	5	4	0	1	1	3	2	8	4	5	2	6	0	19	6	5	2	2	1	4	4	5	0	2	9	2	8	24	2	6	9	2
9	0	2	5	0	8	8	5	0	6	1	26	8	3	9	0	1	8	7	4	0	3	2	2	2	4	4	2	2	4	0	31	7	5	1	2	0	2	2	5	0	0	4	2	9	16	1	1	11	0
9	0	3	4	0	7	10	10	5	9	1	17	7	1	9	0	0	5	3	4	0	3	2	1	2	5	2	1	2	4	0	21	9	4	2	1	1	5	5	6	0	0	6	0	8	24	2	0	4	0
9	0	0	10	0	3	20	5	2	10	10	10	5	0	9	0	0	1	2	3	0	0	3	3	3	5	2	0	1	2	0	16	4	6	3	4	1	3	2	4	0	0	10	0	16	16	1	6	5	6
9	0	1	13	0	1	2	7	5	11	4	31	8	0	6	0	1	0	6	2	1	2	1	0	3	12	1	1	2	7	1	18	9	5	2	5	1	6	5	7	0	5	11	0	11	7	5	0	6	1
9	0	6	7	1	8	2	10	2	8	1	19	8	0	7	0	1	0	3	1	0	3	0	0	1	3	3	1	1	6	0	11	4	4	1	1	3	3	5	6	0	1	7	6	10	8	5	1	10	3
9	0	5	8	0	4	3	11	0	14	3	25	4	1	3	0	0	0	5	4	0	2	2	3	1	1	3	1	2	7	1	19	5	4	2	3	1	2	4	3	0	2	9	1	8	4	4	2	8	1
9	0	6	8	2	11	1	0	2	13	3	20	9	0	11	1	0	1	8	1	0	4	3	0	1	1	3	4	1	4	1	30	8	6	3	1	2	4	7	3	2	1	6	4	5	4	0	0	11	5
15	0	2	0	0	0	0	1	3	2	0	21	0	3	0	1	0	8	2	5	0	1	1	0	0	0	6	0	0	5	0	4	5	0	5	0	2	8	4	3	0	0	0	0	0	10	0	1	2	0
15	0	4	0	1	2	4	0	4	4	0	1	1	2	0	1	2	0	4	4	2	2	2	2	0	0	8	0	2	4	2	13	3	1	3	2	0	7	5	2	0	3	0	3	6	13	1	4	3	0
15	0	5	0	0	3	3	3	1	5	0	14	1	0	1	2	0	1	2	4	1	0	5	0	3	3	7	3	1	1	0	15	4	0	1	2	1	4	5	6	1	6	0	3	5	10	0	3	9	0
15	0	5	1	1	6	1	4	3	4	0	12	0	1	2	1	0	3	4	3	1	2	2	3	5	5	15	1	0	9	1	10	3	0	4	1	3	6	5	5	0	2	1	3	12	8	0	0	3	0
15	0	4	0	1	4	3	0	2	6	1	8	5	1	0	0	8	9	1	2	0	2	12	2	3	9	22	0	2	5	0	24	7	2	4	1	0	6	5	8	0	5	2	1	12	8	0	3	5	1
15	1	0	4	0	5	1	2	6	3	0	13	2	0	6	1	2	14	2	5	0	0	4	9	3	10	14	1	0	7	3	27	9	0	0	0	1	6	3	5	1	9	1	1	11	4	0	2	1	1
15	0	8	2	1	4	2	5	0	1	3	20	2	3	4	0	7	8	1	5	0	1	5	1	4	13	16	2	4	1	2	28	0	4	1	2	2	5	7	5	0	4	1	1	8	6	1	3	1	2
15	1	4	5	2	3	2	4	2	3	5	3	1	0	4	0	2	9	0	2	0	2	4	1	2	11	10	1	2	4	0	16	2	4	1	0	0	7	5	5	1	3	2	3	10	14	3	1	2	2
15	0	7	9	0	5	23	7	2	2	5	22	1	2	5	0	5	4	2	4	0	2	3	6	1	10	7	1	0	11	0	25	7	5	7	0	0	3	6	4	0	6	2	0	12	35	4	2	4	3
15	1	6	7	3	5	22	7	4	6	7	16	2	3	1	0	1	3	3	3	0	2	5	7	2	10	15	1	2	4	0	21	1	4	1	0	2	2	8	1	0	3	6	2	12	28	3	2	5	4
15	0	1	6	0	8	8	2	2	5	6	1	2	1	3	2	2	2	8	6	0	3	3	5	2	7	9	1	2	3	0	17	11	6	3	3	0	1	6	7	0	0	3	1	14	20	7	1	2	4
15	0	10	7	1	6	13	8	4	5	8	18	3	5	4	1	1	4	8	6	1	3	4	3	2	7	10	0	0	4	0	7	9	4	2	5	0	6	7	7	0	1	1	1	13	21	2	2	6	2
15	0	6	9	0	9	17	9	2	7	4	26	5	1	3	0	0	1	4	5	0	3	6	1	1	1	2	5	2	4	1	31	1	5	2	1	0	6	2	7	2	2	12	0	13	30	3	1	11	3
15	0	5	6	1	5	19	8	2	6	5	26	5	2	7	1	1	8	3	6	0	2	3	3	0	15	5	2	1	3	0	35	10	6	1	5	4	2	8	3	2	0	8	1	12	35	1	1	10	3
15	0	2	5	0	4	16	13	4	3	6	15	5	3	5	0	0	5	5	2	0	4	5	0	4	5	3	0	1	7	0	33	7	3	3	5	0	3	6	5	0	2	4	0	8	8	2	5	4	8
15	1	8	11	0	9	2	10	4	12	6	14	6	0	5	1	1	0	3	1	2	4	4	2	2	4	3	2	0	3	0	34	3	5	4	4	1	1	4	5	1	3	9	0	14	12	4	1	4	4
15	0	2	4	0	3	7	8	4	7	5	12	4	4	8	0	0	0	5	2	1	3	3	0	1	1	3	1	0	3	1	22	6	3	3	3	2	5	7	7	1	0	3	0	7	15	0	1	11	4
15	0	2	8	1	6	0	6	2	4	7	17	5	4	5	0	0	0	1	3	0	1	5	0	1	3	1	0	2	6	0	28	7	5	0	1	1	2	4	7	0	4	9	1	15	5	1	4	10	7
15	0	3	6	2	7	1	8	2	7	6	16	6	2	6	0	0	0	4	7	0	1	0	2	0	0	2	0	2	1	0	27	3	4	0	2	1	2	5	5	0	2	8	2	8	3	4	2	10	4
15	0	2	0	0	8	0	12	1	9	7	13	6	1	4	1	2	1	3	2	0	1	5	0	1	3	4	0	0	1	1	34	5	4	3	3	1	3	7	3	1	1	17	3	7	3	7	4	10	0
Condition	Left
4	0	0	2	0	0	0	0	6	2	0	18	1	2	0	1	0	11	4	4	0	0	1	5	1	1	17	0	4	1	1	0	6	0	6	3	3	7	6	1	0	0	1	3	0	0	0	0	0	0
4	0	2	1	1	5	0	3	5	6	0	21	1	3	0	5	0	0	1	4	0	1	0	3	0	0	12	0	0	4	0	2	5	3	4	0	1	6	8	2	0	3	0	3	9	0	1	0	2	0
4	0	3	0	0	0	0	1	2	3	0	15	2	1	4	6	0	1	4	4	0	0	0	5	2	2	10	0	0	3	0	18	1	2	8	1	2	4	9	2	0	3	1	0	7	0	1	6	2	1
4	0	2	3	1	10	0	1	0	2	0	13	3	0	2	6	3	1	1	4	1	0	1	8	4	4	25	1	4	3	1	10	3	4	4	1	3	4	7	10	1	3	1	1	11	2	2	5	0	0
4	0	4	5	1	4	0	0	1	0	0	9	4	4	4	0	1	1	2	3	0	3	1	5	3	5	15	3	2	4	0	15	3	2	3	1	5	4	9	7	0	2	2	0	12	2	0	1	1	1
4	0	5	1	2	6	0	3	3	4	1	16	7	1	5	0	4	1	4	3	0	7	2	6	3	17	10	1	1	0	1	18	6	6	2	1	0	3	5	5	0	1	2	1	8	0	1	2	4	0
4	1	2	7	1	6	0	2	0	3	4	15	4	1	5	1	5	3	4	6	0	6	3	2	0	19	28	2	0	3	1	23	3	7	5	3	1	5	6	6	0	1	8	1	4	0	5	3	1	1
4	0	0	4	2	3	5	7	2	2	3	14	7	4	7	0	3	2	0	5	0	5	7	6	3	16	16	1	0	3	0	22	7	0	6	1	4	7	8	3	1	4	2	0	6	20	6	2	2	7
4	0	6	8	1	6	15	4	1	8	2	8	7	0	2	0	7	1	2	4	0	1	0	10	3	18	18	0	0	9	0	24	18	6	2	1	2	5	6	6	0	2	10	0	11	25	4	1	4	2
4	0	0	8	2	4	6	3	8	3	0	11	2	3	7	0	4	0	3	3	0	0	3	5	2	13	14	0	2	4	1	18	10	4	5	0	2	7	4	3	1	1	9	1	10	19	5	2	6	0
4	0	1	12	0	9	8	3	8	3	4	13	2	4	5	1	1	1	6	7	0	6	4	10	2	11	7	0	0	4	0	21	6	6	2	0	1	5	9	6	0	3	7	3	10	25	5	4	4	6
4	1	0	14	1	4	12	8	3	6	0	0	7	5	8	0	3	0	4	3	0	7	1	4	1	10	7	0	1	2	2	15	3	4	3	2	2	3	3	9	0	0	9	2	7	22	3	3	6	3
4	0	0	10	0	6	4	6	0	4	0	18	3	1	7	5	0	1	5	5	0	6	2	7	0	2	0	1	1	1	0	14	0	6	4	1	3	1	7	6	0	1	9	2	8	10	3	3	1	1
4	1	2	13	2	11	7	6	4	8	2	15	5	2	3	0	0	0	4	1	0	4	6	4	1	9	4	0	1	5	0	20	3	6	2	1	3	3	2	8	0	1	22	2	14	25	2	5	7	0
4	0	0	9	1	3	7	4	4	9	4	29	4	1	7	1	0	1	5	2	0	6	3	5	2	3	5	1	1	1	0	26	8	5	0	10	2	5	5	5	0	0	9	0	2	20	3	5	7	1
4	0	1	13	1	4	2	6	5	4	7	8	6	0	6	1	0	0	1	6	0	3	0	4	0	6	4	13	1	5	0	17	8	5	3	3	4	5	9	6	1	6	7	3	7	18	9	2	4	3
4	0	5	8	1	6	0	4	1	7	1	12	3	4	9	0	0	0	4	5	0	6	3	5	2	4	11	4	0	2	0	15	3	5	0	3	0	1	4	6	0	0	13	1	10	0	4	2	7	2
4	0	0	10	0	5	0	8	0	8	2	17	4	0	2	0	0	0	2	3	0	3	5	5	2	2	1	0	2	6	0	28	12	5	0	5	2	4	7	8	0	3	9	3	11	1	4	4	11	1
4	1	0	14	0	4	0	8	2	4	1	16	4	4	7	0	0	0	4	6	0	5	1	10	0	0	4	0	5	1	0	12	1	8	2	2	3	2	8	6	0	4	18	0	11	3	7	2	6	2
4	0	4	11	4	5	3	10	2	9	4	24	4	0	4	1	0	0	4	2	0	7	6	5	2	5	5	0	2	2	0	19	3	4	1	1	3	3	6	8	0	0	8	1	6	5	11	1	5	1
10	0	0	0	0	0	0	4	1	2	0	24	0	2	1	1	0	6	2	5	0	2	0	0	1	1	2	2	0	3	0	3	5	3	7	0	3	7	0	1	0	0	0	0	1	1	2	2	0	0
10	1	1	0	0	5	0	1	4	2	0	5	3	2	2	5	1	0	2	3	1	1	0	1	1	1	6	0	0	10	1	6	0	3	6	0	2	10	7	3	0	2	0	3	13	1	1	5	5	0
10	0	1	0	4	9	0	5	9	4	0	7	2	2	0	2	0	0	7	5	1	2	2	0	2	2	10	2	4	2	0	13	8	1	9	0	1	5	5	4	0	2	1	6	10	5	2	2	1	0
10	0	1	2	5	11	1	2	1	7	0	4	3	0	0	3	1	1	2	4	1	1	7	2	2	2	17	3	0	4	0	22	6	4	4	0	2	8	5	7	0	1	1	6	12	7	3	3	0	0
10	0	0	2	0	12	1	5	4	1	1	10	4	3	4	5	1	10	5	4	2	0	6	1	1	8	14	2	0	1	1	16	4	3	4	0	3	6	5	6	2	0	2	3	11	4	2	0	5	0
10	0	1	8	1	9	1	5	1	0	0	10	4	1	5	1	2	5	5	6	0	3	2	6	2	13	6	0	1	0	0	11	4	3	5	1	0	2	5	5	1	4	3	2	10	1	3	5	1	1
10	1	1	3	1	11	3	3	2	2	0	4	4	4	5	2	0	0	2	4	0	6	4	0	5	11	17	1	1	3	0	24	6	5	2	3	3	4	6	8	0	1	2	2	13	4	1	1	1	1
10	0	3	5	1	11	22	1	1	3	0	10	5	6	4	1	6	7	3	3	0	3	2	2	6	12	23	0	2	6	0	16	4	1	5	1	0	5	5	7	1	0	4	3	11	22	1	3	2	3
10	0	3	4	1	8	3	6	3	7	3	9	4	3	1	1	4	0	2	4	0	3	1	2	3	11	15	3	1	8	2	16	13	3	2	4	0	8	6	6	0	0	1	1	12	1	5	2	4	3
10	0	0	7	4	6	22	2	4	1	2	12	6	2	6	0	1	1	2	4	0	3	2	2	2	5	7	4	5	2	0	20	6	5	3	3	3	6	8	2	0	3	5	1	10	38	3	2	3	7
10	0	5	8	2	12	21	6	6	4	5	10	4	8	1	2	2	2	2	3	1	7	1	2	1	13	5	0	3	2	1	33	1	5	4	0	2	4	6	4	0	1	5	3	11	30	0	6	4	4
10	0	0	8	1	6	11	8	2	6	2	15	8	8	4	1	0	0	9	8	1	3	2	0	1	6	7	1	1	5	0	13	2	7	2	2	0	6	6	8	1	0	9	1	7	17	5	3	5	1
10	0	5	4	4	8	20	7	3	5	0	13	7	5	3	0	0	2	7	7	0	4	0	1	1	3	7	0	0	3	0	29	1	7	3	6	0	4	6	6	0	1	5	2	13	32	5	4	3	5
10	1	1	6	2	11	27	7	1	5	7	17	6	2	8	0	1	6	10	5	0	4	3	5	0	2	7	2	0	2	2	16	15	4	2	1	0	7	12	6	0	0	6	3	13	28	4	5	6	2
10	0	0	7	0	10	1	9	2	8	4	14	2	3	7	0	0	5	4	1	0	7	1	2	0	1	6	3	1	7	2	35	3	7	2	2	0	4	5	6	1	1	4	1	11	2	2	3	9	3
10	1	4	8	1	6	6	7	2	8	7	13	6	1	2	0	0	0	8	5	0	4	6	2	0	1	4	1	2	2	1	15	1	8	3	3	3	3	3	5	2	0	5	1	11	17	3	5	6	0
10	0	1	12	1	9	3	7	1	5	4	17	5	4	3	0	3	0	2	4	0	7	5	2	2	5	9	0	2	3	0	9	5	4	0	2	2	2	6	8	1	1	17	2	9	10	6	5	7	5
10	0	4	8	2	7	1	6	6	13	4	15	8	12	5	1	1	0	6	5	0	7	3	1	1	2	5	0	0	3	0	9	4	4	3	3	1	4	8	2	0	1	5	2	13	6	5	2	13	4
10	2	0	9	2	7	3	7	5	9	5	6	9	3	5	1	3	0	2	7	0	7	2	2	0	1	6	4	1	3	0	26	13	5	2	3	2	4	5	5	0	1	4	3	11	3	1	1	7	3
10	0	0	5	1	11	3	6	1	7	2	6	9	3	4	0	1	0	2	4	0	7	2	0	0	2	3	0	1	5	0	24	7	7	0	4	1	4	6	3	0	0	4	4	6	3	8	3	6	6
16	0	2	1	1	0	0	1	2	1	0	14	2	0	0	3	0	2	0	5	0	0	0	1	0	0	3	0	0	3	0	18	9	1	5	1	2	7	7	4	0	0	0	0	0	3	1	2	1	0
16	0	1	1	2	8	1	0	7	2	0	13	3	3	0	5	0	0	2	4	0	2	0	2	0	1	26	0	0	12	2	5	4	2	3	1	1	2	6	2	0	1	0	6	10	6	3	1	4	0
16	0	0	0	1	10	0	2	2	2	0	7	2	3	5	3	1	2	2	5	2	0	4	5	5	5	16	0	0	4	0	11	5	4	5	1	1	8	4	6	0	0	0	2	10	0	1	1	6	0
16	0	1	1	0	8	0	2	0	10	0	8	6	3	0	4	0	0	3	4	1	3	0	2	6	7	18	0	2	3	3	13	3	1	2	0	2	5	5	7	0	0	0	0	12	0	2	1	0	1
16	0	1	0	2	10	0	2	3	2	0	9	3	2	3	4	4	1	1	3	1	6	0	3	3	11	5	4	0	2	4	18	14	0	3	1	1	7	6	5	0	1	2	5	0	0	4	1	2	0
16	0	0	1	1	11	2	3	1	1	1	10	4	5	0	1	1	2	7	3	0	4	1	4	0	12	15	2	1	6	2	13	5	2	5	3	0	2	6	5	0	0	1	2	11	2	2	5	1	0
16	2	1	1	0	8	20	4	0	1	1	2	4	5	9	1	1	4	3	2	0	4	4	1	3	9	15	1	1	3	1	30	19	3	4	0	1	9	7	3	0	1	4	3	11	20	5	5	1	0
16	0	6	3	1	9	14	5	0	2	2	11	9	5	1	1	0	4	1	3	0	5	3	5	3	10	11	0	0	4	0	18	7	9	4	1	5	3	7	7	0	0	2	3	9	25	6	5	0	2
16	0	3	7	0	6	26	6	2	4	1	11	4	7	5	1	1	3	1	4	0	7	0	2	2	13	24	5	0	7	0	23	11	0	4	1	0	4	6	7	0	0	5	0	12	44	5	7	4	2
16	1	3	5	2	11	6	4	3	2	6	12	2	7	7	1	0	1	3	5	0	5	0	5	7	16	11	2	1	8	3	15	8	4	3	2	3	3	7	6	1	0	5	5	8	13	8	3	6	4
16	2	0	8	0	5	4	4	2	1	6	7	2	7	8	0	0	1	6	0	0	5	0	3	0	7	11	1	2	9	2	9	5	2	1	0	0	3	3	10	0	1	7	2	9	9	2	4	2	4
16	0	3	7	0	6	10	4	5	1	1	8	4	6	2	0	1	0	7	6	0	6	5	2	0	6	7	2	3	6	0	17	5	2	5	5	0	6	5	5	0	1	5	0	11	26	5	0	9	2
16	0	2	9	2	12	9	1	7	6	1	9	2	3	4	0	1	0	8	4	0	6	1	3	3	12	0	0	2	10	0	8	16	3	4	2	1	5	9	4	0	0	8	1	8	8	7	6	5	0
16	0	0	4	1	13	14	8	5	4	1	9	6	7	7	0	1	0	6	3	0	1	2	3	1	9	3	2	5	2	0	43	5	2	1	1	0	5	4	3	1	0	6	3	18	2	7	1	3	1
16	0	3	7	1	10	7	4	0	1	8	8	4	1	2	2	0	0	2	2	0	8	2	3	0	3	20	0	1	9	0	21	10	1	3	3	1	2	7	5	0	0	7	3	12	16	3	5	6	12
16	0	0	10	2	9	8	9	0	7	1	4	6	6	11	0	0	0	2	2	0	7	1	3	1	5	5	2	1	5	1	17	10	3	1	1	0	1	4	9	0	0	7	4	8	7	7	10	8	3
16	1	0	7	0	7	1	4	3	7	1	18	4	5	5	0	0	0	5	3	0	5	3	6	0	3	1	0	0	2	0	32	5	6	2	3	2	3	7	5	0	0	6	1	12	11	5	2	3	8
16	0	1	12	5	11	1	6	1	6	6	12	6	1	7	0	0	0	4	4	0	5	3	3	1	3	7	1	2	6	1	44	16	1	2	1	1	1	7	8	0	0	6	2	11	1	8	2	10	3
16	0	1	4	0	10	0	10	5	4	3	3	5	3	6	0	2	0	4	6	0	6	2	3	3	15	5	0	1	6	0	23	5	4	0	3	4	1	9	5	0	0	6	3	15	1	5	9	9	6
16	0	0	8	1	7	0	11	5	6	0	15	3	0	3	2	0	0	2	5	0	7	2	4	0	1	0	2	0	5	2	30	4	2	0	5	0	2	6	5	0	0	5	2	6	0	7	2	7	2
Condition	Lower-Left
5	0	3	2	1	0	0	0	2	3	0	6	0	4	1	2	0	0	1	4	0	0	0	3	0	0	8	0	0	2	0	1	0	2	7	0	3	6	10	0	0	3	1	2	0	0	0	1	1	2
5	0	7	0	0	0	0	1	1	0	0	18	0	3	0	3	0	0	2	3	0	0	0	4	1	1	3	0	2	4	0	4	7	3	4	1	2	6	6	6	0	6	1	3	6	0	0	3	3	1
5	0	1	0	3	0	0	0	1	5	0	13	1	0	4	9	0	0	1	6	1	0	0	6	3	3	16	2	2	4	0	6	4	2	5	2	0	7	10	4	0	2	1	2	8	0	0	1	3	0
5	0	0	0	0	4	0	2	1	2	2	12	3	1	2	7	1	0	4	4	0	3	1	6	2	3	13	0	1	5	1	13	1	1	2	1	5	7	5	8	0	4	2	0	2	0	7	2	0	0
5	0	4	4	0	3	0	0	2	3	0	15	4	1	1	2	0	1	5	4	1	1	0	4	1	6	18	1	0	5	1	7	2	2	3	2	2	7	5	5	0	4	5	1	8	0	1	2	1	0
5	0	0	1	1	1	0	0	0	3	0	13	7	0	6	4	4	0	1	3	0	0	0	14	5	12	16	0	0	10	0	12	5	5	5	2	2	6	7	7	0	0	2	3	4	0	0	1	1	1
5	2	0	8	1	5	1	2	2	0	1	12	5	0	7	1	6	3	5	1	0	5	2	6	0	14	25	0	2	5	0	22	3	3	4	4	1	6	5	6	0	0	6	0	6	3	1	2	3	1
5	0	0	5	1	2	4	7	1	1	2	17	4	2	5	1	5	1	0	3	0	0	0	8	1	7	26	0	3	0	0	22	0	1	7	4	1	7	6	8	0	0	6	0	9	4	3	2	1	0
5	0	0	10	1	5	7	4	0	3	0	8	8	2	7	3	3	4	2	5	0	0	2	11	3	19	11	0	2	2	0	13	3	6	4	1	1	5	9	6	0	0	9	2	6	14	5	3	5	1
5	0	0	6	1	2	2	6	1	3	0	10	6	8	7	4	3	1	4	1	1	0	1	8	2	10	8	1	0	3	0	18	9	4	4	1	3	4	9	5	1	4	6	0	5	27	7	4	2	0
5	1	3	10	1	3	3	4	0	0	2	8	6	1	4	1	3	0	5	6	0	1	0	2	1	6	5	0	1	3	0	8	2	4	3	2	1	4	6	7	0	4	7	0	8	15	7	4	5	2
5	0	4	7	0	8	3	5	5	1	3	3	6	4	3	0	0	0	4	4	0	2	5	9	2	10	5	0	2	4	0	27	5	4	3	2	1	5	5	10	0	1	7	1	10	8	2	0	3	0
5	0	0	6	1	4	4	6	4	4	0	8	6	2	9	2	0	4	1	5	0	4	1	7	0	0	15	1	0	3	0	21	3	4	3	2	2	2	5	4	2	0	7	1	10	8	7	7	5	0
5	0	3	7	2	3	2	5	3	5	2	22	3	7	4	1	1	9	2	2	1	2	2	6	4	15	11	0	1	3	0	20	5	7	3	5	2	3	6	5	1	4	6	2	5	10	7	0	5	4
5	0	0	9	1	2	1	5	0	6	1	11	5	1	7	2	1	3	4	3	0	2	0	7	4	5	7	1	2	5	0	17	4	6	1	3	2	4	4	4	0	0	6	0	8	9	4	2	8	1
5	0	0	8	0	3	0	1	5	7	6	15	5	1	8	0	0	3	3	6	0	5	0	8	0	0	5	0	2	3	0	32	6	6	4	2	2	4	6	7	0	0	6	1	5	1	9	0	5	1
5	0	3	12	1	4	1	0	3	2	1	6	6	2	5	1	0	0	4	6	0	3	1	6	0	3	4	0	1	3	0	20	4	4	4	2	1	5	5	7	1	3	9	0	9	8	4	3	8	1
5	0	1	9	1	3	0	7	0	6	3	11	4	0	8	1	2	0	1	3	0	2	2	11	0	2	4	0	0	1	0	14	0	4	2	8	2	5	6	7	0	2	7	3	8	0	6	3	7	0
5	0	0	8	0	5	0	7	1	6	0	10	5	0	8	3	0	0	5	3	0	0	0	13	2	2	3	0	1	0	0	24	6	0	2	5	1	5	5	9	0	3	6	2	10	1	8	0	5	1
5	0	2	6	1	2	0	7	1	4	0	12	4	2	7	1	2	0	3	5	0	2	0	11	0	0	4	0	3	1	0	15	4	6	1	0	4	2	5	5	0	2	8	0	7	3	9	6	5	0
11	0	0	0	0	0	0	0	0	3	0	18	0	3	0	1	1	6	1	3	1	0	2	0	0	0	0	0	0	4	0	9	7	2	5	1	3	6	1	4	0	0	1	3	1	0	0	7	1	0
11	0	0	1	6	4	0	0	2	7	0	6	0	3	1	10	1	0	3	1	0	0	0	2	0	0	13	0	0	6	0	5	16	4	4	1	0	8	5	5	0	0	0	5	7	0	0	4	1	1
11	0	0	0	2	11	2	0	2	2	0	6	0	1	2	5	0	2	3	3	3	1	0	0	4	4	11	0	0	5	0	6	4	4	1	2	2	6	9	3	0	1	0	6	13	4	0	1	0	0
11	0	0	0	0	7	0	1	3	2	0	6	1	0	4	0	4	0	3	4	0	0	4	2	6	10	15	0	1	4	4	15	6	5	4	0	2	5	8	8	0	0	0	0	9	0	2	4	0	0
11	0	0	4	4	8	0	1	0	2	0	6	4	2	4	0	1	1	2	1	0	3	4	5	5	10	14	0	1	12	1	14	2	1	6	3	1	6	8	6	0	0	6	2	11	0	1	7	2	0
11	0	2	4	0	0	0	3	2	1	0	9	4	1	6	3	0	0	0	1	0	4	2	6	1	11	24	1	2	2	0	16	4	4	4	3	3	5	6	5	0	4	3	1	6	0	2	2	0	0
11	1	1	6	0	4	10	3	0	3	0	9	4	0	4	1	1	0	5	1	0	4	6	1	5	23	15	0	2	3	1	32	8	1	0	1	2	4	5	4	0	0	3	1	4	10	6	4	1	0
11	1	0	3	0	10	9	1	5	3	0	12	5	2	4	2	2	2	1	3	0	4	2	2	6	20	18	0	1	1	1	30	9	4	6	0	1	5	6	8	1	0	2	2	14	12	2	2	4	1
11	0	1	9	1	6	0	0	1	1	1	12	6	4	4	0	0	2	1	6	0	3	6	7	2	13	14	0	0	5	0	24	7	6	4	4	1	4	7	4	0	2	5	0	11	0	0	2	2	0
11	0	0	7	3	7	9	4	1	3	0	2	5	7	6	5	0	0	1	4	0	2	2	2	1	4	14	0	7	4	3	13	5	6	6	1	1	4	7	4	0	1	5	1	9	19	2	10	1	3
11	0	0	5	3	7	10	4	3	5	0	10	2	4	3	2	0	0	10	3	0	2	3	3	1	10	16	1	0	4	0	15	4	3	2	3	0	4	9	6	0	0	8	0	12	12	6	1	5	0
11	0	0	8	3	8	10	3	2	6	1	8	1	4	8	3	1	0	5	3	0	5	0	1	1	4	14	3	0	3	0	18	13	4	3	4	4	3	8	5	0	0	11	2	9	7	2	1	5	2
11	0	1	6	0	6	4	2	4	4	1	11	6	4	11	2	0	0	2	2	0	4	8	1	0	3	5	1	2	6	1	26	11	4	3	1	0	2	7	8	0	0	5	1	7	5	2	1	2	3
11	0	0	7	0	4	3	3	0	4	2	6	2	3	8	1	1	1	3	1	0	6	1	4	0	3	5	0	2	7	0	15	8	5	2	3	0	3	5	8	0	0	4	1	9	16	3	3	5	0
11	0	2	6	1	6	6	2	2	4	0	13	7	3	6	0	0	0	3	3	0	3	3	0	0	4	5	1	2	1	1	20	2	6	1	5	1	2	5	6	0	0	5	0	8	10	0	0	4	4
11	0	0	7	0	5	2	5	2	6	2	15	3	1	8	1	0	3	6	3	1	3	5	9	0	2	9	2	1	6	0	8	7	4	0	1	2	3	7	4	0	2	7	1	9	6	1	0	8	2
11	0	1	7	1	5	0	3	0	5	1	6	7	5	7	2	0	0	3	6	0	7	5	1	0	0	7	1	2	5	0	28	8	4	1	5	0	5	8	7	0	0	5	4	8	12	0	1	7	0
11	0	1	4	0	6	2	3	0	8	1	9	4	3	8	1	0	0	4	4	0	6	8	9	1	2	4	1	2	1	2	4	5	4	0	2	1	4	9	6	0	1	5	1	3	2	1	1	5	2
11	0	1	8	2	5	0	4	3	12	1	12	3	3	10	0	0	0	6	4	0	5	6	0	0	0	7	8	0	4	0	6	16	4	2	8	1	1	8	9	0	1	6	1	7	1	3	3	12	3
11	0	0	7	4	3	0	6	1	11	0	17	5	0	10	0	1	0	3	5	0	5	2	2	3	4	1	0	3	6	0	26	0	6	3	2	2	2	6	5	0	3	6	0	8	3	8	1	6	0
17	0	0	0	0	0	0	0	2	2	0	19	0	1	2	3	0	0	2	3	0	3	0	3	0	0	3	0	0	1	1	5	9	0	2	2	0	3	8	0	0	0	0	0	0	1	2	3	2	0
17	0	0	0	1	2	0	2	2	2	0	6	0	2	3	5	1	0	4	1	1	4	0	3	0	1	9	0	1	3	1	4	12	5	1	4	1	6	4	6	0	0	0	0	3	1	4	4	0	0
17	0	3	2	0	6	0	1	6	2	0	17	1	0	3	4	0	0	2	6	1	1	3	0	2	2	12	1	0	9	1	7	11	5	0	1	1	5	7	3	0	4	1	0	10	0	1	3	2	0
17	0	3	2	1	1	0	0	3	1	0	15	5	1	3	1	1	1	1	6	0	1	1	3	8	8	26	0	0	0	1	10	7	7	5	1	0	3	8	8	0	1	0	0	6	2	1	0	3	0
17	0	5	5	1	2	0	1	3	2	0	11	2	0	2	3	1	1	3	3	0	2	3	2	5	8	15	0	0	6	0	9	7	3	5	2	2	5	8	6	0	8	2	1	6	1	2	7	6	1
17	0	3	3	3	2	1	3	3	2	0	23	2	0	6	2	1	0	1	4	0	2	1	4	2	12	8	3	2	5	0	13	12	2	3	3	0	5	5	6	0	5	1	0	7	5	1	4	1	0
17	0	2	2	0	6	0	4	1	1	1	9	3	1	6	4	2	0	1	4	0	2	5	2	4	18	13	0	1	7	0	12	6	8	6	0	1	5	9	7	0	4	2	1	6	0	1	1	2	0
17	0	3	3	0	4	0	0	3	1	1	18	3	2	4	0	1	0	0	1	1	0	2	6	2	10	19	1	5	7	1	14	7	1	5	1	0	4	9	5	0	2	1	0	7	3	0	4	0	0
17	0	5	9	0	3	10	6	6	3	0	7	3	0	3	2	0	0	0	2	0	1	3	2	3	14	0	2	0	5	0	13	10	3	1	2	1	5	7	5	0	1	4	1	6	40	2	4	4	0
17	1	0	7	3	6	5	6	1	6	6	8	4	0	5	0	0	0	1	3	0	2	2	9	2	6	6	0	1	5	1	22	2	6	0	1	2	9	7	6	1	0	8	2	4	13	3	5	6	2
17	0	0	7	0	7	5	6	3	3	3	7	8	7	3	3	0	2	4	5	0	5	5	3	1	3	16	0	2	5	0	25	6	0	4	4	2	7	2	8	0	2	5	1	4	10	4	6	0	5
17	0	0	4	3	4	4	7	3	5	4	20	6	2	7	0	1	1	9	4	0	3	3	2	2	6	9	2	1	9	0	22	10	3	4	3	6	2	6	6	0	0	7	4	12	9	7	3	2	3
17	0	1	5	1	8	5	5	2	9	3	12	9	0	13	0	0	2	4	2	1	5	2	2	2	14	4	1	2	3	0	21	0	6	3	5	1	3	6	5	0	1	5	6	5	12	2	4	5	3
17	0	0	8	1	3	18	7	5	4	2	13	4	2	4	1	0	1	2	3	0	3	4	0	0	1	4	0	1	8	0	23	12	4	1	0	3	3	5	5	0	0	7	2	7	18	7	0	4	0
17	0	2	8	1	6	7	6	3	4	3	7	7	5	6	1	0	0	5	1	0	4	2	3	1	3	3	1	0	0	0	24	4	6	2	3	2	1	5	6	0	0	5	0	4	17	5	1	11	0
17	0	3	10	1	5	3	8	0	7	2	13	3	2	9	0	2	2	6	2	0	4	6	6	1	3	8	1	1	7	1	22	10	7	1	3	0	4	11	9	3	1	5	2	8	17	6	2	5	0
17	0	1	6	2	4	1	5	5	6	3	1	5	2	6	0	0	2	5	5	0	4	5	4	0	1	1	0	5	5	0	15	7	5	1	3	1	2	8	4	0	0	7	1	8	4	7	2	7	2
17	1	6	5	1	12	0	7	1	7	1	4	8	3	7	1	1	0	4	4	0	4	0	3	1	3	4	0	1	6	0	6	11	4	1	8	1	6	8	4	0	1	10	2	11	10	3	3	8	3
17	0	3	5	2	5	1	7	1	6	5	12	8	1	9	0	0	0	6	2	0	3	0	6	2	2	1	0	2	12	0	22	6	5	2	7	0	2	8	4	0	2	16	0	10	0	6	2	6	6
17	0	0	9	1	2	0	4	0	8	0	8	7	0	11	0	0	0	6	0	0	5	0	1	0	2	1	1	2	6	3	22	7	5	2	3	0	7	7	5	0	2	7	3	7	0	6	2	7	0
Condition	Lower-Right
6	0	0	1	0	1	0	0	3	5	0	18	0	0	2	0	0	0	0	2	1	0	0	2	1	1	0	0	1	3	0	3	1	2	5	1	0	8	6	0	0	1	0	0	2	0	4	1	5	0
6	0	0	0	1	0	0	3	3	2	0	12	0	4	0	1	0	1	2	3	1	2	0	12	1	1	4	0	2	5	3	1	2	1	3	2	1	6	4	3	0	0	1	0	0	0	1	6	4	0
6	0	2	0	0	0	0	4	2	4	0	4	2	2	2	6	2	0	1	3	1	0	1	8	4	4	4	0	1	7	0	9	12	5	3	0	2	6	5	4	1	9	0	2	3	0	1	3	0	0
6	0	0	5	0	0	0	2	3	2	0	8	2	0	0	7	3	3	1	3	3	0	0	5	4	5	15	4	3	1	0	11	2	2	4	2	1	7	5	4	0	0	2	0	3	0	3	3	2	1
6	0	0	4	0	1	0	1	2	1	0	19	3	3	7	2	3	0	0	1	0	2	4	10	5	13	14	1	3	12	0	3	24	3	2	0	4	3	7	5	0	3	3	1	1	0	0	1	3	0
6	2	1	4	1	2	0	1	1	2	0	23	5	2	6	3	0	1	0	3	0	1	2	12	2	7	10	1	3	2	0	14	3	3	3	2	2	5	6	3	0	4	3	0	6	0	1	3	2	0
6	1	0	3	1	3	0	2	0	2	4	19	0	2	5	0	2	2	2	3	0	0	0	9	1	12	16	0	1	7	0	9	3	0	3	0	0	6	6	6	1	0	1	0	11	1	3	0	2	2
6	0	0	5	0	1	3	5	1	2	1	7	8	3	2	3	1	3	0	4	0	0	1	6	2	10	17	0	0	3	0	21	8	0	2	3	2	6	8	10	0	0	3	0	1	5	1	2	5	0
6	0	2	4	1	0	0	2	5	1	0	9	7	1	2	1	0	6	0	2	0	1	1	4	1	9	15	0	0	2	1	12	5	2	0	2	2	3	8	9	1	0	5	0	4	2	6	3	4	0
6	0	1	5	0	0	2	4	2	4	0	6	3	5	14	1	0	4	0	3	0	2	4	6	3	13	4	0	1	4	0	12	6	4	3	3	3	5	8	3	1	3	3	1	8	3	3	10	6	2
6	0	0	7	0	11	6	2	1	3	0	16	4	4	5	0	0	5	3	4	0	1	3	13	3	6	10	1	5	5	0	11	2	2	1	1	3	4	5	8	0	0	11	1	5	6	9	3	2	1
6	0	0	7	2	2	3	7	0	4	0	17	4	6	11	2	0	1	6	1	0	1	1	11	2	2	7	0	1	2	1	13	11	4	1	1	1	3	6	3	1	0	7	2	8	2	7	7	3	0
6	1	0	8	1	0	8	2	7	12	3	22	1	2	7	2	1	0	1	3	0	0	0	11	3	4	1	1	1	1	0	29	1	4	1	0	4	7	7	4	0	2	9	0	0	9	4	2	6	0
6	2	0	11	1	1	3	6	1	4	8	16	4	3	9	2	0	3	0	1	0	4	0	11	2	4	5	2	3	10	0	24	6	2	1	2	0	5	4	5	1	1	7	0	4	4	8	4	9	3
6	0	0	17	0	2	2	4	0	6	1	20	3	3	4	2	2	8	1	4	0	2	4	6	0	2	3	0	1	3	1	10	2	5	0	6	0	2	5	3	1	2	28	0	7	6	8	3	4	0
6	2	1	11	0	0	1	3	4	4	4	9	4	3	8	1	0	2	2	4	1	1	3	9	0	0	1	0	0	6	0	18	4	4	2	5	5	2	5	4	0	5	12	0	0	0	4	2	3	2
6	0	0	15	1	4	4	6	6	3	3	16	6	1	6	0	1	0	3	5	0	0	0	7	0	0	4	0	2	1	0	20	0	4	1	3	0	4	4	5	0	0	10	0	14	4	6	2	2	0
6	0	0	14	0	3	1	5	1	5	0	8	7	0	7	0	2	0	3	3	0	0	0	5	1	5	11	0	1	0	1	10	1	4	1	2	2	4	3	5	1	0	13	0	9	0	9	0	7	2
6	0	1	10	0	0	1	8	4	5	1	15	3	3	8	0	3	0	3	2	2	2	0	11	2	3	1	0	1	6	1	11	2	4	1	0	5	3	2	5	0	2	6	1	0	0	9	0	8	0
6	0	0	8	1	0	1	5	0	4	0	9	5	0	9	2	2	1	1	3	0	0	0	6	0	1	1	0	1	0	0	19	4	7	2	4	1	4	6	6	0	0	3	0	3	0	6	6	5	0
12	0	5	0	0	0	0	1	3	5	0	31	0	6	0	1	0	8	2	2	0	1	0	2	2	2	0	0	0	3	0	4	12	2	0	0	4	6	7	0	0	0	0	0	2	0	0	0	3	0
12	0	1	0	1	1	0	1	3	5	0	20	1	3	4	2	0	0	0	4	0	3	1	2	0	0	8	0	2	7	1	3	2	0	4	3	1	10	7	2	0	0	1	1	1	0	2	7	2	0
12	0	0	1	0	0	0	1	0	4	0	15	1	0	8	8	0	1	1	3	1	4	0	9	4	4	8	0	4	4	0	9	3	2	1	0	1	4	8	7	0	2	1	0	4	1	4	6	5	0
12	0	3	0	1	0	0	3	3	4	1	40	4	0	2	5	0	0	0	4	0	1	2	5	7	9	7	0	0	4	0	4	3	1	5	2	1	5	5	6	1	3	0	1	5	0	6	1	1	0
12	0	1	2	1	2	0	3	2	4	0	21	3	2	7	4	0	18	2	3	2	4	2	12	6	11	20	0	0	7	0	2	5	5	2	6	0	5	2	7	0	2	1	2	2	0	6	8	2	1
12	0	6	3	1	3	1	0	2	2	1	26	0	1	11	4	0	2	1	1	0	5	1	6	5	8	25	1	1	7	1	14	13	1	1	1	1	8	8	7	0	6	2	0	2	1	3	4	2	0
12	0	3	4	0	2	0	2	1	6	0	21	8	1	6	0	1	5	1	3	0	4	5	12	2	8	12	0	0	3	0	17	2	3	2	0	2	6	8	4	0	1	5	4	3	1	4	3	2	0
12	0	4	9	0	0	16	3	2	3	0	19	4	2	4	2	1	4	2	2	0	4	6	10	3	18	21	0	2	2	0	13	4	3	4	0	1	6	6	7	0	2	4	0	2	20	3	3	4	2
12	1	1	10	0	2	2	2	1	4	1	18	8	1	4	1	1	1	3	3	0	6	3	8	3	17	22	0	2	2	1	14	6	3	1	2	2	3	6	7	1	1	8	7	4	5	2	2	4	2
12	1	7	8	2	6	10	7	3	6	8	26	6	0	9	1	1	3	1	0	0	7	2	11	0	7	13	0	0	3	0	5	0	3	1	2	2	4	9	5	1	5	8	1	8	11	3	2	1	2
12	0	0	3	0	1	19	4	2	4	3	28	4	3	5	2	0	0	5	5	0	5	2	10	2	6	11	1	0	0	2	7	8	2	0	2	2	5	8	8	0	0	4	5	6	19	5	0	6	9
12	0	0	10	0	2	2	0	2	6	3	19	7	6	10	4	0	0	4	2	0	4	0	11	2	11	11	0	0	7	1	9	9	2	4	0	0	7	7	8	0	1	9	1	3	3	2	2	7	2
12	0	3	12	0	1	3	4	1	0	3	6	1	5	11	1	0	1	3	2	0	7	5	5	0	8	6	2	2	3	0	23	7	5	2	1	0	4	5	4	0	2	7	0	6	7	6	3	2	2
12	1	3	7	0	2	8	5	1	5	2	21	7	3	6	1	0	3	0	1	1	3	1	3	1	3	3	0	0	7	0	10	2	3	2	2	2	3	2	8	0	3	5	1	8	17	7	3	4	2
12	0	3	7	1	0	5	9	4	7	3	27	5	0	9	1	0	1	1	4	0	6	0	7	2	6	5	0	1	3	1	16	5	6	4	3	4	2	5	5	2	2	8	0	0	3	4	4	4	1
12	0	1	15	0	3	7	7	7	9	0	17	6	6	5	0	0	0	1	2	0	5	1	0	0	0	4	2	0	4	0	8	5	3	0	6	2	3	7	6	0	2	8	4	6	9	7	1	7	1
12	0	3	10	0	0	2	6	3	5	0	24	5	4	7	1	1	1	3	4	0	6	1	6	3	9	3	1	0	3	0	10	5	1	2	1	2	3	3	2	0	4	7	0	2	2	9	4	3	0
12	2	0	9	2	0	2	5	5	9	1	13	7	2	15	1	3	2	1	6	1	4	0	5	3	3	1	2	1	9	0	22	3	3	3	6	4	2	9	6	0	1	5	1	1	2	9	4	7	1
12	0	3	5	0	0	0	10	0	8	0	29	3	2	6	1	0	0	2	3	1	4	3	3	1	2	1	1	2	3	1	12	4	5	1	8	1	3	9	5	0	1	9	0	0	0	10	3	5	0
12	0	1	8	0	1	0	9	1	7	6	12	7	0	7	1	2	0	2	2	0	9	2	3	2	6	2	0	3	5	1	22	2	3	2	0	2	3	6	4	0	2	5	0	4	0	10	4	9	2
18	0	2	1	0	0	0	1	6	3	0	9	0	2	3	5	0	1	0	4	0	0	0	0	0	0	2	0	2	5	0	3	2	2	4	0	6	0	6	2	0	2	2	3	2	0	0	0	1	0
18	0	0	0	1	0	0	1	1	3	0	16	2	7	3	4	1	0	0	2	0	2	1	8	1	1	0	0	7	1	1	6	5	0	5	2	2	6	4	5	0	2	0	2	0	0	1	2	4	0
18	0	3	1	0	0	1	3	3	2	0	15	0	1	4	8	1	3	1	2	2	2	2	8	6	6	12	0	2	5	2	5	7	4	3	3	0	4	8	7	0	5	0	1	7	1	1	2	4	0
18	0	0	0	1	2	0	5	2	2	0	22	2	1	4	1	2	15	0	3	1	1	8	9	6	6	16	0	2	6	1	10	1	3	3	1	3	13	8	6	1	2	0	0	1	0	4	3	3	0
18	0	1	1	0	4	0	2	0	3	0	17	5	1	6	1	0	2	1	1	2	3	4	5	10	14	11	1	1	3	0	21	9	2	2	3	3	12	8	6	1	4	3	0	4	1	3	6	4	1
18	0	6	1	0	0	0	1	5	2	0	17	8	3	5	2	0	0	3	2	0	0	0	14	3	7	20	2	0	4	0	17	3	0	3	0	1	4	4	7	0	4	0	0	7	1	2	3	1	0
18	2	0	4	0	1	2	1	6	2	0	16	2	0	3	0	0	5	0	2	0	2	1	5	2	16	16	1	1	0	0	13	2	4	3	0	1	4	3	4	0	1	4	0	6	0	1	3	1	1
18	0	2	5	0	0	2	0	0	0	3	15	8	2	4	1	0	2	2	2	0	6	3	6	0	8	10	0	0	8	0	15	6	3	4	0	2	6	6	5	0	0	3	1	9	17	0	2	2	2
18	1	0	7	1	2	8	2	1	3	2	10	7	3	6	2	0	3	0	5	0	1	0	4	0	5	11	0	1	3	0	28	3	3	7	1	6	5	5	8	0	0	6	0	0	13	4	0	2	0
18	0	3	8	0	0	0	3	0	6	1	25	4	1	8	2	0	5	1	2	0	5	2	6	1	4	9	1	1	4	2	14	15	0	4	2	2	6	5	6	0	4	8	1	1	0	9	4	6	1
18	0	4	4	0	2	9	1	5	3	0	16	3	0	3	2	1	1	1	3	1	2	0	8	1	3	2	1	1	3	0	17	4	4	6	1	1	9	5	1	1	4	4	0	11	5	4	2	4	3
18	1	0	6	0	3	10	3	0	6	1	16	5	5	5	2	0	1	3	3	0	3	4	12	1	2	13	0	0	5	0	20	3	3	5	5	1	4	5	7	0	0	8	0	1	3	4	1	2	0
18	0	1	6	0	3	6	4	2	5	3	1	2	2	7	1	0	1	3	3	0	6	0	6	0	4	3	0	1	4	0	33	5	4	2	2	1	6	11	6	0	2	8	2	6	3	4	4	4	7
18	0	0	6	1	1	6	0	2	6	2	13	3	1	9	1	1	4	3	3	0	5	3	5	0	0	6	1	0	1	0	15	4	0	3	4	0	5	6	3	0	0	7	1	4	3	3	3	3	3
18	0	0	7	0	2	5	2	4	4	1	5	4	1	5	4	0	3	0	2	0	7	4	9	2	4	0	1	3	4	0	10	5	5	2	5	4	5	4	9	0	1	8	0	0	5	6	1	7	2
18	0	0	7	1	1	0	7	1	5	0	8	5	3	6	1	0	4	0	3	0	5	2	9	0	0	3	0	1	2	0	15	3	3	4	3	2	1	7	2	0	0	9	0	7	1	1	2	4	2
18	0	1	6	1	4	2	9	4	4	0	22	5	1	11	1	0	0	0	3	0	8	0	7	0	2	1	0	1	4	0	22	9	3	0	4	1	1	5	4	0	3	8	0	1	1	6	5	6	2
18	1	1	10	0	2	1	6	2	10	1	13	5	1	6	0	4	0	1	4	0	6	2	9	1	2	1	0	1	5	1	21	5	5	2	2	0	4	6	4	1	0	16	0	6	0	6	1	8	2
18	1	0	10	0	3	0	3	2	4	1	11	4	0	7	1	2	0	1	1	0	4	1	10	0	1	3	0	1	7	0	20	2	4	0	3	0	3	4	5	0	4	13	2	7	0	4	5	2	2
18	0	1	8	2	3	1	2	1	6	0	10	5	0	9	2	5	0	2	2	0	4	2	9	1	1	2	0	3	1	0	12	3	6	4	3	1	2	2	4	0	1	12	0	1	0	2	2	4	1
[truncated: 29 more columns]
