# Supplementary material for: Multiplicative joint coding in preparatory activity for reaching sequence in macaque motor cortex
Source: Nat Commun. 2024 Apr 11;15:3153. doi: 10.1038/s41467-024-47511-1 (PMC11009282; doi:10.1038/s41467-024-47511-1)
Supplement: Supplementary file 4 — Source Data [file 41467_2024_47511_MOESM4_ESM.zip › Source Data Supplementary Fig. 7.xlsx]

## Sheet: Supplementary Fig.7a
Prep. Dim. 1 (conditions*time)
0.00135731	0.00144656	0.00148976	0.00152895	0.00151936	0.00151987	0.00146707	0.00148754	0.00141815	0.00129852	0.00126263	0.00114703	0.00107646	0.000929525	0.000772117	0.000542325	0.000375274	7.11834e-05	-0.000246678	-0.000489396	-0.000733967	-0.00112002	-0.00148893	-0.0018345	-0.00224648	-0.00268902	-0.00313651	-0.0035598	-0.00402738	-0.00454058	-0.00507739	-0.00552159	-0.00601394	-0.00650186	-0.00702939	-0.00752962	-0.00804983	-0.00862953	-0.00923088	-0.00978965	-0.0103765	-0.0109385	-0.0114815	-0.0120149	-0.0126038	-0.013175	-0.0137437	-0.0142344	-0.0147589	-0.0153175
0.00325696	0.0026968	0.00206449	0.00137625	0.000645595	-0.000112122	-0.000949027	-0.0017552	-0.00263322	-0.00353739	-0.0045222	-0.00553585	-0.00649945	-0.00746708	-0.00848959	-0.00939843	-0.0103964	-0.0113849	-0.0123777	-0.0133548	-0.0143189	-0.0153158	-0.0162698	-0.0171387	-0.0180327	-0.0188752	-0.0195877	-0.02032	-0.0210146	-0.0216351	-0.0222655	-0.0227717	-0.023259	-0.0237635	-0.0242198	-0.0247258	-0.0250842	-0.0253871	-0.0256373	-0.0258531	-0.0260472	-0.0261728	-0.0262296	-0.0262089	-0.0262129	-0.0261884	-0.0261624	-0.0260973	-0.0259169	-0.0256935
-0.0190749	-0.0197302	-0.0203726	-0.0209494	-0.0215711	-0.0221413	-0.022651	-0.0232043	-0.0237649	-0.0243375	-0.0247514	-0.0251801	-0.0256342	-0.0260548	-0.0265012	-0.0267912	-0.0271665	-0.0274973	-0.0278532	-0.0281657	-0.0284339	-0.0287302	-0.0290275	-0.0293105	-0.0295986	-0.0298192	-0.0300716	-0.0302858	-0.0305653	-0.0308396	-0.0310097	-0.0312763	-0.031572	-0.0318592	-0.0321576	-0.0324364	-0.0326491	-0.0329127	-0.0332335	-0.0335291	-0.033808	-0.0340611	-0.0343262	-0.0346077	-0.0348152	-0.0349871	-0.0351721	-0.0353476	-0.0355177	-0.0356796
0.00302243	0.00296287	0.0028588	0.00270162	0.00259374	0.00248317	0.00233518	0.00220304	0.0020689	0.00205477	0.0018303	0.00161443	0.0014197	0.00121077	0.00104146	0.000851129	0.000595329	0.000339743	0.000109223	-0.000193165	-0.00044091	-0.00071606	-0.000933787	-0.00122724	-0.00151931	-0.00180816	-0.00201895	-0.00226235	-0.00256927	-0.00282064	-0.00299013	-0.00321228	-0.00339325	-0.00358473	-0.003766	-0.0038814	-0.00390165	-0.00392084	-0.00403715	-0.00411241	-0.0041711	-0.00417909	-0.00426957	-0.00430519	-0.0043498	-0.00429638	-0.004267	-0.00420985	-0.00421806	-0.00411922
-0.0104438	-0.0107546	-0.0111457	-0.0113869	-0.011627	-0.0118618	-0.0120287	-0.0121317	-0.0120762	-0.0120442	-0.0119329	-0.011762	-0.0115521	-0.0111965	-0.010847	-0.0102787	-0.00952786	-0.00879056	-0.00799895	-0.00716296	-0.00620198	-0.00520685	-0.00406799	-0.00291222	-0.00160335	-0.000279836	0.00105647	0.00254206	0.00399492	0.00559725	0.00722833	0.00880168	0.0104719	0.012086	0.0137427	0.0154831	0.0171264	0.0187902	0.0203444	0.0218714	0.0233963	0.0249467	0.0264	0.0278421	0.0291596	0.0303843	0.0315404	0.0325974	0.0335932	0.0345966
-0.010334	-0.010887	-0.0113997	-0.0119532	-0.0124846	-0.0130475	-0.0136791	-0.0142366	-0.0148461	-0.0155026	-0.0161147	-0.0167229	-0.0173797	-0.0180615	-0.0186356	-0.0191982	-0.0198066	-0.0203255	-0.020938	-0.021506	-0.021991	-0.0224939	-0.0229784	-0.023355	-0.0237719	-0.0241384	-0.0244221	-0.0246788	-0.0248691	-0.0250578	-0.0251253	-0.0251336	-0.0250137	-0.0248141	-0.0246273	-0.0244024	-0.0241492	-0.0237998	-0.023486	-0.0230989	-0.0226174	-0.0221288	-0.0215971	-0.0210165	-0.0203756	-0.0196982	-0.0190258	-0.0183385	-0.0175896	-0.0168582
Exe. Dim. 1 (conditions*time)
0.0182383	0.0181998	0.0181048	0.0178773	0.0175922	0.017264	0.0167429	0.0162665	0.0157897	0.0151559	0.0144055	0.0136966	0.0128771	0.0120338	0.0110402	0.0100711	0.00912064	0.00813928	0.00709594	0.00600122	0.0048738	0.00378915	0.00274439	0.00165444	0.000613233	-0.000378226	-0.00134758	-0.00227946	-0.00311182	-0.00387946	-0.00461652	-0.00527879	-0.00585367	-0.00643749	-0.00692292	-0.00742994	-0.00771567	-0.00798061	-0.0080601	-0.00804237	-0.00799008	-0.00788579	-0.00771687	-0.00739049	-0.00702191	-0.00660923	-0.00615156	-0.00560748	-0.00498215	-0.00426695
0.00111849	0.00122942	0.00127659	0.00141544	0.00152868	0.00164654	0.00175848	0.00193572	0.00207533	0.00216419	0.00235564	0.00245385	0.00258369	0.00264888	0.00279895	0.00302228	0.00316181	0.00330685	0.00342116	0.00366463	0.003791	0.00392932	0.00411968	0.00425393	0.00447189	0.00469678	0.0049219	0.00523961	0.00546694	0.00580161	0.00614272	0.00657778	0.00700046	0.00746232	0.00794406	0.00842068	0.00893308	0.00953585	0.010177	0.0107151	0.0113638	0.0120792	0.0127883	0.0134774	0.014277	0.0150202	0.0158842	0.0166889	0.0175242	0.0182823
0.0115311	0.0118954	0.0123567	0.0128379	0.0132582	0.0137345	0.0141651	0.0145851	0.0150387	0.0155011	0.0158575	0.0162461	0.0166494	0.0169632	0.0173047	0.0176958	0.0180491	0.0183333	0.0186344	0.0188484	0.0190667	0.0192426	0.0193752	0.0195593	0.019698	0.0198049	0.0198477	0.0199154	0.0199448	0.0198786	0.0198958	0.0198213	0.0197071	0.0195226	0.0194322	0.0192761	0.0190575	0.0188513	0.018509	0.0182113	0.0178863	0.0176015	0.0173536	0.017023	0.016775	0.0165092	0.0162265	0.0159032	0.0155778	0.0154305
-0.00427421	-0.00474696	-0.00533868	-0.00589357	-0.00643231	-0.00701087	-0.00746508	-0.00802884	-0.00854038	-0.00904903	-0.00957077	-0.0100438	-0.0106404	-0.0111868	-0.011732	-0.0123283	-0.0128457	-0.0133343	-0.0138788	-0.0143434	-0.0148811	-0.0153517	-0.0158421	-0.0162674	-0.0167658	-0.0172376	-0.017734	-0.0183426	-0.0188032	-0.0193119	-0.0199398	-0.0204825	-0.0210263	-0.0215579	-0.0222195	-0.0227982	-0.023445	-0.024074	-0.0247987	-0.0255539	-0.0262895	-0.0271026	-0.0278871	-0.028741	-0.0296257	-0.0304929	-0.0313559	-0.03227	-0.0332506	-0.0342001
-0.0187578	-0.0193224	-0.0198001	-0.0202813	-0.0206605	-0.0209935	-0.0212676	-0.0215093	-0.0215352	-0.0215997	-0.0216067	-0.0214723	-0.0212781	-0.0209311	-0.0206805	-0.0202667	-0.0196299	-0.0190639	-0.0183686	-0.0176459	-0.0168823	-0.0159447	-0.0149212	-0.0138698	-0.0127928	-0.0115683	-0.0105049	-0.00930856	-0.00810062	-0.00689189	-0.00569427	-0.00445572	-0.0032418	-0.00202313	-0.000888836	0.000216735	0.0013004	0.00231238	0.00334671	0.00432122	0.00527319	0.00605694	0.00676145	0.00733634	0.00778903	0.00822207	0.00858269	0.00874226	0.00881374	0.0087492
-0.000433459	-0.000862902	-0.001314	-0.00185387	-0.00239782	-0.00297109	-0.00357603	-0.00425247	-0.00506848	-0.0058263	-0.00666217	-0.00748207	-0.00825469	-0.00925552	-0.010066	-0.0110341	-0.0119338	-0.0128748	-0.0138366	-0.0148764	-0.0157526	-0.016715	-0.0176354	-0.018543	-0.0194231	-0.0203197	-0.0211363	-0.0219598	-0.0227008	-0.0234292	-0.0240443	-0.0246829	-0.0252138	-0.0256364	-0.0260503	-0.0263482	-0.0265627	-0.0267646	-0.026847	-0.0268564	-0.0268224	-0.0266688	-0.026427	-0.0261771	-0.025872	-0.0254994	-0.0251198	-0.0246761	-0.0242291	-0.0236563
[truncated: 2,251 more columns]

## Sheet: Supplementary Fig.7b
Explained variance of Preparatory response in Prep. Space	0.962864
Explained variance of Execution response in Prep. Space	0.0686583
Explained variance of Execution response in Exe. Space	0.948397
Explained variance of Preparatory response in Exe. Space	0.0722206

## Sheet: Supplementary Fig.7c
time to MO (ms)	-1000	-980	-960	-940	-920	-900	-880	-860	-840	-820	-800	-780	-760	-740	-720	-700	-680	-660	-640	-620	-600	-580	-560	-540	-520	-500	-480	-460	-440	-420	-400	-380	-360	-340	-320	-300	-280	-260	-240	-220	-200	-180	-160	-140	-120	-100	-80	-60	-40
1st reach decoding acc.	0.427964	0.457785	0.487671	0.525114	0.554853	0.583339	0.610342	0.63184	0.660244	0.683795	0.704495	0.732199	0.762248	0.78184	0.799544	0.818143	0.82627	0.841873	0.851645	0.863013	0.876042	0.887427	0.894463	0.89772	0.897264	0.897524	0.893111	0.901384	0.906612	0.909544	0.908339	0.91114	0.91715	0.92101	0.922166	0.922541	0.925423	0.92943	0.938013	0.940749	0.947003	0.953078	0.953371	0.944772	0.927427	0.912899	0.889316	0.858013	0.817248
std of 1st reach decoding acc.	0.00865796	0.00746053	0.00706421	0.00740466	0.0069865	0.00883016	0.00786166	0.00594423	0.00820689	0.00719245	0.00642487	0.00589843	0.00570786	0.00623462	0.00495233	0.00506224	0.00489451	0.0045131	0.0046534	0.00412735	0.00405531	0.00395757	0.00392849	0.00399611	0.00339176	0.0030065	0.00380131	0.00345201	0.00357288	0.00383475	0.00269045	0.00284759	0.00301517	0.00299596	0.00360331	0.00352836	0.00309965	0.00271991	0.00283344	0.00348603	0.00285792	0.00301553	0.00272582	0.00291983	0.00383405	0.00466137	0.00378906	0.00528067	0.00559558
2nd reach decoding acc.	0.135928	0.139674	0.147459	0.162215	0.173257	0.176938	0.187834	0.200179	0.204251	0.207752	0.210847	0.21171	0.212736	0.216987	0.220977	0.223322	0.228339	0.239121	0.241645	0.242801	0.258241	0.274723	0.276173	0.272964	0.273013	0.277541	0.282704	0.278762	0.275651	0.279463	0.281059	0.286026	0.288958	0.283583	0.270847	0.253844	0.249625	0.250912	0.252655	0.251792	0.253176	0.247296	0.24842	0.246971	0.24044	0.239381	0.241189	0.245554	0.26342
std of 2nd reach decoding acc.	0.00822491	0.00693353	0.00737289	0.00727625	0.00827803	0.00738415	0.00749055	0.00847732	0.0083049	0.00855668	0.00775545	0.00799387	0.00816396	0.00924753	0.00873506	0.00906146	0.0084865	0.00858812	0.00857649	0.00947033	0.00783074	0.00926497	0.0090377	0.0081318	0.0101159	0.0104762	0.010327	0.0105568	0.00919383	0.00859035	0.0102439	0.00850473	0.0102122	0.00904962	0.00885878	0.00826909	0.0100367	0.0104627	0.00749627	0.0087691	0.00859434	0.008673	0.00850055	0.00887093	0.00932198	0.00911658	0.0106688	0.00859584	0.00915951
permutatioon level of 1st reach decoding	0.168746	0.171059	0.164707	0.165993	0.164642	0.166922	0.165489	0.167622	0.166091	0.167362	0.167508	0.168925	0.1657	0.167427	0.16487	0.166433	0.167492	0.169528	0.163632	0.16658	0.166857	0.167866	0.167345	0.164104	0.170391	0.16759	0.166238	0.166091	0.165277	0.168436	0.164837	0.166173	0.166987	0.163876	0.169332	0.166564	0.167459	0.168567	0.166954	0.165163	0.166384	0.167606	0.164609	0.164967	0.166906	0.165521	0.166401	0.165	0.163941
std of 1st reach permutaiton	0.0165686	0.0177258	0.0162267	0.016378	0.0187135	0.0167145	0.0162073	0.0161025	0.0173276	0.0171428	0.0156034	0.0197269	0.0176897	0.0185436	0.017349	0.0188029	0.0163174	0.0179371	0.0166566	0.0185582	0.0193461	0.0168848	0.0180611	0.0182467	0.0190029	0.0163531	0.0172179	0.0165429	0.0173994	0.0173016	0.0170946	0.0183044	0.018278	0.017492	0.0170619	0.0170578	0.0164298	0.0192156	0.0160922	0.0155444	0.0176762	0.0200249	0.0161134	0.0170695	0.0163137	0.0182078	0.0183841	0.0187144	0.0162112
permutation level of 2nd reach decoding	0.0815147	0.0811889	0.0830619	0.0834691	0.0817915	0.0791694	0.0814332	0.0831107	0.0797068	0.0814007	0.0788762	0.0800489	0.0829805	0.0798697	0.0825733	0.082443	0.0819218	0.0814984	0.081873	0.0839577	0.0820195	0.0830456	0.0848534	0.0822313	0.0829316	0.0810586	0.0838762	0.0821824	0.0807492	0.080342	0.0792671	0.0820521	0.0815147	0.0819218	0.0830456	0.0815635	0.0807492	0.0807166	0.0809283	0.0840879	0.0813355	0.0837296	0.0825081	0.0800163	0.0808632	0.0811075	0.0800977	0.0832573	0.0815309
std of 2nd reach permutaiton	0.0115521	0.0140492	0.0130211	0.0122937	0.0126211	0.0118848	0.0127192	0.0129911	0.0116202	0.0121702	0.0123803	0.0106293	0.0126249	0.0118714	0.0124714	0.0117895	0.0139153	0.0120927	0.0124205	0.0110373	0.0119492	0.0121161	0.0126802	0.0133312	0.0125702	0.0125129	0.0112492	0.0143157	0.0120356	0.0124876	0.0121571	0.011065	0.0124539	0.0124089	0.0107822	0.0122856	0.0108162	0.0129185	0.0125873	0.0124481	0.0120169	0.0124167	0.0134805	0.0126042	0.0121159	0.0110121	0.0115568	0.0112986	0.0138096
[truncated: 52 more columns]
