# Supplementary material for: Multiplicative joint coding in preparatory activity for reaching sequence in macaque motor cortex
Source: Nat Commun. 2024 Apr 11;15:3153. doi: 10.1038/s41467-024-47511-1 (PMC11009282; doi:10.1038/s41467-024-47511-1)
Supplement: Supplementary file 4 — Source Data [file 41467_2024_47511_MOESM4_ESM.zip › Source Data Supplementary Fig. 8.xlsx]

## Sheet: Monkey C array
Sum_PV_dir_single (degree)	-11.0835	-5.40638	-6.93676	-8.99598	-3.9689	-1.69137	-11.8859	-13.6852	-15.2362	-19.9415	-24.114	-17.9256	-10.9509	-16.8955	-18.2744	-16.294	-16.4259	-20.2588	-14.3096	-10.0715	-5.62126	-3.0698	-0.266374	-2.63687	-5.80712	-10.4228	-11.9256	-10.8714	-10.6358	-5.34281	-3.67065	-0.438078	-2.80198	-2.81788	-2.39998	-2.12995	-4.1516	-1.40765	0.436369	0.749848	1.12469	1.43886	1.36366	1.1021	-0.494886	0.496777	0.995801	-0.481418	-0.400562
Sum_PV_r_single	18.6748	19.8074	19.1431	18.6032	20.9791	19.8849	18.6328	17.7139	19.6295	17.0284	17.6389	17.5451	19.1819	19.6614	22.7625	22.8096	23.8455	24.1349	21.9563	23.2752	23.7921	25.7147	26.0329	28.134	27.3786	28.9356	29.5596	35.4179	38.5963	43.4318	47.9953	53.3103	56.5241	63.2881	67.4344	72.4787	76.7931	78.5313	80.1436	84.5892	87.1942	90.2953	94.4695	95.7761	95.1955	95.758	95.0778	90.8927	86.7438
Sum_PV_dir_ccw (degree)	-8.40883	-8.2653	-10.8758	-7.25066	-3.09799	-2.87188	-0.142269	-3.35344	-0.329763	-4.40779	-5.55771	-8.3662	-5.66378	-7.84597	-4.00869	-4.2933	-4.02159	-2.18803	-5.06771	-3.70781	-0.389547	-1.63019	-2.79067	-2.84479	-5.11364	-3.78554	-1.60877	-1.07168	-1.47155	-3.27224	-6.60662	-5.19092	-5.35717	-3.96665	-0.210271	1.88204	2.81718	5.35976	9.01934	11.5147	13.8991	15.4764	18.1828	18.0785	21.6732	25.3594	28.7868	32.6565	38.4757
Sum_PV_r_ccw	23.8676	21.5809	23.9554	25.9481	28.2519	28.1981	29.5764	29.4213	28.519	25.6221	24.6805	26.0806	25.0442	25.784	29.0586	30.2754	29.061	29.6198	29.5461	28.9466	29.6679	30.1819	31.1004	31.2383	30.2637	30.4524	33.3344	37.1273	39.4114	43.3845	46.9532	50.7531	52.9362	59.745	64.0107	69.8706	71.2746	75.0513	75.0731	76.8942	74.8418	77.3461	76.5152	75.2771	74.809	71.1956	67.6972	62.7301	60.2954
Sum_PV_dir_cw (degree)	-1.02217	-2.1198	-4.44949	-8.96088	-6.59517	-9.517	-10.0721	-12.2958	-6.51747	-5.48984	-2.24844	-3.54811	-2.1156	-7.63041	-8.51251	-12.2672	-15.7129	-14.7764	-10.4155	-11.0644	-10.8912	-7.78584	-4.71536	-6.2423	-7.48969	-7.44493	-4.92285	-6.53156	-6.4958	-7.63114	-3.85643	-5.37354	-3.40908	-4.4478	-2.04156	-2.13094	-0.647735	-2.61802	-0.33167	0.858285	1.73175	0.132313	1.34436	2.16437	0.789363	0.398409	0.93735	2.07937	0.372161
Sum_PV_r_cw	22.6401	23.226	23.1413	23.0047	23.4421	23.3099	22.29	23.0026	23.6628	23.7584	24.9073	27.5831	26.434	27.3012	26.6017	26.591	24.566	27.2497	27.0608	27.1673	28.2326	32.6178	30.8201	30.1633	33.7746	34.8524	34.6821	37.253	42.153	44.6395	48.4525	50.9411	55.8399	57.4653	60.6546	64.6456	68.6361	70.4231	73.0053	75.1485	74.0677	73.9517	74.02	72.8078	70.383	70.7237	66.844	63.0169	56.6566
[truncated: 91 more columns]

## Sheet: Monkey B
Sum_PV_dir_single (degree)	-31.2612	-19.4979	-12.461	-13.5509	-19.1813	-17.5685	-22.1784	-28.0714	-24.6147	-20.1893	-18.01	-15.3523	-14.5751	-10.6031	-10.1542	-10.5503	-11.2451	-7.84309	-9.44845	-4.83185	1.2911	2.37382	2.02755	1.37147	-0.0346783	-1.81245	-3.32558	-3.22929	-2.76899	-3.96821	-3.92274	-2.1798	-1.79658	-1.41367	0.351216	1.47483	1.48343	2.47245	5.5659	6.58964	7.00323	7.32868	7.69373	7.12564	6.34638	6.39722	5.23113	2.92346	1.47668
Sum_PV_r_single	12.1541	13.4798	15.624	15.5663	15.7	15.3969	15.4937	16.0395	15.0026	16.0769	15.446	17.1627	17.7437	21.0747	21.1653	25.89	25.1763	27.113	29.2664	33.0718	34.0815	38.7645	42.5128	45.0491	48.276	50.5866	55.4732	59.7931	65.697	71.6418	82.0746	86.1654	90.5494	93.8184	95.4602	93.3218	93.598	93.0944	92.7636	89.3449	90.1776	89.5312	86.5291	83.9134	82.1932	78.1829	73.847	71.4143	70.3852
Sum_PV_dir_ccw (degree)	-49.6596	-44.5784	-41.2725	-42.8112	-47.7041	-38.4934	-47.979	-45.4727	-34.9154	-34.9415	-27.0287	-22.286	-13.0042	-7.03889	-0.624114	-7.28876	-6.4323	-10.196	-10.3949	-12.2026	-7.47672	-6.60249	-3.67286	-2.92923	2.7629	0.836921	2.96386	3.65312	4.3016	2.06515	2.33171	1.23245	0.174803	-1.53238	-0.150112	-0.276212	0.665862	3.44813	5.83255	4.66721	8.57461	11.3712	12.2311	12.9688	17.281	20.443	22.3445	23.1162	30.198
Sum_PV_r_ccw	15.1853	14.9759	14.0215	14.1172	14.6201	14.6243	15.4151	15.3198	15.5638	17.427	16.8059	18.1633	17.5836	16.3512	16.986	18.4994	19.3615	21.5732	24.1543	25.7426	28.9812	29.685	33.1349	37.0403	40.3309	44.5469	53.1058	60.7313	65.5029	73.1769	80.284	85.0803	88.8894	92.8432	93.0655	92.2594	92.4465	91.0404	88.4325	86.2833	84.5886	81.3322	75.9583	70.5998	66.9145	60.6488	54.1826	49.2721	46.2021
Sum_PV_dir_cw (degree)	-33.3371	-32.0491	-24.6754	-23.5475	-24.0399	-17.8208	-12.7298	-13.7759	-14.306	-11.6164	-13.4095	-16.2355	-20.0477	-20.8557	-18.632	-15.739	-16.5648	-14.9141	-17.1829	-17.6158	-11.837	-9.34526	-9.70995	-4.33806	-0.672925	-1.19721	1.40499	2.93353	3.46805	1.71346	0.949671	0.583937	0.951653	1.01032	0.978773	2.00175	3.4222	5.25991	6.64504	8.90698	11.2565	11.4257	10.9393	12.3778	12.3923	10.1834	8.4389	6.62342	-1.90321
Sum_PV_r_cw	14.4087	14.9478	17.5395	19.4219	19.276	20.3661	18.8977	17.1717	17.5705	16.5621	16.681	18.1324	20.9679	20.0076	21.4749	20.2851	21.3563	23.0456	25.0739	25.4386	31.413	36.1293	36.2387	40.3339	45.3786	47.3597	49.1537	58.5219	64.7024	73.544	79.9466	89.1176	95.1297	98.8875	100	98.1598	94.764	91.5856	90.0781	87.6159	88.303	85.6799	80.6959	74.0044	66.3193	60.4747	52.6297	45.2747	40.3983
[truncated: 91 more columns]

## Sheet: Monkey G
Sum_PV_dir_single (degree)	-0.281447	1.85473	4.04739	1.37182	0.159457	-0.521976	0.655924	-0.182624	1.16859	2.27905	3.09536	2.29517	5.37068	5.05867	5.23604	3.49982	3.70934	1.02316	1.29352	2.79297	5.76573	4.46788	2.23512	2.63589	0.547963	1.06952	-0.600665	1.17349	1.09444	2.2066	0.664942	1.71102	0.813554	0.927368	0.948539	0.710536	-0.317892	1.44181	0.756747	1.27271	2.34858	2.65602	2.32768	0.484861	-2.84128	-1.51972	-0.662772	-1.12518	0.351864
Sum_PV_r_single	28.4951	29.6551	30.1286	32.7429	32.8702	34.2668	35.8249	37.0252	39.0619	39.794	39.8466	40.0008	40.2854	42.4832	44.684	47.7895	49.1706	48.2516	48.0158	48.2632	48.1004	49.0672	53.3826	52.5762	53.462	52.0754	52.9512	53.8897	55.6026	57.7122	60.7693	63.6052	64.5586	65.4721	66.2024	67.3961	68.7401	71.9395	75.1488	80.6208	82.6411	84.7595	86.9431	90.0239	90.3458	93.5104	91.9871	92.8994	95.4731
Sum_PV_dir_ccw (degree)	20.0516	14.798	10.4269	13.015	12.3662	4.65251	8.43836	7.41979	3.49933	1.20163	3.88215	0.396425	2.66262	1.86025	1.22391	4.12246	4.88538	5.3568	6.62873	9.03158	9.09125	11.172	7.71371	8.09225	10.2347	5.47022	4.7107	5.29303	4.54825	2.7561	5.26478	4.1536	3.55045	4.34316	4.44641	5.70787	6.12163	8.91001	9.10923	6.98208	4.3093	4.58049	1.35035	1.67601	1.99018	4.18641	4.90117	5.6563	3.55514
Sum_PV_r_ccw	25.5302	27.0163	26.1877	28.0331	28.8804	28.3966	29.4057	34.0101	34.4921	35.6849	38.5138	40.3759	40.6791	43.1535	43.0142	42.3626	43.2729	43.3283	43.0509	44.4748	45.541	47.533	49.5149	50.2718	51.1129	54.7765	56.0488	56.9612	60.5863	64.7921	64.9033	66.6835	71.9977	75.0295	73.8665	74.8653	77.9721	80.0001	80.5742	86.502	90.3866	93.4442	93.4103	96.8449	97.6708	99.1595	95.2697	92.3304	90.1937
Sum_PV_dir_cw (degree)	13.992	11.1742	15.7685	11.4332	12.8544	10.1142	11.2485	8.58713	12.3609	14.038	15.8394	15.7013	12.9056	12.4981	13.3063	10.453	11.8406	13.4147	12.1673	10.6222	13.7217	13.3459	13.1241	11.1896	14.11	13.6159	12.5695	13.0734	14.9375	9.07219	6.56952	5.3327	3.40911	2.99715	4.69418	5.72461	5.42618	6.086	6.16973	6.72688	4.73415	5.23544	5.06049	4.50171	4.78795	6.44644	6.2495	6.80316	6.54821
Sum_PV_r_cw	26.774	26.4819	27.8998	29.4385	27.8292	28.8957	31.9755	31.2843	33.5485	37.2164	38.3637	37.8823	40.1539	41.3575	39.5741	40.4091	40.5935	41.6322	42.0669	41.1256	43.9532	45.6197	43.9436	43.6501	46.7335	46.6098	49.0776	53.5567	55.2202	59.11	60.6233	64.4959	69.0168	70.8789	72.3103	74.159	74.5261	72.8366	78.2145	80.102	85.596	88.8234	92.6823	92.7422	92.9855	93.7155	91.8658	91.9506	93.86
[truncated: 91 more columns]

## Sheet: Monkey C single
Sum_PV_dir_single (degree)	-87.544	-83.6012	-86.4108	-78.6031	-79.2122	-96.8029	-103.696	-87.7735	-101.446	-100.162	-57.0125	-58.9366	-77.0739	-55.2585	-59.0174	-52.408	-49.2522	-39.505	-36.6388	-34.1228	-29.4148	-24.9142	-21.2288	-14.2803	-6.88049	-5.0413	-3.21474	-2.40524	-4.33503	-6.01364	-7.70418	-6.35451	-5.65465	-4.05972	-1.51328	1.97362	3.26726	4.8023	3.74555	5.79225	6.15694	3.8996	3.05183	5.14818	1.72936	1.11332	1.75519	-0.468836	-1.27339
Sum_PV_r_single	11.219	12.0121	14.631	14.3698	11.3348	13.4883	11.3592	8.52727	7.92685	8.17942	7.37738	8.84897	7.33555	9.9147	11.6218	13.4377	13.8272	15.2298	16.8881	19.3071	19.3073	22.518	26.978	27.2957	37.5993	43.0774	46.7789	54.83	60.0064	63.7218	66.5491	69.7865	70.9769	74.6184	75.2502	79.5688	85.2709	87.5347	91.7522	91.1787	91.432	92.4995	89.1448	88.2012	88.6302	87.8585	85.6617	87.9448	87.845
Sum_PV_dir_ccw (degree)	-6.01368	4.93756	3.99252	6.32601	12.3352	-48.0217	-72.0265	-53.6809	-35.8627	-28.4326	-25.1046	-21.7691	-33.4521	-48.541	-35.5091	-32.7727	-36.6055	-23.5756	-22.5464	-35.5555	-46.1746	-34.4147	-42.5343	-36.7292	-37.1891	-26.8559	-30.8574	-24.121	-19.1998	-18.87	-18.1088	-15.3412	-18.2439	-18.8294	-15.7485	-14.2003	-10.9157	-7.24899	-7.03635	-7.5668	-5.31591	-4.70744	-4.65776	-4.04833	0.20215	3.18078	2.63734	7.6711	7.21123
Sum_PV_r_ccw	5.46476	6.17153	6.33569	7.79106	2.25165	4.05467	7.10609	7.93502	8.00735	12.8474	14.3284	13.6519	15.0182	17.0622	14.8314	18.005	16.7879	13.4557	16.7236	16.9172	14.4335	17.3277	18.922	19.34	19.7928	24.2594	29.5177	37.3438	43.3158	50.129	53.6793	55.88	59.4396	58.5959	64.294	70.091	74.938	73.6878	73.9022	71.8225	69.1163	61.8764	65.5249	62.6592	58.6709	54.8129	57.1599	51.5462	57.6872
Sum_PV_dir_cw (degree)	-11.3156	-11.5159	-26.0889	-8.96396	-10.3245	-14.724	-7.26744	-14.0434	-19.2275	-18.5278	-12.8719	-18.041	-16.1973	-13.1079	-12.8516	-21.2358	-21.6009	-14.7553	-20.5465	-18.0556	-15.5283	-15.3662	-16.7762	-16.9188	-18.033	-12.7565	-11.4875	-11.7868	-10.0595	-11.2916	-13.621	-13.6315	-12.5425	-10.1062	-5.55902	-2.56442	-2.3569	0.21612	0.768121	-0.388828	2.03375	3.73282	3.03593	4.84905	5.70155	5.17289	5.90847	9.81544	11.993
Sum_PV_r_cw	9.40166	11.2556	12.6083	14.2761	16.1221	16.7982	17.2928	16.7827	19.0332	18.7874	17.3928	18.4805	20.0738	20.6095	23.4471	26.3828	26.3202	26.5629	27.114	24.4037	22.525	23.9958	28.1888	30.3263	33.8058	39.5513	41.9429	44.3083	50.266	57.937	59.7217	64.1061	66.8977	66.4502	68.5038	71.981	75.5086	77.4837	78.0013	74.7148	71.4543	68.4303	61.3665	61.6859	59.8231	58.8985	56.7901	55.7848	54.33
[truncated: 91 more columns]
