# Supplementary material for: Multiplicative joint coding in preparatory activity for reaching sequence in macaque motor cortex
Source: Nat Commun. 2024 Apr 11;15:3153. doi: 10.1038/s41467-024-47511-1 (PMC11009282; doi:10.1038/s41467-024-47511-1)
Supplement: Supplementary file 4 — Source Data [file 41467_2024_47511_MOESM4_ESM.zip › Source Data Supplementary Fig. 9.xlsx]

## Sheet: Fig S9a
mean of 1st reach weight	mean of add. weight	mean of mul. weight		std of 1st reach weight	std of add. weight	std of mul. weight
0.0213488	0.0100019	0.0104352		0.00451199	0.00146079	0.00249045
0.0239418	0.0109836	0.0120743		0.00511861	0.00161229	0.00290659
0.0259496	0.0116022	0.0135868		0.00562713	0.00170977	0.00331391
0.0274735	0.0119817	0.0149218		0.00603871	0.00178263	0.00368348
0.0286079	0.0121977	0.0160824		0.00635561	0.0018435	0.00400598
0.029466	0.0123044	0.0170235		0.00659629	0.00188606	0.00426497
0.0301441	0.0123642	0.0177914		0.00680528	0.00191996	0.00447194
0.0307151	0.012397	0.0184143		0.00698401	0.00196822	0.00464278
0.0312003	0.0124333	0.0189369		0.00715687	0.00201909	0.00477477
0.0316286	0.0124742	0.0193692		0.00734842	0.00207383	0.00490639
0.0320274	0.0125141	0.0197435		0.00754739	0.00211982	0.00503106
0.0323996	0.0125447	0.0200796		0.00775703	0.00215778	0.00515555
0.0327505	0.0125739	0.0203833		0.0079874	0.00219416	0.00528756
0.033099	0.0126009	0.0206642		0.00823093	0.00222597	0.00540923
0.0334475	0.0126308	0.0209081		0.00848623	0.00225507	0.00551568
0.0337839	0.0126448	0.0211361		0.00874351	0.00228237	0.00561286
0.0340997	0.01267	0.0213356		0.00899102	0.00230214	0.00571216
0.034423	0.0126841	0.021526		0.00922719	0.00232329	0.00583139
0.0347449	0.0126985	0.0217117		0.00945334	0.00233707	0.00594066
0.0350645	0.0127138	0.0218877		0.00965553	0.00235096	0.00603896
0.035389	0.01272	0.0220538		0.00985604	0.00235852	0.00612913
0.0357228	0.0127401	0.022229		0.0100306	0.00236789	0.00620881
0.0360467	0.0127548	0.0224		0.0101943	0.00239092	0.00627266
0.0363885	0.01277	0.022548		0.0103435	0.00239937	0.00632479
0.036755	0.0127965	0.0227168		0.0104699	0.00240412	0.00637308
0.0371386	0.0128241	0.0228927		0.0105822	0.00240216	0.00642056
0.0375342	0.0128493	0.02308		0.0106634	0.00239508	0.0064585
0.0379526	0.0128764	0.0232747		0.0107278	0.00236339	0.00648336
0.0383875	0.0129117	0.0234735		0.0107699	0.00235612	0.00650183
0.0388617	0.0129659	0.0236777		0.0107866	0.0023451	0.00652893
0.0393654	0.0130133	0.0238815		0.0107738	0.00234256	0.00653977
0.0398998	0.0130648	0.0240929		0.0107333	0.00233861	0.00653786
0.0404739	0.0131315	0.0243352		0.0106585	0.00234129	0.00654018
0.0410778	0.0131984	0.0245936		0.0105546	0.00233047	0.00652747
0.041733	0.0132711	0.0248724		0.0104193	0.00232059	0.00650276
0.0424384	0.013359	0.0251698		0.010256	0.00231392	0.0064555
0.0431904	0.0134515	0.0255051		0.010054	0.00230344	0.0063959
0.0439883	0.0135553	0.0258721		0.00981604	0.00228689	0.00631852
0.0448346	0.0136609	0.0262684		0.0095562	0.00226869	0.00624207
0.0457187	0.0137729	0.0266829		0.0092666	0.00224285	0.00616085
0.0466589	0.0138989	0.0271385		0.0089543	0.00222117	0.00606802
0.0475434	0.0139208	0.0274832		0.00861912	0.00218871	0.00595917
0.0482886	0.0137853	0.027644		0.00825564	0.00214246	0.00582331
0.0489257	0.0135277	0.0277191		0.00786235	0.00206871	0.0056934
0.0495982	0.0131905	0.0277366		0.00745364	0.00200122	0.00556339
0.0504402	0.0127962	0.0277957		0.00705049	0.00193183	0.00547975
0.0516858	0.0124336	0.028		0.0066395	0.00188926	0.0054416
0.0537999	0.01209	0.0285984		0.00618684	0.00181488	0.00545617
0.0572195	0.0118287	0.0297432		0.00561875	0.00176917	0.00553563
0.0625608	0.011598	0.0317659		0.00509929	0.00174272	0.00565904
0.0699503	0.0115577	0.0347114		0.00477942	0.00167505	0.00577505
0.0783495	0.0118445	0.0384305		0.00472295	0.00159193	0.00599965
0.0858894	0.0124557	0.0423921		0.00485047	0.0016106	0.00603744
0.0910071	0.0132525	0.0458222		0.00495334	0.00167179	0.00605081
0.0936332	0.014116	0.0485454		0.00504681	0.0017722	0.00598835
0.0943584	0.0150626	0.0506947		0.00512384	0.00192643	0.0058908
0.0933072	0.0161448	0.0521305		0.0051076	0.00211211	0.00582407
0.0904265	0.0173213	0.0526674		0.00519367	0.00236695	0.00566443
0.0853673	0.0187356	0.0521519		0.00535772	0.00261971	0.00549185
0.0782857	0.020342	0.0505375		0.00566808	0.00291589	0.00534989
0.0698099	0.0223131	0.048123		0.00615091	0.0032612	0.00527963
0.0608498	0.0249754	0.0454746		0.00665486	0.00362089	0.00534599
0.0523636	0.028732	0.0431054		0.00703143	0.00397625	0.00542571
0.0446571	0.0338932	0.0415301		0.00691016	0.00416338	0.00547217
0.0374883	0.0402704	0.0410079		0.00640756	0.0043871	0.00574573
0.0310706	0.0472007	0.0412589		0.00572807	0.00459148	0.00581072
0.0258743	0.0528113	0.0416096		0.0049679	0.00466693	0.00582208
0.0220173	0.0564621	0.0417063		0.00433467	0.00460952	0.00583324
0.0191473	0.0587496	0.0417391		0.00398878	0.00459955	0.00577824
0.0170742	0.0600782	0.0417889		0.00386799	0.00463745	0.00579212
0.0156413	0.0605659	0.0413647		0.00396799	0.0046511	0.0057613
0.0145833	0.0598211	0.04021		0.00413517	0.00469734	0.00563097
0.013668	0.0572403	0.0382641		0.00431662	0.00465857	0.00534117
0.012722	0.0526006	0.0355051		0.00437695	0.00453467	0.00500175
0.0117017	0.0466014	0.0320014		0.00425902	0.00440715	0.0047287
0.0106649	0.0403533	0.0283081		0.00403513	0.00425175	0.00462909

## Sheet: Fig S9b
In 1st-reach-direction groups							In DR-condition groups
	CCW60	CCW120	180	CW120	CW60			0	60	120	180	240	300
0	0.213635	0.102972	0	0.103835	0.19068		0	0	0.327684	0.718728	1	0.924784	0.488017
1	0.0926102	0.0464115	0	0.105492	0.18974		1	0	0.32751	0.591677	0.895708	0.807587	0.511195
2	0.155876	0.1093	0	0.100267	0.125741		2	0	0.262302	0.417561	0.666592	0.588055	0.390319
3	0.144037	0.080699	0	0.0922485	0.147894		3	0	0.294899	0.724454	0.936789	0.835445	0.406376
4	0.195401	0.122554	0	0.107892	0.194681		4	0	0.248338	0.598682	0.769498	0.663981	0.311076
5	0.241854	0.173664	0	0.14318	0.213626		5	0	0.336595	0.697872	0.904984	0.86097	0.40162
6	0.0336672	0.0410712	0	0.0516282	0.0788108		6	0	0.31753	0.648814	0.891405	0.811069	0.369705
7	0.0687022	0.0637164	0	0.0752381	0.0741775		7	0	0.305016	0.530217	0.84192	0.728817	0.335026
8	0.187353	0.0872052	0	0.0480973	0.0897293		8	0	0.355493	0.652995	0.943074	0.832788	0.414961
9	0.078613	0.0285612	0	0.0854627	0.140936		9	0	0.318196	0.558536	0.925086	0.781018	0.395602
10	0.124807	0.0588614	0	0.0772138	0.126959		10	0	0.256318	0.591326	0.84459	0.932808	0.762909
11	0.0813289	0.0416575	0	0.0292156	0.0625663		11	0	0.249126	0.553211	0.863709	0.875819	0.719549
12	0.0919978	0.0382171	0	0.0468269	0.125148		12	0	0.213913	0.45485	0.763939	0.804628	0.633772
13	0.0717016	0.0561766	0	0.0683593	0.0930832		13	0	0.27705	0.544985	0.775337	0.88921	0.728471
14	0.0907511	0.0486027	0	0.0426843	0.0688925		14	0	0.256375	0.436723	0.665114	0.779422	0.681392
15	0.0480508	0.0388507	0	0.0550972	0.0882366		15	0	0.510359	0.852717	1	0.810484	0.376491
16	0.105199	0.0664139	0	0.0269693	0.0596466		16	0	0.530121	0.82143	0.978975	0.831158	0.314745
17	0.0958729	0.0267332	0	0.0580791	0.111491		17	0	0.50677	0.711436	0.85957	0.812636	0.269758
18	0.124975	0.0797363	0	0.0807389	0.104557		18	0	0.458822	0.787021	0.898553	0.751727	0.393492
19	0.072255	0.0414961	0	0.0528488	0.0906654		19	0	0.435837	0.676185	0.768546	0.709294	0.355595
20	0.0978283	0.0433447	0	0.012896	0.077287		20	0	0.409525	0.842281	0.930445	0.811429	0.667949
21	0.0531081	0.0201001	0	0.0748049	0.167888		21	0	0.430662	0.828067	0.927341	0.811294	0.679362
22	0.131681	0.0792221	0	0.085657	0.0635515		22	0	0.383265	0.757191	0.859767	0.795366	0.673866
23	0.116846	0.0587639	0	0.0284503	0.0434603		23	0	0.403359	0.805372	0.883217	0.778125	0.631884
24	0.0587613	0.0653471	0	0.0536332	0.0914889		24	0	0.343984	0.755652	0.795048	0.754266	0.637024
25	0.0644708	0.0374693	0	0.0503355	0.0345522		25	0	0.686905	0.98291	0.987067	0.591021	0.35853
26	0.0820885	0.0476823	0	0.0188738	0.0417526		26	0	0.64532	0.913266	1	0.529307	0.363896
27	0.0457488	0.0219204	0	0.0430346	0.0576501		27	0	0.624717	0.81589	0.886884	0.473479	0.319233
28	0.0874614	0.077811	0	0.0636101	0.0426581		28	0	0.683994	0.951662	0.819434	0.469616	0.22667
29	0.131491	0.075443	0	0.0443273	0.0828417		29	0	0.671487	0.857009	0.69563	0.372907	0.190911
30	0.0603477	0.0226544	0	0.08655	0.136277		30	0	0.570533	0.842587	0.99616	0.737457	0.37021
31	0.0975709	0.0702621	0	0.0584491	0.0443811		31	0	0.550417	0.803977	0.962536	0.759885	0.316352
32	0.164012	0.0778175	0	0.0284254	0.085925		32	0	0.496842	0.725124	0.868392	0.699093	0.285569
33	0.0815762	0.0358964	0	0.131391	0.228021		33	0	0.557595	0.815767	0.939981	0.678803	0.396983
34	0.0701347	0.0528637	0	0.0422852	0.0840128		34	0	0.521836	0.739566	0.824103	0.626919	0.345427
35	0.0326644	0.0353796	0	0.0548818	0.0374137		35	0	0.256431	0.595924	0.890988	0.938516	0.568451
36	0.0748579	0.0433229	0	0.0640263	0.105392		36	0	0.255365	0.498801	0.734268	0.817761	0.526225
37	0.0725744	0.0371711	0	0.0547686	0.0910116		37	0	0.224667	0.425498	0.616583	0.698648	0.438093
38	0.102334	0.057749	0	0.0230275	0.01448		38	0	0.256599	0.631604	0.919065	0.937717	0.524338
39	0.0708153	0.0221743	0	0.0381972	0.107486		39	0	0.25476	0.578276	0.823477	0.825493	0.460881
40	0.100446	0.0881214	0	0.0751106	0.0999504		40	0	0.500523	0.86207	0.939734	0.710199	0.462934
41	0.123228	0.0597561	0	0.0338771	0.0962009		41	0	0.461059	0.799779	0.874298	0.65171	0.450007
42	0.156174	0.0821474	0	0.0441132	0.0936439		42	0	0.423799	0.699336	0.751101	0.552856	0.389851
43	0.124304	0.0356994	0	0.0806551	0.189278		43	0	0.493097	0.80737	0.846896	0.619995	0.415152
44	0.0982905	0.0832764	0	0.107251	0.159344		44	0	0.430347	0.690243	0.670377	0.492329	0.352377
45	0.127501	0.0855816	0	0.0335859	0.0470398		45	0	0.384584	0.650159	0.931575	0.91718	0.470888
46	0.0849288	0.0409176	0	0.0335013	0.0919865		46	0	0.354124	0.616611	0.830063	0.819346	0.498478
47	0.0554085	0.0594007	0	0.0876009	0.11598		47	0	0.275459	0.490154	0.680429	0.699397	0.44553
48	0.153615	0.0818299	0	0.076986	0.175077		48	0	0.358398	0.609396	0.926829	0.906691	0.369198
49	0.0889239	0.0750841	0	0.0858848	0.125827		49	0	0.270851	0.496578	0.814094	0.757252	0.302655
50	0.112301	0.0550642	0	0.0469663	0.100697		50	0	0.27914	0.820516	0.918496	0.85741	0.616438
51	0.0782935	0.0339203	0	0.0384077	0.107975		51	0	0.332218	0.791465	0.850615	0.782613	0.544318
52	0.10616	0.0643707	0	0.0691211	0.104365		52	0	0.25984	0.771166	0.864191	0.839515	0.59224
53	0.121578	0.0852554	0	0.0534931	0.0736441		53	0	0.234228	0.820781	0.942244	0.891564	0.625228
54	0.160677	0.0791405	0	0.0613984	0.138456		54	0	0.190577	0.756666	0.893679	0.85092	0.582437
55	0.120492	0.064504	0	0.0798415	0.148494		55	0	0.544608	0.879064	0.998264	0.915303	0.621982
56	0.0813754	0.066176	0	0.116234	0.163423		56	0	0.539982	0.859559	0.951913	0.843966	0.568563
57	0.166323	0.0782995	0	0.0316853	0.0205921		57	0	0.535372	0.804594	0.895647	0.750555	0.47053
58	0.104472	0.0623172	0	0.00518044	0.0853004		58	0	0.535809	0.826681	0.993691	0.911324	0.584669
59	0.162199	0.11651	0	0.114534	0.137864		59	0	0.456126	0.738766	0.899247	0.808173	0.507204
60	0.0828977	0.0899261	0	0.0403955	0.0139453		60	0	0.349061	0.851478	0.954499	0.825868	0.596517
61	0.0980267	0.031698	0	0.0565404	0.107302		61	0	0.270974	0.760879	0.920318	0.833393	0.619662
62	0.0712626	0.0509086	0	0.11292	0.149766		62	0	0.211098	0.69065	0.909176	0.835693	0.596484
63	0.0446742	0.027751	0	0.0114805	0.0118951		63	0	0.368194	0.835133	0.944357	0.828952	0.59208
64	0.0494881	0.0286702	0	0.0297112	0.030986		64	0	0.308289	0.752657	0.938269	0.841827	0.584185
65	0.0804592	0.0382972	0	0.0360277	0.0692911		65	0	0.709663	0.927151	0.904263	0.561675	0.245891
66	0.134229	0.0892213	0	0.0717434	0.107056		66	0	0.713844	0.943045	0.894475	0.576289	0.257155
67	0.0586624	0.0441867	0	0.0551786	0.063428		67	0	0.691026	0.909497	0.829483	0.467969	0.256009
68	0.0542419	0.0332274	0	0.0696327	0.153623		68	0	0.701862	0.880118	0.890079	0.505049	0.264615
69	0.135192	0.100094	0	0.0649044	0.0736729		69	0	0.672943	0.807433	0.79102	0.391665	0.244759
70	0.126445	0.0654178	0	0.0354106	0.0921014		70	0	0.367343	0.72628	0.857107	0.787525	0.600479
71	0.0663977	0.0590661	0	0.100462	0.140834		71	0	0.378093	0.717125	0.757274	0.707388	0.575184
72	0.0519632	0.00446231	0	0.0311244	0.0891855		72	0	0.331648	0.633623	0.707018	0.648137	0.521367
73	0.100072	0.0820101	0	0.0513829	0.0469173		73	0	0.328433	0.673736	0.883478	0.792201	0.544323
74	0.163761	0.0966416	0	0.031612	0.0845932		74	0	0.302451	0.611681	0.812134	0.724709	0.435425
75	0.0506108	0.0405128	0	0.0204236	0.046567		75	0	0.45969	0.880879	0.976302	0.582432	0.370366
76	0.0384855	0.00864423	0	0.0143749	0.0302544		76	0	0.416736	0.821414	0.966963	0.585914	0.328032
77	0.0452404	0.0375143	0	0.00909118	0.0592098		77	0	0.320973	0.643299	0.820187	0.462018	0.26636
78	0.0774557	0.0491122	0	0.0695287	0.133637		78	0	0.430559	0.794519	0.846978	0.522484	0.388126
79	0.0613403	0.0339101	0	0.0853559	0.138944		79	0	0.333197	0.6459	0.680863	0.427574	0.347257
80	0.0234549	0.0417467	0	0.0602762	0.0779542		80	0	0.497825	0.828511	0.959113	0.845227	0.429093
81	0.103473	0.0641071	0	0.0467792	0.0194069		81	0	0.525336	0.81423	0.928171	0.815225	0.417857
82	0.064899	0.0562825	0	0.0595173	0.0978758		82	0	0.523611	0.796885	0.8504	0.715669	0.355454
83	0.133657	0.0743427	0	0.0265875	0.038049		83	0	0.451194	0.803006	0.916385	0.781941	0.390753
84	0.0972257	0.0735388	0	0.0493582	0.0629886		84	0	0.423226	0.772214	0.82829	0.696483	0.347956
85	0.0990036	0.0455654	0	0.0446264	0.096688		85	0	0.386363	0.911942	0.999896	0.871817	0.435062
86	0.0882124	0.0341594	0	0.0742966	0.135074		86	0	0.382356	0.895394	0.947652	0.806676	0.398976
87	0.147433	0.090927	0	0.0299048	0.0302373		87	0	0.318267	0.815611	0.855971	0.658887	0.337073
88	0.0675731	0.0311733	0	0.0295959	0.0696322		88	0	0.358605	0.885391	0.955331	0.823107	0.39992
89	0.0550516	0.0527656	0	0.0988696	0.190795		89	0	0.316193	0.768725	0.827077	0.689652	0.36603
90	0.0962606	0.0485633	0	0.110285	0.204788		90	0	0.417363	0.763831	0.947387	0.821526	0.435871
91	0.0952481	0.0806412	0	0.0904177	0.0973991		91	0	0.403264	0.736467	0.917463	0.769885	0.421741
92	0.156937	0.0761636	0	0.0526616	0.097524		92	0	0.337318	0.647494	0.809524	0.695184	0.364981
93	0.0784658	0.0428022	0	0.066117	0.141668		93	0	0.396386	0.734231	0.920972	0.817959	0.401053
94	0.164634	0.116758	0	0.0978092	0.136711		94	0	0.348521	0.659565	0.824428	0.712173	0.33322
95	0.204785	0.100211	0	0.0501805	0.134941		95	0	0.556932	0.875383	0.938987	0.721686	0.298761
96	0.10077	0.0501431	0	0.0379236	0.0778424		96	0	0.515389	0.840324	0.913309	0.691433	0.296276
97	0.0465338	0.0122982	0	0.0422783	0.087558		97	0	0.46635	0.767119	0.806842	0.633438	0.277923
98	0.027977	0.0518224	0	0.0587176	0.0917067		98	0	0.510166	0.793857	0.834149	0.697745	0.341989
99	0.072821	0.0526917	0	0.0518157	0.0943356		99	0	0.449022	0.695937	0.71329	0.620544	0.330556
100	0.069841	0.0500388	0	0.0888305	0.105941		100	0	0.467755	0.693916	0.913318	0.759244	0.62765
101	0.126125	0.0587232	0	0.0640302	0.122756		101	0	0.410901	0.631734	0.853775	0.689199	0.568674
102	0.152825	0.0793658	0	0.054337	0.113913		102	0	0.363856	0.568131	0.745896	0.62442	0.515587
103	0.123426	0.0522702	0	0.0701717	0.147491		103	0	0.456357	0.686516	0.880866	0.795245	0.662453
104	0.0690341	0.0609775	0	0.0510067	0.085411		104	0	0.412067	0.640158	0.808874	0.764144	0.638911
105	0.113383	0.0641577	0	0.0264636	0.0711287		105	0	0.222381	0.497069	1	0.978024	0.826642
106	0.0804913	0.0122649	0	0.040932	0.107857		106	0	0.163336	0.44011	0.913976	0.900625	0.785681
107	0.149262	0.0704439	0	0.0705466	0.0815682		107	0	0.126295	0.341219	0.789866	0.795462	0.689288
108	0.0948445	0.072348	0	0.0701578	0.082844		108	0	0.204361	0.45241	0.934879	0.902755	0.752608
109	0.14749	0.0749701	0	0.0700478	0.109267		109	0	0.143938	0.400187	0.837384	0.810943	0.678329
110	0.119995	0.0872951	0	0.104607	0.168379		110	0	0.397962	0.848906	0.94663	0.9134	0.608855
111	0.12948	0.093243	0	0.0845577	0.122765		111	0	0.323368	0.704482	0.868713	0.838752	0.580083
112	0.151205	0.0982156	0	0.0513274	0.104477		112	0	0.271346	0.555167	0.724967	0.730439	0.536357
113	0.106463	0.0665526	0	0.0834268	0.145003		113	0	0.425213	0.837213	0.923863	0.922225	0.596331
114	0.069944	0.0407858	0	0.0915339	0.131284		114	0	0.368242	0.695389	0.804303	0.804998	0.550092
115	0.117418	0.0721729	0	0.0643736	0.0924103		115	0	0.610668	0.807618	0.913279	0.771988	0.451646
116	0.11416	0.0675444	0	0.053099	0.0939306		116	0	0.613673	0.823376	0.870541	0.793009	0.436132
117	0.137394	0.079927	0	0.0756261	0.131536		117	0	0.560427	0.778938	0.768067	0.736368	0.43625
118	0.114287	0.0608567	0	0.0481075	0.0785843		118	0	0.568573	0.759337	0.856556	0.705542	0.440318
119	0.104988	0.0548178	0	0.0201814	0.0530089		119	0	0.529732	0.718838	0.767235	0.673372	0.421339
120	0.11222	0.065725	0	0.0624877	0.0846901		120	0	0.648497	0.837363	0.867908	0.664614	0.356435
121	0.122412	0.0784882	0	0.0427408	0.0454946		121	0	0.600472	0.815901	0.836177	0.646538	0.358287
122	0.0947156	0.0645276	0	0.0661854	0.120988		122	0	0.569625	0.761265	0.755577	0.593665	0.319518
123	0.127947	0.0256695	0	0.0996217	0.154424		123	0	0.669607	0.780889	0.819505	0.632203	0.341325
124	0.113015	0.0886543	0	0.0416059	0.0301178		124	0	0.620413	0.708294	0.755601	0.524299	0.303376
125	0.0843051	0.0364412	0	0.0274522	0.0348437		125	0	0.35164	0.726919	0.91198	0.884855	0.665426
126	0.141883	0.0559649	0	0.0742459	0.138781		126	0	0.369762	0.619009	0.76264	0.752571	0.546152
127	0.057906	0.0466926	0	0.0688899	0.0789319		127	0	0.359632	0.572255	0.651686	0.656178	0.478879
128	0.0387946	0.0134895	0	0.0407571	0.0735455		128	0	0.359666	0.746134	0.922803	0.880285	0.633282
129	0.0690509	0.033392	0	0.0270686	0.0592805		129	0	0.344598	0.648908	0.790562	0.731841	0.49737
130	0.0980562	0.0443609	0	0.0455082	0.0671279		130	0	0.381806	0.644575	0.86157	0.81302	0.441416
131	0.0763947	0.0192891	0	0.042983	0.0803555		131	0	0.376087	0.609317	0.828328	0.784346	0.455637
132	0.178912	0.0855851	0	0.0539792	0.121168		132	0	0.349556	0.571671	0.770549	0.725004	0.406886
133	0.158563	0.070364	0	0.101783	0.204233		133	0	0.36066	0.617267	0.852831	0.801398	0.401845
134	0.146614	0.0985414	0	0.0389623	0.0665727		134	0	0.3398	0.550711	0.799126	0.73396	0.366458
135	0.0638421	0.0457623	0	0.0674049	0.0892142		135	0	0.76266	0.925893	0.96952	0.578971	0.222812
136	0.102878	0.0494624	0	0.0555218	0.0710699		136	0	0.686345	0.860653	0.98478	0.624981	0.239948
137	0.156947	0.087423	0	0.0551204	0.0992292		137	0	0.574314	0.68531	0.834175	0.545947	0.223242
138	0.0675063	0.032701	0	0.0394723	0.0834923		138	0	0.714486	0.821159	0.818717	0.444392	0.236344
139	0.0466165	0.0178985	0	0.0348027	0.0520204		139	0	0.616465	0.632587	0.62952	0.356517	0.232209
140	0.0520356	0.0447958	0	0.0617796	0.0772905		140	0	0.32268	0.446418	0.819534	0.784679	0.666216
141	0.124318	0.0629431	0	0.0231217	0.090409		141	0	0.326506	0.478616	0.797296	0.789838	0.645846
142	0.0721674	0.0522873	0	0.037036	0.0495365		142	0	0.261806	0.429835	0.734157	0.740222	0.625555
143	0.0702671	0.0361534	0	0.0182292	0.0189254		143	0	0.277372	0.350735	0.779947	0.756952	0.671887
144	0.0465788	0.0269028	0	0.0357987	0.058039		144	0	0.209116	0.294896	0.740257	0.737999	0.657661
145	0.0704453	0.0559362	0	0.0769392	0.0670431		145	0	0.53653	0.850287	0.853264	0.606653	0.402811
146	0.0865959	0.0518196	0	0.0419574	0.0742773		146	0	0.448655	0.751768	0.813467	0.655628	0.424218
147	0.137071	0.0702816	0	0.0570383	0.0721152		147	0	0.42751	0.638758	0.712909	0.562182	0.378818
148	0.0797813	0.0456157	0	0.0303181	0.120576		148	0	0.620243	0.821941	0.7721	0.487808	0.356173
149	0.0519044	0.0424263	0	0.0489253	0.0680353		149	0	0.594085	0.705536	0.57546	0.353809	0.289167
150	0.177042	0.133814	0	0.0391138	0.0561436		150	0	0.529727	0.799591	0.935141	0.733405	0.435233
151	0.052487	0.045107	0	0.0861397	0.115149		151	0	0.454254	0.752788	0.89386	0.708036	0.414704
152	0.0925444	0.0643667	0	0.0590882	0.0794558		152	0	0.354953	0.614941	0.712791	0.609891	0.357002
153	0.102492	0.0431027	0	0.0775566	0.125893		153	0	0.49045	0.698637	0.810625	0.655552	0.452898
154	0.0803925	0.0546173	0	0.0698511	0.117305		154	0	0.405082	0.557855	0.648819	0.529875	0.403514
155	0.0835526	0.0386425	0	0.0732791	0.128841		155	0	0.426969	0.770961	0.841193	0.602227	0.437348
156	0.0373232	0.0038584	0	0.030438	0.0621354		156	0	0.430148	0.720928	0.812904	0.524116	0.3764
157	0.0199664	0.00796939	0	0.0204812	0.0454902		157	0	0.398047	0.61731	0.702995	0.46327	0.30926
158	0.052365	0.0480685	0	0.0510919	0.0706085		158	0	0.408138	0.748582	0.773771	0.634972	0.498014
159	0.065127	0.0478502	0	0.0588753	0.0891342		159	0	0.434288	0.664807	0.671329	0.560986	0.453263
160	0.131678	0.0812448	0	0.0355137	0.0736624		160	0	0.364243	0.609488	0.786267	0.846807	0.455859
161	0.0523994	0.0373414	0	0.0585459	0.104074		161	0	0.395555	0.634931	0.717072	0.786951	0.457828
162	0.114571	0.0260872	0	0.100791	0.197844		162	0	0.358748	0.599352	0.641545	0.640118	0.413091
163	0.14033	0.0883916	0	0.0739796	0.0929741		163	0	0.304249	0.552912	0.76199	0.76518	0.419259
164	0.159134	0.0714657	0	0.0380089	0.113396		164	0	0.269811	0.50435	0.629882	0.590838	0.336348
165	0.0555552	0.0557335	0	0.0722843	0.17351		165	0	0.371066	0.739948	1	0.902173	0.406016
166	0.113768	0.0842217	0	0.100299	0.131882		166	0	0.305367	0.643585	0.929004	0.86477	0.417658
167	0.170642	0.0915935	0	0.0240387	0.0580481		167	0	0.217804	0.496998	0.792759	0.757027	0.368831
168	0.0447012	0.0427131	0	0.0576199	0.0883692		168	0	0.347319	0.703869	0.947181	0.86755	0.361603
169	0.104955	0.0404426	0	0.0455271	0.0840168		169	0	0.272762	0.571881	0.83277	0.736865	0.279284
170	0.0598756	0.00995836	0	0.0590732	0.142917		170	0	0.657039	0.958454	0.976671	0.717474	0.395242
171	0.0794736	0.0359815	0	0.0217181	0.045447		171	0	0.639672	0.921826	0.981747	0.693957	0.423402
172	0.0646735	0.0261741	0	0.0361808	0.0491411		172	0	0.59444	0.865374	0.936663	0.665759	0.405097
173	0.0501513	0.018588	0	0.0180637	0.0440603		173	0	0.632525	0.90122	0.925107	0.681048	0.319815
174	0.0946291	0.0293353	0	0.0402722	0.136616		174	0	0.59074	0.853954	0.902879	0.614132	0.28129
175	0.155505	0.132782	0	0.131485	0.16298		175	0	0.659545	0.908512	0.823238	0.677771	0.37396
176	0.219708	0.115558	0	0.0617511	0.122292		176	0	0.574332	0.850886	0.813561	0.661552	0.380073
177	0.151384	0.101138	0	0.0762467	0.193795		177	0	0.509365	0.772526	0.749764	0.570515	0.314622
178	0.132506	0.174042	0	0.104968	0.147994		178	0	0.699387	0.864773	0.767361	0.591624	0.311823
179	0.0981312	0.0629586	0	0.0334525	0.0202857		179	0	0.66079	0.791957	0.70709	0.509522	0.280398
180	0.0912989	0.0442545	0	0.0957622	0.162037		180	0	0.401034	0.806232	0.970917	0.779533	0.499685
181	0.176017	0.104622	0	0.0743854	0.117158		181	0	0.45555	0.822064	0.958904	0.767499	0.475025
182	0.149055	0.0737248	0	0.084993	0.163686		182	0	0.499871	0.811222	0.951808	0.760422	0.437764
183	0.182387	0.0889261	0	0.102183	0.17372		183	0	0.407001	0.82719	0.999579	0.791134	0.464763
184	0.212394	0.108816	0	0.0968798	0.169047		184	0	0.435936	0.823278	0.980679	0.775416	0.422445
185	0.152952	0.0713105	0	0.0444095	0.0999634		185	0	0.360326	0.695377	0.941541	0.922491	0.676521
186	0.0897538	0.0545642	0	0.0716164	0.0845283		186	0	0.365182	0.646895	0.818404	0.819595	0.584761
187	0.04274	0.0253318	0	0.0448934	0.110467		187	0	0.314236	0.539502	0.693164	0.71353	0.483459
188	0.105435	0.0550134	0	0.0547619	0.0855455		188	0	0.343481	0.659549	0.923929	0.92036	0.637065
189	0.0873698	0.0505406	0	0.0836112	0.130909		189	0	0.271252	0.586946	0.833102	0.84957	0.547199
190	0.185559	0.105696	0	0.0397486	0.0539503		190	0	0.47543	0.977539	0.916453	0.655349	0.385072
191	0.119762	0.0395894	0	0.00663159	0.0484799		191	0	0.403579	0.99183	0.926907	0.654972	0.347664
192	0.168358	0.097928	0	0.0627544	0.0967457		192	0	0.364985	0.872231	0.831303	0.610879	0.31682
193	0.133736	0.0540941	0	0.0809345	0.1824		193	0	0.45028	0.914421	0.864913	0.669456	0.40676
194	0.0952916	0.0782585	0	0.0745674	0.101292		194	0	0.382647	0.790019	0.807461	0.64103	0.387851
195	0.161038	0.0890318	0	0.0172906	0.0626476		195	0	0.713596	0.969051	0.997839	0.709073	0.365106
196	0.0811499	0.0421705	0	0.0988473	0.17905		196	0	0.645168	0.941959	0.964622	0.640264	0.322102
197	0.146094	0.105507	0	0.0698147	0.0896841		197	0	0.554238	0.884608	0.877392	0.549395	0.27931
198	0.108636	0.0375524	0	0.0616002	0.122948		198	0	0.732774	0.962853	0.952145	0.658184	0.337042
199	0.106225	0.0676157	0	0.0763827	0.140334		199	0	0.707192	0.899516	0.863181	0.557952	0.257167
200	0.149337	0.0914132	0	0.10205	0.155943		200	0	0.317555	0.536367	0.964481	0.922299	0.424506
201	0.112372	0.0657386	0	0.0586902	0.10561		201	0	0.315085	0.528027	0.851623	0.875638	0.497828
202	0.0874204	0.0466109	0	0.0368905	0.0899587		202	0	0.276613	0.441556	0.731323	0.750322	0.464351
203	0.112272	0.0699567	0	0.0604317	0.117014		203	0	0.291739	0.528168	0.973539	0.858675	0.35951
204	0.0651692	0.027179	0	0.0255073	0.0686004		204	0	0.251688	0.483784	0.861122	0.790338	0.32287
205	0.0562944	0.0248326	0	0.0294669	0.0707154		205	0	0.41124	0.863156	0.974861	1	0.590362
206	0.0972538	0.0568462	0	0.0457473	0.0692766		206	0	0.3881	0.775322	0.879168	0.909053	0.629871
207	0.0512295	0.0345216	0	0.0368803	0.0399103		207	0	0.348286	0.643448	0.738949	0.76164	0.516496
208	0.044693	0.00669698	0	0.0365604	0.0924048		208	0	0.409898	0.851819	0.957057	0.948021	0.464655
209	0.0741917	0.0560931	0	0.0603283	0.0560911		209	0	0.383559	0.752931	0.854926	0.798717	0.368137
210	0.103291	0.0425973	0	0.0204586	0.0668144		210	0	0.433582	0.641931	0.556398	0.379605	0.370723
211	0.17768	0.0953161	0	0.0772149	0.118951		211	0	0.389543	0.632696	0.585974	0.398148	0.312702
212	0.135942	0.0638189	0	0.0892444	0.180895		212	0	0.415555	0.581691	0.546037	0.357911	0.250749
213	0.114743	0.0793849	0	0.0738511	0.102244		213	0	0.476073	0.594342	0.493185	0.38001	0.364632
214	0.0114013	0.0250342	0	0.067706	0.110941		214	0	0.449566	0.506975	0.406229	0.374731	0.34502
215	0.0517912	0.0515771	0	0.0457822	0.032381		215	0	0.582597	0.863498	0.84789	0.632532	0.373652
216	0.0835894	0.0484434	0	0.0291497	0.0343234		216	0	0.517526	0.845516	0.842081	0.573262	0.329817
217	0.0241252	0.00734493	0	0.0172669	0.0470233		217	0	0.418731	0.738044	0.723015	0.442795	0.258237
218	0.0427955	0.0140809	0	0.0465944	0.0994492		218	0	0.549091	0.797259	0.744659	0.586868	0.343874
219	0.100911	0.0591743	0	0.0416841	0.0228912		219	0	0.484514	0.667282	0.598532	0.470241	0.261714
220	0.104014	0.0553848	0	0.0289731	0.0369452		220	0	0.567194	0.87262	0.830226	0.689057	0.428359
221	0.0711651	0.0320912	0	0.0536655	0.0753721		221	0	0.551571	0.863278	0.816061	0.621292	0.364293
222	0.18684	0.105569	0	0.0621194	0.132923		222	0	0.466754	0.779728	0.765684	0.530626	0.323625
223	0.0611996	0.0475149	0	0.0862978	0.112481		223	0	0.529738	0.8118	0.819521	0.689773	0.445866
224	0.0632296	0.0215837	0	0.0482472	0.110061		224	0	0.495961	0.729102	0.779327	0.637042	0.425091
225	0.0752005	0.0485039	0	0.0740946	0.128175		225	0	0.688761	0.92586	0.972501	0.624439	0.32715
226	0.0872214	0.0542398	0	0.0115596	0.035517		226	0	0.65621	0.893336	0.965713	0.660286	0.328807
227	0.0997759	0.0529523	0	0.0693077	0.128285		227	0	0.596815	0.770573	0.794723	0.604684	0.304537
228	0.0369146	0.0333689	0	0.0519285	0.0665123		228	0	0.612659	0.873306	0.803221	0.548249	0.322527
229	0.132753	0.104111	0	0.0501223	0.0916109		229	0	0.552198	0.751994	0.652193	0.471737	0.280435
230	0.108935	0.0386625	0	0.046593	0.157314		230	0	0.324743	0.809067	0.908245	0.482766	0.335482
231	0.0695806	0.0214765	0	0.0611901	0.112523		231	0	0.345737	0.754359	0.839211	0.438445	0.303552
232	0.0346815	0.02745	0	0.0106521	0.0365565		232	0	0.292689	0.717063	0.731284	0.366738	0.258078
233	0.0319802	0.0203069	0	0.0192507	0.0440383		233	0	0.292195	0.859335	0.915909	0.459184	0.32859
234	0.123221	0.0794081	0	0.0412557	0.0748723		234	0	0.253181	0.854796	0.823589	0.381484	0.271543
235	0.16556	0.093629	0	0.082407	0.14134		235	0	0.279696	0.786677	0.775481	0.626214	0.580497
236	0.0351805	0.0358536	0	0.0489136	0.0712356		236	0	0.27278	0.759523	0.77524	0.640628	0.546917
237	0.0922012	0.0680906	0	0.0764452	0.0795529		237	0	0.281156	0.690594	0.72694	0.624312	0.493877
238	0.0618163	0.00912698	0	0.0643656	0.0951704		238	0	0.266595	0.73501	0.703452	0.614638	0.564879
239	0.0559455	0.0364435	0	0.0520477	0.0780326		239	0	0.235077	0.661328	0.66846	0.653132	0.536568
240	0.0455371	0.0299157	0	0.0498097	0.0865805		240	0	0.578078	0.810331	0.989014	0.722996	0.377914
241	0.0381925	0.0316716	0	0.0373962	0.0604948		241	0	0.530496	0.773624	0.954209	0.719481	0.379353
242	0.0721318	0.054119	0	0.0546157	0.0759992		242	0	0.445262	0.724038	0.87985	0.69985	0.365309
243	0.193095	0.123607	0	0.0707417	0.124745		243	0	0.534337	0.773132	0.934633	0.686781	0.388233
244	0.155361	0.0652245	0	0.0829237	0.153895		244	0	0.493502	0.730694	0.867884	0.603781	0.338793
245	0.115273	0.103425	0	0.0931558	0.145797		245	0	0.566855	0.916622	0.96981	0.68975	0.33812
246	0.170702	0.0650219	0	0.0481804	0.120581		246	0	0.522787	0.880045	0.971916	0.704307	0.319951
247	0.0399692	0.0366173	0	0.0903051	0.141039		247	0	0.45332	0.814523	0.921751	0.694272	0.337602
248	0.111219	0.0613499	0	0.0518772	0.095699		248	0	0.538437	0.858926	0.90362	0.663035	0.364164
249	0.106262	0.0813769	0	0.0722781	0.0810462		249	0	0.464197	0.771166	0.86188	0.661512	0.359649
250	0.132853	0.065415	0	0.025081	0.100726		250	0	0.637821	0.893068	0.896815	0.618699	0.34502
251	0.140799	0.119049	0	0.110202	0.134421		251	0	0.681078	0.911594	0.897646	0.604792	0.319006
252	0.080839	0.0555215	0	0.0463816	0.0733449		252	0	0.609924	0.890745	0.83096	0.543153	0.290906
253	0.100345	0.0997058	0	0.0889067	0.0881932		253	0	0.548266	0.840365	0.840491	0.581118	0.330756
254	0.143934	0.0667931	0	0.0150392	0.0904826		254	0	0.490415	0.775752	0.757555	0.51279	0.281341
255	0.0702262	0.0221726	0	0.0671199	0.142172		255	0	0.51455	0.838398	0.846039	0.51076	0.298941
256	0.0508549	0.0524601	0	0.0805769	0.0837119		256	0	0.448344	0.840427	0.864707	0.530393	0.266987
257	0.139985	0.0413734	0	0.0628758	0.129298		257	0	0.31327	0.708167	0.741028	0.476929	0.235654
258	0.179208	0.106623	0	0.0809166	0.133978		258	0	0.48207	0.732103	0.717923	0.410032	0.29316
259	0.252818	0.134446	0	0.0829322	0.165852		259	0	0.403431	0.616998	0.595588	0.327648	0.221379
260	0.0994096	0.0786485	0	0.0835489	0.145266		260	0	0.463631	0.802388	0.962416	0.880777	0.466236
261	0.130288	0.0917589	0	0.105776	0.150263		261	0	0.420131	0.69693	0.865167	0.817525	0.441064
262	0.0906671	0.0435433	0	0.0508362	0.0804496		262	0	0.323123	0.52068	0.680267	0.639217	0.409005
263	0.132192	0.0930036	0	0.0900407	0.125812		263	0	0.432718	0.753353	0.909416	0.80479	0.453355
264	0.141065	0.104938	0	0.0802726	0.0845956		264	0	0.340072	0.561676	0.709755	0.678579	0.406167
265	0.158392	0.0739232	0	0.039204	0.0284911		265	0	0.445012	0.827883	0.868901	0.790668	0.427959
266	0.122885	0.0610856	0	0.0103774	0.0808961		266	0	0.420631	0.850723	0.874527	0.734403	0.423778
267	0.0162211	0.0400462	0	0.0681175	0.0844214		267	0	0.320136	0.690162	0.749635	0.610979	0.34423
268	0.0833296	0.0674388	0	0.0552706	0.0798505		268	0	0.385649	0.670944	0.82016	0.754106	0.380995
269	0.0590089	0.0439788	0	0.0477285	0.0564557		269	0	0.298576	0.514015	0.684485	0.577567	0.277474
270	0.0875065	0.0382368	0	0.0914971	0.140953		270	0	0.63047	0.886275	0.87452	0.720891	0.366636
271	0.0672099	0.0673772	0	0.0887057	0.132627		271	0	0.541336	0.782449	0.850077	0.653967	0.326939
272	0.21451	0.130162	0	0.0788379	0.0485578		272	0	0.424949	0.650772	0.646424	0.521502	0.312796
273	0.16753	0.0530592	0	0.0970503	0.196221		273	0	0.631751	0.820047	0.742433	0.67504	0.340031
274	0.127509	0.102267	0	0.0558628	0.0546856		274	0	0.503787	0.654707	0.61822	0.551227	0.278282
275	0.136942	0.0735569	0	0.0454422	0.0543918		275	0	0.341755	0.799774	0.943034	0.971233	0.678294
276	0.0974335	0.0667432	0	0.0449134	0.0431623		276	0	0.220024	0.646498	0.864014	0.936868	0.663543
277	0.102682	0.0515051	0	0.0519614	0.0842912		277	0	0.193508	0.49577	0.745181	0.866238	0.62249
278	0.0890395	0.0692933	0	0.0722988	0.0875354		278	0	0.438745	0.779402	0.89687	0.928081	0.561317
279	0.151673	0.0720458	0	0.0468052	0.0536849		279	0	0.356634	0.590966	0.765741	0.837492	0.496308
280	0.0553006	0.0390057	0	0.067123	0.104655		280	0	0.52885	0.918796	0.906825	0.709955	0.359819
281	0.0653463	0.0438258	0	0.0486901	0.0871222		281	0	0.470197	0.872748	0.883762	0.721903	0.387743
282	0.0492242	0.0226195	0	0.0290078	0.0426285		282	0	0.39357	0.752245	0.769899	0.644731	0.364778
283	0.0166658	0.0267755	0	0.0274237	0.0216188		283	0	0.542613	0.862053	0.835307	0.640623	0.329084
284	0.0918936	0.031518	0	0.0257329	0.084152		284	0	0.498563	0.742839	0.720097	0.544897	0.288457
285	0.0467646	0.0448285	0	0.0529776	0.0742271		285	0	0.637099	0.972479	0.901846	0.687028	0.393972
286	0.0839444	0.0541956	0	0.00967495	0.0415003		286	0	0.576601	0.931979	0.897596	0.631309	0.36369
287	0.0565873	0.014658	0	0.0268895	0.0560073		287	0	0.456641	0.783157	0.761043	0.491344	0.275966
288	0.0460018	0.0271875	0	0.0649834	0.086406		288	0	0.631483	0.895144	0.800216	0.661313	0.35273
289	0.121313	0.0529427	0	0.0295103	0.0330533		289	0	0.530585	0.740308	0.655711	0.540898	0.279563
290	0.0621675	0.0435822	0	0.0395484	0.0794478		290	0	0.33261	0.614761	0.848887	0.837838	0.687303
291	0.0704503	0.0264191	0	0.0426719	0.070601		291	0	0.327612	0.592346	0.779193	0.760218	0.595344
292	0.0890507	0.0452651	0	0.0502595	0.0984491		292	0	0.279728	0.54708	0.759144	0.756134	0.561242
293	0.079977	0.0392704	0	0.0391744	0.0858672		293	0	0.305412	0.573575	0.847102	0.854245	0.651013
294	0.00272271	0.0276162	0	0.0687208	0.106446		294	0	0.292312	0.559557	0.848967	0.828314	0.565267
295	0.114759	0.0704476	0	0.0468623	0.0454103		295	0	0.488405	0.814579	0.970633	0.665072	0.379915
296	0.100495	0.0550455	0	0.0366561	0.0860652		296	0	0.463086	0.748406	0.829508	0.518977	0.350491
297	0.0462488	0.0362253	0	0.0693305	0.111057		297	0	0.412337	0.704235	0.694998	0.370596	0.253191
298	0.118672	0.0824777	0	0.0550616	0.0474448		298	0	0.490508	0.8802	0.972736	0.660002	0.329792
299	0.0646268	0.0280523	0	0.0181628	0.0618627		299	0	0.432727	0.835907	0.806851	0.498928	0.252921
300	0.11755	0.0788469	0	0.0571969	0.0959719		300	0	0.600651	0.882828	0.942444	0.773746	0.568504
301	0.0919037	0.0356435	0	0.0753883	0.141192		301	0	0.579892	0.906702	0.980844	0.767901	0.557
302	0.154025	0.115463	0	0.0516188	0.0377156		302	0	0.536174	0.82758	0.922494	0.756065	0.585139
303	0.0983248	0.0483001	0	0.0219602	0.0676376		303	0	0.524012	0.767028	0.807722	0.747284	0.558509
304	0.0626992	0.0553428	0	0.0489771	0.0513541		304	0	0.397832	0.664836	0.740719	0.758942	0.573628
305	0.0980894	0.0620597	0	0.0431511	0.0511765		305	0	0.281185	0.471	0.849937	0.837955	0.629235
306	0.0773869	0.0624115	0	0.0981374	0.158132		306	0	0.308694	0.425504	0.797997	0.812622	0.628148
307	0.218824	0.123046	0	0.0677575	0.102393		307	0	0.285401	0.350995	0.661536	0.740624	0.554885
308	0.13188	0.0485883	0	0.0679771	0.15748		308	0	0.231166	0.447431	0.783386	0.799732	0.596151
309	0.0977786	0.0760899	0	0.0890609	0.13335		309	0	0.173662	0.322403	0.673247	0.729143	0.547781
310	0.137978	0.0765977	0	0.0859598	0.112446		310	0	0.338771	0.919177	0.92818	0.734603	0.326925
311	0.134199	0.0575894	0	0.0375691	0.119235		311	0	0.380393	0.862281	0.940208	0.763848	0.28524
312	0.186217	0.0922191	0	0.105628	0.226582		312	0	0.400928	0.751052	0.890307	0.731265	0.24287
313	0.140125	0.0839208	0	0.109621	0.199726		313	0	0.313738	0.864618	0.862513	0.643217	0.299355
314	0.167054	0.107709	0	0.0827518	0.125641		314	0	0.279837	0.705989	0.75242	0.534364	0.260892
315	0.10736	0.0682438	0	0.0887774	0.151927		315	0	0.47187	0.956346	0.968065	0.760825	0.372374
316	0.150169	0.131537	0	0.137901	0.14925		316	0	0.446275	0.921164	0.950165	0.725958	0.402978
317	0.337719	0.165198	0	0.0846916	0.197386		317	0	0.404947	0.852197	0.874956	0.676159	0.437713
318	0.126526	0.0906424	0	0.102925	0.139542		318	0	0.480145	0.963152	0.942816	0.746815	0.365154
319	0.202561	0.107115	0	0.0584064	0.120557		319	0	0.455845	0.918569	0.882482	0.690589	0.348855
320	0.163352	0.0805715	0	0.127509	0.253879		320	0	0.286598	0.499519	0.804773	0.836072	0.550585
321	0.175604	0.134204	0	0.109154	0.139125		321	0	0.258794	0.423179	0.678838	0.76256	0.517924
322	0.21964	0.116928	0	0.0774651	0.176006		322	0	0.223272	0.33566	0.540434	0.6653	0.417866
323	0.176815	0.0985657	0	0.113825	0.199683		323	0	0.274788	0.508293	0.81288	0.819178	0.455332
324	0.102176	0.0387727	0	0.0528386	0.141656		324	0	0.235642	0.417652	0.693543	0.720575	0.356193
325	0.147709	0.104411	0	0.0716355	0.0934022		325	0	0.234794	0.4808	0.807912	0.851903	0.592227
326	0.155584	0.106232	0	0.0470052	0.103472		326	0	0.236117	0.417546	0.730806	0.772054	0.576094
327	0.141816	0.0430489	0	0.0903859	0.117259		327	0	0.226193	0.356187	0.62163	0.700823	0.501591
328	0.143408	0.0782461	0	0.0660508	0.116955		328	0	0.196061	0.466018	0.820725	0.861091	0.554868
329	0.144092	0.103143	0	0.0526558	0.113155		329	0	0.149112	0.367524	0.716101	0.754705	0.467569
330	0.162361	0.0619635	0	0.044867	0.193513		330	0	0.521104	0.905703	1	0.871003	0.370605
331	0.0417764	0.0944607	0	0.145779	0.199718		331	0	0.470765	0.859402	0.91975	0.837048	0.368866
332	0.142723	0.0949407	0	0.0293408	0.0356485		332	0	0.448511	0.803368	0.840122	0.762498	0.322347
333	0.0690701	0.0262845	0	0.0222208	0.0580863		333	0	0.469846	0.8542	0.951417	0.840036	0.369206
334	0.0277957	0.0267867	0	0.0519391	0.0956651		334	0	0.406064	0.787901	0.854363	0.762132	0.323706
335	0.061483	0.042855	0	0.115152	0.142091		335	0	0.370089	0.662143	0.859036	0.852764	0.616418
336	0.0811239	0.0440238	0	0.0405535	0.0922637		336	0	0.334716	0.625478	0.788765	0.79226	0.588397
337	0.153395	0.0923099	0	0.0709322	0.104861		337	0	0.292011	0.549504	0.730135	0.715743	0.519532
338	0.148133	0.0877513	0	0.0940387	0.172161		338	0	0.343056	0.619073	0.856314	0.861664	0.560033
339	0.111103	0.0552132	0	0.0508455	0.0969204		339	0	0.271156	0.531238	0.786753	0.781913	0.487632
340	0.0839807	0.0469467	0	0.0526572	0.0929798		340	0	0.278228	0.727369	0.970569	0.957304	0.592445
341	0.119565	0.0787408	0	0.0375422	0.0628681		341	0	0.250948	0.580659	0.771483	0.772417	0.536105
342	0.163681	0.0788557	0	0.0733778	0.153358		342	0	0.240099	0.454083	0.566882	0.5187	0.367581
343	0.11837	0.0654549	0	0.0667118	0.0870557		343	0	0.342516	0.768673	0.993833	0.909813	0.463999
344	0.0910227	0.0377707	0	0.0468536	0.105162		344	0	0.320115	0.645845	0.820654	0.661015	0.305535
345	0.0557211	0.0489444	0	0.0703197	0.1089		345	0	0.380637	0.586022	0.787	0.839889	0.584812
346	0.129578	0.0870069	0	0.0463514	0.0579919		346	0	0.356836	0.550882	0.702469	0.75034	0.502397
347	0.137345	0.0787399	0	0.0837171	0.131791		347	0	0.2525	0.402226	0.607272	0.656104	0.432433
348	0.0667474	0.0765374	0	0.0443181	0.0453576		348	0	0.316353	0.536236	0.829093	0.861517	0.606222
349	0.0935522	0.0407437	0	0.0195244	0.0268907		349	0	0.237403	0.471972	0.785711	0.784536	0.540544
350	0.0651212	0.0285157	0	0.0475833	0.106145		350	0	0.28448	0.89095	0.887816	0.607832	0.354723
351	0.0625796	0.0110551	0	0.0598574	0.0915623		351	0	0.31268	0.792549	0.898131	0.493683	0.300693
352	0.0171957	0.0086838	0	0.0141422	0.0449087		352	0	0.244675	0.588059	0.749727	0.392648	0.222155
353	0.107236	0.0622334	0	0.0730714	0.161217		353	0	0.237558	0.830668	0.805993	0.631668	0.357461
354	0.17621	0.11375	0	0.0506387	0.0615068		354	0	0.173594	0.659331	0.709014	0.525687	0.265571
355	0.155216	0.0544308	0	0.0547789	0.155117		355	0	0.583983	0.876219	0.851796	0.825242	0.394705
356	0.0427766	0.0537814	0	0.115908	0.169398		356	0	0.547525	0.881925	0.888701	0.863328	0.441271
357	0.200253	0.115971	0	0.0525374	0.111388		357	0	0.445929	0.756119	0.763493	0.753102	0.394057
358	0.177285	0.0790364	0	0.0548062	0.145447		358	0	0.505061	0.742745	0.685841	0.738945	0.360145
359	0.0872193	0.0810724	0	0.0998121	0.140513		359	0	0.437678	0.638207	0.583983	0.691611	0.315581
360	0.0248079	0.0485412	0	0.0717623	0.121352		360	0	0.47508	0.793015	0.969256	0.969336	0.676154
361	0.0794731	0.0671193	0	0.0424089	0.108304		361	0	0.493238	0.806366	0.941697	0.880276	0.617189
362	0.0912184	0.0605036	0	0.0686309	0.122664		362	0	0.448868	0.740457	0.824601	0.756029	0.497125
363	0.0920544	0.0949831	0	0.106069	0.126885		363	0	0.401687	0.724842	0.929999	0.974139	0.639178
364	0.0279299	0.0402757	0	0.0322054	0.029938		364	0	0.338186	0.639976	0.860399	0.892628	0.548761
365	0.0559496	0.0310844	0	0.0280418	0.0492675		365	0	0.404278	0.904892	1	0.862039	0.554673
366	0.149626	0.077704	0	0.0600812	0.117562		366	0	0.339056	0.91263	0.986782	0.882819	0.542868
367	0.0885653	0.051633	0	0.0581712	0.0961842		367	0	0.303999	0.877845	0.936946	0.852453	0.507716
368	0.148335	0.0912426	0	0.0830021	0.0977791		368	0	0.404109	0.859498	0.956211	0.813413	0.534232
369	0.0555047	0.010318	0	0.0500306	0.0961532		369	0	0.334302	0.82627	0.925382	0.801759	0.504714
370	0.069102	0.0554373	0	0.0432426	0.0537366		370	0	0.668849	0.992108	0.982776	0.839163	0.456176
371	0.139455	0.0911518	0	0.0468305	0.0861205		371	0	0.605175	0.915043	0.939753	0.822008	0.459526
372	0.0456278	0.0176245	0	0.0144197	0.0770813		372	0	0.554395	0.794134	0.812363	0.72932	0.425241
373	0.0354169	0.0302092	0	0.102885	0.149324		373	0	0.696011	0.947275	0.882298	0.745116	0.384235
374	0.239716	0.0920406	0	0.0461921	0.148355		374	0	0.6575	0.878833	0.767767	0.669185	0.339438
375	0.0454203	0.0217844	0	0.0589971	0.0999219		375	0	0.370135	0.718595	0.897532	0.986183	0.798109
376	0.0557115	0.0466178	0	0.105686	0.169879		376	0	0.296521	0.633145	0.848405	0.968948	0.835585
377	0.0872648	0.0403726	0	0.0289455	0.0741534		377	0	0.173475	0.4937	0.681674	0.7826	0.691522
378	0.0576635	0.0105766	0	0.0377246	0.0808336		378	0	0.385865	0.709715	0.883291	0.931632	0.70203
379	0.0287382	0.0370481	0	0.0506311	0.0663423		379	0	0.37448	0.597551	0.797205	0.816594	0.608057
380	0.0858207	0.0442655	0	0.0400131	0.0398069		380	0	0.558147	0.819134	0.996025	0.61995	0.333034
381	0.0765587	0.0248087	0	0.0235454	0.0653989		381	0	0.55944	0.793061	0.980751	0.613978	0.289128
382	0.106349	0.0467733	0	0.0333636	0.0845251		382	0	0.554829	0.751675	0.905443	0.582429	0.265738
383	0.0606871	0.0461334	0	0.0284131	0.0693068		383	0	0.547662	0.799912	0.914073	0.568217	0.321186
384	0.105123	0.0580401	0	0.0339251	0.0818671		384	0	0.542988	0.764392	0.835114	0.549686	0.27878
385	0.109139	0.0570803	0	0.0467577	0.0949877		385	0	0.320455	0.467059	0.884006	0.826721	0.539854
386	0.124269	0.0744408	0	0.0530562	0.0818506		386	0	0.359009	0.419988	0.744413	0.7396	0.464793
387	0.165998	0.0876466	0	0.0904596	0.129464		387	0	0.342705	0.371152	0.583551	0.599658	0.312964
388	0.115009	0.0614885	0	0.0397335	0.0926348		388	0	0.235965	0.509208	0.891346	0.794557	0.538852
389	0.0712466	0.0276248	0	0.120105	0.194723		389	0	0.149974	0.429742	0.722336	0.623385	0.437419
390	0.145527	0.0743154	0	0.04116	0.0721121		390	0	0.72611	0.852538	0.902646	0.434751	0.278999
391	0.111016	0.0502504	0	0.0633048	0.148303		391	0	0.714948	0.869242	0.911986	0.394157	0.259802
392	0.0888413	0.0747052	0	0.0955359	0.116189		392	0	0.632623	0.789364	0.819878	0.277327	0.180109
393	0.141758	0.0798925	0	0.00651732	0.0553861		393	0	0.649766	0.783562	0.786568	0.366643	0.232609
394	0.0479	0.0247116	0	0.0385876	0.0837662		394	0	0.555326	0.695213	0.685861	0.288729	0.219526
395	0.0513239	0.0582932	0	0.0731788	0.112561		395	0	0.195357	0.417387	0.92742	1	0.894726
396	0.0633352	0.0475793	0	0.0601412	0.106017		396	0	0.185208	0.377125	0.830713	0.954087	0.853123
397	0.0731802	0.0615379	0	0.0296408	0.0774304		397	0	0.158429	0.285344	0.676121	0.83775	0.689602
398	0.0720047	0.0567593	0	0.0704233	0.115635		398	0	0.177853	0.368069	0.875633	0.946109	0.81765
399	0.113063	0.0552913	0	0.0193832	0.0850824		399	0	0.146912	0.298489	0.757522	0.846605	0.725528
400	0.0511019	0.0143836	0	0.0195603	0.0704337		400	0	0.59916	0.873625	1	0.871732	0.381198
401	0.107804	0.0994734	0	0.0424503	0.0922861		401	0	0.574489	0.839028	0.966464	0.859478	0.374452
402	0.0767653	0.0396194	0	0.0383517	0.0878332		402	0	0.550427	0.768734	0.882423	0.780902	0.354649
403	0.104503	0.062551	0	0.0596241	0.119387		403	0	0.623712	0.862302	0.965838	0.828966	0.369444
404	0.0916716	0.0390401	0	0.0701339	0.14369		404	0	0.592931	0.793114	0.862053	0.74042	0.329088
405	0.0803753	0.093372	0	0.113936	0.160911		405	0	0.383722	0.943474	1	0.853548	0.443435
406	0.131614	0.0889156	0	0.0590968	0.0516942		406	0	0.380987	0.846597	0.94268	0.812868	0.418368
407	0.101875	0.0474177	0	0.0758597	0.135549		407	0	0.368964	0.712642	0.834334	0.71741	0.329957
408	0.281302	0.155825	0	0.0613895	0.110065		408	0	0.39649	0.929542	0.979662	0.818788	0.358582
409	0.153508	0.0741615	0	0.124045	0.242877		409	0	0.355252	0.786998	0.854141	0.705784	0.31962
410	0.14318	0.101362	0	0.10552	0.177868		410	0	0.563577	0.723118	0.804529	0.800245	0.54068
411	0.208091	0.122915	0	0.128348	0.159113		411	0	0.511605	0.723038	0.716056	0.746431	0.477789
412	0.214745	0.0904173	0	0.0934308	0.2508		412	0	0.425922	0.654802	0.658327	0.70229	0.447153
413	0.105917	0.10745	0	0.182108	0.276179		413	0	0.553346	0.682735	0.842324	0.828842	0.571771
414	0.148455	0.0888524	0	0.0846646	0.0991249		414	0	0.500275	0.604674	0.802814	0.784447	0.545143
415	0.178251	0.0855955	0	0.0366899	0.12935		415	0	0.669589	0.869655	0.805333	0.610019	0.303146
416	0.115806	0.0461872	0	0.0895342	0.190173		416	0	0.625537	0.855837	0.839732	0.657001	0.34841
417	0.0368339	0.0417967	0	0.0517097	0.0734019		417	0	0.589219	0.777627	0.765425	0.6021	0.336593
418	0.0628146	0.0436256	0	0.0462832	0.0756535		418	0	0.63507	0.804763	0.711323	0.490053	0.265886
419	0.0998129	0.0479387	0	0.0467045	0.0937651		419	0	0.604911	0.707656	0.616188	0.399604	0.227539
420	0.127429	0.0962956	0	0.0850144	0.096576		420	0	0.62511	0.805406	0.717745	0.253893	0.323526
421	0.122563	0.0577574	0	0.0740608	0.112621		421	0	0.599496	0.781172	0.706255	0.251063	0.302265
422	0.300207	0.128848	0	0.0627611	0.188147		422	0	0.568976	0.726942	0.619824	0.206818	0.269538
423	0.0924294	0.0787165	0	0.174434	0.239599		423	0	0.60617	0.771884	0.653219	0.244186	0.344824
424	0.156983	0.0890948	0	0.0483932	0.0940513		424	0	0.55867	0.715112	0.53808	0.227642	0.33259
425	0.0990849	0.0527715	0	0.0714363	0.148736		425	0	0.421185	0.748367	0.962338	0.911048	0.662937
426	0.0590733	0.0606065	0	0.135048	0.18297		426	0	0.394008	0.740791	0.932823	0.880061	0.620784
427	0.144146	0.096681	0	0.0596798	0.0509192		427	0	0.320933	0.68621	0.840906	0.833173	0.542775
428	0.110833	0.0503232	0	0.0218737	0.0662623		428	0	0.393806	0.725582	0.969348	0.926739	0.733302
429	0.0784482	0.0390661	0	0.0567045	0.120016		429	0	0.333928	0.6559	0.896259	0.905243	0.72467
430	0.137078	0.07045	0	0.0690402	0.0797384		430	0	0.407468	0.624959	0.733765	0.787554	0.573538
431	0.148564	0.0978621	0	0.0804905	0.146251		431	0	0.371084	0.647652	0.723681	0.703955	0.527726
432	0.19658	0.0952666	0	0.0720587	0.121732		432	0	0.276244	0.52867	0.655693	0.625411	0.478229
433	0.0913426	0.0421538	0	0.0256642	0.0620576		433	0	0.303424	0.516526	0.750118	0.816288	0.588503
434	0.0423845	0.0279818	0	0.034881	0.0640477		434	0	0.205544	0.406813	0.665868	0.711818	0.508987
435	0.0277675	0.011545	0	0.0404843	0.0477668		435	0	0.383537	0.824186	1	0.904904	0.538466
436	0.0762953	0.0366122	0	0.0147437	0.0473203		436	0	0.330526	0.759772	0.95233	0.91484	0.577582
437	0.0956717	0.0412161	0	0.0616641	0.122683		437	0	0.287698	0.656523	0.861007	0.858581	0.560201
438	0.0242899	0.0126177	0	0.0210165	0.0499065		438	0	0.411296	0.823476	0.974681	0.845328	0.437697
439	0.0931019	0.0535868	0	0.0468695	0.115281		439	0	0.376941	0.756804	0.902271	0.781351	0.380431
440	0.0194685	0.0247679	0	0.0503048	0.0688396		440	0	0.464719	0.937051	0.901067	0.755406	0.341206
441	0.0433637	0.00718167	0	0.0404695	0.0756966		441	0	0.400623	0.901593	0.849849	0.723095	0.363524
442	0.0846187	0.076955	0	0.0461956	0.0514111		442	0	0.372352	0.836923	0.788318	0.611409	0.351345
443	0.0809322	0.0539752	0	0.0197664	0.0641601		443	0	0.458642	0.889467	0.844849	0.681577	0.3144
444	0.128211	0.0553091	0	0.0527265	0.104064		444	0	0.380199	0.803102	0.75238	0.591582	0.307548
445	0.0374003	0.0542385	0	0.0874488	0.0953986		445	0	0.375427	0.650777	0.939237	0.834135	0.726786
446	0.108742	0.0589587	0	0.0121983	0.0163195		446	0	0.366342	0.626749	0.896126	0.791493	0.691164
447	0.0726074	0.0194021	0	0.049513	0.11182		447	0	0.356667	0.571139	0.77912	0.73833	0.62356
448	0.0887209	0.0841945	0	0.0699573	0.0958837		448	0	0.351736	0.608144	0.909059	0.843078	0.727911
449	0.112234	0.0617954	0	0.0530446	0.0701424		449	0	0.335375	0.566209	0.857852	0.783146	0.658271
450	0.191073	0.0511166	0	0.0560236	0.159347		450	0	0.497146	0.82813	0.884563	0.614854	0.32083
451	0.0471687	0.0308214	0	0.0458456	0.121532		451	0	0.489963	0.914082	0.874881	0.599953	0.287229
452	0.0933117	0.0535428	0	0.0427256	0.106286		452	0	0.432036	0.874567	0.80149	0.525725	0.23041
453	0.068131	0.0718114	0	0.0727583	0.0768152		453	0	0.460724	0.786182	0.782976	0.570497	0.281996
454	0.104044	0.0449411	0	0.00386974	0.0468646		454	0	0.376019	0.717514	0.664958	0.475757	0.225217
455	0.0593924	0.0174631	0	0.0532632	0.0956126		455	0	0.690132	0.857628	0.844647	0.426008	0.238853
456	0.0695738	0.0523393	0	0.0613584	0.104412		456	0	0.670181	0.838108	0.8667	0.405334	0.245007
457	0.0676404	0.0486938	0	0.0442081	0.0661214		457	0	0.611724	0.798753	0.848391	0.401814	0.276557
458	0.0756128	0.0653416	0	0.0549195	0.0651353		458	0	0.680025	0.84828	0.83806	0.448201	0.266264
459	0.0692651	0.0321219	0	0.0426441	0.06727		459	0	0.638652	0.807783	0.810004	0.440713	0.282187
460	0.107047	0.0697833	0	0.0498358	0.0161354		460	0	0.60094	0.847467	0.819162	0.612415	0.229625
461	0.0796168	0.0313318	0	0.0295838	0.0774029		461	0	0.6278	0.900934	0.888036	0.712282	0.22144
462	0.229782	0.121514	0	0.0630122	0.0725476		462	0	0.49996	0.740689	0.733187	0.578896	0.20512
463	0.175315	0.0683694	0	0.0651824	0.253038		463	0	0.496157	0.723865	0.661624	0.457044	0.267606
464	0.106526	0.109067	0	0.127607	0.205431		464	0	0.413786	0.62519	0.540814	0.353798	0.204881
465	0.162365	0.0788894	0	0.0560081	0.11786		465	0	0.29577	0.629421	0.911418	0.894591	0.543043
466	0.0882156	0.0578472	0	0.0787545	0.144294		466	0	0.265878	0.517607	0.746726	0.799303	0.523957
467	0.0516185	0.0481255	0	0.0561747	0.0639663		467	0	0.263972	0.474289	0.621061	0.634804	0.429987
468	0.131181	0.0541065	0	0.0660459	0.126698		468	0	0.310266	0.650191	0.901895	0.827407	0.474678
469	0.133656	0.0481968	0	0.0337608	0.0971496		469	0	0.292557	0.590171	0.77382	0.705053	0.417974
470	0.0501389	0.0580433	0	0.0877473	0.110727		470	0	0.477451	0.766682	0.988706	0.775974	0.499106
471	0.0780429	0.044852	0	0.0607646	0.100669		471	0	0.464955	0.733906	0.937051	0.774348	0.4769
472	0.0884202	0.0277066	0	0.0313372	0.0655489		472	0	0.448245	0.673836	0.867357	0.746856	0.46793
473	0.12087	0.0717918	0	0.0565937	0.0944466		473	0	0.460745	0.709461	0.981106	0.757688	0.502648
474	0.105263	0.0368051	0	0.0553332	0.127349		474	0	0.408209	0.636649	0.865661	0.715027	0.487337
475	0.0303779	0.0228837	0	0.0430645	0.0591499		475	0	0.539087	0.85571	0.986375	0.847558	0.397186
476	0.0496748	0.0244828	0	0.0322452	0.0739222		476	0	0.543848	0.861697	0.980828	0.819868	0.38257
477	0.149018	0.0693839	0	0.0467544	0.106623		477	0	0.438627	0.784916	0.882324	0.767479	0.363655
478	0.0615268	0.0411353	0	0.101809	0.168372		478	0	0.448006	0.800736	0.902383	0.84613	0.395933
479	0.208116	0.0859065	0	0.0644895	0.105613		479	0	0.38875	0.703137	0.801806	0.766015	0.367049
480	0.0914326	0.0512359	0	0.0362904	0.0721493		480	0	0.396913	0.717313	0.998571	0.941295	0.621296
481	0.0622889	0.054425	0	0.081296	0.113021		481	0	0.364536	0.700255	0.968024	0.899224	0.577266
482	0.0826602	0.0463017	0	0.0421492	0.0656182		482	0	0.312292	0.634727	0.868154	0.809958	0.515934
483	0.0928649	0.0595531	0	0.0431353	0.0954543		483	0	0.371819	0.708062	0.968231	0.900526	0.582548
484	0.12518	0.0726276	0	0.0502669	0.0789454		484	0	0.307075	0.63827	0.868543	0.799022	0.520075
485	0.136309	0.0558745	0	0.0336744	0.0542111		485	0	0.362432	0.929005	0.970874	0.780805	0.338372
486	0.126514	0.0527812	0	0.0312492	0.0959887		486	0	0.292404	0.8929	0.976608	0.771301	0.323824
487	0.0179071	0.0413384	0	0.0977698	0.158055		487	0	0.24147	0.783174	0.902849	0.714623	0.270423
488	0.144102	0.0781605	0	0.0581676	0.102634		488	0	0.3758	0.897321	0.940252	0.718903	0.310479
489	0.109782	0.0438671	0	0.0255617	0.0614827		489	0	0.326149	0.809771	0.859255	0.637315	0.24937
490	0.0943184	0.0487157	0	0.0463698	0.0837383		490	0	0.506695	0.910088	0.850849	0.497367	0.282927
491	0.0758501	0.0517156	0	0.100761	0.129443		491	0	0.441291	0.86936	0.856241	0.490141	0.299802
492	0.0642167	0.0554195	0	0.0522663	0.0616555		492	0	0.424644	0.778879	0.759664	0.407482	0.240932
493	0.137416	0.0750817	0	0.0278206	0.0261392		493	0	0.563725	0.877958	0.771079	0.411754	0.215545
494	0.0525335	0.0051808	0	0.0312928	0.104647		494	0	0.488229	0.756223	0.634841	0.313262	0.190424
495	0.0902172	0.0596047	0	0.0221575	0.0291764
496	0.0565223	0.0329994	0	0.0212869	0.050898
497	0.0523901	0.0197588	0	0.0186993	0.046258
498	0.0283606	0.0304947	0	0.0520362	0.0998626
499	0.106549	0.0865682	0	0.0339019	0.047243
500	0.0936708	0.0354718	0	0.0251249	0.0949069
501	0.0324723	0.0258854	0	0.0490782	0.0954591
502	0.0385715	0.0375641	0	0.0903848	0.142878
503	0.111174	0.0753759	0	0.0238658	0.05833
504	0.0552379	0.0222768	0	0.0289996	0.0578104
505	0.0720021	0.0421491	0	0.073565	0.116667
506	0.176691	0.100808	0	0.047311	0.0364982
507	0.12612	0.0323238	0	0.0434744	0.146482
508	0.0498505	0.0436183	0	0.0446182	0.0537923
509	0.0775608	0.0408918	0	0.0101428	0.0351156
510	0.0701457	0.0552486	0	0.0815335	0.128709
511	0.122059	0.0693855	0	0.0591278	0.110354
512	0.0414755	0.0402759	0	0.0790231	0.103569
513	0.0699527	0.0448673	0	0.0664501	0.11106
514	0.0543726	0.0446825	0	0.0512899	0.0754144
515	0.0919885	0.0345571	0	0.0119047	0.0400632
516	0.152426	0.101774	0	0.0944052	0.101304
517	0.246217	0.126441	0	0.0220514	0.201201
518	0.113289	0.0161406	0	0.101413	0.207361
519	0.130442	0.111857	0	0.0876212	0.0816874
520	0.148676	0.0755745	0	0.027052	0.0707377
521	0.120244	0.0529539	0	0.0635144	0.140932
522	0.071593	0.0196074	0	0.0182211	0.0640225
523	0.0402364	0.0430668	0	0.0476065	0.0624321
524	0.0973394	0.0522171	0	0.0579511	0.0701742
525	0.0887199	0.0536332	0	0.0609725	0.0871416
526	0.142093	0.0924889	0	0.0572748	0.0805203
527	0.0821495	0.0610074	0	0.0920069	0.133555
528	0.114731	0.0469224	0	0.0198181	0.0644272
529	0.115545	0.0719889	0	0.0487595	0.102191
530	0.0941575	0.0564307	0	0.056285	0.10722
531	0.13091	0.0864854	0	0.048249	0.0913949
532	0.0307523	0.015443	0	0.0654407	0.102073
533	0.145138	0.0832129	0	0.0271185	0.0298627
534	0.12475	0.0653161	0	0.063453	0.0854765
535	0.124089	0.0752787	0	0.0652219	0.0888321
536	0.13957	0.0885532	0	0.0545296	0.062298
537	0.126167	0.0344263	0	0.0237854	0.0604204
538	0.0552864	0.0169583	0	0.00929315	0.0157651
539	0.084753	0.0400199	0	0.0301639	0.0520453
540	0.103321	0.0647827	0	0.0574856	0.0966423
541	0.138235	0.0660668	0	0.0499313	0.0989017
542	0.0711684	0.0892936	0	0.0676036	0.0817895
543	0.121751	0.0523068	0	0.0623622	0.129464
544	0.0906108	0.056165	0	0.0314699	0.0732571
545	0.0708302	0.0307372	0	0.0624665	0.111103
546	0.0136673	0.00960551	0	0.0324302	0.0450365
547	0.0666706	0.028626	0	0.00952224	0.0129243
548	0.0603044	0.0328416	0	0.00968435	0.0252501
549	0.0194413	0.0268778	0	0.0255107	0.0275975
550	0.0944343	0.0312121	0	0.00880459	0.0193206
551	0.0624083	0.0314441	0	0.00522011	0.0242088
552	0.0318973	0.0842338	0	0.129423	0.20076
553	0.0881983	0.0587528	0	0.0622726	0.074232
554	0.0916652	0.0450359	0	0.0437764	0.0686416
555	0.105959	0.057842	0	0.0474568	0.0868561
556	0.0926517	0.0606756	0	0.0730119	0.11134
557	0.214729	0.0600925	0	0.0574056	0.199001
558	0.156826	0.0810914	0	0.0293767	0.0591154
559	0.0871662	0.0501507	0	0.0474977	0.0908551
560	0.117137	0.108965	0	0.0950071	0.126701
561	0.174313	0.103386	0	0.0542477	0.101128
562	0.132697	0.0445402	0	0.0840593	0.158758
563	0.0795393	0.0640838	0	0.090749	0.110719
564	0.0338773	0.0183401	0	0.0465373	0.1057
565	0.0279123	0.0472595	0	0.0575078	0.0790347
566	0.0795749	0.0436123	0	0.0370992	0.0719785
567	0.100691	0.0772973	0	0.0581248	0.107589
568	0.103483	0.0794832	0	0.065219	0.0690867
569	0.0951693	0.0241364	0	0.0302309	0.0882135
570	0.073764	0.0417232	0	0.075369	0.126424
571	0.0922307	0.0343841	0	0.0165979	0.0493242
572	0.0505185	0.0344107	0	0.0176809	0.0277941
573	0.0529439	0.0191848	0	0.0333826	0.0892072
574	0.116934	0.0689541	0	0.0164583	0.0859529
575	0.0586431	0.0201871	0	0.0346761	0.072846
576	0.117503	0.0678251	0	0.0609226	0.122246
577	0.119404	0.0826978	0	0.0545599	0.104743
578	0.0776931	0.0620462	0	0.0939619	0.140345
579	0.0437476	0.0504265	0	0.0448694	0.0354305
580	0.0806689	0.0459759	0	0.0478934	0.0744137
581	0.116907	0.0564039	0	0.0632394	0.134978
582	0.0685318	0.0227834	0	0.0486984	0.115726
583	0.108619	0.0817864	0	0.0746767	0.122494
584	0.0921197	0.0366872	0	0.0695719	0.0991005
585	0.0997595	0.0789826	0	0.0742787	0.100749
586	0.122282	0.0924307	0	0.0942746	0.108755
587	0.141391	0.0793213	0	0.0442133	0.103718
588	0.0886684	0.0448933	0	0.0250171	0.0772091
589	0.11498	0.106335	0	0.0903403	0.0722401
590	0.139789	0.0615454	0	0.00802353	0.0852137
591	0.0842011	0.0107873	0	0.0556206	0.142871
592	0.102445	0.064512	0	0.0795659	0.132392
593	0.088309	0.0675225	0	0.0674357	0.0847876

## Sheet: Fig S9c
	MSE-total	MSE-1	MSE-2	kdidx	cftype
0	0.606778	0.261483	0.262839	high_idx	1st
1	0.606571	0.262201	0.262425	high_idx	1st
2	0.630354	0.2554	0.275727	high_idx	1st
3	0.595713	0.252968	0.260969	high_idx	1st
4	0.615226	0.260752	0.268174	high_idx	1st
5	0.609838	0.25765	0.267856	high_idx	1st
6	0.611314	0.262582	0.265127	high_idx	1st
7	0.616068	0.264481	0.267329	high_idx	1st
8	0.606818	0.256131	0.266552	high_idx	1st
9	0.609682	0.260009	0.265736	high_idx	1st
10	0.644299	0.280249	0.268105	high_idx	1st
11	0.580173	0.238134	0.260087	high_idx	1st
12	0.613237	0.249872	0.273404	high_idx	1st
13	0.609758	0.259656	0.266653	high_idx	1st
14	0.608844	0.259685	0.26551	high_idx	1st
15	0.594948	0.250584	0.261749	high_idx	1st
16	0.609486	0.260452	0.265604	high_idx	1st
17	0.608874	0.257452	0.266954	high_idx	1st
18	0.609138	0.245337	0.274936	high_idx	1st
19	0.610547	0.26205	0.26514	high_idx	1st
20	0.597653	0.253673	0.261852	high_idx	1st
21	0.546014	0.217037	0.249502	high_idx	1st
22	0.614756	0.267506	0.264555	high_idx	1st
23	0.602502	0.257277	0.262875	high_idx	1st
24	0.612544	0.25552	0.271393	high_idx	1st
25	0.607709	0.258806	0.265389	high_idx	1st
26	0.610736	0.261621	0.265424	high_idx	1st
27	0.615418	0.26368	0.267116	high_idx	1st
28	0.61079	0.262637	0.26485	high_idx	1st
29	0.609205	0.26079	0.264925	high_idx	1st
30	0.608207	0.260838	0.264519	high_idx	1st
31	0.609727	0.26192	0.264913	high_idx	1st
32	0.605481	0.261617	0.261848	high_idx	1st
33	0.606302	0.255535	0.266249	high_idx	1st
34	0.604289	0.25534	0.265396	high_idx	1st
35	0.615544	0.265782	0.266161	high_idx	1st
36	0.610224	0.262253	0.265095	high_idx	1st
37	0.605604	0.256522	0.265852	high_idx	1st
38	0.611687	0.257476	0.268812	high_idx	1st
39	0.609826	0.261515	0.265165	high_idx	1st
40	0.609869	0.262574	0.263883	high_idx	1st
41	0.593181	0.252197	0.259184	high_idx	1st
42	0.589038	0.251704	0.256908	high_idx	1st
43	0.616435	0.258742	0.271045	high_idx	1st
44	0.588916	0.252316	0.256354	high_idx	1st
45	0.667515	0.284014	0.27484	high_idx	1st
46	0.614256	0.254787	0.271019	high_idx	1st
47	0.612272	0.265157	0.264554	high_idx	1st
48	0.614348	0.256838	0.270432	high_idx	1st
49	0.608778	0.252953	0.269979	high_idx	1st
50	0.575105	0.225634	0.264529	high_idx	1st
51	0.612897	0.262966	0.266293	high_idx	1st
52	0.548248	0.214347	0.252299	high_idx	1st
53	0.599511	0.248584	0.266838	high_idx	1st
54	0.612071	0.25831	0.269164	high_idx	1st
55	0.611219	0.256715	0.269624	high_idx	1st
56	0.598918	0.253126	0.263138	high_idx	1st
57	0.605305	0.262587	0.261122	high_idx	1st
58	0.594745	0.251162	0.260943	high_idx	1st
59	0.590298	0.243077	0.262258	high_idx	1st
60	0.60929	0.263742	0.262501	high_idx	1st
61	0.611789	0.260316	0.26687	high_idx	1st
62	0.608169	0.25714	0.266922	high_idx	1st
63	0.599695	0.251262	0.264165	high_idx	1st
64	0.615555	0.257464	0.270359	high_idx	1st
65	0.646528	0.2556	0.292223	high_idx	1st
66	0.599861	0.254358	0.263241	high_idx	1st
67	0.61227	0.265241	0.264147	high_idx	1st
68	0.611531	0.264574	0.264219	high_idx	1st
69	0.606404	0.260736	0.262826	high_idx	1st
70	0.608253	0.258318	0.266175	high_idx	1st
71	0.599283	0.255582	0.26193	high_idx	1st
72	0.599473	0.254599	0.262526	high_idx	1st
73	0.613134	0.262982	0.266247	high_idx	1st
74	0.610733	0.262466	0.265159	high_idx	1st
75	0.609404	0.258669	0.266733	high_idx	1st
76	0.6463	0.26369	0.290068	high_idx	1st
77	0.610072	0.262691	0.264674	high_idx	1st
78	0.607867	0.258627	0.265786	high_idx	1st
79	0.60292	0.254997	0.26444	high_idx	1st
80	0.610187	0.268106	0.260431	high_idx	1st
81	0.605579	0.258366	0.263899	high_idx	1st
82	0.607016	0.259727	0.264471	high_idx	1st
83	0.606016	0.259795	0.263728	high_idx	1st
84	0.609857	0.26196	0.264938	high_idx	1st
85	0.610722	0.263531	0.263899	high_idx	1st
86	0.603528	0.25228	0.267255	high_idx	1st
87	0.610555	0.262237	0.264865	high_idx	1st
88	0.610483	0.264185	0.263598	high_idx	1st
89	0.602904	0.258361	0.26178	high_idx	1st
90	0.608041	0.260155	0.264368	high_idx	1st
91	0.683716	0.277082	0.293936	high_idx	1st
92	0.560505	0.218501	0.259728	high_idx	1st
93	0.605807	0.258326	0.264624	high_idx	1st
94	0.61641	0.264498	0.267342	high_idx	1st
95	0.607315	0.259712	0.264715	high_idx	1st
96	0.606195	0.258491	0.264786	high_idx	1st
97	0.602079	0.251614	0.266368	high_idx	1st
98	0.609396	0.261428	0.265017	high_idx	1st
99	0.614498	0.263135	0.267345	high_idx	1st
100	0.154874	0.0112189	0.0976559	low_idx	1st
101	0.229565	0.0152102	0.169379	low_idx	1st
102	0.212306	0.0135659	0.143834	low_idx	1st
103	0.248028	0.0151954	0.181635	low_idx	1st
104	0.147276	0.0270587	0.072195	low_idx	1st
105	0.130697	0.0128011	0.0725836	low_idx	1st
106	0.139594	0.0140251	0.0833253	low_idx	1st
107	0.250866	0.0232533	0.175518	low_idx	1st
108	0.153138	0.021602	0.0934733	low_idx	1st
109	0.199151	0.0297791	0.128143	low_idx	1st
110	0.184847	0.00862352	0.131107	low_idx	1st
111	0.179918	0.0289108	0.112507	low_idx	1st
112	0.110727	0.00898971	0.0554074	low_idx	1st
113	0.161294	0.0260126	0.091037	low_idx	1st
114	0.183745	0.0251332	0.114717	low_idx	1st
115	0.199866	0.0232477	0.128555	low_idx	1st
116	0.246837	0.0279799	0.165363	low_idx	1st
117	0.166079	0.0200477	0.0987595	low_idx	1st
118	0.189359	0.0236637	0.117882	low_idx	1st
119	0.174776	0.0244175	0.0916384	low_idx	1st
120	0.137788	0.0237459	0.0697017	low_idx	1st
121	0.237806	0.0288243	0.156377	low_idx	1st
122	0.286741	0.0225594	0.211455	low_idx	1st
123	0.170699	0.0172656	0.107365	low_idx	1st
124	0.166691	0.0139758	0.103523	low_idx	1st
125	0.178283	0.0290535	0.107843	low_idx	1st
126	0.274328	0.0334262	0.183695	low_idx	1st
127	0.219101	0.0206715	0.149729	low_idx	1st
128	0.201692	0.0290255	0.128072	low_idx	1st
129	0.148058	0.0151137	0.0874706	low_idx	1st
130	0.138966	0.0132097	0.0825262	low_idx	1st
131	0.171252	0.00980425	0.109543	low_idx	1st
132	0.191826	0.0199738	0.121657	low_idx	1st
133	0.139578	0.0212605	0.0762781	low_idx	1st
134	0.199813	0.0225873	0.130225	low_idx	1st
135	0.195624	0.0203791	0.120131	low_idx	1st
136	0.130818	0.00621878	0.0825432	low_idx	1st
137	0.201381	0.0213386	0.132368	low_idx	1st
138	0.138534	0.0177607	0.0760952	low_idx	1st
139	0.139576	0.0151612	0.07736	low_idx	1st
140	0.132399	0.0127879	0.0739585	low_idx	1st
141	0.0772503	0.0056506	0.0392899	low_idx	1st
142	0.194468	0.0278697	0.108044	low_idx	1st
143	0.144399	0.0106364	0.088875	low_idx	1st
144	0.157944	0.0205552	0.0919822	low_idx	1st
145	0.192137	0.0153098	0.136292	low_idx	1st
146	0.190172	0.0141601	0.12947	low_idx	1st
147	0.197832	0.0127446	0.139616	low_idx	1st
148	0.23381	0.0284255	0.155558	low_idx	1st
149	0.22778	0.0223519	0.15886	low_idx	1st
150	0.131647	0.0229151	0.0636509	low_idx	1st
151	0.158312	0.0197026	0.094568	low_idx	1st
152	0.124609	0.0164431	0.0618259	low_idx	1st
153	0.247521	0.0156075	0.182202	low_idx	1st
154	0.186742	0.0192087	0.121824	low_idx	1st
155	0.181769	0.0144312	0.122444	low_idx	1st
156	0.208437	0.0304661	0.131161	low_idx	1st
157	0.176196	0.0318477	0.105929	low_idx	1st
158	0.153261	0.0209561	0.0852548	low_idx	1st
159	0.192707	0.0301279	0.122149	low_idx	1st
160	0.258835	0.0144568	0.194343	low_idx	1st
161	0.19407	0.0274255	0.107405	low_idx	1st
162	0.272598	0.0353474	0.18629	low_idx	1st
163	0.195989	0.0346903	0.116443	low_idx	1st
164	0.206396	0.0222876	0.140014	low_idx	1st
165	0.13432	0.0127735	0.073964	low_idx	1st
166	0.184756	0.0217743	0.128573	low_idx	1st
167	0.249703	0.0259033	0.166507	low_idx	1st
168	0.138552	0.0207439	0.0598103	low_idx	1st
169	0.213469	0.0240186	0.140527	low_idx	1st
170	0.19075	0.00790957	0.138819	low_idx	1st
171	0.183176	0.0257864	0.112377	low_idx	1st
172	0.205743	0.0206398	0.141856	low_idx	1st
173	0.1734	0.0229626	0.102928	low_idx	1st
174	0.140683	0.0177051	0.0788588	low_idx	1st
175	0.267565	0.0293676	0.180163	low_idx	1st
176	0.188572	0.0138884	0.125472	low_idx	1st
177	0.132365	0.0157509	0.0750726	low_idx	1st
178	0.126607	0.0273415	0.0613039	low_idx	1st
179	0.173266	0.0241256	0.090256	low_idx	1st
180	0.107221	0.00995671	0.0567188	low_idx	1st
181	0.146204	0.0213823	0.0859149	low_idx	1st
182	0.164734	0.0243135	0.0957153	low_idx	1st
183	0.198265	0.0298797	0.128185	low_idx	1st
184	0.286867	0.0187934	0.215293	low_idx	1st
185	0.112522	0.00690989	0.0673691	low_idx	1st
186	0.174364	0.0268422	0.110138	low_idx	1st
187	0.199535	0.0307767	0.110308	low_idx	1st
188	0.181815	0.00982137	0.125958	low_idx	1st
189	0.251962	0.0334648	0.162955	low_idx	1st
190	0.200899	0.0153482	0.141357	low_idx	1st
191	0.202238	0.0155206	0.14149	low_idx	1st
192	0.193426	0.0326995	0.117241	low_idx	1st
193	0.186321	0.0209131	0.125491	low_idx	1st
194	0.173959	0.0260396	0.109683	low_idx	1st
195	0.13446	0.00563428	0.0869383	low_idx	1st
196	0.093287	0.0110781	0.0514643	low_idx	1st
197	0.156298	0.0255144	0.084315	low_idx	1st
198	0.182731	0.0281544	0.11183	low_idx	1st
199	0.187663	0.0125396	0.131819	low_idx	1st
200	0.604846	0.254907	0.261404	random_idx	1st
201	0.437009	0.128649	0.232753	random_idx	1st
202	0.59753	0.249048	0.265223	random_idx	1st
203	0.590535	0.243287	0.263016	random_idx	1st
204	0.581046	0.24823	0.25271	random_idx	1st
205	0.557705	0.228656	0.242186	random_idx	1st
206	0.619083	0.247405	0.248036	random_idx	1st
207	0.389503	0.0881097	0.209441	random_idx	1st
208	0.580558	0.244497	0.248248	random_idx	1st
209	0.560409	0.226099	0.239929	random_idx	1st
210	0.472443	0.15388	0.186126	random_idx	1st
211	0.590793	0.249123	0.260355	random_idx	1st
212	0.86901	0.317211	0.37244	random_idx	1st
213	0.482218	0.135608	0.209832	random_idx	1st
214	0.610014	0.260165	0.266129	random_idx	1st
215	0.588188	0.229224	0.264312	random_idx	1st
216	0.512186	0.179568	0.251863	random_idx	1st
217	0.510301	0.176528	0.242414	random_idx	1st
218	0.588604	0.240241	0.264244	random_idx	1st
219	0.565674	0.216773	0.263948	random_idx	1st
220	0.39982	0.116813	0.199659	random_idx	1st
221	0.479217	0.121257	0.224552	random_idx	1st
222	0.488178	0.188162	0.226947	random_idx	1st
223	0.530137	0.209832	0.235862	random_idx	1st
224	0.560521	0.200896	0.271826	random_idx	1st
225	0.570985	0.235733	0.255302	random_idx	1st
226	0.516156	0.195744	0.238887	random_idx	1st
227	0.589821	0.244533	0.262307	random_idx	1st
228	0.578424	0.210926	0.274198	random_idx	1st
229	0.564285	0.222166	0.260156	random_idx	1st
230	0.416287	0.148918	0.175123	random_idx	1st
231	0.543183	0.218068	0.245688	random_idx	1st
232	0.52834	0.203873	0.246113	random_idx	1st
233	0.398083	0.121412	0.191492	random_idx	1st
234	0.479602	0.149953	0.214807	random_idx	1st
235	0.591197	0.245684	0.262723	random_idx	1st
236	0.579473	0.23109	0.26435	random_idx	1st
237	0.473429	0.0934545	0.244135	random_idx	1st
238	0.580927	0.222277	0.266607	random_idx	1st
239	0.597121	0.249983	0.263122	random_idx	1st
240	0.53947	0.214505	0.246831	random_idx	1st
241	0.596245	0.251335	0.262844	random_idx	1st
242	0.50371	0.202177	0.222155	random_idx	1st
243	0.521554	0.194289	0.233516	random_idx	1st
244	0.562051	0.188672	0.276459	random_idx	1st
245	0.552432	0.209637	0.247569	random_idx	1st
246	0.595572	0.252841	0.261169	random_idx	1st
247	0.500929	0.205209	0.220279	random_idx	1st
248	0.445625	0.148998	0.218054	random_idx	1st
249	0.564152	0.219703	0.260365	random_idx	1st
250	0.513408	0.0829323	0.281492	random_idx	1st
251	0.568756	0.224977	0.260701	random_idx	1st
252	0.504359	0.198133	0.212566	random_idx	1st
253	0.585983	0.240219	0.258596	random_idx	1st
254	0.461589	0.166083	0.22376	random_idx	1st
255	0.421674	0.129587	0.197968	random_idx	1st
256	0.514488	0.185649	0.250997	random_idx	1st
257	0.609541	0.261543	0.264118	random_idx	1st
258	0.646232	0.221509	0.292931	random_idx	1st
259	0.568611	0.223845	0.260507	random_idx	1st
260	0.610429	0.268308	0.260427	random_idx	1st
261	0.467132	0.136086	0.227501	random_idx	1st
262	0.541476	0.202242	0.25355	random_idx	1st
263	0.595385	0.179542	0.325219	random_idx	1st
264	0.567886	0.219069	0.261599	random_idx	1st
265	0.58784	0.24116	0.262941	random_idx	1st
266	0.494212	0.164102	0.231139	random_idx	1st
267	0.608966	0.257202	0.266093	random_idx	1st
268	0.613786	0.258052	0.269728	random_idx	1st
269	0.490132	0.179424	0.226148	random_idx	1st
270	0.594406	0.249163	0.263011	random_idx	1st
271	0.522571	0.198864	0.231719	random_idx	1st
272	0.596236	0.25019	0.26285	random_idx	1st
273	0.397628	0.105245	0.215709	random_idx	1st
274	0.555365	0.223756	0.252232	random_idx	1st
275	0.48273	0.200903	0.207992	random_idx	1st
276	0.603013	0.255178	0.264868	random_idx	1st
277	0.570973	0.223319	0.258606	random_idx	1st
278	0.426868	0.128038	0.211256	random_idx	1st
279	0.613858	0.259929	0.269163	random_idx	1st
280	0.487543	0.100203	0.284048	random_idx	1st
281	0.568589	0.224658	0.26235	random_idx	1st
282	0.529485	0.163904	0.272936	random_idx	1st
283	0.513316	0.186546	0.247505	random_idx	1st
284	0.572768	0.230319	0.260079	random_idx	1st
285	0.59639	0.251427	0.26016	random_idx	1st
286	0.589397	0.249434	0.258711	random_idx	1st
287	0.556976	0.208047	0.261621	random_idx	1st
288	0.588883	0.243996	0.262639	random_idx	1st
289	0.525964	0.210729	0.235891	random_idx	1st
290	0.548858	0.229696	0.229269	random_idx	1st
291	0.553566	0.217413	0.255756	random_idx	1st
292	0.569555	0.235738	0.254422	random_idx	1st
293	0.597109	0.243653	0.266847	random_idx	1st
294	0.424353	0.116897	0.227472	random_idx	1st
295	0.489013	0.154458	0.219105	random_idx	1st
296	0.4657	0.12329	0.215683	random_idx	1st
297	0.507164	0.196567	0.234289	random_idx	1st
298	0.503884	0.168614	0.241995	random_idx	1st
299	0.465331	0.113996	0.251849	random_idx	1st
300	0.61885	0.24712	0.278736	high_idx	add
301	0.614324	0.258926	0.270335	high_idx	add
302	0.639428	0.258231	0.284029	high_idx	add
303	0.609669	0.261119	0.265221	high_idx	add
304	0.596157	0.258641	0.25685	high_idx	add
305	0.618177	0.277758	0.259294	high_idx	add
306	0.620933	0.261746	0.271968	high_idx	add
307	0.612702	0.261882	0.26694	high_idx	add
308	0.637681	0.277932	0.273377	high_idx	add
309	0.594336	0.25037	0.262283	high_idx	add
310	0.612506	0.274701	0.257264	high_idx	add
311	0.636141	0.269701	0.276309	high_idx	add
312	0.63569	0.269822	0.275795	high_idx	add
313	0.610637	0.264186	0.263741	high_idx	add
314	0.607654	0.260652	0.264395	high_idx	add
315	0.605568	0.259357	0.263661	high_idx	add
316	0.61447	0.259643	0.269481	high_idx	add
317	0.578626	0.228401	0.266489	high_idx	add
318	0.627294	0.269637	0.270026	high_idx	add
319	0.615144	0.263253	0.267805	high_idx	add
320	0.613299	0.25909	0.268791	high_idx	add
321	0.589868	0.254439	0.255522	high_idx	add
322	0.612641	0.263852	0.265646	high_idx	add
323	0.636321	0.272955	0.27639	high_idx	add
324	0.616705	0.26179	0.269361	high_idx	add
325	0.608949	0.262649	0.26357	high_idx	add
326	0.580927	0.232054	0.265141	high_idx	add
327	0.621184	0.267919	0.265897	high_idx	add
328	0.613554	0.267263	0.26154	high_idx	add
329	0.611687	0.262846	0.265388	high_idx	add
330	0.610789	0.2667	0.261855	high_idx	add
331	0.60074	0.24186	0.272509	high_idx	add
332	0.627403	0.277514	0.265008	high_idx	add
333	0.615866	0.27024	0.262197	high_idx	add
334	0.618412	0.258588	0.272814	high_idx	add
335	0.619515	0.269087	0.266182	high_idx	add
336	0.611276	0.262463	0.26561	high_idx	add
337	0.597213	0.242237	0.27014	high_idx	add
338	0.621682	0.26281	0.272423	high_idx	add
339	0.608376	0.258302	0.266758	high_idx	add
340	0.639075	0.272718	0.276194	high_idx	add
341	0.612302	0.26555	0.263165	high_idx	add
342	0.619709	0.262148	0.270806	high_idx	add
343	0.596505	0.251241	0.262682	high_idx	add
344	0.610438	0.254401	0.270419	high_idx	add
345	0.5993	0.253588	0.262917	high_idx	add
346	0.617579	0.26349	0.269222	high_idx	add
347	0.627062	0.268158	0.272343	high_idx	add
348	0.686235	0.288805	0.298738	high_idx	add
349	0.604882	0.250842	0.26817	high_idx	add
350	0.615381	0.256747	0.272106	high_idx	add
351	0.607303	0.259835	0.264624	high_idx	add
352	0.61977	0.259378	0.267448	high_idx	add
353	0.624487	0.266843	0.270381	high_idx	add
354	0.630169	0.268084	0.273514	high_idx	add
355	0.610653	0.257209	0.268008	high_idx	add
356	0.643147	0.258641	0.268423	high_idx	add
357	0.649753	0.27985	0.27723	high_idx	add
358	0.611469	0.257948	0.267573	high_idx	add
359	0.614001	0.262805	0.266943	high_idx	add
360	0.612465	0.255928	0.270948	high_idx	add
361	0.729908	0.255499	0.345665	high_idx	add
362	0.576512	0.233843	0.260466	high_idx	add
363	0.613533	0.267531	0.26289	high_idx	add
364	0.621047	0.265782	0.269333	high_idx	add
365	0.620003	0.262786	0.270468	high_idx	add
366	0.6059	0.25729	0.264714	high_idx	add
367	0.628246	0.254813	0.280784	high_idx	add
368	0.608853	0.27232	0.256612	high_idx	add
369	0.605974	0.256616	0.265844	high_idx	add
370	0.620478	0.252645	0.277757	high_idx	add
371	0.604867	0.255031	0.266076	high_idx	add
372	0.628902	0.267116	0.273544	high_idx	add
373	0.605126	0.241706	0.275305	high_idx	add
374	0.617408	0.266233	0.267275	high_idx	add
375	0.611305	0.252146	0.27286	high_idx	add
376	0.621058	0.278935	0.259112	high_idx	add
377	0.609255	0.250409	0.272257	high_idx	add
378	0.602155	0.256304	0.263687	high_idx	add
379	0.609271	0.26543	0.261393	high_idx	add
380	0.602543	0.256723	0.262953	high_idx	add
381	0.608108	0.252961	0.269276	high_idx	add
382	0.603713	0.265239	0.257532	high_idx	add
383	0.618491	0.2648	0.268832	high_idx	add
384	0.622042	0.262782	0.27061	high_idx	add
385	0.601833	0.24795	0.268381	high_idx	add
386	0.612058	0.266305	0.263363	high_idx	add
387	0.609108	0.258832	0.266184	high_idx	add
388	0.610818	0.256692	0.269784	high_idx	add
389	0.604519	0.257405	0.264518	high_idx	add
390	0.642975	0.275857	0.275389	high_idx	add
391	0.63353	0.272992	0.272282	high_idx	add
392	0.613506	0.265655	0.264413	high_idx	add
393	0.610574	0.260877	0.266281	high_idx	add
394	0.612685	0.253239	0.272	high_idx	add
395	0.615452	0.267093	0.264701	high_idx	add
396	0.60947	0.24998	0.273876	high_idx	add
397	0.615171	0.261804	0.26882	high_idx	add
398	0.613021	0.275544	0.256734	high_idx	add
399	0.617983	0.249395	0.278911	high_idx	add
400	0.0776614	0.00785098	0.0401298	low_idx	add
401	0.208314	0.0633724	0.0871018	low_idx	add
402	0.153455	0.0085255	0.0979326	low_idx	add
403	0.153197	0.0095319	0.0893698	low_idx	add
404	0.188278	0.0279646	0.104975	low_idx	add
405	0.232223	0.0680167	0.0954188	low_idx	add
406	0.109914	0.00760323	0.0631961	low_idx	add
407	0.372726	0.0739251	0.201666	low_idx	add
408	0.210085	0.062641	0.0781556	low_idx	add
409	0.177609	0.038938	0.0855265	low_idx	add
410	0.227282	0.0411347	0.126077	low_idx	add
411	0.204261	0.0115997	0.134504	low_idx	add
412	0.294868	0.0518368	0.149556	low_idx	add
413	0.272838	0.0515802	0.140988	low_idx	add
414	0.269324	0.0562839	0.147417	low_idx	add
415	0.289685	0.0651854	0.150179	low_idx	add
416	0.217634	0.0697023	0.0896039	low_idx	add
417	0.172561	0.0377612	0.0826744	low_idx	add
418	0.179779	0.00986637	0.116192	low_idx	add
419	0.205665	0.0607386	0.0839645	low_idx	add
420	0.240225	0.0687754	0.102406	low_idx	add
421	0.251908	0.0327179	0.151105	low_idx	add
422	0.238657	0.0386452	0.132349	low_idx	add
423	0.189427	0.0545843	0.0738959	low_idx	add
424	0.240461	0.0648817	0.101082	low_idx	add
425	0.17993	0.00854719	0.121706	low_idx	add
426	0.163931	0.0328371	0.072529	low_idx	add
427	0.304791	0.0705212	0.161347	low_idx	add
428	0.307651	0.0727679	0.165541	low_idx	add
429	0.197304	0.045233	0.0832167	low_idx	add
430	0.0810744	0.0069125	0.0424591	low_idx	add
431	0.258533	0.0306443	0.157167	low_idx	add
432	0.160561	0.0315232	0.0790471	low_idx	add
433	0.154073	0.00841482	0.10048	low_idx	add
434	0.377516	0.0748491	0.210986	low_idx	add
435	0.300993	0.0546141	0.15359	low_idx	add
436	0.307289	0.0629138	0.167973	low_idx	add
437	0.212899	0.0544463	0.090631	low_idx	add
438	0.145851	0.00737574	0.0858384	low_idx	add
439	0.0920247	0.00907955	0.045794	low_idx	add
440	0.192921	0.0119805	0.126971	low_idx	add
441	0.131939	0.00368131	0.0855638	low_idx	add
442	0.240938	0.0649271	0.0963775	low_idx	add
443	0.0862245	0.00736773	0.0471944	low_idx	add
444	0.353774	0.0724936	0.19284	low_idx	add
445	0.175794	0.0388913	0.0862148	low_idx	add
446	0.32403	0.0642142	0.159969	low_idx	add
447	0.306212	0.0699268	0.164114	low_idx	add
448	0.176964	0.00931676	0.110137	low_idx	add
449	0.196812	0.0111621	0.122801	low_idx	add
450	0.14246	0.00775326	0.0842704	low_idx	add
451	0.212797	0.0621102	0.0782812	low_idx	add
452	0.244305	0.07884	0.105397	low_idx	add
453	0.187679	0.0534801	0.083632	low_idx	add
454	0.265226	0.0645214	0.136753	low_idx	add
455	0.217245	0.0545211	0.0925698	low_idx	add
456	0.29144	0.062666	0.14419	low_idx	add
457	0.118253	0.00699868	0.0698455	low_idx	add
458	0.251781	0.074182	0.0976624	low_idx	add
459	0.269362	0.0609755	0.136332	low_idx	add
460	0.0873711	0.00931001	0.0454485	low_idx	add
461	0.195463	0.00923642	0.125207	low_idx	add
462	0.143615	0.00812479	0.090675	low_idx	add
463	0.0878387	0.00840852	0.0434223	low_idx	add
464	0.0956205	0.00617799	0.0480901	low_idx	add
465	0.315742	0.0785766	0.167643	low_idx	add
466	0.23164	0.0708677	0.102857	low_idx	add
467	0.230824	0.07251	0.101456	low_idx	add
468	0.141864	0.00912802	0.0894629	low_idx	add
469	0.159233	0.00978404	0.0931047	low_idx	add
470	0.111027	0.007545	0.0630764	low_idx	add
471	0.180432	0.0437847	0.079754	low_idx	add
472	0.269699	0.0367659	0.159019	low_idx	add
473	0.230952	0.0678962	0.0922337	low_idx	add
474	0.242834	0.0771449	0.107625	low_idx	add
475	0.129017	0.00583148	0.0826621	low_idx	add
476	0.0985758	0.00832073	0.0570439	low_idx	add
477	0.206051	0.0537657	0.0827435	low_idx	add
478	0.191933	0.00982201	0.123712	low_idx	add
479	0.213109	0.0604299	0.0941224	low_idx	add
480	0.202952	0.0525557	0.088269	low_idx	add
481	0.141124	0.00798139	0.0824442	low_idx	add
482	0.259193	0.0648799	0.130753	low_idx	add
483	0.126939	0.00726759	0.0772669	low_idx	add
484	0.143666	0.00387276	0.0949089	low_idx	add
485	0.306906	0.0617353	0.152587	low_idx	add
486	0.240225	0.0687754	0.102406	low_idx	add
487	0.300541	0.0716476	0.158013	low_idx	add
488	0.244239	0.0429488	0.129605	low_idx	add
489	0.234471	0.0699633	0.0988322	low_idx	add
490	0.231713	0.0412191	0.128308	low_idx	add
491	0.265638	0.0754105	0.109687	low_idx	add
492	0.287919	0.079246	0.143849	low_idx	add
493	0.291651	0.0647161	0.142472	low_idx	add
494	0.105454	0.00900273	0.0592076	low_idx	add
495	0.148966	0.00951107	0.0838013	low_idx	add
496	0.102797	0.00607317	0.0545485	low_idx	add
497	0.30599	0.0543401	0.159092	low_idx	add
498	0.316214	0.0531239	0.169651	low_idx	add
499	0.258986	0.0768389	0.104758	low_idx	add
500	0.430722	0.11976	0.225433	random_idx	add
501	0.575241	0.229036	0.260539	random_idx	add
502	0.514453	0.16012	0.275406	random_idx	add
503	0.552967	0.155717	0.286947	random_idx	add
504	0.569428	0.234188	0.255268	random_idx	add
505	0.60697	0.260321	0.263905	random_idx	add
506	0.606913	0.255704	0.267457	random_idx	add
507	0.648543	0.284775	0.270505	random_idx	add
508	0.601622	0.255786	0.263105	random_idx	add
509	0.598397	0.247028	0.266448	random_idx	add
510	0.554855	0.23179	0.243551	random_idx	add
511	0.582504	0.233003	0.264312	random_idx	add
512	0.54852	0.220971	0.24788	random_idx	add
513	0.462887	0.138992	0.188874	random_idx	add
514	0.510899	0.201731	0.230205	random_idx	add
515	0.58601	0.242334	0.261368	random_idx	add
516	0.61341	0.206219	0.291228	random_idx	add
517	0.51231	0.176433	0.245835	random_idx	add
518	0.504571	0.200166	0.227722	random_idx	add
519	0.606415	0.256829	0.26564	random_idx	add
520	0.527148	0.195091	0.252211	random_idx	add
521	0.382568	0.113548	0.186946	random_idx	add
522	0.483317	0.178464	0.209663	random_idx	add
523	0.487982	0.165822	0.234524	random_idx	add
524	0.589804	0.248874	0.25933	random_idx	add
525	0.563937	0.220352	0.261438	random_idx	add
526	0.601362	0.253621	0.263326	random_idx	add
527	0.600063	0.255916	0.261916	random_idx	add
528	0.577723	0.236767	0.259039	random_idx	add
529	0.463041	0.17217	0.216638	random_idx	add
530	0.329122	0.0873912	0.12871	random_idx	add
531	0.349218	0.100564	0.169845	random_idx	add
532	0.419282	0.104234	0.222952	random_idx	add
533	0.600233	0.232462	0.240176	random_idx	add
534	0.585248	0.236837	0.264684	random_idx	add
535	0.539826	0.200717	0.255958	random_idx	add
536	0.581613	0.227372	0.268435	random_idx	add
537	0.471577	0.150468	0.240761	random_idx	add
538	0.519195	0.200838	0.22846	random_idx	add
539	0.547557	0.199096	0.248008	random_idx	add
540	0.334522	0.0908608	0.184178	random_idx	add
541	0.447942	0.122536	0.240388	random_idx	add
542	0.618827	0.262797	0.265193	random_idx	add
543	0.599391	0.251855	0.262292	random_idx	add
544	0.374211	0.116686	0.189091	random_idx	add
545	0.505225	0.211519	0.224362	random_idx	add
546	0.589455	0.244219	0.262885	random_idx	add
547	0.592411	0.251186	0.259833	random_idx	add
548	0.474665	0.162795	0.234555	random_idx	add
549	0.558578	0.211318	0.262968	random_idx	add
550	0.498213	0.192177	0.218802	random_idx	add
551	0.511897	0.183053	0.209358	random_idx	add
552	0.512278	0.19307	0.238663	random_idx	add
553	0.513874	0.177229	0.226371	random_idx	add
554	0.603597	0.249737	0.267742	random_idx	add
555	0.459009	0.156881	0.22193	random_idx	add
556	0.584311	0.235827	0.265159	random_idx	add
557	0.591955	0.24401	0.265042	random_idx	add
558	0.556624	0.235452	0.216499	random_idx	add
559	0.601488	0.253497	0.264476	random_idx	add
560	0.599878	0.257901	0.260509	random_idx	add
561	0.481596	0.153297	0.247625	random_idx	add
562	0.577955	0.237634	0.259034	random_idx	add
563	0.459837	0.162783	0.219047	random_idx	add
564	0.48	0.18602	0.208821	random_idx	add
565	0.581949	0.238201	0.261471	random_idx	add
566	0.496238	0.176655	0.240195	random_idx	add
567	0.438599	0.134683	0.228598	random_idx	add
568	0.594779	0.248964	0.26342	random_idx	add
569	0.462344	0.1392	0.243172	random_idx	add
570	0.664512	0.251354	0.28714	random_idx	add
571	0.575028	0.242912	0.250896	random_idx	add
572	0.593045	0.245477	0.264455	random_idx	add
573	0.609188	0.260501	0.265083	random_idx	add
574	0.543491	0.223371	0.243117	random_idx	add
575	0.564123	0.225991	0.257309	random_idx	add
576	0.499693	0.155718	0.24525	random_idx	add
577	0.485859	0.171072	0.22766	random_idx	add
578	0.335448	0.0724985	0.160589	random_idx	add
579	0.65925	0.217105	0.325202	random_idx	add
580	0.578299	0.234536	0.261512	random_idx	add
581	0.601192	0.251367	0.265795	random_idx	add
582	0.600596	0.253917	0.263434	random_idx	add
583	0.710208	0.278554	0.243422	random_idx	add
584	0.583555	0.233702	0.266085	random_idx	add
585	0.543322	0.17269	0.261192	random_idx	add
586	0.54005	0.207709	0.250968	random_idx	add
587	0.412238	0.147962	0.189324	random_idx	add
588	0.488573	0.155324	0.251424	random_idx	add
589	0.553939	0.201246	0.265215	random_idx	add
590	0.54703	0.204266	0.251022	random_idx	add
591	0.598074	0.229281	0.280004	random_idx	add
592	0.452036	0.140983	0.235054	random_idx	add
593	0.540387	0.210732	0.250344	random_idx	add
594	0.481785	0.177885	0.20786	random_idx	add
595	0.552989	0.227544	0.242399	random_idx	add
596	0.4825	0.170824	0.234338	random_idx	add
597	0.498875	0.172629	0.24353	random_idx	add
598	0.546426	0.201988	0.262404	random_idx	add
599	0.518527	0.19281	0.244693	random_idx	add
600	0.477201	0.168313	0.234108	high_idx	mul
601	0.582222	0.2365	0.263383	high_idx	mul
602	0.588037	0.240895	0.263704	high_idx	mul
603	0.586	0.244568	0.256933	high_idx	mul
604	0.577699	0.229186	0.265208	high_idx	mul
605	0.560285	0.224997	0.255155	high_idx	mul
606	0.540228	0.195582	0.263263	high_idx	mul
607	0.626999	0.228013	0.247789	high_idx	mul
608	0.616422	0.199313	0.294875	high_idx	mul
609	0.602288	0.255401	0.264179	high_idx	mul
610	0.570166	0.224785	0.233416	high_idx	mul
611	0.547608	0.213633	0.248374	high_idx	mul
612	0.590599	0.242393	0.265021	high_idx	mul
613	0.601581	0.255457	0.263654	high_idx	mul
614	0.595527	0.253111	0.26026	high_idx	mul
615	0.539143	0.204652	0.251542	high_idx	mul
616	0.56274	0.2267	0.253568	high_idx	mul
617	0.592811	0.248998	0.261673	high_idx	mul
618	0.596945	0.24961	0.263415	high_idx	mul
619	0.585666	0.245668	0.258192	high_idx	mul
620	0.58512	0.238391	0.260649	high_idx	mul
621	0.528516	0.189729	0.252297	high_idx	mul
622	0.54844	0.222598	0.238211	high_idx	mul
623	0.596701	0.254257	0.260756	high_idx	mul
624	0.59629	0.248534	0.264946	high_idx	mul
625	0.593073	0.250027	0.260847	high_idx	mul
626	0.580566	0.235214	0.257419	high_idx	mul
627	0.570752	0.227495	0.26044	high_idx	mul
628	0.598179	0.252971	0.263156	high_idx	mul
629	0.592614	0.250028	0.260521	high_idx	mul
630	0.563207	0.221857	0.260422	high_idx	mul
631	0.595515	0.251753	0.262043	high_idx	mul
632	0.58455	0.240479	0.251098	high_idx	mul
633	0.582098	0.235981	0.26134	high_idx	mul
634	0.600944	0.256525	0.259667	high_idx	mul
635	0.599689	0.252334	0.264419	high_idx	mul
636	0.606733	0.25975	0.263942	high_idx	mul
637	0.524082	0.205223	0.239926	high_idx	mul
638	0.513897	0.17842	0.253477	high_idx	mul
639	0.604759	0.257332	0.264422	high_idx	mul
640	0.589326	0.240534	0.249568	high_idx	mul
641	0.59801	0.252625	0.26291	high_idx	mul
642	0.587649	0.24602	0.259879	high_idx	mul
643	0.595629	0.248879	0.263333	high_idx	mul
644	0.602225	0.256307	0.263337	high_idx	mul
645	0.556247	0.235303	0.243965	high_idx	mul
646	0.582107	0.234681	0.263928	high_idx	mul
647	0.60401	0.255275	0.26568	high_idx	mul
648	0.593386	0.249541	0.261753	high_idx	mul
649	0.552074	0.211218	0.259916	high_idx	mul
650	0.600053	0.255843	0.260286	high_idx	mul
651	0.540517	0.192742	0.256321	high_idx	mul
652	0.59313	0.252253	0.259679	high_idx	mul
653	0.639375	0.227064	0.245145	high_idx	mul
654	0.593495	0.245113	0.26493	high_idx	mul
655	0.589969	0.245489	0.26159	high_idx	mul
656	0.597845	0.251404	0.26401	high_idx	mul
657	0.584601	0.239279	0.261993	high_idx	mul
658	0.587438	0.250103	0.256454	high_idx	mul
659	0.582622	0.235495	0.264232	high_idx	mul
660	0.604655	0.259642	0.260886	high_idx	mul
661	0.59774	0.249997	0.26427	high_idx	mul
662	0.570584	0.229759	0.259036	high_idx	mul
663	0.540314	0.216157	0.245934	high_idx	mul
664	0.545064	0.202232	0.256686	high_idx	mul
665	0.600988	0.254827	0.263968	high_idx	mul
666	0.589407	0.247459	0.259963	high_idx	mul
667	0.595672	0.254462	0.259989	high_idx	mul
668	0.581856	0.24687	0.254739	high_idx	mul
669	0.588977	0.25066	0.257121	high_idx	mul
670	0.588719	0.248481	0.259101	high_idx	mul
671	0.578546	0.236531	0.260638	high_idx	mul
672	0.524233	0.169735	0.257693	high_idx	mul
673	0.565749	0.23939	0.242002	high_idx	mul
674	0.590289	0.248005	0.260521	high_idx	mul
675	0.583707	0.236594	0.260423	high_idx	mul
676	0.586618	0.235269	0.267082	high_idx	mul
677	0.59533	0.250729	0.262683	high_idx	mul
678	0.598108	0.255449	0.260875	high_idx	mul
679	0.602198	0.25561	0.263825	high_idx	mul
680	0.602702	0.256553	0.263715	high_idx	mul
681	0.583157	0.241638	0.257774	high_idx	mul
682	0.566604	0.238337	0.24885	high_idx	mul
683	0.587899	0.244138	0.261151	high_idx	mul
684	0.605079	0.263237	0.255306	high_idx	mul
685	0.595733	0.232084	0.240264	high_idx	mul
686	0.577402	0.243219	0.252284	high_idx	mul
687	0.556378	0.233954	0.242749	high_idx	mul
688	0.564405	0.24463	0.241576	high_idx	mul
689	0.590658	0.247707	0.261385	high_idx	mul
690	0.600546	0.257549	0.260737	high_idx	mul
691	0.582744	0.241563	0.253584	high_idx	mul
692	0.575398	0.232255	0.259328	high_idx	mul
693	0.564757	0.220471	0.253848	high_idx	mul
694	0.549087	0.189144	0.250437	high_idx	mul
695	0.584276	0.246771	0.25668	high_idx	mul
696	0.52656	0.22556	0.220023	high_idx	mul
697	0.592144	0.250662	0.259677	high_idx	mul
698	0.590476	0.24823	0.260488	high_idx	mul
699	0.550621	0.215165	0.255519	high_idx	mul
700	0.410029	0.0448248	0.250453	low_idx	mul
701	0.292402	0.0410171	0.165283	low_idx	mul
702	0.290739	0.0600198	0.131568	low_idx	mul
703	0.258168	0.0321848	0.155323	low_idx	mul
704	0.219331	0.0417656	0.126343	low_idx	mul
705	0.281694	0.0596574	0.158127	low_idx	mul
706	0.274229	0.0624279	0.137441	low_idx	mul
707	0.308824	0.0445688	0.188773	low_idx	mul
708	0.468265	0.0795306	0.280086	low_idx	mul
709	0.407251	0.0656282	0.243007	low_idx	mul
710	0.340535	0.0374948	0.189284	low_idx	mul
711	0.419189	0.0452205	0.23861	low_idx	mul
712	0.252611	0.0363857	0.159497	low_idx	mul
713	0.296732	0.047962	0.145898	low_idx	mul
714	0.284976	0.0415733	0.155878	low_idx	mul
715	0.32046	0.0381737	0.186769	low_idx	mul
716	0.359991	0.0303928	0.244517	low_idx	mul
717	0.30185	0.0451173	0.181146	low_idx	mul
718	0.269634	0.0365906	0.171392	low_idx	mul
719	0.329278	0.0481116	0.222638	low_idx	mul
720	0.277389	0.072342	0.147423	low_idx	mul
721	0.300279	0.0431675	0.157224	low_idx	mul
722	0.285081	0.0675191	0.157386	low_idx	mul
723	0.356715	0.0514157	0.187965	low_idx	mul
724	0.434609	0.0626683	0.244556	low_idx	mul
725	0.396953	0.0417842	0.229697	low_idx	mul
726	0.237267	0.0529588	0.1271	low_idx	mul
727	0.329098	0.0638937	0.18038	low_idx	mul
728	0.218333	0.0437183	0.127769	low_idx	mul
729	0.278594	0.0353926	0.155355	low_idx	mul
730	0.249618	0.0564219	0.145739	low_idx	mul
731	0.305159	0.0642176	0.176602	low_idx	mul
732	0.294384	0.0493295	0.184756	low_idx	mul
733	0.264467	0.0412606	0.140967	low_idx	mul
734	0.266549	0.0262593	0.179264	low_idx	mul
735	0.321194	0.0626864	0.166544	low_idx	mul
736	0.25367	0.0661894	0.104096	low_idx	mul
737	0.226995	0.0505548	0.130681	low_idx	mul
738	0.257424	0.0676471	0.114316	low_idx	mul
739	0.295917	0.078378	0.132141	low_idx	mul
740	0.322947	0.0443475	0.191009	low_idx	mul
741	0.446997	0.0707784	0.221217	low_idx	mul
742	0.409915	0.0636697	0.235664	low_idx	mul
743	0.274733	0.0502223	0.147797	low_idx	mul
744	0.317889	0.0426635	0.188629	low_idx	mul
745	0.321904	0.0654718	0.154534	low_idx	mul
746	0.203096	0.03114	0.0989165	low_idx	mul
747	0.230124	0.052458	0.104903	low_idx	mul
748	0.256878	0.052901	0.121687	low_idx	mul
749	0.390009	0.077544	0.223689	low_idx	mul
750	0.286801	0.0376815	0.180538	low_idx	mul
751	0.293382	0.0488861	0.155414	low_idx	mul
752	0.32446	0.0546442	0.199291	low_idx	mul
753	0.16995	0.0254015	0.102108	low_idx	mul
754	0.220499	0.0390061	0.134072	low_idx	mul
755	0.330719	0.0410157	0.192907	low_idx	mul
756	0.292337	0.068622	0.148133	low_idx	mul
757	0.253509	0.0511534	0.14411	low_idx	mul
758	0.258242	0.0687776	0.137315	low_idx	mul
759	0.349405	0.0481474	0.205597	low_idx	mul
760	0.402966	0.0714689	0.199144	low_idx	mul
761	0.302332	0.0731005	0.152449	low_idx	mul
762	0.28917	0.0644535	0.119854	low_idx	mul
763	0.262607	0.046333	0.1368	low_idx	mul
764	0.281893	0.0722775	0.145853	low_idx	mul
765	0.230646	0.0409993	0.139382	low_idx	mul
766	0.198393	0.0269329	0.121823	low_idx	mul
767	0.223609	0.0293211	0.136078	low_idx	mul
768	0.230124	0.052458	0.104903	low_idx	mul
769	0.307911	0.0491078	0.161566	low_idx	mul
770	0.30585	0.0646885	0.178417	low_idx	mul
771	0.284633	0.0512647	0.171588	low_idx	mul
772	0.229014	0.0488406	0.117143	low_idx	mul
773	0.307609	0.0632346	0.170279	low_idx	mul
774	0.231731	0.0248342	0.121037	low_idx	mul
775	0.314258	0.0606577	0.164466	low_idx	mul
776	0.41764	0.0740732	0.22369	low_idx	mul
777	0.29889	0.0597696	0.175576	low_idx	mul
778	0.292635	0.0708621	0.149667	low_idx	mul
779	0.300026	0.0466937	0.165183	low_idx	mul
780	0.218084	0.036357	0.128339	low_idx	mul
781	0.468318	0.0801597	0.238424	low_idx	mul
782	0.337699	0.0351553	0.209652	low_idx	mul
783	0.236508	0.0650928	0.108579	low_idx	mul
784	0.285379	0.0749809	0.146178	low_idx	mul
785	0.236852	0.0523687	0.0882283	low_idx	mul
786	0.305877	0.0675617	0.173754	low_idx	mul
787	0.339765	0.0542069	0.194508	low_idx	mul
788	0.244988	0.037842	0.139836	low_idx	mul
789	0.386646	0.0649634	0.205662	low_idx	mul
790	0.29262	0.0768219	0.150375	low_idx	mul
791	0.32554	0.0612994	0.178726	low_idx	mul
792	0.446997	0.0707784	0.221217	low_idx	mul
793	0.244896	0.046567	0.144861	low_idx	mul
794	0.345848	0.0825677	0.183214	low_idx	mul
795	0.234443	0.0506179	0.127978	low_idx	mul
796	0.238697	0.0603321	0.129262	low_idx	mul
797	0.233778	0.0294181	0.147486	low_idx	mul
798	0.309064	0.0682614	0.176355	low_idx	mul
799	0.251276	0.0647033	0.106338	low_idx	mul
800	0.586413	0.245535	0.259635	random_idx	mul
801	0.573029	0.218113	0.263992	random_idx	mul
802	0.469248	0.187274	0.197358	random_idx	mul
803	0.549296	0.215648	0.253779	random_idx	mul
804	0.575128	0.23551	0.254137	random_idx	mul
805	0.583258	0.236175	0.261429	random_idx	mul
806	0.546011	0.208539	0.256581	random_idx	mul
807	0.586279	0.239367	0.262867	random_idx	mul
808	0.512096	0.187956	0.238062	random_idx	mul
809	0.52833	0.198243	0.250957	random_idx	mul
810	0.499738	0.159472	0.2478	random_idx	mul
811	0.498168	0.17152	0.248131	random_idx	mul
812	0.550586	0.215956	0.253859	random_idx	mul
813	0.556087	0.207505	0.257462	random_idx	mul
814	0.466931	0.170108	0.208815	random_idx	mul
815	0.671361	0.250951	0.288714	random_idx	mul
816	0.561375	0.198648	0.257586	random_idx	mul
817	0.583777	0.240825	0.261013	random_idx	mul
818	0.642271	0.252785	0.280255	random_idx	mul
819	0.508907	0.192528	0.236701	random_idx	mul
820	0.551379	0.227034	0.246409	random_idx	mul
821	0.3367	0.111362	0.136662	random_idx	mul
822	0.608052	0.23686	0.26025	random_idx	mul
823	0.535246	0.189825	0.261109	random_idx	mul
824	0.607305	0.214847	0.281173	random_idx	mul
825	0.568881	0.232649	0.25628	random_idx	mul
826	0.485118	0.183517	0.227343	random_idx	mul
827	0.520981	0.197605	0.229968	random_idx	mul
828	0.586067	0.237089	0.265424	random_idx	mul
829	0.595935	0.246747	0.266191	random_idx	mul
830	0.598225	0.253437	0.260674	random_idx	mul
831	0.46747	0.171248	0.2224	random_idx	mul
832	0.602709	0.247635	0.269733	random_idx	mul
833	0.483754	0.169165	0.199686	random_idx	mul
834	0.553631	0.233484	0.234289	random_idx	mul
835	0.57381	0.236974	0.256332	random_idx	mul
836	0.596341	0.248281	0.264949	random_idx	mul
837	0.543632	0.187648	0.26005	random_idx	mul
838	0.582431	0.24135	0.258882	random_idx	mul
839	0.574729	0.239962	0.250226	random_idx	mul
840	0.55865	0.229885	0.250599	random_idx	mul
841	0.547588	0.140465	0.294041	random_idx	mul
842	0.567887	0.237224	0.251056	random_idx	mul
843	0.639943	0.230801	0.281554	random_idx	mul
844	0.5946	0.252705	0.260042	random_idx	mul
845	0.583342	0.241234	0.258694	random_idx	mul
846	0.460918	0.137108	0.230356	random_idx	mul
847	0.50582	0.168589	0.248182	random_idx	mul
848	0.506866	0.186317	0.234088	random_idx	mul
849	0.599525	0.255375	0.262198	random_idx	mul
850	0.452446	0.131127	0.234351	random_idx	mul
851	0.390467	0.147759	0.16578	random_idx	mul
852	0.592382	0.241097	0.267353	random_idx	mul
853	0.582436	0.236639	0.262854	random_idx	mul
854	0.550002	0.206734	0.25985	random_idx	mul
855	0.559374	0.223599	0.2395	random_idx	mul
856	0.512154	0.196816	0.23828	random_idx	mul
857	0.602867	0.253465	0.26562	random_idx	mul
858	0.594158	0.243832	0.266575	random_idx	mul
859	0.432569	0.134739	0.218219	random_idx	mul
860	0.562403	0.21958	0.260721	random_idx	mul
861	0.584136	0.243794	0.258039	random_idx	mul
862	0.534397	0.203181	0.251718	random_idx	mul
863	0.45167	0.16498	0.207819	random_idx	mul
864	0.581802	0.238856	0.260316	random_idx	mul
865	0.383268	0.119855	0.190721	random_idx	mul
866	0.551734	0.214621	0.255922	random_idx	mul
867	0.572382	0.231032	0.260137	random_idx	mul
868	0.533722	0.15875	0.268599	random_idx	mul
869	0.557154	0.22925	0.235678	random_idx	mul
870	0.55928	0.224238	0.254741	random_idx	mul
871	0.426434	0.12346	0.21804	random_idx	mul
872	0.554062	0.219371	0.254498	random_idx	mul
873	0.606335	0.259598	0.26364	random_idx	mul
874	0.5663	0.22905	0.218115	random_idx	mul
875	0.503897	0.194432	0.227552	random_idx	mul
876	0.486991	0.176161	0.234091	random_idx	mul
877	0.553217	0.228578	0.222941	random_idx	mul
878	0.529882	0.205312	0.245781	random_idx	mul
879	0.607647	0.263883	0.261547	random_idx	mul
880	0.498999	0.187829	0.233986	random_idx	mul
881	0.578	0.24049	0.256921	random_idx	mul
882	0.513176	0.174793	0.255343	random_idx	mul
883	0.502483	0.204605	0.197417	random_idx	mul
884	0.605537	0.254521	0.266637	random_idx	mul
885	0.598387	0.249194	0.265639	random_idx	mul
886	0.555694	0.212141	0.26204	random_idx	mul
887	0.556508	0.220534	0.257524	random_idx	mul
888	0.5789	0.242039	0.24212	random_idx	mul
889	0.321507	0.0475291	0.204634	random_idx	mul
890	0.532674	0.197455	0.255462	random_idx	mul
891	0.421252	0.150865	0.162392	random_idx	mul
892	0.524252	0.208597	0.234122	random_idx	mul
893	0.575919	0.241479	0.254356	random_idx	mul
894	0.579851	0.251154	0.248767	random_idx	mul
895	0.605455	0.24754	0.271983	random_idx	mul
896	0.392875	0.112359	0.203384	random_idx	mul
897	0.481728	0.133773	0.258689	random_idx	mul
898	0.506343	0.173104	0.252212	random_idx	mul
899	0.584361	0.228694	0.251067	random_idx	mul
900	0.579645	0.236961	0.260079	high_idx	1st
901	0.631222	0.251286	0.284189	high_idx	1st
902	0.841904	0.326162	0.336584	high_idx	1st
903	0.596234	0.230433	0.276522	high_idx	1st
904	0.550409	0.19354	0.263108	high_idx	1st
905	0.833794	0.28673	0.426034	high_idx	1st
906	0.705917	0.271035	0.320684	high_idx	1st
907	0.612684	0.233646	0.270462	high_idx	1st
908	0.709044	0.256121	0.333508	high_idx	1st
909	0.689293	0.277441	0.29443	high_idx	1st
910	0.829413	0.317553	0.369012	high_idx	1st
911	0.525967	0.204153	0.242792	high_idx	1st
912	0.589918	0.231283	0.272034	high_idx	1st
913	0.595303	0.238278	0.269402	high_idx	1st
914	0.68238	0.241033	0.315117	high_idx	1st
915	0.607957	0.25425	0.267919	high_idx	1st
916	1.09248	0.40271	0.467652	high_idx	1st
917	0.83882	0.330026	0.369787	high_idx	1st
918	0.771404	0.28469	0.382895	high_idx	1st
919	0.635303	0.239317	0.309081	high_idx	1st
920	0.762461	0.320594	0.306846	high_idx	1st
921	0.889152	0.384574	0.362693	high_idx	1st
922	0.835696	0.302306	0.400531	high_idx	1st
923	0.785925	0.292215	0.351642	high_idx	1st
924	0.665993	0.244897	0.322563	high_idx	1st
925	0.839877	0.291068	0.385789	high_idx	1st
926	0.714652	0.29649	0.304223	high_idx	1st
927	0.603768	0.248099	0.266654	high_idx	1st
928	0.586426	0.239973	0.26226	high_idx	1st
929	0.764922	0.327537	0.31929	high_idx	1st
930	0.928807	0.336499	0.405512	high_idx	1st
931	0.672525	0.256382	0.308068	high_idx	1st
932	0.779038	0.28538	0.354484	high_idx	1st
933	0.879367	0.327011	0.424823	high_idx	1st
934	0.640553	0.233637	0.307374	high_idx	1st
935	0.79202	0.320028	0.346938	high_idx	1st
936	0.783706	0.323177	0.341753	high_idx	1st
937	0.643926	0.283426	0.263387	high_idx	1st
938	0.639497	0.242547	0.289148	high_idx	1st
939	0.568848	0.207545	0.27421	high_idx	1st
940	0.779713	0.289834	0.373156	high_idx	1st
941	0.605053	0.247142	0.266077	high_idx	1st
942	0.701014	0.293035	0.308426	high_idx	1st
943	0.639578	0.261097	0.28116	high_idx	1st
944	0.672525	0.256382	0.308068	high_idx	1st
945	0.604412	0.266435	0.254297	high_idx	1st
946	0.773313	0.278179	0.363157	high_idx	1st
947	0.94417	0.32039	0.423084	high_idx	1st
948	0.72095	0.284985	0.320128	high_idx	1st
949	0.601317	0.210597	0.292877	high_idx	1st
950	0.640553	0.233637	0.307374	high_idx	1st
951	0.640909	0.271685	0.276999	high_idx	1st
952	0.571948	0.216471	0.263165	high_idx	1st
953	0.643926	0.283426	0.263387	high_idx	1st
954	0.558464	0.207583	0.264674	high_idx	1st
955	0.605278	0.253376	0.265956	high_idx	1st
956	0.759202	0.265487	0.364905	high_idx	1st
957	0.788258	0.312975	0.32534	high_idx	1st
958	0.601722	0.23987	0.267673	high_idx	1st
959	0.649696	0.261599	0.282025	high_idx	1st
960	0.690196	0.288701	0.309271	high_idx	1st
961	0.604062	0.243647	0.270537	high_idx	1st
962	0.610819	0.260824	0.265529	high_idx	1st
963	0.61995	0.229157	0.297864	high_idx	1st
964	0.987164	0.362182	0.447697	high_idx	1st
965	0.639511	0.245355	0.298069	high_idx	1st
966	0.57353	0.23909	0.252401	high_idx	1st
967	0.888993	0.305018	0.407164	high_idx	1st
968	0.72095	0.284985	0.320128	high_idx	1st
969	0.58442	0.225669	0.268601	high_idx	1st
970	0.778193	0.349743	0.297114	high_idx	1st
971	0.616677	0.262635	0.268014	high_idx	1st
972	0.606721	0.246886	0.272162	high_idx	1st
973	0.639403	0.252585	0.293322	high_idx	1st
974	0.589918	0.231283	0.272034	high_idx	1st
975	0.678045	0.247719	0.286813	high_idx	1st
976	0.71638	0.273366	0.298622	high_idx	1st
977	0.639578	0.261097	0.28116	high_idx	1st
978	0.695159	0.268376	0.330565	high_idx	1st
979	0.868395	0.36981	0.357974	high_idx	1st
980	0.628061	0.268959	0.271865	high_idx	1st
981	0.671257	0.276986	0.294233	high_idx	1st
982	0.682452	0.247635	0.338608	high_idx	1st
983	0.689293	0.277441	0.29443	high_idx	1st
984	0.579873	0.234319	0.26146	high_idx	1st
985	0.726911	0.282719	0.341323	high_idx	1st
986	0.623409	0.247694	0.282553	high_idx	1st
987	0.849219	0.305438	0.416923	high_idx	1st
988	0.609806	0.228044	0.290069	high_idx	1st
989	0.723286	0.304553	0.310727	high_idx	1st
990	0.610071	0.24208	0.277954	high_idx	1st
991	0.855469	0.308188	0.419076	high_idx	1st
992	0.824337	0.308429	0.395995	high_idx	1st
993	0.670566	0.277542	0.291385	high_idx	1st
994	0.744503	0.297166	0.338845	high_idx	1st
995	0.586771	0.249058	0.256814	high_idx	1st
996	0.711525	0.29063	0.279872	high_idx	1st
997	0.815103	0.298346	0.389339	high_idx	1st
998	0.656359	0.262082	0.290676	high_idx	1st
999	0.697237	0.272175	0.297412	high_idx	1st
1000	0.330553	0.0502339	0.208021	low_idx	1st
1001	0.305569	0.038645	0.189378	low_idx	1st
1002	0.328933	0.0501116	0.196163	low_idx	1st
1003	0.348931	0.0479319	0.226456	low_idx	1st
1004	0.303469	0.0439801	0.190202	low_idx	1st
1005	0.332721	0.0483855	0.212317	low_idx	1st
1006	0.237128	0.0260723	0.153909	low_idx	1st
1007	0.326405	0.0459059	0.193131	low_idx	1st
1008	0.281013	0.0381152	0.169513	low_idx	1st
1009	0.343353	0.0459883	0.212248	low_idx	1st
1010	0.307173	0.0318933	0.208133	low_idx	1st
1011	0.304341	0.0321621	0.197995	low_idx	1st
1012	0.275199	0.0367318	0.17724	low_idx	1st
1013	0.318275	0.0402392	0.20671	low_idx	1st
1014	0.336821	0.0508335	0.20073	low_idx	1st
1015	0.336429	0.0473761	0.218868	low_idx	1st
1016	0.302305	0.0442373	0.184399	low_idx	1st
1017	0.299897	0.0338051	0.200535	low_idx	1st
1018	0.33404	0.0426033	0.20382	low_idx	1st
1019	0.316224	0.0426497	0.201238	low_idx	1st
1020	0.350208	0.0443395	0.208241	low_idx	1st
1021	0.299902	0.030663	0.200255	low_idx	1st
1022	0.253257	0.027506	0.165759	low_idx	1st
1023	0.303239	0.0464329	0.174624	low_idx	1st
1024	0.326814	0.0316675	0.220915	low_idx	1st
1025	0.361337	0.0464987	0.215828	low_idx	1st
1026	0.320794	0.0468547	0.20327	low_idx	1st
1027	0.301041	0.0425121	0.184938	low_idx	1st
1028	0.220684	0.026006	0.141477	low_idx	1st
1029	0.303608	0.0278856	0.206643	low_idx	1st
1030	0.332396	0.0336227	0.223856	low_idx	1st
1031	0.346342	0.0395802	0.229943	low_idx	1st
1032	0.232307	0.0280705	0.148842	low_idx	1st
1033	0.328618	0.0465811	0.200829	low_idx	1st
1034	0.326975	0.0498388	0.192514	low_idx	1st
1035	0.288162	0.0379927	0.18557	low_idx	1st
1036	0.282892	0.0344625	0.184628	low_idx	1st
1037	0.261118	0.038082	0.154298	low_idx	1st
1038	0.327291	0.0494064	0.207495	low_idx	1st
1039	0.299897	0.0338051	0.200535	low_idx	1st
1040	0.343075	0.0558916	0.214409	low_idx	1st
1041	0.30158	0.0370121	0.190167	low_idx	1st
1042	0.357496	0.046614	0.215225	low_idx	1st
1043	0.323578	0.0404158	0.196324	low_idx	1st
1044	0.324948	0.0345006	0.217142	low_idx	1st
1045	0.323295	0.0432625	0.190736	low_idx	1st
1046	0.25409	0.0325635	0.159816	low_idx	1st
1047	0.349392	0.046303	0.206322	low_idx	1st
1048	0.312315	0.035578	0.204719	low_idx	1st
1049	0.326405	0.0459059	0.193131	low_idx	1st
1050	0.294188	0.0387944	0.188727	low_idx	1st
1051	0.339098	0.0450524	0.198208	low_idx	1st
1052	0.301271	0.0324617	0.199956	low_idx	1st
1053	0.290058	0.0359921	0.187885	low_idx	1st
1054	0.328167	0.0409057	0.21599	low_idx	1st
1055	0.323348	0.0502993	0.194249	low_idx	1st
1056	0.288375	0.0363689	0.183471	low_idx	1st
1057	0.310607	0.0458957	0.180554	low_idx	1st
1058	0.312128	0.0279516	0.215073	low_idx	1st
1059	0.311057	0.0444118	0.195543	low_idx	1st
1060	0.317458	0.0463757	0.18574	low_idx	1st
1061	0.322042	0.0404112	0.199115	low_idx	1st
1062	0.23588	0.0303548	0.146069	low_idx	1st
1063	0.299768	0.0346518	0.198552	low_idx	1st
1064	0.318064	0.0432276	0.195625	low_idx	1st
1065	0.266098	0.0279866	0.174731	low_idx	1st
1066	0.32389	0.0502304	0.189135	low_idx	1st
1067	0.294495	0.0310623	0.194831	low_idx	1st
1068	0.291555	0.0355337	0.186876	low_idx	1st
1069	0.311306	0.044275	0.189476	low_idx	1st
1070	0.323578	0.0404158	0.196324	low_idx	1st
1071	0.307022	0.0424448	0.187871	low_idx	1st
1072	0.355386	0.0522523	0.224617	low_idx	1st
1073	0.324948	0.0345006	0.217142	low_idx	1st
1074	0.316899	0.0434469	0.203961	low_idx	1st
1075	0.338097	0.0494223	0.201348	low_idx	1st
1076	0.309247	0.0311941	0.206628	low_idx	1st
1077	0.337128	0.0505312	0.214403	low_idx	1st
1078	0.285595	0.032366	0.188354	low_idx	1st
1079	0.345954	0.0512828	0.219339	low_idx	1st
1080	0.315425	0.0451056	0.18442	low_idx	1st
1081	0.254929	0.0340577	0.160103	low_idx	1st
1082	0.27607	0.0281194	0.181981	low_idx	1st
1083	0.275159	0.0378994	0.17586	low_idx	1st
1084	0.302928	0.0448526	0.190062	low_idx	1st
1085	0.282961	0.0294681	0.180921	low_idx	1st
1086	0.306941	0.0426792	0.194649	low_idx	1st
1087	0.351139	0.0440982	0.216055	low_idx	1st
1088	0.26636	0.0273435	0.176667	low_idx	1st
1089	0.284978	0.0318867	0.185998	low_idx	1st
1090	0.344571	0.0437035	0.210809	low_idx	1st
1091	0.341701	0.0443112	0.205939	low_idx	1st
1092	0.260463	0.0368819	0.165765	low_idx	1st
1093	0.305231	0.0368231	0.19877	low_idx	1st
1094	0.344463	0.0401463	0.212367	low_idx	1st
1095	0.3558	0.0469926	0.208958	low_idx	1st
1096	0.265452	0.0377428	0.167543	low_idx	1st
1097	0.265523	0.0315507	0.1683	low_idx	1st
1098	0.361125	0.052302	0.212297	low_idx	1st
1099	0.290831	0.0310993	0.190882	low_idx	1st
1100	0.439126	0.112601	0.250135	random_idx	1st
1101	0.579532	0.158365	0.282609	random_idx	1st
1102	0.658019	0.219954	0.30702	random_idx	1st
1103	0.667646	0.13162	0.422475	random_idx	1st
1104	0.508518	0.110486	0.286756	random_idx	1st
1105	0.393723	0.0755324	0.240495	random_idx	1st
1106	0.633871	0.176616	0.324982	random_idx	1st
1107	0.586485	0.190826	0.283332	random_idx	1st
1108	0.639578	0.0829252	0.437457	random_idx	1st
1109	0.498321	0.148195	0.263025	random_idx	1st
1110	0.552708	0.181922	0.270944	random_idx	1st
1111	0.460608	0.0899976	0.278944	random_idx	1st
1112	0.478956	0.117726	0.267365	random_idx	1st
1113	0.569073	0.194692	0.241072	random_idx	1st
1114	1.6411	0.501976	0.763931	random_idx	1st
1115	0.503726	0.114944	0.273229	random_idx	1st
1116	0.391133	0.0682998	0.24666	random_idx	1st
1117	0.482284	0.149814	0.237599	random_idx	1st
1118	0.603138	0.16663	0.300863	random_idx	1st
1119	0.860213	0.227649	0.412931	random_idx	1st
1120	0.268646	0.0453371	0.151452	random_idx	1st
1121	0.648483	0.121612	0.41347	random_idx	1st
1122	0.541094	0.118334	0.312103	random_idx	1st
1123	0.576197	0.180727	0.266695	random_idx	1st
1124	0.530774	0.127943	0.296426	random_idx	1st
1125	0.443477	0.118048	0.231986	random_idx	1st
1126	0.859653	0.348652	0.364789	random_idx	1st
1127	0.442507	0.082567	0.286031	random_idx	1st
1128	0.476792	0.161283	0.230243	random_idx	1st
1129	0.488509	0.148419	0.258817	random_idx	1st
1130	0.610319	0.14317	0.32707	random_idx	1st
1131	0.347069	0.0621	0.211339	random_idx	1st
1132	0.481674	0.116132	0.270607	random_idx	1st
1133	0.431073	0.13075	0.222173	random_idx	1st
1134	0.665941	0.202198	0.350615	random_idx	1st
1135	0.414166	0.0751479	0.266309	random_idx	1st
1136	0.632382	0.246107	0.28976	random_idx	1st
1137	0.726736	0.236565	0.366196	random_idx	1st
1138	0.677951	0.252642	0.321173	random_idx	1st
1139	0.452989	0.1398	0.210264	random_idx	1st
1140	0.521892	0.123118	0.265058	random_idx	1st
1141	0.523651	0.176904	0.260919	random_idx	1st
1142	0.38709	0.105286	0.207632	random_idx	1st
1143	0.912753	0.214449	0.561867	random_idx	1st
1144	0.740376	0.246749	0.327957	random_idx	1st
1145	0.625253	0.18132	0.342893	random_idx	1st
1146	0.505318	0.149288	0.254569	random_idx	1st
1147	0.395951	0.078241	0.24068	random_idx	1st
1148	0.407946	0.083883	0.243908	random_idx	1st
1149	0.522135	0.154292	0.279767	random_idx	1st
1150	0.824357	0.200406	0.533604	random_idx	1st
1151	0.556689	0.108592	0.349705	random_idx	1st
1152	0.517297	0.109936	0.309495	random_idx	1st
1153	0.702678	0.160886	0.413382	random_idx	1st
1154	0.523876	0.134842	0.298173	random_idx	1st
1155	0.506063	0.145133	0.266993	random_idx	1st
1156	0.925601	0.333563	0.398349	random_idx	1st
1157	0.501759	0.15513	0.247236	random_idx	1st
1158	0.408108	0.0791105	0.205729	random_idx	1st
1159	0.510981	0.0996932	0.325849	random_idx	1st
1160	0.516346	0.052412	0.367164	random_idx	1st
1161	0.462631	0.142589	0.241044	random_idx	1st
1162	0.652148	0.173022	0.366231	random_idx	1st
1163	0.618905	0.227769	0.290415	random_idx	1st
1164	0.552764	0.0927122	0.322176	random_idx	1st
1165	0.692986	0.213505	0.332714	random_idx	1st
1166	0.539139	0.139002	0.312179	random_idx	1st
1167	0.602284	0.18316	0.335784	random_idx	1st
1168	0.47708	0.144026	0.249757	random_idx	1st
1169	0.599331	0.209802	0.270591	random_idx	1st
1170	0.813367	0.154834	0.527694	random_idx	1st
1171	0.530973	0.179725	0.228274	random_idx	1st
1172	0.582481	0.172044	0.312972	random_idx	1st
1173	0.582376	0.193615	0.292585	random_idx	1st
1174	0.42867	0.120418	0.229778	random_idx	1st
1175	0.463321	0.125833	0.254922	random_idx	1st
1176	0.765498	0.233924	0.425813	random_idx	1st
1177	0.499415	0.131669	0.274289	random_idx	1st
1178	0.534466	0.128894	0.306338	random_idx	1st
1179	0.57492	0.198654	0.273508	random_idx	1st
1180	0.509454	0.127599	0.29063	random_idx	1st
1181	0.727891	0.223771	0.367422	random_idx	1st
1182	0.482659	0.116228	0.265848	random_idx	1st
1183	0.908175	0.308538	0.453807	random_idx	1st
1184	0.356503	0.11084	0.178894	random_idx	1st
1185	0.658897	0.164321	0.370951	random_idx	1st
1186	0.419107	0.0608632	0.272254	random_idx	1st
1187	0.460831	0.106128	0.262309	random_idx	1st
1188	0.424323	0.124284	0.209938	random_idx	1st
1189	0.596741	0.138312	0.340331	random_idx	1st
1190	0.582072	0.166469	0.306236	random_idx	1st
1191	0.464697	0.117592	0.242391	random_idx	1st
1192	0.640373	0.136416	0.394615	random_idx	1st
1193	0.712905	0.249642	0.335181	random_idx	1st
1194	0.705064	0.194629	0.366645	random_idx	1st
1195	0.437443	0.0691125	0.244804	random_idx	1st
1196	0.488217	0.123507	0.27167	random_idx	1st
1197	0.520882	0.0791282	0.339621	random_idx	1st
1198	0.773005	0.200382	0.340486	random_idx	1st
1199	0.490995	0.132733	0.248607	random_idx	1st
1200	0.553946	0.176412	0.276091	high_idx	add
1201	0.625851	0.193347	0.314425	high_idx	add
1202	0.628984	0.166997	0.328716	high_idx	add
1203	0.629657	0.223581	0.304382	high_idx	add
1204	0.650731	0.206841	0.324991	high_idx	add
1205	0.547195	0.13752	0.303957	high_idx	add
1206	0.660068	0.239935	0.304746	high_idx	add
1207	0.553946	0.176412	0.276091	high_idx	add
1208	0.699575	0.238726	0.336545	high_idx	add
1209	0.592219	0.214271	0.280627	high_idx	add
1210	0.616275	0.229574	0.287692	high_idx	add
1211	0.72241	0.268919	0.330646	high_idx	add
1212	0.614099	0.193719	0.312145	high_idx	add
1213	0.67694	0.252191	0.307786	high_idx	add
1214	0.58795	0.13397	0.344942	high_idx	add
1215	0.602695	0.223043	0.279728	high_idx	add
1216	0.547291	0.203985	0.255381	high_idx	add
1217	0.531543	0.167475	0.266605	high_idx	add
1218	0.641234	0.231351	0.298968	high_idx	add
1219	0.517117	0.113899	0.313291	high_idx	add
1220	0.635873	0.221789	0.306359	high_idx	add
1221	0.67851	0.167264	0.382961	high_idx	add
1222	0.600761	0.222473	0.281279	high_idx	add
1223	0.594994	0.162129	0.323375	high_idx	add
1224	0.621658	0.159811	0.347972	high_idx	add
1225	0.641918	0.18563	0.329267	high_idx	add
1226	0.713507	0.243372	0.33738	high_idx	add
1227	0.680228	0.177308	0.378574	high_idx	add
1228	0.556314	0.199458	0.265251	high_idx	add
1229	0.730865	0.184174	0.39701	high_idx	add
1230	0.615703	0.189012	0.320394	high_idx	add
1231	0.579074	0.22305	0.260159	high_idx	add
1232	0.599279	0.218968	0.280076	high_idx	add
1233	0.517117	0.113899	0.313291	high_idx	add
1234	0.562576	0.164137	0.288954	high_idx	add
1235	0.566896	0.1816	0.275418	high_idx	add
1236	0.578692	0.161869	0.315806	high_idx	add
1237	0.708355	0.235395	0.355293	high_idx	add
1238	0.562628	0.195773	0.272868	high_idx	add
1239	0.694405	0.219976	0.359805	high_idx	add
1240	0.640657	0.217104	0.312211	high_idx	add
1241	0.617618	0.177861	0.324364	high_idx	add
1242	0.617464	0.198024	0.308496	high_idx	add
1243	0.517117	0.113899	0.313291	high_idx	add
1244	0.548791	0.154197	0.296503	high_idx	add
1245	0.629657	0.223581	0.304382	high_idx	add
1246	0.685375	0.192833	0.357091	high_idx	add
1247	0.522675	0.172004	0.260635	high_idx	add
1248	0.573067	0.199386	0.274471	high_idx	add
1249	0.625526	0.215191	0.302688	high_idx	add
1250	0.642973	0.193999	0.330513	high_idx	add
1251	0.507851	0.14468	0.271248	high_idx	add
1252	0.536286	0.141738	0.298973	high_idx	add
1253	0.552175	0.148941	0.299456	high_idx	add
1254	0.626449	0.212626	0.304753	high_idx	add
1255	0.607097	0.226468	0.281934	high_idx	add
1256	0.681182	0.169134	0.381231	high_idx	add
1257	0.620944	0.17158	0.335762	high_idx	add
1258	0.730865	0.184174	0.39701	high_idx	add
1259	0.500847	0.152024	0.258577	high_idx	add
1260	0.669995	0.23897	0.315888	high_idx	add
1261	0.649726	0.215384	0.321878	high_idx	add
1262	0.588366	0.175597	0.312184	high_idx	add
1263	0.580496	0.208175	0.277524	high_idx	add
1264	0.660133	0.247385	0.302564	high_idx	add
1265	0.580326	0.175619	0.294274	high_idx	add
1266	0.676751	0.164634	0.374642	high_idx	add
1267	0.65267	0.19831	0.320137	high_idx	add
1268	0.569833	0.202703	0.273475	high_idx	add
1269	0.491222	0.144993	0.259521	high_idx	add
1270	0.559785	0.133338	0.32607	high_idx	add
1271	0.51894	0.185169	0.246172	high_idx	add
1272	0.55237	0.154908	0.288497	high_idx	add
1273	0.582769	0.155498	0.318933	high_idx	add
1274	0.564033	0.167906	0.297972	high_idx	add
1275	0.661629	0.251938	0.301201	high_idx	add
1276	0.578681	0.171815	0.306743	high_idx	add
1277	0.541825	0.186386	0.264273	high_idx	add
1278	0.612429	0.210832	0.295805	high_idx	add
1279	0.578425	0.215823	0.265956	high_idx	add
1280	0.58443	0.21301	0.273328	high_idx	add
1281	0.676885	0.255738	0.305838	high_idx	add
1282	0.651401	0.204686	0.326792	high_idx	add
1283	0.574935	0.186351	0.289663	high_idx	add
1284	0.642435	0.172056	0.352692	high_idx	add
1285	0.65527	0.170047	0.361093	high_idx	add
1286	0.594548	0.142377	0.330065	high_idx	add
1287	0.52642	0.184489	0.253221	high_idx	add
1288	0.637473	0.240698	0.285239	high_idx	add
1289	0.527156	0.155988	0.280203	high_idx	add
1290	0.633438	0.166522	0.338571	high_idx	add
1291	0.631494	0.246844	0.285254	high_idx	add
1292	0.644558	0.174309	0.338808	high_idx	add
1293	0.574935	0.186351	0.289663	high_idx	add
1294	0.621775	0.209281	0.299162	high_idx	add
1295	0.564464	0.124295	0.334057	high_idx	add
1296	0.548597	0.204121	0.256637	high_idx	add
1297	0.597144	0.192062	0.302123	high_idx	add
1298	0.669601	0.232152	0.319749	high_idx	add
1299	0.550669	0.202315	0.260509	high_idx	add
1300	0.372339	0.0389311	0.249913	low_idx	add
1301	0.373739	0.032786	0.257703	low_idx	add
1302	0.368119	0.0360475	0.24712	low_idx	add
1303	0.320342	0.0213356	0.22418	low_idx	add
1304	0.338855	0.0322128	0.230957	low_idx	add
1305	0.523895	0.086323	0.329581	low_idx	add
1306	0.524496	0.0737204	0.344296	low_idx	add
1307	0.309025	0.0184132	0.217841	low_idx	add
1308	0.283223	0.0229364	0.19482	low_idx	add
1309	0.305537	0.0172237	0.217437	low_idx	add
1310	0.357448	0.0307873	0.244799	low_idx	add
1311	0.343654	0.0299507	0.236851	low_idx	add
1312	0.34241	0.0336884	0.230476	low_idx	add
1313	0.342678	0.0378115	0.224098	low_idx	add
1314	0.358941	0.0301512	0.248972	low_idx	add
1315	0.34822	0.0323758	0.235388	low_idx	add
1316	0.357994	0.0357756	0.240779	low_idx	add
1317	0.369203	0.0382616	0.249105	low_idx	add
1318	0.367395	0.0367196	0.246469	low_idx	add
1319	0.53034	0.0820201	0.340687	low_idx	add
1320	0.304775	0.0308341	0.206124	low_idx	add
1321	0.374125	0.0304596	0.261863	low_idx	add
1322	0.494037	0.0634286	0.335323	low_idx	add
1323	0.356844	0.0262095	0.25436	low_idx	add
1324	0.366786	0.0320626	0.248804	low_idx	add
1325	0.36517	0.031762	0.252227	low_idx	add
1326	0.29776	0.0226593	0.206569	low_idx	add
1327	0.297428	0.0267777	0.203427	low_idx	add
1328	0.373739	0.032786	0.257703	low_idx	add
1329	0.32483	0.0338768	0.214976	low_idx	add
1330	0.563939	0.0744189	0.379363	low_idx	add
1331	0.342214	0.0287046	0.237541	low_idx	add
1332	0.380545	0.0287222	0.271101	low_idx	add
1333	0.349518	0.037715	0.229377	low_idx	add
1334	0.470564	0.0613298	0.319146	low_idx	add
1335	0.357309	0.0393776	0.237661	low_idx	add
1336	0.354973	0.0348818	0.237985	low_idx	add
1337	0.381124	0.0374612	0.257893	low_idx	add
1338	0.367733	0.0343564	0.251022	low_idx	add
1339	0.327984	0.037044	0.213942	low_idx	add
1340	0.55133	0.0882	0.354274	low_idx	add
1341	0.393133	0.062265	0.244231	low_idx	add
1342	0.37345	0.0364543	0.251896	low_idx	add
1343	0.346783	0.0371525	0.229627	low_idx	add
1344	0.319434	0.0174706	0.228015	low_idx	add
1345	0.290248	0.0242914	0.200114	low_idx	add
1346	0.306091	0.0172461	0.218185	low_idx	add
1347	0.511291	0.0771572	0.323532	low_idx	add
1348	0.392915	0.0404049	0.262327	low_idx	add
1349	0.349469	0.0395599	0.230855	low_idx	add
1350	0.289646	0.0213006	0.201594	low_idx	add
1351	0.35499	0.0407838	0.230951	low_idx	add
1352	0.426408	0.0545976	0.292332	low_idx	add
1353	0.320342	0.0213356	0.22418	low_idx	add
1354	0.358417	0.036497	0.238173	low_idx	add
1355	0.341107	0.0320827	0.231634	low_idx	add
1356	0.392538	0.0529607	0.256506	low_idx	add
1357	0.398579	0.0638567	0.253459	low_idx	add
1358	0.345929	0.0298208	0.234669	low_idx	add
1359	0.311457	0.0275102	0.211925	low_idx	add
1360	0.29776	0.0226593	0.206569	low_idx	add
1361	0.384976	0.0288855	0.274612	low_idx	add
1362	0.362289	0.0345867	0.245097	low_idx	add
1363	0.329878	0.0275318	0.228451	low_idx	add
1364	0.35813	0.0317883	0.242971	low_idx	add
1365	0.347043	0.0376434	0.226911	low_idx	add
1366	0.456164	0.0705632	0.287632	low_idx	add
1367	0.320226	0.0288532	0.220158	low_idx	add
1368	0.398318	0.0394627	0.26945	low_idx	add
1369	0.312097	0.0191848	0.223814	low_idx	add
1370	0.352107	0.0229877	0.251005	low_idx	add
1371	0.342236	0.0376897	0.227032	low_idx	add
1372	0.383645	0.0373314	0.25946	low_idx	add
1373	0.336932	0.0358571	0.220249	low_idx	add
1374	0.421089	0.0639815	0.265689	low_idx	add
1375	0.34241	0.0336884	0.230476	low_idx	add
1376	0.36026	0.0363245	0.244536	low_idx	add
1377	0.358257	0.0290012	0.246535	low_idx	add
1378	0.498014	0.0868051	0.304024	low_idx	add
1379	0.463601	0.0709055	0.288363	low_idx	add
1380	0.37265	0.0530898	0.23851	low_idx	add
1381	0.294734	0.0272289	0.200976	low_idx	add
1382	0.314698	0.0258089	0.219019	low_idx	add
1383	0.373094	0.0395754	0.247432	low_idx	add
1384	0.390661	0.0396045	0.261525	low_idx	add
1385	0.473577	0.0684008	0.297042	low_idx	add
1386	0.391408	0.0358202	0.26961	low_idx	add
1387	0.554091	0.0893868	0.355837	low_idx	add
1388	0.56102	0.0754843	0.375566	low_idx	add
1389	0.36387	0.0378991	0.241463	low_idx	add
1390	0.372851	0.0402201	0.253086	low_idx	add
1391	0.340182	0.0262842	0.238283	low_idx	add
1392	0.329139	0.0355533	0.216253	low_idx	add
1393	0.413401	0.0374962	0.285648	low_idx	add
1394	0.389004	0.0392854	0.26175	low_idx	add
1395	0.499039	0.0744652	0.316221	low_idx	add
1396	0.412219	0.0597214	0.263278	low_idx	add
1397	0.361791	0.0314773	0.249866	low_idx	add
1398	0.357248	0.0319479	0.244436	low_idx	add
1399	0.34241	0.0336884	0.230476	low_idx	add
1400	0.517215	0.113779	0.31472	random_idx	add
1401	0.694109	0.283182	0.311566	random_idx	add
1402	0.483885	0.106352	0.286477	random_idx	add
1403	0.5565	0.169498	0.271562	random_idx	add
1404	0.644055	0.124211	0.38002	random_idx	add
1405	0.625374	0.168722	0.328975	random_idx	add
1406	0.545636	0.161806	0.293176	random_idx	add
1407	0.361589	0.0752998	0.201623	random_idx	add
1408	0.463094	0.10556	0.271248	random_idx	add
1409	0.522141	0.133421	0.30192	random_idx	add
1410	0.564619	0.178398	0.288538	random_idx	add
1411	0.545183	0.117241	0.320236	random_idx	add
1412	0.455698	0.110012	0.262406	random_idx	add
1413	0.834638	0.204865	0.466207	random_idx	add
1414	0.472776	0.103316	0.282273	random_idx	add
1415	0.508811	0.123916	0.29326	random_idx	add
1416	0.459745	0.110677	0.269928	random_idx	add
1417	0.513872	0.0793052	0.339098	random_idx	add
1418	0.488294	0.143705	0.26454	random_idx	add
1419	0.53298	0.150477	0.282055	random_idx	add
1420	0.598794	0.135023	0.352359	random_idx	add
1421	0.649562	0.207375	0.347237	random_idx	add
1422	0.571534	0.184917	0.243917	random_idx	add
1423	0.484743	0.139578	0.249356	random_idx	add
1424	0.420223	0.109648	0.233254	random_idx	add
1425	0.437061	0.107599	0.246944	random_idx	add
1426	0.46274	0.0665722	0.304642	random_idx	add
1427	0.5491	0.168616	0.289603	random_idx	add
1428	0.704317	0.236161	0.369201	random_idx	add
1429	0.456103	0.130872	0.243242	random_idx	add
1430	0.581016	0.190708	0.293085	random_idx	add
1431	0.476583	0.101364	0.288634	random_idx	add
1432	0.72645	0.166339	0.45245	random_idx	add
1433	0.604899	0.148763	0.353547	random_idx	add
1434	0.547082	0.160681	0.297796	random_idx	add
1435	0.671804	0.262398	0.294075	random_idx	add
1436	0.369583	0.0615618	0.221728	random_idx	add
1437	0.432803	0.135391	0.209189	random_idx	add
1438	0.807538	0.255345	0.424431	random_idx	add
1439	0.490791	0.127266	0.265833	random_idx	add
1440	0.481209	0.140298	0.253046	random_idx	add
1441	0.492618	0.129848	0.269762	random_idx	add
1442	0.490558	0.112768	0.299046	random_idx	add
1443	0.480412	0.0857073	0.29281	random_idx	add
1444	0.331914	0.0826784	0.177389	random_idx	add
1445	0.545228	0.155775	0.289945	random_idx	add
1446	0.403936	0.0671073	0.229472	random_idx	add
1447	0.554651	0.155864	0.287542	random_idx	add
1448	0.575159	0.211461	0.27511	random_idx	add
1449	0.460914	0.116842	0.232691	random_idx	add
1450	0.468462	0.118595	0.267177	random_idx	add
1451	0.524472	0.153602	0.282057	random_idx	add
1452	0.693825	0.223836	0.342497	random_idx	add
1453	0.261233	0.0293954	0.169517	random_idx	add
1454	0.553181	0.147471	0.315557	random_idx	add
1455	0.510611	0.139991	0.279946	random_idx	add
1456	0.424915	0.0665205	0.274211	random_idx	add
1457	0.474896	0.124263	0.24624	random_idx	add
1458	0.477874	0.122956	0.267604	random_idx	add
1459	0.529106	0.139111	0.299678	random_idx	add
1460	0.516376	0.12656	0.300663	random_idx	add
1461	0.537514	0.100684	0.311399	random_idx	add
1462	0.548611	0.134078	0.315756	random_idx	add
1463	0.5963	0.106068	0.365908	random_idx	add
1464	0.436586	0.117726	0.242081	random_idx	add
1465	0.616594	0.21642	0.283787	random_idx	add
1466	0.513052	0.142434	0.282483	random_idx	add
1467	0.639494	0.179068	0.342401	random_idx	add
1468	0.508328	0.155381	0.266977	random_idx	add
1469	0.543157	0.172896	0.280815	random_idx	add
1470	0.459469	0.116534	0.25994	random_idx	add
1471	0.660821	0.211053	0.311515	random_idx	add
1472	0.612888	0.221527	0.29378	random_idx	add
1473	0.500601	0.147923	0.262404	random_idx	add
1474	0.493902	0.126689	0.266312	random_idx	add
1475	0.634909	0.206322	0.3269	random_idx	add
1476	0.468092	0.137736	0.249302	random_idx	add
1477	0.60355	0.186846	0.27702	random_idx	add
1478	0.567023	0.163751	0.299501	random_idx	add
1479	0.621745	0.20566	0.288048	random_idx	add
1480	0.547695	0.114501	0.332992	random_idx	add
1481	0.566496	0.195506	0.276725	random_idx	add
1482	0.52005	0.164689	0.268216	random_idx	add
1483	0.432741	0.103096	0.226242	random_idx	add
1484	0.470319	0.104675	0.232651	random_idx	add
1485	0.769964	0.225932	0.339425	random_idx	add
1486	0.421275	0.0871568	0.250841	random_idx	add
1487	0.350935	0.0666011	0.2084	random_idx	add
1488	0.402983	0.0951329	0.2349	random_idx	add
1489	0.778936	0.249087	0.353004	random_idx	add
1490	0.655801	0.146996	0.347496	random_idx	add
1491	0.408948	0.0869634	0.243675	random_idx	add
1492	0.582705	0.163978	0.266847	random_idx	add
1493	0.553104	0.166058	0.288785	random_idx	add
1494	0.639462	0.177857	0.347996	random_idx	add
1495	0.79543	0.233208	0.411691	random_idx	add
1496	0.568449	0.201283	0.275728	random_idx	add
1497	0.765781	0.185589	0.375778	random_idx	add
1498	0.592936	0.122445	0.362318	random_idx	add
1499	0.528837	0.112969	0.329425	random_idx	add
1500	0.606042	0.218245	0.296324	high_idx	mul
1501	0.55666	0.152656	0.308955	high_idx	mul
1502	0.561749	0.156534	0.305302	high_idx	mul
1503	0.687801	0.21485	0.364811	high_idx	mul
1504	0.714404	0.256947	0.342388	high_idx	mul
1505	0.701197	0.234713	0.348093	high_idx	mul
1506	0.702597	0.245166	0.329611	high_idx	mul
1507	0.545827	0.12477	0.329548	high_idx	mul
1508	0.635049	0.234308	0.302496	high_idx	mul
1509	0.668983	0.21543	0.343027	high_idx	mul
1510	0.448136	0.0884289	0.267805	high_idx	mul
1511	0.584822	0.189037	0.300809	high_idx	mul
1512	0.664473	0.230022	0.322493	high_idx	mul
1513	0.721531	0.247363	0.342188	high_idx	mul
1514	0.571037	0.184324	0.295012	high_idx	mul
1515	0.672585	0.216014	0.345486	high_idx	mul
1516	0.584822	0.189037	0.300809	high_idx	mul
1517	0.61211	0.213032	0.301614	high_idx	mul
1518	0.57495	0.18623	0.289968	high_idx	mul
1519	0.640967	0.20557	0.327812	high_idx	mul
1520	0.67439	0.226387	0.337413	high_idx	mul
1521	0.731308	0.251978	0.350816	high_idx	mul
1522	0.613007	0.205018	0.300785	high_idx	mul
1523	0.67569	0.239824	0.318546	high_idx	mul
1524	0.530338	0.153178	0.290506	high_idx	mul
1525	0.70687	0.259334	0.333761	high_idx	mul
1526	0.698802	0.269245	0.313448	high_idx	mul
1527	0.677836	0.228942	0.329312	high_idx	mul
1528	0.569275	0.157475	0.306771	high_idx	mul
1529	0.649257	0.191557	0.34078	high_idx	mul
1530	0.587988	0.190989	0.276159	high_idx	mul
1531	0.705067	0.246303	0.330731	high_idx	mul
1532	0.612811	0.205652	0.296169	high_idx	mul
1533	0.491693	0.112042	0.27763	high_idx	mul
1534	0.59342	0.195537	0.30085	high_idx	mul
1535	0.578711	0.178915	0.30301	high_idx	mul
1536	0.686306	0.228617	0.342053	high_idx	mul
1537	0.581438	0.178522	0.293212	high_idx	mul
1538	0.596258	0.182281	0.309382	high_idx	mul
1539	0.650393	0.210566	0.322879	high_idx	mul
1540	0.589745	0.181635	0.30262	high_idx	mul
1541	0.557796	0.175037	0.287693	high_idx	mul
1542	0.66212	0.225157	0.325458	high_idx	mul
1543	0.653889	0.208631	0.339155	high_idx	mul
1544	0.607613	0.187077	0.320371	high_idx	mul
1545	0.585606	0.215353	0.260661	high_idx	mul
1546	0.598135	0.205512	0.295179	high_idx	mul
1547	0.498449	0.128646	0.280742	high_idx	mul
1548	0.566095	0.168704	0.297321	high_idx	mul
1549	0.701856	0.233984	0.345285	high_idx	mul
1550	0.581778	0.198502	0.288467	high_idx	mul
1551	0.66953	0.209167	0.354605	high_idx	mul
1552	0.530364	0.170456	0.266645	high_idx	mul
1553	0.571256	0.179434	0.291643	high_idx	mul
1554	0.685907	0.246158	0.329117	high_idx	mul
1555	0.67439	0.226387	0.337413	high_idx	mul
1556	0.542913	0.171228	0.281957	high_idx	mul
1557	0.368858	0.0937468	0.182389	high_idx	mul
1558	0.574402	0.178177	0.30197	high_idx	mul
1559	0.545827	0.12477	0.329548	high_idx	mul
1560	0.580777	0.176863	0.296438	high_idx	mul
1561	0.633375	0.188834	0.328682	high_idx	mul
1562	0.538552	0.143071	0.289762	high_idx	mul
1563	0.646442	0.212919	0.321377	high_idx	mul
1564	0.691482	0.241722	0.333823	high_idx	mul
1565	0.659789	0.234831	0.317876	high_idx	mul
1566	0.613942	0.199066	0.311507	high_idx	mul
1567	0.455204	0.135319	0.228377	high_idx	mul
1568	0.657043	0.21671	0.334123	high_idx	mul
1569	0.635534	0.198519	0.318065	high_idx	mul
1570	0.524006	0.160188	0.253062	high_idx	mul
1571	0.73505	0.282683	0.331468	high_idx	mul
1572	0.561147	0.171862	0.290996	high_idx	mul
1573	0.663886	0.237857	0.318775	high_idx	mul
1574	0.69208	0.23197	0.345619	high_idx	mul
1575	0.652739	0.208921	0.324539	high_idx	mul
1576	0.568835	0.171001	0.297839	high_idx	mul
1577	0.687437	0.234837	0.336451	high_idx	mul
1578	0.706775	0.239674	0.338921	high_idx	mul
1579	0.447051	0.0922768	0.255557	high_idx	mul
1580	0.684402	0.213323	0.343143	high_idx	mul
1581	0.569488	0.166259	0.300245	high_idx	mul
1582	0.554967	0.174025	0.279576	high_idx	mul
1583	0.566134	0.167018	0.304503	high_idx	mul
1584	0.658461	0.210209	0.343396	high_idx	mul
1585	0.551279	0.126034	0.332123	high_idx	mul
1586	0.568706	0.152193	0.306018	high_idx	mul
1587	0.633531	0.207168	0.317971	high_idx	mul
1588	0.526622	0.172322	0.256999	high_idx	mul
1589	0.570173	0.178198	0.296451	high_idx	mul
1590	0.447051	0.0922768	0.255557	high_idx	mul
1591	0.588276	0.190948	0.298659	high_idx	mul
1592	0.715862	0.245608	0.351837	high_idx	mul
1593	0.530955	0.162719	0.273608	high_idx	mul
1594	0.566795	0.182279	0.292049	high_idx	mul
1595	0.688282	0.236244	0.338235	high_idx	mul
1596	0.615214	0.189902	0.327739	high_idx	mul
1597	0.647415	0.187086	0.340619	high_idx	mul
1598	0.592095	0.220742	0.269293	high_idx	mul
1599	0.569488	0.166259	0.300245	high_idx	mul
1600	0.478475	0.120039	0.271375	low_idx	mul
1601	0.521867	0.152712	0.275647	low_idx	mul
1602	0.612488	0.205713	0.302799	low_idx	mul
1603	0.414623	0.090077	0.237563	low_idx	mul
1604	0.568843	0.156811	0.313388	low_idx	mul
1605	0.604922	0.211701	0.292729	low_idx	mul
1606	0.578896	0.181733	0.293479	low_idx	mul
1607	0.61349	0.215312	0.295378	low_idx	mul
1608	0.532997	0.11474	0.321001	low_idx	mul
1609	0.554729	0.164627	0.290396	low_idx	mul
1610	0.521276	0.151185	0.277651	low_idx	mul
1611	0.565324	0.159311	0.304574	low_idx	mul
1612	0.504653	0.105434	0.308599	low_idx	mul
1613	0.546354	0.155272	0.292294	low_idx	mul
1614	0.558758	0.167042	0.29165	low_idx	mul
1615	0.521992	0.137913	0.293738	low_idx	mul
1616	0.617178	0.160482	0.355524	low_idx	mul
1617	0.448317	0.110252	0.254017	low_idx	mul
1618	0.450633	0.109392	0.237327	low_idx	mul
1619	0.521992	0.137913	0.293738	low_idx	mul
1620	0.477942	0.0882155	0.293571	low_idx	mul
1621	0.578327	0.181452	0.293204	low_idx	mul
1622	0.484962	0.131666	0.265739	low_idx	mul
1623	0.522084	0.16911	0.26174	low_idx	mul
1624	0.561479	0.179858	0.281855	low_idx	mul
1625	0.510754	0.163503	0.25956	low_idx	mul
1626	0.6362	0.191404	0.340456	low_idx	mul
1627	0.449944	0.107942	0.257931	low_idx	mul
1628	0.467832	0.101341	0.278364	low_idx	mul
1629	0.517975	0.164556	0.26306	low_idx	mul
1630	0.59004	0.151262	0.328938	low_idx	mul
1631	0.577328	0.154384	0.320913	low_idx	mul
1632	0.487712	0.123709	0.265018	low_idx	mul
1633	0.591306	0.196795	0.292178	low_idx	mul
1634	0.49257	0.107044	0.295556	low_idx	mul
1635	0.563398	0.157938	0.306797	low_idx	mul
1636	0.590424	0.189148	0.293827	low_idx	mul
1637	0.609025	0.200334	0.30575	low_idx	mul
1638	0.557006	0.172572	0.284581	low_idx	mul
1639	0.559432	0.176304	0.283475	low_idx	mul
1640	0.542713	0.117836	0.326826	low_idx	mul
1641	0.555218	0.174742	0.284147	low_idx	mul
1642	0.510754	0.163503	0.25956	low_idx	mul
1643	0.561011	0.148085	0.311641	low_idx	mul
1644	0.533607	0.12774	0.307746	low_idx	mul
1645	0.573258	0.152823	0.310288	low_idx	mul
1646	0.604444	0.202457	0.301051	low_idx	mul
1647	0.522256	0.131511	0.285611	low_idx	mul
1648	0.637915	0.198506	0.33513	low_idx	mul
1649	0.582158	0.166632	0.311301	low_idx	mul
1650	0.607382	0.207196	0.298173	low_idx	mul
1651	0.570063	0.188135	0.284359	low_idx	mul
1652	0.547321	0.168187	0.279501	low_idx	mul
1653	0.459281	0.108798	0.264741	low_idx	mul
1654	0.594091	0.176945	0.311047	low_idx	mul
1655	0.527889	0.141598	0.295272	low_idx	mul
1656	0.536734	0.135829	0.301751	low_idx	mul
1657	0.53136	0.121009	0.322635	low_idx	mul
1658	0.56099	0.155888	0.301769	low_idx	mul
1659	0.618724	0.217407	0.297769	low_idx	mul
1660	0.510663	0.145484	0.272399	low_idx	mul
1661	0.619388	0.215976	0.300038	low_idx	mul
1662	0.579985	0.183671	0.291609	low_idx	mul
1663	0.439644	0.0937818	0.26069	low_idx	mul
1664	0.526168	0.170919	0.264856	low_idx	mul
1665	0.54999	0.149683	0.29903	low_idx	mul
1666	0.498028	0.15332	0.257073	low_idx	mul
1667	0.571477	0.149194	0.318926	low_idx	mul
1668	0.463882	0.11971	0.250709	low_idx	mul
1669	0.564069	0.174007	0.291738	low_idx	mul
1670	0.576822	0.1832	0.289741	low_idx	mul
1671	0.456438	0.115604	0.257338	low_idx	mul
1672	0.44487	0.109627	0.250101	low_idx	mul
1673	0.501072	0.156529	0.256333	low_idx	mul
1674	0.578917	0.151997	0.317393	low_idx	mul
1675	0.456665	0.0974984	0.28153	low_idx	mul
1676	0.497899	0.128064	0.267157	low_idx	mul
1677	0.59004	0.183096	0.305699	low_idx	mul
1678	0.563499	0.157922	0.306895	low_idx	mul
1679	0.455994	0.105422	0.265543	low_idx	mul
1680	0.610595	0.216279	0.292879	low_idx	mul
1681	0.528036	0.155971	0.281647	low_idx	mul
1682	0.607535	0.216248	0.291597	low_idx	mul
1683	0.479412	0.146259	0.246836	low_idx	mul
1684	0.598796	0.208134	0.292457	low_idx	mul
1685	0.616818	0.212798	0.299515	low_idx	mul
1686	0.593379	0.162235	0.325568	low_idx	mul
1687	0.489395	0.0899567	0.298102	low_idx	mul
1688	0.56722	0.175935	0.281238	low_idx	mul
1689	0.459883	0.09574	0.280035	low_idx	mul
1690	0.526079	0.1729	0.261478	low_idx	mul
1691	0.605196	0.208597	0.295669	low_idx	mul
1692	0.587829	0.196443	0.287956	low_idx	mul
1693	0.556974	0.177882	0.280463	low_idx	mul
1694	0.591306	0.196795	0.292178	low_idx	mul
1695	0.501825	0.10574	0.304662	low_idx	mul
1696	0.460497	0.109473	0.265199	low_idx	mul
1697	0.508762	0.122304	0.293663	low_idx	mul
1698	0.491637	0.146769	0.255246	low_idx	mul
1699	0.549785	0.152933	0.292731	low_idx	mul
1700	0.623868	0.174806	0.323012	random_idx	mul
1701	0.570971	0.18281	0.296316	random_idx	mul
1702	0.50232	0.0954334	0.316398	random_idx	mul
1703	0.426977	0.0739566	0.2644	random_idx	mul
1704	0.515895	0.111922	0.306074	random_idx	mul
1705	0.510692	0.17012	0.257631	random_idx	mul
1706	0.505385	0.131744	0.285978	random_idx	mul
1707	0.43971	0.126592	0.234352	random_idx	mul
1708	0.508147	0.149831	0.26715	random_idx	mul
1709	0.527588	0.12566	0.291709	random_idx	mul
1710	0.741814	0.2356	0.306561	random_idx	mul
1711	0.626149	0.155799	0.321301	random_idx	mul
1712	0.5628	0.218724	0.262669	random_idx	mul
1713	0.532638	0.128094	0.301305	random_idx	mul
1714	0.449503	0.101786	0.259049	random_idx	mul
1715	0.513849	0.0969961	0.309963	random_idx	mul
1716	0.486115	0.106686	0.298199	random_idx	mul
1717	0.461346	0.0767965	0.295173	random_idx	mul
1718	1.04557	0.354455	0.486069	random_idx	mul
1719	0.450609	0.0805264	0.276953	random_idx	mul
1720	0.524387	0.127583	0.296555	random_idx	mul
1721	0.673759	0.139457	0.40589	random_idx	mul
1722	0.43273	0.0577874	0.281922	random_idx	mul
1723	0.606277	0.159893	0.355517	random_idx	mul
1724	0.556923	0.112642	0.339451	random_idx	mul
1725	0.98854	0.354596	0.48026	random_idx	mul
1726	0.563291	0.164273	0.290422	random_idx	mul
1727	0.532669	0.0871212	0.361096	random_idx	mul
1728	0.561201	0.124886	0.312894	random_idx	mul
1729	0.56855	0.185049	0.293068	random_idx	mul
1730	0.473453	0.133517	0.257665	random_idx	mul
1731	0.493663	0.163407	0.201572	random_idx	mul
1732	0.486059	0.0997646	0.296204	random_idx	mul
1733	0.320888	0.0434238	0.204449	random_idx	mul
1734	0.713145	0.127915	0.429107	random_idx	mul
1735	0.508369	0.144681	0.275305	random_idx	mul
1736	0.57886	0.219609	0.27164	random_idx	mul
1737	0.561768	0.120046	0.334167	random_idx	mul
1738	0.534219	0.162724	0.278775	random_idx	mul
1739	0.528743	0.14243	0.278436	random_idx	mul
1740	0.508391	0.105536	0.303423	random_idx	mul
1741	0.495124	0.144857	0.263809	random_idx	mul
1742	0.570762	0.150382	0.317339	random_idx	mul
1743	0.523496	0.125767	0.315197	random_idx	mul
1744	0.474805	0.131179	0.260364	random_idx	mul
1745	0.605839	0.152927	0.310713	random_idx	mul
1746	1.02441	0.338641	0.437095	random_idx	mul
1747	0.547811	0.18408	0.271186	random_idx	mul
1748	0.513721	0.121224	0.296838	random_idx	mul
1749	0.760038	0.259812	0.378179	random_idx	mul
1750	0.470971	0.102127	0.286175	random_idx	mul
1751	0.605511	0.222818	0.284447	random_idx	mul
1752	0.76932	0.261525	0.396944	random_idx	mul
1753	0.823595	0.220837	0.465361	random_idx	mul
1754	0.483822	0.128722	0.270277	random_idx	mul
1755	0.736592	0.223561	0.39766	random_idx	mul
1756	0.596526	0.181414	0.324975	random_idx	mul
1757	0.568047	0.18069	0.284611	random_idx	mul
1758	0.603235	0.192045	0.303688	random_idx	mul
1759	0.484218	0.132996	0.257608	random_idx	mul
1760	0.48282	0.1104	0.253101	random_idx	mul
1761	0.645054	0.155636	0.375481	random_idx	mul
1762	0.423872	0.0695055	0.280966	random_idx	mul
1763	0.416541	0.0796099	0.260413	random_idx	mul
1764	0.501681	0.131803	0.262019	random_idx	mul
1765	0.448222	0.0580803	0.294978	random_idx	mul
1766	0.433447	0.0893922	0.259245	random_idx	mul
1767	0.584073	0.128427	0.329532	random_idx	mul
1768	0.419876	0.0584817	0.24658	random_idx	mul
1769	0.511396	0.108863	0.303036	random_idx	mul
1770	0.593549	0.199637	0.293512	random_idx	mul
1771	0.446822	0.0803591	0.259784	random_idx	mul
1772	0.474968	0.109213	0.277341	random_idx	mul
1773	0.558191	0.156961	0.299409	random_idx	mul
1774	0.483071	0.126001	0.266374	random_idx	mul
1775	0.569936	0.215422	0.269035	random_idx	mul
1776	0.480748	0.10774	0.292223	random_idx	mul
1777	0.444065	0.0870025	0.270995	random_idx	mul
1778	0.567928	0.144224	0.325553	random_idx	mul
1779	0.636619	0.216262	0.313333	random_idx	mul
1780	0.37363	0.0661491	0.233563	random_idx	mul
1781	0.446312	0.0936675	0.25368	random_idx	mul
1782	0.500843	0.121156	0.285162	random_idx	mul
1783	0.503896	0.0935177	0.311243	random_idx	mul
1784	0.556392	0.118494	0.336276	random_idx	mul
1785	0.877731	0.14178	0.575365	random_idx	mul
1786	0.494762	0.142488	0.262282	random_idx	mul
1787	0.578352	0.131995	0.330553	random_idx	mul
1788	0.68629	0.187307	0.376724	random_idx	mul
1789	0.789288	0.286075	0.38048	random_idx	mul
1790	0.545598	0.110827	0.329303	random_idx	mul
1791	0.579674	0.126231	0.336579	random_idx	mul
1792	0.582925	0.208551	0.279541	random_idx	mul
1793	0.495183	0.109781	0.29546	random_idx	mul
1794	0.472415	0.122301	0.252283	random_idx	mul
1795	0.526221	0.0973709	0.314501	random_idx	mul
1796	0.496399	0.0960222	0.292975	random_idx	mul
1797	0.434404	0.106852	0.248294	random_idx	mul
1798	0.596979	0.14744	0.349656	random_idx	mul
1799	0.500924	0.151244	0.249794	random_idx	mul
1800	0.645755	0.259654	0.291343	high_idx	1st
1801	0.597728	0.24584	0.266955	high_idx	1st
1802	0.599179	0.250384	0.265782	high_idx	1st
1803	0.546082	0.22314	0.244643	high_idx	1st
1804	0.619716	0.251043	0.277388	high_idx	1st
1805	0.581714	0.233247	0.2643	high_idx	1st
1806	0.833335	0.378619	0.286635	high_idx	1st
1807	0.585463	0.232437	0.268679	high_idx	1st
1808	0.64524	0.258388	0.285145	high_idx	1st
1809	0.592623	0.241167	0.26701	high_idx	1st
1810	0.57756	0.230078	0.264672	high_idx	1st
1811	0.557667	0.223831	0.252568	high_idx	1st
1812	0.586236	0.226439	0.267268	high_idx	1st
1813	0.63682	0.279751	0.269635	high_idx	1st
1814	0.595314	0.242974	0.268078	high_idx	1st
1815	0.57254	0.226729	0.262618	high_idx	1st
1816	0.60409	0.258709	0.261899	high_idx	1st
1817	0.584314	0.243504	0.259106	high_idx	1st
1818	0.716914	0.286096	0.30798	high_idx	1st
1819	0.575633	0.247084	0.244549	high_idx	1st
1820	0.58825	0.238901	0.265941	high_idx	1st
1821	0.62047	0.247724	0.267842	high_idx	1st
1822	0.592493	0.238376	0.268549	high_idx	1st
1823	0.601167	0.269685	0.249738	high_idx	1st
1824	0.592076	0.240323	0.266687	high_idx	1st
1825	0.582246	0.233899	0.265536	high_idx	1st
1826	0.580838	0.229181	0.267872	high_idx	1st
1827	0.648852	0.287892	0.254384	high_idx	1st
1828	0.598482	0.241156	0.271618	high_idx	1st
1829	0.585019	0.23978	0.263093	high_idx	1st
1830	0.690918	0.27036	0.305525	high_idx	1st
1831	0.564625	0.232423	0.253123	high_idx	1st
1832	0.577525	0.223311	0.268697	high_idx	1st
1833	0.603249	0.236504	0.275786	high_idx	1st
1834	0.698633	0.270359	0.300835	high_idx	1st
1835	0.616978	0.269579	0.264028	high_idx	1st
1836	0.596414	0.236965	0.266611	high_idx	1st
1837	0.618745	0.267997	0.264893	high_idx	1st
1838	0.586316	0.238219	0.262955	high_idx	1st
1839	0.562558	0.212835	0.266399	high_idx	1st
1840	0.582354	0.230645	0.267278	high_idx	1st
1841	0.584085	0.244185	0.258685	high_idx	1st
1842	0.719049	0.269626	0.315659	high_idx	1st
1843	0.558804	0.20481	0.269437	high_idx	1st
1844	0.599635	0.242562	0.270457	high_idx	1st
1845	0.593181	0.239033	0.26937	high_idx	1st
1846	0.600114	0.252321	0.26267	high_idx	1st
1847	0.672581	0.275294	0.296574	high_idx	1st
1848	0.642432	0.255247	0.285353	high_idx	1st
1849	0.591655	0.243731	0.264776	high_idx	1st
1850	0.595113	0.246716	0.265295	high_idx	1st
1851	0.673868	0.271157	0.299606	high_idx	1st
1852	0.602372	0.248872	0.266911	high_idx	1st
1853	0.59248	0.246034	0.264243	high_idx	1st
1854	0.585598	0.231841	0.269456	high_idx	1st
1855	0.584429	0.232111	0.268859	high_idx	1st
1856	0.561929	0.217931	0.262256	high_idx	1st
1857	0.580811	0.225165	0.271171	high_idx	1st
1858	0.612383	0.240658	0.284223	high_idx	1st
1859	0.86292	0.376249	0.31025	high_idx	1st
1860	0.626583	0.24789	0.285244	high_idx	1st
1861	0.643066	0.268774	0.276055	high_idx	1st
1862	0.576086	0.224321	0.265451	high_idx	1st
1863	0.610868	0.254733	0.273671	high_idx	1st
1864	0.594706	0.24348	0.266603	high_idx	1st
1865	0.599929	0.249284	0.267161	high_idx	1st
1866	0.609034	0.260386	0.263908	high_idx	1st
1867	0.542463	0.204971	0.256122	high_idx	1st
1868	0.69696	0.302142	0.276532	high_idx	1st
1869	0.605048	0.243693	0.274772	high_idx	1st
1870	0.580766	0.228824	0.261891	high_idx	1st
1871	0.600387	0.248689	0.266867	high_idx	1st
1872	0.551495	0.201306	0.266699	high_idx	1st
1873	0.585293	0.24286	0.260848	high_idx	1st
1874	0.572683	0.225301	0.263563	high_idx	1st
1875	0.586802	0.234243	0.2683	high_idx	1st
1876	0.584082	0.236427	0.263355	high_idx	1st
1877	0.577128	0.2254	0.26778	high_idx	1st
1878	0.562887	0.212207	0.266135	high_idx	1st
1879	0.562346	0.206606	0.266828	high_idx	1st
1880	0.611689	0.245909	0.274773	high_idx	1st
1881	0.606276	0.250859	0.266973	high_idx	1st
1882	0.52727	0.188608	0.258175	high_idx	1st
1883	0.578975	0.233763	0.263095	high_idx	1st
1884	0.635127	0.257915	0.277894	high_idx	1st
1885	0.721779	0.250808	0.340017	high_idx	1st
1886	0.595335	0.240481	0.269916	high_idx	1st
1887	0.578209	0.227724	0.266373	high_idx	1st
1888	0.591882	0.244537	0.264285	high_idx	1st
1889	0.588024	0.237863	0.26669	high_idx	1st
1890	0.562215	0.220897	0.259652	high_idx	1st
1891	0.586972	0.238424	0.265292	high_idx	1st
1892	0.577135	0.214466	0.277465	high_idx	1st
1893	0.630584	0.263733	0.274395	high_idx	1st
1894	0.561059	0.222177	0.257042	high_idx	1st
1895	0.593754	0.238931	0.270112	high_idx	1st
1896	0.668305	0.275244	0.295994	high_idx	1st
1897	0.562614	0.209522	0.270276	high_idx	1st
1898	0.58006	0.227818	0.268244	high_idx	1st
1899	0.592207	0.239102	0.268974	high_idx	1st
1900	0.23651	0.0208952	0.170481	low_idx	1st
1901	0.244405	0.0263996	0.169511	low_idx	1st
1902	0.17749	0.0166483	0.122407	low_idx	1st
1903	0.289853	0.0199608	0.211872	low_idx	1st
1904	0.2773	0.0232019	0.203314	low_idx	1st
1905	0.239742	0.0246653	0.167248	low_idx	1st
1906	0.262926	0.0241424	0.187843	low_idx	1st
1907	0.283179	0.0215217	0.209681	low_idx	1st
1908	0.343266	0.034234	0.257339	low_idx	1st
1909	0.230887	0.0302734	0.14903	low_idx	1st
1910	0.366406	0.0274585	0.284667	low_idx	1st
1911	0.221177	0.0149089	0.15785	low_idx	1st
1912	0.268128	0.0221707	0.183773	low_idx	1st
1913	0.297176	0.0297174	0.204162	low_idx	1st
1914	0.253478	0.0178292	0.18138	low_idx	1st
1915	0.214495	0.0198641	0.150808	low_idx	1st
1916	0.242391	0.0242927	0.172415	low_idx	1st
1917	0.248424	0.0245167	0.178047	low_idx	1st
1918	0.253703	0.0260634	0.184541	low_idx	1st
1919	0.360508	0.028668	0.273881	low_idx	1st
1920	0.330627	0.0281207	0.240796	low_idx	1st
1921	0.244038	0.0244059	0.171712	low_idx	1st
1922	0.214106	0.0187898	0.148596	low_idx	1st
1923	0.180574	0.0154258	0.125802	low_idx	1st
1924	0.366225	0.0352588	0.27238	low_idx	1st
1925	0.344385	0.0297941	0.259958	low_idx	1st
1926	0.308875	0.0240574	0.233456	low_idx	1st
1927	0.334901	0.0395028	0.242863	low_idx	1st
1928	0.236212	0.0211175	0.168905	low_idx	1st
1929	0.196844	0.0197999	0.12439	low_idx	1st
1930	0.288334	0.0219765	0.210736	low_idx	1st
1931	0.356899	0.0294396	0.272514	low_idx	1st
1932	0.333859	0.0315109	0.246345	low_idx	1st
1933	0.279955	0.0374151	0.192849	low_idx	1st
1934	0.252105	0.0225359	0.176965	low_idx	1st
1935	0.176005	0.0135651	0.120585	low_idx	1st
1936	0.229378	0.0169493	0.16809	low_idx	1st
1937	0.276962	0.0257433	0.195056	low_idx	1st
1938	0.218823	0.0180156	0.156402	low_idx	1st
1939	0.295403	0.0191017	0.213748	low_idx	1st
1940	0.249957	0.0211322	0.185121	low_idx	1st
1941	0.285743	0.0198359	0.217628	low_idx	1st
1942	0.314974	0.0337849	0.22906	low_idx	1st
1943	0.339011	0.0238483	0.257965	low_idx	1st
1944	0.304454	0.0208257	0.229549	low_idx	1st
1945	0.367083	0.0306629	0.273427	low_idx	1st
1946	0.347114	0.0260659	0.260135	low_idx	1st
1947	0.342325	0.0413584	0.249811	low_idx	1st
1948	0.30347	0.0213787	0.229439	low_idx	1st
1949	0.295152	0.0328258	0.205174	low_idx	1st
1950	0.263186	0.0262526	0.185289	low_idx	1st
1951	0.204792	0.0165943	0.142287	low_idx	1st
1952	0.165096	0.019473	0.109516	low_idx	1st
1953	0.282337	0.0226284	0.215162	low_idx	1st
1954	0.231286	0.0168586	0.16902	low_idx	1st
1955	0.235241	0.0261232	0.162495	low_idx	1st
1956	0.276027	0.0280275	0.19847	low_idx	1st
1957	0.281682	0.0246648	0.203174	low_idx	1st
1958	0.351295	0.0352263	0.255012	low_idx	1st
1959	0.28824	0.0329234	0.207218	low_idx	1st
1960	0.248255	0.0225403	0.181103	low_idx	1st
1961	0.337091	0.0263066	0.25353	low_idx	1st
1962	0.377677	0.0403051	0.281926	low_idx	1st
1963	0.211549	0.0251872	0.142213	low_idx	1st
1964	0.372333	0.0340654	0.279858	low_idx	1st
1965	0.297945	0.0258733	0.220859	low_idx	1st
1966	0.311914	0.031782	0.225919	low_idx	1st
1967	0.254175	0.0219877	0.18069	low_idx	1st
1968	0.340433	0.0277807	0.256577	low_idx	1st
1969	0.17849	0.0177507	0.12048	low_idx	1st
1970	0.373333	0.0228249	0.283836	low_idx	1st
1971	0.303541	0.02083	0.228103	low_idx	1st
1972	0.299166	0.0277325	0.220138	low_idx	1st
1973	0.226565	0.0195054	0.163029	low_idx	1st
1974	0.292723	0.0257035	0.210962	low_idx	1st
1975	0.204551	0.0211527	0.136606	low_idx	1st
1976	0.350053	0.0332116	0.263608	low_idx	1st
1977	0.286002	0.0233164	0.205293	low_idx	1st
1978	0.313446	0.0292698	0.232225	low_idx	1st
1979	0.268268	0.0231415	0.193782	low_idx	1st
1980	0.342302	0.0336056	0.250938	low_idx	1st
1981	0.21904	0.0237981	0.147917	low_idx	1st
1982	0.3087	0.0237695	0.233008	low_idx	1st
1983	0.358119	0.0252507	0.26924	low_idx	1st
1984	0.200544	0.0212777	0.139972	low_idx	1st
1985	0.17567	0.0175498	0.121858	low_idx	1st
1986	0.25121	0.0268167	0.179718	low_idx	1st
1987	0.341836	0.0271069	0.257466	low_idx	1st
1988	0.321323	0.0229625	0.240862	low_idx	1st
1989	0.298914	0.0297338	0.2197	low_idx	1st
1990	0.361054	0.032002	0.271123	low_idx	1st
1991	0.234286	0.0237544	0.153157	low_idx	1st
1992	0.231836	0.022307	0.165739	low_idx	1st
1993	0.209345	0.0230047	0.14308	low_idx	1st
1994	0.273688	0.0228028	0.196375	low_idx	1st
1995	0.318129	0.0220043	0.244821	low_idx	1st
1996	0.16065	0.0201453	0.1013	low_idx	1st
1997	0.241265	0.0320081	0.16031	low_idx	1st
1998	0.230468	0.015929	0.164821	low_idx	1st
[truncated: 88,001 more rows]
