# Supplementary material for: Multiplicative joint coding in preparatory activity for reaching sequence in macaque motor cortex
Source: Nat Commun. 2024 Apr 11;15:3153. doi: 10.1038/s41467-024-47511-1 (PMC11009282; doi:10.1038/s41467-024-47511-1)
Supplement: Supplementary file 4 — Source Data [file 41467_2024_47511_MOESM4_ESM.zip › Source Data Supplementary Fig. 10.xlsx]

## Sheet: Fig 10a
Target 1 x	Target 1 y	Target 2 x	Target 2 y	Go-signal
0.5	-0.866025	-1.5	0.866025	0
0.5	-0.866025	-1.5	0.866025	0
0.5	-0.866025	-1.5	0.866025	0
0.5	-0.866025	-1.5	0.866025	0
0.5	-0.866025	-1.5	0.866025	0
0.5	-0.866025	-1.5	0.866025	0
0.5	-0.866025	-1.5	0.866025	0
0.5	-0.866025	-1.5	0.866025	0
0.5	-0.866025	-1.5	0.866025	0
0.5	-0.866025	-1.5	0.866025	0
0.5	-0.866025	-1.5	0.866025	0
0.5	-0.866025	-1.5	0.866025	0
0.5	-0.866025	-1.5	0.866025	0
0.5	-0.866025	-1.5	0.866025	0
0.5	-0.866025	-1.5	0.866025	0
0.5	-0.866025	-1.5	0.866025	0
0.5	-0.866025	-1.5	0.866025	0
0.5	-0.866025	-1.5	0.866025	0
0.5	-0.866025	-1.5	0.866025	0
0.5	-0.866025	-1.5	0.866025	0
0.5	-0.866025	-1.5	0.866025	0
0.5	-0.866025	-1.5	0.866025	0
0.5	-0.866025	-1.5	0.866025	0
0.5	-0.866025	-1.5	0.866025	0
0.5	-0.866025	-1.5	0.866025	0
0.5	-0.866025	-1.5	0.866025	0
0.5	-0.866025	-1.5	0.866025	0
0.5	-0.866025	-1.5	0.866025	0
0.5	-0.866025	-1.5	0.866025	0
0.5	-0.866025	-1.5	0.866025	0
0.5	-0.866025	-1.5	0.866025	0
0.5	-0.866025	-1.5	0.866025	0
0.5	-0.866025	-1.5	0.866025	0
0.5	-0.866025	-1.5	0.866025	0
0.5	-0.866025	-1.5	0.866025	0
0.5	-0.866025	-1.5	0.866025	0
0.5	-0.866025	-1.5	0.866025	0
0.5	-0.866025	-1.5	0.866025	0
0.5	-0.866025	-1.5	0.866025	0
0.5	-0.866025	-1.5	0.866025	0
0.5	-0.866025	-1.5	0.866025	0
0.5	-0.866025	-1.5	0.866025	0
0.5	-0.866025	-1.5	0.866025	0
0.5	-0.866025	-1.5	0.866025	0
0.5	-0.866025	-1.5	0.866025	0
0.5	-0.866025	-1.5	0.866025	0
0.5	-0.866025	-1.5	0.866025	0
0.5	-0.866025	-1.5	0.866025	0
0.5	-0.866025	-1.5	0.866025	0
0.5	-0.866025	-1.5	0.866025	0
0.5	-0.866025	-1.5	0.866025	0
0.5	-0.866025	-1.5	0.866025	0
0.5	-0.866025	-1.5	0.866025	0
0.5	-0.866025	-1.5	0.866025	0
0.5	-0.866025	-1.5	0.866025	0
0.5	-0.866025	-1.5	0.866025	0
0.5	-0.866025	-1.5	0.866025	0
0.5	-0.866025	-1.5	0.866025	0
0.5	-0.866025	-1.5	0.866025	0
0.5	-0.866025	-1.5	0.866025	0
0.5	-0.866025	-1.5	0.866025	0
0.5	-0.866025	-1.5	0.866025	0
0.5	-0.866025	-1.5	0.866025	0
0.5	-0.866025	-1.5	0.866025	0
0.5	-0.866025	-1.5	0.866025	0
0.5	-0.866025	-1.5	0.866025	0
0.5	-0.866025	-1.5	0.866025	0
0.5	-0.866025	-1.5	0.866025	0
0.5	-0.866025	-1.5	0.866025	0
0.5	-0.866025	-1.5	0.866025	0
0.5	-0.866025	-1.5	0.866025	0
0.5	-0.866025	-1.5	0.866025	0
0.5	-0.866025	-1.5	0.866025	0
0.5	-0.866025	-1.5	0.866025	0
0.5	-0.866025	-1.5	0.866025	0
0.5	-0.866025	-1.5	0.866025	0
0.5	-0.866025	-1.5	0.866025	0
0.5	-0.866025	-1.5	0.866025	0
0.5	-0.866025	-1.5	0.866025	0
0.5	-0.866025	-1.5	0.866025	0
0.5	-0.866025	-1.5	0.866025	0
0.5	-0.866025	-1.5	0.866025	0
0.5	-0.866025	-1.5	0.866025	0
0.5	-0.866025	-1.5	0.866025	0
0.5	-0.866025	-1.5	0.866025	0
0.5	-0.866025	-1.5	0.866025	0
0.5	-0.866025	-1.5	0.866025	0
0.5	-0.866025	-1.5	0.866025	0
0.5	-0.866025	-1.5	0.866025	0
0.5	-0.866025	-1.5	0.866025	0
0.5	-0.866025	-1.5	0.866025	0
0.5	-0.866025	-1.5	0.866025	0
0.5	-0.866025	-1.5	0.866025	0
0.5	-0.866025	-1.5	0.866025	0
0.5	-0.866025	-1.5	0.866025	0
0.5	-0.866025	-1.5	0.866025	0
0.5	-0.866025	-1.5	0.866025	0
0.5	-0.866025	-1.5	0.866025	0
0.5	-0.866025	-1.5	0.866025	0
0.5	-0.866025	-1.5	0.866025	0
0.5	-0.866025	-1.5	0.866025	0
0.5	-0.866025	-1.5	0.866025	0
0.5	-0.866025	-1.5	0.866025	0
0.5	-0.866025	-1.5	0.866025	0
0.5	-0.866025	-1.5	0.866025	0
0.5	-0.866025	-1.5	0.866025	0
0.5	-0.866025	-1.5	0.866025	0
0.5	-0.866025	-1.5	0.866025	0
0.5	-0.866025	-1.5	0.866025	0
0.5	-0.866025	-1.5	0.866025	0
0.5	-0.866025	-1.5	0.866025	0
0.5	-0.866025	-1.5	0.866025	0
0.5	-0.866025	-1.5	0.866025	0
0.5	-0.866025	-1.5	0.866025	0
0.5	-0.866025	-1.5	0.866025	0
0.5	-0.866025	-1.5	0.866025	0
0.5	-0.866025	-1.5	0.866025	0
0.5	-0.866025	-1.5	0.866025	0
0.5	-0.866025	-1.5	0.866025	0
0.5	-0.866025	-1.5	0.866025	0
0.5	-0.866025	-1.5	0.866025	0
0.5	-0.866025	-1.5	0.866025	0
0.5	-0.866025	-1.5	0.866025	0
0.5	-0.866025	-1.5	0.866025	0
0.5	-0.866025	-1.5	0.866025	0
0.5	-0.866025	-1.5	0.866025	0
0.5	-0.866025	-1.5	0.866025	0
0.5	-0.866025	-1.5	0.866025	0
0.5	-0.866025	-1.5	0.866025	0
0.5	-0.866025	-1.5	0.866025	0
0.5	-0.866025	-1.5	0.866025	0
0.5	-0.866025	-1.5	0.866025	0
0.5	-0.866025	-1.5	0.866025	0
0.5	-0.866025	-1.5	0.866025	0
0.5	-0.866025	-1.5	0.866025	0
0.5	-0.866025	-1.5	0.866025	0
0.5	-0.866025	-1.5	0.866025	0
0.5	-0.866025	-1.5	0.866025	0
0.5	-0.866025	-1.5	0.866025	0
0.5	-0.866025	-1.5	0.866025	0
0.5	-0.866025	-1.5	0.866025	0
0.5	-0.866025	-1.5	0.866025	0
0.5	-0.866025	-1.5	0.866025	0
0.5	-0.866025	-1.5	0.866025	0
0.5	-0.866025	-1.5	0.866025	0
0.5	-0.866025	-1.5	0.866025	0
0.5	-0.866025	-1.5	0.866025	0
0.5	-0.866025	-1.5	0.866025	0
0.5	-0.866025	-1.5	0.866025	0
0.5	-0.866025	-1.5	0.866025	0
0.5	-0.866025	-1.5	0.866025	0
0.5	-0.866025	-1.5	0.866025	0
0.5	-0.866025	-1.5	0.866025	0
0.5	-0.866025	-1.5	0.866025	0
0.5	-0.866025	-1.5	0.866025	0
0.5	-0.866025	-1.5	0.866025	0
0.5	-0.866025	-1.5	0.866025	0
0.5	-0.866025	-1.5	0.866025	0
0.5	-0.866025	-1.5	0.866025	0
0.5	-0.866025	-1.5	0.866025	0
0.5	-0.866025	-1.5	0.866025	0
0.5	-0.866025	-1.5	0.866025	0
0.5	-0.866025	-1.5	0.866025	0
0.5	-0.866025	-1.5	0.866025	0
0.5	-0.866025	-1.5	0.866025	0
0.5	-0.866025	-1.5	0.866025	0
0.5	-0.866025	-1.5	0.866025	0
0.5	-0.866025	-1.5	0.866025	0
0.5	-0.866025	-1.5	0.866025	0
0.5	-0.866025	-1.5	0.866025	0
0.5	-0.866025	-1.5	0.866025	0
0.5	-0.866025	-1.5	0.866025	0
0.5	-0.866025	-1.5	0.866025	0
0.5	-0.866025	-1.5	0.866025	0
0.5	-0.866025	-1.5	0.866025	0
0.5	-0.866025	-1.5	0.866025	0
0.5	-0.866025	-1.5	0.866025	0
0.5	-0.866025	-1.5	0.866025	0
0.5	-0.866025	-1.5	0.866025	0
0.5	-0.866025	-1.5	0.866025	0
0.5	-0.866025	-1.5	0.866025	0
0.5	-0.866025	-1.5	0.866025	0
0.5	-0.866025	-1.5	0.866025	0
0.5	-0.866025	-1.5	0.866025	0
0.5	-0.866025	-1.5	0.866025	0
0.5	-0.866025	-1.5	0.866025	0
0.5	-0.866025	-1.5	0.866025	0
0.5	-0.866025	-1.5	0.866025	0
0.5	-0.866025	-1.5	0.866025	0
0.5	-0.866025	-1.5	0.866025	0
0.5	-0.866025	-1.5	0.866025	0
0.5	-0.866025	-1.5	0.866025	0
0.5	-0.866025	-1.5	0.866025	0
0.5	-0.866025	-1.5	0.866025	0
0.5	-0.866025	-1.5	0.866025	0
0.5	-0.866025	-1.5	0.866025	0
0.5	-0.866025	-1.5	0.866025	0
0.5	-0.866025	-1.5	0.866025	0
0.5	-0.866025	-1.5	0.866025	0
0.5	-0.866025	-1.5	0.866025	0
0.5	-0.866025	-1.5	0.866025	0
0.5	-0.866025	-1.5	0.866025	0
0.5	-0.866025	-1.5	0.866025	0
0.5	-0.866025	-1.5	0.866025	0
0.5	-0.866025	-1.5	0.866025	0
0.5	-0.866025	-1.5	0.866025	0
0.5	-0.866025	-1.5	0.866025	0
0.5	-0.866025	-1.5	0.866025	0
0.5	-0.866025	-1.5	0.866025	0
0.5	-0.866025	-1.5	0.866025	0
0.5	-0.866025	-1.5	0.866025	0
0.5	-0.866025	-1.5	0.866025	0
0.5	-0.866025	-1.5	0.866025	0
0.5	-0.866025	-1.5	0.866025	0
0.5	-0.866025	-1.5	0.866025	0
0.5	-0.866025	-1.5	0.866025	0
0.5	-0.866025	-1.5	0.866025	0
0.5	-0.866025	-1.5	0.866025	0
0.5	-0.866025	-1.5	0.866025	0
0.5	-0.866025	-1.5	0.866025	0
0.5	-0.866025	-1.5	0.866025	0
0.5	-0.866025	-1.5	0.866025	0
0.5	-0.866025	-1.5	0.866025	0
0.5	-0.866025	-1.5	0.866025	0
0.5	-0.866025	-1.5	0.866025	0
0.5	-0.866025	-1.5	0.866025	0
0.5	-0.866025	-1.5	0.866025	0
0.5	-0.866025	-1.5	0.866025	0
0.5	-0.866025	-1.5	0.866025	0
0.5	-0.866025	-1.5	0.866025	0
0.5	-0.866025	-1.5	0.866025	0
0.5	-0.866025	-1.5	0.866025	0
0.5	-0.866025	-1.5	0.866025	0
0.5	-0.866025	-1.5	0.866025	0
0.5	-0.866025	-1.5	0.866025	0
0.5	-0.866025	-1.5	0.866025	0
0.5	-0.866025	-1.5	0.866025	0
0.5	-0.866025	-1.5	0.866025	0
0.5	-0.866025	-1.5	0.866025	0
0.5	-0.866025	-1.5	0.866025	0
0.5	-0.866025	-1.5	0.866025	0
0.5	-0.866025	-1.5	0.866025	0
0.5	-0.866025	-1.5	0.866025	0
0.5	-0.866025	-1.5	0.866025	0
0.5	-0.866025	-1.5	0.866025	0
0.5	-0.866025	-1.5	0.866025	0
0.5	-0.866025	-1.5	0.866025	0
0.5	-0.866025	-1.5	0.866025	0
0.5	-0.866025	-1.5	0.866025	0
0.5	-0.866025	-1.5	0.866025	0
0.5	-0.866025	-1.5	0.866025	0
0.5	-0.866025	-1.5	0.866025	0
0.5	-0.866025	-1.5	0.866025	0
0.5	-0.866025	-1.5	0.866025	0
0.5	-0.866025	-1.5	0.866025	0
0.5	-0.866025	-1.5	0.866025	0
0.5	-0.866025	-1.5	0.866025	0
0.5	-0.866025	-1.5	0.866025	0
0.5	-0.866025	-1.5	0.866025	0
0.5	-0.866025	-1.5	0.866025	0
0.5	-0.866025	-1.5	0.866025	0
0.5	-0.866025	-1.5	0.866025	0
0.5	-0.866025	-1.5	0.866025	0
0.5	-0.866025	-1.5	0.866025	0
0.5	-0.866025	-1.5	0.866025	0
0.5	-0.866025	-1.5	0.866025	0
0.5	-0.866025	-1.5	0.866025	0
0.5	-0.866025	-1.5	0.866025	0
0.5	-0.866025	-1.5	0.866025	0
0.5	-0.866025	-1.5	0.866025	0
0.5	-0.866025	-1.5	0.866025	0
0.5	-0.866025	-1.5	0.866025	0
0.5	-0.866025	-1.5	0.866025	0
0.5	-0.866025	-1.5	0.866025	0
0.5	-0.866025	-1.5	0.866025	0
0.5	-0.866025	-1.5	0.866025	0
0.5	-0.866025	-1.5	0.866025	0
0.5	-0.866025	-1.5	0.866025	0
0.5	-0.866025	-1.5	0.866025	0
0.5	-0.866025	-1.5	0.866025	0
0.5	-0.866025	-1.5	0.866025	0
0.5	-0.866025	-1.5	0.866025	0
0.5	-0.866025	-1.5	0.866025	0
0.5	-0.866025	-1.5	0.866025	0
0.5	-0.866025	-1.5	0.866025	0
0.5	-0.866025	-1.5	0.866025	0
0.5	-0.866025	-1.5	0.866025	0
0.5	-0.866025	-1.5	0.866025	0
0.5	-0.866025	-1.5	0.866025	0
0.5	-0.866025	-1.5	0.866025	0
0.5	-0.866025	-1.5	0.866025	0
0.5	-0.866025	-1.5	0.866025	0
0.5	-0.866025	-1.5	0.866025	0
0.5	-0.866025	-1.5	0.866025	0
0.5	-0.866025	-1.5	0.866025	0
0.5	-0.866025	-1.5	0.866025	0
0.5	-0.866025	-1.5	0.866025	0
0.5	-0.866025	-1.5	0.866025	0
0.5	-0.866025	-1.5	0.866025	0
0.5	-0.866025	-1.5	0.866025	0
0.5	-0.866025	-1.5	0.866025	0
0.5	-0.866025	-1.5	0.866025	0
0.5	-0.866025	-1.5	0.866025	0
0.5	-0.866025	-1.5	0.866025	0
0.5	-0.866025	-1.5	0.866025	0
0.5	-0.866025	-1.5	0.866025	0
0.5	-0.866025	-1.5	0.866025	0
0.5	-0.866025	-1.5	0.866025	0
0.5	-0.866025	-1.5	0.866025	0
0.5	-0.866025	-1.5	0.866025	0
0.5	-0.866025	-1.5	0.866025	0
0.5	-0.866025	-1.5	0.866025	0
0.5	-0.866025	-1.5	0.866025	0
0.5	-0.866025	-1.5	0.866025	0
0.5	-0.866025	-1.5	0.866025	0
0.5	-0.866025	-1.5	0.866025	0
0.5	-0.866025	-1.5	0.866025	0
0.5	-0.866025	-1.5	0.866025	0
0.5	-0.866025	-1.5	0.866025	0
0.5	-0.866025	-1.5	0.866025	0
0.5	-0.866025	-1.5	0.866025	0
0.5	-0.866025	-1.5	0.866025	0
0.5	-0.866025	-1.5	0.866025	0
0.5	-0.866025	-1.5	0.866025	0
0.5	-0.866025	-1.5	0.866025	0
0.5	-0.866025	-1.5	0.866025	0
0.5	-0.866025	-1.5	0.866025	0
0.5	-0.866025	-1.5	0.866025	0
0.5	-0.866025	-1.5	0.866025	0
0.5	-0.866025	-1.5	0.866025	0
0.5	-0.866025	-1.5	0.866025	0
0.5	-0.866025	-1.5	0.866025	0
0.5	-0.866025	-1.5	0.866025	0
0.5	-0.866025	-1.5	0.866025	0
0.5	-0.866025	-1.5	0.866025	0
0.5	-0.866025	-1.5	0.866025	0
0.5	-0.866025	-1.5	0.866025	0
0.5	-0.866025	-1.5	0.866025	0
0.5	-0.866025	-1.5	0.866025	0
0.5	-0.866025	-1.5	0.866025	0
0.5	-0.866025	-1.5	0.866025	0
0.5	-0.866025	-1.5	0.866025	0
0.5	-0.866025	-1.5	0.866025	0
0.5	-0.866025	-1.5	0.866025	0
0.5	-0.866025	-1.5	0.866025	0
0.5	-0.866025	-1.5	0.866025	0
0.5	-0.866025	-1.5	0.866025	0
0.5	-0.866025	-1.5	0.866025	0
0.5	-0.866025	-1.5	0.866025	0
0.5	-0.866025	-1.5	0.866025	0
0.5	-0.866025	-1.5	0.866025	0
0.5	-0.866025	-1.5	0.866025	0
0.5	-0.866025	-1.5	0.866025	0
0.5	-0.866025	-1.5	0.866025	0
0.5	-0.866025	-1.5	0.866025	0
0.5	-0.866025	-1.5	0.866025	0
0.5	-0.866025	-1.5	0.866025	0
0.5	-0.866025	-1.5	0.866025	0
0.5	-0.866025	-1.5	0.866025	0
0.5	-0.866025	-1.5	0.866025	0
0.5	-0.866025	-1.5	0.866025	0
0.5	-0.866025	-1.5	0.866025	0
0.5	-0.866025	-1.5	0.866025	0
0.5	-0.866025	-1.5	0.866025	0
0.5	-0.866025	-1.5	0.866025	0
0.5	-0.866025	-1.5	0.866025	0
0.5	-0.866025	-1.5	0.866025	0
0.5	-0.866025	-1.5	0.866025	0
0.5	-0.866025	-1.5	0.866025	0
0.5	-0.866025	-1.5	0.866025	0
0.5	-0.866025	-1.5	0.866025	0
0.5	-0.866025	-1.5	0.866025	0
0.5	-0.866025	-1.5	0.866025	0
0.5	-0.866025	-1.5	0.866025	0
0.5	-0.866025	-1.5	0.866025	0
0.5	-0.866025	-1.5	0.866025	0
0.5	-0.866025	-1.5	0.866025	0
0.5	-0.866025	-1.5	0.866025	0
0.5	-0.866025	-1.5	0.866025	0
0.5	-0.866025	-1.5	0.866025	0
0.5	-0.866025	-1.5	0.866025	0
0.5	-0.866025	-1.5	0.866025	0
0.5	-0.866025	-1.5	0.866025	0
0.5	-0.866025	-1.5	0.866025	0
0.5	-0.866025	-1.5	0.866025	0
0.5	-0.866025	-1.5	0.866025	0
0.5	-0.866025	-1.5	0.866025	0
0.5	-0.866025	-1.5	0.866025	0
0.5	-0.866025	-1.5	0.866025	0
0.5	-0.866025	-1.5	0.866025	0
0.5	-0.866025	-1.5	0.866025	0
0.5	-0.866025	-1.5	0.866025	0
0.5	-0.866025	-1.5	0.866025	0
0.5	-0.866025	-1.5	0.866025	0
0.5	-0.866025	-1.5	0.866025	0
0.5	-0.866025	-1.5	0.866025	0
0.5	-0.866025	-1.5	0.866025	0
0.5	-0.866025	-1.5	0.866025	0
0.5	-0.866025	-1.5	0.866025	0
0.5	-0.866025	-1.5	0.866025	0
0.5	-0.866025	-1.5	0.866025	0
0.5	-0.866025	-1.5	0.866025	0
0.5	-0.866025	-1.5	0.866025	0
0.5	-0.866025	-1.5	0.866025	0
0.5	-0.866025	-1.5	0.866025	0
0.5	-0.866025	-1.5	0.866025	0
0.5	-0.866025	-1.5	0.866025	0
0.5	-0.866025	-1.5	0.866025	0
0.5	-0.866025	-1.5	0.866025	0
0.5	-0.866025	-1.5	0.866025	0
0.5	-0.866025	-1.5	0.866025	0
0.5	-0.866025	-1.5	0.866025	0
0.5	-0.866025	-1.5	0.866025	0
0.5	-0.866025	-1.5	0.866025	0
0.5	-0.866025	-1.5	0.866025	0
0.5	-0.866025	-1.5	0.866025	0
0.5	-0.866025	-1.5	0.866025	0
0.5	-0.866025	-1.5	0.866025	0
0.5	-0.866025	-1.5	0.866025	0
0.5	-0.866025	-1.5	0.866025	0
0.5	-0.866025	-1.5	0.866025	0
0.5	-0.866025	-1.5	0.866025	0
0.5	-0.866025	-1.5	0.866025	0
0.5	-0.866025	-1.5	0.866025	0
0.5	-0.866025	-1.5	0.866025	0
0.5	-0.866025	-1.5	0.866025	0
0.5	-0.866025	-1.5	0.866025	0
0.5	-0.866025	-1.5	0.866025	0
0.5	-0.866025	-1.5	0.866025	0
0.5	-0.866025	-1.5	0.866025	0
0.5	-0.866025	-1.5	0.866025	0
0.5	-0.866025	-1.5	0.866025	0
0.5	-0.866025	-1.5	0.866025	0
0.5	-0.866025	-1.5	0.866025	0
0.5	-0.866025	-1.5	0.866025	0
0.5	-0.866025	-1.5	0.866025	0
0.5	-0.866025	-1.5	0.866025	0
0.5	-0.866025	-1.5	0.866025	0
0.5	-0.866025	-1.5	0.866025	0
0.5	-0.866025	-1.5	0.866025	0
0.5	-0.866025	-1.5	0.866025	0
0.5	-0.866025	-1.5	0.866025	0
0.5	-0.866025	-1.5	0.866025	0
0.5	-0.866025	-1.5	0.866025	0
0.5	-0.866025	-1.5	0.866025	0
0.5	-0.866025	-1.5	0.866025	0
0.5	-0.866025	-1.5	0.866025	0
0.5	-0.866025	-1.5	0.866025	0
0.5	-0.866025	-1.5	0.866025	0
0.5	-0.866025	-1.5	0.866025	0
0.5	-0.866025	-1.5	0.866025	0
0.5	-0.866025	-1.5	0.866025	0
0.5	-0.866025	-1.5	0.866025	0
0.5	-0.866025	-1.5	0.866025	0
0.5	-0.866025	-1.5	0.866025	0
0.5	-0.866025	-1.5	0.866025	0
0.5	-0.866025	-1.5	0.866025	0
0.5	-0.866025	-1.5	0.866025	0
0.5	-0.866025	-1.5	0.866025	0
0.5	-0.866025	-1.5	0.866025	0
0.5	-0.866025	-1.5	0.866025	0
0.5	-0.866025	-1.5	0.866025	0
0.5	-0.866025	-1.5	0.866025	0
0.5	-0.866025	-1.5	0.866025	0
0.5	-0.866025	-1.5	0.866025	0
0.5	-0.866025	-1.5	0.866025	0
0.5	-0.866025	-1.5	0.866025	0
0.5	-0.866025	-1.5	0.866025	0
0.5	-0.866025	-1.5	0.866025	0
0.5	-0.866025	-1.5	0.866025	0
0.5	-0.866025	-1.5	0.866025	0
0.5	-0.866025	-1.5	0.866025	0
0.5	-0.866025	-1.5	0.866025	0
0.5	-0.866025	-1.5	0.866025	0
0.5	-0.866025	-1.5	0.866025	0
0.5	-0.866025	-1.5	0.866025	0
0.5	-0.866025	-1.5	0.866025	0
0.5	-0.866025	-1.5	0.866025	0
0.5	-0.866025	-1.5	0.866025	0
0.5	-0.866025	-1.5	0.866025	0
0.5	-0.866025	-1.5	0.866025	0
0.5	-0.866025	-1.5	0.866025	0
0.5	-0.866025	-1.5	0.866025	0
0.5	-0.866025	-1.5	0.866025	0
0.5	-0.866025	-1.5	0.866025	0
0.5	-0.866025	-1.5	0.866025	0
0.5	-0.866025	-1.5	0.866025	0
0.5	-0.866025	-1.5	0.866025	0
0.5	-0.866025	-1.5	0.866025	0
0.5	-0.866025	-1.5	0.866025	0
0.5	-0.866025	-1.5	0.866025	0
0.5	-0.866025	-1.5	0.866025	0
0.5	-0.866025	-1.5	0.866025	0
0.5	-0.866025	-1.5	0.866025	0
0.5	-0.866025	-1.5	0.866025	0
0.5	-0.866025	-1.5	0.866025	0
0.5	-0.866025	-1.5	0.866025	0
0.5	-0.866025	-1.5	0.866025	0
0.5	-0.866025	-1.5	0.866025	0
0.5	-0.866025	-1.5	0.866025	0
0.5	-0.866025	-1.5	0.866025	0
0.5	-0.866025	-1.5	0.866025	0
0.5	-0.866025	-1.5	0.866025	0
0.5	-0.866025	-1.5	0.866025	0
0.5	-0.866025	-1.5	0.866025	0
0.5	-0.866025	-1.5	0.866025	0
0.5	-0.866025	-1.5	0.866025	0
0.5	-0.866025	-1.5	0.866025	0
0.5	-0.866025	-1.5	0.866025	0
0.5	-0.866025	-1.5	0.866025	0
0.5	-0.866025	-1.5	0.866025	0
0.5	-0.866025	-1.5	0.866025	0
0.5	-0.866025	-1.5	0.866025	0
0.5	-0.866025	-1.5	0.866025	0
0.5	-0.866025	-1.5	0.866025	0
0.5	-0.866025	-1.5	0.866025	0
0.5	-0.866025	-1.5	0.866025	0
0.5	-0.866025	-1.5	0.866025	0
0.5	-0.866025	-1.5	0.866025	0
0.5	-0.866025	-1.5	0.866025	0
0.5	-0.866025	-1.5	0.866025	0
0.5	-0.866025	-1.5	0.866025	0
0.5	-0.866025	-1.5	0.866025	0
0.5	-0.866025	-1.5	0.866025	0
0.5	-0.866025	-1.5	0.866025	0
0.5	-0.866025	-1.5	0.866025	0
0.5	-0.866025	-1.5	0.866025	0
0.5	-0.866025	-1.5	0.866025	0
0.5	-0.866025	-1.5	0.866025	0
0.5	-0.866025	-1.5	0.866025	0
0.5	-0.866025	-1.5	0.866025	0
0.5	-0.866025	-1.5	0.866025	0
0.5	-0.866025	-1.5	0.866025	0
0.5	-0.866025	-1.5	0.866025	0
0.5	-0.866025	-1.5	0.866025	0
0.5	-0.866025	-1.5	0.866025	0
0.5	-0.866025	-1.5	0.866025	0
0.5	-0.866025	-1.5	0.866025	0
0.5	-0.866025	-1.5	0.866025	0
0.5	-0.866025	-1.5	0.866025	0
0.5	-0.866025	-1.5	0.866025	0
0.5	-0.866025	-1.5	0.866025	0
0.5	-0.866025	-1.5	0.866025	0
0.5	-0.866025	-1.5	0.866025	0
0.5	-0.866025	-1.5	0.866025	0
0.5	-0.866025	-1.5	0.866025	0
0.5	-0.866025	-1.5	0.866025	0
0.5	-0.866025	-1.5	0.866025	0
0.5	-0.866025	-1.5	0.866025	0
0.5	-0.866025	-1.5	0.866025	0
0.5	-0.866025	-1.5	0.866025	0
0.5	-0.866025	-1.5	0.866025	0
0.5	-0.866025	-1.5	0.866025	0
0.5	-0.866025	-1.5	0.866025	0
0.5	-0.866025	-1.5	0.866025	0
0.5	-0.866025	-1.5	0.866025	0
0.5	-0.866025	-1.5	0.866025	0
0.5	-0.866025	-1.5	0.866025	0
0.5	-0.866025	-1.5	0.866025	0
0.5	-0.866025	-1.5	0.866025	0
0.5	-0.866025	-1.5	0.866025	0
0.5	-0.866025	-1.5	0.866025	0
0.5	-0.866025	-1.5	0.866025	0
0.5	-0.866025	-1.5	0.866025	0
0.5	-0.866025	-1.5	0.866025	0
0.5	-0.866025	-1.5	0.866025	0
0.5	-0.866025	-1.5	0.866025	0
0.5	-0.866025	-1.5	0.866025	0
0.5	-0.866025	-1.5	0.866025	0
0.5	-0.866025	-1.5	0.866025	0
0.5	-0.866025	-1.5	0.866025	0
0.5	-0.866025	-1.5	0.866025	0
0.5	-0.866025	-1.5	0.866025	0
0.5	-0.866025	-1.5	0.866025	0
0.5	-0.866025	-1.5	0.866025	0
0.5	-0.866025	-1.5	0.866025	0
0.5	-0.866025	-1.5	0.866025	0
0.5	-0.866025	-1.5	0.866025	0
0.5	-0.866025	-1.5	0.866025	0
0.5	-0.866025	-1.5	0.866025	0
0.5	-0.866025	-1.5	0.866025	0
0.5	-0.866025	-1.5	0.866025	0
0.5	-0.866025	-1.5	0.866025	0
0.5	-0.866025	-1.5	0.866025	0
0.5	-0.866025	-1.5	0.866025	0
0.5	-0.866025	-1.5	0.866025	0
0.5	-0.866025	-1.5	0.866025	0
0.5	-0.866025	-1.5	0.866025	0
0.5	-0.866025	-1.5	0.866025	0
0.5	-0.866025	-1.5	0.866025	0
0.5	-0.866025	-1.5	0.866025	0
0.5	-0.866025	-1.5	0.866025	0
0.5	-0.866025	-1.5	0.866025	0
0.5	-0.866025	-1.5	0.866025	0
0.5	-0.866025	-1.5	0.866025	0
0.5	-0.866025	-1.5	0.866025	0
0.5	-0.866025	-1.5	0.866025	0
0.5	-0.866025	-1.5	0.866025	0
0.5	-0.866025	-1.5	0.866025	0
0.5	-0.866025	-1.5	0.866025	0
0.5	-0.866025	-1.5	0.866025	0
0.5	-0.866025	-1.5	0.866025	0
0.5	-0.866025	-1.5	0.866025	0
0.5	-0.866025	-1.5	0.866025	0
0.5	-0.866025	-1.5	0.866025	0
0.5	-0.866025	-1.5	0.866025	0
0.5	-0.866025	-1.5	0.866025	0
0.5	-0.866025	-1.5	0.866025	0
0.5	-0.866025	-1.5	0.866025	0
0.5	-0.866025	-1.5	0.866025	0
0.5	-0.866025	-1.5	0.866025	0
0.5	-0.866025	-1.5	0.866025	0
0.5	-0.866025	-1.5	0.866025	0
0.5	-0.866025	-1.5	0.866025	0
0.5	-0.866025	-1.5	0.866025	0
0.5	-0.866025	-1.5	0.866025	0
0.5	-0.866025	-1.5	0.866025	0
0.5	-0.866025	-1.5	0.866025	0
0.5	-0.866025	-1.5	0.866025	0
0.5	-0.866025	-1.5	0.866025	0
0.5	-0.866025	-1.5	0.866025	0
0.5	-0.866025	-1.5	0.866025	0
0.5	-0.866025	-1.5	0.866025	0
0.5	-0.866025	-1.5	0.866025	0
0.5	-0.866025	-1.5	0.866025	0
0.5	-0.866025	-1.5	0.866025	0
0.5	-0.866025	-1.5	0.866025	0
0.5	-0.866025	-1.5	0.866025	0
0.5	-0.866025	-1.5	0.866025	0
0.5	-0.866025	-1.5	0.866025	0
0.5	-0.866025	-1.5	0.866025	0
0.5	-0.866025	-1.5	0.866025	0
0.5	-0.866025	-1.5	0.866025	0
0.5	-0.866025	-1.5	0.866025	0
0.5	-0.866025	-1.5	0.866025	0
0.5	-0.866025	-1.5	0.866025	0
0.5	-0.866025	-1.5	0.866025	0
0.5	-0.866025	-1.5	0.866025	0
0.5	-0.866025	-1.5	0.866025	0
0.5	-0.866025	-1.5	0.866025	0
0.5	-0.866025	-1.5	0.866025	0
0.5	-0.866025	-1.5	0.866025	0
0.5	-0.866025	-1.5	0.866025	0
0.5	-0.866025	-1.5	0.866025	0
0.5	-0.866025	-1.5	0.866025	0
0.5	-0.866025	-1.5	0.866025	0
0.5	-0.866025	-1.5	0.866025	0
0.5	-0.866025	-1.5	0.866025	0
0.5	-0.866025	-1.5	0.866025	0
0.5	-0.866025	-1.5	0.866025	0
0.5	-0.866025	-1.5	0.866025	0
0.5	-0.866025	-1.5	0.866025	0
0.5	-0.866025	-1.5	0.866025	0
0.5	-0.866025	-1.5	0.866025	0
0.5	-0.866025	-1.5	0.866025	0
0.5	-0.866025	-1.5	0.866025	0
0.5	-0.866025	-1.5	0.866025	0
0.5	-0.866025	-1.5	0.866025	0
0.5	-0.866025	-1.5	0.866025	0
0.5	-0.866025	-1.5	0.866025	0
0.5	-0.866025	-1.5	0.866025	0
0.5	-0.866025	-1.5	0.866025	0
0.5	-0.866025	-1.5	0.866025	0
0.5	-0.866025	-1.5	0.866025	0
0.5	-0.866025	-1.5	0.866025	0
0.5	-0.866025	-1.5	0.866025	0
0.5	-0.866025	-1.5	0.866025	0
0.5	-0.866025	-1.5	0.866025	0
0.5	-0.866025	-1.5	0.866025	0
0.5	-0.866025	-1.5	0.866025	0
0.5	-0.866025	-1.5	0.866025	0
0.5	-0.866025	-1.5	0.866025	0
0.5	-0.866025	-1.5	0.866025	0
0.5	-0.866025	-1.5	0.866025	0
0.5	-0.866025	-1.5	0.866025	0
0.5	-0.866025	-1.5	0.866025	0
0.5	-0.866025	-1.5	0.866025	0
0.5	-0.866025	-1.5	0.866025	0
0.5	-0.866025	-1.5	0.866025	0
0.5	-0.866025	-1.5	0.866025	0
0.5	-0.866025	-1.5	0.866025	0
0.5	-0.866025	-1.5	0.866025	0
0.5	-0.866025	-1.5	0.866025	0
0.5	-0.866025	-1.5	0.866025	0
0.5	-0.866025	-1.5	0.866025	0
0.5	-0.866025	-1.5	0.866025	0
0.5	-0.866025	-1.5	0.866025	0
0.5	-0.866025	-1.5	0.866025	0
0.5	-0.866025	-1.5	0.866025	0
0.5	-0.866025	-1.5	0.866025	0
0.5	-0.866025	-1.5	0.866025	0
0.5	-0.866025	-1.5	0.866025	0
0.5	-0.866025	-1.5	0.866025	0
0.5	-0.866025	-1.5	0.866025	0
0.5	-0.866025	-1.5	0.866025	0
0.5	-0.866025	-1.5	0.866025	0
0.5	-0.866025	-1.5	0.866025	0
0.5	-0.866025	-1.5	0.866025	0
0.5	-0.866025	-1.5	0.866025	0
0.5	-0.866025	-1.5	0.866025	0
0.5	-0.866025	-1.5	0.866025	0
0.5	-0.866025	-1.5	0.866025	0
0.5	-0.866025	-1.5	0.866025	0
0.5	-0.866025	-1.5	0.866025	0
0.5	-0.866025	-1.5	0.866025	0
0.5	-0.866025	-1.5	0.866025	0
0.5	-0.866025	-1.5	0.866025	0
0.5	-0.866025	-1.5	0.866025	0
0.5	-0.866025	-1.5	0.866025	0
0.5	-0.866025	-1.5	0.866025	0
0.5	-0.866025	-1.5	0.866025	0
0.5	-0.866025	-1.5	0.866025	0
0.5	-0.866025	-1.5	0.866025	0
0.5	-0.866025	-1.5	0.866025	0
0.5	-0.866025	-1.5	0.866025	0
0.5	-0.866025	-1.5	0.866025	0
0.5	-0.866025	-1.5	0.866025	0
0.5	-0.866025	-1.5	0.866025	0
0.5	-0.866025	-1.5	0.866025	0
0.5	-0.866025	-1.5	0.866025	0
0.5	-0.866025	-1.5	0.866025	0
0.5	-0.866025	-1.5	0.866025	0
0.5	-0.866025	-1.5	0.866025	0
0.5	-0.866025	-1.5	0.866025	0
0.5	-0.866025	-1.5	0.866025	0
0.5	-0.866025	-1.5	0.866025	0
0.5	-0.866025	-1.5	0.866025	0
0.5	-0.866025	-1.5	0.866025	0
0.5	-0.866025	-1.5	0.866025	0
0.5	-0.866025	-1.5	0.866025	0
0.5	-0.866025	-1.5	0.866025	0
0.5	-0.866025	-1.5	0.866025	0
0.5	-0.866025	-1.5	0.866025	0
0.5	-0.866025	-1.5	0.866025	0
0.5	-0.866025	-1.5	0.866025	0
0.5	-0.866025	-1.5	0.866025	0
0.5	-0.866025	-1.5	0.866025	0
0.5	-0.866025	-1.5	0.866025	0
0.5	-0.866025	-1.5	0.866025	0
0.5	-0.866025	-1.5	0.866025	0
0.5	-0.866025	-1.5	0.866025	0
0.5	-0.866025	-1.5	0.866025	0
0.5	-0.866025	-1.5	0.866025	0
0.5	-0.866025	-1.5	0.866025	0
0.5	-0.866025	-1.5	0.866025	0
0.5	-0.866025	-1.5	0.866025	0
0.5	-0.866025	-1.5	0.866025	0
0.5	-0.866025	-1.5	0.866025	0
0.5	-0.866025	-1.5	0.866025	0
0.5	-0.866025	-1.5	0.866025	0
0.5	-0.866025	-1.5	0.866025	0
0.5	-0.866025	-1.5	0.866025	0
0.5	-0.866025	-1.5	0.866025	0
0.5	-0.866025	-1.5	0.866025	0
0.5	-0.866025	-1.5	0.866025	0
0.5	-0.866025	-1.5	0.866025	0
0.5	-0.866025	-1.5	0.866025	0
0.5	-0.866025	-1.5	0.866025	0
0.5	-0.866025	-1.5	0.866025	0
0.5	-0.866025	-1.5	0.866025	0
0.5	-0.866025	-1.5	0.866025	0
0.5	-0.866025	-1.5	0.866025	0
0.5	-0.866025	-1.5	0.866025	0
0.5	-0.866025	-1.5	0.866025	0
0.5	-0.866025	-1.5	0.866025	0
0.5	-0.866025	-1.5	0.866025	0
0.5	-0.866025	-1.5	0.866025	0
0.5	-0.866025	-1.5	0.866025	0
0.5	-0.866025	-1.5	0.866025	0
0.5	-0.866025	-1.5	0.866025	0
0.5	-0.866025	-1.5	0.866025	0
0.5	-0.866025	-1.5	0.866025	0
0.5	-0.866025	-1.5	0.866025	0
0.5	-0.866025	-1.5	0.866025	0
0.5	-0.866025	-1.5	0.866025	0
0.5	-0.866025	-1.5	0.866025	0
0.5	-0.866025	-1.5	0.866025	0
0.5	-0.866025	-1.5	0.866025	0
0.5	-0.866025	-1.5	0.866025	0
0.5	-0.866025	-1.5	0.866025	0
0.5	-0.866025	-1.5	0.866025	0
0.5	-0.866025	-1.5	0.866025	0
0.5	-0.866025	-1.5	0.866025	0
0.5	-0.866025	-1.5	0.866025	0
0.5	-0.866025	-1.5	0.866025	0
0.5	-0.866025	-1.5	0.866025	0
0.5	-0.866025	-1.5	0.866025	0
0.5	-0.866025	-1.5	0.866025	0
0.5	-0.866025	-1.5	0.866025	0
0.5	-0.866025	-1.5	0.866025	0
0.5	-0.866025	-1.5	0.866025	0
0.5	-0.866025	-1.5	0.866025	0
0.5	-0.866025	-1.5	0.866025	0
0.5	-0.866025	-1.5	0.866025	0
0.5	-0.866025	-1.5	0.866025	0
0.5	-0.866025	-1.5	0.866025	0
0.5	-0.866025	-1.5	0.866025	0
0.5	-0.866025	-1.5	0.866025	0
0.5	-0.866025	-1.5	0.866025	0
0.5	-0.866025	-1.5	0.866025	0
0.5	-0.866025	-1.5	0.866025	0
0.5	-0.866025	-1.5	0.866025	0
0.5	-0.866025	-1.5	0.866025	0
0.5	-0.866025	-1.5	0.866025	0
0.5	-0.866025	-1.5	0.866025	0
0.5	-0.866025	-1.5	0.866025	0
0.5	-0.866025	-1.5	0.866025	0
0.5	-0.866025	-1.5	0.866025	0
0.5	-0.866025	-1.5	0.866025	0
0.5	-0.866025	-1.5	0.866025	0
0.5	-0.866025	-1.5	0.866025	0
0.5	-0.866025	-1.5	0.866025	0
0.5	-0.866025	-1.5	0.866025	0
0.5	-0.866025	-1.5	0.866025	0
0.5	-0.866025	-1.5	0.866025	0
0.5	-0.866025	-1.5	0.866025	0
0.5	-0.866025	-1.5	0.866025	0
0.5	-0.866025	-1.5	0.866025	0
0.5	-0.866025	-1.5	0.866025	0
0.5	-0.866025	-1.5	0.866025	0
0.5	-0.866025	-1.5	0.866025	0
0.5	-0.866025	-1.5	0.866025	0
0.5	-0.866025	-1.5	0.866025	0
0.5	-0.866025	-1.5	0.866025	0
0.5	-0.866025	-1.5	0.866025	0
0.5	-0.866025	-1.5	0.866025	0
0.5	-0.866025	-1.5	0.866025	0
0.5	-0.866025	-1.5	0.866025	0
0.5	-0.866025	-1.5	0.866025	0
0.5	-0.866025	-1.5	0.866025	0
0.5	-0.866025	-1.5	0.866025	0
0.5	-0.866025	-1.5	0.866025	0
0.5	-0.866025	-1.5	0.866025	0
0.5	-0.866025	-1.5	0.866025	0
0.5	-0.866025	-1.5	0.866025	0
0.5	-0.866025	-1.5	0.866025	0
0.5	-0.866025	-1.5	0.866025	0
0.5	-0.866025	-1.5	0.866025	0
0.5	-0.866025	-1.5	0.866025	0
0.5	-0.866025	-1.5	0.866025	0
0.5	-0.866025	-1.5	0.866025	0
0.5	-0.866025	-1.5	0.866025	0
0.5	-0.866025	-1.5	0.866025	0
0.5	-0.866025	-1.5	0.866025	0
0.5	-0.866025	-1.5	0.866025	0
0.5	-0.866025	-1.5	0.866025	0
0.5	-0.866025	-1.5	0.866025	0
0.5	-0.866025	-1.5	0.866025	0
0.5	-0.866025	-1.5	0.866025	0
0.5	-0.866025	-1.5	0.866025	0
0.5	-0.866025	-1.5	0.866025	0
0.5	-0.866025	-1.5	0.866025	0
0.5	-0.866025	-1.5	0.866025	0
0.5	-0.866025	-1.5	0.866025	0
0.5	-0.866025	-1.5	0.866025	0
0.5	-0.866025	-1.5	0.866025	0
0.5	-0.866025	-1.5	0.866025	0
0.5	-0.866025	-1.5	0.866025	0
0.5	-0.866025	-1.5	0.866025	0
0.5	-0.866025	-1.5	0.866025	0
0.5	-0.866025	-1.5	0.866025	0
0.5	-0.866025	-1.5	0.866025	0
0.5	-0.866025	-1.5	0.866025	0
0.5	-0.866025	-1.5	0.866025	0
0.5	-0.866025	-1.5	0.866025	0
0.5	-0.866025	-1.5	0.866025	0
0.5	-0.866025	-1.5	0.866025	0
0.5	-0.866025	-1.5	0.866025	0
0.5	-0.866025	-1.5	0.866025	0
0.5	-0.866025	-1.5	0.866025	0
0.5	-0.866025	-1.5	0.866025	0
0.5	-0.866025	-1.5	0.866025	0
0.5	-0.866025	-1.5	0.866025	0
0.5	-0.866025	-1.5	0.866025	0
0.5	-0.866025	-1.5	0.866025	0
0.5	-0.866025	-1.5	0.866025	0
0.5	-0.866025	-1.5	0.866025	0
0.5	-0.866025	-1.5	0.866025	0
0.5	-0.866025	-1.5	0.866025	0
0.5	-0.866025	-1.5	0.866025	0
0.5	-0.866025	-1.5	0.866025	0
0.5	-0.866025	-1.5	0.866025	0
0.5	-0.866025	-1.5	0.866025	0
0.5	-0.866025	-1.5	0.866025	0
0.5	-0.866025	-1.5	0.866025	0
0.5	-0.866025	-1.5	0.866025	0
0.5	-0.866025	-1.5	0.866025	0
0.5	-0.866025	-1.5	0.866025	0
0.5	-0.866025	-1.5	0.866025	0
0.5	-0.866025	-1.5	0.866025	0
0.5	-0.866025	-1.5	0.866025	0
0.5	-0.866025	-1.5	0.866025	0
0.5	-0.866025	-1.5	0.866025	0
0.5	-0.866025	-1.5	0.866025	0
0.5	-0.866025	-1.5	0.866025	0
0.5	-0.866025	-1.5	0.866025	0
0.5	-0.866025	-1.5	0.866025	0
0.5	-0.866025	-1.5	0.866025	0
0.5	-0.866025	-1.5	0.866025	0
0.5	-0.866025	-1.5	0.866025	0
0.5	-0.866025	-1.5	0.866025	0
0.5	-0.866025	-1.5	0.866025	0
0.5	-0.866025	-1.5	0.866025	0
0.5	-0.866025	-1.5	0.866025	0
0.5	-0.866025	-1.5	0.866025	0
0.5	-0.866025	-1.5	0.866025	0
0.5	-0.866025	-1.5	0.866025	0
0.5	-0.866025	-1.5	0.866025	0
0.5	-0.866025	-1.5	0.866025	0
0.5	-0.866025	-1.5	0.866025	0
0.5	-0.866025	-1.5	0.866025	0
0.5	-0.866025	-1.5	0.866025	0
0.5	-0.866025	-1.5	0.866025	0
0.5	-0.866025	-1.5	0.866025	0
0.5	-0.866025	-1.5	0.866025	0
0.5	-0.866025	-1.5	0.866025	0
0.5	-0.866025	-1.5	0.866025	0
0.5	-0.866025	-1.5	0.866025	0
0.5	-0.866025	-1.5	0.866025	0
0.5	-0.866025	-1.5	0.866025	0
0.5	-0.866025	-1.5	0.866025	0
0.5	-0.866025	-1.5	0.866025	0
0.5	-0.866025	-1.5	0.866025	0
0.5	-0.866025	-1.5	0.866025	0
0.5	-0.866025	-1.5	0.866025	0
0.5	-0.866025	-1.5	0.866025	0
0.5	-0.866025	-1.5	0.866025	0
0.5	-0.866025	-1.5	0.866025	0
0.5	-0.866025	-1.5	0.866025	0
0.5	-0.866025	-1.5	0.866025	0
0.5	-0.866025	-1.5	0.866025	0
0.5	-0.866025	-1.5	0.866025	0
0.5	-0.866025	-1.5	0.866025	0
0.5	-0.866025	-1.5	0.866025	0
0.5	-0.866025	-1.5	0.866025	0
0.5	-0.866025	-1.5	0.866025	0
0.5	-0.866025	-1.5	0.866025	0
0.5	-0.866025	-1.5	0.866025	0
0.5	-0.866025	-1.5	0.866025	0
0.5	-0.866025	-1.5	0.866025	0
0.5	-0.866025	-1.5	0.866025	0
0.5	-0.866025	-1.5	0.866025	0
0.5	-0.866025	-1.5	0.866025	0
0.5	-0.866025	-1.5	0.866025	0
0.5	-0.866025	-1.5	0.866025	0
0.5	-0.866025	-1.5	0.866025	0
0.5	-0.866025	-1.5	0.866025	0
0.5	-0.866025	-1.5	0.866025	0
0.5	-0.866025	-1.5	0.866025	0
0.5	-0.866025	-1.5	0.866025	0
0.5	-0.866025	-1.5	0.866025	0
0.5	-0.866025	-1.5	0.866025	0
0.5	-0.866025	-1.5	0.866025	0
0.5	-0.866025	-1.5	0.866025	0
0.5	-0.866025	-1.5	0.866025	0
0.5	-0.866025	-1.5	0.866025	0
0.5	-0.866025	-1.5	0.866025	0
0.5	-0.866025	-1.5	0.866025	0
0.5	-0.866025	-1.5	0.866025	0
0.5	-0.866025	-1.5	0.866025	0
0.5	-0.866025	-1.5	0.866025	0
0.5	-0.866025	-1.5	0.866025	0
0.5	-0.866025	-1.5	0.866025	0
0.5	-0.866025	-1.5	0.866025	0
0.5	-0.866025	-1.5	0.866025	0
0.5	-0.866025	-1.5	0.866025	0
0.5	-0.866025	-1.5	0.866025	0
0.5	-0.866025	-1.5	0.866025	0
0.5	-0.866025	-1.5	0.866025	0
0.5	-0.866025	-1.5	0.866025	0
0.5	-0.866025	-1.5	0.866025	0
0.5	-0.866025	-1.5	0.866025	0
0.5	-0.866025	-1.5	0.866025	0
0.5	-0.866025	-1.5	0.866025	0
0.5	-0.866025	-1.5	0.866025	0
0.5	-0.866025	-1.5	0.866025	0
0.5	-0.866025	-1.5	0.866025	0
0.5	-0.866025	-1.5	0.866025	0
0.5	-0.866025	-1.5	0.866025	0
0.5	-0.866025	-1.5	0.866025	0
0.5	-0.866025	-1.5	0.866025	0
0.5	-0.866025	-1.5	0.866025	0
0.5	-0.866025	-1.5	0.866025	0
0.5	-0.866025	-1.5	0.866025	0
0.5	-0.866025	-1.5	0.866025	0
0.5	-0.866025	-1.5	0.866025	0
0.5	-0.866025	-1.5	0.866025	0
0.5	-0.866025	-1.5	0.866025	0
0.5	-0.866025	-1.5	0.866025	0
0.5	-0.866025	-1.5	0.866025	0
0.5	-0.866025	-1.5	0.866025	0.000215443
0.5	-0.866025	-1.5	0.866025	0.00108902
0.5	-0.866025	-1.5	0.866025	0.00464159
0.5	-0.866025	-1.5	0.866025	0.016681
0.5	-0.866025	-1.5	0.866025	0.050548
0.5	-0.866025	-1.5	0.866025	0.129155
0.5	-0.866025	-1.5	0.866025	0.278256
0.5	-0.866025	-1.5	0.866025	0.50548
0.5	-0.866025	-1.5	0.866025	0.774264
0.5	-0.866025	-1.5	0.866025	1
0	0	0	0	1
0	0	0	0	0.918254
0	0	0	0	0.710971
0	0	0	0	0.464159
0	0	0	0	0.25551
0	0	0	0	0.118597
0	0	0	0	0.0464159
0	0	0	0	0.0153174
0	0	0	0	0.00426216
0	0	0	0	0.001
0	0	0	0	0
0	0	0	0	0
0	0	0	0	0
0	0	0	0	0
0	0	0	0	0
0	0	0	0	0
0	0	0	0	0
0	0	0	0	0
0	0	0	0	0
0	0	0	0	0
0	0	0	0	0
0	0	0	0	0
0	0	0	0	0
0	0	0	0	0
0	0	0	0	0
0	0	0	0	0
0	0	0	0	0
0	0	0	0	0
0	0	0	0	0
0	0	0	0	0
0	0	0	0	0
0	0	0	0	0
0	0	0	0	0
0	0	0	0	0
0	0	0	0	0
0	0	0	0	0
0	0	0	0	0
0	0	0	0	0
0	0	0	0	0
0	0	0	0	0
0	0	0	0	0
0	0	0	0	0
0	0	0	0	0
0	0	0	0	0
0	0	0	0	0
0	0	0	0	0
0	0	0	0	0
0	0	0	0	0
0	0	0	0	0
0	0	0	0	0
0	0	0	0	0
0	0	0	0	0
0	0	0	0	0
0	0	0	0	0
0	0	0	0	0
0	0	0	0	0
0	0	0	0	0
0	0	0	0	0
0	0	0	0	0
0	0	0	0	0
0	0	0	0	0
0	0	0	0	0
0	0	0	0	0
0	0	0	0	0
0	0	0	0	0
0	0	0	0	0
0	0	0	0	0
0	0	0	0	0
0	0	0	0	0
0	0	0	0	0
0	0	0	0	0
0	0	0	0	0
0	0	0	0	0
0	0	0	0	0
0	0	0	0	0
0	0	0	0	0
0	0	0	0	0
0	0	0	0	0
0	0	0	0	0
0	0	0	0	0
0	0	0	0	0
0	0	0	0	0
0	0	0	0	0
0	0	0	0	0
0	0	0	0	0
0	0	0	0	0
0	0	0	0	0
0	0	0	0	0
0	0	0	0	0
0	0	0	0	0
0	0	0	0	0
0	0	0	0	0
0	0	0	0	0
0	0	0	0	0
0	0	0	0	0
0	0	0	0	0
0	0	0	0	0
0	0	0	0	0
0	0	0	0	0
0	0	0	0	0
0	0	0	0	0
0	0	0	0	0
0	0	0	0	0
0	0	0	0	0
0	0	0	0	0
0	0	0	0	0
0	0	0	0	0
0	0	0	0	0
0	0	0	0	0
0	0	0	0	0
0	0	0	0	0
0	0	0	0	0
0	0	0	0	0
0	0	0	0	0
0	0	0	0	0
0	0	0	0	0
0	0	0	0	0
0	0	0	0	0
0	0	0	0	0
0	0	0	0	0
0	0	0	0	0
0	0	0	0	0
0	0	0	0	0
0	0	0	0	0
0	0	0	0	0
0	0	0	0	0
0	0	0	0	0
0	0	0	0	0
0	0	0	0	0
0	0	0	0	0
0	0	0	0	0
0	0	0	0	0
0	0	0	0	0
0	0	0	0	0
0	0	0	0	0
0	0	0	0	0
0	0	0	0	0
0	0	0	0	0
0	0	0	0	0
0	0	0	0	0
0	0	0	0	0
0	0	0	0	0
0	0	0	0	0
0	0	0	0	0
0	0	0	0	0
0	0	0	0	0
0	0	0	0	0
0	0	0	0	0
0	0	0	0	0
0	0	0	0	0
0	0	0	0	0
0	0	0	0	0
0	0	0	0	0
0	0	0	0	0
0	0	0	0	0
0	0	0	0	0
0	0	0	0	0
0	0	0	0	0
0	0	0	0	0
0	0	0	0	0
0	0	0	0	0
0	0	0	0	0
0	0	0	0	0
0	0	0	0	0
0	0	0	0	0
0	0	0	0	0
0	0	0	0	0
0	0	0	0	0
0	0	0	0	0
0	0	0	0	0
0	0	0	0	0
0	0	0	0	0
0	0	0	0	0
0	0	0	0	0
0	0	0	0	0
0	0	0	0	0
0	0	0	0	0
0	0	0	0	0
0	0	0	0	0
0	0	0	0	0
0	0	0	0	0
0	0	0	0	0
0	0	0	0	0
0	0	0	0	0
0	0	0	0	0
0	0	0	0	0
0	0	0	0	0
0	0	0	0	0
0	0	0	0	0
0	0	0	0	0
0	0	0	0	0
0	0	0	0	0
0	0	0	0	0
0	0	0	0	0
0	0	0	0	0
0	0	0	0	0
0	0	0	0	0
0	0	0	0	0
0	0	0	0	0
0	0	0	0	0
0	0	0	0	0
0	0	0	0	0
0	0	0	0	0
0	0	0	0	0
0	0	0	0	0
0	0	0	0	0
0	0	0	0	0
0	0	0	0	0
0	0	0	0	0
0	0	0	0	0
0	0	0	0	0
0	0	0	0	0
0	0	0	0	0
0	0	0	0	0
0	0	0	0	0
0	0	0	0	0
0	0	0	0	0
0	0	0	0	0
0	0	0	0	0
0	0	0	0	0
0	0	0	0	0
0	0	0	0	0
0	0	0	0	0
0	0	0	0	0
0	0	0	0	0
0	0	0	0	0
0	0	0	0	0
0	0	0	0	0
0	0	0	0	0
0	0	0	0	0
0	0	0	0	0
0	0	0	0	0
0	0	0	0	0
0	0	0	0	0
0	0	0	0	0
0	0	0	0	0
0	0	0	0	0
0	0	0	0	0
0	0	0	0	0
0	0	0	0	0
0	0	0	0	0
0	0	0	0	0
0	0	0	0	0
0	0	0	0	0
0	0	0	0	0
0	0	0	0	0
0	0	0	0	0
0	0	0	0	0
0	0	0	0	0
0	0	0	0	0
0	0	0	0	0
0	0	0	0	0
0	0	0	0	0
0	0	0	0	0
0	0	0	0	0
0	0	0	0	0
0	0	0	0	0
0	0	0	0	0
0	0	0	0	0
0	0	0	0	0
0	0	0	0	0
0	0	0	0	0
0	0	0	0	0
0	0	0	0	0
0	0	0	0	0
0	0	0	0	0
0	0	0	0	0
0	0	0	0	0
0	0	0	0	0
0	0	0	0	0
0	0	0	0	0
0	0	0	0	0
0	0	0	0	0
0	0	0	0	0
0	0	0	0	0
0	0	0	0	0
0	0	0	0	0
0	0	0	0	0
0	0	0	0	0
0	0	0	0	0
0	0	0	0	0
0	0	0	0	0
0	0	0	0	0
0	0	0	0	0
0	0	0	0	0
0	0	0	0	0
0	0	0	0	0
0	0	0	0	0
0	0	0	0	0
0	0	0	0	0
0	0	0	0	0
0	0	0	0	0
0	0	0	0	0
0	0	0	0	0
0	0	0	0	0
0	0	0	0	0
0	0	0	0	0
0	0	0	0	0
0	0	0	0	0
0	0	0	0	0
0	0	0	0	0
0	0	0	0	0
0	0	0	0	0
0	0	0	0	0
0	0	0	0	0
0	0	0	0	0
0	0	0	0	0
0	0	0	0	0
0	0	0	0	0
0	0	0	0	0
0	0	0	0	0
0	0	0	0	0
0	0	0	0	0
0	0	0	0	0
0	0	0	0	0
0	0	0	0	0
0	0	0	0	0
0	0	0	0	0
0	0	0	0	0
0	0	0	0	0
0	0	0	0	0
0	0	0	0	0
0	0	0	0	0
0	0	0	0	0
0	0	0	0	0
0	0	0	0	0
0	0	0	0	0
0	0	0	0	0
0	0	0	0	0
0	0	0	0	0
0	0	0	0	0
0	0	0	0	0
0	0	0	0	0
0	0	0	0	0
0	0	0	0	0
0	0	0	0	0
0	0	0	0	0
0	0	0	0	0
0	0	0	0	0
0	0	0	0	0
0	0	0	0	0
0	0	0	0	0
0	0	0	0	0
0	0	0	0	0
0	0	0	0	0
0	0	0	0	0
0	0	0	0	0
0	0	0	0	0
0	0	0	0	0
0	0	0	0	0
0	0	0	0	0
0	0	0	0	0
0	0	0	0	0
0	0	0	0	0
0	0	0	0	0
0	0	0	0	0
0	0	0	0	0
0	0	0	0	0
0	0	0	0	0
0	0	0	0	0
0	0	0	0	0
0	0	0	0	0
0	0	0	0	0
0	0	0	0	0
0	0	0	0	0
0	0	0	0	0
0	0	0	0	0
0	0	0	0	0
0	0	0	0	0
0	0	0	0	0
0	0	0	0	0
0	0	0	0	0
0	0	0	0	0
0	0	0	0	0
0	0	0	0	0
0	0	0	0	0
0	0	0	0	0
0	0	0	0	0
0	0	0	0	0
0	0	0	0	0
0	0	0	0	0
0	0	0	0	0
0	0	0	0	0
0	0	0	0	0
0	0	0	0	0
0	0	0	0	0
0	0	0	0	0
0	0	0	0	0
0	0	0	0	0
0	0	0	0	0
0	0	0	0	0.000215443
0	0	0	0	0.00108902
0	0	0	0	0.00464159
0	0	0	0	0.016681
0	0	0	0	0.050548
0	0	0	0	0.129155
0	0	0	0	0.278256
0	0	0	0	0.50548
0	0	0	0	0.774264
0	0	0	0	1
0	0	0	0	1
0	0	0	0	0.918254
0	0	0	0	0.710971
0	0	0	0	0.464159
0	0	0	0	0.25551
0	0	0	0	0.118597
0	0	0	0	0.0464159
0	0	0	0	0.0153174
0	0	0	0	0.00426216
0	0	0	0	0.001
0	0	0	0	0
0	0	0	0	0
0	0	0	0	0
0	0	0	0	0
0	0	0	0	0
0	0	0	0	0
0	0	0	0	0
0	0	0	0	0
0	0	0	0	0
0	0	0	0	0
0	0	0	0	0
0	0	0	0	0
0	0	0	0	0
0	0	0	0	0
0	0	0	0	0
0	0	0	0	0
0	0	0	0	0
0	0	0	0	0
0	0	0	0	0
0	0	0	0	0
0	0	0	0	0
0	0	0	0	0
0	0	0	0	0
0	0	0	0	0
0	0	0	0	0
0	0	0	0	0
0	0	0	0	0
0	0	0	0	0
0	0	0	0	0
0	0	0	0	0
0	0	0	0	0
0	0	0	0	0
0	0	0	0	0
0	0	0	0	0
0	0	0	0	0
0	0	0	0	0
0	0	0	0	0
0	0	0	0	0
0	0	0	0	0
0	0	0	0	0
0	0	0	0	0
0	0	0	0	0
0	0	0	0	0
0	0	0	0	0
0	0	0	0	0
0	0	0	0	0
0	0	0	0	0
0	0	0	0	0
0	0	0	0	0
0	0	0	0	0
0	0	0	0	0
0	0	0	0	0
0	0	0	0	0
0	0	0	0	0
0	0	0	0	0
0	0	0	0	0
0	0	0	0	0
0	0	0	0	0
0	0	0	0	0
0	0	0	0	0
0	0	0	0	0
0	0	0	0	0
0	0	0	0	0
0	0	0	0	0
0	0	0	0	0
0	0	0	0	0
0	0	0	0	0
0	0	0	0	0
0	0	0	0	0
0	0	0	0	0
0	0	0	0	0
0	0	0	0	0
0	0	0	0	0
0	0	0	0	0
0	0	0	0	0
0	0	0	0	0
0	0	0	0	0
0	0	0	0	0
0	0	0	0	0
0	0	0	0	0
0	0	0	0	0
0	0	0	0	0
0	0	0	0	0
0	0	0	0	0
0	0	0	0	0
0	0	0	0	0
0	0	0	0	0
0	0	0	0	0
0	0	0	0	0
0	0	0	0	0
0	0	0	0	0
0	0	0	0	0
0	0	0	0	0
0	0	0	0	0
0	0	0	0	0
0	0	0	0	0
0	0	0	0	0
0	0	0	0	0
0	0	0	0	0
0	0	0	0	0
0	0	0	0	0
0	0	0	0	0
0	0	0	0	0
0	0	0	0	0
0	0	0	0	0
0	0	0	0	0
0	0	0	0	0
0	0	0	0	0
0	0	0	0	0
0	0	0	0	0
0	0	0	0	0
0	0	0	0	0
0	0	0	0	0
0	0	0	0	0
0	0	0	0	0
0	0	0	0	0
0	0	0	0	0
0	0	0	0	0
0	0	0	0	0
0	0	0	0	0
0	0	0	0	0
0	0	0	0	0
0	0	0	0	0
0	0	0	0	0
0	0	0	0	0
0	0	0	0	0
0	0	0	0	0
0	0	0	0	0
0	0	0	0	0
0	0	0	0	0
0	0	0	0	0
0	0	0	0	0
0	0	0	0	0
0	0	0	0	0
0	0	0	0	0
0	0	0	0	0
0	0	0	0	0
0	0	0	0	0
0	0	0	0	0
0	0	0	0	0
0	0	0	0	0
0	0	0	0	0
0	0	0	0	0
0	0	0	0	0
0	0	0	0	0
0	0	0	0	0
0	0	0	0	0
0	0	0	0	0
0	0	0	0	0
0	0	0	0	0
0	0	0	0	0
0	0	0	0	0
0	0	0	0	0
0	0	0	0	0
0	0	0	0	0
0	0	0	0	0
0	0	0	0	0
0	0	0	0	0
0	0	0	0	0
0	0	0	0	0
0	0	0	0	0
0	0	0	0	0
0	0	0	0	0
0	0	0	0	0
0	0	0	0	0
0	0	0	0	0
0	0	0	0	0
0	0	0	0	0
0	0	0	0	0
0	0	0	0	0
0	0	0	0	0
0	0	0	0	0
0	0	0	0	0
0	0	0	0	0
0	0	0	0	0
0	0	0	0	0
0	0	0	0	0
0	0	0	0	0
0	0	0	0	0
0	0	0	0	0
0	0	0	0	0
0	0	0	0	0
0	0	0	0	0
0	0	0	0	0
0	0	0	0	0
0	0	0	0	0
0	0	0	0	0
0	0	0	0	0
0	0	0	0	0
0	0	0	0	0
0	0	0	0	0
0	0	0	0	0
0	0	0	0	0
0	0	0	0	0
0	0	0	0	0
0	0	0	0	0
0	0	0	0	0
0	0	0	0	0
0	0	0	0	0
0	0	0	0	0
0	0	0	0	0
0	0	0	0	0
0	0	0	0	0
0	0	0	0	0
0	0	0	0	0
0	0	0	0	0
0	0	0	0	0
0	0	0	0	0
0	0	0	0	0
0	0	0	0	0
0	0	0	0	0
0	0	0	0	0
0	0	0	0	0
0	0	0	0	0
0	0	0	0	0
0	0	0	0	0
0	0	0	0	0
0	0	0	0	0
0	0	0	0	0
0	0	0	0	0
0	0	0	0	0
0	0	0	0	0
0	0	0	0	0
0	0	0	0	0
0	0	0	0	0
0	0	0	0	0
0	0	0	0	0
0	0	0	0	0
0	0	0	0	0
0	0	0	0	0
0	0	0	0	0
0	0	0	0	0
0	0	0	0	0
0	0	0	0	0
0	0	0	0	0
0	0	0	0	0
0	0	0	0	0
0	0	0	0	0
0	0	0	0	0
0	0	0	0	0
0	0	0	0	0
0	0	0	0	0
0	0	0	0	0
0	0	0	0	0
0	0	0	0	0
0	0	0	0	0
0	0	0	0	0
0	0	0	0	0
0	0	0	0	0
0	0	0	0	0
0	0	0	0	0
0	0	0	0	0
0	0	0	0	0
0	0	0	0	0
0	0	0	0	0
0	0	0	0	0
0	0	0	0	0
0	0	0	0	0
0	0	0	0	0
0	0	0	0	0
0	0	0	0	0
0	0	0	0	0
0	0	0	0	0
0	0	0	0	0
0	0	0	0	0
0	0	0	0	0
0	0	0	0	0
0	0	0	0	0
0	0	0	0	0
0	0	0	0	0
0	0	0	0	0
0	0	0	0	0
0	0	0	0	0
0	0	0	0	0
0	0	0	0	0
0	0	0	0	0
0	0	0	0	0
0	0	0	0	0
0	0	0	0	0
0	0	0	0	0
0	0	0	0	0
0	0	0	0	0
0	0	0	0	0
0	0	0	0	0
0	0	0	0	0
0	0	0	0	0
0	0	0	0	0
0	0	0	0	0
0	0	0	0	0
0	0	0	0	0
0	0	0	0	0

## Sheet: Fig S10b
mean coeff of 1st reach weight	mean coeff of add. weight	mean coeff of mul. weight		std coeff of 1st reach weight	std coeff of add. weight	std coeff of mul. weight
0.0216216	0.00879848	0.010534		0.0262189	0.011606	0.0127442
0.0240922	0.00963361	0.0120534		0.0298065	0.0129402	0.0146153
0.0259122	0.0101648	0.0133819		0.0328713	0.0140252	0.0164423
0.0271976	0.0105434	0.0144831		0.0353541	0.0149307	0.0182238
0.0279648	0.0107817	0.0153516		0.0371898	0.0156349	0.0197962
0.0284175	0.0112332	0.0160874		0.0382805	0.0161525	0.0211344
0.0287351	0.0114984	0.0167896		0.0389145	0.0164998	0.0224181
0.028764	0.0116276	0.0172807		0.0391566	0.0167397	0.0233348
0.0287069	0.0117234	0.0177982		0.0391205	0.0169206	0.0242174
0.0285657	0.0117922	0.0184601		0.0389139	0.0170632	0.0249648
0.0282875	0.011925	0.0189145		0.0386905	0.0172143	0.0256158
0.0280389	0.011934	0.0195254		0.0384285	0.0172744	0.0261825
0.0279778	0.0119375	0.0200055		0.03815	0.017328	0.0267013
0.0278672	0.0120092	0.0204478		0.0379712	0.0173379	0.0274687
0.0276502	0.0121881	0.0207953		0.0378942	0.0174208	0.0284015
0.0276992	0.0122656	0.0210038		0.0378565	0.0174419	0.0290236
0.0277836	0.0123287	0.0212324		0.0379514	0.0174678	0.029637
0.0280416	0.0123852	0.0214476		0.0381545	0.0174805	0.0303023
0.0282495	0.0124427	0.0217407		0.0384718	0.017533	0.0307158
0.0285728	0.0124909	0.0221271		0.0388767	0.0175681	0.0308075
0.0289956	0.0125472	0.0224674		0.0393588	0.0176592	0.0310994
0.0294455	0.0125441	0.0228308		0.0398812	0.0177205	0.031257
0.0300356	0.0125398	0.0232644		0.0404305	0.0177589	0.0315082
0.0305049	0.0126771	0.0237815		0.0410498	0.0180027	0.0314698
0.031474	0.0124035	0.0241774		0.0416159	0.017876	0.0313756
0.0323171	0.0123647	0.0245269		0.0422257	0.0179014	0.0312475
0.0332001	0.0124068	0.0248756		0.0428821	0.0179763	0.0312317
0.0340944	0.0124455	0.0251392		0.043587	0.0180837	0.0312978
0.0349908	0.0125159	0.0254561		0.0443425	0.0182035	0.0313857
0.0359901	0.0125762	0.025803		0.0451135	0.0183486	0.0315147
0.0369357	0.0126813	0.0261842		0.0459499	0.0185042	0.0317329
0.0378639	0.0127496	0.0264566		0.0468496	0.0186892	0.0320493
0.0388544	0.0128666	0.0266434		0.0477705	0.0188694	0.0324246
0.0398506	0.0129704	0.02689		0.0487371	0.0190265	0.032748
0.0409049	0.0130901	0.0271207		0.0497242	0.0191587	0.0330353
0.041967	0.0132168	0.0272559		0.0507656	0.0192602	0.033336
0.0430656	0.0133458	0.027262		0.0518384	0.01935	0.0336925
0.0441972	0.0134497	0.0272371		0.0529397	0.0194599	0.0341417
0.0454026	0.0136698	0.0274091		0.0540489	0.019572	0.0346516
0.0466798	0.0137878	0.0278432		0.055152	0.0196919	0.0351147
0.047867	0.0137779	0.0282684		0.0563509	0.0197796	0.0357718
0.0493323	0.0136854	0.0286527		0.057415	0.0196956	0.0365364
0.0506812	0.0134089	0.0292526		0.0583784	0.0193447	0.0372143
0.0519204	0.0130406	0.030011		0.0592391	0.0188799	0.0378619
0.0536814	0.0127454	0.0308922		0.0598589	0.0182062	0.0387862
0.0554353	0.0124769	0.0318528		0.0606023	0.017326	0.0400336
0.0577379	0.0121831	0.0342606		0.0614852	0.0164217	0.0413903
0.0605346	0.0121021	0.037331		0.0627901	0.0156711	0.0437695
0.0649629	0.0123119	0.0417205		0.064943	0.0149714	0.0467138
0.0708475	0.0123422	0.0463165		0.0680086	0.0143181	0.050557
0.0783362	0.0119979	0.0514947		0.0718991	0.013023	0.0538916
0.0868078	0.0116824	0.0557635		0.0750138	0.0123859	0.0572386
0.0943656	0.0119849	0.060174		0.0765231	0.0129357	0.0595309
0.099865	0.0123451	0.0629536		0.0774156	0.0137622	0.0608423
0.102627	0.0129761	0.0648482		0.0788178	0.0141798	0.0610914
0.103959	0.0133944	0.0648308		0.0811079	0.0148822	0.0612384
0.103788	0.0136142	0.0647549		0.0838201	0.0158105	0.0610278
0.102024	0.0144333	0.0644008		0.0859116	0.0166361	0.0602364
0.0975322	0.0153247	0.0623402		0.0866886	0.0169962	0.0588081
0.0922082	0.0158979	0.0586611		0.0842289	0.0173179	0.0568648
0.0860786	0.0170694	0.0549923		0.0801838	0.0187419	0.0553929
0.0793848	0.0195486	0.052684		0.0749421	0.0208809	0.0540624
0.0705196	0.0235036	0.0521135		0.069075	0.0237371	0.0530375
0.0621427	0.028486	0.054175		0.0606065	0.0279725	0.0535716
0.0523082	0.034784	0.0566475		0.0520161	0.032443	0.0546911
0.0422139	0.0422855	0.0595449		0.0442486	0.0357632	0.0562554
0.0337439	0.0484914	0.0609163		0.0376072	0.0387099	0.0574084
0.0287377	0.0522456	0.061027		0.0326158	0.0420096	0.0579934
0.0263128	0.0549131	0.0621252		0.0296065	0.0452171	0.0581823
0.0255774	0.057548	0.0620326		0.0282795	0.0473396	0.0572485
0.0259956	0.0583363	0.0609771		0.0281026	0.0495839	0.0562623
0.0256609	0.0576938	0.058306		0.0289482	0.0505927	0.0550713
0.0255187	0.0557055	0.0547408		0.0298724	0.0497264	0.0533106
0.0247716	0.0520387	0.0507127		0.029908	0.0475187	0.0508005
0.02353	0.0475089	0.0460817		0.0286322	0.0443041	0.0475367
0.0213873	0.0421416	0.0413904		0.0265595	0.0407692	0.0441679

## Sheet: Fig S10c
GO			MO			MO2
PC1	PC2		PC1	PC2		PC1	PC2
-0.22847	0.417699		1.11746	0.68017		-0.333107	-0.731617
-0.816971	-0.0637095		1.43587	-0.166848		-0.9188	-0.41111
-0.750739	-0.283409		0.692155	-0.83501		-0.764851	0.506229
0.42187	-0.421385		-1.06827	-0.968361		0.407711	0.696347
0.847835	-0.10876		-1.43757	0.0850561		0.988324	0.139479
0.504824	0.499701		-0.748657	1.19557		0.792591	-0.420052
-0.444095	0.199234		1.00764	0.757624		-0.898641	-0.452997
-0.858078	-0.0539146		1.39893	-0.286906		-0.874702	0.298187
-0.583322	-0.204912		0.705928	-0.779544		-0.270662	0.974515
0.666777	-0.357251		-1.1124	-0.967774		0.980344	0.186629
0.844399	-0.0240367		-1.29576	0.132787		0.830198	-0.44367
0.372208	0.342117		-0.732647	1.09518		0.222483	-0.54383
-0.324877	0.296968		1.10439	0.676145		-0.771581	-0.678456
-0.866318	-0.0904208		1.35679	-0.218853		-0.985158	-0.0413692
-0.719302	-0.269466		0.698287	-0.794834		-0.515699	0.82841
0.56603	-0.377798		-1.11075	-1.0039		0.797885	0.492438
0.907078	-0.0413839		-1.40298	0.0999354		1.01064	-0.193861
0.484011	0.440965		-0.680484	1.11894		0.44417	-0.54391
-0.237187	0.448491		1.04216	0.718863		-0.0693024	-0.581492
-0.692264	0.0091807		1.50337	-0.16699		-0.75103	-0.602462
-0.652654	-0.251447		0.656572	-0.82883		-0.872748	0.0903342
0.361469	-0.412611		-1.11177	-1.01776		0.0792563	0.678511
0.726494	-0.146695		-1.4057	0.0457185		0.750377	0.445928
0.424	0.452529		-0.649042	1.28168		0.923463	-0.203678
-0.460765	0.228674		0.962918	0.785761		-0.891811	-0.159783
-0.746408	0.0127721		1.38294	-0.29356		-0.559144	0.651802
-0.383876	-0.127347		0.653871	-0.743231		-0.0848537	0.979426
0.599928	-0.330067		-1.05764	-0.941408		0.921803	-0.0776156
0.733615	-0.0582138		-1.20379	0.180689		0.411437	-0.556067
0.304786	0.274495		-0.701825	1.15969		0.00140555	-0.326266
