# Supplementary material for: Multiplicative joint coding in preparatory activity for reaching sequence in macaque motor cortex
Source: Nat Commun. 2024 Apr 11;15:3153. doi: 10.1038/s41467-024-47511-1 (PMC11009282; doi:10.1038/s41467-024-47511-1)
Supplement: Supplementary file 4 — Source Data [file 41467_2024_47511_MOESM4_ESM.zip › Source Data Supplementary Fig. 11.xlsx]

## Sheet: Fig S11a
PC1	PC2
-0.985123	-0.810066
-1.1787	0.384611
-0.254689	1.20548
0.991833	0.843927
1.2106	-0.386316
0.161333	-1.26197
-0.9993	-0.771444
-1.20043	0.512828
-0.188801	1.31285
1.08095	0.700938
1.24379	-0.480584
0.186934	-1.22931
-0.966546	-0.805386
-1.16869	0.446768
-0.2294	1.26363
1.03766	0.738133
1.22887	-0.42053
0.188784	-1.24777
-0.994722	-0.871873
-1.22494	0.362449
-0.314142	1.16654
0.965836	0.857284
1.18567	-0.365956
0.19392	-1.1956
-0.986541	-0.713574
-1.19562	0.520572
-0.213765	1.28421
1.10654	0.676705
1.18515	-0.538879
0.133528	-1.17767
In 1st-reach-direction groups
	CCW60	CCW120	180	CW120	CW60
0	0.0273694	0.00726089	0	0.0178777	0.0356139
1	0.0384169	0.0238618	0	0.0277782	0.0297763
2	0.0488455	0.0240342	0	0.0241813	0.00979433
3	0.0527308	0.0436983	0	0.0216326	0.0349795
4	0.0263808	0.0147005	0	0.0234539	0.04782
5	0.0198678	0.0117148	0	0.00702907	0.0338301
In DR-condition groups
	0	60	120	180	240	300
0	0	0.480734	0.832482	0.958797	0.844794	0.468895
1	0	0.458711	0.812549	0.976961	0.847578	0.467068
2	0	0.475899	0.814522	0.990811	0.848365	0.466927
3	0	0.492696	0.847612	0.965966	0.857293	0.481935
4	0	0.474429	0.811872	0.952375	0.825771	0.459526

## Sheet: Fig S11b
In 1st-reach-direction groups							In DR-condition groups
	CCW60	CCW120	180	CW120	CW60			0	60	120	180	240	300
0	0.0455698	0.0212714	0	0.0142386	0.0501983		0	0	0.539977	0.881501	0.959421	0.789182	0.411433
1	0.0109313	0.00931331	0	0.0177732	0.0558511		1	0	0.554245	0.867433	0.937869	0.781624	0.398275
2	0.0289835	0.0273861	0	0.0326529	0.0716165		2	0	0.554965	0.860819	0.930096	0.761082	0.385648
3	0.0740483	0.0527677	0	0.0393137	0.0441781		3	0	0.537985	0.87324	0.961622	0.770492	0.40599
4	0.0405205	0.03245	0	0.0219315	0.0407143		4	0	0.53929	0.854158	0.940931	0.749971	0.40645
5	0.0338226	0.010835	0	0.0232303	0.0452283		5	0	0.480734	0.832482	0.958797	0.844794	0.468895
6	0.0273694	0.00726089	0	0.0178777	0.0356139		6	0	0.458711	0.812549	0.976961	0.847578	0.467068
7	0.0384169	0.0238618	0	0.0277782	0.0297763		7	0	0.475899	0.814522	0.990811	0.848365	0.466927
8	0.0488455	0.0240342	0	0.0241813	0.00979433		8	0	0.492696	0.847612	0.965966	0.857293	0.481935
9	0.0527308	0.0436983	0	0.0216326	0.0349795		9	0	0.474429	0.811872	0.952375	0.825771	0.459526
10	0.0263808	0.0147005	0	0.0234539	0.04782		10	0	0.42008	0.679468	0.864481	0.856462	0.543685
11	0.0198678	0.0117148	0	0.00702907	0.0338301		11	0	0.444554	0.690079	0.85675	0.831575	0.526655
12	0.0329983	0.0279538	0	0.0282926	0.040315		12	0	0.414685	0.659204	0.816581	0.804289	0.513729
13	0.0265254	0.00632284	0	0.0117404	0.0215456		13	0	0.401825	0.66656	0.872873	0.865951	0.562176
14	0.0297025	0.0129645	0	0.020505	0.0389064		14	0	0.400399	0.629281	0.861696	0.829498	0.538364
15	0.0405281	0.0249533	0	0.0179168	0.0438822		15	0	0.458773	0.803483	1	0.917202	0.507279
16	0.0402528	0.0249352	0	0.00454569	0.0220344		16	0	0.426948	0.783422	0.963726	0.874496	0.491123
17	0.0168469	0.00937019	0	0.00671698	0.0190814		17	0	0.400982	0.72873	0.906827	0.785344	0.442728
18	0.106326	0.0389921	0	0.0162819	0.043167		18	0	0.467252	0.802837	0.988102	0.916097	0.504081
19	0.0911607	0.0401533	0	0.0273047	0.0639511		19	0	0.471114	0.766946	0.92623	0.863413	0.461754
20	0.0374306	0.022052	0	0.0284201	0.0485912		20	0	0.47168	0.8456	0.987039	0.759724	0.482263
21	0.0372746	0.0338852	0	0.0164312	0.0567785		21	0	0.500046	0.824983	0.973358	0.73994	0.44984
22	0.0410075	0.0147228	0	0.00870338	0.0138703		22	0	0.500631	0.807505	0.90864	0.712246	0.414743
23	0.0459175	0.0214017	0	0.0140632	0.0234715		23	0	0.475237	0.837091	0.955853	0.750264	0.470643
24	0.0657225	0.0419898	0	0.0193213	0.0386301		24	0	0.488696	0.82829	0.897778	0.729106	0.437614
25	0.0172855	0.00875005	0	0.0246086	0.0342136		25	0	0.555928	0.874233	0.93951	0.625177	0.415794
26	0.0545433	0.0468664	0	0.0132602	0.0149413		26	0	0.482474	0.872616	0.945502	0.644928	0.41747
27	0.0521837	0.0119175	0	0.0283691	0.06486		27	0	0.472921	0.829413	0.905539	0.643053	0.390633
28	0.0339612	0.0149303	0	0.0161264	0.0185063		28	0	0.580008	0.861119	0.899378	0.635485	0.402632
29	0.0304214	0.0127915	0	0.0154499	0.0307529		29	0	0.498599	0.776535	0.797418	0.611189	0.392516
30	0.0214686	0.0295327	0	0.0469776	0.110574		30	0	0.455402	0.844963	0.900633	0.756211	0.464778
31	0.109117	0.102709	0	0.0659844	0.0598151		31	0	0.441875	0.827311	0.889086	0.745457	0.455931
32	0.0875733	0.0326086	0	0.0310719	0.0663086		32	0	0.450725	0.821551	0.907274	0.736362	0.450054
33	0.0513386	0.0246858	0	0.0383068	0.102892		33	0	0.467162	0.851684	0.904582	0.744416	0.481956
34	0.0858375	0.0726392	0	0.0153813	0.0248171		34	0	0.434122	0.83846	0.904892	0.754476	0.503736
35	0.0194767	0.0312809	0	0.0618372	0.0949735		35	0	0.429827	0.724582	0.943154	0.871908	0.578594
36	0.027569	0.0150201	0	0.00872808	0.0508		36	0	0.416465	0.70252	0.935872	0.845892	0.586926
37	0.0254149	0.0179943	0	0.0201294	0.020992		37	0	0.436173	0.718061	0.934997	0.848618	0.579964
38	0.0564086	0.0288637	0	0.02552	0.0453743		38	0	0.404322	0.72147	0.917101	0.852801	0.548923
39	0.0552538	0.0250913	0	0.0148131	0.0318178		39	0	0.390814	0.736839	0.905293	0.845429	0.537705
40	0.0434403	0.0226366	0	0.0277727	0.0444336		40	0	0.501838	0.815929	0.896749	0.699681	0.421707
41	0.0248066	0.0109237	0	0.0101013	0.014789		41	0	0.515348	0.811039	0.881237	0.683391	0.408411
42	0.0187157	0.0160226	0	0.0190133	0.0315253		42	0	0.490747	0.790375	0.844999	0.690369	0.400403
43	0.00561277	0.00756233	0	0.0220161	0.0145672		43	0	0.45179	0.786157	0.910993	0.768711	0.527377
44	0.0126796	0.0138606	0	0.0614361	0.0990351		44	0	0.464373	0.80827	0.899666	0.766309	0.494606
45	0.015555	0.0150787	0	0.0238686	0.0497929		45	0	0.472475	0.797715	0.946521	0.830965	0.546491
46	0.0113608	0.0126693	0	0.0156708	0.0201584		46	0	0.492206	0.803037	0.939488	0.819685	0.551815
47	0.0200675	0.0193839	0	0.0264701	0.0496114		47	0	0.471696	0.790503	0.899247	0.827516	0.52147
48	0.052926	0.0413609	0	0.104755	0.078908		48	0	0.436541	0.749452	0.910839	0.840959	0.544259
49	0.0606154	0.0284865	0	0.0478453	0.0605728		49	0	0.390789	0.709619	0.853217	0.813675	0.527498
50	0.0568872	0.0357913	0	0.0166021	0.0460065		50	0	0.389134	0.741208	0.931457	0.861068	0.487012
51	0.0570418	0.0280729	0	0.00654168	0.015583		51	0	0.388825	0.734223	0.926135	0.870629	0.481379
52	0.0409227	0.0254529	0	0.0181721	0.0321752		52	0	0.365925	0.708042	0.897214	0.886029	0.513862
53	0.0558906	0.0298395	0	0.0120782	0.0118658		53	0	0.393	0.768001	0.920903	0.847864	0.471888
54	0.0367186	0.0279738	0	0.0329153	0.0771659		54	0	0.392998	0.783143	0.905953	0.840158	0.451068
55	0.0318167	0.017018	0	0.0302537	0.0591046		55	0	0.478128	0.750274	0.981981	0.872061	0.499955
56	0.0559591	0.0132708	0	0.0212976	0.0962408		56	0	0.487555	0.753531	0.95643	0.87162	0.476737
57	0.0343974	0.0115137	0	0.0440126	0.0815593		57	0	0.484982	0.74524	0.897247	0.80704	0.406092
58	0.0713255	0.0305274	0	0.0130904	0.0144493		58	0	0.445342	0.699554	0.959222	0.862677	0.525334
59	0.0353367	0.0371656	0	0.0246584	0.0285066		59	0	0.422941	0.651233	0.901641	0.835611	0.526458
60	0.0130622	0.0195199	0	0.0079224	0.00579376		60	0	0.476931	0.790231	0.945833	0.883142	0.497849
61	0.0350742	0.017049	0	0.0160556	0.0382535		61	0	0.442601	0.781966	0.95695	0.909808	0.503753
62	0.0501417	0.0219686	0	0.0647357	0.0751621		62	0	0.456621	0.797915	0.951515	0.926072	0.493255
63	0.0282768	0.00392295	0	0.0243464	0.0516713		63	0	0.48789	0.798713	0.952398	0.87613	0.465117
64	0.0463512	0.0278201	0	0.0311428	0.0546928		64	0	0.48511	0.797329	0.956858	0.8555	0.440324
65	0.0476383	0.0171059	0	0.0229239	0.0417982		65	0	0.505513	0.810346	0.933532	0.701161	0.439461
66	0.0621396	0.0301446	0	0.0600337	0.0982653		66	0	0.495155	0.810403	0.896181	0.7101	0.405567
67	0.0315832	0.0146394	0	0.0251739	0.0625386		67	0	0.454769	0.776411	0.850099	0.700786	0.377451
68	0.0234118	0.0178909	0	0.0281488	0.060408		68	0	0.517542	0.839293	0.936971	0.761749	0.49387
69	0.0974699	0.0254586	0	0.0157413	0.0661062		69	0	0.577044	0.872424	0.927382	0.770858	0.453158
70	0.0175164	0.0267547	0	0.0456165	0.0977209		70	0	0.397854	0.742524	0.908591	0.856184	0.581527
71	0.0389869	0.00841271	0	0.0256383	0.0577897		71	0	0.399389	0.741761	0.89971	0.842464	0.582811
72	0.0282448	0.013372	0	0.0085672	0.0276664		72	0	0.402174	0.721414	0.875038	0.801169	0.558024
73	0.0634046	0.051926	0	0.00629512	0.0176997		73	0	0.402054	0.728034	0.911178	0.852997	0.567091
74	0.019738	0.0152413	0	0.00791664	0.0131655		74	0	0.396574	0.722806	0.910331	0.876148	0.546492
75	0.0404027	0.0021642	0	0.0102409	0.0167464		75	0	0.457784	0.7845	0.900089	0.739808	0.449853
76	0.0246292	0.0134763	0	0.0296627	0.0620693		76	0	0.48078	0.795032	0.910736	0.753677	0.43712
77	0.0249119	0.00736888	0	0.0505661	0.102046		77	0	0.510095	0.826246	0.932692	0.750126	0.407672
78	0.0402497	0.0287123	0	0.0289472	0.0275655		78	0	0.448165	0.793039	0.891935	0.731974	0.460922
79	0.042703	0.0250156	0	0.0317975	0.0673409		79	0	0.470792	0.800251	0.886415	0.699428	0.449053
80	0.0405032	0.025243	0	0.0581014	0.091357		80	0	0.439207	0.874188	0.97283	0.804569	0.433103
81	0.0933957	0.0615892	0	0.0486658	0.0583836		81	0	0.414712	0.82075	0.936312	0.7909	0.420432
82	0.0435831	0.0395769	0	0.045148	0.0554796		82	0	0.423069	0.793841	0.868125	0.749282	0.400677
83	0.0588429	0.0230229	0	0.0289731	0.0351217		83	0	0.472034	0.901899	1	0.8018	0.427946
84	0.0407584	0.0156522	0	0.00826818	0.0419036		84	0	0.483537	0.91197	0.984049	0.769208	0.418455
85	0.03395	0.0178251	0	0.0214936	0.0582229		85	0	0.449568	0.826616	1	0.894241	0.453123
86	0.0212757	0.0118011	0	0.0273342	0.0461287		86	0	0.459878	0.797481	0.982107	0.89146	0.446536
87	0.0106623	0.00850564	0	0.0140914	0.019691		87	0	0.434007	0.747363	0.937636	0.83197	0.423259
88	0.0245899	0.0107099	0	0.0145329	0.0153754		88	0	0.433173	0.816911	0.961889	0.870349	0.465392
89	0.0278759	0.0161299	0	0.0236198	0.0774361		89	0	0.417383	0.789205	0.909976	0.826537	0.455067
90	0.0750134	0.0294749	0	0.0212036	0.0224887		90	0	0.527751	0.852829	0.974954	0.815592	0.474067
91	0.0404299	0.0263823	0	0.0120337	0.0383689		91	0	0.509712	0.845971	0.993516	0.803214	0.478346
92	0.0380338	0.0231857	0	0.0249785	0.0356574		92	0	0.466165	0.816144	0.963557	0.795843	0.470426
93	0.0206407	0.0119415	0	0.00538101	0.0324237		93	0	0.515958	0.835948	0.935466	0.799213	0.466634
94	0.0483256	0.0285685	0	0.0332208	0.0721903		94	0	0.486638	0.797517	0.905106	0.767912	0.457452
95	0.032125	0.0245936	0	0.0251775	0.0621013		95	0	0.536861	0.785106	0.868369	0.707976	0.414898
96	0.0740025	0.0357871	0	0.0255041	0.0236727		96	0	0.560165	0.80764	0.878759	0.702203	0.41662
97	0.0338124	0.0261984	0	0.0230161	0.0487554		97	0	0.598159	0.855679	0.872412	0.707467	0.426973
98	0.0580883	0.039516	0	0.00734719	0.0208246		98	0	0.436627	0.742109	0.855876	0.742977	0.492339
99	0.0537784	0.00758127	0	0.01105	0.0378308		99	0	0.403882	0.721034	0.799669	0.688274	0.481544
100	0.0597439	0.0331964	0	0.0318523	0.0644096		100	0	0.404208	0.718304	0.928331	0.832427	0.586255
101	0.0472552	0.0285236	0	0.0233589	0.0322338		101	0	0.369574	0.689842	0.926167	0.779025	0.569708
102	0.0576217	0.0295824	0	0.0366746	0.0634859		102	0	0.346582	0.659619	0.863897	0.739821	0.565043
103	0.0369161	0.0141121	0	0.0258428	0.0441805		103	0	0.410004	0.738403	0.897786	0.857292	0.586369
104	0.0807273	0.0497651	0	0.0262602	0.0272705		104	0	0.381355	0.709782	0.855828	0.835517	0.526252
105	0.0142674	0.0135894	0	0.0286866	0.0460863		105	0	0.312808	0.52546	0.928159	0.880411	0.655323
106	0.0222401	0.0269121	0	0.0252625	0.0436423		106	0	0.341422	0.531436	0.86818	0.863694	0.63224
107	0.0696676	0.0397625	0	0.00812884	0.00825118		107	0	0.345547	0.52474	0.807585	0.798014	0.601809
108	0.0351039	0.0133688	0	0.0313857	0.0645257		108	0	0.31213	0.522308	0.950789	0.852315	0.629928
109	0.0679757	0.0330022	0	0.0191708	0.0415828		109	0	0.333909	0.501212	0.918842	0.750114	0.558965
110	0.0145621	0.00780199	0	0.0183952	0.0206487		110	0	0.443278	0.727697	0.942193	0.823667	0.361548
111	0.042691	0.0292078	0	0.0214308	0.0427979		111	0	0.405694	0.699668	0.931201	0.849463	0.378415
112	0.0966058	0.0521764	0	0.0210674	0.0145329		112	0	0.413561	0.69641	0.916924	0.852269	0.402956
113	0.0451707	0.0181317	0	0.0108588	0.0176325		113	0	0.477516	0.757992	0.937062	0.80117	0.356683
114	0.0574147	0.0247788	0	0.104933	0.122024		114	0	0.469737	0.770825	0.941928	0.786188	0.374426
115	0.00610747	0.0262894	0	0.0320243	0.0609705		115	0	0.658728	0.890406	0.987251	0.753753	0.391595
116	0.0546973	0.0277559	0	0.0295006	0.0555499		116	0	0.661502	0.889027	0.964657	0.744652	0.376262
117	0.0449494	0.0125033	0	0.0104663	0.0285413		117	0	0.614738	0.886996	0.925279	0.747552	0.383578
118	0.0672443	0.0348097	0	0.0289947	0.0527239		118	0	0.646815	0.889523	0.96132	0.724395	0.362903
119	0.0813374	0.0278529	0	0.0159206	0.0221101		119	0	0.617009	0.877224	0.93413	0.764461	0.368023
120	0.0273931	0.015076	0	0.0178315	0.0241869		120	0	0.493594	0.886049	0.99321	0.800108	0.429136
121	0.0535299	0.0316885	0	0.0140811	0.0299089		121	0	0.467307	0.886195	0.995667	0.795249	0.423454
122	0.0397174	0.0277943	0	0.0546221	0.0878245		122	0	0.430079	0.833709	0.964826	0.790707	0.433513
123	0.0390073	0.014615	0	0.0445324	0.0781874		123	0	0.506081	0.875404	0.967648	0.787871	0.434978
124	0.0697276	0.0402039	0	0.0193857	0.0133924		124	0	0.526512	0.840185	0.931433	0.752952	0.407439
125	0.0544297	0.0276807	0	0.0290293	0.0943177		125	0	0.411912	0.777856	0.906893	0.884494	0.543754
126	0.0660838	0.0337875	0	0.0235823	0.0390958		126	0	0.375278	0.735255	0.883601	0.858358	0.554222
127	0.0213891	0.016707	0	0.0349659	0.067599		127	0	0.396526	0.761613	0.847576	0.813748	0.527784
128	0.00508643	0.0147027	0	0.0470863	0.0754545		128	0	0.435064	0.801393	0.914893	0.860191	0.513622
129	0.0729342	0.0491273	0	0.0332364	0.0504267		129	0	0.451871	0.820424	0.915911	0.801628	0.476174
130	0.082321	0.0445861	0	0.0320934	0.10744		130	0	0.542094	0.856404	0.930725	0.810495	0.483855
131	0.0347332	0.0128956	0	0.0392636	0.0883931		131	0	0.499016	0.857759	0.913199	0.79745	0.493524
132	0.0315118	0.0100087	0	0.0142751	0.0291273		132	0	0.448465	0.829399	0.873493	0.729893	0.469945
133	0.0621176	0.0343732	0	0.0241319	0.0192269		133	0	0.547528	0.860501	0.973097	0.827812	0.480932
134	0.0516156	0.0317023	0	0.0493473	0.0814219		134	0	0.561845	0.8566	0.982629	0.798677	0.436287
135	0.0745602	0.0334895	0	0.0478267	0.0690573		135	0	0.494361	0.828822	0.901046	0.725728	0.399018
136	0.0536407	0.0352374	0	0.0351579	0.065913		136	0	0.50589	0.842815	0.922906	0.740603	0.393936
137	0.0739356	0.0255779	0	0.010331	0.00789379		137	0	0.470547	0.811066	0.899072	0.742172	0.422644
138	0.0249031	0.0179874	0	0.00605576	0.0193385		138	0	0.51629	0.822846	0.881215	0.694092	0.359796
139	0.0626464	0.0111847	0	0.0118632	0.0296695		139	0	0.559609	0.863159	0.903515	0.713	0.349821
140	0.0644147	0.0341679	0	0.0306296	0.0609681		140	0	0.455983	0.796246	0.978659	0.843473	0.482122
141	0.0831816	0.0311314	0	0.0207835	0.0589724		141	0	0.473614	0.79461	0.954868	0.849205	0.479189
142	0.0489398	0.0302069	0	0.0333244	0.0491183		142	0	0.482537	0.769473	0.897606	0.821773	0.466272
143	0.02906	0.0178788	0	0.0255022	0.0433965		143	0	0.450428	0.798418	0.943021	0.807267	0.467567
144	0.0322875	0.00300289	0	0.0258302	0.0411713		144	0	0.416479	0.762506	0.889736	0.793613	0.480817
145	0.0538514	0.037096	0	0.0447529	0.0821169		145	0	0.584415	0.837971	0.905113	0.701043	0.409725
146	0.0560622	0.029698	0	0.0182865	0.023922		146	0	0.53972	0.848775	0.918693	0.718306	0.41344
147	0.0470899	0.0228486	0	0.0430423	0.0917773		147	0	0.512015	0.82188	0.898852	0.682093	0.372519
148	0.0448856	0.0144557	0	0.0140923	0.0567057		148	0	0.544788	0.834229	0.895724	0.689379	0.434577
149	0.0290208	0.00848932	0	0.00779206	0.0391879		149	0	0.542634	0.830684	0.855945	0.646536	0.391626
150	0.0403764	0.0275392	0	0.0189802	0.0181831		150	0	0.475005	0.858349	0.954259	0.817308	0.530368
151	0.035892	0.0290013	0	0.014993	0.0397859		151	0	0.492281	0.872137	0.967295	0.815128	0.495464
152	0.0373588	0.0326918	0	0.01891	0.048477		152	0	0.479208	0.846367	0.924728	0.789982	0.466234
153	0.0449689	0.0305127	0	0.0634793	0.113598		153	0	0.485598	0.867347	0.953062	0.837426	0.557127
154	0.0901934	0.0347485	0	0.0548061	0.11113		154	0	0.502472	0.844624	0.9248	0.836274	0.52793
155	0.0253729	0.029395	0	0.0385042	0.0824703		155	0	0.520996	0.859045	0.993371	0.666397	0.450414
156	0.0315039	0.0106978	0	0.012981	0.0114706		156	0	0.499865	0.836535	0.973495	0.621363	0.409189
157	0.0674108	0.0458497	0	0.0352699	0.0746112		157	0	0.495386	0.790362	0.923196	0.577076	0.350054
158	0.0460695	0.0268583	0	0.0206705	0.0331344		158	0	0.50554	0.856285	0.99697	0.701619	0.488631
159	0.0487598	0.040392	0	0.0352395	0.0455549		159	0	0.519615	0.843676	0.955549	0.721321	0.475582
160	0.0734181	0.0274095	0	0.0278347	0.0749589		160	0	0.418976	0.832753	0.983477	0.862948	0.536848
161	0.0390543	0.0218549	0	0.0254552	0.0553886		161	0	0.416575	0.817263	0.961102	0.858301	0.526395
162	0.0151822	0.0282678	0	0.0199884	0.0339481		162	0	0.422369	0.779532	0.920142	0.801769	0.483038
163	0.0462445	0.0177949	0	0.0177734	0.0315333		163	0	0.40204	0.808223	0.976738	0.848558	0.530239
164	0.0663901	0.02656	0	0.00370392	0.0109944		164	0	0.397784	0.808965	0.98725	0.84377	0.518163
165	0.0172507	0.0088538	0	0.0173131	0.0423289		165	0	0.405297	0.757015	0.997484	0.836048	0.418645
166	0.0558216	0.0221695	0	0.0225086	0.0253218		166	0	0.39303	0.734677	0.977561	0.846088	0.506367
167	0.029044	0.00749125	0	0.0219673	0.0387622		167	0	0.424692	0.708311	0.924519	0.814301	0.479982
168	0.0533614	0.0164732	0	0.0172165	0.0605744		168	0	0.405783	0.767703	0.983375	0.803708	0.399236
169	0.0065167	0.0092871	0	0.0204548	0.0594476		169	0	0.394481	0.714805	0.929382	0.732825	0.330997
170	0.0205236	0.00667231	0	0.025664	0.0463065		170	0	0.578946	0.897773	0.931949	0.744144	0.474591
171	0.0528601	0.0170519	0	0.0227508	0.066111		171	0	0.552273	0.891782	0.937878	0.721274	0.474133
172	0.0349913	0.020431	0	0.026142	0.055006		172	0	0.55426	0.910097	0.934324	0.709477	0.446282
173	0.0387679	0.0137393	0	0.0131696	0.0303098		173	0	0.582645	0.875003	0.914261	0.735165	0.448103
174	0.0890749	0.0468425	0	0.0312327	0.0279661		174	0	0.554919	0.858244	0.905965	0.712849	0.416207
175	0.15594	0.106571	0	0.0180208	0.0556187		175	0	0.562021	0.865749	0.951178	0.626084	0.358834
176	0.0723893	0.0536487	0	0.0611609	0.0861989		176	0	0.558435	0.862119	0.979716	0.63335	0.416338
177	0.112432	0.0578855	0	0.0264586	0.0271341		177	0	0.532106	0.868571	0.991617	0.637367	0.418967
178	0.0595681	0.0478399	0	0.0254861	0.0367114		178	0	0.572927	0.86037	0.922559	0.613623	0.329915
179	0.0632842	0.0547043	0	0.00227848	0.0283071		179	0	0.588544	0.883141	0.902122	0.598967	0.314775
180	0.0807412	0.0422853	0	0.0351986	0.0500989		180	0	0.430349	0.801792	0.959991	0.820648	0.511564
181	0.0571661	0.0210177	0	0.0275094	0.0573568		181	0	0.456786	0.803182	0.960075	0.821391	0.507991
182	0.0360208	0.00839773	0	0.0170463	0.0599642		182	0	0.472723	0.818249	0.967377	0.829852	0.514766
183	0.0243679	0.0128323	0	0.0318567	0.0795111		183	0	0.447854	0.820853	0.990945	0.821658	0.510754
184	0.0591115	0.0266221	0	0.0294779	0.0335866		184	0	0.447882	0.812275	0.974839	0.80915	0.505087
185	0.0170893	0.00680851	0	0.00948004	0.0525692		185	0	0.451786	0.743507	0.932332	0.817103	0.467613
186	0.0775718	0.0333634	0	0.0441858	0.0430942		186	0	0.456582	0.757747	0.903503	0.808097	0.462539
187	0.0628022	0.0360513	0	0.0197356	0.0361095		187	0	0.458283	0.743847	0.876554	0.795711	0.46814
188	0.0694932	0.0210916	0	0.0143925	0.00604515		188	0	0.448317	0.747975	0.934004	0.817816	0.482393
189	0.0521608	0.0123746	0	0.0217516	0.0650714		189	0	0.452518	0.766135	0.895712	0.806367	0.485225
190	0.0499778	0.0162949	0	0.0138013	0.028818		190	0	0.538628	0.828729	0.897269	0.74691	0.428697
191	0.0291271	0.00963665	0	0.00975179	0.0157344		191	0	0.523322	0.848955	0.90602	0.7433	0.411589
192	0.0764768	0.0215515	0	0.0211234	0.028856		192	0	0.525747	0.850615	0.894755	0.747535	0.385595
193	0.014917	0.0078685	0	0.025674	0.0289202		193	0	0.494741	0.79665	0.879709	0.749748	0.450026
194	0.0583935	0.0174566	0	0.0115243	0.0252242		194	0	0.470825	0.781298	0.867983	0.750327	0.439642
195	0.0188338	0.00278929	0	0.0138876	0.0282157		195	0	0.584047	0.869369	0.904062	0.690185	0.412238
196	0.0566092	0.040793	0	0.0442009	0.0867551		196	0	0.588589	0.901959	0.909057	0.703308	0.381803
197	0.0422799	0.0167452	0	0.0216078	0.0486843		197	0	0.57902	0.89649	0.924741	0.704125	0.402908
198	0.0434716	0.00505731	0	0.0180344	0.06375		198	0	0.566935	0.837212	0.882327	0.681239	0.416233
199	0.0276626	0.0249203	0	0.0239415	0.0456005		199	0	0.560956	0.844829	0.871638	0.668739	0.384844
200	0.0656542	0.0379157	0	0.0288294	0.0367869		200	0	0.449385	0.731954	0.880494	0.820587	0.503408
201	0.055442	0.0323795	0	0.0161514	0.0249997		201	0	0.482858	0.728873	0.859034	0.787492	0.520006
202	0.0337097	0.0175363	0	0.0210447	0.0441258		202	0	0.472914	0.682036	0.795821	0.726317	0.490013
203	0.124897	0.105225	0	0.0152652	0.0455208		203	0	0.392935	0.722168	0.894853	0.829978	0.49308
204	0.05932	0.020046	0	0.011522	0.014955		204	0	0.362458	0.725089	0.898394	0.822838	0.485974
205	0.0676551	0.0387055	0	0.0178079	0.0142824		205	0	0.39882	0.724798	0.973314	0.852706	0.402509
206	0.0547148	0.036195	0	0.0136429	0.0295569		206	0	0.407268	0.744826	1	0.876248	0.415673
207	0.0211535	0.0120891	0	0.0133936	0.0454413		207	0	0.379644	0.709828	0.955534	0.852086	0.374248
208	0.0547828	0.0254228	0	0.0126939	0.028306		208	0	0.374995	0.701886	0.934854	0.813283	0.381629
209	0.0316529	0.0227456	0	0.0347854	0.063562		209	0	0.366022	0.694514	0.910849	0.77925	0.377176
210	0.0339436	0.0128644	0	0.0144781	0.0115994		210	0	0.518679	0.852079	0.908816	0.674361	0.381473
211	0.065252	0.0310258	0	0.028848	0.0414802		211	0	0.422245	0.860357	0.932851	0.692987	0.378347
212	0.0343067	0.0183031	0	0.0474236	0.0993084		212	0	0.451395	0.864925	0.93438	0.670829	0.363547
213	0.0612921	0.0421305	0	0.0286447	0.0385705		213	0	0.515141	0.818903	0.876285	0.662184	0.389279
214	0.052578	0.025533	0	0.0151237	0.0217458		214	0	0.472863	0.788788	0.842076	0.629229	0.384282
215	0.0648263	0.0485664	0	0.0310633	0.0423662		215	0	0.587656	0.888523	0.919218	0.736045	0.389254
216	0.0512242	0.0275877	0	0.0206949	0.0383925		216	0	0.567842	0.865109	0.911388	0.721977	0.386953
217	0.0492399	0.0285568	0	0.026672	0.0548912		217	0	0.577255	0.854694	0.904991	0.706016	0.372455
218	0.0411628	0.0207385	0	0.012944	0.0297101		218	0	0.594822	0.891747	0.925132	0.702641	0.395295
219	0.0379782	0.0179917	0	0.0181029	0.0155288		219	0	0.584519	0.867669	0.921869	0.694262	0.409999
220	0.0648544	0.0347316	0	0.0394987	0.0661162		220	0	0.528295	0.854381	0.900158	0.74904	0.45069
221	0.0529478	0.0237659	0	0.0201097	0.0441586		221	0	0.527192	0.868027	0.911639	0.756625	0.439028
222	0.0463363	0.0261956	0	0.0283265	0.0615781		222	0	0.520574	0.867524	0.934769	0.779601	0.433795
223	0.0452172	0.0278097	0	0.0306588	0.0695843		223	0	0.540115	0.852489	0.914181	0.756851	0.463143
224	0.0205265	0.007575	0	0.0507508	0.0967927		224	0	0.530086	0.838078	0.911189	0.780296	0.500086
225	0.0208003	0.022957	0	0.00824056	0.0484523		225	0	0.576361	0.800841	0.958651	0.738075	0.476491
226	0.026274	0.0102403	0	0.0153811	0.0406162		226	0	0.560178	0.805704	0.969951	0.774266	0.427436
227	0.0580642	0.0295685	0	0.0180346	0.0305341		227	0	0.501926	0.752696	0.924771	0.760602	0.424686
228	0.0378528	0.0190293	0	0.0453793	0.0703298		228	0	0.58854	0.822412	0.929831	0.719135	0.426638
229	0.0425777	0.0349242	0	0.00657793	0.0316343		229	0	0.556579	0.820103	0.898738	0.708223	0.422149
230	0.0407477	0.0259936	0	0.0293874	0.0599899		230	0	0.519611	0.850017	0.992405	0.809964	0.495808
231	0.0704746	0.0310551	0	0.0172938	0.01406		231	0	0.513944	0.831215	0.957891	0.791639	0.459174
232	0.0774057	0.0422754	0	0.0162447	0.0147195		232	0	0.472862	0.78266	0.886239	0.773521	0.442138
233	0.0277114	0.00702877	0	0.0262895	0.0435269		233	0	0.491726	0.823927	0.982641	0.821008	0.517206
234	0.0419529	0.0300324	0	0.0335495	0.0452561		234	0	0.463704	0.788879	0.94127	0.83494	0.538934
235	0.0471169	0.0246707	0	0.0169209	0.0296771		235	0	0.46956	0.87139	0.990346	0.883541	0.50544
236	0.0209101	0.00918303	0	0.0242787	0.0390574		236	0	0.456929	0.818134	0.976105	0.868624	0.499671
237	0.0166737	0.0190326	0	0.0144944	0.0339484		237	0	0.454607	0.773965	0.928936	0.837829	0.487666
238	0.0495827	0.0246591	0	0.0175664	0.0370587		238	0	0.448001	0.862865	0.974297	0.880206	0.489746
239	0.0231911	0.0160639	0	0.0232444	0.0718203		239	0	0.455472	0.84167	0.985919	0.858612	0.468196
240	0.0614825	0.0346561	0	0.0437114	0.0834761		240	0	0.537022	0.840569	0.995355	0.82762	0.44107
241	0.0226905	0.00975061	0	0.0280824	0.0644891		241	0	0.519643	0.819014	0.97271	0.824911	0.485006
242	0.0511614	0.0613036	0	0.0220362	0.0569964		242	0	0.469984	0.790517	0.896783	0.812079	0.493144
243	0.0505512	0.0217978	0	0.024404	0.0456758		243	0	0.514321	0.838817	0.99142	0.82037	0.450838
244	0.0474505	0.0259124	0	0.0299825	0.0363056		244	0	0.480408	0.833709	0.954731	0.754869	0.428625
245	0.0756277	0.0546088	0	0.0455294	0.0876171		245	0	0.487675	0.839472	0.920219	0.713125	0.410505
246	0.041957	0.0193295	0	0.0379542	0.0564701		246	0	0.453454	0.827366	0.900157	0.732253	0.4174
247	0.0324233	0.0159895	0	0.022033	0.0467294		247	0	0.454248	0.825238	0.8834	0.727156	0.418859
248	0.0317822	0.0288133	0	0.0249814	0.0442914		248	0	0.500649	0.855181	0.911873	0.703676	0.379388
249	0.0359823	0.018795	0	0.0281761	0.0494708		249	0	0.466862	0.876415	0.899768	0.695102	0.358264
250	0.0505792	0.0246096	0	0.0293328	0.0631732		250	0	0.663905	0.890797	0.971552	0.78714	0.397559
251	0.0504814	0.0291173	0	0.0254158	0.0369613		251	0	0.619492	0.885241	0.987642	0.805982	0.410372
252	0.0549102	0.0173252	0	0.0194525	0.0342191		252	0	0.585962	0.880523	0.981869	0.814159	0.429779
253	0.13651	0.129974	0	0.0170329	0.0155718		253	0	0.640662	0.854255	0.939607	0.801259	0.440819
254	0.0294781	0.0172635	0	0.0188633	0.0578399		254	0	0.610821	0.831155	0.902912	0.781351	0.435637
255	0.00996836	0.011286	0	0.0268715	0.0555251		255	0	0.615782	0.913451	0.989647	0.760624	0.40373
256	0.0360599	0.0226542	0	0.0236337	0.0529954		256	0	0.612526	0.891974	0.970939	0.76719	0.42295
257	0.072738	0.0344989	0	0.000545946	0.014592		257	0	0.605051	0.830249	0.914992	0.764257	0.452652
258	0.034069	0.0193582	0	0.0155147	0.0235939		258	0	0.617237	0.901318	0.961649	0.716165	0.409847
259	0.019648	0.0104421	0	0.0121739	0.0285835		259	0	0.609685	0.894473	0.939305	0.705351	0.424236
260	0.0275593	0.00872993	0	0.0106914	0.0132149		260	0	0.451604	0.830522	0.991579	0.895056	0.52619
261	0.0153523	0.0125116	0	0.00627388	0.00295394		261	0	0.442499	0.833474	0.978213	0.884796	0.55552
262	0.026633	0.0131362	0	0.0647861	0.0755851		262	0	0.426379	0.815558	0.928557	0.873107	0.561982
263	0.0381935	0.0244572	0	0.0193887	0.0479989		263	0	0.458232	0.788696	0.97557	0.877931	0.470546
264	0.0540832	0.0262479	0	0.0289371	0.0698981		264	0	0.450594	0.733688	0.918207	0.828187	0.428817
265	0.0602198	0.0264388	0	0.0292635	0.0384824		265	0	0.523417	0.854716	0.913346	0.790871	0.40336
266	0.0272676	0.00700587	0	0.00427837	0.029401		266	0	0.511825	0.841927	0.895973	0.786267	0.413489
267	0.0213278	0.0213743	0	0.0375807	0.0694082		267	0	0.476124	0.800209	0.819625	0.730623	0.407477
268	0.0579039	0.0279364	0	0.0270074	0.0364637		268	0	0.530155	0.847602	0.927626	0.793798	0.412047
269	0.0248364	0.0162593	0	0.0165471	0.0369856		269	0	0.519769	0.801932	0.880801	0.746537	0.385852
270	0.0558266	0.0379388	0	0.0227278	0.0312038		270	0	0.58561	0.841926	0.873469	0.63129	0.400521
271	0.0709545	0.0365132	0	0.0052031	0.0134077		271	0	0.561042	0.846972	0.891951	0.654931	0.363746
272	0.0241185	0.0130359	0	0.0312145	0.0981647		272	0	0.518456	0.804013	0.851779	0.616925	0.379391
273	0.0442425	0.0375842	0	0.0273431	0.0526131		273	0	0.600684	0.834785	0.851202	0.616398	0.353514
274	0.127093	0.116407	0	0.0310126	0.0394218		274	0	0.580703	0.819589	0.820393	0.579572	0.310534
275	0.0651421	0.035834	0	0.0337597	0.0436154		275	0	0.348424	0.584364	0.938436	0.844495	0.515735
276	0.0978889	0.0563959	0	0.0606734	0.0785469		276	0	0.342879	0.567458	0.907981	0.841569	0.510593
277	0.0555184	0.0289387	0	0.0305826	0.0687095		277	0	0.330356	0.560186	0.880825	0.85881	0.504105
278	0.0300494	0.0156457	0	0.00772598	0.0150672		278	0	0.334894	0.587026	0.940523	0.844272	0.45817
279	0.0433234	0.0224655	0	0.0110333	0.0498612		279	0	0.33111	0.565555	0.914978	0.815512	0.44415
280	0.0803353	0.0549735	0	0.0709281	0.0929539		280	0	0.368433	0.624722	0.745045	0.706124	0.47755
281	0.0516476	0.0313414	0	0.0397155	0.0608138		281	0	0.337513	0.589598	0.74549	0.74217	0.495612
282	0.050117	0.0243793	0	0.0231073	0.0393426		282	0	0.328118	0.557265	0.755058	0.765841	0.51639
283	0.0160913	0.0050323	0	0.00890756	0.0244929		283	0	0.396919	0.645863	0.775363	0.706856	0.443038
284	0.0695436	0.0397044	0	0.0203386	0.0258569		284	0	0.428888	0.646804	0.758827	0.726042	0.41268
285	0.0528208	0.0195909	0	0.0193818	0.0598758		285	0	0.425017	0.890464	0.990287	0.765355	0.366442
286	0.00322091	0.0144484	0	0.0149197	0.0412702		286	0	0.41316	0.86386	0.990082	0.762615	0.344259
287	0.0317902	0.0232227	0	0.0270966	0.0673221		287	0	0.387966	0.767442	0.948163	0.733102	0.323641
288	0.0361787	0.0163084	0	0.0370439	0.0515084		288	0	0.457418	0.906344	0.963954	0.735945	0.358735
289	0.0369334	0.00839543	0	0.0111383	0.0207816		289	0	0.440481	0.86565	0.899099	0.696582	0.341666
290	0.0279379	0.0259332	0	0.0339025	0.0757191		290	0	0.401741	0.771692	0.919405	0.848695	0.565969
291	0.0694714	0.0234172	0	0.0204141	0.0366867		291	0	0.402384	0.743886	0.884012	0.82588	0.544466
292	0.0334298	0.0113944	0	0.0354852	0.101086		292	0	0.382799	0.728601	0.882814	0.806668	0.520988
293	0.0809947	0.0342531	0	0.0253947	0.0531366		293	0	0.37994	0.789552	0.941793	0.871934	0.567265
294	0.016927	0.00818152	0	0.016519	0.0149931		294	0	0.376188	0.776682	0.950262	0.833864	0.539884
295	0.0513042	0.0421686	0	0.024548	0.0271875		295	0	0.439344	0.822057	0.965376	0.852242	0.428769
296	0.0483625	0.0378359	0	0.0352328	0.0633544		296	0	0.444043	0.820465	0.992663	0.879441	0.461754
297	0.0553789	0.0376164	0	0.0139829	0.0437597		297	0	0.419837	0.761412	0.966604	0.860962	0.482167
298	0.0729025	0.0506431	0	0.0144787	0.0243674		298	0	0.446848	0.830888	0.958869	0.830282	0.392424
299	0.0488274	0.0188954	0	0.027793	0.0596999		299	0	0.435258	0.809146	0.950844	0.822153	0.40312
300	0.0130386	0.0192049	0	0.0390131	0.0639024		300	0	0.561077	0.85492	0.89554	0.71974	0.427005
301	0.0789096	0.0313575	0	0.0188848	0.0353069		301	0	0.54754	0.849821	0.888661	0.714898	0.432989
302	0.007836	0.00224672	0	0.0199558	0.0442983		302	0	0.486338	0.801807	0.871579	0.699179	0.431182
303	0.0608237	0.0360391	0	0.0256068	0.0490995		303	0	0.563427	0.844693	0.895518	0.725883	0.418677
304	0.057374	0.0348745	0	0.0180515	0.034285		304	0	0.505917	0.814237	0.887727	0.745553	0.408652
305	0.0306711	0.0108712	0	0.0202905	0.00974633		305	0	0.380715	0.59572	0.932657	0.833457	0.555259
306	0.0317443	0.0148821	0	0.0170434	0.042366		306	0	0.36042	0.601812	0.879753	0.850776	0.559993
307	0.0106547	0.00859417	0	0.0194844	0.0361717		307	0	0.369552	0.607664	0.850945	0.848284	0.548163
308	0.0566555	0.0194326	0	0.0145557	0.0426005		308	0	0.377602	0.580412	0.920825	0.842627	0.556874
309	0.043451	0.0194532	0	0.0206703	0.0369466		309	0	0.324263	0.553119	0.914481	0.841737	0.57652
310	0.0530018	0.0315619	0	0.0476954	0.0740565		310	0	0.389832	0.886761	0.943363	0.778321	0.327047
311	0.078107	0.0385629	0	0.00390037	0.0265984		311	0	0.426458	0.903183	0.980974	0.815122	0.306169
312	0.0659686	0.0421919	0	0.0415825	0.0865733		312	0	0.426291	0.884364	1	0.837679	0.309004
313	0.0716407	0.0502023	0	0.0606977	0.126923		313	0	0.385829	0.847963	0.899973	0.744763	0.325538
314	0.0288978	0.020778	0	0.0222099	0.0471552		314	0	0.37146	0.802815	0.891786	0.729706	0.333195
315	0.0792553	0.0521552	0	0.0476557	0.0640202		315	0	0.476918	0.786369	0.967623	0.859479	0.490468
316	0.0987415	0.0549038	0	0.0190535	0.0551908		316	0	0.476435	0.798443	0.967827	0.859835	0.5181
317	0.123089	0.0637232	0	0.0667875	0.123794		317	0	0.449927	0.775816	0.94601	0.831162	0.516418
318	0.0634271	0.0160245	0	0.0284643	0.061599		318	0	0.46709	0.775304	0.956741	0.86609	0.450648
319	0.046941	0.0170623	0	0.0430771	0.0685408		319	0	0.433564	0.707651	0.942808	0.872596	0.428262
320	0.0254202	0.0132431	0	0.0150948	0.0325823		320	0	0.427174	0.75713	0.966924	0.852465	0.543356
321	0.0551675	0.018766	0	0.0190088	0.0152317		321	0	0.435207	0.760412	0.955663	0.827735	0.492818
322	0.062031	0.0234296	0	0.0241051	0.0529639		322	0	0.434613	0.758458	0.926409	0.85141	0.458344
323	0.075278	0.034065	0	0.0221275	0.0524502		323	0	0.420953	0.738896	0.979435	0.860056	0.515319
324	0.0281891	0.00993077	0	0.0146429	0.0270977		324	0	0.415398	0.72218	0.950865	0.850966	0.478258
325	0.0626046	0.0404604	0	0.0174946	0.0402385		325	0	0.419643	0.705345	0.917689	0.840588	0.562107
326	0.0482495	0.0150898	0	0.0255893	0.0380633		326	0	0.426001	0.717218	0.910234	0.847085	0.551022
327	0.0104963	0.0157641	0	0.0217114	0.0432963		327	0	0.413902	0.724266	0.897874	0.821361	0.53299
328	0.0303606	0.0441734	0	0.0128258	0.0290044		328	0	0.386989	0.693984	0.908771	0.858527	0.572609
329	0.0365708	0.0624065	0	0.0431357	0.0811329		329	0	0.383855	0.698951	0.890471	0.833805	0.533361
330	0.0271403	0.0155335	0	0.011386	0.00363227		330	0	0.473342	0.83117	0.999874	0.866896	0.462173
331	0.0177312	0.00534913	0	0.0159655	0.0286809		331	0	0.491892	0.826939	0.996828	0.864957	0.464277
332	0.0433761	0.018221	0	0.0145296	0.0487208		332	0	0.513867	0.825538	0.978014	0.867028	0.467842
333	0.0311438	0.0151671	0	0.00927244	0.0307896		333	0	0.455291	0.819025	0.973096	0.864588	0.438733
334	0.0451325	0.0221243	0	0.013437	0.0325662		334	0	0.450769	0.798368	0.933689	0.808029	0.403101
335	0.0237542	0.00875692	0	0.0658655	0.0753646		335	0	0.389139	0.769176	0.963206	0.869302	0.568996
336	0.0400838	0.0110549	0	0.0302537	0.0497505		336	0	0.369572	0.733215	0.956722	0.880939	0.601904
337	0.105075	0.0470908	0	0.0146737	0.0490945		337	0	0.362469	0.69651	0.935525	0.86414	0.607724
338	0.108958	0.0475613	0	0.0129767	0.0536692		338	0	0.392278	0.809522	0.975279	0.870369	0.586828
339	0.0291895	0.0137992	0	0.0261644	0.0409311		339	0	0.379317	0.798893	0.950868	0.826203	0.560751
340	0.042081	0.0320458	0	0.0471363	0.0501793		340	0	0.450275	0.801773	0.916588	0.832173	0.430137
341	0.030361	0.0247183	0	0.0543051	0.0940008		341	0	0.455361	0.818575	0.924059	0.840563	0.461949
342	0.039364	0.0128194	0	0.00678892	0.030705		342	0	0.457881	0.803165	0.910094	0.803917	0.476505
343	0.0376033	0.0128923	0	0.0370142	0.0397161		343	0	0.421449	0.784723	0.905575	0.814311	0.457224
344	0.101226	0.0216622	0	0.0289943	0.0326212		344	0	0.433614	0.802357	0.940995	0.84043	0.48198
345	0.0272394	0.0132037	0	0.0202218	0.0608918		345	0	0.43236	0.675146	0.985017	0.864512	0.576669
346	0.0354198	0.0272994	0	0.0448399	0.0843355		346	0	0.4108	0.656212	0.970677	0.870221	0.591874
347	0.0329692	0.0185118	0	0.00865163	0.014768		347	0	0.386976	0.644681	0.94385	0.876847	0.586902
348	0.0521215	0.032171	0	0.0275048	0.0254126		348	0	0.44537	0.690555	0.986124	0.870887	0.57736
349	0.0563772	0.0116237	0	0.0170968	0.048196		349	0	0.450348	0.675786	0.952566	0.854783	0.546676
350	0.0719865	0.0404875	0	0.0384552	0.067832		350	0	0.498368	0.832812	0.928772	0.789758	0.44191
351	0.0056282	0.00756329	0	0.0227429	0.0207134		351	0	0.474056	0.812258	0.909654	0.770416	0.444995
352	0.0166701	0.00936112	0	0.00346945	0.0366426		352	0	0.458595	0.793796	0.899153	0.767217	0.441994
353	0.0449081	0.0263175	0	0.026206	0.0552859		353	0	0.514888	0.860407	0.950008	0.786387	0.435923
354	0.00951741	0.0251718	0	0.0103724	0.0382931		354	0	0.484915	0.85185	0.92655	0.733177	0.408911
355	0.0151992	0.0166619	0	0.0170796	0.0352882		355	0	0.476167	0.847306	0.944027	0.813367	0.505812
356	0.0583959	0.0358814	0	0.0265623	0.0402777		356	0	0.4345	0.856749	0.952912	0.805866	0.500358
357	0.0626937	0.0334042	0	0.0301384	0.0470398		357	0	0.403049	0.85318	0.958008	0.815603	0.523755
358	0.032526	0.0221295	0	0.0363326	0.075596		358	0	0.49433	0.849659	0.949365	0.801408	0.475714
359	0.0686695	0.0368183	0	0.0383276	0.0507526		359	0	0.476435	0.823909	0.950749	0.765306	0.426592
360	0.0296324	0.0128551	0	0.0105001	0.028542		360	0	0.46809	0.775528	0.942393	0.839805	0.483577
361	0.0568316	0.0137892	0	0.0201977	0.0422739		361	0	0.480378	0.766149	0.943872	0.836604	0.475277
362	0.0308259	0.0137431	0	0.0299532	0.0528024		362	0	0.489805	0.727714	0.895562	0.829971	0.454132
363	0.0144967	0.0345743	0	0.0139373	0.0182562		363	0	0.452992	0.770547	0.922891	0.832373	0.478979
364	0.00733583	0.0113248	0	0.0117158	0.0162457		364	0	0.42988	0.751578	0.920209	0.810695	0.472585
365	0.0197878	0.0186736	0	0.0170801	0.0440799		365	0	0.444571	0.839821	0.987631	0.798547	0.407296
366	0.0619523	0.0160231	0	0.00927797	0.0351956		366	0	0.436033	0.83852	0.990569	0.824192	0.406947
367	0.0451262	0.0277086	0	0.00719733	0.0325297		367	0	0.431426	0.839164	0.963883	0.810877	0.416948
368	0.0323333	0.0154654	0	0.0112803	0.0296298		368	0	0.437769	0.818872	0.951585	0.759106	0.380487
369	0.0663595	0.0651124	0	0.043702	0.0518267		369	0	0.431015	0.798669	0.947617	0.721951	0.354521
370	0.0998006	0.0441674	0	0.0199648	0.0298929		370	0	0.559425	0.848759	0.914661	0.650021	0.377936
371	0.0595138	0.0269386	0	0.0078628	0.00414529		371	0	0.529175	0.847863	0.891639	0.661113	0.374818
372	0.0437991	0.0291192	0	0.0227557	0.0409103		372	0	0.495589	0.832492	0.861912	0.636637	0.359015
373	0.0426156	0.0125568	0	0.0166278	0.0387686		373	0	0.578374	0.862524	0.918311	0.624709	0.336308
374	0.0503013	0.0105226	0	0.0203099	0.0452133		374	0	0.508208	0.847736	0.887355	0.638812	0.390139
375	0.0475311	0.0397332	0	0.0274229	0.0169306		375	0	0.400712	0.683787	0.947715	0.866545	0.470264
376	0.0392147	0.0276258	0	0.0150321	0.0333474		376	0	0.40042	0.679674	0.929856	0.888831	0.479051
377	0.0105142	0.00884953	0	0.0300133	0.0564147		377	0	0.344386	0.632466	0.902548	0.857479	0.522985
378	0.00600144	0.0198261	0	0.0316374	0.0865032		378	0	0.390657	0.66515	0.926539	0.836939	0.442277
379	0.0370579	0.0211954	0	0.0217603	0.0437254		379	0	0.398337	0.64037	0.863135	0.793088	0.422758
380	0.0385297	0.0251663	0	0.0305732	0.0134678		380	0	0.470752	0.866107	0.967598	0.822516	0.513426
381	0.0664119	0.0409869	0	0.0421777	0.0702156		381	0	0.432693	0.852754	0.968391	0.808727	0.50341
382	0.0626697	0.0358758	0	0.0165646	0.0440167		382	0	0.428693	0.83482	0.945143	0.820645	0.511335
383	0.100026	0.0633612	0	0.0575654	0.11649		383	0	0.487955	0.863085	0.94398	0.841753	0.483893
384	0.0594919	0.0388247	0	0.0139878	0.0293502		384	0	0.490363	0.849559	0.903835	0.83641	0.478266
385	0.0386069	0.0217166	0	0.00740152	0.0203984		385	0	0.441035	0.753886	0.94837	0.871525	0.495203
386	0.0168733	0.0112713	0	0.0133902	0.0144601		386	0	0.427373	0.759393	0.961259	0.870631	0.518202
387	0.0354191	0.00360115	0	0.0228401	0.0105606		387	0	0.425133	0.702173	0.896866	0.863932	0.525982
388	0.0734578	0.0276236	0	0.0241287	0.0101991		388	0	0.451469	0.75975	0.974977	0.885018	0.46701
389	0.031926	0.0156362	0	0.0414096	0.0885471		389	0	0.452502	0.748455	0.971353	0.85672	0.469689
390	0.0296773	0.0105304	0	0.0205945	0.0249976		390	0	0.585378	0.787974	0.899246	0.712621	0.459066
391	0.0245887	0.0105108	0	0.027869	0.0526844		391	0	0.612675	0.822698	0.944853	0.753899	0.47495
392	0.0431542	0.0381843	0	0.0422488	0.035072		392	0	0.636525	0.837987	0.976977	0.763058	0.468466
393	0.00884203	0.00380101	0	0.00600694	0.0215969		393	0	0.569162	0.781867	0.88201	0.683659	0.40267
394	0.0239612	0.024389	0	0.0253107	0.0151245		394	0	0.517295	0.754152	0.847966	0.672237	0.364347
395	0.0231234	0.00935405	0	0.00636066	0.0308592		395	0	0.47347	0.718449	0.880747	0.820408	0.598835
396	0.0361311	0.0196774	0	0.0233198	0.047312		396	0	0.451706	0.711379	0.864344	0.822156	0.589337
397	0.0356448	0.0241918	0	0.0193674	0.0394037		397	0	0.371258	0.678753	0.853502	0.845608	0.624664
398	0.0399511	0.0308173	0	0.058782	0.0974065		398	0	0.49347	0.700462	0.869658	0.790711	0.593763
399	0.0622049	0.0303977	0	0.0222742	0.0531759		399	0	0.490338	0.687203	0.83896	0.73794	0.566799
400	0.0346643	0.0104683	0	0.010898	0.0318219		400	0	0.434334	0.840516	0.917088	0.730151	0.422216
401	0.0417025	0.0201488	0	0.023949	0.0534146		401	0	0.477501	0.828261	0.90814	0.71321	0.387123
402	0.00474247	0.00184965	0	0.00968276	0.0131491		402	0	0.473877	0.818359	0.893055	0.695267	0.389545
403	0.0302314	0.0255959	0	0.0298653	0.0564815		403	0	0.442526	0.85109	0.91329	0.7271	0.435275
404	0.0873558	0.040563	0	0.040017	0.0608598		404	0	0.464988	0.855304	0.881777	0.713302	0.428741
405	0.0390609	0.0284872	0	0.0309208	0.0314767		405	0	0.404091	0.804147	0.989892	0.763897	0.400031
406	0.0151323	0.0216867	0	0.00826106	0.0406448		406	0	0.432151	0.823299	0.959718	0.762701	0.384429
407	0.0342653	0.0343261	0	0.0172815	0.00579091		407	0	0.433787	0.809517	0.913524	0.751914	0.378468
408	0.0215304	0.00833894	0	0.029853	0.0389995		408	0	0.397774	0.82711	0.996961	0.717533	0.415194
409	0.00845706	0.0183536	0	0.0225661	0.021745		409	0	0.389554	0.850356	0.982804	0.727518	0.411656
410	0.00655433	0.0103721	0	0.014982	0.0457783		410	0	0.377874	0.66243	0.868653	0.801682	0.506749
411	0.0284123	0.0169425	0	0.0320918	0.0635711		411	0	0.362126	0.663042	0.869477	0.803057	0.519423
412	0.0151649	0.0105485	0	0.0255766	0.027407		412	0	0.335115	0.643489	0.854489	0.820137	0.530253
413	0.0685347	0.0322041	0	0.00988999	0.0158168		413	0	0.370077	0.66311	0.871271	0.820547	0.537314
414	0.0134769	0.00785953	0	0.0160069	0.0115102		414	0	0.364739	0.684123	0.900329	0.856895	0.602019
415	0.0847275	0.0324726	0	0.012381	0.0105043		415	0	0.541202	0.885363	0.946501	0.716034	0.439193
416	0.0393492	0.0184484	0	0.0295315	0.0444449		416	0	0.534211	0.894155	0.970426	0.750058	0.44043
417	0.0522885	0.0180556	0	0.017471	0.0526855		417	0	0.536394	0.871213	0.931691	0.730099	0.429936
418	0.0184019	0.0167876	0	0.0127271	0.0232664		418	0	0.521266	0.888751	0.90038	0.70779	0.431617
419	0.0230481	0.0228556	0	0.0202101	0.0585454		419	0	0.532235	0.861512	0.901121	0.682182	0.38427
420	0.0114523	0.022442	0	0.0142289	0.0265462		420	0	0.627519	0.894403	0.93577	0.822881	0.457843
421	0.0569262	0.0287256	0	0.0410832	0.0339912		421	0	0.632831	0.889273	0.95835	0.839464	0.489359
422	0.0397515	0.0139559	0	0.0239242	0.0487738		422	0	0.620844	0.866156	0.964393	0.861312	0.535301
423	0.0308932	0.0202662	0	0.0117178	0.022548		423	0	0.605801	0.861743	0.894072	0.775996	0.421086
424	0.0340152	0.00910562	0	0.025651	0.0411728		424	0	0.568415	0.823016	0.864045	0.756039	0.426916
425	0.0194496	0.023759	0	0.0201805	0.0514705		425	0	0.461861	0.76441	0.920646	0.87296	0.465294
426	0.0302662	0.0236808	0	0.00952734	0.0307749		426	0	0.420375	0.748521	0.907072	0.896893	0.495527
427	0.101481	0.0644804	0	0.0270154	0.0322304		427	0	0.413819	0.746749	0.869504	0.887658	0.479168
428	0.0600875	0.0300529	0	0.0391448	0.058969		428	0	0.477024	0.769687	0.944328	0.863807	0.476392
429	0.0342001	0.021235	0	0.0197931	0.0398805		429	0	0.486802	0.797816	0.947954	0.889049	0.499571
430	0.0768907	0.0374355	0	0.022373	0.0470549		430	0	0.416177	0.782838	0.979683	0.866984	0.520837
431	0.0434868	0.0311935	0	0.0417778	0.0921426		431	0	0.404849	0.76773	0.968836	0.851467	0.526667
432	0.056462	0.0189545	0	0.0188579	0.0386257		432	0	0.373073	0.7424	0.948076	0.855327	0.567797
433	0.0125037	0.0109531	0	0.0127881	0.040859		433	0	0.451532	0.788995	0.946616	0.833859	0.483625
434	0.0593134	0.0331455	0	0.0204763	0.0380008		434	0	0.491563	0.770791	0.895988	0.799364	0.441533
435	0.0249386	0.014542	0	0.00762559	0.00401592		435	0	0.366685	0.70095	0.971006	0.922596	0.453414
436	0.0509835	0.00799293	0	0.017414	0.0233885		436	0	0.348381	0.700423	0.926931	0.93477	0.483758
437	0.0443988	0.0183518	0	0.0137725	0.0298178		437	0	0.330358	0.666991	0.864372	0.888976	0.487461
438	0.0368913	0.0193428	0	0.0242785	0.0235092		438	0	0.40587	0.706152	0.956563	0.875738	0.394402
439	0.051087	0.0313026	0	0.0306251	0.0543728		439	0	0.405314	0.696971	0.933777	0.839269	0.35639
440	0.052022	0.0292467	0	0.0245528	0.0320692		440	0	0.563838	0.891157	0.979101	0.837785	0.448475
441	0.0416906	0.0130623	0	0.0330537	0.0666049		441	0	0.53055	0.899125	0.984768	0.842643	0.443693
442	0.0762412	0.0598748	0	0.0345702	0.0662488		442	0	0.518527	0.914305	0.985246	0.799955	0.42465
443	0.0488904	0.011197	0	0.0351495	0.0577907		443	0	0.538543	0.891169	0.968941	0.815582	0.445827
444	0.0247133	0.00620505	0	0.0228014	0.0324197		444	0	0.495883	0.890244	0.949384	0.790714	0.433243
445	0.0750019	0.0351958	0	0.00495663	0.0317086		445	0	0.348712	0.668074	0.965181	0.898463	0.586839
446	0.0246703	0.00492141	0	0.0237602	0.04292		446	0	0.343602	0.685302	0.919549	0.848469	0.585193
447	0.0333457	0.0218926	0	0.0150483	0.027454		447	0	0.323238	0.655761	0.849463	0.762049	0.538232
448	0.0191756	0.015934	0	0.00783365	0.00130036		448	0	0.365447	0.630038	0.940629	0.907833	0.53112
449	0.0274333	0.0126577	0	0.0325942	0.0305384		449	0	0.424321	0.667083	0.933621	0.852134	0.437524
450	0.0379812	0.0199685	0	0.0287952	0.0528406		450	0	0.48517	0.821775	0.886174	0.746458	0.434944
451	0.0395142	0.0180221	0	0.0165444	0.0430471		451	0	0.490528	0.832647	0.882998	0.736881	0.411129
452	0.0506276	0.0206732	0	0.033166	0.0665118		452	0	0.489589	0.800311	0.874125	0.699193	0.397594
453	0.0620691	0.0272835	0	0.0220982	0.0404398		453	0	0.485185	0.79677	0.862628	0.728165	0.438322
454	0.0193178	0.0426048	0	0.0286955	0.0677464		454	0	0.487135	0.759914	0.821506	0.700621	0.433076
455	0.0734665	0.0296754	0	0.0320274	0.0600635		455	0	0.59226	0.836884	0.970271	0.760233	0.473966
456	0.0314348	0.0264898	0	0.0211012	0.0366858		456	0	0.569839	0.829652	0.912881	0.727094	0.462171
457	0.0755256	0.0621927	0	0.0381438	0.057199		457	0	0.54211	0.828299	0.8791	0.715257	0.473867
458	0.056476	0.0293955	0	0.0153775	0.023953		458	0	0.595808	0.822542	0.983981	0.759912	0.470136
459	0.0306575	0.0071511	0	0.0153955	0.0357333		459	0	0.569965	0.797802	0.936706	0.755463	0.461056
460	0.0602127	0.0271237	0	0.0190151	0.0341347		460	0	0.453146	0.853032	0.962692	0.78505	0.393596
461	0.0253745	0.0201085	0	0.0465755	0.0500994		461	0	0.463525	0.879687	0.977971	0.796591	0.402953
462	0.00917496	0.017929	0	0.014168	0.032414		462	0	0.422979	0.8424	0.978383	0.775747	0.368606
463	0.0291723	0.0254657	0	0.0113649	0.0408023		463	0	0.458504	0.835002	0.953107	0.772151	0.402031
464	0.0622019	0.0152801	0	0.0363739	0.0476227		464	0	0.466375	0.846969	0.942694	0.743668	0.399249
465	0.0893708	0.0471786	0	0.0295998	0.0457813		465	0	0.374479	0.732769	0.901625	0.839734	0.520373
466	0.0303729	0.0207162	0	0.0110413	0.0485481		466	0	0.402975	0.745942	0.897695	0.841688	0.536359
467	0.0678966	0.0259465	0	0.0405036	0.0623067		467	0	0.406398	0.750321	0.878908	0.84908	0.54826
468	0.0812991	0.0457334	0	0.0195845	0.0552104		468	0	0.366414	0.742051	0.946933	0.876828	0.513481
469	0.0766936	0.0619735	0	0.00418584	0.0254469		469	0	0.353998	0.698751	0.912823	0.840105	0.469355
470	0.0496431	0.042405	0	0.0769958	0.0976463		470	0	0.484564	0.776929	0.971481	0.804052	0.423497
471	0.0316978	0.0267241	0	0.0125076	0.00161329		471	0	0.471139	0.804775	0.963226	0.816888	0.40367
472	0.0579672	0.051198	0	0.026634	0.0642181		472	0	0.437633	0.808846	0.941285	0.812393	0.404913
473	0.0727267	0.0435203	0	0.0756214	0.108991		473	0	0.474705	0.764377	0.969558	0.786676	0.440462
474	0.0410256	0.0183436	0	0.0226598	0.034648		474	0	0.457624	0.785054	0.977684	0.765184	0.433761
475	0.0702255	0.0385186	0	0.0449136	0.0474989		475	0	0.482083	0.830439	0.901958	0.723241	0.390079
476	0.0248167	0.0125904	0	0.00899703	0.0434343		476	0	0.489786	0.843246	0.890663	0.703247	0.372362
477	0.0346925	0.019075	0	0.0139831	0.00889485		477	0	0.484971	0.866389	0.88755	0.669522	0.346943
478	0.0425356	0.0228262	0	0.0243056	0.0577404		478	0	0.48961	0.835174	0.903009	0.725336	0.403892
479	0.0094115	0.0156758	0	0.0207593	0.0268629		479	0	0.462909	0.781029	0.883878	0.699382	0.407405
480	0.0516522	0.0331195	0	0.0279409	0.0178485		480	0	0.467381	0.808138	0.913719	0.821818	0.497875
481	0.0335135	0.0175743	0	0.0374961	0.0678105		481	0	0.431158	0.804784	0.922575	0.82198	0.505957
482	0.04046	0.0258593	0	0.0291657	0.0266867		482	0	0.384803	0.787791	0.927748	0.834935	0.518023
483	0.0210346	0.00731877	0	0.00303773	0.0316859		483	0	0.515311	0.796206	0.895664	0.8114	0.459823
484	0.0205701	0.019672	0	0.0330874	0.0345897		484	0	0.515665	0.787188	0.896144	0.807171	0.474857
485	0.0267828	0.00503698	0	0.0124495	0.0113309		485	0	0.494823	0.826515	0.989273	0.811702	0.453969
486	0.0264352	0.0119777	0	0.0134551	0.0303084		486	0	0.489455	0.836417	0.990634	0.836038	0.45594
487	0.0220875	0.0241927	0	0.0295655	0.0406977		487	0	0.477834	0.838189	0.987245	0.83632	0.43614
488	0.0115132	0.0160648	0	0.0336816	0.0679985		488	0	0.51019	0.851467	0.996834	0.821401	0.445827
489	0.100865	0.0472458	0	0.026852	0.0263688		489	0	0.494699	0.845435	0.965015	0.83525	0.43912
490	0.0406105	0.0187259	0	0.062441	0.0618558		490	0	0.551986	0.83765	0.849	0.682675	0.413226
491	0.00623831	0.0049992	0	0.0260533	0.0282316		491	0	0.571489	0.835694	0.863941	0.688182	0.381045
492	0.0103765	0.00265207	0	0.0227522	0.078831		492	0	0.553603	0.828649	0.870879	0.703052	0.37306
493	0.0421805	0.0254337	0	0.0258021	0.0344617		493	0	0.530311	0.812517	0.866621	0.67715	0.406902
494	0.0300261	0.0116706	0	0.0105143	0.046565		494	0	0.479094	0.782241	0.881268	0.687523	0.426146
495	0.0349643	0.0120378	0	0.0169618	0.0337379
496	0.0237078	0.000986863	0	0.0152784	0.0314852
497	0.0181476	0.0123009	0	0.00876188	0.0274808
498	0.0115999	0.0137924	0	0.021648	0.0291358
499	0.0128783	0.0149273	0	0.0108428	0.0305385
500	0.0142874	0.00519907	0	0.0225445	0.011441
501	0.0102397	0.0106336	0	0.0334785	0.0222585
502	0.0316992	0.0223472	0	0.0153191	0.0480683
503	0.0365585	0.0173207	0	0.0212937	0.0603207
504	0.00949616	0.0107572	0	0.0335142	0.0635354
505	0.0145356	0.00813234	0	0.0094719	0.0266864
506	0.0288188	0.0142156	0	0.0289656	0.0236643
507	0.0250011	0.0170673	0	0.0146039	0.016859
508	0.0504123	0.0286736	0	0.0333582	0.050235
509	0.0940552	0.0434254	0	0.0339239	0.0464074
510	0.0334905	0.00665186	0	0.0254617	0.0579116
511	0.0679769	0.0437997	0	0.0381981	0.0460379
512	0.0312205	0.0286335	0	0.0115524	0.0548743
513	0.0387206	0.025915	0	0.027744	0.0407702
514	0.0620854	0.0337455	0	0.0389859	0.0540555
515	0.0717964	0.0359688	0	0.0141091	0.0393217
516	0.012677	0.0215835	0	0.0167449	0.054345
517	0.0551484	0.0249518	0	0.0349584	0.0615857
518	0.035776	0.0186468	0	0.0122296	0.00342321
519	0.0447288	0.0201007	0	0.0287293	0.0404648
520	0.00191701	0.0107736	0	0.0190718	0.0151717
521	0.0727	0.0338381	0	0.0237858	0.0352457
522	0.037593	0.00717047	0	0.0237001	0.0327444
523	0.0514048	0.0353824	0	0.0349826	0.060368
524	0.0121107	0.00289481	0	0.0349442	0.0615248
525	0.0896084	0.057803	0	0.000816224	0.0111326
526	0.0419839	0.0229398	0	0.0276783	0.0560151
527	0.0979309	0.0520545	0	0.0362703	0.0699555
528	0.0635298	0.0222804	0	0.0135147	0.0225972
529	0.131837	0.0792967	0	0.0174483	0.049543
530	0.027729	0.00919117	0	0.0142296	0.0483923
531	0.0291339	0.010227	0	0.00897585	0.0212101
532	0.0474605	0.0263744	0	0.0285075	0.0330421
533	0.0495312	0.0165704	0	0.0121277	0.0130507
534	0.089742	0.0274582	0	0.0260659	0.0693706
535	0.0698612	0.0332594	0	0.043708	0.0616944
536	0.0202434	0.0191245	0	0.0194243	0.0473968
537	0.0394639	0.0300423	0	0.00584428	0.0225245
538	0.0499194	0.0295511	0	0.0339388	0.0178626
539	0.0681726	0.0341201	0	0.0432169	0.0805265
540	0.0619656	0.0246475	0	0.019189	0.0462432
541	0.0248706	0.0104129	0	0.0231506	0.0609968
542	0.0377729	0.0143233	0	0.0306902	0.0579035
543	0.0311269	0.00780166	0	0.0106028	0.0292868
544	0.0602761	0.0248717	0	0.0204838	0.0402419
545	0.078927	0.022375	0	0.0162433	0.0212304
546	0.0494032	0.0313618	0	0.0108486	0.0501879
547	0.0592464	0.0316866	0	0.0280466	0.0312803
548	0.0315983	0.0187938	0	0.0164472	0.0264326
549	0.0600345	0.0380553	0	0.0239488	0.0144127
550	0.0287033	0.00908947	0	0.0122792	0.0274501
551	0.0460887	0.0223283	0	0.0306831	0.0455582
552	0.0240593	0.0129188	0	0.0120258	0.0110236
553	0.0328434	0.00600189	0	0.0162688	0.0261075
554	0.027033	0.0220309	0	0.0359284	0.0673448
555	0.0357404	0.0128478	0	0.00789913	0.0170859
556	0.0220109	0.0177941	0	0.0578389	0.105371
557	0.0247461	0.022986	0	0.0139281	0.00246794
558	0.0497547	0.0354701	0	0.0434223	0.0622741
559	0.0378677	0.0128301	0	0.0218809	0.0493649
560	0.0350881	0.0224116	0	0.0229174	0.044461
561	0.0482032	0.0207392	0	0.0378899	0.0499821
562	0.0775141	0.0199309	0	0.0200484	0.0311941
563	0.097209	0.0601693	0	0.0577735	0.0840454
564	0.0265282	0.0215366	0	0.0340665	0.0417518
565	0.075413	0.0413614	0	0.0373915	0.0530059
566	0.00881421	0.00867979	0	0.0328693	0.0700698
567	0.0577912	0.035486	0	0.0183398	0.00700114
568	0.0429366	0.020187	0	0.0382763	0.0779077
569	0.0178923	0.0113652	0	0.00751993	0.0574113
570	0.0738369	0.0252805	0	0.0114304	0.0359773
571	0.0366327	0.00875885	0	0.0132918	0.0650753
572	0.0480828	0.0242821	0	0.00770846	0.0212582
573	0.0148041	0.00775355	0	0.0102838	0.00313408
574	0.0306528	0.015205	0	0.0110212	0.0290874
575	0.0349709	0.012865	0	0.0131666	0.0391724
576	0.00763787	0.00260651	0	0.0110657	0.0307742
577	0.088854	0.0469151	0	0.0621866	0.0955182
578	0.0486498	0.0235387	0	0.0309044	0.065142
579	0.0222836	0.0162303	0	0.0285953	0.0508846
580	0.0455046	0.0142486	0	0.00268046	0.0341331
581	0.0254095	0.0102372	0	0.0333481	0.0627551
582	0.0331913	0.0142298	0	0.0109709	0.0174445
583	0.0503066	0.0243575	0	0.0115616	0.0399298
584	0.0413604	0.0220227	0	0.0359331	0.0576682
585	0.0118783	0.0083143	0	0.0116751	0.0282592
586	0.0647714	0.0212305	0	0.00301876	0.0122208
587	0.0155077	0.0122661	0	0.0117578	0.0327201
588	0.0308707	0.0189757	0	0.022776	0.0563122
589	0.0301018	0.00210304	0	0.00998422	0.0493189
590	0.042791	0.0186598	0	0.0352947	0.10128
591	0.0119668	0.0177789	0	0.0276331	0.0715628
592	0.0732801	0.0365196	0	0.027607	0.0483136
593	0.0378364	0.0159333	0	0.02972	0.0484662

## Sheet: Fig S11c
PC1	PC2
0.458883	-0.666173
0.889228	-0.0238083
0.412908	0.758954
-0.454767	0.731475
-0.871856	-0.0662961
-0.446897	-0.755768
0.862542	-0.0331583
0.444279	0.750435
-0.398192	0.807342
-0.835918	-0.0557513
-0.370133	-0.700846
0.374304	-0.686945
0.752559	-0.417466
0.760042	0.418146
0.0130039	0.893088
-0.840763	0.340081
-0.726353	-0.410836
-0.0133514	-0.793414
0.0389207	-0.835756
0.829465	-0.356417
0.697135	0.489477
-0.129841	0.756084
-0.795821	0.296821
-0.648007	-0.489627
0.70039	0.20163
0.0461609	0.870686
-0.702364	0.532542
-0.676893	-0.440379
-0.0179598	-0.752359
0.649297	-0.36176
In 1st-reach-direction groups
	CCW60	CCW120	180	CW120	CW60
0	0.457105	0.212661	0	0.220893	0.343324
1	0.429738	0.254443	0	0.253306	0.467074
2	0.438937	0.233086	0	0.232114	0.442681
3	0.45517	0.303769	0	0.218753	0.440685
4	0.39293	0.206674	0	0.253834	0.434575
5	0.388817	0.240478	0	0.22215	0.437017
In DR-condition groups
	0	60	120	180	240	300
0	0	0.461776	0.831563	0.974917	0.817253	0.471479
1	0	0.427266	0.787932	0.922719	0.806626	0.502975
2	0	0.510885	0.817675	0.884577	0.777481	0.425061
3	0	0.490837	0.837307	0.938648	0.774681	0.450905
4	0	0.517101	0.796436	0.83971	0.659915	0.312606

## Sheet: Fig S11d
In 1st-reach-direction groups							In DR-condition groups
	CCW60	CCW120	180	CW120	CW60			0	60	120	180	240	300
0	0.414363	0.251097	0	0.229831	0.33285		0	0	0.525802	0.795522	0.912738	0.761423	0.476563
1	0.297015	0.224241	0	0.192901	0.380922		1	0	0.590562	0.863158	0.956066	0.784021	0.42292
2	0.324236	0.199384	0	0.212516	0.333905		2	0	0.635108	0.842628	0.901512	0.767809	0.432257
3	0.381463	0.181463	0	0.236942	0.431134		3	0	0.422404	0.813388	0.887145	0.769619	0.506831
4	0.420906	0.269432	0	0.181912	0.314868		4	0	0.414647	0.754933	0.831407	0.713732	0.408227
5	0.341012	0.163177	0	0.179623	0.336315		5	0	0.461776	0.831563	0.974917	0.817253	0.471479
6	0.457105	0.212661	0	0.220893	0.343324		6	0	0.427266	0.787932	0.922719	0.806626	0.502975
7	0.429738	0.254443	0	0.253306	0.467074		7	0	0.510885	0.817675	0.884577	0.777481	0.425061
8	0.438937	0.233086	0	0.232114	0.442681		8	0	0.490837	0.837307	0.938648	0.774681	0.450905
9	0.45517	0.303769	0	0.218753	0.440685		9	0	0.517101	0.796436	0.83971	0.659915	0.312606
10	0.39293	0.206674	0	0.253834	0.434575		10	0	0.331548	0.558977	0.860714	0.873248	0.600175
11	0.388817	0.240478	0	0.22215	0.437017		11	0	0.444518	0.616004	0.791544	0.788351	0.544256
12	0.464054	0.247619	0	0.189605	0.310421		12	0	0.527389	0.753025	0.759694	0.709054	0.461949
13	0.245232	0.137075	0	0.173392	0.333034		13	0	0.296863	0.668373	0.926071	0.863504	0.556766
14	0.299095	0.170875	0	0.314129	0.402481		14	0	0.314203	0.658699	0.901488	0.775948	0.454221
15	0.346844	0.194586	0	0.196554	0.333232		15	0	0.517031	0.871165	0.928704	0.790039	0.386939
16	0.382206	0.198443	0	0.197253	0.380591		16	0	0.483559	0.722307	0.897033	0.764973	0.418793
17	0.316669	0.186983	0	0.221929	0.363387		17	0	0.472037	0.707714	0.835111	0.711954	0.37297
18	0.344891	0.199197	0	0.223433	0.319318		18	0	0.422938	0.880658	0.949256	0.784058	0.443704
19	0.380382	0.222585	0	0.129156	0.263379		19	0	0.376206	0.837986	0.866224	0.672359	0.323687
20	0.546283	0.3955	0	0.186395	0.353542		20	0	0.567437	0.863155	0.893036	0.77807	0.46542
21	0.330391	0.202116	0	0.245086	0.408909		21	0	0.452226	0.849388	0.914825	0.757773	0.475502
22	0.344068	0.189508	0	0.20868	0.367033		22	0	0.40941	0.73648	0.881816	0.702686	0.441561
23	0.33742	0.224578	0	0.151059	0.339684		23	0	0.530217	0.773139	0.854327	0.757314	0.437729
24	0.355714	0.191778	0	0.224681	0.398809		24	0	0.445025	0.679698	0.750051	0.698031	0.416025
25	0.492784	0.287683	0	0.192012	0.332181		25	0	0.634221	0.91388	0.979276	0.383305	0.217218
26	0.373873	0.202258	0	0.248809	0.465209		26	0	0.324975	0.856742	1	0.778443	0.262949
27	0.456085	0.298012	0	0.220578	0.361846		27	0	0.294512	0.718752	0.913764	0.777803	0.257758
28	0.403318	0.235985	0	0.209969	0.365851		28	0	0.617087	0.869874	0.81858	0.396049	0.228972
29	0.367555	0.208407	0	0.245967	0.418952		29	0	0.366854	0.706936	0.615064	0.66223	0.501248
30	0.186228	0.0846258	0	0.170907	0.534549		30	0	0.428435	0.76686	0.917185	0.777724	0.555178
31	0.498261	0.390359	0	0.193636	0.28208		31	0	0.475906	0.840915	0.926565	0.708316	0.467763
32	0.370531	0.200089	0	0.203446	0.316901		32	0	0.379372	0.771839	0.862594	0.701156	0.443549
33	0.339868	0.184588	0	0.150729	0.332572		33	0	0.477777	0.791266	0.938062	0.775051	0.511366
34	0.577241	0.50622	0	0.11633	0.176476		34	0	0.46443	0.800798	0.924149	0.803972	0.456647
35	0.268963	0.132472	0	0.147614	0.211717		35	0	0.328315	0.661678	0.948327	0.890066	0.552119
36	0.420316	0.276976	0	0.161591	0.291905		36	0	0.268289	0.60103	0.853918	0.847237	0.605577
37	0.431748	0.210589	0	0.235677	0.368612		37	0	0.236383	0.47217	0.699745	0.765779	0.609184
38	0.327117	0.181248	0	0.22247	0.414311		38	0	0.356826	0.786533	1	0.892104	0.331489
39	0.423002	0.221222	0	0.20395	0.329084		39	0	0.372256	0.73862	0.950507	0.790818	0.38273
40	0.408561	0.194093	0	0.233925	0.379719		40	0	0.606958	0.756698	0.73863	0.573321	0.313578
41	0.398543	0.205972	0	0.244197	0.396098		41	0	0.712615	0.833458	0.854226	0.635175	0.322334
42	0.240977	0.132529	0	0.183333	0.34256		42	0	0.744133	0.812342	0.837854	0.635447	0.331324
43	0.309135	0.185681	0	0.207755	0.396553		43	0	0.432481	0.736751	0.890865	0.873273	0.671111
44	0.339942	0.16944	0	0.364129	0.436662		44	0	0.436077	0.755461	0.880997	0.822299	0.56322
45	0.362356	0.223633	0	0.196924	0.364441		45	0	0.441771	0.687378	0.926347	0.867173	0.636864
46	0.392535	0.182476	0	0.189591	0.390465		46	0	0.41241	0.62501	0.79093	0.776987	0.588496
47	0.388533	0.21098	0	0.381935	0.489917		47	0	0.325853	0.534688	0.582056	0.670998	0.517955
48	0.289313	0.173607	0	0.486849	0.524179		48	0	0.429415	0.690324	1	0.871119	0.533158
49	0.315329	0.250004	0	0.294786	0.378973		49	0	0.393865	0.831063	0.956143	0.769442	0.454316
50	0.3022	0.209899	0	0.181017	0.325017		50	0	0.421303	0.703999	0.975032	0.851717	0.528161
51	0.288943	0.199614	0	0.230583	0.404676		51	0	0.421016	0.729339	0.90765	0.831641	0.525419
52	0.289885	0.15963	0	0.241079	0.365661		52	0	0.334388	0.711214	0.813994	0.748354	0.522826
53	0.333778	0.179832	0	0.142343	0.278081		53	0	0.377025	0.838041	0.986235	0.843021	0.471486
54	0.309722	0.184823	0	0.211341	0.363193		54	0	0.324433	0.855847	0.960339	0.805222	0.406812
55	0.370556	0.188483	0	0.187684	0.331126		55	0	0.588804	0.758674	0.947926	0.854937	0.478003
56	0.336162	0.214365	0	0.211682	0.559572		56	0	0.445221	0.728088	0.933865	0.943057	0.535267
57	0.299163	0.114745	0	0.205421	0.23603		57	0	0.330356	0.590024	0.750601	0.809366	0.431692
58	0.295179	0.142658	0	0.164923	0.327781		58	0	0.452688	0.700277	0.922278	0.863653	0.468158
59	0.258465	0.132638	0	0.306513	0.482372		59	0	0.501685	0.620907	0.871043	0.79526	0.484292
60	0.340296	0.198599	0	0.209605	0.387403		60	0	0.539881	0.798686	0.998991	0.834576	0.521058
61	0.407301	0.194993	0	0.181037	0.331904		61	0	0.540176	0.826689	0.986925	0.818447	0.419962
62	0.35802	0.18007	0	0.355098	0.519891		62	0	0.564043	0.839002	0.890735	0.79542	0.226866
63	0.392699	0.242405	0	0.183956	0.333532		63	0	0.516677	0.821665	0.936581	0.799401	0.474791
64	0.357102	0.194187	0	0.199923	0.328979		64	0	0.555357	0.791361	0.793989	0.666087	0.332983
65	0.373172	0.202785	0	0.259575	0.461275		65	0	0.635856	0.83177	0.900658	0.548213	0.318863
66	0.201936	0.0926831	0	0.337944	0.395527		66	0	0.634696	0.857848	0.937099	0.797396	0.319558
67	0.35125	0.215818	0	0.186969	0.337605		67	0	0.485697	0.777805	0.835628	0.769383	0.319545
68	0.334478	0.199505	0	0.237099	0.309028		68	0	0.497758	0.786694	0.858567	0.704762	0.442827
69	0.349877	0.18672	0	0.249674	0.38445		69	0	0.372366	0.589157	0.717009	0.754717	0.477883
70	0.398721	0.267107	0	0.188758	0.327697		70	0	0.371653	0.644324	0.913228	0.876922	0.562421
71	0.17844	0.137283	0	0.324322	0.406321		71	0	0.436228	0.690185	0.81301	0.832987	0.536988
72	0.488704	0.242088	0	0.197291	0.304434		72	0	0.422288	0.731375	0.790211	0.786204	0.576022
73	0.396106	0.230486	0	0.208864	0.445563		73	0	0.288969	0.658783	0.958719	0.87275	0.571038
74	0.390144	0.218972	0	0.269801	0.435245		74	0	0.310012	0.765856	0.91751	0.819839	0.505465
75	0.278262	0.176862	0	0.224407	0.419351		75	0	0.534822	0.919059	0.909259	0.641463	0.463745
76	0.410276	0.20233	0	0.192279	0.321739		76	0	0.582861	0.885994	0.934111	0.687342	0.364983
77	0.208575	0.126536	0	0.234336	0.458596		77	0	0.538529	0.816165	0.893499	0.787736	0.239391
78	0.275626	0.187991	0	0.308803	0.525946		78	0	0.488271	0.894291	0.88575	0.78346	0.610021
79	0.440208	0.226283	0	0.222414	0.417355		79	0	0.483847	0.843005	0.844	0.742278	0.519568
80	0.315503	0.184857	0	0.194827	0.237842		80	0	0.502105	0.923565	0.978126	0.773742	0.534378
81	0.0938963	0.0796015	0	0.178033	0.255773		81	0	0.418633	0.878483	0.99038	0.809224	0.487859
82	0.491505	0.445341	0	0.227724	0.254035		82	0	0.454795	0.825388	0.940625	0.828933	0.41489
83	0.316756	0.194537	0	0.194288	0.371194		83	0	0.570531	0.891078	0.95881	0.762756	0.489246
84	0.42174	0.257146	0	0.216108	0.363412		84	0	0.462533	0.843247	0.880908	0.687205	0.386567
85	0.387208	0.210026	0	0.150862	0.338556		85	0	0.463929	0.912681	1	0.860833	0.432049
86	0.351087	0.199905	0	0.20992	0.441417		86	0	0.443111	0.670506	0.980105	0.870232	0.478811
87	0.394485	0.213227	0	0.183191	0.362531		87	0	0.444158	0.703893	0.850795	0.808518	0.351027
88	0.362825	0.2294	0	0.245987	0.428377		88	0	0.359921	0.897908	0.957117	0.828156	0.383612
89	0.46757	0.274563	0	0.219707	0.38621		89	0	0.268817	0.818425	0.864743	0.682818	0.356321
90	0.415937	0.242077	0	0.345858	0.461203		90	0	0.482851	0.844398	0.932917	0.888859	0.353549
91	0.412773	0.238008	0	0.282569	0.433823		91	0	0.392499	0.828756	0.947207	0.959482	0.599277
92	0.431528	0.253906	0	0.196393	0.346517		92	0	0.374333	0.703674	0.862715	0.834108	0.606993
93	0.294329	0.15166	0	0.207909	0.408875		93	0	0.538637	0.820593	0.887616	0.808754	0.358943
94	0.481147	0.26891	0	0.165368	0.280661		94	0	0.521205	0.753912	0.78761	0.643869	0.331064
95	0.221425	0.145677	0	0.172147	0.361406		95	0	0.678381	0.821047	0.863217	0.602348	0.350813
96	0.427319	0.234052	0	0.245471	0.379834		96	0	0.626073	0.853283	0.926658	0.613822	0.335602
97	0.457607	0.338682	0	0.297728	0.354638		97	0	0.5417	0.803238	0.861418	0.561104	0.371841
98	0.324229	0.228358	0	0.201002	0.384207		98	0	0.406423	0.6397	0.829179	0.788523	0.675268
99	0.366456	0.217509	0	0.230176	0.415311		99	0	0.392437	0.689297	0.857643	0.921293	0.717295
100	0.3827	0.232494	0	0.26183	0.423931		100	0	0.342875	0.629003	0.80667	0.78018	0.588877
101	0.276579	0.163726	0	0.239784	0.415356		101	0	0.370672	0.54846	0.765868	0.711961	0.575989
102	0.40853	0.191682	0	0.230611	0.375042		102	0	0.277025	0.478908	0.618985	0.540273	0.493964
103	0.42157	0.200221	0	0.154365	0.271084		103	0	0.309939	0.745963	0.903555	0.901828	0.648734
104	0.646039	0.485081	0	0.148756	0.293622		104	0	0.357647	0.75304	0.824106	0.807714	0.578559
105	0.322068	0.192226	0	0.201932	0.368871		105	0	0.347169	0.475346	0.866545	0.836599	0.667631
106	0.416142	0.230992	0	0.21256	0.39018		106	0	0.387683	0.432036	0.726525	0.783633	0.64579
107	0.342392	0.233408	0	0.246793	0.360367		107	0	0.37568	0.426314	0.46859	0.626247	0.548516
108	0.316181	0.178981	0	0.187705	0.333867		108	0	0.284835	0.48779	0.944703	0.872106	0.676004
109	0.376917	0.267432	0	0.249681	0.38907		109	0	0.249618	0.410224	0.860823	0.794025	0.559584
110	0.361566	0.140266	0	0.258767	0.36775		110	0	0.385433	0.774126	0.959586	0.866347	0.488647
111	0.389813	0.22856	0	0.251002	0.397217		111	0	0.412644	0.735495	0.875236	0.821312	0.455419
112	0.416238	0.292679	0	0.205867	0.437045		112	0	0.444608	0.756622	0.804416	0.70728	0.369635
113	0.567058	0.397943	0	0.187423	0.328367		113	0	0.432128	0.767856	1	0.86759	0.452871
114	0.256292	0.147616	0	0.443534	0.684767		114	0	0.482993	0.643809	0.878534	0.76999	0.404089
115	0.331269	0.193282	0	0.204425	0.37902		115	0	0.548422	0.956057	0.955236	0.726176	0.387148
116	0.339208	0.210446	0	0.203263	0.393415		116	0	0.488064	0.913426	0.94987	0.744913	0.362743
117	0.365092	0.205643	0	0.177571	0.264853		117	0	0.444934	0.805061	0.892653	0.731742	0.371027
118	0.225365	0.148314	0	0.231482	0.332784		118	0	0.573958	0.889513	0.891893	0.674979	0.334887
119	0.363821	0.183441	0	0.118538	0.295331		119	0	0.49036	0.758382	0.776992	0.624497	0.275888
120	0.262403	0.147353	0	0.23696	0.316392		120	0	0.538257	0.864077	0.953321	0.761155	0.434363
121	0.346153	0.148393	0	0.202126	0.376042		121	0	0.458287	0.844692	0.960681	0.751039	0.427749
122	0.403744	0.28958	0	0.25577	0.399653		122	0	0.436262	0.830117	0.978939	0.781959	0.460654
123	0.516449	0.275707	0	0.16004	0.179151		123	0	0.505315	0.822464	0.881112	0.770669	0.49893
124	0.341459	0.240024	0	0.199292	0.356354		124	0	0.489876	0.756019	0.798607	0.668465	0.423062
125	0.285866	0.176438	0	0.199492	0.373865		125	0	0.51889	0.879954	0.948797	0.907256	0.534558
126	0.268405	0.126086	0	0.186363	0.283111		126	0	0.40827	0.803084	0.923219	0.901291	0.6381
127	0.200136	0.103026	0	0.146001	0.258821		127	0	0.321353	0.662487	0.845869	0.72781	0.591727
128	0.249859	0.12497	0	0.193211	0.244387		128	0	0.480847	0.774062	0.925855	0.79245	0.390195
129	0.335839	0.17223	0	0.149008	0.288668		129	0	0.493386	0.703381	0.904565	0.6309	0.306142
130	0.312388	0.201486	0	0.173819	0.363617		130	0	0.439913	0.802518	0.959064	0.737046	0.466535
131	0.327498	0.215141	0	0.17979	0.286373		131	0	0.447731	0.796888	0.923071	0.81934	0.457435
132	0.441047	0.22855	0	0.173858	0.330558		132	0	0.503048	0.761444	0.85364	0.783132	0.346367
133	0.343115	0.188548	0	0.221047	0.462534		133	0	0.484692	0.855475	0.914791	0.764899	0.402723
134	0.433066	0.263285	0	0.197553	0.272249		134	0	0.500484	0.852486	0.832864	0.77313	0.369375
135	0.236938	0.180948	0	0.24722	0.365505		135	0	0.460505	0.830209	0.942992	0.697221	0.350182
136	0.322428	0.206451	0	0.193499	0.292036		136	0	0.448928	0.800531	0.940908	0.765421	0.299163
137	0.355702	0.207898	0	0.202139	0.381146		137	0	0.45893	0.787926	0.918075	0.799546	0.322899
138	0.386272	0.213898	0	0.18728	0.337485		138	0	0.436909	0.750748	0.886185	0.584556	0.378044
139	0.45038	0.237939	0	0.225886	0.367281		139	0	0.427318	0.693518	0.76994	0.503563	0.322524
140	0.395163	0.213961	0	0.21954	0.377692		140	0	0.438643	0.743162	0.969534	0.889633	0.588507
141	0.342236	0.224154	0	0.183829	0.322093		141	0	0.470355	0.709082	0.863162	0.791794	0.524002
142	0.415144	0.252701	0	0.210874	0.358019		142	0	0.44314	0.792319	0.814769	0.743549	0.442833
143	0.371916	0.189974	0	0.229201	0.423393		143	0	0.426801	0.824146	0.998297	0.891843	0.560182
144	0.434109	0.221999	0	0.290441	0.400812		144	0	0.414148	0.859666	0.938978	0.81578	0.405448
145	0.544757	0.280258	0	0.256121	0.402599		145	0	0.540165	0.854919	0.848956	0.631233	0.295437
146	0.336598	0.228683	0	0.261129	0.405659		146	0	0.415314	0.788715	0.912102	0.726422	0.332523
147	0.352155	0.200316	0	0.251153	0.462722		147	0	0.438905	0.631911	0.853438	0.708429	0.333824
148	0.453066	0.228487	0	0.218674	0.378825		148	0	0.57648	0.779334	0.780166	0.590027	0.367689
149	0.479673	0.234646	0	0.198298	0.338573		149	0	0.48477	0.556101	0.613042	0.586075	0.382253
150	0.290722	0.160855	0	0.189146	0.330723		150	0	0.37556	0.812035	0.891805	0.873549	0.556755
151	0.441118	0.271715	0	0.178776	0.390028		151	0	0.341421	0.775086	0.880059	0.751077	0.532505
152	0.372298	0.220543	0	0.14756	0.3126		152	0	0.288879	0.675684	0.80095	0.708413	0.501356
153	0.372655	0.239703	0	0.31823	0.466309		153	0	0.467173	0.848066	0.937594	0.906283	0.534827
154	0.306625	0.166335	0	0.2143	0.42148		154	0	0.417959	0.789442	0.842972	0.80867	0.432745
155	0.384655	0.249801	0	0.274135	0.426433		155	0	0.653266	0.773636	0.803581	0.555268	0.293823
156	0.475374	0.24554	0	0.180598	0.335143		156	0	0.705174	0.869597	0.886477	0.625724	0.250218
157	0.406351	0.243296	0	0.243939	0.4428		157	0	0.64235	0.838862	0.876927	0.543626	0.288703
158	0.401623	0.214695	0	0.228034	0.395695		158	0	0.402571	0.637694	0.868209	0.79718	0.665942
159	0.363482	0.185264	0	0.201086	0.437807		159	0	0.484044	0.673212	0.874995	0.789663	0.588343
160	0.45667	0.299823	0	0.246336	0.351497		160	0	0.392076	0.749647	0.939978	0.889402	0.372637
161	0.399186	0.241947	0	0.276658	0.466303		161	0	0.398721	0.781498	0.915019	0.887786	0.447617
162	0.32268	0.171729	0	0.190233	0.279944		162	0	0.390152	0.680359	0.83998	0.810861	0.447944
163	0.351194	0.200085	0	0.21847	0.380802		163	0	0.373359	0.719582	0.933175	0.821921	0.430389
164	0.395332	0.219978	0	0.166901	0.349846		164	0	0.327647	0.710082	0.876204	0.765555	0.554085
165	0.408443	0.210773	0	0.199672	0.32175		165	0	0.397522	0.83198	0.955701	0.929629	0.447154
166	0.392742	0.214924	0	0.284155	0.470928		166	0	0.439698	0.759583	0.924717	0.934581	0.67883
167	0.352692	0.151739	0	0.180663	0.299908		167	0	0.401555	0.652775	0.818973	0.805785	0.655369
168	0.498527	0.262881	0	0.226135	0.361102		168	0	0.434558	0.868511	0.972939	0.896285	0.498415
169	0.421143	0.207893	0	0.206822	0.38454		169	0	0.339584	0.774986	0.925946	0.769202	0.480623
170	0.437597	0.269968	0	0.277514	0.502607		170	0	0.625182	0.83895	0.938676	0.680351	0.464915
171	0.472805	0.221933	0	0.197569	0.376781		171	0	0.561571	0.82997	0.929244	0.717618	0.428926
172	0.43792	0.211766	0	0.208349	0.368748		172	0	0.465573	0.789386	0.923176	0.686455	0.445733
173	0.394113	0.20403	0	0.25016	0.497294		173	0	0.625221	0.808726	0.885571	0.629089	0.44254
174	0.30567	0.206207	0	0.201874	0.348365		174	0	0.487907	0.694125	0.766774	0.681914	0.474574
175	0.343008	0.307984	0	0.273352	0.390521		175	0	0.536691	0.872021	0.882906	0.63515	0.328913
176	0.435522	0.235078	0	0.0849257	0.111077		176	0	0.537369	0.844614	0.951507	0.584241	0.365529
177	0.164407	0.134726	0	0.189767	0.245977		177	0	0.570214	0.810145	0.962698	0.552712	0.434477
178	0.342376	0.261975	0	0.315254	0.462264		178	0	0.565857	0.820614	0.721614	0.686573	0.42549
179	0.416277	0.269455	0	0.167759	0.31244		179	0	0.462207	0.642231	0.485928	0.70441	0.358034
180	0.312202	0.20598	0	0.181741	0.279975		180	0	0.49846	0.835398	0.923096	0.85262	0.400447
181	0.388565	0.228044	0	0.232673	0.323017		181	0	0.489873	0.838154	0.913911	0.828666	0.371523
182	0.272803	0.159247	0	0.171227	0.360547		182	0	0.369552	0.759125	0.913784	0.800185	0.347181
183	0.324835	0.222035	0	0.178517	0.342538		183	0	0.511824	0.786753	0.926136	0.792627	0.444528
184	0.357301	0.152943	0	0.208445	0.365346		184	0	0.50597	0.797735	0.891969	0.711381	0.463818
185	0.319972	0.198598	0	0.196865	0.388077		185	0	0.339287	0.641437	0.912263	0.853929	0.474517
186	0.294311	0.183365	0	0.449944	0.510342		186	0	0.341043	0.67856	0.855052	0.834004	0.550299
187	0.283368	0.192093	0	0.182051	0.347779		187	0	0.381288	0.666698	0.753274	0.751562	0.444925
188	0.340038	0.163113	0	0.20116	0.349045		188	0	0.325626	0.825948	0.963582	0.885874	0.407577
189	0.41219	0.253189	0	0.224854	0.385572		189	0	0.332146	0.877879	0.927024	0.728457	0.386001
190	0.289894	0.214443	0	0.228646	0.417328		190	0	0.497596	0.871309	0.994285	0.899778	0.475925
191	0.391471	0.188849	0	0.156236	0.278701		191	0	0.373957	0.809701	0.951159	0.817569	0.451566
192	0.374486	0.2235	0	0.232431	0.42577		192	0	0.362638	0.659191	0.818085	0.726168	0.419278
193	0.358418	0.234132	0	0.223789	0.392419		193	0	0.49487	0.816841	0.968909	0.86313	0.470453
194	0.397569	0.199738	0	0.244184	0.425655		194	0	0.398271	0.67066	0.948617	0.829275	0.500323
195	0.40142	0.216608	0	0.21086	0.366653		195	0	0.510493	0.855634	0.925867	0.707599	0.32625
196	0.309084	0.176453	0	0.245782	0.424871		196	0	0.453886	0.832354	0.981714	0.80538	0.380391
197	0.412943	0.261549	0	0.200336	0.282495		197	0	0.301374	0.736154	0.928417	0.829873	0.393486
198	0.407367	0.231703	0	0.204124	0.390585		198	0	0.537528	0.806764	0.890167	0.658878	0.389058
199	0.411959	0.198187	0	0.232493	0.367913		199	0	0.490451	0.695659	0.794805	0.616845	0.384037
200	0.464658	0.300997	0	0.237484	0.36425		200	0	0.384421	0.756697	0.967474	0.876908	0.504523
201	0.344827	0.17862	0	0.149201	0.313498		201	0	0.350145	0.68624	0.933718	0.828619	0.60183
202	0.341	0.192031	0	0.168931	0.308957		202	0	0.426901	0.754928	0.806711	0.712847	0.467264
203	0.614265	0.44586	0	0.174672	0.400053		203	0	0.359216	0.866724	0.960557	0.907646	0.486001
204	0.304222	0.181507	0	0.146036	0.370417		204	0	0.338547	0.819134	0.913681	0.795772	0.425847
205	0.418207	0.243707	0	0.168552	0.294191		205	0	0.459238	0.742371	0.984362	0.837205	0.442896
206	0.365331	0.207417	0	0.139359	0.253815		206	0	0.529134	0.735231	0.926168	0.794037	0.408587
207	0.354443	0.193475	0	0.173297	0.337134		207	0	0.543727	0.738279	0.814016	0.714108	0.358368
208	0.34058	0.234219	0	0.263128	0.405924		208	0	0.353734	0.782402	0.959637	0.843129	0.499601
209	0.380221	0.184361	0	0.170534	0.296811		209	0	0.338519	0.782783	0.868521	0.76813	0.47735
210	0.306038	0.182144	0	0.215999	0.369508		210	0	0.691597	0.879145	0.899236	0.665624	0.348521
211	0.28724	0.16248	0	0.257976	0.363606		211	0	0.377234	0.910399	0.975009	0.791343	0.378734
212	0.344884	0.148118	0	0.115638	0.130537		212	0	0.415335	0.854269	0.953482	0.876011	0.419975
213	0.0859783	0.0823825	0	0.097788	0.170892		213	0	0.621262	0.831668	0.825731	0.631025	0.374672
214	0.3132	0.215862	0	0.211367	0.295634		214	0	0.587857	0.729711	0.690435	0.565865	0.292076
215	0.417299	0.238813	0	0.111683	0.308905		215	0	0.535821	0.757181	0.887248	0.836136	0.363177
216	0.363475	0.231421	0	0.221718	0.373269		216	0	0.525513	0.800958	0.890137	0.912874	0.311388
217	0.470176	0.21845	0	0.235239	0.399277		217	0	0.474512	0.78878	0.840974	0.837034	0.307633
218	0.374894	0.205498	0	0.250223	0.44852		218	0	0.394346	0.663726	0.829319	0.635823	0.489101
219	0.418415	0.229917	0	0.224737	0.403865		219	0	0.321228	0.629151	0.715324	0.76129	0.479728
220	0.420488	0.225703	0	0.219509	0.343673		220	0	0.525613	0.777244	0.894529	0.725741	0.429889
221	0.389767	0.240626	0	0.212299	0.351833		221	0	0.471868	0.742245	0.879891	0.824383	0.409958
222	0.360439	0.197468	0	0.180919	0.282412		222	0	0.405225	0.683856	0.817003	0.738047	0.323172
223	0.309636	0.190433	0	0.162631	0.326255		223	0	0.467146	0.728626	0.850647	0.698349	0.402263
224	0.270526	0.160635	0	0.410913	0.599253		224	0	0.462444	0.750022	0.847465	0.765441	0.492807
225	0.366156	0.236969	0	0.26291	0.436606		225	0	0.469102	0.806058	0.864339	0.593421	0.440758
226	0.447995	0.234443	0	0.196098	0.361452		226	0	0.425001	0.816216	0.917549	0.79773	0.431108
227	0.387549	0.293587	0	0.293458	0.405477		227	0	0.427602	0.78459	0.950254	0.708856	0.272695
228	0.364166	0.197476	0	0.236084	0.474616		228	0	0.532426	0.797621	0.797441	0.744539	0.407414
229	0.456729	0.295001	0	0.216732	0.380501		229	0	0.536547	0.760308	0.764456	0.805471	0.331771
230	0.373322	0.201551	0	0.258118	0.413386		230	0	0.670403	0.853292	0.838877	0.633634	0.345101
231	0.257401	0.187727	0	0.247849	0.393756		231	0	0.601511	0.870409	0.880737	0.709107	0.386723
232	0.366958	0.149794	0	0.227529	0.346418		232	0	0.491258	0.76523	0.828479	0.688138	0.287008
233	0.368449	0.184835	0	0.171901	0.290836		233	0	0.551894	0.686118	0.704911	0.672565	0.354251
234	0.324164	0.196431	0	0.220073	0.363817		234	0	0.437272	0.604327	0.722557	0.722104	0.491619
235	0.499175	0.232766	0	0.244642	0.397551		235	0	0.429916	0.788733	0.936578	0.811358	0.538975
236	0.378433	0.210543	0	0.211877	0.352559		236	0	0.466961	0.779534	0.902334	0.822249	0.503124
237	0.386687	0.221702	0	0.262129	0.453821		237	0	0.385459	0.703721	0.877374	0.78248	0.572252
238	0.53366	0.313392	0	0.284712	0.45687		238	0	0.423286	0.846828	0.956602	0.819189	0.526627
239	0.400805	0.237581	0	0.188482	0.289007		239	0	0.456956	0.894454	0.915588	0.783951	0.48141
240	0.47733	0.221962	0	0.216429	0.363154		240	0	0.458895	0.868392	0.965478	0.827795	0.495387
241	0.443831	0.256702	0	0.189358	0.335846		241	0	0.470376	0.852592	0.955651	0.794887	0.48525
242	0.372838	0.314048	0	0.29298	0.396023		242	0	0.468004	0.691665	0.898594	0.801041	0.483743
243	0.422047	0.238885	0	0.213	0.377506		243	0	0.372517	0.905358	0.939744	0.826855	0.487488
244	0.405029	0.214562	0	0.168328	0.355179		244	0	0.327946	0.860837	0.883298	0.78601	0.391455
245	0.481808	0.317648	0	0.251516	0.432874		245	0	0.557302	0.861647	0.892778	0.641062	0.342151
246	0.420364	0.244414	0	0.266611	0.435488		246	0	0.558015	0.926956	0.988408	0.80574	0.318577
247	0.293956	0.17535	0	0.187567	0.35939		247	0	0.448273	0.889773	0.93906	0.807082	0.338355
248	0.384034	0.243431	0	0.294819	0.416576		248	0	0.517469	0.806043	0.870786	0.674566	0.392861
249	0.302357	0.165053	0	0.167955	0.28729		249	0	0.454117	0.767421	0.848508	0.750818	0.464132
250	0.365122	0.202883	0	0.16184	0.283843		250	0	0.534008	0.785491	0.879598	0.660822	0.432459
251	0.382296	0.210106	0	0.205433	0.398948		251	0	0.563673	0.773557	0.874277	0.693182	0.353341
252	0.326662	0.207564	0	0.186451	0.299954		252	0	0.502866	0.746919	0.802449	0.721261	0.24456
253	0.555265	0.524466	0	0.115547	0.269687		253	0	0.517013	0.750073	0.826427	0.693471	0.449476
254	0.303133	0.204546	0	0.152774	0.300966		254	0	0.559063	0.723543	0.733459	0.630215	0.366479
255	0.346711	0.202256	0	0.195911	0.254284		255	0	0.668011	0.876943	0.907847	0.544584	0.349748
256	0.545723	0.290858	0	0.23043	0.380134		256	0	0.570371	0.789603	0.899725	0.470843	0.310492
257	0.392348	0.22077	0	0.145415	0.330729		257	0	0.527083	0.719605	0.83372	0.366127	0.245117
258	0.302051	0.173821	0	0.264575	0.432871		258	0	0.750199	0.902018	0.836618	0.562275	0.284142
259	0.320267	0.187477	0	0.149814	0.320038		259	0	0.755855	0.77535	0.691518	0.529487	0.21566
260	0.343633	0.221794	0	0.218151	0.390249		260	0	0.258842	0.693838	0.928235	0.90102	0.541218
261	0.33868	0.165425	0	0.156758	0.222254		261	0	0.313554	0.643667	0.804119	0.828704	0.537599
262	0.137358	0.0926188	0	0.690017	0.835215		262	0	0.377457	0.559052	0.639954	0.724236	0.527047
263	0.314857	0.140235	0	0.137602	0.280583		263	0	0.325331	0.828444	0.999921	0.882625	0.461232
264	0.333763	0.164795	0	0.229964	0.443632		264	0	0.339384	0.74374	0.859562	0.733655	0.315034
265	0.418463	0.219432	0	0.196506	0.394892		265	0	0.245256	0.888453	0.90352	0.787125	0.403093
266	0.416342	0.228012	0	0.21924	0.411031		266	0	0.31912	0.845627	0.899966	0.817478	0.385711
267	0.369657	0.201468	0	0.233517	0.434049		267	0	0.326651	0.778409	0.830948	0.745629	0.258503
268	0.386453	0.288925	0	0.291933	0.38828		268	0	0.353749	0.859528	0.880905	0.6747	0.338676
269	0.319147	0.171951	0	0.269178	0.380403		269	0	0.507381	0.834298	0.799629	0.532117	0.187672
270	0.42532	0.192103	0	0.179485	0.310253		270	0	0.612554	0.824334	0.892693	0.614813	0.366486
271	0.413544	0.241599	0	0.256784	0.430036		271	0	0.471968	0.882705	0.95041	0.862479	0.40412
272	0.398166	0.229738	0	0.196318	0.385177		272	0	0.487557	0.837032	0.957978	0.842298	0.359488
273	0.422057	0.245421	0	0.226691	0.366276		273	0	0.518821	0.709859	0.776464	0.688502	0.462243
274	0.544228	0.523088	0	0.0930912	0.108143		274	0	0.500532	0.67809	0.622474	0.632532	0.310178
275	0.253722	0.175372	0	0.228415	0.417238		275	0	0.40839	0.594552	0.896278	0.888228	0.705453
276	0.274647	0.139305	0	0.247326	0.471771		276	0	0.442027	0.667103	0.828648	0.86281	0.675542
277	0.434379	0.252797	0	0.245999	0.438795		277	0	0.412242	0.714705	0.727751	0.790847	0.632786
278	0.368868	0.231656	0	0.228735	0.401432		278	0	0.400173	0.594798	0.908941	0.894683	0.394733
279	0.385165	0.251761	0	0.196561	0.375612		279	0	0.299984	0.65599	0.944953	0.944956	0.566291
280	0.422266	0.247867	0	0.0781878	0.0981225		280	0	0.386702	0.629425	0.691207	0.71836	0.559536
281	0.219391	0.170778	0	0.21611	0.279466		281	0	0.322365	0.594261	0.80231	0.724728	0.512961
282	0.357935	0.245495	0	0.207606	0.368774		282	0	0.284846	0.490779	0.692391	0.582729	0.369724
283	0.358206	0.19935	0	0.189123	0.395389		283	0	0.389997	0.575376	0.70164	0.71937	0.505982
284	0.425715	0.251603	0	0.34456	0.587714		284	0	0.368064	0.597569	0.615603	0.75855	0.433742
285	0.556967	0.222354	0	0.274293	0.377177		285	0	0.493214	0.852624	0.89633	0.791733	0.37434
286	0.403513	0.232332	0	0.205928	0.397099		286	0	0.43767	0.950497	0.894483	0.817171	0.373668
287	0.434799	0.204894	0	0.20314	0.380015		287	0	0.341514	0.85433	0.818881	0.713214	0.349414
288	0.412309	0.235076	0	0.201474	0.401163		288	0	0.566549	0.803222	0.858263	0.695512	0.400297
289	0.425882	0.251322	0	0.146166	0.329414		289	0	0.445319	0.735517	0.777987	0.656364	0.423199
290	0.369743	0.19606	0	0.195808	0.339895		290	0	0.414892	0.68302	0.883524	0.842605	0.487493
291	0.378956	0.205129	0	0.19421	0.392793		291	0	0.438479	0.697388	0.810769	0.803686	0.522332
292	0.360287	0.170494	0	0.21772	0.443391		292	0	0.312606	0.612554	0.708311	0.730928	0.552977
293	0.364732	0.193543	0	0.174729	0.412327		293	0	0.388205	0.746907	0.94249	0.869083	0.441834
294	0.388781	0.244137	0	0.247135	0.48682		294	0	0.337404	0.802864	0.958637	0.802309	0.425722
295	0.493559	0.27581	0	0.219862	0.382256		295	0	0.421512	0.828894	0.975495	0.828646	0.432177
296	0.426352	0.253537	0	0.207044	0.377169		296	0	0.438852	0.73396	0.972914	0.810438	0.466199
297	0.408454	0.272914	0	0.256156	0.346958		297	0	0.388402	0.658644	0.914547	0.759185	0.422956
298	0.521923	0.366651	0	0.269686	0.410288		298	0	0.397288	0.893462	0.986252	0.886425	0.423255
299	0.394747	0.213687	0	0.221524	0.422938		299	0	0.364302	0.857379	0.893156	0.786314	0.371649
300	0.373398	0.217942	0	0.226563	0.2983		300	0	0.65926	0.908185	0.937951	0.692999	0.373253
301	0.422769	0.213718	0	0.266427	0.469403		301	0	0.651493	0.896133	0.953581	0.642034	0.362699
302	0.474836	0.264734	0	0.189949	0.334838		302	0	0.562637	0.82908	0.921221	0.545661	0.34464
303	0.360254	0.180685	0	0.219715	0.406492		303	0	0.612711	0.863076	0.896906	0.696283	0.369436
304	0.493152	0.311986	0	0.182205	0.360882		304	0	0.567176	0.764482	0.781033	0.589501	0.31122
305	0.238225	0.160585	0	0.199414	0.363068		305	0	0.338306	0.828806	0.861666	0.923722	0.798701
306	0.321423	0.163288	0	0.126693	0.222569		306	0	0.26594	0.543518	0.760149	0.706876	0.698664
307	0.314867	0.199379	0	0.196794	0.331775		307	0	0.680816	0.686694	0.459229	0.239694	0.275947
308	0.360677	0.192609	0	0.190668	0.350379		308	0	0.490774	0.867996	0.95887	0.960413	0.792601
309	0.298535	0.172732	0	0.230989	0.420837		309	0	0.516956	0.710267	0.913997	0.782966	0.659669
310	0.233217	0.130981	0	0.100014	0.175555		310	0	0.509852	0.932306	0.921761	0.694081	0.362811
311	0.237851	0.127099	0	0.175015	0.315644		311	0	0.52405	0.911524	1	0.842348	0.305998
312	0.38729	0.2399	0	0.103831	0.139686		312	0	0.460339	0.855431	0.947075	0.901367	0.295349
313	0.264001	0.188982	0	0.168762	0.232924		313	0	0.370782	0.920098	0.837666	0.410037	0.402836
314	0.371621	0.199897	0	0.208506	0.194959		314	0	0.211314	0.773282	0.623829	0.54085	0.383656
315	0.472359	0.248883	0	0.161751	0.272828		315	0	0.453469	0.799562	0.855433	0.820369	0.540673
316	0.354009	0.243835	0	0.142451	0.380339		316	0	0.411171	0.753623	0.841077	0.845645	0.500248
317	0.436426	0.274697	0	0.20054	0.362713		317	0	0.340839	0.713676	0.800864	0.738074	0.47521
318	0.356456	0.221006	0	0.187616	0.204943		318	0	0.473821	0.764327	0.82221	0.763318	0.362644
319	0.201008	0.125214	0	0.287136	0.492749		319	0	0.4081	0.703387	0.706237	0.686797	0.378049
320	0.356505	0.233737	0	0.24018	0.436335		320	0	0.484612	0.725632	0.948829	0.859651	0.48078
321	0.416687	0.223024	0	0.163538	0.26004		321	0	0.432687	0.730692	0.926296	0.843124	0.511016
322	0.337003	0.19949	0	0.260811	0.43795		322	0	0.318445	0.601027	0.79847	0.814002	0.507033
323	0.271269	0.212546	0	0.258305	0.396267		323	0	0.428234	0.71387	0.976173	0.85088	0.451139
324	0.308036	0.184391	0	0.238126	0.34969		324	0	0.371377	0.728434	0.904395	0.788345	0.462875
325	0.435572	0.323975	0	0.142915	0.30885		325	0	0.392374	0.653695	0.943052	0.877382	0.554386
326	0.350827	0.159368	0	0.157514	0.385506		326	0	0.439734	0.70235	0.91436	0.878532	0.601964
327	0.32045	0.174833	0	0.200374	0.346658		327	0	0.334447	0.699107	0.786625	0.810088	0.565629
328	0.538981	0.501923	0	0.165644	0.333002		328	0	0.343724	0.794674	0.942195	0.823673	0.485645
329	0.327876	0.23126	0	0.143305	0.413875		329	0	0.28398	0.73757	0.860556	0.7046	0.270388
330	0.388081	0.218122	0	0.168247	0.424741		330	0	0.405916	0.785913	1	0.905244	0.505568
331	0.397647	0.192683	0	0.17277	0.296625		331	0	0.359372	0.695218	0.943039	0.914733	0.532055
332	0.254718	0.160485	0	0.192858	0.35566		332	0	0.471805	0.751575	0.905597	0.821132	0.492926
333	0.182067	0.113377	0	0.120196	0.295101		333	0	0.39738	0.846988	0.989631	0.908177	0.437728
334	0.272782	0.159974	0	0.180569	0.32108		334	0	0.413986	0.823493	0.931005	0.803538	0.419745
335	0.32989	0.181744	0	0.498732	0.600047		335	0	0.391263	0.771047	0.946692	0.849528	0.519451
336	0.300525	0.139914	0	0.136643	0.314471		336	0	0.362057	0.798768	0.943679	0.885994	0.616176
337	0.425019	0.244592	0	0.17915	0.336815		337	0	0.251669	0.703511	0.867216	0.845777	0.656414
338	0.400588	0.23128	0	0.19099	0.375662		338	0	0.457592	0.766352	0.923536	0.797142	0.441014
339	0.301029	0.265788	0	0.266811	0.448175		339	0	0.278127	0.666396	0.808122	0.687941	0.425255
340	0.415463	0.227297	0	0.195037	0.325565		340	0	0.394929	0.780744	0.89128	0.839288	0.520472
341	0.240164	0.12745	0	0.186919	0.490517		341	0	0.350366	0.772541	0.825234	0.784027	0.571152
342	0.355571	0.213879	0	0.208823	0.40238		342	0	0.380189	0.687133	0.626925	0.644472	0.47623
343	0.429977	0.237166	0	0.279691	0.3744		343	0	0.37439	0.767229	0.876679	0.847852	0.409732
344	0.220665	0.18044	0	0.229829	0.396571		344	0	0.355176	0.688445	0.849236	0.760159	0.389621
345	0.3551	0.183814	0	0.162784	0.223319		345	0	0.402768	0.722845	0.947239	0.940062	0.742873
346	0.292605	0.18435	0	0.241147	0.463917		346	0	0.319086	0.642653	0.872162	0.899501	0.793919
347	0.419726	0.233059	0	0.187053	0.315501		347	0	0.452447	0.616893	0.672716	0.572325	0.449089
348	0.284443	0.196813	0	0.216691	0.39043		348	0	0.390117	0.665008	0.970097	0.920747	0.6288
349	0.35622	0.170223	0	0.184015	0.336307		349	0	0.368817	0.584402	0.935701	0.861077	0.549793
350	0.326326	0.187047	0	0.294233	0.493837		350	0	0.44883	0.868809	0.992441	0.771077	0.371388
351	0.348952	0.196138	0	0.214573	0.423329		351	0	0.443719	0.85995	0.988935	0.802811	0.394276
352	0.340521	0.170891	0	0.238273	0.4428		352	0	0.34534	0.800549	0.938008	0.799492	0.383149
353	0.411661	0.237302	0	0.254208	0.427268		353	0	0.587605	0.865533	0.934333	0.780765	0.44977
354	0.367403	0.198976	0	0.228678	0.34815		354	0	0.658599	0.874175	0.901561	0.715111	0.384804
355	0.373609	0.182992	0	0.184135	0.324841		355	0	0.581017	0.915016	0.960147	0.689363	0.293294
356	0.497098	0.295756	0	0.192338	0.355817		356	0	0.423563	0.918004	0.981678	0.87392	0.439417
357	0.382293	0.195947	0	0.205039	0.385923		357	0	0.301025	0.72069	0.858725	0.834411	0.512137
358	0.367566	0.200709	0	0.190418	0.339751		358	0	0.536157	0.868184	0.851876	0.59586	0.331184
359	0.363346	0.218089	0	0.23164	0.387467		359	0	0.386366	0.779772	0.78564	0.639314	0.530776
360	0.349903	0.180429	0	0.204757	0.295638		360	0	0.385804	0.745389	0.972979	0.86241	0.436097
361	0.359126	0.171644	0	0.164768	0.310508		361	0	0.396192	0.666024	0.947624	0.80872	0.403966
362	0.393536	0.186548	0	0.201008	0.343687		362	0	0.438579	0.681951	0.831287	0.747108	0.348483
363	0.363623	0.189489	0	0.20449	0.344871		363	0	0.408793	0.817361	0.962098	0.885774	0.403703
364	0.255836	0.147076	0	0.184024	0.327479		364	0	0.430775	0.780959	0.973019	0.824755	0.390685
365	0.351274	0.184586	0	0.217751	0.357951		365	0	0.415249	0.807458	0.966662	0.817092	0.388182
366	0.698036	0.187058	0	0.146821	0.352837		366	0	0.344526	0.826118	0.983227	0.85847	0.410883
367	0.325052	0.274273	0	0.290909	0.543511		367	0	0.338659	0.783719	0.925257	0.702264	0.475219
368	0.515809	0.296401	0	0.180676	0.266241		368	0	0.462497	0.812583	0.909837	0.663229	0.392952
369	0.685216	0.619329	0	0.0372451	0.0964123		369	0	0.39337	0.6839	0.758243	0.647109	0.434291
370	0.0917852	0.0361222	0	0.0649287	0.238802		370	0	0.60493	0.89983	0.939057	0.68999	0.380039
371	0.19742	0.150275	0	0.0844526	0.167313		371	0	0.49538	0.908584	0.970551	0.556608	0.351552
372	0.358745	0.238226	0	0.229024	0.420527		372	0	0.465469	0.797661	0.936143	0.395002	0.316827
373	0.409064	0.22057	0	0.105469	0.180508		373	0	0.588801	0.833076	0.820324	0.713643	0.402485
374	0.584572	0.212894	0	0.0929049	0.119569		374	0	0.515317	0.685237	0.638085	0.527948	0.300543
375	0.150424	0.0785625	0	0.0780712	0.228843		375	0	0.376624	0.72526	0.911882	0.87861	0.613453
376	0.24199	0.132538	0	0.349221	0.467617		376	0	0.416344	0.703424	0.873691	0.827285	0.580492
377	0.283464	0.163844	0	0.180042	0.381508		377	0	0.553722	0.770867	0.707251	0.591868	0.261244
378	0.327351	0.167611	0	0.147041	0.373358		378	0	0.325999	0.785469	0.957981	0.884819	0.368504
379	0.378648	0.190602	0	0.184342	0.374918		379	0	0.411788	0.78608	0.933927	0.787027	0.348138
380	0.321569	0.202764	0	0.157831	0.384421		380	0	0.566298	0.952136	0.980727	0.849103	0.488462
381	0.359495	0.262695	0	0.255505	0.401818		381	0	0.422226	0.917614	0.975539	0.816197	0.466225
382	0.293555	0.191272	0	0.165518	0.401061		382	0	0.408006	0.779112	0.922742	0.795406	0.43565
383	0.424893	0.177368	0	0.322751	0.505004		383	0	0.636653	0.938273	0.959322	0.769112	0.401395
384	0.268395	0.201078	0	0.229926	0.400647		384	0	0.544488	0.823071	0.819466	0.657705	0.442227
385	0.41484	0.262434	0	0.193958	0.35154		385	0	0.330154	0.71955	0.996111	0.883433	0.512966
386	0.379437	0.227241	0	0.192494	0.40197		386	0	0.284808	0.625097	0.878741	0.832346	0.51487
387	0.319553	0.227568	0	0.214562	0.385566		387	0	0.359869	0.598339	0.670892	0.694097	0.460316
388	0.380519	0.212987	0	0.21101	0.451775		388	0	0.391279	0.792718	0.966946	0.82191	0.424124
389	0.353175	0.234956	0	0.241973	0.371071		389	0	0.403156	0.630279	0.882665	0.71484	0.431037
390	0.33183	0.200804	0	0.216839	0.341614		390	0	0.593257	0.838677	0.84717	0.409833	0.369053
391	0.37999	0.174308	0	0.186318	0.283907		391	0	0.464723	0.896209	0.878538	0.760013	0.178674
392	0.21756	0.140281	0	0.448731	0.516803		392	0	0.565168	0.866877	0.898351	0.818212	0.290145
393	0.394257	0.228056	0	0.223442	0.368513		393	0	0.684336	0.846686	0.717468	0.492618	0.416158
394	0.336256	0.174075	0	0.203375	0.399596		394	0	0.611392	0.709725	0.41233	0.560452	0.343752
395	0.337001	0.203658	0	0.230546	0.484914		395	0	0.33089	0.391085	0.862596	0.823853	0.627483
396	0.471377	0.189188	0	0.227607	0.38683		396	0	0.366283	0.470472	0.78415	0.82212	0.594483
397	0.388529	0.234522	0	0.209614	0.398097		397	0	0.399125	0.564777	0.5652	0.718279	0.494005
398	0.434806	0.249682	0	0.301476	0.449748		398	0	0.238156	0.376505	0.906492	0.878107	0.705374
399	0.436288	0.235129	0	0.186814	0.33062		399	0	0.243821	0.378641	0.906601	0.842342	0.616242
400	0.39882	0.281048	0	0.258346	0.456918		400	0	0.516979	0.763578	0.885091	0.758797	0.470827
401	0.462924	0.234022	0	0.284663	0.456241		401	0	0.469314	0.778296	0.89303	0.699019	0.46914
402	0.264169	0.196782	0	0.200594	0.433634		402	0	0.482307	0.811369	0.854164	0.614072	0.414369
403	0.406331	0.251407	0	0.293762	0.38604		403	0	0.473186	0.73582	0.844768	0.821829	0.480954
404	0.248512	0.200483	0	0.240959	0.393901		404	0	0.356331	0.671026	0.711859	0.768547	0.485485
405	0.270174	0.16921	0	0.169824	0.319076		405	0	0.507723	0.793556	0.979902	0.826217	0.370608
406	0.356161	0.223525	0	0.141159	0.329874		406	0	0.447048	0.758175	0.989851	0.943935	0.359959
407	0.376098	0.231617	0	0.182465	0.292757		407	0	0.430385	0.845841	0.945357	0.928355	0.347362
408	0.387622	0.179626	0	0.20677	0.356572		408	0	0.50811	0.77708	0.927901	0.625126	0.44538
409	0.394273	0.214234	0	0.211799	0.387747		409	0	0.479246	0.717654	0.766638	0.74283	0.437811
410	0.393188	0.178895	0	0.281436	0.465571		410	0	0.324214	0.624097	0.885236	0.925041	0.711985
411	0.268503	0.168042	0	0.226046	0.399813		411	0	0.273498	0.573732	0.87926	0.918337	0.750683
412	0.343146	0.204868	0	0.186614	0.365708		412	0	0.208659	0.462049	0.728432	0.755532	0.666738
413	0.375341	0.234241	0	0.317907	0.497488		413	0	0.352618	0.70018	0.909021	0.917936	0.68701
414	0.495031	0.113652	0	0.145209	0.314492		414	0	0.451315	0.754345	0.923096	0.880425	0.663905
415	0.379979	0.162076	0	0.131003	0.276846		415	0	0.593058	0.86014	0.972871	0.64663	0.356302
416	0.346369	0.19446	0	0.0932965	0.197448		416	0	0.505629	0.830332	0.965488	0.733917	0.355088
417	0.405257	0.288061	0	0.205195	0.345044		417	0	0.426779	0.769844	0.896367	0.75279	0.365951
418	0.337781	0.167769	0	0.167733	0.286604		418	0	0.464596	0.78693	0.840627	0.667549	0.47186
419	0.249269	0.165064	0	0.19217	0.36139		419	0	0.455094	0.736123	0.739351	0.677221	0.441842
420	0.358571	0.22052	0	0.238723	0.379796		420	0	0.676245	0.853553	0.987728	0.477947	0.340064
421	0.428086	0.216539	0	0.387874	0.591234		421	0	0.578401	0.851866	0.993129	0.363684	0.297473
422	0.363312	0.183249	0	0.168577	0.381288		422	0	0.569051	0.800645	0.910154	0.271781	0.158508
423	0.377911	0.248366	0	0.247156	0.446674		423	0	0.669134	0.906653	0.963172	0.543671	0.357636
424	0.440223	0.260876	0	0.227798	0.434646		424	0	0.62441	0.892932	0.817133	0.452578	0.220284
425	0.416893	0.256254	0	0.165477	0.356013		425	0	0.40384	0.706394	0.918892	0.830968	0.591821
426	0.232902	0.15897	0	0.253925	0.534903		426	0	0.409773	0.757731	0.882299	0.787141	0.536371
427	0.500131	0.336004	0	0.232365	0.388847		427	0	0.483292	0.850904	0.927148	0.826655	0.545903
428	0.415794	0.249164	0	0.249437	0.387593		428	0	0.360267	0.705806	0.962544	0.860755	0.495055
429	0.377153	0.178677	0	0.18521	0.353369		429	0	0.373565	0.81315	0.979971	0.831857	0.516985
430	0.379126	0.278201	0	0.240795	0.419609		430	0	0.392954	0.799161	0.888139	0.806877	0.472404
431	0.456721	0.266802	0	0.172493	0.239157		431	0	0.419993	0.798914	0.811987	0.732834	0.434219
432	0.425263	0.196776	0	0.196886	0.390891		432	0	0.31657	0.678641	0.726411	0.719232	0.486603
433	0.35643	0.178796	0	0.236097	0.453953		433	0	0.439355	0.689594	0.939383	0.816831	0.467857
434	0.468029	0.256329	0	0.243078	0.370752		434	0	0.445224	0.57701	0.929903	0.765639	0.376521
435	0.257486	0.182065	0	0.296733	0.482885		435	0	0.266688	0.623795	0.941099	0.850199	0.381607
436	0.443206	0.217697	0	0.205718	0.314893		436	0	0.337921	0.583513	0.81098	0.804501	0.360606
437	0.384139	0.187635	0	0.234664	0.426607		437	0	0.390259	0.622532	0.723884	0.718661	0.307684
438	0.385056	0.206846	0	0.191179	0.411042		438	0	0.331716	0.730377	0.918482	0.806557	0.294594
439	0.41404	0.287858	0	0.237579	0.406209		439	0	0.386133	0.700717	0.883294	0.688939	0.260566
440	0.331307	0.189674	0	0.226742	0.370532		440	0	0.580527	0.894993	0.952305	0.742903	0.331287
441	0.373182	0.213114	0	0.190659	0.261097		441	0	0.319804	0.869279	0.995009	0.811762	0.379981
442	0.197245	0.185486	0	0.313923	0.48157		442	0	0.303423	0.775832	0.925517	0.820822	0.454067
443	0.467448	0.226182	0	0.211229	0.379226		443	0	0.605834	0.838946	0.85154	0.614211	0.310984
444	0.359129	0.19732	0	0.22432	0.318294		444	0	0.546637	0.718452	0.767287	0.575321	0.351098
445	0.494049	0.343046	0	0.195006	0.323512		445	0	0.314241	0.58976	0.926082	0.930569	0.661556
446	0.323784	0.159666	0	0.188551	0.358029		446	0	0.328311	0.570133	0.833144	0.875067	0.707566
447	0.287201	0.168928	0	0.24935	0.407326		447	0	0.39076	0.542646	0.667852	0.739225	0.575299
448	0.210596	0.0864402	0	0.175433	0.382226		448	0	0.336906	0.553432	0.919718	0.892366	0.418304
449	0.325513	0.169515	0	0.20115	0.396285		449	0	0.284066	0.672204	0.906167	0.799252	0.28202
450	0.525182	0.206499	0	0.185118	0.336708		450	0	0.503589	0.929651	0.957327	0.719821	0.41789
451	0.345793	0.15964	0	0.168633	0.415917		451	0	0.445722	0.89119	0.960746	0.765911	0.410268
452	0.419679	0.2865	0	0.264293	0.382123		452	0	0.411605	0.791094	0.959544	0.762436	0.295636
453	0.316781	0.202072	0	0.185305	0.313361		453	0	0.615065	0.890996	0.84865	0.654829	0.35085
454	0.296757	0.174524	0	0.115549	0.281628		454	0	0.633217	0.771377	0.672685	0.483221	0.252859
455	0.158431	0.126017	0	0.424752	0.545676		455	0	0.635105	0.822288	0.850984	0.594199	0.464601
456	0.351087	0.234427	0	0.205791	0.37119		456	0	0.740016	0.877161	0.909791	0.570589	0.370436
457	0.515845	0.411813	0	0.235651	0.367797		457	0	0.673967	0.800434	0.88433	0.634051	0.384786
458	0.334558	0.168025	0	0.191081	0.391921		458	0	0.485985	0.733552	0.781173	0.769314	0.601838
459	0.378942	0.211409	0	0.210389	0.351647		459	0	0.379603	0.684109	0.722051	0.816688	0.555644
460	0.374184	0.196976	0	0.263368	0.411415		460	0	0.453251	0.811971	0.95617	0.804035	0.331372
461	0.333485	0.214403	0	0.290462	0.353938		461	0	0.405999	0.843693	0.931817	0.889377	0.30538
462	0.362767	0.176902	0	0.154382	0.326605		462	0	0.322038	0.80269	0.843713	0.807416	0.292491
463	0.29932	0.205151	0	0.205072	0.400254		463	0	0.528999	0.747221	0.934026	0.59171	0.394904
464	0.410312	0.237695	0	0.274689	0.318555		464	0	0.456197	0.652121	0.874206	0.658729	0.420569
465	0.501128	0.166082	0	0.16789	0.329999		465	0	0.305719	0.435677	0.874869	0.860766	0.51998
466	0.251208	0.170997	0	0.215666	0.380769		466	0	0.456845	0.650541	0.834749	0.82852	0.583111
467	0.390514	0.203076	0	0.244243	0.37946		467	0	0.326115	0.687777	0.696684	0.857924	0.632991
468	0.389661	0.274824	0	0.147181	0.248545		468	0	0.203201	0.37854	0.938989	0.875488	0.572013
469	0.478308	0.455237	0	0.239452	0.321052		469	0	0.187681	0.349385	0.864961	0.720708	0.566594
470	0.338119	0.16831	0	0.180046	0.194094		470	0	0.464496	0.878072	0.971817	0.81539	0.364192
471	0.0376295	0.0210244	0	0.105169	0.464239		471	0	0.255758	0.811652	0.981052	0.884129	0.466134
472	0.499083	0.451194	0	0.135193	0.201839		472	0	0.259885	0.721296	0.909245	0.872667	0.491017
473	0.222005	0.0855685	0	0.117124	0.249076		473	0	0.668822	0.845654	0.944956	0.737984	0.316526
474	0.355653	0.167281	0	0.182382	0.273026		474	0	0.592658	0.762591	0.923128	0.665341	0.30799
475	0.304761	0.140296	0	0.10629	0.231012		475	0	0.490414	0.842014	0.889353	0.69023	0.394711
476	0.173145	0.116338	0	0.123793	0.214057		476	0	0.449872	0.861897	0.926566	0.715293	0.375821
477	0.296076	0.175378	0	0.192669	0.416541		477	0	0.442701	0.789382	0.881435	0.663906	0.298639
478	0.40496	0.201101	0	0.222937	0.404399		478	0	0.492389	0.751658	0.780289	0.717403	0.423463
479	0.355877	0.172485	0	0.105009	0.248039		479	0	0.49535	0.671446	0.726929	0.712218	0.427054
480	0.38897	0.198882	0	0.248079	0.430796		480	0	0.382807	0.773475	0.909811	0.909201	0.54018
481	0.436219	0.270085	0	0.248107	0.361793		481	0	0.407519	0.835601	0.886533	0.844544	0.522505
482	0.308837	0.173737	0	0.214902	0.381984		482	0	0.41795	0.846691	0.885924	0.741011	0.546793
483	0.282073	0.178825	0	0.139363	0.27637		483	0	0.419758	0.79381	0.900266	0.814169	0.388476
484	0.333511	0.203681	0	0.214723	0.349763		484	0	0.366191	0.827235	0.866085	0.758809	0.347849
485	0.3575	0.204279	0	0.217241	0.371553		485	0	0.494785	0.850754	0.948927	0.732394	0.355188
486	0.353459	0.177718	0	0.251012	0.455666		486	0	0.518294	0.821912	0.95027	0.807805	0.355708
487	0.400611	0.231327	0	0.272869	0.449172		487	0	0.429382	0.782427	0.865857	0.804997	0.366794
488	0.344202	0.325071	0	0.178547	0.276537		488	0	0.526484	0.907422	0.911537	0.674096	0.369216
489	0.385927	0.227294	0	0.144849	0.24476		489	0	0.486656	0.844222	0.865729	0.702748	0.442344
490	0.287819	0.181212	0	0.518931	0.654228		490	0	0.548485	0.814155	0.829099	0.74325	0.465425
491	0.32122	0.159927	0	0.189315	0.370282		491	0	0.486275	0.843465	0.904005	0.715855	0.39726
492	0.214992	0.113192	0	0.149276	0.251203		492	0	0.631189	0.792401	0.905651	0.761309	0.278448
493	0.308027	0.175645	0	0.181569	0.371785		493	0	0.577315	0.792726	0.822617	0.753775	0.368045
494	0.347618	0.198369	0	0.236734	0.393035		494	0	0.581636	0.71578	0.72561	0.667528	0.316079
495	0.325739	0.205784	0	0.203954	0.395534
496	0.33549	0.197601	0	0.168376	0.302324
497	0.292109	0.16602	0	0.1533	0.229719
498	0.325197	0.190339	0	0.292523	0.45147
499	0.455058	0.265071	0	0.1737	0.359078
500	0.378376	0.224665	0	0.210071	0.382307
501	0.370383	0.187264	0	0.198078	0.380702
502	0.408914	0.25514	0	0.203157	0.346381
503	0.377228	0.214658	0	0.183064	0.339337
504	0.330627	0.181768	0	0.201197	0.266218
505	0.304231	0.237487	0	0.197795	0.277198
506	0.245854	0.143149	0	0.227699	0.377361
507	0.32984	0.163253	0	0.104221	0.218118
508	0.205324	0.0853757	0	0.123419	0.245629
509	0.184001	0.138955	0	0.191915	0.373256
510	0.465565	0.21962	0	0.228478	0.42049
511	0.353742	0.213014	0	0.195614	0.375411
512	0.350299	0.213221	0	0.1946	0.464993
513	0.38312	0.230913	0	0.177933	0.342448
514	0.416429	0.177848	0	0.163182	0.274104
515	0.350017	0.166075	0	0.353349	0.484714
516	0.304666	0.240758	0	0.196287	0.336446
517	0.356543	0.198781	0	0.247263	0.403816
518	0.379044	0.189498	0	0.141908	0.273017
519	0.349643	0.24173	0	0.240757	0.354794
520	0.365785	0.193993	0	0.155844	0.276465
521	0.337179	0.18504	0	0.166958	0.362019
522	0.391746	0.215677	0	0.124381	0.273687
523	0.271239	0.164108	0	0.19908	0.396109
524	0.408307	0.270719	0	0.258862	0.363565
525	0.405435	0.298417	0	0.179097	0.312324
526	0.339433	0.196637	0	0.18093	0.359725
527	0.318244	0.197732	0	0.211595	0.394599
528	0.265323	0.148409	0	0.183558	0.359605
529	0.54193	0.412555	0	0.231963	0.381703
530	0.350392	0.193679	0	0.214469	0.390689
531	0.416852	0.235771	0	0.214302	0.389308
532	0.367078	0.19247	0	0.307841	0.448277
533	0.402977	0.190446	0	0.155416	0.303087
534	0.338782	0.157742	0	0.140978	0.277411
535	0.285234	0.156041	0	0.182573	0.280656
536	0.21569	0.114117	0	0.15901	0.441347
537	0.329681	0.189952	0	0.179791	0.339725
538	0.329009	0.189469	0	0.172435	0.3182
539	0.308674	0.205957	0	0.307481	0.505453
540	0.39723	0.196458	0	0.143205	0.24212
541	0.419294	0.248153	0	0.272778	0.463379
542	0.382803	0.205181	0	0.212947	0.384955
543	0.397395	0.231482	0	0.246476	0.383094
544	0.4962	0.337897	0	0.20328	0.372856
545	0.302762	0.195746	0	0.205819	0.37221
546	0.348928	0.241225	0	0.328316	0.528227
547	0.330129	0.173932	0	0.212726	0.324379
548	0.398822	0.190085	0	0.203636	0.332111
549	0.277255	0.139932	0	0.184962	0.320167
550	0.427563	0.214969	0	0.173349	0.276909
551	0.291756	0.136608	0	0.167247	0.395379
552	0.305697	0.161994	0	0.224138	0.415734
553	0.391326	0.19706	0	0.319658	0.439862
554	0.301845	0.180644	0	0.226615	0.280162
555	0.352501	0.22483	0	0.191277	0.284567
556	0.305057	0.179248	0	0.492504	0.626799
557	0.336349	0.158481	0	0.19102	0.33868
558	0.355853	0.288519	0	0.194691	0.254798
559	0.339702	0.146932	0	0.108269	0.218568
560	0.275724	0.178694	0	0.111273	0.211774
561	0.286516	0.116031	0	0.153513	0.281964
562	0.263911	0.143618	0	0.166896	0.444663
563	0.446015	0.325392	0	0.225262	0.249871
564	0.251922	0.117044	0	0.152196	0.29333
565	0.439194	0.320046	0	0.342243	0.409387
566	0.402996	0.20727	0	0.167614	0.286711
567	0.343901	0.20843	0	0.291527	0.529305
568	0.46282	0.257813	0	0.266518	0.425185
569	0.409432	0.226213	0	0.206272	0.375086
570	0.384959	0.213806	0	0.19442	0.360639
571	0.449322	0.297278	0	0.213939	0.421457
572	0.389474	0.203336	0	0.21691	0.387739
573	0.310151	0.154776	0	0.265441	0.384737
574	0.418882	0.267848	0	0.138538	0.258303
575	0.345547	0.208355	0	0.170258	0.29079
576	0.416849	0.22197	0	0.140487	0.329159
577	0.331995	0.183866	0	0.180041	0.297128
578	0.281519	0.171458	0	0.293916	0.49158
579	0.431235	0.200554	0	0.23129	0.397098
580	0.349219	0.186695	0	0.211528	0.40594
581	0.438175	0.190405	0	0.272719	0.48598
582	0.351624	0.194524	0	0.209829	0.410693
583	0.385385	0.179335	0	0.268777	0.445963
584	0.441559	0.277659	0	0.258257	0.413331
585	0.364755	0.174695	0	0.203101	0.384813
586	0.39733	0.240883	0	0.282352	0.444963
587	0.400973	0.212871	0	0.215	0.340172
588	0.45321	0.268042	0	0.169494	0.270489
589	0.385507	0.367904	0	0.163946	0.308234
590	0.332669	0.166515	0	0.147609	0.268175
591	0.273504	0.207369	0	0.210454	0.347687
592	0.519852	0.30629	0	0.242415	0.36868
593	0.30127	0.203847	0	0.26397	0.383955
